# Supplementary material for: KorB switching from DNA-sliding clamp to repressor mediates long-range gene silencing in a multi-drug resistance plasmid
Source: Nat Microbiol. 2025 Jan 23;10(2):448–67. doi: 10.1038/s41564-024-01915-3 (PMC11790492; doi:10.1038/s41564-024-01915-3)
Supplement: Supplementary file 4 — Plasmids used or generated in this study. Strains used or generated in this study. Proteins used or generated in this study. Oligonucleotides used or generated in this study. X-ray data collection, processing and refinement statistics. dsDNA constructs used in this work. [file 41564_2024_1915_MOESM4_ESM.xlsx]

## Sheet: Table S1
Supplementary Table 1. Plasmids used or generated in this study
Plasmids	Description	Replicon	Source
pBAD33	Empty arabinose inducible promoter vector, chloramphenicolR	p15A	1
pDM1.2	Empty lacIp-tacp expression vector, streptomycinR	IncQ	Gift from Christopher Thomas
pLB105	pPT01 trbBp-xylE promoter fusion vector - OB cloned in distal position, kanamycinR	pSC101	Gift from Christopher Thomas
pLB40	pPT01 trbBp-xylE promoter fusion vector - OB cloned in proximal position, kanamycinR	pSC101	Gift from Christopher Thomas
pPT01	Empty xylE promoter fusion vector, kanamycinR	pSC101	Gift from Christopher Thomas
RK2	RK2 plasmid, kanamycinR, tetracyclineR, penicillinR	IncP a	Gift from Rahmi Lale
TCMV0001	pET21b overexpression of C-terminally His6-tagged RK2 KorB, carbenicillinR	pMB1	This study
TCMV0003	pET21b overexpression of C-terminally His6-tagged RK2 KorB truncated to residues 30-252, carbenicillinR	pMB1	This study
TCMV0007	pET21b overexpression of C-terminally His6-tagged RK2 KorB S47C, carbenicillinR	pMB1	This study
TCMV0008	pET21b overexpression of C-terminally His6-tagged RK2 KorB K351C, carbenicillinR	pMB1	This study
TCMV0018	pET21b overexpression of C-terminally His6-tagged RK2 KorB R117A, carbenicillinR	pMB1	This study
TCMV0024	pET21b overexpression of C-terminally His6-tagged RK2 KorB N146A, carbenicillinR	pMB1	This study
TCMV0028	pET21b overexpression of C-terminally His6-tagged RK2 KorB S47C R117A, carbenicillinR	pMB1	This study
TCMV0032	pET21b overexpression of C-terminally His6-tagged RK2 KorB S47C N146A, carbenicillinR	pMB1	This study
TCMV0044	pET21b overexpression of C-terminally His6-tagged RK2 KorA, carbenicillinR	pMB1	This study
TCMV0063	pET21b overexpression of C-terminally His6-tagged RK2 KorA Y84A, carbenicillinR	pMB1	This study
TCMV0070	pET21b overexpression of C-terminally His6-tagged RK2 KorB S47C F249A, carbenicillinR	pMB1	This study
TCMV0083	pDM1.2 lacIp-tacp inducible RK2 KorA Y84A expression vector, streptomycinR	IncQ	This study
TCMV0084	pDM1.2 lacIp-tacp inducible RK2 KorA expression vector, streptomycinR	IncQ	This study
TCMV0086	pBAD33 arabinose inducible promoter vector expressing RK2 KorB, chloramphenicolR	p15A	This study
TCMV0087	pPT01 korAp-xylE promoter fusion vector - OB cloned in proximal position, kanamycinR	pSC101	This study
TCMV0091	pBAD33 arabinose inducible promoter vector expressing RK2 KorB ∆CTD, chloramphenicolR	p15A	This study
TCMV0093	pBAD33 arabinose inducible promoter vector expressing RK2 KorB S47C, chloramphenicolR	p15A	This study
TCMV0094	pBAD33 arabinose inducible promoter vector expressing RK2 KorB K351C, chloramphenicolR	p15A	This study
TCMV0095	pBAD33 arabinose inducible promoter vector expressing RK2 KorB F249A, chloramphenicolR	p15A	This study
TCMV0105	pBAD33 arabinose inducible promoter vector expressing RK2 KorB R117A, chloramphenicolR	p15A	This study
TCMV0109	pBAD33 arabinose inducible promoter vector expressing RK2 KorB N146A, chloramphenicolR	p15A	This study
TCMV0117	pET21b overexpression of C-terminally His6-tagged RK2 KorA with C-terminal cysteine added, carbenicillinR	pMB1	This study
TCMV0118	pET21b overexpression of C-terminally His6-tagged RK2 KorB A6C, carbenicillinR	pMB1	This study
TCMV0119	pET21b overexpression of C-terminally His6-tagged RK2 KorB F249A, carbenicillinR	pMB1	This study
TCMV0120	pPT01 korAp-xylE promoter fusion vector - OB cloned in distal position, kanamycinR	pSC101	This study
TCMV0121	pPT01 korAp-xylE promoter fusion vector - scrambled OB cloned in distal position, kanamycinR	pSC101	This study
TCMV0197	pET21b overexpression of C-terminally Strep-tagged RK2 KorA, carbenicillinR	pMB1	This study
TCMV0198	pET21b overexpression of C-terminally His6-tagged RK2 KorB S47C truncated to residues 30-252, carbenicillinR	pMB1	This study
134E.16x OB and 1x OA	Plasmid derived from pUC19_v1 containing 16x OB and 1x OA for magnetic tweezers experiments, ampicillinR	pMB1	This study
133A.1x OA	Large plasmid fabricated as described in (REF doi:10.1016/bs.mie.2022.03.010) derived from pNLrep (REF doi:10.1093/nar/gkq1004) containing 1x OA for C-Trap experiments, ampicillinR	pMB1	This study
133B.8x OB and 1x OA	Large plasmid derived from 133A.1x OA containing 8x OB and 1x OA for C-Trap experiments, ampicillinR	pMB1	This study
133D.8x OB and 2x OA	Large plasmid derived from 133B. 8x OB and 1x OA containing 8x OB and 2x OA for C-Trap experiments, ampicillinR	pMB1	This study
pSP73-JY0	Template for PCR to generate handles for magnetic tweezers experiments, ampicillinR	pMB1	2
pVS11	pEcrpoABC(-XH)Z), overexpressing each subunit of E. coli RNAP (full-length α, β, ω) as well as β'-PPX-His10	pBR322/f1	1,2
pACYCDuet-1::E. coli rpoZ	Overexpression of E. coli RpoZ, chloramphenicolR	p15A	1,2
pSAD1403	Overexpression of E. coli His10-SUMO-σ70, kanamycinR	pBR322/f1	3

## Sheet: Table S2
Supplementary Table 2. Strains used or generated in this study
Strains	Description	Source
DH5α	E. coli host for DNA cloning and propagation of plasmid	Le lab collection
E. coli Rosetta (BL21 DE3)	E. coli host for protein overexpression from an IPTG-inducible T7 promoter F- ompT hsdSB(rB- mB-) gal dcm (DE3) pRARE (chloramphenicolR)	Merck
TCMS0067	DH5α RK2 (kanamycinR, tetracyclineR, penicillinR)	This study
TCMS0077	DH5α pPT01 (kanamycinR)	This study
TCMS0078	DH5α pLB40 (kanamycinR)	This study
TCMS0080	DH5α pLB105 (kanamycinR)	This study
TCMS0086	DH5α pDM1.2 (streptomycinR)	This study
TCMS0087	DH5α pBAD33 (chloramphenicolR)	This study
TCMS0088	DH5α TCMV0086 (chloramphenicolR)	This study
TCMS0090	DH5α TCMV0083 (streptomycinR)	This study
TCMS0091	DH5α TCMV0084 (streptomycinR)	This study
TCMS0092	DH5α TCMV0087 (kanamycinR)	This study
TCMS0096	DH5α TCMV0091 (chloramphenicolR)	This study
TCMS0098	DH5α TCMV0093 (chloramphenicolR)	This study
TCMS0099	DH5α TCMV0094 (chloramphenicolR)	This study
TCMS0100	DH5α TCMV0095 (chloramphenicolR)	This study
TCMS0110	DH5α TCMV0105 (chloramphenicolR)	This study
TCMS0114	DH5α TCMV0109 (chloramphenicolR)	This study
TCMS0125	DH5α TCMV0120 (kanamycinR)	This study
TCMS0126	DH5α TCMV0121 (kanamycinR)	This study
TCMS0171	E. coli Rosetta (BL21 DE3) TCMV0001 (chloramphenicolR, carbenicillinR)	This study
TCMS0172	E. coli Rosetta (BL21 DE3) TCMV0003 (chloramphenicolR, carbenicillinR)	This study
TCMS0173	E. coli Rosetta (BL21 DE3) TCMV0007 (chloramphenicolR, carbenicillinR)	This study
TCMS0174	E. coli Rosetta (BL21 DE3) TCMV0008 (chloramphenicolR, carbenicillinR)	This study
TCMS0176	E. coli Rosetta (BL21 DE3) TCMV0018 (chloramphenicolR, carbenicillinR)	This study
TCMS0177	E. coli Rosetta (BL21 DE3) TCMV0024 (chloramphenicolR, carbenicillinR)	This study
TCMS0178	E. coli Rosetta (BL21 DE3) TCMV0028 (chloramphenicolR, carbenicillinR)	This study
TCMS0179	E. coli Rosetta (BL21 DE3) TCMV0032 (chloramphenicolR, carbenicillinR)	This study
TCMS0180	E. coli Rosetta (BL21 DE3) TCMV0044 (chloramphenicolR, carbenicillinR)	This study
TCMS0181	E. coli Rosetta (BL21 DE3) TCMV0063 (chloramphenicolR, carbenicillinR)	This study
TCMS0182	E. coli Rosetta (BL21 DE3) TCMV0070 (chloramphenicolR, carbenicillinR)	This study
TCMS0183	E. coli Rosetta (BL21 DE3) TCMV0117 (chloramphenicolR, carbenicillinR)	This study
TCMS0184	E. coli Rosetta (BL21 DE3) TCMV0118 (chloramphenicolR, carbenicillinR)	This study
TCMS0185	E. coli Rosetta (BL21 DE3) TCMV0119 (chloramphenicolR, carbenicillinR)	This study
TCMS0188	E. coli Rosetta (BL21 DE3) TCMV0197 (chloramphenicolR, carbenicillinR)	This study
T1	DH5α pLB40 (kanamycinR)	This study
T3	DH5α pLB105 (kanamycinR)	This study
A3	DH5α TCMV0120 (kanamycinR)	This study
A4	DH5α TCMV0121 (kanamycinR)	This study
E2	DH5α pDM1.2 (streptomycinR)	This study
E3	DH5α pBAD33 (chloramphenicolR)	This study
KB1	DH5α TCMV0086 (chloramphenicolR)	This study
KB2	DH5α TCMV0095 (chloramphenicolR)	This study
KB5	DH5α TCMV0093 (chloramphenicolR)	This study
KB6	DH5α TCMV0094 (chloramphenicolR)	This study
KB16	DH5α TCMV0105 (chloramphenicolR)	This study
KB20	DH5α TCMV0109 (chloramphenicolR)	This study
KA1	DH5α TCMV0084 (streptomycinR)	This study
KA2	DH5α TCMV0083 (streptomycinR)	This study
T1E3	DH5α pLB40 pBAD33 (kanamycinR, chloramphenicolR)	This study
T1KB1	DH5α pLB40 TCMV0086 (kanamycinR, chloramphenicolR)	This study
T1KB2	DH5α pLB40 TCMV0095 (kanamycinR, chloramphenicolR)	This study
T1KB5	DH5α pLB40 TCMV0093 (kanamycinR, chloramphenicolR)	This study
T1KB6	DH5α pLB40 TCMV0094 (kanamycinR, chloramphenicolR)	This study
T1KB16	DH5α pLB40 TCMV0105 (kanamycinR, chloramphenicolR)	This study
T1KB20	DH5α pLB40 TCMV0109 (kanamycinR, chloramphenicolR)	This study
T3E3	DH5α pLB105 pBAD33 (kanamycinR, chloramphenicolR)	This study
T3KB1	DH5α pLB105 TCMV0086 (kanamycinR, chloramphenicolR)	This study
T3KB2	DH5α pLB105 TCMV0095 (kanamycinR, chloramphenicolR)	This study
T3KB5	DH5α pLB105 TCMV0093 (kanamycinR, chloramphenicolR)	This study
T3KB6	DH5α pLB105 TCMV0094 (kanamycinR, chloramphenicolR)	This study
T3KB16	DH5α pLB105 TCMV0105 (kanamycinR, chloramphenicolR)	This study
T3KB20	DH5α pLB105 TCMV0109 (kanamycinR, chloramphenicolR)	This study
A3E2E3	DH5α TCMV0120 pDM2.1 pBAD33 (kanamycinR, streptomycinR, chloramphenicolR)	This study
A3E2KB1	DH5α TCMV0120 pDM2.1 TCMV0086 (kanamycinR, streptomycinR, chloramphenicolR)	This study
A3E2KB2	DH5α TCMV0120 pDM2.1 TCMV0095 (kanamycinR, streptomycinR, chloramphenicolR)	This study
A3KA1E3	DH5α TCMV0120 TCMV0084 pBAD33 (kanamycinR, streptomycinR, chloramphenicolR)	This study
A3KA2E3	DH5α TCMV0120 TCMV0083 pBAD33 (kanamycinR, streptomycinR, chloramphenicolR)	This study
A3KA1KB1	DH5α TCMV0120 TCMV0084 TCMV0086 (kanamycinR, streptomycinR, chloramphenicolR)	This study
A3KA1KB2	DH5α TCMV0120 TCMV0084 TCMV0095 (kanamycinR, streptomycinR, chloramphenicolR)	This study
A3KA2KB1	DH5α TCMV0120 TCMV0083 TCMV0086 (kanamycinR, streptomycinR, chloramphenicolR)	This study
A3KA2KB2	DH5α TCMV0120 TCMV0083 TCMV0095 (kanamycinR, streptomycinR, chloramphenicolR)	This study
A4E2E3	DH5α TCMV0121 pDM2.1 pBAD33 (kanamycinR, streptomycinR, chloramphenicolR)	This study
A4E2KB1	DH5α TCMV0121 pDM2.1 TCMV0086 (kanamycinR, streptomycinR, chloramphenicolR)	This study
A4E2KB2	DH5α TCMV0121 pDM2.1 TCMV0095 (kanamycinR, streptomycinR, chloramphenicolR)	This study
A4KA1E3	DH5α TCMV0121 TCMV0084 pBAD33 (kanamycinR, streptomycinR, chloramphenicolR)	This study
A4KA2E3	DH5α TCMV0121 TCMV0083 pBAD33 (kanamycinR, streptomycinR, chloramphenicolR)	This study
A4KA1KB1	DH5α TCMV0121 TCMV0084 TCMV0086 (kanamycinR, streptomycinR, chloramphenicolR)	This study
A4KA1KB2	DH5α TCMV0121 TCMV0084 TCMV0095 (kanamycinR, streptomycinR, chloramphenicolR)	This study
A4KA2KB1	DH5α TCMV0121 TCMV0083 TCMV0086 (kanamycinR, streptomycinR, chloramphenicolR)	This study
A4KA2KB2	DH5α TCMV0121 TCMV0083 TCMV0095 (kanamycinR, streptomycinR, chloramphenicolR)	This study

## Sheet: Table S3
Supplementary Table 3. Proteins used or generated in this study
Protein	Description	Source
KorB WT-His6	C-terminal 6xHis tagged KorB WT. C-terminal linker sequence: KLAAALE	This study
KorB ΔN30ΔCTD-His6	C-terminal 6xHis tagged KorB truncated to residues 30-252. C-terminal linker sequence: KLAAALE	This study
KorB (S47C)-His6	C-terminal 6xHis tagged KorB (S47C). C-terminal linker sequence: KLAAALE. Codon optimised for E. coli.	This study
KorB (K351C)-His6	C-terminal 6xHis tagged KorB (K351C). C-terminal linker sequence: KLAAALE. Codon optimised for E. coli.	This study
KorB (R117A)-His6	C-terminal 6xHis tagged KorB (R117A). C-terminal linker sequence: KLAAALE. Codon optimised for E. coli.	This study
KorB (N146A)-His6	C-terminal 6xHis tagged KorB (N146A). C-terminal linker sequence: KLAAALE. Codon optimised for E. coli.	This study
KorB (S47C R117A)-His6	C-terminal 6xHis tagged KorB (S47C R117A). C-terminal linker sequence: KLAAALE. Codon optimised for E. coli.	This study
KorB (S47C N146A)-His6	C-terminal 6xHis tagged KorB (S47C N146A). C-terminal linker sequence: KLAAALE. Codon optimised for E. coli.	This study
KorB (S47C F249A)-His6	C-terminal 6xHis tagged KorB (S47C F249A). C-terminal linker sequence: KLAAALE. Codon optimised for E. coli.	This study
KorA WT-His6	C-terminal 6xHis tagged KorA WT. C-terminal linker sequence: KLAAALE. Codon optimised for E. coli.	This study
KorA (Y84A)-His6	C-terminal 6xHis tagged KorA (Y84A). C-terminal linker sequence: KLAAALE. Codon optimised for E. coli.	This study
KorA WT-Streptag	C-terminal Strep-tagged KorA WT. C-terminal linker sequence: GSGGS. Codon optimised for E. coli.	This study
KorA WT C-terminal cysteine-His6-AF647	C-terminal 6xHis tagged KorA WT. Cysteine residue added before C-terminal linker sequence: KLAAALE. Codon optimised for E. coli. Labelled with AF647 at C-terminal cysteine.	This study
KorA (Y84A) C-terminal cysteine-His6-AF647	C-terminal 6xHis tagged KorA (Y84A). Cysteine residue added before C-terminal linker sequence: KLAAALE. Codon optimised for E. coli. Labelled with AF647 at C-terminal cysteine.	This study
KorB (A6C)-His6-AF488	C-terminal 6xHis tagged KorB (A6C). C-terminal linker sequence: KLAAALE. Codon optimised for E. coli. Labelled with AF488 at A6C.	This study
E. coli RNAP Core	Complex of four proteins – two RpoA (alpha) subunits, RpoB (beta), C-terminal 3C-cleavable 10xHis-tagged RpoC (beta prime), and RpoZ (omega). All WT and full-length.	This study
E. coli σ70	WT full-length protein. Expressed as N-terminal 6xHis-SUMO-tagged protein but cleaved during purification.	This study

## Sheet: Table S4
Supplementary Table 4. Oligonucleotides used or generated in this study
Oligonucleotides	Sequence	Description	Source
TCMP0019	gggatattttagcggctaaaagga	OB-containing sequence for crosslinking and EnzCheck assays	This study
TCMP0020	tccttttagccgctaaaatatccc	OB-containing sequence for crosslinking and EnzCheck assays	This study
TCMP0021	gggatataactgttatgagcagga	SCR-containing sequence for crosslinking and EnzCheck assays	This study
TCMP0022	tcctgctcataacagttatatccc	SCR-containing sequence for crosslinking and EnzCheck assays	This study
TCMP0038	acgagttttagcggctaaaggtgttgacgtgcgagaaatgtttagctaaacttctct	OB-OA containing sequence for crosslinking	This study
TCMP0039	agagaagtttagctaaacatttctcgcacgtcaacacctttagccgctaaaactcgt	OB-OA containing sequence for crosslinking	This study
TCMP0040	acgagttttagcggctaaaggtgttgacgtgcgagaaatcatatggttcaattctct	OB-OAscr containing sequence for crosslinking	This study
TCMP0041	agagaattgaaccatatgatttctcgcacgtcaacacctttagccgctaaaactcgt	OB-OAscr containing sequence for crosslinking	This study
TCMP0042	acgagtaactgttatgagcggtgttgacgtgcgagaaatgtttagctaaacttctct	SCR-OA containing sequence for crosslinking	This study
TCMP0043	agagaagtttagctaaacatttctcgcacgtcaacaccgctcataacagttactcgt	SCR-OA containing sequence for crosslinking	This study
TCMP0054	tgtttagctaaaca	OA-containing sequence for crystallisation of KorBDN30DCTD-KorA-OA, SPR and crosslinking	This study
TCMP0069	aatgtagttacatc	OAscr-containing sequence for SPR and crosslinking	This study
JC0001	agacgaaagcccggtttccggg	For amplification of the 146bp scaffold from pUC19::PkorA	This study
JC0002	ctccgcgccttggttgaacatag	For amplification of the 146bp scaffold from pUC19::PkorA	This study
JC0003	tagctaaactggttgcatgtgctggcg	For Q5 site directed mutagenesis to replace the PkorA discriminator	This study
JC0004	aacatttctcgcacg	For Q5 site directed mutagenesis to replace the PkorA discriminator	This study
279.up 2OB PshAI-SnaBI	CTGACTACGTATTGGTCAGGATTTTAGCGGCTAAAAGGGTATGAGAGCTTGGGACGCTCGTCGCGGTTGGGGACTCTATTTTAGCGGCTAAAAGTGCCGTATTTGCAGTACCAG	Annealed oligonucleotides with 2 OB sites	Lab stock
280.down 2OB PshAI-SnaBI	CTGGTACTGCAAATACGGCACTTTTAGCCGCTAAAATAGAGTCCCCAACCGCGACGAGCGTCCCAAGCTCTCATACCCTTTTAGCCGCTAAAATCCTGACCAATACGTAGTCAG		Lab stock
276.F 132 SpeI	GCGTAAGTACTAGTCTCGAAGACTAATCCGGCGG	MT 8x OB PCR fragment	Lab stock
281.R colPCR y seq 134 XhoI	GCGTAAGTCTCGAGCGCCAGAATGTGTCAGAGAC		Lab stock
283.M13 forw	GTAAAACGACGGCCAGT	C-Trap 1x OA PCR fragment	Lab stock
284.R KpnI 133 cloning	GCGTAAGTGGTACCCGCTGGAGAAGCCATGCG		Lab stock
276.F 132 SpeI	GCGTAAGTACTAGTCTCGAAGACTAATCCGGCGG	C-Trap 8x OB PCR fragment	Lab stock
285.M13 rev	CAGGAAACAGCTATGAC		Lab stock
57.FMH_F2_BamHI-ApaI	GCGTAAGTGGATCCGGGCCCCGACTCACTATAGGGAGACCGGC	MT DIG handle	Lab stock
			Lab stock
JOE_R1	AGTAAGCGCCGTCAGACCAG		Lab stock
57.FMH_F2_BamHI-ApaI	GCGTAAGTGGATCCGGGCCCCGACTCACTATAGGGAGACCGGC	MT BIO handle	Lab stock
			Lab stock
209.BsrGI 71short handle	CGATAACCAACTGGCGATG		Lab stock
235.F-JY0 PspOMI no XhoI	GCGTAAGCGGGCCCGCCATTTAAGGCGTTATCCCC	C-Trap BIO handle	Lab stock
JOE_R1	AGTAAGCGCCGTCAGACCAG		Lab stock

## Sheet: Table S5
Supplementary Table 5. X-ray data collection, processing, and refinement statistics
Dataset		KorBDN30DCTD-CTPgS	KorBDN30DCTD-KorA-OA
Data collection
	Diamond Light Source beamline	I04-1	I03
	Wavelength (Å)	0.9179	0.9763
	Detector	Eiger2 XE 9M	Eiger2 XE 16M
	Resolution range (Å)	198.27 – 2.30 (2.35 – 2.30)	82.65 – 2.70 (2.83 – 2.70)
	Space Group	P212121	C2
	Cell parameters (Å/°)	a = 58.69, b = 152.71, c = 198.27	a = 173.25, b = 77.10, c = 84.61
			β = 107.42
	Total no. of measured intensities	1069894 (50482)	363641 (45107)
	Unique reflections	80304 (4563)	29438 (3879)
	Multiplicity	13.3 (11.1)	12.4 (11.6)
	Mean I/s(I)	7.9 (0.7)	14.1 (1.0)
	Completeness (%)	100.0 (100.0)	100.0 (100.0)
	Rmergea	0.236 (1.887)	0.130 (1.533)
	Rmeasb	0.245 (1.979)	0.135 (1.606)
	CC½c	0.997 (0.718)	0.993 (0.677)
	Wilson B value (Å2)	31.3	58.1
Refinement
	Resolution range (Å)	121.28 – 2.30 (2.26 – 2.30)	82.65 – 2.70 (2.77 – 2.70)
	Reflections: working/freed	76214/4000	27994/1444
	Rworke	0.227 (0.349)	0.191 (0.393)
	Rfreee	0.256 (0.348)	0.252 (0.443)
	Molprobity score/Clashscore	1.22/1.04	1.71/3.59
	Ramachandran plot:
	favored/allowed/disallowed (%)	97.4/2.6/0.0	97.8/2.2/0.0
	R.m.s. bond distance deviation (Å)	0.009	0.008
	R.m.s. bond angle deviation (°)	1.44	1.774
	Mean B factor (Å2)	55.7	76.6
	KorB chains/no. protein residues per chain	A-F/202,203,201,202,201,198	A,B/208,209
	KorA chains/no. protein residues per chain	-	C,D/107,107
	DNA chains/no. residues per chain	-	E,F/14,14
	No. CTPf molecules/RSCCg	6/0.97-0.98	-
PDB accession code		8QA8	8QA9
Values in parentheses are for the outer resolution shell.
a Rmerge = ∑hkl ∑i |Ii(hkl) - áI(hkl)ñ|/ ∑hkl ∑iIi(hkl).
b Rmeas = ∑hkl [N/(N - 1)]1/2 × ∑i |Ii(hkl) - áI(hkl)ñ|/ ∑hkl ∑iIi(hkl), where Ii(hkl) is the ith observation of reflection hkl, áI(hkl)ñ is the weighted average intensity for all observations i of reflection hkl and N is the number of observations of reflection hkl.
c CC½ is the correlation coefficient between symmetry equivalent intensities from random halves of the dataset.
d The dataset was split into "working" and "free" sets consisting of 95 and 5% of the data respectively. The free set was not used for refinement.
e The R-factors Rwork and Rfree are calculated as follows: R = å(| Fobs - Fcalc |)/å| Fobs |, where Fobs and Fcalc are the observed and calculated structure factor amplitudes, respectively.
f The ligand was built as CTP as it was not possible to determine the location of the sulphur in CTPγS.
g Real Space Correlation Coefficient as calculated by the PDB validation server.

## Sheet: Table S6
Supplementary Table 6. dsDNA constructs used in this work.
OA site:TTTAGCTAAA
OB site: TTTAGCGGCTAAA
Fragment	Sequence
PkorA (146 bp)	AGACGAAAGCCCGGTTTCCGGGCTTTTGTTTTGTTACGCCAAGGACGAGTTTTAGCGGCTAAAGGTGTTGACGTGCGAGAAATGTTTAGCTAAACTTCTCTCATGTGCTGGCGGCTGTCACCGCTATGTTCAACCAAGGCGCGGAG
PkorA:λPR (146 bp)	AGACGAAAGCCCGGTTTCCGGGCTTTTGTTTTGTTACGCCAAGGACGAGTTTTAGCGGCTAAAGGTGTTGACGTGCGAGAAATGTTTAGCTAAACTGGTTGCATGTGCTGGCGGCTGTCACCGCTATGTTCAACCAAGGCGCGGAG
PkorA (100 bp for nMS)	GTTACGCCAAGGACGAGTTTTAGCGGCTAAAGGTGTTGACGTGCGAGAAATGTTTAGCTAAACTTCTCTCATGTGCTGGCGGCTGTCACCGCTATGTTCA
Promoter bubble DNA competitor NT-DNA strand	CGAAATTTTTTTTTGAAAAGTACTTGACAAAAGTGTTAAATTGTGCTATACTGGGATGGTTACGTACACAGAATTCGG
Promoter bubble DNA competitor T-DNA strand	GCTTTAAAAAAAAACTTTTCATGAACTGTTTTCACAATTTAACACGAAATGTGGGATGGAATGCATGTGTCTTAAGCC
trbBp-xylE promoter fusion vector - OB cloned in proximal position	CACTTTTCAGTAACCCCTACGCAACAAATCATTAGCAACATTATCGCACAGGCAAACGATATACCGAAAGTCTCGAGCCTGCAAGAACTTTAGCGGCTAAA
trbBp-xylE promoter fusion vector - OB cloned in distal position	CACTTTTCAGTAACCCCTACGCAACAAATCATTAGCAACATTATCGCACAGGCAAACGATATACCGAAAGTCTCGAGCCTGCAAGACAAACAGCTAATCGAACCGCACGACGTAGGGGTTCTGATAGAAAACAACTGTCAAAGCGCACCCGCCCGATGCCATTCGCGGCACGGCTTCCGTTGAGGATGTCGATATGATGCGCGCTGGGGCGGGTTCATTGATGGAGTGGCTGAATTTGATCCGGCGTTTTTCGGTATCTCGCCGCGTGAAGCGATGGCCATGGAGCCCCAGGAGCGCTTGTTCCTGCAGACCGCTCACGAGGCCATTGAAGACGCCGGTTATACCCGCCAGGGCCTGGCAGCCAGCGCCCGTCACGAAGATGCCGAGGGCATGGTCGGT…
PkorA-xylE promoter fusion vector - OB cloned in distal position	GATCCGAAGTTTAGCTAAACATTTCTCGCACGTCAAGACAAACAGCTAATCGAACCGCACGACGTAGGGGTTCTGATAGAAAACAACTGTCAAAGCGCACCCGCCCGATGCCATTCGCGGCACGGCTTCCGTTGAGGATGTCGATATGATGCGCGAGCCGACGGCCCGCAGAGAAGGGGCCGTGAATTTGATCCGGCGTTTTTCGGTATCTCGCCGCGTGAAGCGATGGCCATGGAGCCCCAGGAGCGCTTGTTCCTGCAGACCGCTCACGAGGCCATTGAAGACGCCGGTTATACCCGCCAGGGCCTGGCAGCCAGCGCCCGTCACGAAGATGCCGAGGGCATGGTCGGTGTGTTCGTCGGCGTAACGTACGAAGAGTACCAACTGTATGGGGCGCAA…
PkorA-xylE promoter fusion vector - SCR cloned in distal position	GATCCGAAGTTTAGCTAAACATTTCTCGCACGTCAAGACAAACAGCTAATCGAACCGCACGACGTAGGGGTTCTGATAGAAAACAACTGTCAAAGCGCACCCGCCCGATGCCATTCGCGGCACGGCTTCCGTTGAGGATGTCGATATGATGCGCGAGCCGACGGCCCGCAGAGAAGGGGCCGTGAATTTGATCCGGCGTTTTTCGGTATCTCGCCGCGTGAAGCGATGGCCATGGAGCCCCAGGAGCGCTTGTTCCTGCAGACCGCTCACGAGGCCATTGAAGACGCCGGTTATACCCGCCAGGGCCTGGCAGCCAGCGCCCGTCACGAAGATGCCGAGGGCATGGTCGGTGTGTTCGTCGGCGTAACGTACGAAGAGTACCAACTGTATGGGGCGCAA…
MT central fragment	GGCCGCCCGCCATCGGGATTTTCACCACATCAATGGGGTAACGGTTTTTCCCAGCCACACGCTGCATGACATGCCACCGGCCATTTTTCAGTTGCTGAATAAACGCGCCGGGAATACGACGGTTACCCACCACAAGCACGCTGCCGCCACCTTTCAGGGATGAACGCTGCCCCTTTTTACGACGCCTGCGGCGCGAAAGGACAACCCGCGCATTACCCAGCTTGATTACGGGCAAATCCCCCCGGTTAACTTTGATTCTGGCCTGCGGATTTTTGACCGTGGCCCTTTTCAGCCTGGCCCTTTCCTTTACCAGTTTCCGGCGTACCTTTGTCTCACGGGCAACCTGTGACGCCGACTGCGATATCGCGGATGAAGCAACGCGGTTAATGGCCATTGCGG…
(8693 bp)
C-Trap central fragment with 8x OB and 1x OA sites(22394 bp)	GGCCGCGGTGTGCTCCTTATTTATACATAACGAAAAACGCCTCGAGTGAAGCGTTATTGGTATGCGGTAAAACCGCACTCAGGCGGCCTTGATAGTCATATCATCTGAATCAAATATTCCTGATGTATCGATATCGGTAATTCTTATTCCTTCGCTACCATCCATTGGAGGCCATCCTTCCTGACCATTTCCATCATTCCAGTCGAACTCACACACAACACCATATGCATTTAAGTCGCTTGAAATTGCTATAAGCAGAGCATGTTGCGCCAGCATGATTAATACAGCATTTAATACAGAGCCGTGTTTATTGAGTCGGTATTCAGAGTCTGACCAGAAATTATTAATCTGGTGAAGTTTTTCCTCTGTCATTACGTCATGGTCGATTTCAATTTCTAT…
C-Trap central fragment with 8x OB and 2x OA sites	GGCCGCGGTGTGCTCCTTATTTATACATAACGAAAAACGCCTCGAGTGAAGCGTTATTGGTATGCGGTAAAACCGCACTCAGGCGGCCTTGATAGTCATATCATCTGAATCAAATATTCCTGATGTATCGATATCGGTAATTCTTATTCCTTCGCTACCATCCATTGGAGGCCATCCTTCCTGACCATTTCCATCATTCCAGTCGAACTCACACACAACACCATATGCATTTAAGTCGCTTGAAATTGCTATAAGCAGAGCATGTTGCGCCAGCATGATTAATACAGCATTTAATACAGAGCCGTGTTTATTGAGTCGGTATTCAGAGTCTGACCAGAAATTATTAATCTGGTGAAGTTTTTCCTCTGTCATTACGTCATGGTCGATTTCAATTTCTAT…
(22733 bp)
C-Trap central fragment 1x OA site	GGCCGCGGTGTGCTCCTTATTTATACATAACGAAAAACGCCTCGAGTGAAGCGTTATTGGTATGCGGTAAAACCGCACTCAGGCGGCCTTGATAGTCATATCATCTGAATCAAATATTCCTGATGTATCGATATCGGTAATTCTTATTCCTTCGCTACCATCCATTGGAGGCCATCCTTCCTGACCATTTCCATCATTCCAGTCGAACTCACACACAACACCATATGCATTTAAGTCGCTTGAAATTGCTATAAGCAGAGCATGTTGCGCCAGCATGATTAATACAGCATTTAATACAGAGCCGTGTTTATTGAGTCGGTATTCAGAGTCTGACCAGAAATTATTAATCTGGTGAAGTTTTTCCTCTGTCATTACGTCATGGTCGATTTCAATTTCTAT…
(20985 bp)
