# Supplementary material for: KorB switching from DNA-sliding clamp to repressor mediates long-range gene silencing in a multi-drug resistance plasmid
Source: Nat Microbiol. 2025 Jan 23;10(2):448–67. doi: 10.1038/s41564-024-01915-3 (PMC11790492; doi:10.1038/s41564-024-01915-3)
Supplement: Supplementary file 5 — ITC data and NTPase data. [file 41564_2024_1915_MOESM5_ESM.xlsx]

## Sheet: Fig 1b - ITC
KorB (WT) +CTP									KorB (R117A) + CTP									KorB (N146A) + CTP
DP_X	DP_Y	Baseline_X	Baseline_Y	Fit_X	Fit_Y	NDH_X	NDH_Y		DP_X	DP_Y	Baseline_X	Baseline_Y	Fit_X	Fit_Y	NDH_X	NDH_Y		DP_X	DP_Y	Baseline_X	Baseline_Y	Fit_X	Fit_Y	NDH_X	NDH_Y
0.083333	-0.000234			0.048379	-12.0386	0.291689	-11.7166		0.083333	-0.000904					0.291689	-3.26866		0.083333	-0.000998			0.048379	-4.38022	0.291689	-3.97609
0.1	-0.000125			0.291689	-11.7963	0.537336	-11.3171		0.1	-4.3e-05					0.537336	-1.55059		0.1	-0.000552			0.291689	-4.37031	0.537336	-4.19038
0.116667	-0.000245			0.537336	-11.2889	0.785318	-10.8061		0.116667	0.000309					0.785318	0.053259		0.116667	-0.000505			0.537336	-4.34652	0.785318	-4.57871
0.133333	-0.000335			0.785318	-10.6015	1.03564	-9.71541		0.133333	0.00058					1.03564	-0.016459		0.133333	-0.000388			0.785318	-4.30542	1.03564	-4.39081
0.15	-0.000325			1.03564	-9.68899	1.28829	-8.24945		0.15	0.000942					1.28829	-0.070958		0.15	-0.000152			1.03564	-4.22653	1.28829	-4.33458
0.166667	-0.000196			1.28829	-8.53473	1.54328	-7.15773		0.166667	0.001264					1.54328	0.007504		0.166667	4.5e-05			1.28829	-4.05052	1.54328	-3.42723
0.183333	-0.000156			1.54328	-7.1902	1.80061	-5.7995		0.183333	0.001465					1.80061	-0.03023		0.183333	0.000202			1.54328	-3.58673	1.80061	-2.40332
0.2	-0.000156			1.80061	-5.78968	2.06027	-4.72029		0.2	0.001596					2.06027	-0.064503		0.2	0.000429			1.80061	-2.46067	2.06027	-1.15776
0.216667	-0.000236			2.06027	-4.49773	2.32228	-3.51162		0.216667	0.001668					2.32228	0.055627		0.216667	0.000376			2.06027	-1.12724	2.32228	-0.740307
0.233333	-0.000416			2.32228	-3.42551	2.58661	-2.62574		0.233333	0.001869					2.58661	-0.080731		0.233333	0.000443			2.32228	-0.471592	2.58661	-0.564417
0.25	-0.000447			2.58661	-2.59876	2.85329	-1.94778		0.25	0.00196					2.85329	-0.085589		0.25	0.0004			2.58661	-0.232576	2.85329	1.1864
0.266667	-0.000417			2.85329	-1.9862	3.12229	-1.38784		0.266667	0.002131					3.12229	0.093431		0.266667	0.000277			2.85329	-0.133637	3.12229	-0.279901
0.283333	-0.000387			3.12229	-1.53869	3.39364	-0.895102		0.283333	0.002123					3.39364	0.062715		0.283333	0.000314			3.12229	-0.085279	3.39364	-0.099199
0.3	-0.000467			3.39364	-1.21107	3.66732	-0.832395		0.3	0.00199					3.66732	-0.037933		0.3	0.000282			3.39364	-0.058454	3.66732	-0.092658
0.316667	-0.000496			3.66732	-0.968614	3.94334	-0.911737		0.316667	0.001928					3.94334	0.014593		0.316667	0.00027			3.66732	-0.042128	3.94334	-0.184383
0.333333	-0.000666			3.94334	-0.786494	4.22169	-0.747194		0.333333	0.001775					4.22169	0.050485		0.333333	0.000137			3.94334	-0.031471	4.22169	-0.078005
0.35	-0.000546			4.22169	-0.647463	4.50238	-0.618809		0.35	0.001563					4.50238	0.064755		0.35	1.5e-05			4.22169	-0.024126	4.50238	-0.118855
0.366667	-0.000206			4.50238	-0.539595	4.78541	-0.584625		0.366667	0.00143					4.78541	0.009211		0.366667	-0.000217			4.50238	-0.018836	4.78541	-0.156709
0.383333	-0.000165			4.78541	-0.454604				0.383333	0.001238								0.383333	-0.000389			4.78541	-0.014885
0.4	-0.000204								0.4	0.001064								0.4	-0.000351
0.416667	-0.000243								0.416667	0.00064								0.416667	-0.000242
0.433333	-0.000192								0.433333	0.000306								0.433333	-0.000564
0.45	-4e-05								0.45	0.000142								0.45	-0.000915
0.466667	5.1e-05								0.466667	9.8e-05								0.466667	-0.000727
0.483333	-1.8e-05								0.483333	-3.5e-05								0.483333	-9.8e-05
0.5	-1.5e-05								0.5	-0.000261								0.5	-6.9e-05
0.516667	9.9e-05								0.516667	-0.000397								0.516667	0.000121
0.533333	0.000142								0.533333	-0.000663								0.533333	-5e-05
0.55	-8.5e-05								0.55	-0.001029								0.55	-0.00015
0.566667	-0.000482								0.566667	-0.001125								0.566667	-8.1e-05
0.583333	-0.000199								0.583333	-0.0013								0.583333	0.000489
0.6	0.000277								0.6	-0.001498								0.6	0.00046
0.616667	0.000513								0.616667	-0.001736								0.616667	0.000361
0.633333	0.000349								0.633333	-0.001784								0.633333	0.000282
0.65	6.5e-05								0.65	-0.001972								0.65	0.000223
0.666667	0.00031								0.666667	-0.00203								0.666667	0.000184
0.683333	0.000686								0.683333	-0.001968								0.683333	0.000435
0.7	0.000586								0.7	-0.001984								0.7	0.000288
0.716667	0.000335								0.716667	-0.001732								0.716667	0.000111
0.733333	0.000524								0.733333	-0.00159								0.733333	-0.000155
0.75	0.001064								0.75	-0.001387								0.75	-0.000262
0.766667	0.001503								0.766667	-0.001175								0.766667	-0.000149
0.783333	0.001103								0.783333	-0.001192								0.783333	-0.000106
0.8	0.000736								0.8	-0.001351								0.8	-5.1e-05
0.816667	0.000679								0.816667	-0.001211								0.816667	8.4e-05
0.833333	0.000662								0.833333	-0.001191								0.833333	0.000309
0.85	0.000496								0.85	-0.001181								0.85	0.000545
0.866667	0.000219								0.866667	-0.001292								0.866667	0.00084
0.883333	-9.8e-05								0.883333	-0.001172								0.883333	0.000615
0.9	-4.1e-05								0.9	-0.001052								0.9	0.000753
0.916667	-6.4e-05								0.916667	-0.000645								0.916667	0.00085
0.933333	-0.000246								0.933333	-0.000398								0.933333	0.000637
0.95	0.000171								0.95	-0.00073								0.95	0.001235
0.966667	0.000838								0.966667	-0.000633								0.966667	0.001392
0.983333	0.000915								0.983333	-0.000896								0.983333	-0.00028
1	0.002635								1	-0.001846								1	-0.001161
1.01667	0.004296								1.01667	-0.000238								1.01667	0.002017
1.03333	-0.035633								1.03333	0.001659								1.03333	-0.016994
1.05	-0.124993								1.05	0.003106								1.05	-0.053845
1.06667	-0.149702								1.06667	0.002394								1.06667	-0.061666
1.08333	-0.137962								1.08333	0.000871								1.08333	-0.057177
1.1	-0.121658								1.1	0.000424								1.1	-0.051078
1.11667	-0.113565								1.11667	-0.001315								1.11667	-0.040509
1.13333	-0.104451								1.13333	-0.004174								1.13333	-0.03286
1.15	-0.095767								1.15	-0.005913								1.15	-0.031571
1.16667	-0.084424								1.16667	-0.006242								1.16667	-0.025562
1.18333	-0.07596								1.18333	-0.005461								1.18333	-0.023353
1.2	-0.067874								1.2	-0.00649								1.2	-0.021085
1.21667	-0.060958								1.21667	-0.007252								1.21667	-0.017137
1.23333	-0.054492								1.23333	-0.006574								1.23333	-0.014139
1.25	-0.046596								1.25	-0.004796								1.25	-0.010831
1.26667	-0.04237								1.26667	-0.003958								1.26667	-0.010624
1.28333	-0.041694								1.28333	-0.00372								1.28333	-0.010506
1.3	-0.035206								1.3	-0.004029								1.3	-0.01039
1.31667	-0.031318								1.31667	-0.00452								1.31667	-0.009975
1.33333	-0.02971								1.33333	-0.005021								1.33333	-0.00908
1.35	-0.027312								1.35	-0.005772								1.35	-0.008444
1.36667	-0.024374								1.36667	-0.006363								1.36667	-0.008159
1.38333	-0.021066								1.38333	-0.006354								1.38333	-0.007674
1.4	-0.016567								1.4	-0.006559								1.4	-0.007222
1.41667	-0.014088								1.41667	-0.006806								1.41667	-0.00672
1.43333	-0.014508								1.43333	-0.007353								1.43333	-0.006189
1.45	-0.014599								1.45	-0.008								1.45	-0.006007
1.46667	-0.015889								1.46667	-0.008587								1.46667	-0.005826
1.48333	-0.0144								1.48333	-0.009253								1.48333	-0.005265
1.5	-0.0089								1.5	-0.01004								1.5	-0.004768
1.51667	-0.00885								1.51667	-0.010919								1.51667	-0.004362
1.53333	-0.009049								1.53333	-0.011788								1.53333	-0.003925
1.55	-0.009289								1.55	-0.012577								1.55	-0.003589
1.56667	-0.009579								1.56667	-0.013086								1.56667	-0.003483
1.58333	-0.009428								1.58333	-0.013695								1.58333	-0.003176
1.6	-0.008988								1.6	-0.014321								1.6	-0.002986
1.61667	-0.003687								1.61667	-0.014598								1.61667	-0.002816
1.63333	-0.000966								1.63333	-0.015075								1.63333	-0.002597
1.65	-0.002126								1.65	-0.015433								1.65	-0.002087
1.66667	-0.002895								1.66667	-0.01574								1.66667	-0.001647
1.68333	-0.003744								1.68333	-0.016088								1.68333	-0.001367
1.7	-0.004474								1.7	-0.016919								1.7	-0.001205
1.71667	-0.004653								1.71667	-0.017551								1.71667	-0.000943
1.73333	-0.004713								1.73333	-0.018003								1.73333	-0.000361
1.75	-0.004642								1.75	-0.017965								1.75	-9e-06
1.76667	-0.004641								1.76667	-0.018218								1.76667	-0.000187
1.78333	-0.004091								1.78333	-0.01849								1.78333	-0.000395
1.8	-0.004151								1.8	-0.018703								1.8	-0.000441
1.81667	-0.004121								1.81667	-0.018916								1.81667	-0.000319
1.83333	-0.004101								1.83333	-0.01878								1.83333	-0.000326
1.85	-0.004011								1.85	-0.018733								1.85	-0.000123
1.86667	-0.003591								1.86667	-0.019147								1.86667	-4e-05
1.88333	-0.003001								1.88333	-0.019761								1.88333	-0.000318
1.9	-0.002492								1.9	-0.020221								1.9	-0.000784
1.91667	-0.002054								1.91667	-0.020593								1.91667	-0.000801
1.93333	-0.001965								1.93333	-0.020834								1.93333	-0.000759
1.95	-0.001876								1.95	-0.021145								1.95	-0.000726
1.96667	-0.001688								1.96667	-0.021477								1.96667	-0.000924
1.98333	-0.001659								1.98333	-0.021818								1.98333	-0.000811
2	-0.001462								2	-0.021973								2	-0.000728
2.01667	-0.001735								2.01667	-0.022528								2.01667	-0.000706
2.03333	-0.001967								2.03333	-0.022924								2.03333	-0.000604
2.05	-0.00228								2.05	-0.023469								2.05	-0.000692
2.06667	-0.002253								2.06667	-0.024205								2.06667	-0.00075
2.08333	-0.002086								2.08333	-0.02477								2.08333	-0.000398
2.1	-0.001721								2.1	-0.024846								2.1	-6.5e-05
2.11667	-0.001616								2.11667	-0.025232								2.11667	0.000217
2.13333	-0.001632								2.13333	-0.025798								2.13333	0.000169
2.15	-0.001917								2.15	-0.026994								2.15	9.1e-05
2.16667	-0.002112								2.16667	-0.02793								2.16667	7.3e-05
2.18333	-0.002097								2.18333	-0.028466								2.18333	-4.5e-05
2.2	-0.002005								2.2	-0.0261								2.2	-0.000101
2.21667	-0.001882								2.21667	0.001097								2.21667	-0.000109
2.23333	-0.00151								2.23333	0.045924								2.23333	0.000114
2.25	-0.001028								2.25	0.075161								2.25	0.000177
2.26667	-0.000766								2.26667	0.083468								2.26667	-0.00017
2.28333	-0.000564								2.28333	0.072105								2.28333	-0.000147
2.3	-0.000805								2.3	0.061268								2.3	-0.000122
2.31667	-0.000976								2.31667	0.047652								2.31667	-8.7e-05
2.33333	-0.000827								2.33333	0.038845								2.33333	-5.2e-05
2.35	-0.000758								2.35	0.027669								2.35	-0.000148
2.36667	-0.000909								2.36667	0.017683								2.36667	-0.000193
2.38333	-0.00138								2.38333	0.014346								2.38333	-0.000418
2.4	-0.001755								2.4	0.011289								2.4	-0.00055
2.41667	-0.00179								2.41667	0.006273								2.41667	-0.000352
2.43333	-0.001564								2.43333	0.001177								2.43333	-0.000395
2.45	-0.001359								2.45	-0.00261								2.45	-0.000437
2.46667	-0.001474								2.46667	-0.004466								2.46667	-0.000419
2.48333	-0.001629								2.48333	-0.006042								2.48333	-0.000382
2.5	-0.001358								2.5	-0.008226								2.5	-0.000319
2.51667	-0.001107								2.51667	-0.009638								2.51667	-0.000237
2.53333	-0.001046								2.53333	-0.011391								2.53333	-0.000205
2.55	-0.001015								2.55	-0.012683								2.55	1.7e-05
2.56667	-0.000864								2.56667	-0.013985								2.56667	7.9e-05
2.58333	-0.000793								2.58333	-0.015367								2.58333	7.1e-05
2.6	-0.000726								2.6	-0.016315								2.6	0.00027
2.61667	-0.00089								2.61667	-0.01744								2.61667	0.000338
2.63333	-0.001053								2.63333	-0.018615								2.63333	0.000276
2.65	-0.001177								2.65	-0.01973								2.65	0.000134
2.66667	-0.0008								2.66667	-0.021045								2.66667	8.2e-05
2.68333	-0.000634								2.68333	-0.021709								2.68333	-0.000149
2.7	-0.00077								2.7	-0.022147								2.7	-0.000323
2.71667	-0.001008								2.71667	-0.022771								2.71667	-0.000286
2.73333	-0.001265								2.73333	-0.023494								2.73333	-0.00044
2.75	-0.001392								2.75	-0.024398								2.75	-0.000304
2.76667	-0.001								2.76667	-0.025252								2.76667	-0.000328
2.78333	-0.000657								2.78333	-0.026006								2.78333	-0.000352
2.8	-0.000706								2.8	-0.026699								2.8	-0.000205
2.81667	-0.000756								2.81667	-0.027329								2.81667	-0.000219
2.83333	-0.000796								2.83333	-0.027808								2.83333	-5.3e-05
2.85	-0.000496								2.85	-0.028247								2.85	-7.7e-05
2.86667	-0.000526								2.86667	-0.028847								2.86667	-0.000441
2.88333	-0.000456								2.88333	-0.029206								2.88333	-0.000395
2.9	-0.000456								2.9	-0.029632								2.9	-0.000297
2.91667	-0.000376								2.91667	-0.030053								2.91667	-0.000548
2.93333	-8.7e-05								2.93333	-0.030534								2.93333	-0.00072
2.95	4.3e-05								2.95	-0.030955								2.95	-0.000871
2.96667	0.000312								2.96667	-0.031416								2.96667	-0.000783
2.98333	0.000492								2.98333	-0.031997								2.98333	-0.000595
3	0.000542								3	-0.032442								3	-0.000352
3.01667	0.000373								3.01667	-0.033012								3.01667	-0.000369
3.03333	8.4e-05								3.03333	-0.033521								3.03333	-0.000385
3.05	-1.5e-05								3.05	-0.03377								3.05	-0.000182
3.06667	-1.4e-05								3.06667	-0.03389								3.06667	7.1e-05
3.08333	1.7e-05								3.08333	-0.034159								3.08333	-1.5e-05
3.1	-6.9e-05								3.1	-0.034499								3.1	-5e-06
3.11667	6e-06								3.11667	-0.034533								3.11667	0.000277
3.13333	2.1e-05								3.13333	-0.034587								3.13333	0.000759
3.15	0.000155								3.15	-0.035371								3.15	0.00106
3.16667	0.00072								3.16667	-0.035695								3.16667	0.001172
3.18333	0.001075								3.18333	-0.035949								3.18333	0.001434
3.2	0.001314								3.2	-0.035942								3.2	0.001415
3.21667	0.001344								3.21667	-0.035917								3.21667	0.001329
3.23333	0.001354								3.23333	-0.035692								3.23333	0.001352
3.25	0.001315								3.25	-0.036407								3.25	0.001746
3.26667	0.001305								3.26667	-0.035642								3.26667	0.001919
3.28333	0.001265								3.28333	-0.032987								3.28333	0.002223
3.3	0.001461								3.3	-0.020808								3.3	0.002357
3.31667	0.001798								3.31667	0.00018								3.31667	0.002134
3.33333	0.001845								3.33333	0.011058								3.33333	0.00183
3.35	0.001792								3.35	0.013915								3.35	0.001457
3.36667	0.001609								3.36667	0.013403								3.36667	0.001144
3.38333	0.001746								3.38333	0.01181								3.38333	0.000811
3.4	0.001309								3.4	0.008612								3.4	0.000157
3.41667	0.000904								3.41667	-0.000837								3.41667	-0.000574
3.43333	0.001038								3.43333	-0.008656								3.43333	-0.000704
3.45	0.001002								3.45	-0.010935								3.45	-0.000495
3.46667	0.000966								3.46667	-0.014934								3.46667	-0.000626
3.48333	0.000381								3.48333	-0.017913								3.48333	-0.000607
3.5	-0.00105								3.5	-0.020401								3.5	6.1e-05
3.51667	-0.001099								3.51667	-0.01786								3.51667	0.004241
3.53333	-0.018119								3.53333	-0.01765								3.53333	-0.013459
3.55	-0.177068								3.55	-0.02014								3.55	-0.095378
3.56667	-0.390537								3.56667	-0.02094								3.56667	-0.189988
3.58333	-0.602097								3.58333	-0.023209								3.58333	-0.287398
3.6	-0.774942								3.6	-0.02252								3.6	-0.361151
3.61667	-0.836265								3.61667	-0.024973								3.61667	-0.372761
3.63333	-0.829659								3.63333	-0.034605								3.63333	-0.340932
3.65	-0.788053								3.65	-0.042868								3.65	-0.291582
3.66667	-0.748917								3.66667	-0.0446								3.66667	-0.240313
3.68333	-0.702851								3.68333	-0.044303								3.68333	-0.194913
3.7	-0.635112								3.7	-0.043398								3.7	-0.160447
3.71667	-0.558511								3.71667	-0.042635								3.71667	-0.13442
3.73333	-0.482151								3.73333	-0.041842								3.73333	-0.113542
3.75	-0.41508								3.75	-0.040679								3.75	-0.098695
3.76667	-0.361989								3.76667	-0.039827								3.76667	-0.088008
3.78333	-0.320479								3.78333	-0.039334								3.78333	-0.0781
3.8	-0.275786								3.8	-0.039015								3.8	-0.074158
3.81667	-0.242132								3.81667	-0.038359								3.81667	-0.071064
3.83333	-0.219858								3.83333	-0.037992								3.83333	-0.06258
3.85	-0.196844								3.85	-0.037606								3.85	-0.056216
3.86667	-0.17572								3.86667	-0.036829								3.86667	-0.053172
3.88333	-0.155916								3.88333	-0.035923								3.88333	-0.046758
3.9	-0.141561								3.9	-0.035482								3.9	-0.042461
3.91667	-0.127494								3.91667	-0.035164								3.91667	-0.036812
3.93333	-0.109228								3.93333	-0.035016								3.93333	-0.035173
3.95	-0.093742								3.95	-0.034688								3.95	-0.033625
3.96667	-0.085895								3.96667	-0.034039								3.96667	-0.028796
3.98333	-0.076959								3.98333	-0.033241								3.98333	-0.026267
4	-0.069212								4	-0.03251								4	-0.023146
4.01667	-0.061994								4.01667	-0.031762								4.01667	-0.020884
4.03333	-0.056536								4.03333	-0.031214								4.03333	-0.019641
4.05	-0.049909								4.05	-0.030906								4.05	-0.018989
4.06667	-0.043361								4.06667	-0.030687								4.06667	-0.018067
4.08333	-0.035313								4.08333	-0.030459								4.08333	-0.017135
4.1	-0.033025								4.1	-0.03034								4.1	-0.016271
4.11667	-0.031707								4.11667	-0.029983								4.11667	-0.015537
4.13333	-0.029509								4.13333	-0.029727								4.13333	-0.014923
4.15	-0.026881								4.15	-0.029301								4.15	-0.014469
4.16667	-0.024283								4.16667	-0.029094								4.16667	-0.013655
4.18333	-0.022435								4.18333	-0.029018								4.18333	-0.013141
4.2	-0.021328								4.2	-0.029212								4.2	-0.012526
4.21667	-0.02038								4.21667	-0.029319								4.21667	-0.012012
4.23333	-0.019603								4.23333	-0.028736								4.23333	-0.011127
4.25	-0.018495								4.25	-0.028153								4.25	-0.010473
4.26667	-0.017528								4.26667	-0.02874								4.26667	-0.009968
4.28333	-0.016391								4.28333	-0.021178								4.28333	-0.009424
4.3	-0.015254								4.3	0.003273								4.3	-0.00922
4.31667	-0.014389								4.31667	0.018661								4.31667	-0.009137
4.33333	-0.013693								4.33333	0.006158								4.33333	-0.008933
4.35	-0.012907								4.35	-0.018524								4.35	-0.00831
4.36667	-0.012471								4.36667	-0.036417								4.36667	-0.007476
4.38333	-0.011686								4.38333	-0.0479								4.38333	-0.007183
4.4	-0.011322								4.4	-0.049616								4.4	-0.007282
4.41667	-0.010989								4.41667	-0.051745								4.41667	-0.007011
4.43333	-0.010386								4.43333	-0.049725								4.43333	-0.00688
4.45	-0.009922								4.45	-0.043785								4.45	-0.006369
4.46667	-0.009209								4.46667	-0.039775								4.46667	-0.005758
4.48333	-0.008566								4.48333	-0.038295								4.48333	-0.005437
4.5	-0.008186								4.5	-0.037139								4.5	-0.005409
4.51667	-0.007876								4.51667	-0.036658								4.51667	-0.005413
4.53333	-0.007687								4.53333	-0.036087								4.53333	-0.005366
4.55	-0.007407								4.55	-0.035106								4.55	-0.004789
4.56667	-0.007398								4.56667	-0.034864								4.56667	-0.004192
4.58333	-0.007359								4.58333	-0.034073								4.58333	-0.003606
4.6	-0.007092								4.6	-0.034518								4.6	-0.003213
4.61667	-0.006578								4.61667	-0.035598								4.61667	-0.002542
4.63333	-0.006133								4.63333	-0.036317								4.63333	-0.00243
4.65	-0.005758								4.65	-0.036497								4.65	-0.002909
4.66667	-0.005773								4.66667	-0.035537								4.66667	-0.001908
4.68333	-0.005529								4.68333	-0.034356								4.68333	-0.000617
4.7	-0.005108								4.7	-0.032393								4.7	-0.000631
4.71667	-0.004879								4.71667	-0.030706								4.71667	-0.000777
4.73333	-0.00479								4.73333	-0.029808								4.73333	-0.001452
4.75	-0.004361								4.75	-0.0286								4.75	-0.001568
4.76667	-0.004011								4.76667	-0.028282								4.76667	-0.001274
4.78333	-0.003522								4.78333	-0.028055								4.78333	-0.00099
4.8	-0.003048								4.8	-0.027576								4.8	-0.001252
4.81667	-0.002866								4.81667	-0.026752								4.81667	-0.001616
4.83333	-0.002843								4.83333	-0.026089								4.83333	-0.001851
4.85	-0.002721								4.85	-0.026406								4.85	-0.001685
4.86667	-0.002668								4.86667	-0.026182								4.86667	-0.00152
4.88333	-0.002706								4.88333	-0.026639								4.88333	-0.001194
4.9	-0.002759								4.9	-0.026016								4.9	-0.000945
4.91667	-0.002924								4.91667	-0.024688								4.91667	-0.00119
4.93333	-0.003139								4.93333	-0.023931								4.93333	-0.001224
4.95	-0.003095								4.95	-0.023784								4.95	-0.001068
4.96667	-0.00291								4.96667	-0.023807								4.96667	-0.000782
4.98333	-0.002785								4.98333	-0.02394								4.98333	-0.000446
5	-0.002857								5	-0.023034								5	-0.000577
5.01667	-0.002851								5.01667	-0.022115								5.01667	-0.000551
5.03333	-0.003065								5.03333	-0.021026								5.03333	-0.000445
5.05	-0.003119								5.05	-0.019677								5.05	-0.000538
5.06667	-0.003043								5.06667	-0.019057								5.06667	-0.000912
5.08333	-0.002957								5.08333	-0.019298								5.08333	-0.001116
5.1	-0.002947								5.1	-0.019482								5.1	-0.001195
5.11667	-0.00289								5.11667	-0.021223								5.11667	-0.001108
5.13333	-0.002823								5.13333	-0.019613								5.13333	-0.00062
5.15	-0.002827								5.15	-0.017144								5.15	-0.000582
5.16667	-0.0024								5.16667	-0.014734								5.16667	-0.000434
5.18333	-0.001993								5.18333	-0.013715								5.18333	4.4e-05
5.2	-0.001742								5.2	-0.01406								5.2	-0.000153
5.21667	-0.001334								5.21667	-0.014362								5.21667	-1.1e-05
5.23333	-0.001105								5.23333	-0.015404								5.23333	9e-05
5.25	-0.000837								5.25	-0.015486								5.25	0.000121
5.26667	-0.000738								5.26667	-0.014109								5.26667	0.000323
5.28333	-0.000519								5.28333	-0.012551								5.28333	0.000264
5.3	-0.000265								5.3	-0.013099								5.3	0.000163
5.31667	0.000108								5.31667	-0.013804								5.31667	0.000281
5.33333	0.000171								5.33333	-0.01586								5.33333	0.000319
5.35	0.000144								5.35	-0.012465								5.35	0.000436
5.36667	0.000337								5.36667	-0.010311								5.36667	0.000624
5.38333	0.000119								5.38333	-0.008947								5.38333	0.000372
5.4	0.00014								5.4	-0.009309								5.4	0.000238
5.41667	0.00034								5.41667	-0.00998								5.41667	0.000174
5.43333	0.00036								5.43333	-0.010721								5.43333	0.000221
5.45	0.00052								5.45	-0.008781								5.45	0.000147
5.46667	0.0004								5.46667	-0.007942								5.46667	9.3e-05
5.48333	0.00027								5.48333	-0.008723								5.48333	9e-06
5.5	0.00024								5.5	-0.010032								5.5	-0.000215
5.51667	0.00037								5.51667	-0.011829								5.51667	-9.9e-05
5.53333	0.00017								5.53333	-0.012467								5.53333	-6.2e-05
5.55	-0.00011								5.55	-0.009525								5.55	-0.000266
5.56667	-0.0002								5.56667	-0.008413								5.56667	-9e-05
5.58333	1.9e-05								5.58333	-0.010451								5.58333	-4.3e-05
5.6	0.000191								5.6	-0.011658								5.6	3.4e-05
5.61667	0.000403								5.61667	-0.011334								5.61667	6.3e-05
5.63333	0.000216								5.63333	-0.008911								5.63333	1e-06
5.65	0.000358								5.65	-0.006777								5.65	9.9e-05
5.66667	0.00065								5.66667	-0.004674								5.66667	1.8e-05
5.68333	0.000582								5.68333	-0.00667								5.68333	-4e-06
5.7	0.000518								5.7	-0.002657								5.7	7.7e-05
5.71667	0.000325								5.71667	-0.003755								5.71667	0.000539
5.73333	0.000522								5.73333	-0.006572								5.73333	0.000601
5.75	0.000699								5.75	-0.006169								5.75	0.000764
5.76667	0.001226								5.76667	-0.007216								5.76667	0.001046
5.78333	0.001623								5.78333	-0.002223								5.78333	0.001338
5.8	0.001805								5.8	-0.002202								5.8	0.001134
5.81667	0.001859								5.81667	-0.003192								5.81667	0.000911
5.83333	0.001742								5.83333	-0.001911								5.83333	0.000759
5.85	0.001996								5.85	0.000529								5.85	0.000866
5.86667	0.00242								5.86667	-1e-05								5.86667	0.001014
5.88333	0.002194								5.88333	-0.00127								5.88333	0.001101
5.9	0.002303								5.9	0.001068								5.9	0.001383
5.91667	0.002714								5.91667	4.4e-05								5.91667	0.001206
5.93333	0.003016								5.93333	0.000631								5.93333	0.000849
5.95	0.002287								5.95	2.7e-05								5.95	0.000712
5.96667	0.001599								5.96667	0.003483								5.96667	0.001055
5.98333	0.00132								5.98333	0.0013								5.98333	0.002008
6	0.003696								6	0.002012								6	0.003434
6.01667	0.001254								6.01667	0.005832								6.01667	0.005002
6.03333	-0.022597								6.03333	0.005073								6.03333	-0.008471
6.05	-0.174539								6.05	-0.003097								6.05	-0.082513
6.06667	-0.37932								6.06667	-0.004557								6.06667	-0.185805
6.08333	-0.578212								6.08333	-0.008476								6.08333	-0.290798
6.1	-0.727759								6.1	-0.012071								6.1	-0.373208
6.11667	-0.777535								6.11667	-0.011909								6.11667	-0.392737
6.13333	-0.777211								6.13333	-0.010067								6.13333	-0.370316
6.15	-0.759566								6.15	-0.008854								6.15	-0.322535
6.16667	-0.736782								6.16667	-0.006962								6.16667	-0.274814
6.18333	-0.700208								6.18333	-0.00388								6.18333	-0.230353
6.2	-0.6417								6.2	-0.000844								6.2	-0.192671
6.21667	-0.559001								6.21667	0.001849								6.21667	-0.159689
6.23333	-0.476342								6.23333	0.003471								6.23333	-0.134506
6.25	-0.407513								6.25	0.004693								6.25	-0.119303
6.26667	-0.356044								6.26667	0.006006								6.26667	-0.10523
6.28333	-0.309455								6.28333	0.007318								6.28333	-0.093417
6.3	-0.273334								6.3	0.008533								6.3	-0.084294
6.31667	-0.240782								6.31667	0.009743								6.31667	-0.076951
6.33333	-0.21539								6.33333	0.011364								6.33333	-0.073528
6.35	-0.190927								6.35	0.012834								6.35	-0.066295
6.36667	-0.174275								6.36667	0.013484								6.36667	-0.058331
6.38333	-0.155552								6.38333	0.014145								6.38333	-0.049828
6.4	-0.137448								6.4	0.015016								6.4	-0.046685
6.41667	-0.120844								6.41667	0.015763								6.41667	-0.042713
6.43333	-0.111029								6.43333	0.016239								6.43333	-0.038451
6.45	-0.097374								6.45	0.016475								6.45	-0.035908
6.46667	-0.08562								6.46667	0.016862								6.46667	-0.033576
6.48333	-0.076855								6.48333	0.017548								6.48333	-0.031044
6.5	-0.06694								6.5	0.018355								6.5	-0.028343
6.51667	-0.061644								6.51667	0.018695								6.51667	-0.025922
6.53333	-0.053278								6.53333	0.018745								6.53333	-0.023482
6.55	-0.047992								6.55	0.018785								6.55	-0.020902
6.56667	-0.048467								6.56667	0.019276								6.56667	-0.018522
6.58333	-0.043401								6.58333	0.019426								6.58333	-0.016142
6.6	-0.034215								6.6	0.017526								6.6	-0.014124
6.61667	-0.03259								6.61667	0.017278								6.61667	-0.013407
6.63333	-0.030854								6.63333	0.01823								6.63333	-0.012491
6.65	-0.028429								6.65	-0.018677								6.65	-0.011134
6.66667	-0.026663								6.66667	-0.097235								6.66667	-0.009698
6.68333	-0.025267								6.68333	-0.163043								6.68333	-0.008451
6.7	-0.023403								6.7	-0.189292								6.7	-0.007578
6.71667	-0.021468								6.71667	-0.19194								6.71667	-0.006976
6.73333	-0.020094								6.73333	-0.177008								6.73333	-0.006525
6.75	-0.01869								6.75	-0.154306								6.75	-0.006433
6.76667	-0.016336								6.76667	-0.131453								6.76667	-0.005782
6.78333	-0.014621								6.78333	-0.107941								6.78333	-0.00517
6.8	-0.013139								6.8	-0.091872								6.8	-0.004602
6.81667	-0.012067								6.81667	-0.078731								6.81667	-0.003917
6.83333	-0.011145								6.83333	-0.067611								6.83333	-0.003412
6.85	-0.010594								6.85	-0.061441								6.85	-0.003437
6.86667	-0.009632								6.86667	-0.055441								6.86667	-0.003571
6.88333	-0.00886								6.88333	-0.04761								6.88333	-0.003446
6.9	-0.007771								6.9	-0.042964								6.9	-0.003335
6.91667	-0.006953								6.91667	-0.038058								6.91667	-0.003148
6.93333	-0.006175								6.93333	-0.035251								6.93333	-0.0032
6.95	-0.005577								6.95	-0.032595								6.95	-0.003233
6.96667	-0.004789								6.96667	-0.029929								6.96667	-0.003006
6.98333	-0.004271								6.98333	-0.027043								6.98333	-0.002948
7	-0.004266								7	-0.024821								7	-0.002766
7.01667	-0.004303								7.01667	-0.019111								7.01667	-0.002377
7.03333	-0.00398								7.03333	-0.014741								7.03333	-0.002219
7.05	-0.003517								7.05	-0.012321								7.05	-0.002191
7.06667	-0.002914								7.06667	-0.011311								7.06667	-0.002322
7.08333	-0.002601								7.08333	-0.01121								7.08333	-0.002154
7.1	-0.002631								7.1	-0.010206								7.1	-0.002011
7.11667	-0.002545								7.11667	-0.009274								7.11667	-0.001913
7.13333	-0.002738								7.13333	-0.008282								7.13333	-0.001854
7.15	-0.002871								7.15	-0.007869								7.15	-0.001556
7.16667	-0.002994								7.16667	-0.007367								7.16667	-0.001088
7.18333	-0.002957								7.18333	-0.005985								7.18333	-0.001199
7.2	-0.002764								7.2	-0.00538								7.2	-0.001016
7.21667	-0.002495								7.21667	-0.003988								7.21667	-0.000787
7.23333	-0.002375								7.23333	-0.003105								7.23333	-0.000488
7.25	-0.002496								7.25	-0.002253								7.25	-0.000609
7.26667	-0.002236								7.26667	-0.000541								7.26667	-0.00059
7.28333	-0.002217								7.28333	-0.000609								7.28333	-0.000411
7.3	-0.002072								7.3	-0.001845								7.3	-0.000136
7.31667	-0.001971								7.31667	-0.002265								7.31667	-9.5e-05
7.33333	-0.00209								7.33333	-0.001714								7.33333	-0.000303
7.35	-0.002169								7.35	-0.001604								7.35	-5.1e-05
7.36667	-0.001948								7.36667	-0.001624								7.36667	5.1e-05
7.38333	-0.001797								7.38333	-0.002074								7.38333	-0.000187
7.4	-0.001582								7.4	-0.002983								7.4	-0.000248
7.41667	-0.00154								7.41667	-0.003117								7.41667	-0.0004
7.43333	-0.001659								7.43333	-0.00317								7.43333	-0.000563
7.45	-0.001848								7.45	-0.003104								7.45	-0.000616
7.46667	-0.001947								7.46667	-0.002958								7.46667	-0.000608
7.48333	-0.001925								7.48333	-0.002952								7.48333	-0.000351
7.5	-0.00198								7.5	-0.002835								7.5	-0.000594
7.51667	-0.001908								7.51667	-0.002615								7.51667	-0.000408
7.53333	-0.001947								7.53333	-0.002314								7.53333	1.9e-05
7.55	-0.001776								7.55	-0.001894								7.55	-0.000105
7.56667	-0.001645								7.56667	-0.001813								7.56667	-9.9e-05
7.58333	-0.001624								7.58333	-0.001913								7.58333	0.000237
7.6	-0.001428								7.6	-0.00209								7.6	0.000724
7.61667	-0.001317								7.61667	-0.002323								7.61667	0.001163
7.63333	-0.001145								7.63333	-0.002366								7.63333	0.001691
7.65	-0.001093								7.65	-0.002609								7.65	0.00144
7.66667	-0.001042								7.66667	-0.002582								7.66667	0.000768
7.68333	-0.00072								7.68333	-0.002485								7.68333	0.000717
7.7	-0.000652								7.7	-0.002321								7.7	0.001188
7.71667	-0.000738								7.71667	-0.00194								7.71667	0.001482
7.73333	-0.000574								7.73333	-0.001429								7.73333	0.000885
7.75	-0.00039								7.75	-0.001368								7.75	8.9e-05
7.76667	-0.000166								7.76667	-0.001317								7.76667	-0.000287
7.78333	0.000109								7.78333	-0.001456								7.78333	0.000276
7.8	0.00034								7.8	-0.001662								7.8	0.001414
7.81667	0.000489								7.81667	-0.001715								7.81667	0.000844
7.83333	0.000538								7.83333	-0.001407								7.83333	0.000184
7.85	0.000657								7.85	-0.00042								7.85	0.000395
7.86667	0.000667								7.86667	0.000218								7.86667	0.000495
7.88333	0.000246								7.88333	0.000275								7.88333	-0.000484
7.9	0.000203								7.9	0.000474								7.9	-0.00071
7.91667	0.00021								7.91667	0.000773								7.91667	0.000368
7.93333	-0.000153								7.93333	0.001433								7.93333	0.002737
7.95	-0.000107								7.95	0.001892								7.95	0.001635
7.96667	-9e-05								7.96667	0.002311								7.96667	0.000853
7.98333	-0.000114								7.98333	0.002901								7.98333	0.000291
8	0.000332								8	0.003198								8	4.3e-05
8.01667	0.000759								8.01667	0.003194								8.01667	0.0001
8.03333	0.000845								8.03333	0.00341								8.03333	0.000276
8.05	0.000561								8.05	0.003365								8.05	-2.8e-05
8.06667	0.000257								8.06667	0.003491								8.06667	-0.000302
8.08333	0.000433								8.08333	0.004287								8.08333	-0.000616
8.1	0.00062								8.1	0.004465								8.1	-0.001105
8.11667	0.000798								8.11667	0.004335								8.11667	-0.001112
8.13333	0.001306								8.13333	0.004825								8.13333	-0.000998
8.15	0.001654								8.15	0.004715								8.15	-0.000854
8.16667	0.001562								8.16667	0.004505								8.16667	-0.00091
8.18333	0.00118								8.18333	0.005035								8.18333	-0.000786
8.2	0.001199								8.2	0.004497								8.2	-0.000678
8.21667	0.00077								8.21667	0.004159								8.21667	-0.000646
8.23333	0.000641								8.23333	0.004742								8.23333	-0.000264
8.25	0.001212								8.25	0.002405								8.25	0.000428
8.26667	0.000573								8.26667	-0.002003								8.26667	0.0003
8.28333	0.000554								8.28333	-0.00496								8.28333	0.000172
8.3	0.000427								8.3	-0.004121								8.3	0.000608
8.31667	0.000211								8.31667	-0.003046								8.31667	0.001289
8.33333	0.000276								8.33333	-0.003151								8.33333	0.001631
8.35	0.000581								8.35	-0.002795								8.35	0.001792
8.36667	0.000516								8.36667	-0.00255								8.36667	0.001593
8.38333	2e-05								8.38333	-0.002675								8.38333	0.001344
8.4	0.000347								8.4	-0.002687								8.4	0.00138
8.41667	0.000686								8.41667	-0.001906								8.41667	0.001541
8.43333	0.000765								8.43333	-0.001735								8.43333	0.000991
8.45	0.000963								8.45	-0.002294								8.45	0.001442
8.46667	0.001812								8.46667	-0.002594								8.46667	0.001763
8.48333	0.002751								8.48333	-0.003843								8.48333	0.002823
8.5	0.001971								8.5	-0.00432								8.5	0.003718
8.51667	0.001834								8.51667	-0.006755								8.51667	0.003397
8.53333	-0.004633								8.53333	-0.008321								8.53333	-0.005395
8.55	-0.121311								8.55	-0.012166								8.55	-0.075546
8.56667	-0.298478								8.56667	-0.017791								8.56667	-0.178797
8.58333	-0.471265								8.58333	-0.021226								8.58333	-0.275318
8.6	-0.605601								8.6	-0.02234								8.6	-0.351137
8.61667	-0.671015								8.61667	-0.022461								8.61667	-0.381242
8.63333	-0.693148								8.63333	-0.021303								8.63333	-0.367116
8.65	-0.699822								8.65	-0.018324								8.65	-0.331951
8.66667	-0.701826								8.66667	-0.010136								8.66667	-0.290656
8.68333	-0.689649								8.68333	-0.002757								8.68333	-0.249331
8.7	-0.645332								8.7	0.008563								8.7	-0.212994
8.71667	-0.575162								8.71667	0.011585								8.71667	-0.183075
8.73333	-0.497322								8.73333	0.010398								8.73333	-0.162135
8.75	-0.426692								8.75	0.00853								8.75	-0.148006
8.76667	-0.366083								8.76667	0.002022								8.76667	-0.135026
8.78333	-0.316743								8.78333	-0.001545								8.78333	-0.125497
8.8	-0.275552								8.8	0.000589								8.8	-0.112606
8.81667	-0.244259								8.81667	0.001845								8.81667	-0.102004
8.83333	-0.219226								8.83333	0.002971								8.83333	-0.088882
8.85	-0.193213								8.85	0.001897								8.85	-0.07802
8.86667	-0.177221								8.86667	0.002573								8.86667	-0.071278
8.88333	-0.156918								8.88333	0.001829								8.88333	-0.063036
8.9	-0.139654								8.9	0.001146								8.9	-0.055054
8.91667	-0.123188								8.91667	0.001326								8.91667	-0.051601
8.93333	-0.110552								8.93333	0.000536								8.93333	-0.048018
8.95	-0.101196								8.95	0.002186								8.95	-0.044096
8.96667	-0.088251								8.96667	0.002695								8.96667	-0.039673
8.98333	-0.080395								8.98333	0.001965								8.98333	-0.03839
9	-0.070788								9	0.000516								9	-0.031868
9.01667	-0.06268								9.01667	-0.00014								9.01667	-0.026577
9.03333	-0.056351								9.03333	0.000173								9.03333	-0.025635
9.05	-0.049433								9.05	-0.000654								9.05	-0.024294
9.06667	-0.043064								9.06667	-0.00067								9.06667	-0.023272
9.08333	-0.038936								9.08333	0.000173								9.08333	-0.021811
9.1	-0.037977								9.1	0.000518								9.1	-0.020031
9.11667	-0.034456								9.11667	5.5e-05								9.11667	-0.018402
9.13333	-0.028555								9.13333	-0.000508								9.13333	-0.016934
9.15	-0.027794								9.15	-0.000541								9.15	-0.015455
9.16667	-0.024114								9.16667	3.5e-05								9.16667	-0.013757
9.18333	-0.020883								9.18333	-0.000348								9.18333	-0.012569
9.2	-0.018631								9.2	-0.000269								9.2	-0.011382
9.21667	-0.017898								9.21667	0.000311								9.21667	-0.010569
9.23333	-0.017065								9.23333	0.000302								9.23333	-0.010185
9.25	-0.015912								9.25	0.000312								9.25	-0.009452
9.26667	-0.014809								9.26667	0.000603								9.26667	-0.008918
9.28333	-0.013967								9.28333	0.000603								9.28333	-0.008235
9.3	-0.013093								9.3	0.000835								9.3	-0.007404
9.31667	-0.012728								9.31667	0.000999								9.31667	-0.006718
9.33333	-0.012173								9.33333	0.000783								9.33333	-0.006181
9.35	-0.011478								9.35	0.000296								9.35	-0.005964
9.36667	-0.011074								9.36667	0.00023								9.36667	-0.005737
9.38333	-0.010659								9.38333	0.000384								9.38333	-0.005351
9.4	-0.009793								9.4	0.000589								9.4	-0.005048
9.41667	-0.009407								9.41667	0.001035								9.41667	-0.00494
9.43333	-0.008791								9.43333	0.001601								9.43333	-0.004722
9.45	-0.008214								9.45	0.001738								9.45	-0.004424
9.46667	-0.008058								9.46667	0.001804								9.46667	-0.003975
9.48333	-0.007921								9.48333	0.00178								9.48333	-0.003457
9.5	-0.007624								9.5	0.001826								9.5	-0.003114
9.51667	-0.007217								9.51667	0.001882								9.51667	-0.002816
9.53333	-0.006669								9.53333	0.001867								9.53333	-0.002559
9.55	-0.006441								9.55	0.001662								9.55	-0.002461
9.56667	-0.006473								9.56667	0.001378								9.56667	-0.002424
9.58333	-0.006415								9.58333	0.001293								9.58333	-0.002316
9.6	-0.006137								9.6	0.001286								9.6	-0.002424
9.61667	-0.005808								9.61667	0.001183								9.61667	-0.002329
9.63333	-0.005329								9.63333	0.000651								9.63333	-0.002063
9.65	-0.00512								9.65	0.000148								9.65	-0.001808
9.66667	-0.004872								9.66667	-0.000164								9.66667	-0.001663
9.68333	-0.004863								9.68333	-0.000817								9.68333	-0.001738
9.7	-0.004663								9.7	-0.001276								9.7	-0.002237
9.71667	-0.004554								9.71667	-0.001376								9.71667	-0.002645
9.73333	-0.004284								9.73333	-0.001576								9.73333	-0.003412
9.75	-0.003974								9.75	-0.001765								9.75	-0.002399
9.76667	-0.003564								9.76667	-0.002195								9.76667	0.000664
9.78333	-0.003264								9.78333	-0.002365								9.78333	0.001556
9.8	-0.002944								9.8	-0.002355								9.8	0.001755
9.81667	-0.002544								9.81667	-0.00241								9.81667	0.001217
9.83333	-0.002084								9.83333	-0.002215								9.83333	0.000899
9.85	-0.001753								9.85	-0.00233								9.85	0.000571
9.86667	-0.001673								9.86667	-0.002674								9.86667	0.000204
9.88333	-0.001442								9.88333	-0.002409								9.88333	6e-06
9.9	-0.001242								9.9	-0.002265								9.9	-5e-06
9.91667	-0.000931								9.91667	-0.002228								9.91667	0.000159
9.93333	-0.00068								9.93333	-0.002281								9.93333	0.000282
9.95	-0.000469								9.95	-0.002563								9.95	0.000116
9.96667	-0.000719								9.96667	-0.002466								9.96667	-2e-05
9.98333	-0.000828								9.98333	-0.001859								9.98333	-0.000336
10	-0.000727								10	-0.001471								10	-0.000535
10.0167	-0.000596								10.0167	-0.001498								10.0167	-0.000498
10.0333	-0.000485								10.0333	-0.001466								10.0333	-0.000531
10.05	-0.000704								10.05	-0.000914								10.05	-0.000484
10.0667	-0.000884								10.0667	-0.000461								10.0667	-0.000497
10.0833	-0.000713								10.0833	-0.000349								10.0833	-0.00059
10.1	-0.001002								10.1	-0.000343								10.1	-0.000535
10.1167	-0.001151								10.1167	-0.000678								10.1167	-0.000423
10.1333	-0.0009								10.1333	-0.000934								10.1333	-0.000311
10.15	-0.00066								10.15	-0.001509								10.15	-6.9e-05
10.1667	-0.000749								10.1667	-0.001914								10.1667	3.4e-05
10.1833	-0.000958								10.1833	-0.00205								10.1833	0.000246
10.2	-0.000408								10.2	-0.001878								10.2	0.000237
10.2167	0.000123								10.2167	-0.001752								10.2167	0.000227
10.2333	0.000363								10.2333	-0.002396								10.2333	0.000137
10.25	0.000334								10.25	-0.003409								10.25	1.7e-05
10.2667	3.4e-05								10.2667	-0.004143								10.2667	-5.3e-05
10.2833	5.4e-05								10.2833	-0.004697								10.2833	-1.3e-05
10.3	0.000844								10.3	-0.005328								10.3	-9.4e-05
10.3167	0.001254								10.3167	-0.004625								10.3167	-0.000353
10.3333	0.000934								10.3333	-0.001253								10.3333	-0.000373
10.35	-0.000186								10.35	0.00449								10.35	-0.000293
10.3667	-0.000487								10.3667	0.005413								10.3667	-0.000173
10.3833	-0.000337								10.3833	0.004606								10.3833	3.7e-05
10.4	-0.000568								10.4	0.003678								10.4	2.8e-05
10.4167	-0.000559								10.4167	0.002836								10.4167	0.000171
10.4333	-0.00034								10.4333	0.002784								10.4333	0.000124
10.45	-0.000491								10.45	0.003222								10.45	-3e-06
10.4667	-0.000602								10.4667	0.003561								10.4667	-0.000171
10.4833	-0.000773								10.4833	0.003789								10.4833	-0.000108
10.5	-0.000755								10.5	0.003681								10.5	-3e-06
10.5167	-0.000367								10.5167	0.003448								10.5167	-0.000165
10.5333	-0.000139								10.5333	0.003105								10.5333	-0.000106
10.55	9e-06								10.55	0.003062								10.55	-0.000118
10.5667	-3.3e-05								10.5667	0.002799								10.5667	2e-05
10.5833	-4.5e-05								10.5833	0.002666								10.5833	0.000119
10.6	-7.7e-05								10.6	0.002799								10.6	0.00015
10.6167	-0.00011								10.6167	0.00304								10.6167	0.000197
10.6333	-0.000322								10.6333	0.003051								10.6333	0.000383
10.65	-0.000225								10.65	0.003042								10.65	0.00055
10.6667	-4.8e-05								10.6667	0.002842								10.6667	0.000566
10.6833	1e-05								10.6833	0.002393								10.6833	0.000373
10.7	0.000147								10.7	0.001969								10.7	0.000423
10.7167	0.000375								10.7167	0.001512								10.7167	0.00058
10.7333	0.000522								10.7333	0.001115								10.7333	0.000678
10.75	0.000519								10.75	0.000798								10.75	0.000915
10.7667	0.000607								10.7667	0.0004								10.7667	0.000962
10.7833	0.000794								10.7833	0.000213								10.7833	0.00108
10.8	0.000841								10.8	0.000298								10.8	0.001101
10.8167	0.000739								10.8167	0.000237								10.8167	0.001201
10.8333	0.000346								10.8333	0.000135								10.8333	0.001331
10.85	0.000164								10.85	0.000283								10.85	0.001221
10.8667	6.1e-05								10.8667	0.000361								10.8667	0.001251
10.8833	0.000219								10.8833	0.0003								10.8833	0.00143
10.9	1.6e-05								10.9	0.000157								10.9	0.001605
10.9167	-0.000156								10.9167	8.3e-05								10.9167	0.001787
10.9333	-0.000479								10.9333	0.000378								10.9333	0.00176
10.95	-0.001261								10.95	0.000634								10.95	0.001513
10.9667	-0.001864								10.9667	0.00074								10.9667	0.001515
10.9833	-0.003516								10.9833	0.000806								10.9833	0.001608
11	-0.006089								11	0.002137								11	-7.6e-05
11.0167	-0.004161								11.0167	0.002772								11.0167	-0.003371
11.0333	-0.007944								11.0333	0.001807								11.0333	-0.011927
11.05	-0.113076								11.05	-0.004289								11.05	-0.070993
11.0667	-0.263798								11.0667	-0.011334								11.0667	-0.150899
11.0833	-0.403941								11.0833	-0.01681								11.0833	-0.234654
11.1	-0.510653								11.1	-0.018882								11.1	-0.309897
11.1167	-0.559526								11.1167	-0.020407								11.1167	-0.322313
11.1333	-0.588548								11.1333	-0.021902								11.1333	-0.26847
11.15	-0.61282								11.15	-0.015178								11.15	-0.218146
11.1667	-0.628183								11.1667	-0.009483								11.1667	-0.199032
11.1833	-0.626585								11.1833	-0.007018								11.1833	-0.196478
11.2	-0.593178								11.2	-0.006193								11.2	-0.196402
11.2167	-0.53449								11.2167	-0.005857								11.2167	-0.18508
11.2333	-0.465552								11.2333	-0.005781								11.2333	-0.174589
11.25	-0.397914								11.25	-0.005575								11.25	-0.162517
11.2667	-0.341357								11.2667	-0.005599								11.2667	-0.153246
11.2833	-0.296619								11.2833	-0.005123								11.2833	-0.142774
11.3	-0.262821								11.3	-0.005039								11.3	-0.130681
11.3167	-0.234824								11.3167	-0.00478								11.3167	-0.117064
11.3333	-0.207976								11.3333	-0.004391								11.3333	-0.107397
11.35	-0.183838								11.35	-0.004143								11.35	-0.100189
11.3667	-0.16281								11.3667	-0.004044								11.3667	-0.089802
11.3833	-0.144812								11.3833	-0.003675								11.3833	-0.079595
11.4	-0.129294								11.4	-0.002892								11.4	-0.068266
11.4167	-0.111626								11.4167	-0.002429								11.4167	-0.063935
11.4333	-0.101728								11.4333	-0.002077								11.4333	-0.056274
11.45	-0.09311								11.45	-0.001704								11.45	-0.052723
11.4667	-0.081372								11.4667	-0.001392								11.4667	-0.049912
11.4833	-0.071584								11.4833	-0.001089								11.4833	-0.047541
11.5	-0.066326								11.5	-0.000684								11.5	-0.040759
11.5167	-0.059858								11.5167	-0.000216								11.5167	-0.035227
11.5333	-0.05469								11.5333	2.1e-05								11.5333	-0.033554
11.55	-0.046332								11.55	0.000159								11.55	-0.032081
11.5667	-0.039834								11.5667	0.000406								11.5667	-0.030028
11.5833	-0.035415								11.5833	0.000744								11.5833	-0.027965
11.6	-0.032157								11.6	0.001042								11.6	-0.025012
11.6167	-0.029899								11.6167	0.001195								11.6167	-0.021879
11.6333	-0.02757								11.6333	0.000989								11.6333	-0.020086
11.65	-0.026092								11.65	0.000693								11.65	-0.018353
11.6667	-0.024233								11.6667	0.000457								11.6667	-0.01713
11.6833	-0.025045								11.6833	0.000311								11.6833	-0.015837
11.7	-0.017677								11.7	-8.7e-05								11.7	-0.014815
11.7167	-0.013098								11.7167	-0.000456								11.7167	-0.013664
11.7333	-0.014569								11.7333	-0.000665								11.7333	-0.012333
11.75	-0.01431								11.75	-0.000963								11.75	-0.011242
11.7667	-0.013102								11.7667	-0.001442								11.7667	-0.010571
11.7833	-0.011963								11.7833	-0.002261								11.7833	-0.010181
11.8	-0.011294								11.8	-0.003253								11.8	-0.009371
11.8167	-0.010545								11.8167	-0.004582								11.8167	-0.008664
11.8333	-0.009716								11.8333	-0.00576								11.8333	-0.008157
11.85	-0.009087								11.85	-0.007389								11.85	-0.00752
11.8667	-0.008418								11.8667	-0.008488								11.8667	-0.006803
11.8833	-0.007779								11.8833	-0.009066								11.8833	-0.006186
11.9	-0.00677								11.9	-0.010528								11.9	-0.00567
11.9167	-0.006161								11.9167	-0.012595								11.9167	-0.005199
11.9333	-0.005581								11.9333	-0.011042								11.9333	-0.004848
11.95	-0.005162								11.95	-0.002419								11.95	-0.004457
11.9667	-0.004643								11.9667	0.002764								11.9667	-0.004196
11.9833	-0.004213								11.9833	0.004887								11.9833	-0.003895
12	-0.004134								12	0.005042								12	-0.003696
12.0167	-0.003644								12.0167	0.004704								12.0167	-0.003542
12.0333	-0.003134								12.0333	0.004106								12.0333	-0.003429
12.05	-0.002754								12.05	0.003148								12.05	-0.003246
12.0667	-0.002505								12.0667	0.00197								12.0667	-0.002712
12.0833	-0.002295								12.0833	0.001431								12.0833	-0.002559
12.1	-0.001965								12.1	0.001139								12.1	-0.002468
12.1167	-0.001985								12.1167	0.000606								12.1167	-0.002284
12.1333	-0.001945								12.1333	8.2e-05								12.1333	-0.002241
12.15	-0.001834								12.15	0.000378								12.15	-0.002247
12.1667	-0.002034								12.1667	0.000605								12.1667	-0.002094
12.1833	-0.002034								12.1833	0.000391								12.1833	-0.00199
12.2	-0.001834								12.2	0.000517								12.2	-0.001839
12.2167	-0.001893								12.2167	0.000279								12.2167	-0.001677
12.2333	-0.001912								12.2333	-3.8e-05								12.2333	-0.001704
12.25	-0.001852								12.25	0.000325								12.25	-0.001632
12.2667	-0.001631								12.2667	0.000348								12.2667	-0.00143
12.2833	-0.00146								12.2833	0.00026								12.2833	-0.001247
12.3	-0.001139								12.3	0.000325								12.3	-0.001248
12.3167	-0.000838								12.3167	0.000924								12.3167	-0.001146
12.3333	-0.000847								12.3333	0.001354								12.3333	-0.001015
12.35	-0.000766								12.35	0.001774								12.35	-0.000794
12.3667	-0.000615								12.3667	0.001874								12.3667	-0.000653
12.3833	-0.000614								12.3833	0.001693								12.3833	-0.000541
12.4	-0.000322								12.4	0.001837								12.4	-0.000102
12.4167	4e-05								12.4167	0.002722								12.4167	8e-05
12.4333	0.000281								12.4333	0.002877								12.4333	8.2e-05
12.45	0.000563								12.45	0.002213								12.45	0.000134
12.4667	0.000685								12.4667	0.003868								12.4667	0.000285
12.4833	0.000796								12.4833	0.006144								12.4833	0.000387
12.5	0.000808								12.5	0.005253								12.5	0.000558
12.5167	0.000681								12.5167	-0.003402								12.5167	0.000472
12.5333	0.000703								12.5333	-0.008177								12.5333	0.000507
12.55	0.000795								12.55	-0.006602								12.55	0.000692
12.5667	0.000707								12.5667	-0.004078								12.5667	0.000847
12.5833	0.00086								12.5833	-0.002413								12.5833	0.000802
12.6	0.000812								12.6	-9.3e-05								12.6	0.000285
12.6167	0.000615								12.6167	0.001684								12.6167	4.5e-05
12.6333	0.000507								12.6333	0.003831								12.6333	3.4e-05
12.65	0.00046								12.65	0.005598								12.65	-7.7e-05
12.6667	0.000272								12.6667	0.005134								12.6667	-0.000427
12.6833	0.000125								12.6833	0.004941								12.6833	-0.000658
12.7	9.7e-05								12.7	0.005804								12.7	-0.00099
12.7167	3.9e-05								12.7167	0.005395								12.7167	-0.001094
12.7333	-9.9e-05								12.7333	0.003457								12.7333	-0.000879
12.75	-4.6e-05								12.75	0.001939								12.75	-0.000644
12.7667	2.6e-05								12.7667	0.00134								12.7667	-0.000578
12.7833	-3.2e-05								12.7833	0.001682								12.7833	-0.000913
12.8	-0.0002								12.8	0.000617								12.8	-0.000958
12.8167	-0.00027								12.8167	-0.000592								12.8167	-0.000805
12.8333	-0.000259								12.8333	-0.000872								12.8333	-0.000502
12.85	-0.000128								12.85	-0.000672								12.85	-0.000438
12.8667	-2.7e-05								12.8667	0.000479								12.8667	-0.000205
12.8833	-0.000217								12.8833	0.001239								12.8833	0.000148
12.9	-0.000216								12.9	0.001651								12.9	2e-06
12.9167	-0.000298								12.9167	0.001541								12.9167	2.6e-05
12.9333	-0.000339								12.9333	0.001011								12.9333	0.000201
12.95	-0.00021								12.95	0.000791								12.95	0.000495
12.9667	1.8e-05								12.9667	0.00144								12.9667	0.000879
12.9833	0.000247								12.9833	0.00211								12.9833	0.000904
13	0.000425								13	0.001859								13	0.000739
13.0167	0.000521								13.0167	0.001497								13.0167	0.000937
13.0333	0.000416								13.0333	0.001015								13.0333	0.001485
13.05	0.000262								13.05	0.000723								13.05	0.001683
13.0667	0.000258								13.0667	0.000981								13.0667	0.001242
13.0833	0.000324								13.0833	0.004069								13.0833	0.0013
13.1	0.000399								13.1	0.005464								13.1	0.001359
13.1167	0.000201								13.1167	-0.004645								13.1167	0.001133
13.1333	0.000223								13.1333	-0.014783								13.1333	0.001157
13.15	0.000475								13.15	-0.013752								13.15	0.000771
13.1667	8.7e-05								13.1667	-0.01055								13.1667	0.000545
13.1833	-0.00025								13.1833	-0.007509								13.1833	0.000589
13.2	0.000111								13.2	-0.004702								13.2	0.000814
13.2167	3.8e-05								13.2167	-0.002065								13.2167	0.001024
13.2333	-0.000254								13.2333	-0.000228								13.2333	0.000853
13.25	-0.000797								13.25	0.000558								13.25	0.000703
13.2667	-0.000779								13.2667	-0.000175								13.2667	0.000613
13.2833	-0.000762								13.2833	0.000182								13.2833	0.000453
13.3	-0.000835								13.3	0.001265								13.3	0.000224
13.3167	-0.000773								13.3167	0.001309								13.3167	5.8e-05
13.3333	-0.000791								13.3333	0.000514								13.3333	-2.7e-05
13.35	-0.000879								13.35	-0.000221								13.35	-0.000192
13.3667	-0.001017								13.3667	-0.000626								13.3667	-0.000457
13.3833	-0.000906								13.3833	-0.000801								13.3833	-0.000492
13.4	-0.000755								13.4	-0.00139								13.4	-0.000316
13.4167	-0.001339								13.4167	-0.002553								13.4167	-0.000498
13.4333	-0.001443								13.4333	-0.003097								13.4333	-0.000869
13.45	-0.001387								13.45	-0.00278								13.45	-0.00165
13.4667	-0.001911								13.4667	-0.002504								13.4667	-0.001961
13.4833	-0.002175								13.4833	-0.001947								13.4833	-0.002393
13.5	-0.0016								13.5	-0.001213								13.5	-0.003653
13.5167	-0.00174								13.5167	-0.000749								13.5167	-0.004021
13.5333	-0.00856								13.5333	-0.002135								13.5333	-0.005769
13.55	-0.08316								13.55	-0.006711								13.55	-0.046617
13.5667	-0.206429								13.5667	-0.011986								13.5667	-0.111165
13.5833	-0.320569								13.5833	-0.021432								13.5833	-0.181033
13.6	-0.40986								13.6	-0.023629								13.6	-0.236531
13.6167	-0.450735								13.6167	-0.022169								13.6167	-0.268536
13.6333	-0.47591								13.6333	-0.01707								13.6333	-0.274941
13.65	-0.497185								13.65	-0.011461								13.65	-0.266126
13.6667	-0.52258								13.6667	-0.007011								13.6667	-0.253911
13.6833	-0.533935								13.6833	-0.006872								13.6833	-0.233816
13.7	-0.516101								13.7	-0.007152								13.7	-0.215261
13.7167	-0.470191								13.7167	-0.00655								13.7167	-0.197703
13.7333	-0.4134								13.7333	-0.006518								13.7333	-0.183656
13.75	-0.36115								13.75	-0.006336								13.75	-0.169928
13.7667	-0.31532								13.7667	-0.005884								13.7667	-0.158571
13.7833	-0.27244								13.7833	-0.005592								13.7833	-0.146993
13.8	-0.23518								13.8	-0.005149								13.8	-0.137345
13.8167	-0.204124								13.8167	-0.004966								13.8167	-0.127436
13.8333	-0.183878								13.8333	-0.004824								13.8333	-0.113106
13.85	-0.163782								13.85	-0.004742								13.85	-0.105416
13.8667	-0.145436								13.8667	-0.00472								13.8667	-0.093696
13.8833	-0.13005								13.8833	-0.004828								13.8833	-0.086536
13.9	-0.113755								13.9	-0.004763								13.9	-0.078666
13.9167	-0.102612								13.9167	-0.004903								13.9167	-0.069035
13.9333	-0.09102								13.9333	-0.005203								13.9333	-0.062633
13.95	-0.080438								13.95	-0.005253								13.95	-0.056671
13.9667	-0.071605								13.9667	-0.005103								13.9667	-0.053129
13.9833	-0.066313								13.9833	-0.005013								13.9833	-0.045818
14	-0.054671								14	-0.0053								14	-0.039286
14.0167	-0.051302								14.0167	-0.005544								14.0167	-0.039332
14.0333	-0.046053								14.0333	-0.006359								14.0333	-0.035089
14.05	-0.040184								14.05	-0.006853								14.05	-0.032626
14.0667	-0.037675								14.0667	-0.007777								14.0667	-0.030212
14.0833	-0.032396								14.0833	-0.008222								14.0833	-0.027739
14.1	-0.026317								14.1	-0.006781								14.1	-0.025485
14.1167	-0.023991								14.1167	-0.003355								14.1167	-0.023211
14.1333	-0.022594								14.1333	0.00308								14.1333	-0.021056
14.15	-0.020568								14.15	0.008756								14.15	-0.018761
14.1667	-0.018882								14.1667	0.012141								14.1667	-0.016607
14.1833	-0.016835								14.1833	0.012697								14.1833	-0.015282
14.2	-0.014939								14.2	0.01162								14.2	-0.013577
14.2167	-0.012865								14.2167	0.010363								14.2167	-0.011772
14.2333	-0.011291								14.2333	0.008926								14.2333	-0.011476
14.25	-0.010287								14.25	0.007899								14.25	-0.00832
14.2667	-0.009472								14.2667	0.007132								14.2667	-0.004465
14.2833	-0.008898								14.2833	0.006115								14.2833	-0.003739
14.3	-0.007874								14.3	0.005555								14.3	-0.004143
14.3167	-0.006622								14.3167	0.004865								14.3167	-0.004477
14.3333	-0.005519								14.3333	0.003724								14.3333	-0.00387
14.35	-0.004917								14.35	0.003054								14.35	-0.003344
14.3667	-0.004124								14.3667	0.002703								14.3667	-0.003198
14.3833	-0.003392								14.3833	0.002343								14.3833	-0.003081
14.4	-0.003069								14.4	0.001637								14.4	-0.002595
14.4167	-0.002668								14.4167	0.001098								14.4167	-0.002308
14.4333	-0.002527								14.4333	0.001028								14.4333	-0.001982
14.45	-0.002226								14.45	0.000769								14.45	-0.001515
14.4667	-0.001914								14.4667	0.00072								14.4667	-0.000858
14.4833	-0.001883								14.4833	0.00052								14.4833	-0.000592
14.5	-0.001682								14.5	0.000323								14.5	-0.000275
14.5167	-0.001471								14.5167	3.5e-05								14.5167	6.2e-05
14.5333	-0.00106								14.5333	-0.000263								14.5333	0.000589
14.55	-0.00106								14.55	-0.000542								14.55	0.000785
14.5667	-0.000999								14.5667	-0.001								14.5667	0.000972
14.5833	-0.000839								14.5833	-0.001299								14.5833	0.001019
14.6	-0.000658								14.6	-0.001517								14.6	0.000875
14.6167	-0.000518								14.6167	-0.001675								14.6167	0.000872
14.6333	-0.000237								14.6333	-0.001864								14.6333	0.000878
14.65	-0.000127								14.65	-0.002162								14.65	0.000765
14.6667	6.4e-05								14.6667	-0.00245								14.6667	0.000871
14.6833	0.000234								14.6833	-0.002618								14.6833	0.000358
14.7	0.000315								14.7	-0.002778								14.7	0.000214
14.7167	0.000295								14.7167	-0.002654								14.7167	0.00011
14.7333	0.000446								14.7333	-0.00254								14.7333	-0.000454
14.75	0.000407								14.75	-0.002635								14.75	-0.000898
14.7667	0.000298								14.7667	-0.002591								14.7667	-0.001293
14.7833	0.000168								14.7833	-0.002497								14.7833	-0.001107
14.8	0.000129								14.8	-0.002515								14.8	-0.000741
14.8167	0.000211								14.8167	-0.00262								14.8167	-0.000376
14.8333	0.000203								14.8333	-0.002624								14.8333	-0.000301
14.85	0.000204								14.85	-0.002509								14.85	0.000214
14.8667	0.000126								14.8667	-0.002174								14.8667	0.000279
14.8833	-2.3e-05								14.8833	-0.001768								14.8833	0.000174
14.9	-0.000341								14.9	-0.001356								14.9	-0.000161
14.9167	-0.000598								14.9167	-0.001115								14.9167	-8.8e-05
14.9333	-0.000385								14.9333	-0.000865								14.9333	0.000526
14.95	5.8e-05								14.95	-0.000544								14.95	0.00076
14.9667	-0.000139								14.9667	-0.000304								14.9667	0.000863
14.9833	-0.000156								14.9833	-0.000363								14.9833	0.000577
15	-0.000193								15	-0.000306								15	0.0003
15.0167	-0.000418								15.0167	-0.000342								15.0167	9.3e-05
15.0333	-0.000353								15.0333	-0.000338								15.0333	3.5e-05
15.05	-0.000118								15.05	-0.000435								15.05	0.000387
15.0667	0.000206								15.0667	-0.000191								15.0667	0.000359
15.0833	0.000441								15.0833	3e-06								15.0833	-0.000199
15.1	0.000346								15.1	1.4e-05								15.1	-0.000737
15.1167	0.000654								15.1167	-0.000161								15.1167	-0.000607
15.1333	0.000621								15.1333	-9.5e-05								15.1333	-0.000217
15.15	0.000479								15.15	4.1e-05								15.15	-9.7e-05
15.1667	0.000357								15.1667	-1.3e-05								15.1667	-0.000187
15.1833	-0.000106								15.1833	-0.000328								15.1833	-0.000756
15.2	-0.000298								15.2	-0.000555								15.2	-0.000407
15.2167	-8.7e-05								15.2167	-0.000428								15.2167	0.000381
15.2333	6.3e-05								15.2333	-0.0004								15.2333	0.000779
15.25	0.000294								15.25	-0.000513								15.25	0.000427
15.2667	0.000385								15.2667	-0.000636								15.2667	0.000105
15.2833	0.000636								15.2833	-0.001119								15.2833	-0.000177
15.3	0.000567								15.3	-0.001514								15.3	-8.9e-05
15.3167	0.000731								15.3167	-0.001576								15.3167	0.000486
15.3333	0.000615								15.3333	-0.001587								15.3333	0.000592
15.35	0.00081								15.35	-0.001508								15.35	0.000278
15.3667	0.000764								15.3667	-0.00155								15.3667	0.000103
15.3833	0.000668								15.3833	-0.001841								15.3833	-0.000341
15.4	0.000343								15.4	-0.002324								15.4	-0.000126
15.4167	0.000241								15.4167	-0.00262								15.4167	-0.000233
15.4333	0.000239								15.4333	-0.002767								15.4333	-0.0008
15.45	0.000137								15.45	-0.002943								15.45	-0.001017
15.4667	0.000284								15.4667	-0.00339								15.4667	-0.000864
15.4833	0.000152								15.4833	-0.003316								15.4833	-0.000691
15.5	-6e-05								15.5	-0.002984								15.5	-0.000528
15.5167	-0.000188								15.5167	-0.002797								15.5167	-0.000198
15.5333	-0.000527								15.5333	-0.00283								15.5333	0.001792
15.55	-0.000836								15.55	-0.002793								15.55	0.000452
15.5667	-0.000985								15.5667	-0.002566								15.5667	-0.003948
15.5833	-0.001133								15.5833	-0.00234								15.5833	-0.004487
15.6	-0.000682								15.6	-0.002073								15.6	-6.7e-05
15.6167	-0.000248								15.6167	-0.002017								15.6167	0.002521
15.6333	-0.000353								15.6333	-0.001592								15.6333	0.002319
15.65	-0.000489								15.65	-0.001186								15.65	0.001537
15.6667	-5.4e-05								15.6667	-0.00139								15.6667	0.000955
15.6833	0.00025								15.6833	-0.001934								15.6833	0.000514
15.7	0.000515								15.7	-0.001368								15.7	0.000632
15.7167	0.000662								15.7167	0.001846								15.7167	0.000449
15.7333	0.00046								15.7333	0.012301								15.7333	0.000306
15.75	0.000588								15.75	0.018945								15.75	0.000322
15.7667	0.000445								15.7667	0.01976								15.7667	0.000239
15.7833	0.000363								15.7833	0.013784								15.7833	2.6e-05
15.8	0.000611								15.8	0.00649								15.8	-0.000177
15.8167	0.000542								15.8167	0.002533								15.8167	-0.000181
15.8333	0.000223								15.8333	-0.000153								15.8333	-0.000185
15.85	-3.6e-05								15.85	-0.001379								15.85	-0.00018
15.8667	-6.5e-05								15.8667	-0.001836								15.8667	-0.000244
15.8833	-0.000114								15.8833	-0.001812								15.8833	-0.000139
15.9	-0.000133								15.9	-0.001708								15.9	-0.000113
15.9167	-0.000459								15.9167	-0.00207								15.9167	-0.000269
15.9333	-0.000414								15.9333	-0.002492								15.9333	-7.4e-05
15.95	0.00011								15.95	-0.002414								15.95	-0.0001
15.9667	0.000334								15.9667	-0.002136								15.9667	-0.000326
15.9833	0.000548								15.9833	-0.001908								15.9833	-0.000442
16	-8e-06								16	-0.002739								16	-0.001127
16.0167	0.00139								16.0167	-0.00307								16.0167	-0.002044
16.0333	-8.3e-05								16.0333	-0.002251								16.0333	-0.002011
16.05	-0.054396								16.05	-0.003951								16.05	-0.028679
16.0667	-0.151929								16.0667	-0.012032								16.0667	-0.076706
16.0833	-0.242742								16.0833	-0.019713								16.0833	-0.123733
16.1	-0.319145								16.1	-0.022733								16.1	-0.16262
16.1167	-0.351065								16.1167	-0.021984								16.1167	-0.187748
16.1333	-0.371205								16.1333	-0.020615								16.1333	-0.197006
16.15	-0.395765								16.15	-0.017126								16.15	-0.193154
16.1667	-0.423985								16.1667	-0.010476								16.1667	-0.183382
16.1833	-0.442735								16.1833	-0.003427								16.1833	-0.175741
16.2	-0.436035								16.2	-0.001198								16.2	-0.169329
16.2167	-0.407672								16.2167	-0.00145								16.2167	-0.161418
16.2333	-0.36488								16.2333	-0.001652								16.2333	-0.150947
16.25	-0.320697								16.25	-0.001154								16.25	-0.139157
16.2667	-0.285385								16.2667	-0.001396								16.2667	-0.128146
16.2833	-0.248092								16.2833	-0.001508								16.2833	-0.120475
16.3	-0.21325								16.3	-0.00132								16.3	-0.109684
16.3167	-0.188605								16.3167	-0.001194								16.3167	-0.105514
16.3333	-0.16729								16.3333	-0.001219								16.3333	-0.096565
16.35	-0.149785								16.35	-0.001323								16.35	-0.084065
16.3667	-0.13361								16.3667	-0.001078								16.3667	-0.075145
16.3833	-0.117495								16.3833	-0.001102								16.3833	-0.069275
16.4	-0.10417								16.4	-0.001077								16.4	-0.063525
16.4167	-0.095752								16.4167	-0.000725								16.4167	-0.057476
16.4333	-0.085365								16.4333	-0.000453								16.4333	-0.050567
16.45	-0.074338								16.45	-0.000281								16.45	-0.048348
16.4667	-0.068801								16.4667	-0.000379								16.4667	-0.044139
16.4833	-0.063153								16.4833	-0.000128								16.4833	-0.03986
16.5	-0.055946								16.5	0.000164								16.5	-0.037371
16.5167	-0.047257								16.5167	0.000101								16.5167	-0.034832
16.5333	-0.044028								16.5333	0.000198								16.5333	-0.032564
16.55	-0.037598								16.55	0.000215								16.55	-0.029965
16.5667	-0.033969								16.5667	0.000262								16.5667	-0.027427
16.5833	-0.03298								16.5833	0.000259								16.5833	-0.023839
16.6	-0.02909								16.6	-9.4e-05								16.6	-0.019
16.6167	-0.024659								16.6167	-0.000113								16.6167	-0.017902
16.6333	-0.024308								16.6333	-3e-06								16.6333	-0.016094
16.65	-0.023877								16.65	0.000128								16.65	-0.015247
16.6667	-0.023135								16.6667	0.000379								16.6667	-0.014359
16.6833	-0.018084								16.6833	0.00054								16.6833	-0.013231
16.7	-0.015403								16.7	0.000421								16.7	-0.012193
16.7167	-0.01417								16.7167	0.000494								16.7167	-0.011005
16.7333	-0.012727								16.7333	0.000187								16.7333	-0.010088
16.75	-0.011584								16.75	2.1e-05								16.75	-0.00949
16.7667	-0.010291								16.7667	-0.000246								16.7667	-0.009133
16.7833	-0.009198								16.7833	-0.000202								16.7833	-0.008275
16.8	-0.008215								16.8	0.000101								16.8	-0.007658
16.8167	-0.007101								16.8167	0.000335								16.8167	-0.007311
16.8333	-0.006316								16.8333	0.00011								16.8333	-0.006833
16.85	-0.006062								16.85	6.4e-05								16.85	-0.006176
16.8667	-0.005807								16.8667	0.000159								16.8667	-0.006139
16.8833	-0.005193								16.8833	8.3e-05								16.8833	-0.005892
16.9	-0.004728								16.9	-0.000112								16.9	-0.005724
16.9167	-0.004413								16.9167	-0.000158								16.9167	-0.005217
16.9333	-0.004227								16.9333	-0.000254								16.9333	-0.00477
16.95	-0.003811								16.95	-0.00064								16.95	-0.004463
16.9667	-0.003545								16.9667	-0.001016								16.9667	-0.004336
16.9833	-0.003419								16.9833	-0.000872								16.9833	-0.004419
17	-0.003323								17	-0.001139								17	-0.004222
17.0167	-0.003256								17.0167	-0.001996								17.0167	-0.003645
17.0333	-0.003409								17.0333	-0.002084								17.0333	-0.003418
17.05	-0.003322								17.05	-0.001872								17.05	-0.003521
17.0667	-0.003235								17.0667	-0.001579								17.0667	-0.002943
17.0833	-0.003068								17.0833	-0.001767								17.0833	-0.002516
17.1	-0.003461								17.1	-0.002175								17.1	-0.001959
17.1167	-0.003263								17.1167	-0.002892								17.1167	-0.001602
17.1333	-0.003095								17.1333	-0.00292								17.1333	-0.001465
17.15	-0.003117								17.15	-0.002637								17.15	-0.001578
17.1667	-0.002679								17.1667	-0.002284								17.1667	-0.00147
17.1833	-0.002321								17.1833	-0.002002								17.1833	-0.001203
17.2	-0.001963								17.2	-0.001599								17.2	-0.000626
17.2167	-0.001804								17.2167	-0.000819								17.2167	-0.000559
17.2333	-0.001685								17.2333	-0.000249								17.2333	-0.000631
17.25	-0.001946								17.25	0.000231								17.25	-0.000354
17.2667	-0.002187								17.2667	0.000571								17.2667	-2.6e-05
17.2833	-0.002198								17.2833	0.000851								17.2833	0.000511
17.3	-0.0018								17.3	0.001031								17.3	0.000459
17.3167	-0.00148								17.3167	0.001178								17.3167	0.000307
17.3333	-0.00173								17.3333	0.001426								17.3333	-2.6e-05
17.35	-0.001501								17.35	0.001963								17.35	0.000122
17.3667	-0.001601								17.3667	0.002221								17.3667	0.0002
17.3833	-0.001702								17.3833	0.002239								17.3833	0.000268
17.4	-0.001482								17.4	0.002106								17.4	0.000196
17.4167	-0.001722								17.4167	0.002538								17.4167	-4.6e-05
17.4333	-0.001932								17.4333	0.002801								17.4333	-0.000307
17.45	-0.001702								17.45	0.002584								17.45	-0.000269
17.4667	-0.001332								17.4667	0.002607								17.4667	-8.1e-05
17.4833	-0.001102								17.4833	0.0024								17.4833	2.8e-05
17.5	-0.000702								17.5	0.002143								17.5	-1.4e-05
17.5167	-0.000442								17.5167	0.002231								17.5167	-0.000155
17.5333	-1.1e-05								17.5333	0.001792								17.5333	0.000104
17.55	0.000339								17.55	0.001763								17.55	0.000103
17.5667	7.9e-05								17.5667	0.002464								17.5667	-3.8e-05
17.5833	0.00014								17.5833	0.002595								17.5833	-0.000399
17.6	0.00025								17.6	0.002076								17.6	-0.00012
17.6167	0.00052								17.6167	0.001539								17.6167	5e-05
17.6333	0.000591								17.6333	0.001895								17.6333	3.9e-05
17.65	0.000261								17.65	0.002471								17.65	-0.000281
17.6667	0.000292								17.6667	0.003766								17.6667	-7.1e-05
17.6833	0.000162								17.6833	0.007152								17.6833	-3.1e-05
17.7	-0.000107								17.7	0.010778								17.7	-0.000511
17.7167	-0.000187								17.7167	0.014327								17.7167	-0.000371
17.7333	-0.000117								17.7333	0.007677								17.7333	-0.00011
17.75	0.000244								17.75	0.001347								17.75	-0.000199
17.7667	0.000284								17.7667	-0.005042								17.7667	-0.000248
17.7833	5.5e-05								17.7833	-0.008072								17.7833	-8.7e-05
17.8	-0.000245								17.8	-0.007952								17.8	-0.000176
17.8167	-0.000535								17.8167	-0.006456								17.8167	-0.000444
17.8333	-0.000355								17.8333	-0.005741								17.8333	-0.000621
17.85	-0.000705								17.85	-0.004697								17.85	-0.000269
17.8667	-0.000904								17.8667	-0.004182								17.8667	-0.000446
17.8833	-0.000954								17.8833	-0.003547								17.8833	-0.000664
17.9	-0.000984								17.9	-0.003242								17.9	-0.000751
17.9167	-0.001034								17.9167	-0.002944								17.9167	-0.000786
17.9333	-0.001024								17.9333	-0.002667								17.9333	-0.000761
17.95	-0.000685								17.95	-0.002401								17.95	-0.000526
17.9667	-0.000285								17.9667	-0.002355								17.9667	-0.000191
17.9833	-0.000275								17.9833	-0.002019								17.9833	0.000154
18	-0.000765								18	-0.001642								18	0.000489
18.0167	-0.001055								18.0167	-0.001377								18.0167	0.000488
18.0333	-0.001125								18.0333	-0.001213								18.0333	0.000288
18.05	-0.001044								18.05	-0.00097								18.05	0.000297
18.0667	-0.000784								18.0667	-0.000607								18.0667	0.000107
18.0833	-0.000164								18.0833	-0.000614								18.0833	-0.000144
18.1	0.000376								18.1	-0.000601								18.1	-0.000124
18.1167	0.000658								18.1167	-0.000738								18.1167	-9e-05
18.1333	0.000789								18.1333	-0.000748								18.1333	4.6e-05
18.15	0.001001								18.15	-0.000909								18.15	0.000391
18.1667	0.000902								18.1667	-0.000939								18.1667	0.000727
18.1833	0.000814								18.1833	-0.000719								18.1833	0.000852
18.2	0.000696								18.2	-0.000639								18.2	0.000957
18.2167	0.000719								18.2167	-0.000638								18.2167	0.001019
18.2333	0.000614								18.2333	-0.00058								18.2333	0.001152
18.25	0.000618								18.25	-0.000382								18.25	0.001105
18.2667	0.000552								18.2667	-0.000384								18.2667	0.000947
18.2833	0.000406								18.2833	-0.000145								18.2833	0.00066
18.3	0.0005								18.3	3e-06								18.3	0.000453
18.3167	0.000586								18.3167	-5.5e-05								18.3167	0.000262
18.3333	0.000673								18.3333	6.5e-05								18.3333	0.000122
18.35	0.000751								18.35	0.000125								18.35	0.000333
18.3667	0.000698								18.3667	5.4e-05								18.3667	0.000653
18.3833	0.000575								18.3833	-0.000156								18.3833	0.000753
18.4	0.000532								18.4	-8.6e-05								18.4	0.000384
18.4167	0.000601								18.4167	0.000261								18.4167	0.00034
18.4333	0.000701								18.4333	0.000226								18.4333	1.8e-05
18.45	0.000691								18.45	0.000191								18.45	-0.000355
18.4667	0.000381								18.4667	0.000426								18.4667	-0.001047
18.4833	0.000662								18.4833	0.000711								18.4833	-0.00076
18.5	0.001732								18.5	0.001146								18.5	-0.000852
18.5167	0.001994								18.5167	0.001111								18.5167	-0.002369
18.5333	0.002137								18.5333	-0.000265								18.5333	-0.002305
18.55	-0.02711								18.55	-0.002601								18.55	-0.014731
18.5667	-0.102938								18.5667	-0.010637								18.5667	-0.046107
18.5833	-0.178955								18.5833	-0.019584								18.5833	-0.080094
18.6	-0.243442								18.6	-0.02431								18.6	-0.11306
18.6167	-0.274807								18.6167	-0.021873								18.6167	-0.126071
18.6333	-0.288182								18.6333	-0.018768								18.6333	-0.129941
18.65	-0.303857								18.65	-0.015522								18.65	-0.130392
18.6667	-0.333072								18.6667	-0.012846								18.6667	-0.124912
18.6833	-0.357477								18.6833	-0.00985								18.6833	-0.116063
18.7	-0.362512								18.7	-0.008445								18.7	-0.111343
18.7167	-0.345696								18.7167	-0.007753								18.7167	-0.10813
18.7333	-0.315749								18.7333	-0.007382								18.7333	-0.101446
18.75	-0.277822								18.75	-0.006361								18.75	-0.098181
18.7667	-0.246155								18.7667	-0.00487								18.7667	-0.091927
18.7833	-0.214428								18.7833	-0.003359								18.7833	-0.084253
18.8	-0.189361								18.8	-0.002357								18.8	-0.079348
18.8167	-0.166863								18.8167	-0.002017								18.8167	-0.069111
18.8333	-0.145645								18.8333	-0.001818								18.8333	-0.063523
18.85	-0.130127								18.85	-0.000978								18.85	-0.061355
18.8667	-0.116249								18.8667	-0.000688								18.8667	-0.055516
18.8833	-0.103191								18.8833	-0.000868								18.8833	-0.049978
18.9	-0.091932								18.9	-0.001038								18.9	-0.04505
18.9167	-0.080513								18.9167	-0.001067								18.9167	-0.040259
18.9333	-0.071954								18.9333	-0.001115								18.9333	-0.036518
18.95	-0.066935								18.95	-0.000973								18.95	-0.035326
18.9667	-0.060836								18.9667	-0.001041								18.9667	-0.033845
18.9833	-0.051957								18.9833	-0.000969								18.9833	-0.029834
19	-0.045028								19	-0.000877								19	-0.027003
19.0167	-0.045508								19.0167	-0.00093								19.0167	-0.025359
19.0333	-0.037668								19.0333	-0.000993								19.0333	-0.023816
19.05	-0.033769								19.05	-0.001085								19.05	-0.022522
19.0667	-0.029579								19.0667	-0.001388								19.0667	-0.020938
19.0833	-0.02752								19.0833	-0.00145								19.0833	-0.019435
19.1	-0.02496								19.1	-0.001233								19.1	-0.018071
19.1167	-0.02304								19.1167	-0.001178								19.1167	-0.014686
19.1333	-0.020811								19.1333	-0.001132								19.1333	-0.013101
19.15	-0.018581								19.15	-0.001065								19.15	-0.012266
19.1667	-0.016881								19.1667	-0.001019								19.1667	-0.011531
19.1833	-0.015352								19.1833	-0.000963								19.1833	-0.010696
19.2	-0.013562								19.2	-0.001236								19.2	-0.009801
19.2167	-0.011973								19.2167	-0.00171								19.2167	-0.009075
19.2333	-0.010123								19.2333	-0.002171								19.2333	-0.00868
19.25	-0.008584								19.25	-0.002282								19.25	-0.007844
19.2667	-0.008075								19.2667	-0.002533								19.2667	-0.007468
19.2833	-0.007176								19.2833	-0.002294								19.2833	-0.007302
19.3	-0.006826								19.3	-0.002255								19.3	-0.006917
19.3167	-0.006318								19.3167	-0.00292								19.3167	-0.006441
19.3333	-0.005379								19.3333	-0.004082								19.3333	-0.006135
19.35	-0.004631								19.35	-0.004964								19.35	-0.00579
19.3667	-0.004423								19.3667	-0.005475								19.3667	-0.005314
19.3833	-0.004104								19.3833	-0.005417								19.3833	-0.004959
19.4	-0.003726								19.4	-0.000588								19.4	-0.004463
19.4167	-0.003028								19.4167	0.005766								19.4167	-0.004368
19.4333	-0.002991								19.4333	0.006158								19.4333	-0.004354
19.45	-0.002654								19.45	0.007029								19.45	-0.004309
19.4667	-0.002397								19.4667	0.00661								19.4667	-0.004375
19.4833	-0.00232								19.4833	0.005642								19.4833	-0.00414
19.5	-0.002123								19.5	0.005383								19.5	-0.003965
19.5167	-0.002217								19.5167	0.00484								19.5167	-0.003712
19.5333	-0.001932								19.5333	0.004256								19.5333	-0.00343
19.55	-0.001596								19.55	0.004321								19.55	-0.003247
19.5667	-0.001101								19.5667	0.004247								19.5667	-0.003204
19.5833	-0.000836								19.5833	0.003983								19.5833	-0.002841
19.6	-0.00047								19.6	0.003239								19.6	-0.002718
19.6167	-0.000207								19.6167	0.003459								19.6167	-0.002478
19.6333	-0.000104								19.6333	0.004139								19.6333	-0.002308
19.65	-0.0003								19.65	0.004419								19.65	-0.002377
19.6667	-0.000167								19.6667	0.0047								19.6667	-0.002477
19.6833	6.6e-05								19.6833	0.00477								19.6833	-0.002277
19.7	0.000149								19.7	0.0042								19.7	-0.001847
19.7167	0.00055								19.7167	0.003676								19.7167	-0.00171
19.7333	0.000841								19.7333	0.003431								19.7333	-0.001873
19.75	0.001111								19.75	0.004015								19.75	-0.001706
19.7667	0.001552								19.7667	0.003969								19.7667	-0.00145
19.7833	0.002232								19.7833	0.002823								19.7833	-0.001273
19.8	0.002623								19.8	0.002127								19.8	-0.001236
19.8167	0.002781								19.8167	0.001593								19.8167	-0.001093
19.8333	0.002878								19.8333	0.000861								19.8333	-0.00085
19.85	0.003116								19.85	0.00014								19.85	-0.000568
19.8667	0.003713								19.8667	-0.000941								19.8667	-0.000706
19.8833	0.003771								19.8833	-0.001493								19.8833	-0.000623
19.9	0.003708								19.9	-0.002294								19.9	-0.000531
19.9167	0.003933								19.9167	-0.003003								19.9167	-0.000542
19.9333	0.004437								19.9333	-0.003533								19.9333	-0.000555
19.95	0.004951								19.95	-0.004154								19.95	-0.000448
19.9667	0.004665								19.9667	-0.004385								19.9667	-0.00033
19.9833	0.004559								19.9833	-0.004295								19.9833	-0.000163
20	0.004363								20	-0.004116								20	3.4e-05
20.0167	0.003894								20.0167	-0.004048								20.0167	0.000147
20.0333	0.003373								20.0333	-0.003927								20.0333	0.000159
20.05	0.003143								20.05	-0.003646								20.05	7.1e-05
20.0667	0.002473								20.0667	-0.003295								20.0667	-0.000188
20.0833	0.002193								20.0833	-0.002983								20.0833	-0.000376
20.1	0.001723								20.1	-0.003082								20.1	-0.000805
20.1167	0.00138								20.1167	-0.00331								20.1167	-0.000818
20.1333	0.001415								20.1333	-0.003247								20.1333	-0.000802
20.15	0.001581								20.15	-0.003063								20.15	-0.000907
20.1667	0.001537								20.1667	-0.0029								20.1667	-0.000931
20.1833	0.001252								20.1833	-0.002557								20.1833	-0.001196
20.2	0.000868								20.2	-0.002554								20.2	-0.000961
20.2167	0.00062								20.2167	-0.002641								20.2167	-0.00096
20.2333	0.00059								20.2333	-0.002477								20.2333	-0.00116
20.25	0.000431								20.25	-0.002424								20.25	-0.001491
20.2667	0.000402								20.2667	-0.0023								20.2667	-0.001901
20.2833	0.000652								20.2833	-0.002277								20.2833	-0.002011
20.3	0.000853								20.3	-0.002214								20.3	-0.002012
20.3167	0.00049								20.3167	-0.002077								20.3167	-0.001505
20.3333	0.000405								20.3333	-0.001869								20.3333	-0.00108
20.35	0.000491								20.35	-0.001681								20.35	-0.000614
20.3667	0.000336								20.3667	-0.001563								20.3667	0.000221
20.3833	-1.9e-05								20.3833	-0.001655								20.3833	0.000537
20.4	4.7e-05								20.4	-0.001727								20.4	0.000552
20.4167	0.000168								20.4167	-0.001708								20.4167	0.000747
20.4333	5.7e-05								20.4333	-0.001436								20.4333	0.000762
20.45	-0.000603								20.45	-0.001124								20.45	0.000487
20.4667	-0.000843								20.4667	-0.000812								20.4667	0.000522
20.4833	-0.000864								20.4833	-0.00026								20.4833	0.000837
20.5	-0.000854								20.5	0.000412								20.5	0.001372
20.5167	-0.000649								20.5167	0.001064								20.5167	0.001569
20.5333	-0.000735								20.5333	0.001363								20.5333	0.001526
20.55	-0.001122								20.55	0.001553								20.55	0.001483
20.5667	-0.001109								20.5667	0.001792								20.5667	0.001301
20.5833	-0.000995								20.5833	0.002051								20.5833	0.001198
20.6	-0.000862								20.6	0.00255								20.6	0.000925
20.6167	-0.000893								20.6167	0.002968								20.6167	0.000736
20.6333	-0.000916								20.6333	0.003436								20.6333	0.000497
20.65	-0.000769								20.65	0.003603								20.65	0.000128
20.6667	-0.000772								20.6667	0.003791								20.6667	-1e-05
20.6833	-0.000714								20.6833	0.004009								20.6833	9.1e-05
20.7	-0.000617								20.7	0.003867								20.7	5.2e-05
20.7167	-0.000525								20.7167	0.003058								20.7167	9.7e-05
20.7333	-0.000403								20.7333	0.00237								20.7333	0.000103
20.75	-0.000352								20.75	0.001862								20.75	5.9e-05
20.7667	-0.000531								20.7667	0.001754								20.7667	5.5e-05
20.7833	-0.0006								20.7833	0.001406								20.7833	-3.9e-05
20.8	-0.000509								20.8	0.000949								20.8	-0.000153
20.8167	2.9e-05								20.8167	0.000463								20.8167	-0.000274
20.8333	0.000225								20.8333	-6.2e-05								20.8333	-0.000133
20.85	0.000161								20.85	-0.000476								20.85	0.000248
20.8667	5.7e-05								20.8667	-0.000751								20.8667	0.000339
20.8833	0.000223								20.8833	-0.000946								20.8833	0.00029
20.9	0.00063								20.9	-0.00123								20.9	0.000571
20.9167	0.000713								20.9167	-0.001345								20.9167	0.000865
20.9333	0.000915								20.9333	-0.00134								20.9333	0.000881
20.95	0.001457								20.95	-0.001285								20.95	0.001047
20.9667	0.001259								20.9667	-0.00183								20.9667	0.001443
20.9833	0.000561								20.9833	-0.002144								20.9833	0.001979
21	0.001893								21	-0.000929								21	0.002055
21.0167	0.005853								21.0167	0.000925								21.0167	-0.000956
21.0333	0.004172								21.0333	0.000719								21.0333	-0.002075
21.05	-0.024099								21.05	-0.003307								21.05	-0.011504
21.0667	-0.085091								21.0667	-0.009324								21.0667	-0.028453
21.0833	-0.146922								21.0833	-0.01639								21.0833	-0.050483
21.1	-0.190543								21.1	-0.027256								21.1	-0.066572
21.1167	-0.213657								21.1167	-0.027774								21.1167	-0.078258
21.1333	-0.225041								21.1333	-0.025531								21.1333	-0.082884
21.15	-0.237595								21.15	-0.022479								21.15	-0.081869
21.1667	-0.258579								21.1667	-0.016967								21.1667	-0.079215
21.1833	-0.275544								21.1833	-0.010105								21.1833	-0.07056
21.2	-0.277158								21.2	-0.006433								21.2	-0.066475
21.2167	-0.265794								21.2167	-0.004022								21.2167	-0.064248
21.2333	-0.241341								21.2333	-0.003472								21.2333	-0.055661
21.25	-0.213687								21.25	-0.002832								21.25	-0.052103
21.2667	-0.188814								21.2667	-0.002762								21.2667	-0.047565
21.2833	-0.165921								21.2833	-0.002432								21.2833	-0.044248
21.3	-0.146308								21.3	-0.002522								21.3	-0.04201
21.3167	-0.130756								21.3167	-0.002733								21.3167	-0.039061
21.3333	-0.116415								21.3333	-0.002595								21.3333	-0.035921
21.35	-0.100694								21.35	-0.002487								21.35	-0.033041
21.3667	-0.092263								21.3667	-0.002149								21.3667	-0.029851
21.3833	-0.087432								21.3833	-0.001951								21.3833	-0.026921
21.4	-0.077451								21.4	-0.001973								21.4	-0.023781
21.4167	-0.066342								21.4167	-0.002176								21.4167	-0.021821
21.4333	-0.063042								21.4333	-0.002181								21.4333	-0.020149
21.45	-0.056993								21.45	-0.002255								21.45	-0.018678
21.4667	-0.051504								21.4667	-0.002289								21.4667	-0.017527
21.4833	-0.047025								21.4833	-0.002314								21.4833	-0.016126
21.5	-0.040406								21.5	-0.002178								21.5	-0.014574
21.5167	-0.035827								21.5167	-0.002204								21.5167	-0.013343
21.5333	-0.03183								21.5333	-0.002221								21.5333	-0.012431
21.55	-0.029702								21.55	-0.002218								21.55	-0.011439
21.5667	-0.027404								21.5667	-0.001915								21.5667	-0.010508
21.5833	-0.022016								21.5833	-0.001632								21.5833	-0.007046
21.6	-0.019818								21.6	-0.001529								21.6	-0.005774
21.6167	-0.017951								21.6167	-0.001598								21.6167	-0.004193
21.6333	-0.016594								21.6333	-0.001668								21.6333	-0.002651
21.65	-0.015038								21.65	-0.001627								21.65	-0.00156
21.6667	-0.013491								21.6667	-0.001487								21.6667	-0.001039
21.6833	-0.012174								21.6833	-0.001287								21.6833	-0.000437
21.7	-0.010827								21.7	-0.001247								21.7	0.000594
21.7167	-0.009871								21.7167	-0.001218								21.7167	0.001165
21.7333	-0.009385								21.7333	-0.000871								21.7333	0.002085
21.75	-0.008768								21.75	-0.000713								21.75	0.002745
21.7667	-0.008122								21.7667	-0.000846								21.7667	0.003195
21.7833	-0.007336								21.7833	-0.000829								21.7833	0.003575
21.8	-0.0066								21.8	-0.000741								21.8	0.003575
21.8167	-0.005824								21.8167	-0.000925								21.8167	0.003634
21.8333	-0.005018								21.8333	-0.001109								21.8333	0.003452
21.85	-0.004482								21.85	-0.001393								21.85	0.00332
21.8667	-0.004246								21.8667	-0.001657								21.8667	0.003149
21.8833	-0.00402								21.8833	-0.001831								21.8833	0.003117
21.9	-0.003854								21.9	-0.001245								21.9	0.003195
21.9167	-0.003508								21.9167	-0.000868								21.9167	0.003011
21.9333	-0.003122								21.9333	-0.000579								21.9333	0.002816
21.95	-0.002785								21.95	-0.000421								21.95	0.002541
21.9667	-0.002499								21.9667	-0.000673								21.9667	0.002326
21.9833	-0.002243								21.9833	-0.000754								21.9833	0.002112
22	-0.001817								22	-0.000466								22	0.001967
22.0167	-0.00156								22.0167	9.8e-05								22.0167	0.00177
22.0333	-0.001424								22.0333	0.001025								22.0333	0.001561
22.05	-0.001297								22.05	0.002152								22.05	0.001342
22.0667	-0.00118								22.0667	0.001219								22.0667	0.001024
22.0833	-0.001303								22.0833	0.000846								22.0833	0.000875
22.1	-0.001387								22.1	0.001543								22.1	0.000847
22.1167	-0.001319								22.1167	0.001899								22.1167	0.001105
22.1333	-0.001212								22.1333	0.00232								22.1333	0.001092
22.15	-0.001104								22.15	0.001792								22.15	0.000999
22.1667	-0.000846								22.1667	0.001103								22.1667	0.000906
22.1833	-0.000778								22.1833	0.001355								22.1833	0.000782
22.2	-0.000711								22.2	0.002076								22.2	0.000859
22.2167	-0.000772								22.2167	0.002438								22.2167	0.000793
22.2333	-0.000683								22.2333	0.003696								22.2333	0.000904
22.25	-0.000684								22.25	0.003975								22.25	0.000765
22.2667	-0.000735								22.2667	0.004133								22.2667	0.000677
22.2833	-0.000856								22.2833	0.006141								22.2833	0.000348
22.3	-0.000717								22.3	0.006199								22.3	0.000129
22.3167	-0.000526								22.3167	0.000485								22.3167	-9.3e-05
22.3333	-0.000146								22.3333	-0.010494								22.3333	-0.000108
22.35	0.000245								22.35	-0.014903								22.35	-5.3e-05
22.3667	0.000446								22.3667	-0.011032								22.3667	9.2e-05
22.3833	0.000477								22.3833	-0.007111								22.3833	-3e-06
22.4	0.000198								22.4	-0.00325								22.4	-2.8e-05
22.4167	0.00051								22.4167	0.000608								22.4167	-0.000238
22.4333	0.000353								22.4333	0.001921								22.4333	-0.00038
22.45	0.000216								22.45	0.001034								22.45	-0.000392
22.4667	-7.1e-05								22.4667	0.002107								22.4667	-0.000324
22.4833	-0.000198								22.4833	0.00223								22.4833	-0.000446
22.5	1.5e-05								22.5	0.001623								22.5	-0.000679
22.5167	0.0002								22.5167	0.000987								22.5167	-0.000965
22.5333	0.000105								22.5333	0.000598								22.5333	-0.000925
22.55	0.000251								22.55	0.001038								22.55	-0.000845
22.5667	0.000176								22.5667	-0.002341								22.5667	-0.000745
22.5833	2e-06								22.5833	0.00089								22.5833	-0.000395
22.6	7.8e-05								22.6	0.0077								22.6	-0.000355
22.6167	0.000205								22.6167	0.013533								22.6167	-0.000439
22.6333	-5.7e-05								22.6333	0.012384								22.6333	-0.000507
22.65	-0.000278								22.65	0.010015								22.65	-0.000714
22.6667	-0.00031								22.6667	0.008395								22.6667	-0.000942
22.6833	-1e-06								22.6833	0.006616								22.6833	-0.001359
22.7	4.7e-05								22.7	0.004727								22.7	-0.001467
22.7167	0.000378								22.7167	0.002633								22.7167	-0.001208
22.7333	0.000819								22.7333	0.000743								22.7333	-0.000882
22.75	0.000791								22.75	-0.000738								22.75	-0.000846
22.7667	0.000623								22.7667	-0.003498								22.7667	-0.00071
22.7833	-5e-06								22.7833	-0.007439								22.7833	-0.000393
22.8	-0.000834								22.8	-0.010439								22.8	-0.000307
22.8167	-0.00082								22.8167	-0.010966								22.8167	-0.000333
22.8333	-0.000665								22.8333	-0.004867								22.8333	-0.000301
22.85	-0.00029								22.85	-0.002067								22.85	-0.000239
22.8667	-4.4e-05								22.8667	-0.002728								22.8667	-0.000357
22.8833	-0.000879								22.8833	-0.003409								22.8833	-0.000185
22.9	-0.001264								22.9	-0.002259								22.9	9.7e-05
22.9167	-0.000867								22.9167	-0.001741								22.9167	0.000428
22.9333	-0.000618								22.9333	-0.00196								22.9333	0.000529
22.95	-0.000159								22.95	-0.00267								22.95	0.00074
22.9667	0.00038								22.9667	-0.002909								22.9667	0.000751
22.9833	0.000449								22.9833	-0.002528								22.9833	0.000832
23	0.000328								23	-0.001377								23	0.001023
23.0167	0.0006								23.0167	-0.000258								23.0167	0.001055
23.0333	0.000563								23.0333	9.3e-05								23.0333	0.001027
23.05	0.000387								23.05	-0.000287								23.05	0.00097
23.0667	0.000761								23.0667	0.000864								23.0667	0.000922
23.0833	0.001104								23.0833	0.001285								23.0833	0.000465
23.1	0.001248								23.1	0.002176								23.1	0.000187
23.1167	0.001064								23.1167	0.002806								23.1167	0.000312
23.1333	0.001083								23.1333	0.002808								23.1333	0.000387
23.15	0.000961								23.15	0.00239								23.15	0.000483
23.1667	0.00078								23.1667	0.002542								23.1667	0.000208
23.1833	0.001018								23.1833	0.001974								23.1833	1.4e-05
23.2	0.000777								23.2	0.001976								23.2	-8e-05
23.2167	0.000738								23.2167	0.001906								23.2167	-0.000343
23.2333	0.000921								23.2333	0.001416								23.2333	-0.000313
23.25	0.000554								23.25	0.000847								23.25	-0.000343
23.2667	0.000658								23.2667	-0.000243								23.2667	0.000426
23.2833	0.000441								23.2833	-0.001063								23.2833	0.000386
23.3	0.000524								23.3	-0.001742								23.3	0.000496
23.3167	0.00019								23.3167	-0.002987								23.3167	0.000428
23.3333	-0.000153								23.3333	-0.004445								23.3333	0.000383
23.35	-0.000546								23.35	-0.005442								23.35	0.000287
23.3667	-0.000469								23.3667	-0.006309								23.3667	0.000502
23.3833	-0.000401								23.3833	-0.007256								23.3833	0.000866
23.4	-0.000234								23.4	-0.007714								23.4	0.001041
23.4167	-0.000485								23.4167	-0.008616								23.4167	0.000788
23.4333	-0.000755								23.4333	-0.006021								23.4333	0.000548
23.45	-0.000815								23.45	0.006435								23.45	0.000708
23.4667	-0.000965								23.4667	0.00967								23.4667	0.000578
23.4833	-2.5e-05								23.4833	0.008455								23.4833	0.000808
23.5	0.001406								23.5	0.005481								23.5	0.001228
23.5167	0.001887								23.5167	0.000136								23.5167	0.00331
23.5333	0.00166								23.5333	-0.004748								23.5333	0.004925
23.55	-0.010188								23.55	-0.004822								23.55	-0.00579
23.5667	-0.051815								23.5667	-0.004516								23.5667	-0.016155
23.5833	-0.102223								23.5833	-0.00415								23.5833	-0.02812
23.6	-0.14211								23.6	-0.003944								23.6	-0.044155
23.6167	-0.161317								23.6167	-0.003374								23.6167	-0.055368
23.6333	-0.159112								23.6333	-0.00711								23.6333	-0.055079
23.65	-0.164438								23.65	-0.015446								23.65	-0.04922
23.6667	-0.176114								23.6667	-0.017592								23.6667	-0.046941
23.6833	-0.191379								23.6833	-0.011598								23.6833	-0.042852
23.7	-0.196945								23.7	0.000737								23.7	-0.038542
23.7167	-0.18954								23.7167	0.005328								23.7167	-0.035721
23.7333	-0.179004								23.7333	0.004007								23.7333	-0.032338
23.75	-0.162168								23.75	0.000746								23.75	-0.030445
23.7667	-0.142532								23.7667	-0.000835								23.7667	-0.028893
23.7833	-0.128137								23.7833	-0.000715								23.7833	-0.02684
23.8	-0.113541								23.8	-0.001336								23.8	-0.024907
23.8167	-0.098435								23.8167	-0.002256								23.8167	-0.023182
23.8333	-0.088458								23.8333	-0.002875								23.8333	-0.021196
23.85	-0.080251								23.85	-0.003734								23.85	-0.01933
23.8667	-0.072585								23.8667	-0.003742								23.8667	-0.018124
23.8833	-0.063548								23.8833	-0.003921								23.8833	-0.016498
23.9	-0.055562								23.9	-0.00455								23.9	-0.014942
23.9167	-0.050245								23.9167	-0.005524								23.9167	-0.013725
23.9333	-0.044228								23.9333	-0.005564								23.9333	-0.013007
23.95	-0.042391								23.95	-0.005663								23.95	-0.011928
23.9667	-0.036584								23.9667	-0.006193								23.9667	-0.0112
23.9833	-0.033147								23.9833	-0.006863								23.9833	-0.010342
24	-0.03159								24	-0.006932								24	-0.009353
24.0167	-0.029703								24.0167	-0.007123								24.0167	-0.008224
24.0333	-0.027796								24.0333	-0.007686								24.0333	-0.007513
24.05	-0.024629								24.05	-0.00855								24.05	-0.006803
24.0667	-0.022942								24.0667	-0.008623								24.0667	-0.006463
24.0833	-0.021415								24.0833	-0.006366								24.0833	-0.006043
24.1	-0.020488								24.1	-0.002939								24.1	-0.005603
24.1167	-0.018581								24.1167	-0.000787								24.1167	-0.005022
24.1333	-0.012765								24.1333	0.00367								24.1333	-0.00449
24.15	-0.011349								24.15	0.008847								24.15	-0.004019
24.1667	-0.010672								24.1667	0.009824								24.1667	-0.003507
24.1833	-0.009996								24.1833	0.007661								24.1833	-0.002856
24.2	-0.009309								24.2	0.005578								24.2	-0.002585
24.2167	-0.008554								24.2167	0.004617								24.2167	-0.002413
24.2333	-0.007738								24.2333	0.004308								24.2333	-0.002211
24.25	-0.007413								24.25	0.004349								24.25	-0.001769
24.2667	-0.006978								24.2667	0.00448								24.2667	-0.001367
24.2833	-0.006382								24.2833	0.004501								24.2833	-0.000825
24.3	-0.005917								24.3	0.004592								24.3	-0.000443
24.3167	-0.005382								24.3167	0.004416								24.3167	-0.000101
24.3333	-0.004749								24.3333	0.003833								24.3333	0.000431
24.35	-0.004245								24.35	0.00343								24.35	0.000853
24.3667	-0.003731								24.3667	0.003067								24.3667	0.001065
24.3833	-0.003817								24.3833	0.002553								24.3833	0.001177
24.4	-0.003533								24.4	0.00241								24.4	0.001239
24.4167	-0.002601								24.4167	0.002456								24.4167	0.00063
24.4333	7.1e-05								24.4333	0.00245								24.4333	0.000111
24.45	0.000723								24.45	0.002345								24.45	0.000143
24.4667	0.000345								24.4667	0.002319								24.4667	0.000434
24.4833	-0.000224								24.4833	0.001904								24.4833	0.000425
24.5	0.000148								24.5	0.001368								24.5	0.000826
24.5167	0.000429								24.5167	0.000654								24.5167	0.000617
24.5333	0.000458								24.5333	0.000652								24.5333	-6.3e-05
24.55	-8.3e-05								24.55	0.00047								24.55	-0.000413
24.5667	-0.000183								24.5667	0.000288								24.5667	-0.000323
24.5833	0.000826								24.5833	-0.000125								24.5833	-0.000493
24.6	0.001275								24.6	-0.000177								24.6	-0.000434
24.6167	0.001403								24.6167	-0.000656								24.6167	-0.000385
24.6333	0.001569								24.6333	-0.001172								24.6333	-0.000597
24.65	0.001716								24.65	-0.001389								24.65	-0.000539
24.6667	0.001692								24.6667	-0.001615								24.6667	-0.000521
24.6833	0.001648								24.6833	-0.001741								24.6833	-0.000263
24.7	0.001654								24.7	-0.001538								24.7	-0.000115
24.7167	0.001689								24.7167	-0.001579								24.7167	-0.000358
24.7333	0.001702								24.7333	-0.001395								24.7333	-0.000443
24.75	0.001535								24.75	-0.001612								24.75	-0.000397
24.7667	0.001318								24.7667	-0.001728								24.7667	-0.000342
24.7833	0.00131								24.7833	-0.001615								24.7833	-0.000207
24.8	0.001143								24.8	-0.001672								24.8	-0.000241
24.8167	0.000864								24.8167	-0.002069								24.8167	-0.000337
24.8333	0.000563								24.8333	-0.001928								24.8333	-0.000385
24.85	0.000512								24.85	-0.002218								24.85	-0.000463
24.8667	0.000501								24.8667	-0.001607								24.8667	-0.000551
24.8833	0.00063								24.8833	-0.001526								24.8833	-0.000418
24.9	0.000549								24.9	-0.001686								24.9	-0.000316
24.9167	0.000295								24.9167	-0.002129								24.9167	-0.000175
24.9333	2e-05								24.9333	-0.00276								24.9333	-7.6e-05
24.95	5.4e-05								24.95	-0.00308								24.95	3.3e-05
24.9667	-1e-06								24.9667	-0.00331								24.9667	6.2e-05
24.9833	-0.000177								24.9833	-0.003191								24.9833	0.000171
25	-0.000162								25	-0.002841								25	0.00018
25.0167	-0.00018								25.0167	-0.002537								25.0167	1.8e-05
25.0333	-0.000451								25.0333	-0.002481								25.0333	6.4e-05
25.05	-0.000551								25.05	-0.002775								25.05	-0.00012
25.0667	-0.000471								25.0667	-0.002919								25.0667	-0.000353
25.0833	-0.000392								25.0833	-0.002703								25.0833	-0.000577
25.1	-0.000592								25.1	-0.002107								25.1	-0.000611
25.1167	-0.000755								25.1167	-0.001744								25.1167	-0.000616
25.1333	-0.001201								25.1333	-0.001398								25.1333	-0.000563
25.15	-0.001576								25.15	-0.000922								25.15	-0.000469
25.1667	-0.002142								25.1667	-0.000476								25.1667	-0.000296
25.1833	-0.002597								25.1833	-7e-05								25.1833	-0.000203
25.2	-0.003603								25.2	0.000436								25.2	-0.000129
25.2167	-0.001421								25.2167	0.000923								25.2167	-0.000197
25.2333	0.000279								25.2333	0.001307								25.2333	-0.000205
25.25	0.001859								25.25	0.001071								25.25	-0.000374
25.2667	0.000959								25.2667	0.000445								25.2667	-0.000562
25.2833	0.000618								25.2833	0.00029								25.2833	-0.000631
25.3	0.000368								25.3	0.000324								25.3	-0.000669
25.3167	0.000136								25.3167	0.000562								25.3167	-0.000788
25.3333	2.3e-05								25.3333	0.000952								25.3333	-0.000587
25.35	2.9e-05								25.35	0.000742								25.35	-0.000426
25.3667	7.5e-05								25.3667	0.000201								25.3667	-0.000285
25.3833	5.1e-05								25.3833	0.000411								25.3833	-2.4e-05
25.4	0.000118								25.4	0.000771								25.4	0.000107
25.4167	7.3e-05								25.4167	0.000868								25.4167	0.000378
25.4333	-5.3e-05								25.4333	0.000869								25.4333	0.00066
25.45	-8.9e-05								25.45	0.000751								25.45	0.000902
25.4667	-7.5e-05								25.4667	0.000343								25.4667	0.000974
25.4833	-0.000172								25.4833	0.000214								25.4833	0.000947
25.5	-0.000348								25.5	-4e-06								25.5	0.000949
25.5167	-0.000324								25.5167	-0.000274								25.5167	0.001032
25.5333	-0.000132								25.5333	-0.000185								25.5333	0.001457
25.55	1e-05								25.55	5.3e-05								25.55	0.001942
25.5667	0.000143								25.5667	0.000351								25.5667	0.002056
25.5833	0.000225								25.5833	0.000549								25.5833	0.002421
25.6	0.000248								25.6	0.000607								25.6	0.002126
25.6167	0.00022								25.6167	0.000786								25.6167	-0.000388
25.6333	0.000292								25.6333	0.000765								25.6333	-0.002771
25.65	0.000184								25.65	0.000953								25.65	-0.002333
25.6667	-4e-06								25.6667	0.001082								25.6667	-0.001636
25.6833	0.000309								25.6833	0.000791								25.6833	-0.001148
25.7	0.000841								25.7	0.00067								25.7	-0.000651
25.7167	0.000643								25.7167	0.00057								25.7167	-0.000302
25.7333	0.000546								25.7333	0.000332								25.7333	-0.000252
25.75	0.000288								25.75	0.000194								25.75	-0.000423
25.7667	1.1e-05								25.7667	0.000126								25.7667	-0.000443
25.7833	0.000254								25.7833	-5.2e-05								25.7833	-0.000253
25.8	0.000407								25.8	9e-05								25.8	0.000377
25.8167	0.00053								25.8167	0.000234								25.8167	0.000548
25.8333	0.000714								25.8333	0.000131								25.8333	0.000541
25.85	0.000608								25.85	0.000388								25.85	0.000543
25.8667	0.000412								25.8667	0.000385								25.8667	0.000876
25.8833	5.6e-05								25.8833	0.000321								25.8833	0.000519
25.9	0								25.9	0.000218								25.9	0.000212
25.9167	-2.6e-05								25.9167	-0.000193								25.9167	0.000336
25.9333	0.00037								25.9333	-0.000571								25.9333	0.000632
25.95	0.000806								25.95	-0.000508								25.95	0.000728
25.9667	0.001661								25.9667	-0.000156								25.9667	0.001384
25.9833	0.002207								25.9833	0.000607								25.9833	0.00135
26	0.002172								26	0.000949								26	0.001346
26.0167	0.002169								26.0167	-0.000446								26.0167	0.000324
26.0333	0.002426								26.0333	-0.000787								26.0333	-0.002137
26.05	-0.005627								26.05	-0.001898								26.05	-0.005788
26.0667	-0.043549								26.0667	-0.00872								26.0667	-0.015299
26.0833	-0.083652								26.0833	-0.014771								26.0833	-0.02496
26.1	-0.113885								26.1	-0.020402								26.1	-0.03494
26.1167	-0.130747								26.1167	-0.02955								26.1167	-0.04259
26.1333	-0.122198								26.1333	-0.029924								26.1333	-0.041319
26.15	-0.119909								26.15	-0.023957								26.15	-0.035017
26.1667	-0.12447								26.1667	-0.014951								26.1667	-0.026016
26.1833	-0.134701								26.1833	-0.008684								26.1833	-0.024254
26.2	-0.138412								26.2	-0.004238								26.2	-0.023632
26.2167	-0.136092								26.2167	-0.004148								26.2167	-0.02312
26.2333	-0.127092								26.2333	-0.004653								26.2333	-0.022747
26.25	-0.113932								26.25	-0.004437								26.25	-0.021763
26.2667	-0.099371								26.2667	-0.004602								26.2667	-0.02082
26.2833	-0.088121								26.2833	-0.004907								26.2833	-0.020227
26.3	-0.0745								26.3	-0.005142								26.3	-0.019133
26.3167	-0.069149								26.3167	-0.005013								26.3167	-0.01676
26.3333	-0.063977								26.3333	-0.004808								26.3333	-0.012945
26.35	-0.054525								26.35	-0.004433								26.35	-0.0097
26.3667	-0.051713								26.3667	-0.004218								26.3667	-0.006866
26.3833	-0.044872								26.3833	-0.004233								26.3833	-0.004441
26.4	-0.03892								26.4	-0.004218								26.4	-0.002717
26.4167	-0.034327								26.4167	-0.004118								26.4167	-0.001762
26.4333	-0.032974								26.4333	-0.003962								26.4333	-0.001697
26.45	-0.027421								26.45	-0.003736								26.45	-0.001702
26.4667	-0.023308								26.4667	-0.00369								26.4667	-0.001557
26.4833	-0.020664								26.4833	-0.003534								26.4833	-0.001672
26.5	-0.018771								26.5	-0.003299								26.5	-0.001917
26.5167	-0.017998								26.5167	-0.002978								26.5167	-0.001792
26.5333	-0.016383								26.5333	-0.0028								26.5333	-0.001677
26.55	-0.015039								26.55	-0.002772								26.55	-0.001592
26.5667	-0.013824								26.5667	-0.002634								26.5667	-0.001837
26.5833	-0.01258								26.5833	-0.002156								26.5833	-0.002392
26.6	-0.011665								26.6	-0.001728								26.6	-0.002647
26.6167	-0.01051								26.6167	-0.001405								26.6167	-0.002682
26.6333	-0.009615								26.6333	-0.001124								26.6333	-0.002828
26.65	-0.008769								26.65	-0.001073								26.65	-0.003083
26.6667	-0.007444								26.6667	-0.001011								26.6667	-0.003569
26.6833	-0.006928								26.6833	-0.00071								26.6833	-0.004085
26.7	-0.006722								26.7	-0.000379								26.7	-0.00431
26.7167	-0.006546								26.7167	-0.000222								26.7167	-0.004497
26.7333	-0.00616								26.7333	2.5e-05								26.7333	-0.004644
26.75	-0.005763								26.75	0.001042								26.75	-0.004921
26.7667	-0.005297								26.7667	0.001219								26.7667	-0.004918
26.7833	-0.00461								26.7833	0.000747								26.7833	-0.005135
26.8	-0.004133								26.8	0.000804								26.8	-0.005312
26.8167	-0.003596								26.8167	0.001457								26.8167	-0.005909
26.8333	-0.003419								26.8333	0.002122								26.8333	-0.006298
26.85	-0.003281								26.85	0.001868								26.85	-0.006387
26.8667	-0.003294								26.8667	0.001783								26.8667	-0.005506
26.8833	-0.003226								26.8833	0.001579								26.8833	-0.005895
26.9	-0.002888								26.9	0.001424								26.9	-0.006054
26.9167	-0.00257								26.9167	0.001816								26.9167	-0.005674
26.9333	-0.002392								26.9333	0.002269								26.9333	-0.005826
26.95	-0.001964								26.95	0.002253								26.95	-0.005587
26.9667	-0.001735								26.9667	0.002116								26.9667	-0.005009
26.9833	-0.001417								26.9833	0.0017								26.9833	-0.004371
27	-0.001188								27	0.001653								27	-0.004062
27.0167	-0.00125								27.0167	0.001721								27.0167	-0.004085
27.0333	-0.0011								27.0333	0.001318								27.0333	-0.00415
27.05	-0.001401								27.05	0.001444								27.05	-0.003814
27.0667	-0.001612								27.0667	0.001651								27.0667	-0.003499
27.0833	-0.001853								27.0833	0.001378								27.0833	-0.003074
27.1	-0.001834								27.1	0.000935								27.1	-0.002859
27.1167	-0.001494								27.1167	0.000453								27.1167	-0.002475
27.1333	-0.001434								27.1333	0.000555								27.1333	-0.002073
27.15	-0.001545								27.15	0.000366								27.15	-0.001902
27.1667	-0.001295								27.1667	0.000267								27.1667	-0.001761
27.1833	-0.001125								27.1833	0.000389								27.1833	-0.001329
27.2	-0.000825								27.2	0.00012								27.2	-0.001088
27.2167	-0.000545								27.2167	-0.00027								27.2167	-0.001018
27.2333	-0.000575								27.2333	-0.000785								27.2333	-0.000571
27.25	-0.000794								27.25	-0.001								27.25	-0.000564
27.2667	-0.000774								27.2667	-0.001164								27.2667	-0.000437
27.2833	-0.000763								27.2833	-0.001489								27.2833	-0.00027
27.3	-0.000313								27.3	-0.001493								27.3	-8.3e-05
27.3167	0.000128								27.3167	-0.001353								27.3167	-3.8e-05
27.3333	0.000408								27.3333	-0.001354								27.3333	0.000224
27.35	0.000429								27.35	-0.001264								27.35	0.000636
27.3667	7e-05								27.3667	-0.001205								27.3667	0.000648
27.3833	-0.000719								27.3833	-0.001375								27.3833	0.00058
27.4	-0.001198								27.4	-0.001816								27.4	0.000461
27.4167	0.000823								27.4167	-0.002044								27.4167	0.000461
27.4333	0.000664								27.4333	-0.001887								27.4333	0.000577
27.45	0.000355								27.45	-0.00169								27.45	0.000533
27.4667	0.000347								27.4667	-0.001324								27.4667	0.000639
27.4833	0.000408								27.4833	-0.001257								27.4833	0.000685
27.5	0.000519								27.5	-0.001501								27.5	0.000561
27.5167	0.00071								27.5167	-0.001702								27.5167	0.000415
27.5333	0.000482								27.5333	-0.001591								27.5333	0.000124
27.55	0.000603								27.55	-0.001551								27.55	-0.000138
27.5667	0.000825								27.5667	-0.00182								27.5667	-0.000409
27.5833	0.000876								27.5833	-0.00161								27.5833	-0.000661
27.6	0.000678								27.6	-0.001579								27.6	-0.000792
27.6167	0.00076								27.6167	-0.001816								27.6167	-0.000736
27.6333	0.000971								27.6333	-0.001951								27.6333	-0.000637
27.65	0.000973								27.65	-0.001835								27.65	-0.000478
27.6667	0.000945								27.6667	-0.0017								27.6667	-0.000358
27.6833	0.000996								27.6833	-0.001234								27.6833	-0.000379
27.7	0.000778								27.7	-0.000779								27.7	-0.00061
27.7167	0.00071								27.7167	-0.00083								27.7167	-0.000733
27.7333	0.000261								27.7333	-0.000915								27.7333	-0.000864
27.75	0.000362								27.75	-0.0006								27.75	-0.000535
27.7667	0.000284								27.7667	-0.000575								27.7667	8.4e-05
27.7833	0.000175								27.7833	-0.000591								27.7833	4.3e-05
27.8	0.000337								27.8	-0.000436								27.8	8.2e-05
27.8167	0.000378								27.8167	-0.000415								27.8167	0.000638
27.8333	0.000238								27.8333	-0.000284								27.8333	0.000946
27.85	0.000279								27.85	-0.000262								27.85	0.000314
27.8667	0.000189								27.8667	-0.000321								27.8667	0.000542
27.8833	8.9e-05								27.8833	-0.00035								27.8833	0.00068
27.9	0.00014								27.9	-0.000278								27.9	0.000468
27.9167	6e-05								27.9167	8.1e-05								27.9167	8.3e-05
27.9333	-8.2e-05								27.9333	0.000397								27.9333	0.000279
27.95	-0.000224								27.95	0.000674								27.95	0.000276
27.9667	-0.000446								27.9667	0.00099								27.9667	0.000382
27.9833	-0.000517								27.9833	0.001106								27.9833	0.000498
28	-0.000369								28	0.001152								28	0.000464
28.0167	-0.000562								28.0167	0.001129								28.0167	0.000287
28.0333	-0.000576								28.0333	0.001047								28.0333	0.00029
28.05	-0.000471								28.05	0.001086								28.05	0.000343
28.0667	-0.000686								28.0667	0.001144								28.0667	0.000396
28.0833	-0.000811								28.0833	0.001223								28.0833	0.000729
28.1	-0.000776								28.1	0.001332								28.1	0.000662
28.1167	-0.000922								28.1167	0.001342								28.1167	0.000571
28.1333	-0.00113								28.1333	0.001429								28.1333	0.000318
28.15	-0.001019								28.15	0.001295								28.15	-1.4e-05
28.1667	-0.000777								28.1667	0.001092								28.1667	-0.000306
28.1833	-0.000696								28.1833	0.001098								28.1833	-0.000339
28.2	-0.000375								28.2	0.001285								28.2	-0.000461
28.2167	-0.000284								28.2167	0.001454								28.2167	-0.000558
28.2333	-0.000167								28.2333	0.00154								28.2333	-0.000328
28.25	-6.9e-05								28.25	0.001357								28.25	-0.000528
28.2667	0.000228								28.2667	0.001234								28.2667	-0.000668
28.2833	0.000246								28.2833	0.001								28.2833	-0.000618
28.3	9.4e-05								28.3	0.000717								28.3	-0.000738
28.3167	0.00011								28.3167	0.000406								28.3167	-0.001013
28.3333	0.000104								28.3333	0.000332								28.3333	-0.001282
28.35	8.8e-05								28.35	0.000219								28.35	-0.001682
28.3667	0.000332								28.3667	0.000165								28.3667	-0.001801
28.3833	9.6e-05								28.3833	-0.000159								28.3833	-0.001291
28.4	-0.00022								28.4	-0.000623								28.4	-0.00193
28.4167	-0.000617								28.4167	-0.000655								28.4167	-0.001864
28.4333	-0.000637								28.4333	-0.000701								28.4333	-0.002124
28.45	-0.001267								28.45	-0.001157								28.45	-0.002393
28.4667	-0.001366								28.4667	-0.002133								28.4667	-0.003102
28.4833	-0.001186								28.4833	-0.002749								28.4833	-0.002392
28.5	-0.002406								28.5	-0.003146								28.5	-0.002461
28.5167	-0.002326								28.5167	-0.00396								28.5167	-0.002155
28.5333	0.000721								28.5333	-0.00411								28.5333	0.000778
28.55	-0.000831								28.55	-0.00188								28.55	-0.00341
28.5667	-0.029824								28.5667	-0.005809								28.5667	-0.013317
28.5833	-0.064857								28.5833	-0.015759								28.5833	-0.024565
28.6	-0.09286								28.6	-0.021379								28.6	-0.036742
28.6167	-0.103093								28.6167	-0.023697								28.6167	-0.041383
28.6333	-0.098308								28.6333	-0.02313								28.6333	-0.042766
28.65	-0.087784								28.65	-0.021874								28.65	-0.03796
28.6667	-0.087409								28.6667	-0.015827								28.6667	-0.027673
28.6833	-0.092344								28.6833	-0.01295								28.6833	-0.025256
28.7	-0.092949								28.7	-0.010564								28.7	-0.022289
28.7167	-0.088405								28.7167	-0.008666								28.7167	-0.018115
28.7333	-0.083142								28.7333	-0.007063								28.7333	-0.015741
28.75	-0.076969								28.75	-0.00588								28.75	-0.013937
28.7667	-0.065336								28.7667	-0.005087								28.7667	-0.014253
28.7833	-0.057993								28.7833	-0.004414								28.7833	-0.014179
28.8	-0.052131								28.8	-0.004182								28.8	0.039775
28.8167	-0.045008								28.8167	-0.003998								28.8167	0.139987
28.8333	-0.039247								28.8333	-0.003999								28.8333	0.177551
28.85	-0.034555								28.85	-0.00363								28.85	0.162954
28.8667	-0.031203								28.8667	-0.003092								28.8667	0.125348
28.8833	-0.026392								28.8833	-0.002773								28.8833	0.088632
28.9	-0.0232								28.9	-0.002614								28.9	0.062435
28.9167	-0.022879								28.9167	-0.002564								28.9167	0.044587
28.9333	-0.022418								28.9333	-0.00256								28.9333	0.037953
28.95	-0.020457								28.95	-0.002235								28.95	0.031559
28.9667	-0.015396								28.9667	-0.002001								28.9667	0.028945
28.9833	-0.012816								28.9833	-0.001986								28.9833	0.030501
29	-0.013035								29	-0.001862								29	0.030307
29.0167	-0.012194								29.0167	-0.001986								29.0167	0.029512
29.0333	-0.010883								29.0333	-0.002186								29.0333	0.028443
29.05	-0.010032								29.05	-0.002127								29.05	0.027513
29.0667	-0.008972								29.0667	-0.002087								29.0667	0.025174
29.0833	-0.008521								29.0833	-0.001697								29.0833	0.022515
29.1	-0.0081								29.1	-0.001587								29.1	0.019616
29.1167	-0.007579								29.1167	-0.001596								29.1167	0.019086
29.1333	-0.006898								29.1333	-0.00126								29.1333	0.018355
29.15	-0.006657								29.15	-0.001105								29.15	0.017443
29.1667	-0.005976								29.1667	-0.00071								29.1667	0.016581
29.1833	-0.005204								29.1833	-0.000434								29.1833	0.01618
29.2	-0.004863								29.2	8.1e-05								29.2	0.015498
29.2167	-0.004672								29.2167	0.000317								29.2167	0.014956
29.2333	-0.004699								29.2333	0.000138								29.2333	0.014285
29.25	-0.004717								29.25	9.8e-05								29.25	0.013463
29.2667	-0.004365								29.2667	0.000348								29.2667	0.012662
29.2833	-0.003902								29.2833	0.000389								29.2833	0.01179
29.3	-0.00366								29.3	0.000409								29.3	0.011269
29.3167	-0.003467								29.3167	0.00056								29.3167	0.010768
29.3333	-0.003163								29.3333	0.001025								29.3333	0.010059
29.35	-0.002869								29.35	0.00132								29.35	0.0093
29.3667	-0.002465								29.3667	0.001385								29.3667	0.008681
29.3833	-0.002631								29.3833	0.0013								29.3833	0.008232
29.4	-0.002877								29.4	0.001185								29.4	0.007824
29.4167	-0.002893								29.4167	0.00115								29.4167	0.007336
29.4333	-0.002536								29.4333	0.001007								29.4333	0.007042
29.45	-0.00216								29.45	0.000904								29.45	0.006829
29.4667	-0.002324								29.4667	0.000701								29.4667	0.006516
29.4833	-0.002477								29.4833	0.000698								29.4833	0.006312
29.5	-0.002361								29.5	0.000544								29.5	0.006149
29.5167	-0.001994								29.5167	0.000751								29.5167	0.005737
29.5333	-0.001695								29.5333	0.000655								29.5333	0.005481
29.55	-0.001356								29.55	0.000529								29.55	0.005806
29.5667	-0.001517								29.5667	0.000223								29.5667	0.00622
29.5833	-0.001627								29.5833	2.7e-05								29.5833	0.005625
29.6	-0.001548								29.6	-0.000378								29.6	0.004819
29.6167	-0.001268								29.6167	-0.000556								29.6167	0.002546
29.6333	-0.001206								29.6333	-0.000621								29.6333	0.002811
29.65	-0.001363								29.65	-0.000725								29.65	0.003166
29.6667	-0.00109								29.6667	-0.00092								29.6667	0.002851
29.6833	-0.000647								29.6833	-0.001215								29.6833	0.002116
29.7	-0.000615								29.7	-0.00126								29.7	0.001851
29.7167	-0.000641								29.7167	-0.001207								29.7167	0.001769
29.7333	-0.000884								29.7333	-0.001206								29.7333	0.001867
29.75	-0.000768								29.75	-0.001555								29.75	0.001835
29.7667	-0.000841								29.7667	-0.001684								29.7667	0.001694
29.7833	-0.000974								29.7833	-0.001863								29.7833	0.001342
29.8	-0.000917								29.8	-0.001642								29.8	0.00097
29.8167	-0.000679								29.8167	-0.001403								29.8167	0.000711
29.8333	-0.000538								29.8333	-0.001539								29.8333	0.000975
29.85	-0.000546								29.85	-0.001634								29.85	0.000779
29.8667	-0.000445								29.8667	-0.00164								29.8667	0.000532
29.8833	-0.000143								29.8833	-0.001415								29.8833	0.000796
29.9	-9.2e-05								29.9	-0.001181								29.9	0.00116
29.9167	-0.000219								29.9167	-0.000748								29.9167	0.001026
29.9333	-0.000263								29.9333	-0.000609								29.9333	0.001126
29.95	-0.000316								29.95	-0.00069								29.95	0.001067
29.9667	-0.000219								29.9667	-0.00077								29.9667	0.001087
29.9833	0.000278								29.9833	-0.000751								29.9833	0.000817
30	0.000485								30	-0.000662								30	0.000987
30.0167	0.000732								30.0167	-0.000554								30.0167	0.00119
30.0333	0.001045								30.0333	-0.000406								30.0333	0.001557
30.05	0.001258								30.05	-0.000298								30.05	0.001403
30.0667	0.001301								30.0667	-0.00025								30.0667	0.0012
30.0833	0.001484								30.0833	-0.000442								30.0833	0.001087
30.1	0.001877								30.1	-0.000464								30.1	0.001313
30.1167	0.00206								30.1167	-0.000437								30.1167	0.001022
30.1333	0.002139								30.1333	-0.000265								30.1333	0.000513
30.15	0.001858								30.15	-9.3e-05								30.15	5.4e-05
30.1667	0.001557								30.1667	-3.2e-05								30.1667	-0.000154
30.1833	0.001566								30.1833	-3e-05								30.1833	-0.000263
30.2	0.001335								30.2	-0.000148								30.2	-0.000302
30.2167	0.001334								30.2167	-0.000136								30.2167	-0.000589
30.2333	0.001508								30.2333	-0.000105								30.2333	-0.000896
30.25	0.001242								30.25	-8.3e-05								30.25	-0.001082
30.2667	0.001076								30.2667	-4.2e-05								30.2667	-0.001479
30.2833	0.00114								30.2833	-2e-05								30.2833	-0.001606
30.3	0.000914								30.3	0.000231								30.3	-0.001332
30.3167	0.000808								30.3167	0.000324								30.3167	-0.001228
30.3333	0.000785								30.3333	0.000301								30.3333	-0.001104
30.35	0.000652								30.35	0.000548								30.35	-0.000801
30.3667	0.000389								30.3667	0.000925								30.3667	-0.001017
30.3833	0.000146								30.3833	0.001233								30.3833	-0.000344
30.4	-0.000128								30.4	0.00129								30.4	0.00146
30.4167	-0.000111								30.4167	0.001219								30.4167	0.002384
30.4333	-0.000104								30.4333	0.001347								30.4333	0.003817
30.45	-7.7e-05								30.45	0.001475								30.45	0.00067
30.4667	-0.00019								30.4667	0.001663								30.4667	-0.002556
30.4833	-0.000463								30.4833	0.002151								30.4833	-0.002153
30.5	-0.000586								30.5	0.002449								30.5	-0.00196
30.5167	-0.000749								30.5167	0.002679								30.5167	-0.001846
30.5333	-0.000885								30.5333	0.00289								30.5333	-0.001905
30.55	-0.00127								30.55	0.002361								30.55	-0.001963
30.5667	-0.001486								30.5667	0.002072								30.5667	-0.002181
30.5833	-0.001682								30.5833	0.001933								30.5833	-0.00235
30.6	-0.001697								30.6	0.001864								30.6	-0.002278
30.6167	-0.001833								30.6167	0.001606								30.6167	-0.001895
30.6333	-0.002094								30.6333	0.001147								30.6333	-0.001774
30.65	-0.002144								30.65	0.000847								30.65	-0.001782
30.6667	-0.002444								30.6667	0.000488								30.6667	-0.001851
30.6833	-0.002635								30.6833	-2.1e-05								30.6833	-0.00179
30.7	-0.002345								30.7	-0.00045								30.7	-0.001628
30.7167	-0.002466								30.7167	-0.000449								30.7167	-0.000835
30.7333	-0.001072								30.7333	-0.000515								30.7333	0.001129
30.75	0.001003								30.75	-0.000712								30.75	0.002294
30.7667	0.000617								30.7667	-0.001028								30.7667	0.002339
30.7833	0.000211								30.7833	-0.001114								30.7833	0.002234
30.8	0.000125								30.8	-0.00103								30.8	0.002028
30.8167	-1.1e-05								30.8167	-0.000876								30.8167	0.002215
30.8333	-0.000232								30.8333	-0.001135								30.8333	0.002617
30.85	-0.000463								30.85	-0.001373								30.85	0.002468
30.8667	-0.000244								30.8667	-0.001432								30.8667	0.00257
30.8833	-0.000136								30.8833	-0.001621								30.8833	0.002422
30.9	-0.000337								30.9	-0.001829								30.9	0.002434
30.9167	-0.000458								30.9167	-0.001689								30.9167	0.002467
30.9333	-0.000454								30.9333	-0.001513								30.9333	0.002707
30.95	-0.000431								30.95	-0.001358								30.95	0.002856
30.9667	-0.000507								30.9667	-0.001292								30.9667	0.003266
30.9833	-0.000213								30.9833	-0.000587								30.9833	0.003256
31	0.000661								31	-0.000911								31	0.004135
31.0167	0.001154								31.0167	-0.001016								31.0167	0.004286
31.0333	-0.000296								31.0333	0.001843								31.0333	0.003412
31.05	-0.002337								31.05	0.002913								31.05	0.003227
31.0667	-0.026427								31.0667	-0.002358								31.0667	-0.007217
31.0833	-0.055718								31.0833	-0.009239								31.0833	-0.015602
31.1	-0.075519								31.1	-0.016529								31.1	-0.025617
31.1167	-0.08325								31.1167	-0.02358								31.1167	-0.0311
31.1333	-0.075934								31.1333	-0.022426								31.1333	-0.026852
31.15	-0.069769								31.15	-0.017392								31.15	-0.016254
31.1667	-0.064393								31.1667	-0.011128								31.1667	-0.007916
31.1833	-0.060588								31.1833	-0.004254								31.1833	-0.003288
31.2	-0.059662								31.2	0.00023								31.2	-0.00344
31.2167	-0.060097								31.2167	0.003234								31.2167	-0.004601
31.2333	-0.055165								31.2333	0.002733								31.2333	-0.004773
31.25	-0.049892								31.25	0.002043								31.25	-0.005236
31.2667	-0.04511								31.2667	0.001652								31.2667	-0.005488
31.2833	-0.038418								31.2833	0.001672								31.2833	-0.00492
31.3	-0.034066								31.3	0.001721								31.3	-0.004772
31.3167	-0.031184								31.3167	0.001851								31.3167	-0.005014
31.3333	-0.031194								31.3333	0.001736								31.3333	-0.00481
31.35	-0.023025								31.35	0.001592								31.35	-0.004656
31.3667	-0.021715								31.3667	0.001907								31.3667	-0.003862
31.3833	-0.019765								31.3833	0.001873								31.3833	-0.002878
31.4	-0.017746								31.4	0.001438								31.4	-0.001423
31.4167	-0.015506								31.4167	0.001194								31.4167	-0.001239
31.4333	-0.013619								31.4333	0.001236								31.4333	-0.000151
31.45	-0.012131								31.45	0.001348								31.45	-0.007354
31.4667	-0.011514								31.4667	0.00138								31.4667	-0.014436
31.4833	-0.010116								31.4833	0.001293								31.4833	-0.018239
31.5	-0.008819								31.5	0.000925								31.5	-0.017891
31.5167	-0.008382								31.5167	0.000437								31.5167	-0.015933
31.5333	-0.007625								31.5333	7e-06								31.5333	-0.014305
31.55	-0.005269								31.55	-0.000353								31.55	-0.013117
31.5667	-0.004063								31.5667	-6.3e-05								31.5667	-0.012139
31.5833	-0.003527								31.5833	0.000367								31.5833	-0.010602
31.6	-0.003111								31.6	0.000636								31.6	-0.009144
31.6167	-0.002625								31.6167	0.000776								31.6167	-0.007576
31.6333	-0.00219								31.6333	0.000824								31.6333	-0.006531
31.65	-0.002095								31.65	0.000832								31.65	-0.005536
31.6667	-0.00217								31.6667	0.0006								31.6667	-0.00377
31.6833	-0.001564								31.6833	0.000658								31.6833	-0.002005
31.7	-0.001259								31.7	0.000416								31.7	-0.00192
31.7167	-0.000984								31.7167	0.000264								31.7167	-0.001835
31.7333	-0.000809								31.7333	6.9e-05								31.7333	-0.002066
31.75	-0.000644								31.75	-0.000155								31.75	-0.002016
31.7667	-0.000449								31.7667	-3e-05								31.7667	-0.001777
31.7833	-0.000284								31.7833	2.6e-05								31.7833	-0.001338
31.8	-0.000159								31.8	4.1e-05								31.8	-0.000699
31.8167	-0.000214								31.8167	-0.000324								31.8167	-0.00033
31.8333	-0.000409								31.8333	-0.000802								31.8333	-0.000289
31.85	-0.000533								31.85	-0.00135								31.85	-0.000179
31.8667	-0.000648								31.8667	-0.001758								31.8667	-0.000159
31.8833	-0.000643								31.8833	-0.001816								31.8833	-0.000288
31.9	-0.000467								31.9	-0.001574								31.9	-0.000208
31.9167	-0.000192								31.9167	-0.000812								31.9167	-4.8e-05
31.9333	0.000105								31.9333	-0.000253								31.9333	1e-05
31.95	0.000171								31.95	-0.000185								31.95	7.9e-05
31.9667	0.000447								31.9667	-0.000366								31.9667	0.000377
31.9833	0.000344								31.9833	-0.000597								31.9833	0.000375
32	0.00024								32	-0.000739								32	0.000474
32.0167	0.000136								32.0167	-0.00083								32.0167	0.000582
32.0333	0.000374								32.0333	-0.000463								32.0333	0.000425
32.05	0.000532								32.05	0.000115								32.05	2.8e-05
32.0667	0.00031								32.0667	0.000513								32.0667	-0.000419
32.0833	0.000558								32.0833	0.000431								32.0833	-0.000926
32.1	0.001026								32.1	0.000438								32.1	-0.001283
32.1167	0.001244								32.1167	0.000706								32.1167	-0.00154
32.1333	0.001174								32.1333	0.000616								32.1333	-0.002005
32.15	0.001074								32.15	0.000246								32.15	-0.00234
32.1667	0.000764								32.1667	0.000336								32.1667	-0.002785
32.1833	0.000875								32.1833	0.000646								32.1833	-0.002961
32.2	0.000985								32.2	0.000685								32.2	-0.003446
32.2167	0.001055								32.2167	0.000535								32.2167	-0.004311
32.2333	0.001268								32.2333	0.000369								32.2333	-0.003705
32.25	0.000991								32.25	0.000514								32.25	-8e-05
32.2667	0.001094								32.2667	0.000348								32.2667	0.000876
32.2833	0.001417								32.2833	0.000152								32.2833	-7.8e-05
32.3	0.00125								32.3	0.000166								32.3	-0.000882
32.3167	0.001393								32.3167	0.00032								32.3167	-0.001247
32.3333	0.001319								32.3333	0.00019								32.3333	-0.001558
32.35	0.001405								32.35	8.9e-05								32.35	-0.00164
32.3667	0.001142								32.3667	0.000108								32.3667	-0.002122
32.3833	0.001108								32.3833	8.8e-05								32.3833	-0.002473
32.4	-0.000646								32.4	9.7e-05								32.4	-0.002815
32.4167	-0.000839								32.4167	6.7e-05								32.4167	-0.003096
32.4333	0.000181								32.4333	-5.8e-05								32.4333	-0.003311
32.45	1.1e-05								32.45	-0.000352								32.45	-0.003366
32.4667	-9.9e-05								32.4667	-0.000337								32.4667	-0.003431
32.4833	0.000471								32.4833	-0.000371								32.4833	-0.002976
32.5	0.000321								32.5	-0.000306								32.5	-0.002701
32.5167	0.000591								32.5167	-0.000201								32.5167	-0.002486
32.5333	0.000875								32.5333	1e-06								32.5333	-0.002296
32.55	0.000388								32.55	0.000243								32.55	-0.002107
32.5667	0.000642								32.5667	0.000465								32.5667	-0.001878
32.5833	0.000436								32.5833	0.000727								32.5833	-0.001739
32.6	-0.00162								32.6	0.001099								32.6	-0.00153
32.6167	-0.001846								32.6167	0.001291								32.6167	-0.00094
32.6333	-0.001679								32.6333	0.00125								32.6333	-0.000276
32.65	-0.001392								32.65	0.000549								32.65	0.000248
32.6667	-0.001374								32.6667	0.000298								32.6667	0.000712
32.6833	-0.001356								32.6833	0.000277								32.6833	0.001496
32.7	-0.001169								32.7	0.000306								32.7	0.00198
32.7167	-0.000921								32.7167	0.000475								32.7167	0.002345
32.7333	-0.00078								32.7333	0.00068								32.7333	0.002855
32.75	-0.000718								32.75	0.000285								32.75	0.003276
32.7667	-0.000326								32.7667	-0.00031								32.7667	0.003786
32.7833	8.6e-05								32.7833	-0.000365								32.7833	0.004107
32.8	0.000407								32.8	0.00035								32.8	0.004348
32.8167	0.000589								32.8167	8.5e-05								32.8167	0.004448
32.8333	0.000606								32.8333	-0.000126								32.8333	0.004803
32.85	0.000724								32.85	-4.7e-05								32.85	0.004659
32.8667	0.001061								32.8667	0.000152								32.8667	0.004915
32.8833	0.001518								32.8833	0.000241								32.8833	0.00518
32.9	0.001805								32.9	0.000551								32.9	0.005286
32.9167	0.001563								32.9167	0.00066								32.9167	0.004882
32.9333	0.001326								32.9333	0.00075								32.9333	0.004614
32.95	0.00139								32.95	0.001151								32.95	0.004358
32.9667	0.001893								32.9667	0.001212								32.9667	0.004071
32.9833	0.002197								32.9833	0.001033								32.9833	0.003735
33	0.002471								33	0.000844								33	0.003358
33.0167	0.002334								33.0167	0.000585								33.0167	0.002832
33.0333	0.002264								33.0333	0.000194								33.0333	0.002189
33.05	0.002323								33.05	-2.7e-05								33.05	0.001777
33.0667	0.002003								33.0667	-0.000127								33.0667	0.001465
33.0833	0.001503								33.0833	-0.000218								33.0833	0.001043
33.1	0.001352								33.1	-0.000309								33.1	0.000621
33.1167	0.001132								33.1167	-0.00044								33.1167	0.000339
33.1333	0.001146								33.1333	-0.000147								33.1333	0.000164
33.15	0.00105								33.15	1.5e-05								33.15	-0.00016
33.1667	0.000964								33.1667	-0.000282								33.1667	-0.000564
33.1833	0.000798								33.1833	-0.000699								33.1833	-0.001038
33.2	0.000452								33.2	-0.001057								33.2	-0.001523
33.2167	-1.4e-05								33.2167	-0.000804								33.2167	-0.001637
33.2333	-0.000569								33.2333	-0.000902								33.2333	-0.001491
33.25	-0.000903								33.25	-0.0014								33.25	-0.001355
33.2667	-0.001098								33.2667	-0.001488								33.2667	-0.001239
33.2833	-0.001412								33.2833	-0.001396								33.2833	-0.001163
33.3	-0.001587								33.3	-0.000974								33.3	-0.001027
33.3167	-0.001651								33.3167	-0.000552								33.3167	-0.001001
33.3333	-0.001626								33.3333	-0.000862								33.3333	-0.001001
33.35	-0.001622								33.35	-0.001223								33.35	-0.000871
33.3667	-0.001647								33.3667	-0.001043								33.3667	-0.000661
[truncated: 910 more rows]

## Sheet: Fig 1e - NTPase -Standard curve
Well	Concentration (uM)	30 min endpoint			Raw Data (360)	Raw Data (360)	Raw Data (360)	Raw Data (360)	Raw Data (360)	Raw Data (360)	Raw Data (360)	Raw Data (360)	Raw Data (360)	Raw Data (360)	Raw Data (360)	Raw Data (360)	Raw Data (360)	Raw Data (360)	Raw Data (360)	Raw Data (360)	Raw Data (360)	Raw Data (360)	Raw Data (360)	Raw Data (360)	Raw Data (360)	Raw Data (360)	Raw Data (360)	Raw Data (360)	Raw Data (360)	Raw Data (360)	Raw Data (360)	Raw Data (360)	Raw Data (360)	Raw Data (360)	Raw Data (360)	Raw Data (360)	Raw Data (360)	Raw Data (360)	Raw Data (360)	Raw Data (360)	Raw Data (360)	Raw Data (360)	Raw Data (360)	Raw Data (360)	Raw Data (360)	Raw Data (360)	Raw Data (360)	Raw Data (360)	Raw Data (360)
Time					0	1	2	3	4	5	6	7	8	9	10	11	12	13	14	15	16	17	18	19	20	21	22	23	24	25	26	27	28	29	30	31	32	33	34	35	36	37	38	39	40	41	42	43	44
B02	0	0.216	0.2125	0	0.217	0.215	0.219	0.216	0.215	0.216	0.217	0.218	0.215	0.217	0.216	0.217	0.217	0.215	0.218	0.214	0.218	0.216	0.216	0.215	0.215	0.218	0.217	0.215	0.216	0.214	0.216	0.215	0.215	0.214	0.216	0.215	0.216	0.215	0.217	0.217	0.214	0.216	0.217	0.216	0.215	0.219	0.217	0.214	0.216
B03	0	0.265			0.211	0.209	0.21	0.21	0.208	0.209	0.211	0.211	0.209	0.211	0.21	0.241	0.212	0.26	0.211	0.222	0.25	0.23	0.261	0.212	0.271	0.24	0.266	0.272	0.283	0.267	0.228	0.256	0.232	0.275	0.265	0.211	0.244	0.274	0.269	0.214	0.253	0.249	0.241	0.25	0.278	0.213	0.282	0.252	0.242
B04	0	0.209			0.21	0.211	0.212	0.211	0.213	0.209	0.21	0.211	0.209	0.212	0.21	0.211	0.21	0.212	0.211	0.209	0.213	0.211	0.21	0.212	0.211	0.213	0.212	0.21	0.21	0.206	0.213	0.217	0.21	0.21	0.211	0.212	0.213	0.208	0.212	0.212	0.209	0.213	0.212	0.21	0.211	0.212	0.211	0.21	0.209
B05	2	0.213	0.216	0.0035	0.207	0.213	0.213	0.212	0.212	0.213	0.213	0.213	0.212	0.213	0.211	0.213	0.212	0.213	0.214	0.211	0.213	0.213	0.212	0.212	0.213	0.215	0.212	0.213	0.212	0.208	0.212	0.211	0.212	0.211	0.212	0.212	0.214	0.21	0.213	0.212	0.21	0.212	0.212	0.213	0.212	0.213	0.212	0.211	0.214
B06	2	0.221			0.216	0.219	0.219	0.221	0.22	0.219	0.222	0.221	0.219	0.222	0.222	0.221	0.22	0.22	0.223	0.219	0.224	0.22	0.22	0.225	0.224	0.224	0.223	0.22	0.221	0.217	0.221	0.222	0.222	0.222	0.223	0.222	0.223	0.22	0.222	0.224	0.22	0.222	0.221	0.223	0.221	0.225	0.222	0.221	0.22
B07	2	0.214			0.211	0.211	0.213	0.213	0.212	0.215	0.213	0.215	0.215	0.213	0.214	0.214	0.213	0.212	0.214	0.211	0.215	0.216	0.216	0.214	0.216	0.215	0.215	0.212	0.213	0.212	0.213	0.216	0.214	0.213	0.214	0.214	0.215	0.213	0.217	0.216	0.212	0.214	0.213	0.214	0.215	0.214	0.214	0.21	0.213
B08	4	0.214	0.215667	0.00316667	0.213	0.215	0.213	0.215	0.222	0.213	0.214	0.216	0.213	0.215	0.215	0.215	0.215	0.214	0.216	0.214	0.214	0.212	0.214	0.215	0.216	0.216	0.216	0.214	0.215	0.211	0.214	0.215	0.214	0.215	0.214	0.215	0.216	0.214	0.216	0.216	0.212	0.215	0.214	0.214	0.215	0.215	0.214	0.213	0.214
B09	4	0.217			0.213	0.216	0.215	0.218	0.215	0.216	0.217	0.217	0.216	0.216	0.217	0.218	0.221	0.216	0.218	0.217	0.219	0.217	0.216	0.217	0.217	0.218	0.219	0.218	0.217	0.214	0.217	0.216	0.215	0.217	0.217	0.217	0.217	0.217	0.216	0.219	0.216	0.218	0.217	0.218	0.216	0.219	0.216	0.216	0.216
B10	4	0.216			0.214	0.215	0.216	0.215	0.215	0.216	0.216	0.216	0.215	0.214	0.215	0.215	0.216	0.215	0.217	0.213	0.215	0.214	0.216	0.216	0.216	0.216	0.214	0.215	0.216	0.213	0.214	0.215	0.216	0.215	0.216	0.215	0.215	0.214	0.216	0.217	0.213	0.216	0.213	0.216	0.216	0.215	0.214	0.213	0.212
C02	8	0.234	0.229	0.0165	0.23	0.236	0.236	0.236	0.236	0.233	0.238	0.236	0.233	0.235	0.234	0.234	0.234	0.235	0.233	0.232	0.234	0.233	0.234	0.235	0.233	0.236	0.234	0.234	0.236	0.232	0.233	0.234	0.234	0.235	0.234	0.235	0.245	0.232	0.235	0.234	0.231	0.232	0.234	0.234	0.233	0.236	0.235	0.233	0.232
C03	8	0.229			0.222	0.231	0.232	0.229	0.23	0.229	0.231	0.23	0.23	0.232	0.231	0.228	0.23	0.23	0.231	0.228	0.23	0.228	0.228	0.232	0.232	0.232	0.23	0.23	0.231	0.229	0.23	0.231	0.228	0.23	0.231	0.23	0.23	0.228	0.23	0.231	0.228	0.229	0.232	0.232	0.229	0.23	0.23	0.229	0.229
C04	8	0.224			0.22	0.223	0.223	0.224	0.224	0.222	0.224	0.224	0.223	0.225	0.224	0.224	0.224	0.222	0.225	0.222	0.226	0.226	0.224	0.226	0.225	0.226	0.226	0.224	0.224	0.221	0.224	0.223	0.223	0.224	0.225	0.226	0.225	0.222	0.225	0.224	0.222	0.225	0.225	0.224	0.223	0.225	0.224	0.222	0.223
C05	16	0.245	0.242333	0.0298333	0.231	0.241	0.244	0.244	0.244	0.244	0.244	0.245	0.244	0.245	0.245	0.245	0.245	0.245	0.246	0.243	0.246	0.245	0.247	0.246	0.245	0.246	0.245	0.244	0.247	0.242	0.246	0.246	0.245	0.245	0.245	0.245	0.246	0.244	0.245	0.246	0.243	0.245	0.245	0.246	0.246	0.245	0.244	0.244	0.245
C06	16	0.239			0.226	0.237	0.24	0.238	0.239	0.239	0.24	0.241	0.24	0.239	0.241	0.241	0.24	0.239	0.242	0.238	0.24	0.24	0.24	0.243	0.241	0.243	0.242	0.241	0.241	0.239	0.242	0.241	0.239	0.24	0.241	0.244	0.242	0.24	0.242	0.242	0.238	0.242	0.24	0.242	0.242	0.243	0.242	0.241	0.242
C07	16	0.243			0.229	0.24	0.241	0.241	0.242	0.24	0.243	0.242	0.239	0.241	0.241	0.243	0.24	0.239	0.244	0.241	0.242	0.242	0.243	0.244	0.243	0.244	0.242	0.242	0.244	0.241	0.243	0.244	0.244	0.244	0.243	0.242	0.246	0.241	0.244	0.244	0.242	0.243	0.242	0.243	0.243	0.243	0.243	0.242	0.242
D02	64	0.292	0.299333	0.0868333	0.26	0.27	0.276	0.275	0.278	0.28	0.281	0.283	0.284	0.284	0.285	0.285	0.286	0.285	0.288	0.286	0.286	0.288	0.287	0.291	0.287	0.289	0.289	0.288	0.288	0.286	0.29	0.289	0.288	0.29	0.29	0.289	0.291	0.288	0.292	0.295	0.287	0.291	0.291	0.295	0.29	0.291	0.291	0.291	0.289
D03	64	0.314			0.255	0.294	0.269	0.276	0.274	0.275	0.275	0.279	0.28	0.306	0.28	0.28	0.305	0.316	0.282	0.28	0.281	0.282	0.291	0.306	0.282	0.284	0.283	0.283	0.297	0.279	0.283	0.284	0.283	0.285	0.286	0.284	0.285	0.294	0.285	0.303	0.283	0.284	0.286	0.285	0.297	0.286	0.285	0.284	0.283
D04	64	0.292			0.253	0.259	0.264	0.267	0.266	0.267	0.278	0.272	0.272	0.279	0.272	0.274	0.276	0.273	0.275	0.272	0.276	0.274	0.275	0.276	0.276	0.277	0.276	0.278	0.276	0.273	0.275	0.3	0.278	0.276	0.282	0.277	0.28	0.274	0.277	0.279	0.275	0.278	0.279	0.278	0.278	0.281	0.28	0.277	0.275
		nmoles	conc	response
		0	0	0
		0.2	2	0.0035
		0.4	4	0.00316667
		0.8	8	0.0165
		1.6	16	0.0298333
		6.4	64	0.0868333
[truncated: 15 more columns]

## Sheet: Fig 1e - NTPase -KorB WT OB CTP
KorB WT + OB + CTP
Well	uM CTP	dTime	dAbsorbance	Rate	Average	STDEV	nM/min	nM/hour	nM/KorB dimer/hour	STDEV adj	Raw Data (360)	Raw Data (360)	Raw Data (360)	Raw Data (360)	Raw Data (360)	Raw Data (360)	Raw Data (360)	Raw Data (360)	Raw Data (360)	Raw Data (360)	Raw Data (360)	Raw Data (360)	Raw Data (360)	Raw Data (360)	Raw Data (360)	Raw Data (360)	Raw Data (360)	Raw Data (360)	Raw Data (360)	Raw Data (360)	Raw Data (360)	Raw Data (360)	Raw Data (360)	Raw Data (360)	Raw Data (360)	Raw Data (360)	Raw Data (360)	Raw Data (360)	Raw Data (360)	Raw Data (360)	Raw Data (360)	Raw Data (360)	Raw Data (360)	Raw Data (360)	Raw Data (360)	Raw Data (360)	Raw Data (360)	Raw Data (360)	Raw Data (360)
											0	2	4	6	8	10	12	14	16	18	20	22	24	26	28	30	32	34	36	38	40	42	44	46	48	50	52	54	56	58	60	62	64	66	68	70	72	74	76
C03	1000 no KorB	38	0.003	7.89474e-05	0.000166667	0.000175219	N/A	N/A	N/A	N/A	0.243	0.237	0.235	0.235	0.238	0.238	0.235	0.237	0.237	0.24	0.238	0.236	0.238	0.238	0.235	0.238	0.236	0.233	0.237	0.234	0.238	0.239	0.237	0.234	0.24	0.238	0.237	0.237	0.237	0.237	0.233	0.239	0.235	0.238	0.237	0.238	0.238	0.236	0.237
C04	1000 no KorB	38	0.014	0.000368421							0.24	0.239	0.229	0.231	0.234	0.234	0.235	0.233	0.234	0.235	0.234	0.231	0.234	0.236	0.232	0.233	0.237	0.231	0.234	0.234	0.243	0.235	0.235	0.233	0.236	0.235	0.237	0.236	0.236	0.238	0.232	0.238	0.235	0.235	0.233	0.235	0.239	0.236	0.235
C05	1000 no KorB	38	0.002	5.26316e-05							0.238	0.229	0.227	0.226	0.228	0.23	0.227	0.23	0.23	0.231	0.229	0.229	0.23	0.231	0.227	0.228	0.23	0.226	0.23	0.228	0.229	0.228	0.23	0.226	0.231	0.23	0.229	0.228	0.231	0.228	0.225	0.231	0.231	0.23	0.228	0.229	0.23	0.226	0.229
C06	1000	38	0.061	0.00160526	0.00162281	3.03869e-05	0.120208	7.21248	72.1248	1.35053	0.244	0.239	0.242	0.246	0.248	0.253	0.255	0.26	0.262	0.267	0.269	0.272	0.277	0.282	0.283	0.286	0.291	0.291	0.296	0.3	0.303	0.304	0.308	0.307	0.312	0.313	0.315	0.315	0.316	0.316	0.313	0.321	0.32	0.321	0.318	0.318	0.321	0.321	0.322
C07	1000	38	0.061	0.00160526							0.249	0.242	0.244	0.247	0.252	0.257	0.259	0.263	0.274	0.27	0.273	0.274	0.277	0.283	0.282	0.29	0.292	0.293	0.3	0.3	0.305	0.307	0.309	0.31	0.315	0.316	0.317	0.32	0.32	0.321	0.32	0.324	0.322	0.324	0.322	0.324	0.326	0.323	0.327
C08	1000	38	0.063	0.00165789							0.248	0.242	0.242	0.245	0.252	0.256	0.257	0.262	0.264	0.269	0.272	0.273	0.28	0.284	0.285	0.292	0.294	0.291	0.299	0.3	0.305	0.307	0.308	0.308	0.316	0.317	0.316	0.318	0.318	0.317	0.315	0.321	0.321	0.321	0.321	0.321	0.321	0.319	0.32
D03	500	38	0.075	0.00197368	0.00182456	0.000129813	0.135153	8.10916	81.0916	5.76945	0.254	0.255	0.26	0.266	0.271	0.277	0.281	0.286	0.289	0.295	0.298	0.302	0.308	0.312	0.328	0.32	0.326	0.322	0.33	0.33	0.335	0.338	0.337	0.342	0.341	0.34	0.34	0.34	0.342	0.342	0.341	0.344	0.342	0.344	0.343	0.345	0.343	0.343	0.343
D04	500	38	0.067	0.00176316							0.24	0.237	0.241	0.244	0.246	0.253	0.254	0.261	0.263	0.272	0.274	0.276	0.284	0.288	0.29	0.295	0.299	0.298	0.308	0.305	0.308	0.308	0.311	0.313	0.313	0.314	0.313	0.316	0.314	0.317	0.311	0.315	0.316	0.316	0.315	0.316	0.318	0.315	0.316
D05	500	38	0.066	0.00173684							0.248	0.243	0.25	0.251	0.255	0.26	0.262	0.267	0.272	0.276	0.281	0.284	0.29	0.295	0.296	0.302	0.306	0.306	0.313	0.314	0.316	0.317	0.32	0.321	0.324	0.327	0.326	0.325	0.327	0.324	0.323	0.328	0.326	0.327	0.326	0.33	0.33	0.327	0.327
D06	100	38	0.076	0.002	0.00200877	9.2418e-05	0.148798	8.92788	89.2788	4.10747	0.236	0.238	0.242	0.246	0.253	0.258	0.263	0.269	0.274	0.278	0.287	0.288	0.292	0.298	0.299	0.305	0.311	0.307	0.313	0.313	0.318	0.319	0.322	0.319	0.323	0.323	0.323	0.322	0.323	0.322	0.326	0.323	0.322	0.322	0.322	0.322	0.324	0.323	0.322
D07	100	38	0.08	0.00210526							0.233	0.24	0.246	0.251	0.256	0.263	0.267	0.275	0.279	0.285	0.288	0.292	0.3	0.303	0.305	0.311	0.315	0.314	0.321	0.321	0.326	0.326	0.328	0.326	0.33	0.33	0.33	0.331	0.33	0.33	0.327	0.333	0.331	0.33	0.329	0.33	0.333	0.331	0.33
D08	100	38	0.073	0.00192105							0.234	0.238	0.243	0.248	0.253	0.259	0.261	0.267	0.271	0.277	0.282	0.284	0.293	0.294	0.296	0.303	0.308	0.304	0.311	0.31	0.316	0.314	0.317	0.316	0.32	0.319	0.32	0.319	0.321	0.321	0.317	0.321	0.323	0.322	0.319	0.322	0.323	0.32	0.321
E03	50	38	0.071	0.00186842	0.00173684	0.000120594	0.128655	7.7193	77.193	5.35974	0.249	0.248	0.251	0.259	0.267	0.275	0.276	0.283	0.286	0.293	0.296	0.3	0.307	0.312	0.311	0.315	0.318	0.314	0.319	0.318	0.322	0.333	0.323	0.32	0.326	0.327	0.325	0.331	0.326	0.323	0.326	0.329	0.326	0.326	0.325	0.326	0.328	0.323	0.327
E04	50	38	0.062	0.00163158							0.238	0.234	0.239	0.253	0.255	0.264	0.261	0.296	0.275	0.278	0.281	0.283	0.29	0.307	0.293	0.298	0.314	0.3	0.313	0.3	0.301	0.321	0.311	0.301	0.304	0.305	0.305	0.307	0.306	0.304	0.301	0.307	0.311	0.306	0.304	0.305	0.311	0.305	0.31
E05	50	38	0.065	0.00171053							0.23	0.231	0.236	0.242	0.248	0.256	0.258	0.265	0.268	0.274	0.278	0.281	0.289	0.295	0.293	0.297	0.298	0.297	0.3	0.299	0.301	0.302	0.304	0.301	0.306	0.308	0.307	0.305	0.305	0.304	0.3	0.308	0.304	0.306	0.307	0.306	0.309	0.305	0.306
E06	10	38	0.004	0.000105263	0.000175439	6.62266e-05	0.0129955	0.779727	7.79727	2.94341	0.24	0.242	0.244	0.246	0.25	0.252	0.25	0.248	0.254	0.25	0.25	0.252	0.25	0.255	0.248	0.251	0.252	0.246	0.248	0.247	0.248	0.247	0.248	0.247	0.25	0.249	0.251	0.25	0.248	0.248	0.245	0.257	0.25	0.248	0.248	0.249	0.249	0.247	0.25
E07	10	38	0.009	0.000236842							0.235	0.232	0.237	0.242	0.244	0.243	0.244	0.244	0.244	0.245	0.244	0.242	0.245	0.246	0.242	0.246	0.246	0.242	0.246	0.244	0.246	0.246	0.247	0.244	0.248	0.248	0.25	0.249	0.248	0.246	0.244	0.247	0.249	0.249	0.245	0.25	0.248	0.248	0.248
E08	10	38	0.007	0.000184211							0.234	0.232	0.238	0.241	0.242	0.244	0.244	0.245	0.244	0.245	0.244	0.241	0.247	0.246	0.242	0.244	0.246	0.242	0.244	0.243	0.245	0.243	0.245	0.243	0.253	0.246	0.247	0.25	0.245	0.246	0.242	0.246	0.246	0.247	0.243	0.246	0.246	0.242	0.245
F03	5	38	0	0	2.63158e-05	2.63158e-05	0.00194932	0.116959	1.16959	1.16959	0.261	0.259	0.263	0.263	0.263	0.265	0.262	0.263	0.263	0.265	0.264	0.264	0.265	0.263	0.261	0.263	0.265	0.262	0.267	0.268	0.284	0.263	0.264	0.262	0.265	0.265	0.266	0.264	0.268	0.264	0.261	0.264	0.264	0.265	0.265	0.282	0.265	0.264	0.264
F04	5	38	0.002	5.26316e-05							0.237	0.238	0.242	0.242	0.244	0.246	0.244	0.244	0.244	0.245	0.243	0.243	0.244	0.245	0.24	0.253	0.245	0.241	0.243	0.242	0.244	0.243	0.244	0.24	0.246	0.245	0.246	0.246	0.245	0.242	0.24	0.246	0.246	0.244	0.247	0.243	0.246	0.242	0.25
F05	5	38	0.001	2.63158e-05							0.237	0.24	0.243	0.246	0.251	0.249	0.245	0.268	0.244	0.244	0.245	0.242	0.251	0.253	0.241	0.261	0.266	0.248	0.264	0.241	0.244	0.246	0.244	0.243	0.25	0.258	0.255	0.265	0.244	0.256	0.239	0.246	0.258	0.246	0.241	0.244	0.268	0.244	0.245
F06	1	38	0	0	2.63158e-05	2.63158e-05	0.00194932	0.116959	1.16959	1.16959	0.238	0.234	0.234	0.237	0.236	0.234	0.231	0.232	0.23	0.232	0.232	0.232	0.231	0.233	0.228	0.233	0.234	0.229	0.232	0.232	0.234	0.233	0.234	0.235	0.235	0.235	0.236	0.235	0.234	0.232	0.231	0.236	0.235	0.235	0.232	0.234	0.236	0.233	0.235
F07	1	38	0.002	5.26316e-05							0.245	0.257	0.248	0.245	0.26	0.268	0.266	0.261	0.252	0.266	0.261	0.267	0.277	0.264	0.276	0.275	0.257	0.274	0.264	0.282	0.25	0.28	0.266	0.27	0.256	0.271	0.278	0.279	0.254	0.275	0.263	0.287	0.287	0.276	0.268	0.265	0.26	0.267	0.289
F08	1	38	0.001	2.63158e-05							0.238	0.234	0.233	0.236	0.234	0.238	0.235	0.238	0.236	0.239	0.235	0.234	0.238	0.237	0.233	0.236	0.236	0.232	0.234	0.232	0.234	0.234	0.235	0.232	0.237	0.236	0.237	0.236	0.237	0.234	0.231	0.239	0.236	0.236	0.235	0.234	0.237	0.235	0.234
			uM CTP	Response	STDEV
			1000	72.1248	1.35053
			500	81.0916	5.76945
			100	89.2788	4.10747
			50	77.193	5.35974
			10	7.79727	2.94341
			5	1.16959	1.16959
			1	1.16959	1.16959
[truncated: 112 more columns]

## Sheet: Fig 1e - NTPase -KorB WT OB GTP
KorB WT + OB + GTP
Well	uM CTP	dTime	dAbsorbance	Rate	Average	STDEV	nM/min	nM/hour	nM/KorB dimer/hour	STDEV adj	Raw Data (360)	Raw Data (360)	Raw Data (360)	Raw Data (360)	Raw Data (360)	Raw Data (360)	Raw Data (360)	Raw Data (360)	Raw Data (360)	Raw Data (360)	Raw Data (360)	Raw Data (360)	Raw Data (360)	Raw Data (360)	Raw Data (360)	Raw Data (360)	Raw Data (360)	Raw Data (360)	Raw Data (360)	Raw Data (360)	Raw Data (360)	Raw Data (360)	Raw Data (360)	Raw Data (360)	Raw Data (360)	Raw Data (360)	Raw Data (360)	Raw Data (360)	Raw Data (360)	Raw Data (360)	Raw Data (360)	Raw Data (360)	Raw Data (360)	Raw Data (360)	Raw Data (360)	Raw Data (360)	Raw Data (360)	Raw Data (360)	Raw Data (360)
											0	2	4	6	8	10	12	14	16	18	20	22	24	26	28	30	32	34	36	38	40	42	44	46	48	50	52	54	56	58	60	62	64	66	68	70	72	74	76
C03	1000 no KorB	38	0.007	0.000184211	0.000114035	6.07737e-05	N/A	N/A	N/A	N/A	0.234	0.227	0.227	0.227	0.227	0.226	0.226	0.229	0.227	0.228	0.227	0.225	0.227	0.227	0.229	0.227	0.224	0.227	0.228	0.227	0.234	0.227	0.228	0.227	0.228	0.229	0.229	0.229	0.229	0.231	0.228	0.228	0.229	0.232	0.23	0.23	0.232	0.228	0.231
C04	1000 no KorB	38	0.003	7.89474e-05							0.226	0.219	0.22	0.22	0.219	0.22	0.219	0.22	0.223	0.22	0.221	0.221	0.22	0.221	0.22	0.22	0.217	0.222	0.222	0.222	0.223	0.222	0.22	0.219	0.219	0.224	0.223	0.22	0.221	0.221	0.222	0.222	0.222	0.222	0.223	0.221	0.222	0.221	0.223
C05	1000 no KorB	38	0.003	7.89474e-05							0.211	0.205	0.207	0.207	0.206	0.207	0.205	0.206	0.206	0.207	0.207	0.206	0.204	0.207	0.205	0.208	0.204	0.206	0.208	0.21	0.21	0.209	0.207	0.207	0.209	0.211	0.209	0.209	0.208	0.212	0.21	0.209	0.209	0.209	0.21	0.21	0.212	0.208	0.21
C06	1000	38	0.009	0.000236842	0.000166667	6.62266e-05	0.0123457	0.740741	7.40741	2.94341	0.214	0.207	0.207	0.21	0.207	0.208	0.208	0.209	0.211	0.208	0.21	0.211	0.21	0.212	0.21	0.21	0.21	0.212	0.215	0.214	0.216	0.213	0.213	0.212	0.214	0.215	0.216	0.216	0.214	0.216	0.218	0.216	0.214	0.215	0.215	0.214	0.218	0.213	0.216
C07	1000	38	0.004	0.000105263							0.207	0.207	0.209	0.212	0.209	0.21	0.208	0.212	0.211	0.211	0.209	0.212	0.21	0.211	0.21	0.212	0.209	0.21	0.214	0.214	0.213	0.212	0.212	0.211	0.213	0.213	0.213	0.211	0.21	0.214	0.213	0.212	0.211	0.212	0.213	0.211	0.212	0.21	0.214
C08	1000	38	0.006	0.000157895							0.21	0.208	0.21	0.211	0.209	0.211	0.211	0.211	0.212	0.212	0.212	0.213	0.21	0.212	0.212	0.215	0.21	0.213	0.215	0.215	0.216	0.215	0.214	0.212	0.216	0.215	0.217	0.216	0.214	0.217	0.216	0.216	0.216	0.216	0.216	0.216	0.216	0.215	0.215
D03	500	38	-0.006	-0.000157895	-6.14035e-05	8.45934e-05	-0.00454841	-0.272904	-2.72904	3.75971	0.236	0.23	0.237	0.232	0.23	0.23	0.23	0.23	0.23	0.229	0.228	0.229	0.225	0.229	0.226	0.227	0.226	0.225	0.228	0.229	0.231	0.228	0.227	0.226	0.228	0.229	0.227	0.229	0.228	0.23	0.23	0.229	0.23	0.229	0.23	0.228	0.23	0.23	0.23
D04	500	38	0	0							0.225	0.226	0.225	0.226	0.222	0.223	0.224	0.225	0.225	0.224	0.225	0.225	0.221	0.223	0.22	0.223	0.221	0.22	0.224	0.221	0.225	0.224	0.221	0.22	0.222	0.237	0.221	0.222	0.22	0.225	0.222	0.222	0.222	0.221	0.224	0.22	0.226	0.221	0.224
D05	500	38	-0.001	-2.63158e-05							0.213	0.221	0.222	0.221	0.219	0.219	0.232	0.22	0.22	0.218	0.22	0.218	0.218	0.217	0.216	0.219	0.215	0.218	0.22	0.22	0.221	0.22	0.219	0.219	0.22	0.223	0.22	0.225	0.219	0.222	0.22	0.221	0.221	0.222	0.224	0.22	0.222	0.221	0.222
D06	100	38	0.003	7.89474e-05	0.000122807	9.963e-05	0.00909682	0.545809	5.45809	4.428	0.212	0.222	0.213	0.215	0.213	0.212	0.211	0.212	0.212	0.212	0.213	0.212	0.21	0.212	0.21	0.212	0.211	0.211	0.214	0.212	0.216	0.216	0.212	0.213	0.215	0.214	0.214	0.215	0.216	0.219	0.218	0.216	0.215	0.216	0.219	0.215	0.219	0.216	0.218
D07	100	38	0.002	5.26316e-05							0.208	0.209	0.21	0.212	0.21	0.213	0.211	0.212	0.212	0.212	0.212	0.211	0.208	0.211	0.209	0.21	0.208	0.209	0.211	0.212	0.212	0.21	0.211	0.208	0.209	0.211	0.209	0.211	0.209	0.213	0.21	0.209	0.215	0.211	0.213	0.209	0.212	0.209	0.212
D08	100	38	0.009	0.000236842							0.203	0.203	0.206	0.208	0.206	0.207	0.206	0.207	0.206	0.208	0.216	0.208	0.207	0.208	0.208	0.208	0.21	0.209	0.21	0.21	0.215	0.21	0.209	0.208	0.21	0.21	0.211	0.209	0.209	0.212	0.21	0.21	0.21	0.211	0.212	0.211	0.212	0.21	0.213
E03	50	38	0.002	5.26316e-05	0.000114035	6.62266e-05	0.00844704	0.506823	5.06823	2.94341	0.226	0.228	0.227	0.229	0.227	0.226	0.226	0.228	0.228	0.228	0.228	0.227	0.227	0.228	0.225	0.228	0.226	0.227	0.229	0.229	0.229	0.228	0.227	0.226	0.228	0.228	0.227	0.228	0.225	0.229	0.228	0.226	0.227	0.226	0.229	0.227	0.228	0.227	0.231
E04	50	38	0.004	0.000105263							0.222	0.215	0.217	0.217	0.217	0.223	0.215	0.217	0.216	0.217	0.217	0.218	0.219	0.218	0.218	0.22	0.216	0.219	0.22	0.219	0.221	0.218	0.219	0.219	0.222	0.222	0.22	0.22	0.222	0.226	0.223	0.226	0.223	0.222	0.231	0.221	0.222	0.222	0.223
E05	50	38	0.007	0.000184211							0.22	0.213	0.212	0.217	0.215	0.217	0.214	0.214	0.216	0.214	0.215	0.215	0.214	0.214	0.212	0.212	0.212	0.216	0.216	0.217	0.219	0.217	0.214	0.214	0.217	0.216	0.218	0.216	0.217	0.218	0.217	0.219	0.217	0.217	0.219	0.218	0.22	0.218	0.22
E06	10	38	0.007	0.000184211	9.64912e-05	9.2418e-05	0.0071475	0.42885	4.2885	4.10747	0.22	0.212	0.212	0.213	0.212	0.214	0.221	0.215	0.218	0.213	0.215	0.214	0.218	0.216	0.213	0.214	0.212	0.215	0.216	0.217	0.219	0.218	0.215	0.224	0.219	0.219	0.216	0.216	0.219	0.219	0.217	0.223	0.217	0.216	0.217	0.216	0.224	0.218	0.219
E07	10	38	0.004	0.000105263							0.21	0.205	0.207	0.207	0.205	0.206	0.206	0.207	0.208	0.208	0.208	0.207	0.206	0.206	0.206	0.209	0.205	0.207	0.208	0.21	0.211	0.21	0.208	0.208	0.21	0.211	0.209	0.209	0.209	0.212	0.21	0.211	0.212	0.212	0.213	0.211	0.212	0.211	0.211
E08	10	38	0	0							0.213	0.206	0.208	0.211	0.21	0.21	0.21	0.209	0.21	0.21	0.209	0.209	0.207	0.208	0.207	0.207	0.206	0.207	0.209	0.208	0.208	0.208	0.206	0.206	0.208	0.21	0.209	0.207	0.208	0.21	0.209	0.209	0.215	0.209	0.22	0.209	0.211	0.209	0.213
F03	5	38	0.001	2.63158e-05	2.63158e-05	0	0.00194932	0.116959	1.16959	0	0.229	0.223	0.222	0.226	0.224	0.223	0.223	0.225	0.226	0.224	0.225	0.226	0.225	0.225	0.222	0.225	0.221	0.223	0.227	0.226	0.226	0.227	0.223	0.223	0.225	0.225	0.224	0.226	0.226	0.228	0.23	0.225	0.227	0.227	0.228	0.226	0.228	0.225	0.226
F04	5	38	0.001	2.63158e-05							0.23	0.224	0.224	0.223	0.223	0.225	0.224	0.223	0.224	0.224	0.223	0.223	0.222	0.223	0.22	0.221	0.219	0.221	0.223	0.222	0.225	0.222	0.222	0.221	0.222	0.224	0.223	0.225	0.221	0.224	0.224	0.223	0.224	0.223	0.224	0.221	0.225	0.222	0.223
F05	5	38	0.001	2.63158e-05							0.224	0.217	0.216	0.218	0.216	0.216	0.216	0.216	0.216	0.214	0.215	0.215	0.214	0.216	0.215	0.217	0.213	0.216	0.214	0.216	0.217	0.216	0.213	0.213	0.216	0.216	0.214	0.216	0.216	0.216	0.214	0.216	0.216	0.214	0.216	0.212	0.218	0.214	0.216
F06	1	38	0.002	5.26316e-05	5.26316e-05	2.63158e-05	0.00389864	0.233918	2.33918	1.16959	0.218	0.214	0.214	0.214	0.213	0.212	0.213	0.212	0.213	0.213	0.212	0.213	0.211	0.212	0.21	0.212	0.209	0.212	0.214	0.214	0.216	0.214	0.212	0.212	0.213	0.218	0.212	0.212	0.213	0.216	0.215	0.213	0.216	0.213	0.216	0.215	0.215	0.213	0.216
F07	1	38	0.001	2.63158e-05							0.22	0.215	0.217	0.218	0.217	0.215	0.22	0.216	0.217	0.216	0.217	0.215	0.215	0.216	0.214	0.216	0.215	0.216	0.219	0.219	0.218	0.218	0.216	0.216	0.22	0.22	0.217	0.218	0.219	0.219	0.217	0.217	0.219	0.22	0.221	0.217	0.221	0.219	0.221
F08	1	38	0.003	7.89474e-05							0.217	0.211	0.214	0.214	0.212	0.214	0.213	0.214	0.217	0.215	0.215	0.214	0.214	0.215	0.213	0.216	0.212	0.215	0.217	0.216	0.217	0.215	0.211	0.214	0.214	0.216	0.215	0.214	0.214	0.218	0.221	0.214	0.214	0.215	0.215	0.214	0.217	0.215	0.217
			uM CTP	Response	STDEV
			1000	7.40741	2.94341
			500	-2.72904	3.75971
			100	5.45809	4.428
			50	5.06823	2.94341
			10	4.2885	4.10747
			5	1.16959	0
			1	2.33918	1.16959
[truncated: 112 more columns]

## Sheet: Fig 1e - NTPase -KorB WT OB ATP
KorB WT + OB + ATP
Well	uM CTP	dTime	dAbsorbance	Rate	Average	STDEV	nM/min	nM/hour	nM/KorB dimer/hour	STDEV adj	Raw Data (360)	Raw Data (360)	Raw Data (360)	Raw Data (360)	Raw Data (360)	Raw Data (360)	Raw Data (360)	Raw Data (360)	Raw Data (360)	Raw Data (360)	Raw Data (360)	Raw Data (360)	Raw Data (360)	Raw Data (360)	Raw Data (360)	Raw Data (360)	Raw Data (360)	Raw Data (360)	Raw Data (360)	Raw Data (360)	Raw Data (360)	Raw Data (360)	Raw Data (360)	Raw Data (360)	Raw Data (360)	Raw Data (360)	Raw Data (360)	Raw Data (360)	Raw Data (360)	Raw Data (360)	Raw Data (360)	Raw Data (360)	Raw Data (360)	Raw Data (360)	Raw Data (360)	Raw Data (360)	Raw Data (360)	Raw Data (360)	Raw Data (360)
											0	2	4	6	8	10	12	14	16	18	20	22	24	26	28	30	32	34	36	38	40	42	44	46	48	50	52	54	56	58	60	62	64	66	68	70	72	74	76
C03	1000 no KorB	38	0.005	0.000131579	7.89474e-05	4.55803e-05	N/A	N/A	N/A	N/A	0.251	0.221	0.219	0.223	0.219	0.222	0.222	0.221	0.223	0.223	0.224	0.222	0.222	0.222	0.224	0.223	0.222	0.222	0.226	0.225	0.224	0.226	0.225	0.225	0.225	0.225	0.226	0.224	0.224	0.223	0.226	0.223	0.225	0.226	0.227	0.226	0.227	0.228	0.229
C04	1000 no KorB	38	0.002	5.26316e-05							0.249	0.218	0.22	0.22	0.219	0.22	0.22	0.219	0.219	0.221	0.22	0.224	0.219	0.219	0.223	0.222	0.22	0.221	0.222	0.22	0.222	0.222	0.223	0.222	0.222	0.221	0.224	0.222	0.222	0.221	0.222	0.221	0.222	0.225	0.224	0.225	0.224	0.225	0.224
C05	1000 no KorB	38	0.002	5.26316e-05							0.234	0.21	0.211	0.213	0.211	0.214	0.213	0.213	0.21	0.213	0.213	0.214	0.211	0.213	0.214	0.215	0.213	0.213	0.216	0.215	0.213	0.214	0.215	0.214	0.24	0.213	0.217	0.215	0.215	0.216	0.216	0.213	0.216	0.217	0.218	0.217	0.218	0.216	0.218
C06	1000	38	0.007	0.000184211	0.000254386	0.000121547	0.0188434	1.1306	11.306	5.40211	0.237	0.212	0.212	0.212	0.211	0.214	0.213	0.213	0.213	0.216	0.215	0.217	0.215	0.219	0.217	0.227	0.217	0.216	0.219	0.218	0.219	0.218	0.22	0.218	0.218	0.22	0.221	0.22	0.222	0.219	0.221	0.216	0.221	0.221	0.222	0.221	0.224	0.223	0.223
C07	1000	38	0.015	0.000394737							0.236	0.217	0.213	0.219	0.219	0.224	0.222	0.216	0.23	0.219	0.22	0.223	0.225	0.222	0.221	0.229	0.225	0.217	0.226	0.22	0.228	0.224	0.229	0.228	0.226	0.224	0.227	0.228	0.231	0.231	0.224	0.221	0.226	0.226	0.235	0.224	0.236	0.234	0.23
C08	1000	38	0.007	0.000184211							0.232	0.216	0.216	0.218	0.216	0.217	0.217	0.217	0.217	0.218	0.218	0.219	0.22	0.219	0.221	0.222	0.22	0.225	0.222	0.222	0.223	0.222	0.226	0.231	0.225	0.222	0.226	0.224	0.224	0.224	0.226	0.224	0.227	0.226	0.227	0.227	0.227	0.228	0.229
D03	500	38	0.005	0.000131579	0.000122807	1.51934e-05	0.00909682	0.545809	5.45809	0.675263	0.238	0.219	0.218	0.229	0.22	0.222	0.219	0.22	0.234	0.22	0.233	0.235	0.22	0.22	0.222	0.223	0.218	0.227	0.22	0.229	0.223	0.225	0.223	0.225	0.222	0.221	0.224	0.232	0.235	0.223	0.224	0.221	0.224	0.241	0.226	0.226	0.225	0.225	0.224
D04	500	38	0.005	0.000131579							0.237	0.22	0.222	0.223	0.222	0.223	0.222	0.222	0.221	0.224	0.224	0.224	0.222	0.224	0.225	0.224	0.225	0.224	0.226	0.223	0.227	0.227	0.227	0.225	0.226	0.223	0.227	0.227	0.227	0.226	0.226	0.224	0.227	0.227	0.23	0.228	0.229	0.228	0.23
D05	500	38	0.004	0.000105263							0.234	0.217	0.216	0.219	0.216	0.217	0.216	0.217	0.216	0.218	0.217	0.219	0.219	0.217	0.22	0.22	0.218	0.219	0.219	0.22	0.22	0.221	0.222	0.221	0.221	0.219	0.222	0.22	0.222	0.224	0.222	0.219	0.224	0.222	0.224	0.222	0.223	0.223	0.23
D06	100	38	0.004	0.000105263	8.77193e-06	0.000124364	0.000649773	0.0389864	0.389864	5.52727	0.223	0.207	0.209	0.213	0.21	0.222	0.21	0.21	0.212	0.21	0.213	0.211	0.211	0.211	0.215	0.213	0.227	0.213	0.215	0.213	0.213	0.217	0.213	0.213	0.214	0.21	0.214	0.213	0.213	0.212	0.214	0.212	0.213	0.213	0.22	0.214	0.214	0.214	0.214
D07	100	38	0.002	5.26316e-05							0.216	0.207	0.209	0.209	0.209	0.21	0.206	0.208	0.209	0.211	0.211	0.211	0.211	0.211	0.21	0.211	0.209	0.211	0.212	0.211	0.211	0.212	0.214	0.215	0.213	0.212	0.213	0.212	0.213	0.212	0.217	0.211	0.213	0.214	0.215	0.214	0.215	0.216	0.216
D08	100	38	-0.005	-0.000131579							0.221	0.213	0.217	0.228	0.224	0.231	0.225	0.207	0.219	0.231	0.221	0.228	0.209	0.209	0.224	0.234	0.227	0.218	0.232	0.227	0.212	0.224	0.232	0.236	0.22	0.222	0.228	0.231	0.237	0.214	0.216	0.23	0.223	0.227	0.215	0.218	0.233	0.233	0.216
E03	50	38	0.005	0.000131579	0.000210526	6.9625e-05	0.0155945	0.935673	9.35673	3.09445	0.235	0.217	0.218	0.221	0.221	0.221	0.219	0.224	0.221	0.221	0.222	0.223	0.222	0.221	0.223	0.223	0.22	0.222	0.221	0.223	0.223	0.221	0.224	0.225	0.227	0.228	0.223	0.223	0.223	0.224	0.222	0.221	0.223	0.223	0.227	0.224	0.225	0.224	0.226
E04	50	38	0.01	0.000263158							0.227	0.205	0.204	0.21	0.205	0.207	0.207	0.209	0.207	0.211	0.209	0.212	0.212	0.21	0.213	0.213	0.211	0.212	0.213	0.214	0.214	0.214	0.214	0.213	0.212	0.211	0.216	0.212	0.214	0.214	0.214	0.212	0.215	0.214	0.216	0.216	0.217	0.216	0.217
E05	50	38	0.009	0.000236842							0.227	0.21	0.21	0.214	0.209	0.212	0.211	0.21	0.212	0.212	0.212	0.214	0.212	0.214	0.214	0.214	0.213	0.215	0.218	0.216	0.219	0.216	0.217	0.217	0.217	0.217	0.218	0.218	0.216	0.218	0.218	0.216	0.218	0.22	0.219	0.22	0.222	0.22	0.22
E06	10	38	0.007	0.000184211	0.000236842	0.000164342	0.0175439	1.05263	10.5263	7.30409	0.223	0.204	0.204	0.206	0.206	0.204	0.206	0.206	0.206	0.209	0.207	0.207	0.207	0.206	0.209	0.208	0.208	0.209	0.21	0.209	0.211	0.21	0.214	0.211	0.21	0.209	0.214	0.211	0.211	0.212	0.211	0.208	0.211	0.212	0.214	0.214	0.212	0.211	0.213
E07	10	38	0.004	0.000105263							0.221	0.204	0.206	0.207	0.205	0.207	0.204	0.211	0.207	0.209	0.208	0.209	0.208	0.208	0.21	0.211	0.211	0.209	0.21	0.211	0.21	0.209	0.212	0.212	0.212	0.208	0.211	0.21	0.21	0.211	0.211	0.209	0.211	0.213	0.212	0.214	0.214	0.214	0.214
E08	10	38	0.016	0.000421053							0.222	0.205	0.206	0.209	0.205	0.206	0.206	0.205	0.208	0.208	0.207	0.209	0.209	0.208	0.209	0.214	0.208	0.221	0.234	0.209	0.222	0.21	0.213	0.211	0.212	0.209	0.212	0.21	0.212	0.212	0.21	0.214	0.213	0.211	0.212	0.212	0.215	0.212	0.214
F03	5	38	0.001	2.63158e-05	0.000105263	6.9625e-05	0.00779727	0.467836	4.67836	3.09445	0.228	0.215	0.215	0.217	0.215	0.223	0.215	0.215	0.216	0.217	0.216	0.217	0.215	0.218	0.218	0.217	0.216	0.218	0.22	0.218	0.219	0.218	0.219	0.218	0.218	0.216	0.22	0.221	0.22	0.22	0.221	0.218	0.224	0.221	0.222	0.223	0.222	0.222	0.223
F04	5	38	0.006	0.000157895							0.234	0.225	0.22	0.223	0.22	0.224	0.222	0.223	0.225	0.224	0.224	0.225	0.222	0.222	0.225	0.224	0.222	0.222	0.224	0.224	0.226	0.226	0.226	0.229	0.228	0.226	0.23	0.227	0.227	0.225	0.226	0.225	0.227	0.224	0.23	0.228	0.228	0.228	0.231
F05	5	38	0.005	0.000131579							0.221	0.207	0.206	0.21	0.208	0.207	0.207	0.207	0.209	0.21	0.209	0.21	0.208	0.211	0.211	0.212	0.212	0.213	0.212	0.213	0.211	0.213	0.215	0.212	0.215	0.211	0.216	0.213	0.213	0.214	0.215	0.21	0.215	0.213	0.214	0.214	0.216	0.214	0.218
F06	1	38	0.004	0.000105263	0.000157895	5.26316e-05	0.0116959	0.701754	7.01754	2.33918	0.214	0.205	0.205	0.209	0.205	0.207	0.205	0.208	0.208	0.208	0.206	0.207	0.207	0.207	0.209	0.209	0.207	0.209	0.21	0.209	0.209	0.21	0.212	0.21	0.211	0.209	0.213	0.211	0.21	0.212	0.212	0.208	0.21	0.214	0.214	0.215	0.214	0.213	0.215
F07	1	38	0.008	0.000210526							0.221	0.208	0.208	0.212	0.21	0.21	0.21	0.207	0.209	0.21	0.209	0.212	0.209	0.21	0.212	0.213	0.21	0.212	0.213	0.212	0.216	0.214	0.217	0.214	0.218	0.213	0.216	0.214	0.215	0.215	0.216	0.213	0.215	0.216	0.216	0.218	0.216	0.218	0.22
F08	1	38	0.006	0.000157895							0.221	0.207	0.206	0.208	0.208	0.209	0.208	0.208	0.21	0.211	0.21	0.21	0.21	0.211	0.212	0.213	0.21	0.212	0.212	0.212	0.212	0.213	0.213	0.212	0.213	0.212	0.215	0.214	0.212	0.213	0.215	0.211	0.214	0.215	0.216	0.215	0.214	0.215	0.217
			uM CTP	Response	STDEV
			1000	11.306	5.40211
			500	5.45809	0.675263
			100	0.389864	5.52727
			50	9.35673	3.09445
			10	10.5263	7.30409
			5	4.67836	3.09445
			1	7.01754	2.33918
[truncated: 112 more columns]

## Sheet: Fig 1e - NTPase -KorB WT OB UTP
KorB WT + OB + UTP
Well	uM CTP	dTime	dAbsorbance	Rate	Average	STDEV	nM/min	nM/hour	nM/KorB dimer/hour	STDEV adj	Raw Data (360)	Raw Data (360)	Raw Data (360)	Raw Data (360)	Raw Data (360)	Raw Data (360)	Raw Data (360)	Raw Data (360)	Raw Data (360)	Raw Data (360)	Raw Data (360)	Raw Data (360)	Raw Data (360)	Raw Data (360)	Raw Data (360)	Raw Data (360)	Raw Data (360)	Raw Data (360)	Raw Data (360)	Raw Data (360)	Raw Data (360)	Raw Data (360)	Raw Data (360)	Raw Data (360)	Raw Data (360)	Raw Data (360)	Raw Data (360)	Raw Data (360)	Raw Data (360)	Raw Data (360)	Raw Data (360)	Raw Data (360)	Raw Data (360)	Raw Data (360)	Raw Data (360)	Raw Data (360)	Raw Data (360)	Raw Data (360)	Raw Data (360)
											0	2	4	6	8	10	12	14	16	18	20	22	24	26	28	30	32	34	36	38	40	42	44	46	48	50	52	54	56	58	60	62	64	66	68	70	72	74	76
C03	1000 no KorB	106	0.004	3.77358e-05	2.51572e-05	1.44106e-05	N/A	N/A	N/A	N/A	0.228	0.236	0.236	0.234	0.234	0.236	0.236	0.231	0.23	0.23	0.231	0.23	0.228	0.229	0.227	0.226	0.224	0.224	0.225	0.222	0.219	0.22	0.216	0.214	0.212	0.212	0.212	0.211	0.209	0.208	0.207	0.208	0.207	0.208	0.208	0.209	0.207	0.208	0.206
C04	1000 no KorB	106	0.003	2.83019e-05							0.233	0.24	0.24	0.239	0.241	0.241	0.239	0.235	0.235	0.235	0.233	0.232	0.233	0.231	0.23	0.23	0.227	0.226	0.224	0.223	0.22	0.218	0.218	0.217	0.217	0.213	0.213	0.213	0.212	0.212	0.21	0.212	0.212	0.213	0.213	0.213	0.211	0.21	0.213
C05	1000 no KorB	106	0.001	9.43396e-06							0.246	0.245	0.247	0.245	0.248	0.246	0.244	0.241	0.241	0.243	0.242	0.237	0.237	0.239	0.238	0.235	0.233	0.231	0.23	0.23	0.225	0.226	0.222	0.221	0.22	0.218	0.217	0.219	0.217	0.224	0.214	0.216	0.216	0.22	0.214	0.216	0.215	0.216	0.215
C06	1000	106	0.004	3.77358e-05	3.14465e-05	1.08934e-05	0.00232937	0.139762	1.39762	0.484151	0.241	0.244	0.244	0.242	0.241	0.241	0.24	0.242	0.239	0.24	0.238	0.237	0.238	0.236	0.235	0.233	0.233	0.23	0.232	0.228	0.222	0.225	0.225	0.222	0.22	0.218	0.217	0.22	0.22	0.217	0.216	0.217	0.217	0.218	0.216	0.219	0.217	0.218	0.216
C07	1000	106	0.004	3.77358e-05							0.237	0.242	0.24	0.24	0.241	0.24	0.24	0.237	0.236	0.235	0.237	0.233	0.235	0.233	0.234	0.232	0.23	0.227	0.228	0.226	0.223	0.22	0.224	0.223	0.224	0.223	0.221	0.223	0.224	0.223	0.22	0.221	0.223	0.224	0.226	0.224	0.222	0.223	0.222
C08	1000	106	0.002	1.88679e-05							0.239	0.24	0.24	0.238	0.238	0.237	0.236	0.233	0.234	0.236	0.234	0.231	0.233	0.233	0.233	0.233	0.231	0.232	0.23	0.229	0.226	0.226	0.222	0.222	0.221	0.22	0.217	0.219	0.218	0.218	0.218	0.218	0.219	0.219	0.216	0.218	0.216	0.218	0.218
D03	500	106	0.005	4.71698e-05	3.77358e-05	9.43396e-06	0.00279525	0.167715	1.67715	0.419287	0.235	0.246	0.246	0.244	0.244	0.243	0.242	0.242	0.24	0.24	0.238	0.241	0.237	0.236	0.238	0.236	0.234	0.233	0.233	0.23	0.228	0.227	0.225	0.225	0.224	0.223	0.219	0.22	0.22	0.217	0.217	0.218	0.217	0.22	0.217	0.22	0.217	0.217	0.217
D04	500	106	0.003	2.83019e-05							0.236	0.246	0.244	0.241	0.244	0.243	0.241	0.241	0.241	0.241	0.239	0.239	0.242	0.238	0.237	0.236	0.236	0.232	0.231	0.232	0.228	0.229	0.226	0.224	0.225	0.223	0.222	0.222	0.223	0.219	0.218	0.218	0.219	0.219	0.22	0.221	0.221	0.217	0.22
D05	500	106	0.004	3.77358e-05							0.233	0.241	0.24	0.239	0.239	0.24	0.237	0.237	0.238	0.238	0.234	0.235	0.235	0.233	0.231	0.231	0.229	0.228	0.229	0.227	0.224	0.222	0.223	0.221	0.221	0.22	0.217	0.216	0.217	0.214	0.215	0.214	0.226	0.217	0.217	0.216	0.217	0.215	0.216
D06	100	106	0.004	3.77358e-05	3.77358e-05	1.88679e-05	0.00279525	0.167715	1.67715	0.838574	0.233	0.241	0.241	0.239	0.237	0.238	0.237	0.237	0.237	0.236	0.236	0.234	0.232	0.233	0.231	0.23	0.229	0.23	0.226	0.224	0.222	0.22	0.219	0.218	0.217	0.217	0.215	0.214	0.214	0.214	0.214	0.215	0.212	0.213	0.213	0.214	0.212	0.214	0.211
D07	100	106	0.002	1.88679e-05							0.234	0.241	0.238	0.238	0.237	0.236	0.238	0.232	0.232	0.233	0.232	0.23	0.23	0.23	0.228	0.229	0.227	0.224	0.224	0.222	0.22	0.22	0.218	0.214	0.215	0.215	0.214	0.212	0.21	0.209	0.208	0.211	0.21	0.211	0.21	0.211	0.208	0.209	0.21
D08	100	106	0.006	5.66038e-05							0.239	0.24	0.239	0.239	0.238	0.237	0.238	0.235	0.235	0.235	0.232	0.231	0.232	0.231	0.23	0.229	0.228	0.226	0.225	0.224	0.219	0.219	0.217	0.214	0.214	0.211	0.212	0.209	0.212	0.209	0.209	0.209	0.208	0.21	0.21	0.212	0.208	0.209	0.209
E03	50	106	0.002	1.88679e-05	3.77358e-05	1.88679e-05	0.00279525	0.167715	1.67715	0.838574	0.243	0.246	0.245	0.245	0.246	0.247	0.244	0.246	0.244	0.244	0.243	0.241	0.242	0.243	0.241	0.24	0.239	0.237	0.236	0.234	0.232	0.23	0.228	0.228	0.225	0.226	0.224	0.223	0.223	0.223	0.22	0.221	0.22	0.221	0.221	0.22	0.221	0.224	0.221
E04	50	106	0.006	5.66038e-05							0.242	0.238	0.238	0.237	0.235	0.238	0.24	0.236	0.236	0.239	0.236	0.236	0.236	0.238	0.234	0.232	0.23	0.227	0.227	0.226	0.225	0.223	0.221	0.219	0.218	0.218	0.215	0.214	0.215	0.222	0.213	0.211	0.212	0.213	0.214	0.214	0.213	0.216	0.213
E05	50	106	0.004	3.77358e-05							0.241	0.238	0.238	0.239	0.237	0.237	0.233	0.232	0.232	0.233	0.233	0.231	0.23	0.23	0.231	0.229	0.228	0.226	0.226	0.225	0.221	0.223	0.222	0.22	0.219	0.218	0.216	0.218	0.218	0.214	0.213	0.218	0.215	0.215	0.214	0.216	0.214	0.214	0.233
E06	10	106	0.007	6.60377e-05	5.97484e-05	2.88212e-05	0.00442581	0.265549	2.65549	1.28094	0.25	0.24	0.241	0.239	0.237	0.239	0.238	0.236	0.236	0.237	0.234	0.233	0.234	0.233	0.234	0.232	0.229	0.23	0.228	0.226	0.222	0.224	0.223	0.223	0.222	0.219	0.217	0.217	0.217	0.214	0.214	0.217	0.215	0.217	0.217	0.216	0.215	0.217	0.214
E07	10	106	0.003	2.83019e-05							0.239	0.233	0.234	0.231	0.232	0.231	0.229	0.227	0.228	0.228	0.227	0.226	0.226	0.224	0.224	0.223	0.222	0.221	0.22	0.219	0.217	0.218	0.216	0.216	0.214	0.213	0.21	0.21	0.211	0.211	0.209	0.208	0.208	0.209	0.21	0.209	0.209	0.21	0.211
E08	10	106	0.009	8.49057e-05							0.236	0.228	0.229	0.228	0.227	0.226	0.226	0.222	0.223	0.225	0.223	0.222	0.222	0.222	0.221	0.224	0.221	0.219	0.218	0.218	0.215	0.217	0.214	0.21	0.209	0.209	0.205	0.208	0.208	0.208	0.208	0.207	0.209	0.208	0.209	0.21	0.204	0.211	0.221
F03	5	106	0.002	1.88679e-05	3.77358e-05	1.63401e-05	0.00279525	0.167715	1.67715	0.726227	0.239	0.248	0.246	0.252	0.248	0.245	0.243	0.244	0.242	0.243	0.242	0.241	0.24	0.24	0.241	0.237	0.236	0.234	0.232	0.231	0.23	0.229	0.225	0.225	0.224	0.222	0.22	0.223	0.224	0.221	0.22	0.222	0.222	0.223	0.22	0.222	0.222	0.222	0.222
F04	5	106	0.005	4.71698e-05							0.234	0.24	0.24	0.242	0.241	0.239	0.237	0.238	0.237	0.238	0.236	0.235	0.238	0.234	0.233	0.232	0.23	0.229	0.228	0.227	0.223	0.222	0.22	0.219	0.217	0.215	0.216	0.217	0.217	0.214	0.214	0.216	0.219	0.216	0.213	0.215	0.213	0.213	0.214
F05	5	106	0.005	4.71698e-05							0.24	0.243	0.243	0.241	0.242	0.242	0.239	0.235	0.236	0.238	0.234	0.232	0.232	0.231	0.231	0.229	0.228	0.227	0.226	0.223	0.222	0.218	0.219	0.217	0.214	0.213	0.212	0.215	0.214	0.212	0.212	0.212	0.212	0.211	0.213	0.212	0.21	0.213	0.212
F06	1	106	0.003	2.83019e-05	2.20126e-05	1.08934e-05	0.00163056	0.0978337	0.978337	0.484151	0.24	0.242	0.241	0.24	0.24	0.238	0.237	0.238	0.232	0.235	0.232	0.231	0.231	0.231	0.23	0.227	0.225	0.223	0.224	0.221	0.218	0.217	0.215	0.214	0.212	0.212	0.213	0.212	0.212	0.211	0.212	0.212	0.212	0.212	0.212	0.215	0.213	0.214	0.213
F07	1	106	0.001	9.43396e-06							0.239	0.242	0.24	0.239	0.239	0.238	0.236	0.236	0.234	0.236	0.236	0.233	0.232	0.243	0.232	0.231	0.227	0.226	0.226	0.226	0.218	0.226	0.239	0.234	0.213	0.212	0.207	0.234	0.231	0.231	0.209	0.231	0.207	0.215	0.209	0.235	0.207	0.208	0.21
F08	1	106	0.003	2.83019e-05							0.238	0.236	0.236	0.238	0.234	0.232	0.232	0.23	0.229	0.234	0.228	0.226	0.228	0.227	0.224	0.224	0.22	0.228	0.218	0.216	0.214	0.215	0.225	0.21	0.21	0.232	0.211	0.214	0.22	0.21	0.21	0.212	0.218	0.212	0.213	0.214	0.221	0.211	0.213
			uM CTP	Response	STDEV
			1000	1.39762	0.484151
			500	1.67715	0.419287
			100	1.67715	0.838574
			50	1.67715	0.838574
			10	2.65549	1.28094
			5	1.67715	0.726227
			1	0.978337	0.484151
[truncated: 112 more columns]

## Sheet: Fig 1e - NTPase-KorB WT SCR CTP
KorB WT + SCR + CTP
Well	uM CTP	dTime	dAbsorbance	Rate	Average	STDEV	nM/min	nM/hour	nM/KorB dimer/hour	STDEV adj	Raw Data (360)	Raw Data (360)	Raw Data (360)	Raw Data (360)	Raw Data (360)	Raw Data (360)	Raw Data (360)	Raw Data (360)	Raw Data (360)	Raw Data (360)	Raw Data (360)	Raw Data (360)	Raw Data (360)	Raw Data (360)	Raw Data (360)	Raw Data (360)	Raw Data (360)	Raw Data (360)	Raw Data (360)	Raw Data (360)	Raw Data (360)	Raw Data (360)	Raw Data (360)	Raw Data (360)	Raw Data (360)	Raw Data (360)	Raw Data (360)	Raw Data (360)	Raw Data (360)	Raw Data (360)	Raw Data (360)	Raw Data (360)	Raw Data (360)	Raw Data (360)	Raw Data (360)	Raw Data (360)	Raw Data (360)	Raw Data (360)	Raw Data (360)
											0	2	4	6	8	10	12	14	16	18	20	22	24	26	28	30	32	34	36	38	40	42	44	46	48	50	52	54	56	58	60	62	64	66	68	70	72	74	76
C03	1000 no KorB	38	-0.001	-2.63158e-05	8.77193e-05	0.000118664	N/A	N/A	N/A	N/A	0.261	0.256	0.231	0.23	0.228	0.23	0.231	0.231	0.231	0.239	0.23	0.231	0.23	0.231	0.231	0.23	0.232	0.232	0.231	0.231	0.23	0.231	0.234	0.232	0.228	0.23	0.232	0.231	0.231	0.238	0.23	0.23	0.23	0.232	0.232	0.234	0.231	0.234	0.231
C04	1000 no KorB	38	0.003	7.89474e-05							0.258	0.256	0.229	0.229	0.229	0.229	0.232	0.23	0.23	0.227	0.229	0.23	0.232	0.231	0.231	0.229	0.232	0.231	0.23	0.232	0.232	0.23	0.231	0.232	0.228	0.229	0.23	0.231	0.233	0.232	0.232	0.231	0.232	0.231	0.231	0.232	0.232	0.231	0.232
C05	1000 no KorB	38	0.008	0.000210526							0.259	0.261	0.233	0.238	0.232	0.234	0.233	0.235	0.234	0.232	0.234	0.234	0.235	0.236	0.234	0.235	0.236	0.236	0.236	0.239	0.241	0.236	0.236	0.238	0.233	0.236	0.236	0.236	0.236	0.235	0.236	0.235	0.237	0.235	0.238	0.237	0.237	0.237	0.236
C06	1000	38	0.003	7.89474e-05	5.26316e-05	2.63158e-05	0.00389864	0.233918	2.33918	1.16959	0.262	0.262	0.233	0.234	0.23	0.232	0.235	0.233	0.233	0.23	0.232	0.232	0.236	0.233	0.234	0.236	0.234	0.238	0.234	0.235	0.236	0.236	0.237	0.237	0.235	0.237	0.238	0.236	0.237	0.237	0.235	0.237	0.237	0.236	0.238	0.238	0.238	0.239	0.239
C07	1000	38	0.001	2.63158e-05							0.252	0.252	0.222	0.223	0.221	0.221	0.221	0.221	0.222	0.221	0.222	0.221	0.224	0.224	0.223	0.222	0.222	0.226	0.224	0.223	0.223	0.223	0.225	0.226	0.222	0.226	0.226	0.224	0.226	0.225	0.224	0.226	0.227	0.226	0.227	0.227	0.225	0.227	0.227
C08	1000	38	0.002	5.26316e-05							0.274	0.265	0.234	0.234	0.23	0.23	0.232	0.234	0.232	0.231	0.233	0.232	0.235	0.236	0.235	0.236	0.237	0.237	0.236	0.238	0.236	0.238	0.238	0.24	0.235	0.237	0.239	0.238	0.24	0.238	0.238	0.24	0.241	0.241	0.244	0.241	0.239	0.239	0.242
D03	500	38	0	0	4.38596e-05	4.0198e-05	0.00324886	0.194932	1.94932	1.78658	0.252	0.255	0.23	0.227	0.227	0.234	0.228	0.231	0.229	0.225	0.228	0.228	0.229	0.23	0.229	0.229	0.228	0.229	0.228	0.229	0.23	0.229	0.23	0.232	0.228	0.23	0.231	0.23	0.232	0.232	0.233	0.231	0.231	0.232	0.232	0.234	0.233	0.234	0.235
D04	500	38	0.002	5.26316e-05							0.257	0.26	0.234	0.234	0.232	0.237	0.236	0.236	0.237	0.231	0.236	0.232	0.237	0.236	0.236	0.236	0.234	0.237	0.234	0.237	0.236	0.234	0.236	0.239	0.234	0.235	0.236	0.238	0.239	0.238	0.236	0.237	0.238	0.239	0.24	0.238	0.238	0.238	0.24
D05	500	38	0.003	7.89474e-05							0.249	0.255	0.227	0.228	0.227	0.228	0.228	0.231	0.23	0.224	0.229	0.227	0.229	0.23	0.231	0.229	0.23	0.232	0.228	0.23	0.23	0.231	0.231	0.23	0.23	0.232	0.23	0.233	0.232	0.233	0.232	0.233	0.233	0.232	0.231	0.232	0.233	0.234	0.233
D06	100	38	0.004	0.000105263	2.63158e-05	6.9625e-05	0.00194932	0.116959	1.16959	3.09445	0.252	0.254	0.226	0.225	0.222	0.224	0.227	0.228	0.226	0.222	0.226	0.223	0.225	0.224	0.223	0.225	0.224	0.224	0.224	0.227	0.224	0.224	0.226	0.226	0.224	0.224	0.225	0.227	0.228	0.229	0.228	0.229	0.229	0.227	0.227	0.228	0.227	0.228	0.228
D07	100	38	0	0							0.263	0.264	0.238	0.239	0.236	0.237	0.238	0.24	0.237	0.236	0.237	0.234	0.237	0.237	0.235	0.235	0.236	0.237	0.237	0.239	0.238	0.238	0.237	0.238	0.236	0.238	0.238	0.238	0.242	0.24	0.238	0.238	0.24	0.239	0.238	0.24	0.239	0.242	0.242
D08	100	38	-0.001	-2.63158e-05							0.268	0.267	0.236	0.234	0.231	0.232	0.234	0.233	0.234	0.231	0.233	0.231	0.237	0.235	0.234	0.233	0.234	0.236	0.234	0.235	0.235	0.238	0.237	0.238	0.234	0.234	0.237	0.238	0.24	0.236	0.236	0.236	0.238	0.237	0.239	0.24	0.24	0.24	0.24
E03	50	38	0.002	5.26316e-05	7.89474e-05	2.63158e-05	0.00584795	0.350877	3.50877	1.16959	0.26	0.261	0.237	0.236	0.232	0.236	0.236	0.236	0.236	0.234	0.236	0.234	0.236	0.238	0.236	0.237	0.238	0.239	0.237	0.239	0.239	0.24	0.241	0.242	0.238	0.24	0.241	0.24	0.242	0.24	0.24	0.241	0.242	0.244	0.244	0.243	0.241	0.245	0.244
E04	50	38	0.003	7.89474e-05							0.257	0.252	0.227	0.225	0.222	0.225	0.225	0.228	0.229	0.225	0.226	0.227	0.228	0.231	0.229	0.229	0.229	0.231	0.229	0.23	0.23	0.229	0.231	0.232	0.23	0.232	0.232	0.231	0.233	0.233	0.232	0.229	0.234	0.236	0.234	0.234	0.234	0.234	0.235
E05	50	38	0.004	0.000105263							0.26	0.256	0.229	0.229	0.227	0.228	0.23	0.23	0.229	0.228	0.233	0.229	0.233	0.232	0.232	0.231	0.232	0.236	0.234	0.233	0.233	0.234	0.235	0.237	0.235	0.236	0.238	0.236	0.238	0.237	0.236	0.238	0.238	0.238	0.238	0.239	0.24	0.238	0.238
E06	10	38	0.002	5.26316e-05	8.77193e-05	3.03869e-05	0.00649773	0.389864	3.89864	1.35053	0.251	0.243	0.221	0.22	0.218	0.22	0.223	0.221	0.222	0.221	0.223	0.223	0.224	0.224	0.224	0.223	0.224	0.224	0.224	0.223	0.223	0.224	0.226	0.225	0.223	0.224	0.225	0.225	0.226	0.224	0.226	0.229	0.229	0.226	0.226	0.227	0.226	0.227	0.229
E07	10	38	0.004	0.000105263							0.268	0.261	0.228	0.228	0.226	0.226	0.227	0.229	0.232	0.226	0.228	0.228	0.234	0.231	0.23	0.23	0.23	0.232	0.23	0.232	0.232	0.231	0.233	0.234	0.233	0.233	0.233	0.233	0.233	0.233	0.234	0.235	0.236	0.236	0.236	0.237	0.236	0.238	0.236
E08	10	38	0.004	0.000105263							0.269	0.262	0.227	0.226	0.225	0.226	0.227	0.226	0.226	0.225	0.228	0.227	0.23	0.23	0.229	0.229	0.23	0.23	0.229	0.232	0.231	0.232	0.23	0.231	0.229	0.234	0.232	0.233	0.235	0.233	0.235	0.234	0.234	0.235	0.237	0.236	0.236	0.237	0.239
F03	5	38	0.002	5.26316e-05	7.01754e-05	1.51934e-05	0.00519818	0.311891	3.11891	0.675263	0.26	0.262	0.234	0.234	0.232	0.234	0.236	0.235	0.235	0.232	0.235	0.234	0.236	0.236	0.236	0.236	0.238	0.236	0.24	0.237	0.238	0.236	0.24	0.239	0.237	0.238	0.238	0.237	0.241	0.239	0.238	0.241	0.24	0.24	0.242	0.239	0.24	0.243	0.241
F04	5	38	0.003	7.89474e-05							0.262	0.264	0.233	0.236	0.231	0.233	0.234	0.235	0.233	0.234	0.235	0.235	0.236	0.237	0.236	0.235	0.236	0.237	0.234	0.238	0.236	0.236	0.237	0.238	0.235	0.238	0.237	0.238	0.238	0.237	0.238	0.238	0.24	0.239	0.239	0.239	0.239	0.239	0.239
F05	5	38	0.003	7.89474e-05							0.269	0.275	0.235	0.236	0.234	0.236	0.236	0.238	0.237	0.235	0.24	0.237	0.239	0.238	0.239	0.238	0.239	0.241	0.239	0.239	0.238	0.24	0.24	0.242	0.236	0.239	0.241	0.241	0.241	0.244	0.239	0.24	0.241	0.243	0.242	0.242	0.243	0.244	0.244
F06	1	38	0	0	-8.77193e-06	1.51934e-05	-0.000649773	-0.0389864	-0.389864	0.675263	0.262	0.262	0.231	0.231	0.228	0.231	0.231	0.231	0.231	0.229	0.228	0.23	0.233	0.23	0.231	0.231	0.231	0.231	0.23	0.231	0.231	0.23	0.232	0.234	0.24	0.231	0.231	0.23	0.232	0.231	0.23	0.231	0.232	0.23	0.233	0.235	0.231	0.231	0.231
F07	1	38	0	0							0.269	0.266	0.232	0.235	0.23	0.231	0.232	0.233	0.229	0.231	0.239	0.23	0.232	0.233	0.232	0.232	0.233	0.232	0.231	0.232	0.232	0.23	0.236	0.234	0.23	0.23	0.231	0.232	0.232	0.23	0.23	0.232	0.232	0.233	0.231	0.233	0.231	0.233	0.233
F08	1	38	-0.001	-2.63158e-05							0.278	0.273	0.239	0.238	0.237	0.235	0.238	0.24	0.239	0.236	0.24	0.239	0.241	0.241	0.239	0.24	0.242	0.243	0.24	0.242	0.238	0.241	0.241	0.241	0.243	0.24	0.24	0.24	0.244	0.242	0.24	0.24	0.242	0.242	0.252	0.242	0.241	0.242	0.242
			uM CTP	Response	STDEV
			1000	2.33918	1.16959
			500	1.94932	1.78658
			100	1.16959	3.09445
			50	3.50877	1.16959
			10	3.89864	1.35053
			5	3.11891	0.675263
			1	-0.389864	0.675263
[truncated: 112 more columns]

## Sheet: Fig 1e - NTPaseKorB WT None CTP
KorB WT + None + CTP
Well	uM CTP	dTime	dAbsorbance	Rate	Average	STDEV	nM/min	nM/hour	nM/KorB dimer/hour	STDEV adj	Raw Data (360)	Raw Data (360)	Raw Data (360)	Raw Data (360)	Raw Data (360)	Raw Data (360)	Raw Data (360)	Raw Data (360)	Raw Data (360)	Raw Data (360)	Raw Data (360)	Raw Data (360)	Raw Data (360)	Raw Data (360)	Raw Data (360)	Raw Data (360)	Raw Data (360)	Raw Data (360)	Raw Data (360)	Raw Data (360)	Raw Data (360)	Raw Data (360)	Raw Data (360)	Raw Data (360)	Raw Data (360)	Raw Data (360)	Raw Data (360)	Raw Data (360)	Raw Data (360)	Raw Data (360)	Raw Data (360)	Raw Data (360)	Raw Data (360)	Raw Data (360)	Raw Data (360)	Raw Data (360)	Raw Data (360)	Raw Data (360)	Raw Data (360)
											0	2	4	6	8	10	12	14	16	18	20	22	24	26	28	30	32	34	36	38	40	42	44	46	48	50	52	54	56	58	60	62	64	66	68	70	72	74	76
C03	1000 no KorB	106	-0.005	-4.71698e-05	-4.71698e-05	9.43396e-06	N/A	N/A	N/A	N/A	0.23	0.228	0.228	0.231	0.228	0.23	0.231	0.229	0.228	0.224	0.227	0.229	0.226	0.221	0.225	0.225	0.227	0.226	0.226	0.227	0.227	0.226	0.224	0.227	0.226	0.226	0.227	0.228	0.227	0.228	0.226	0.226	0.226	0.228	0.228	0.224	0.228	0.229	0.226
C04	1000 no KorB	106	-0.006	-5.66038e-05							0.224	0.224	0.228	0.226	0.224	0.225	0.226	0.223	0.223	0.221	0.221	0.22	0.22	0.213	0.22	0.22	0.223	0.221	0.223	0.222	0.22	0.22	0.222	0.221	0.221	0.22	0.223	0.222	0.222	0.22	0.222	0.222	0.221	0.222	0.224	0.222	0.222	0.222	0.221
C05	1000 no KorB	106	-0.004	-3.77358e-05							0.223	0.219	0.222	0.219	0.216	0.217	0.218	0.216	0.216	0.213	0.213	0.212	0.214	0.207	0.212	0.214	0.214	0.216	0.213	0.216	0.217	0.214	0.214	0.213	0.215	0.212	0.216	0.217	0.215	0.214	0.215	0.215	0.214	0.22	0.215	0.214	0.218	0.218	0.214
C06	1000	106	0.002	1.88679e-05	2.51572e-05	1.96384e-05	0.0018635	0.11181	1.1181	0.872816	0.232	0.234	0.232	0.234	0.23	0.23	0.231	0.23	0.23	0.225	0.226	0.226	0.226	0.22	0.226	0.226	0.228	0.227	0.226	0.229	0.227	0.228	0.227	0.226	0.227	0.226	0.229	0.231	0.228	0.228	0.23	0.229	0.228	0.229	0.231	0.228	0.232	0.232	0.231
C07	1000	106	0.005	4.71698e-05							0.223	0.227	0.228	0.229	0.224	0.225	0.226	0.224	0.222	0.221	0.22	0.219	0.221	0.219	0.223	0.221	0.222	0.223	0.222	0.223	0.225	0.223	0.222	0.223	0.223	0.221	0.224	0.227	0.223	0.225	0.225	0.227	0.225	0.226	0.228	0.224	0.227	0.229	0.224
C08	1000	106	0.001	9.43396e-06							0.235	0.238	0.234	0.234	0.231	0.232	0.232	0.23	0.228	0.229	0.226	0.228	0.227	0.223	0.228	0.229	0.229	0.229	0.23	0.23	0.231	0.229	0.23	0.23	0.23	0.228	0.232	0.231	0.231	0.232	0.232	0.231	0.232	0.233	0.233	0.23	0.233	0.235	0.234
D03	500	106	0.001	9.43396e-06	2.51572e-05	1.44106e-05	0.0018635	0.11181	1.1181	0.640472	0.234	0.246	0.244	0.244	0.24	0.238	0.24	0.239	0.237	0.232	0.234	0.233	0.233	0.227	0.235	0.233	0.235	0.234	0.234	0.232	0.233	0.234	0.233	0.233	0.237	0.234	0.235	0.235	0.234	0.234	0.234	0.234	0.236	0.234	0.236	0.233	0.237	0.236	0.234
D04	500	106	0.003	2.83019e-05							0.224	0.235	0.233	0.233	0.229	0.232	0.232	0.229	0.229	0.227	0.227	0.226	0.225	0.22	0.226	0.227	0.227	0.227	0.226	0.228	0.226	0.227	0.234	0.227	0.227	0.228	0.228	0.23	0.228	0.229	0.229	0.233	0.229	0.229	0.231	0.227	0.228	0.231	0.228
D05	500	106	0.004	3.77358e-05							0.223	0.236	0.234	0.236	0.232	0.233	0.233	0.234	0.231	0.232	0.227	0.227	0.226	0.222	0.227	0.227	0.228	0.227	0.229	0.23	0.228	0.227	0.226	0.229	0.227	0.228	0.23	0.229	0.227	0.228	0.229	0.23	0.227	0.229	0.23	0.229	0.23	0.232	0.229
D06	100	106	0	0	9.43396e-06	9.43396e-06	0.000698812	0.0419287	0.419287	0.419287	0.213	0.228	0.225	0.225	0.221	0.224	0.223	0.223	0.221	0.218	0.216	0.218	0.216	0.211	0.218	0.22	0.218	0.219	0.217	0.218	0.218	0.221	0.218	0.218	0.219	0.218	0.221	0.22	0.221	0.218	0.221	0.218	0.22	0.221	0.221	0.218	0.22	0.221	0.221
D07	100	106	0.001	9.43396e-06							0.218	0.229	0.229	0.228	0.227	0.226	0.228	0.225	0.224	0.222	0.22	0.221	0.222	0.216	0.221	0.221	0.222	0.221	0.22	0.224	0.222	0.221	0.221	0.221	0.221	0.222	0.223	0.225	0.224	0.222	0.222	0.221	0.223	0.225	0.225	0.222	0.223	0.224	0.223
D08	100	106	0.002	1.88679e-05							0.217	0.232	0.23	0.23	0.227	0.227	0.226	0.226	0.226	0.221	0.22	0.22	0.219	0.214	0.218	0.22	0.221	0.219	0.218	0.219	0.219	0.221	0.221	0.22	0.221	0.219	0.223	0.221	0.222	0.221	0.221	0.22	0.221	0.223	0.222	0.221	0.222	0.224	0.221
E03	50	106	0.004	3.77358e-05	4.08805e-05	5.4467e-06	0.00302819	0.181691	1.81691	0.242076	0.233	0.24	0.241	0.239	0.237	0.238	0.238	0.237	0.235	0.236	0.233	0.235	0.233	0.23	0.234	0.234	0.236	0.236	0.235	0.234	0.234	0.236	0.235	0.236	0.237	0.237	0.236	0.237	0.236	0.236	0.236	0.238	0.237	0.237	0.238	0.237	0.238	0.24	0.24
E04	50	106	0.005	4.71698e-05							0.22	0.218	0.22	0.222	0.22	0.221	0.22	0.22	0.22	0.217	0.216	0.215	0.213	0.21	0.214	0.217	0.217	0.217	0.217	0.218	0.218	0.218	0.218	0.218	0.218	0.218	0.219	0.221	0.219	0.22	0.219	0.219	0.22	0.221	0.224	0.219	0.221	0.223	0.22
E05	50	106	0.004	3.77358e-05							0.222	0.224	0.222	0.221	0.218	0.219	0.22	0.219	0.219	0.216	0.216	0.218	0.216	0.217	0.218	0.219	0.221	0.22	0.22	0.221	0.221	0.222	0.222	0.222	0.223	0.221	0.223	0.223	0.222	0.221	0.222	0.221	0.222	0.226	0.224	0.222	0.222	0.224	0.222
E06	10	106	0	0	9.43396e-06	9.43396e-06	0.000698812	0.0419287	0.419287	0.419287	0.227	0.229	0.229	0.227	0.225	0.227	0.228	0.224	0.224	0.221	0.221	0.224	0.223	0.216	0.223	0.232	0.224	0.225	0.223	0.226	0.224	0.234	0.225	0.224	0.226	0.223	0.225	0.225	0.224	0.224	0.225	0.226	0.225	0.228	0.227	0.224	0.226	0.227	0.225
E07	10	106	0.002	1.88679e-05							0.232	0.233	0.233	0.231	0.231	0.231	0.231	0.228	0.229	0.225	0.232	0.226	0.225	0.22	0.227	0.223	0.227	0.227	0.227	0.227	0.227	0.227	0.228	0.23	0.229	0.227	0.228	0.229	0.227	0.228	0.227	0.228	0.229	0.23	0.232	0.228	0.23	0.23	0.228
E08	10	106	0.001	9.43396e-06							0.234	0.236	0.235	0.231	0.229	0.229	0.229	0.228	0.226	0.225	0.225	0.226	0.223	0.217	0.225	0.226	0.226	0.226	0.225	0.226	0.225	0.227	0.227	0.226	0.226	0.225	0.228	0.227	0.226	0.224	0.226	0.225	0.229	0.228	0.231	0.225	0.228	0.228	0.226
F03	5	106	0.001	9.43396e-06	6.28931e-06	1.44106e-05	0.000465875	0.0279525	0.279525	0.640472	0.225	0.236	0.235	0.234	0.233	0.231	0.231	0.228	0.226	0.226	0.224	0.224	0.224	0.216	0.223	0.224	0.223	0.224	0.224	0.226	0.224	0.224	0.225	0.224	0.226	0.223	0.226	0.227	0.225	0.225	0.225	0.225	0.226	0.226	0.228	0.226	0.226	0.227	0.228
F04	5	106	-0.001	-9.43396e-06							0.223	0.235	0.234	0.234	0.232	0.231	0.232	0.231	0.23	0.227	0.227	0.226	0.226	0.222	0.226	0.226	0.227	0.226	0.226	0.228	0.226	0.227	0.228	0.226	0.229	0.226	0.228	0.23	0.228	0.227	0.228	0.226	0.232	0.229	0.23	0.228	0.23	0.231	0.228
F05	5	106	0.002	1.88679e-05							0.223	0.235	0.233	0.234	0.232	0.231	0.232	0.23	0.23	0.228	0.227	0.228	0.228	0.222	0.228	0.228	0.229	0.228	0.232	0.232	0.229	0.229	0.23	0.229	0.228	0.227	0.234	0.231	0.231	0.23	0.23	0.23	0.231	0.232	0.232	0.231	0.232	0.232	0.231
F06	1	106	0.001	9.43396e-06	1.25786e-05	1.44106e-05	0.000931749	0.055905	0.55905	0.640472	0.214	0.229	0.226	0.225	0.221	0.222	0.222	0.22	0.218	0.216	0.216	0.217	0.216	0.21	0.215	0.216	0.217	0.217	0.216	0.217	0.217	0.219	0.214	0.216	0.218	0.215	0.221	0.216	0.215	0.216	0.215	0.216	0.216	0.216	0.218	0.214	0.216	0.218	0.216
F07	1	106	0	0							0.228	0.242	0.237	0.236	0.235	0.234	0.233	0.231	0.229	0.227	0.224	0.226	0.222	0.217	0.22	0.224	0.223	0.222	0.22	0.224	0.222	0.222	0.223	0.222	0.223	0.221	0.224	0.223	0.223	0.221	0.222	0.223	0.223	0.222	0.225	0.223	0.223	0.222	0.223
F08	1	106	0.003	2.83019e-05							0.23	0.239	0.236	0.235	0.232	0.234	0.23	0.227	0.225	0.223	0.222	0.219	0.22	0.216	0.221	0.222	0.222	0.221	0.22	0.221	0.22	0.222	0.224	0.22	0.222	0.219	0.223	0.222	0.22	0.219	0.224	0.22	0.22	0.222	0.223	0.22	0.222	0.223	0.219
			uM CTP	Response	STDEV
			1000	1.1181	0.872816
			500	1.1181	0.640472
			100	0.419287	0.419287
			50	1.81691	0.242076
			10	0.419287	0.419287
			5	0.279525	0.640472
			1	0.55905	0.640472
[truncated: 112 more columns]

## Sheet: Fig 1e - NTPase - R117A OB CTP
R117A + OB + CTP
Well	uM CTP	dTime	dAbsorbance	Rate	Average	STDEV	nM/min	nM/hour	nM/KorB dimer/hour	STDEV adj	Raw Data (360)	Raw Data (360)	Raw Data (360)	Raw Data (360)	Raw Data (360)	Raw Data (360)	Raw Data (360)	Raw Data (360)	Raw Data (360)	Raw Data (360)	Raw Data (360)	Raw Data (360)	Raw Data (360)	Raw Data (360)	Raw Data (360)	Raw Data (360)	Raw Data (360)	Raw Data (360)	Raw Data (360)	Raw Data (360)	Raw Data (360)	Raw Data (360)	Raw Data (360)	Raw Data (360)	Raw Data (360)	Raw Data (360)	Raw Data (360)	Raw Data (360)	Raw Data (360)	Raw Data (360)	Raw Data (360)	Raw Data (360)	Raw Data (360)	Raw Data (360)	Raw Data (360)	Raw Data (360)	Raw Data (360)	Raw Data (360)	Raw Data (360)
											0	2	4	6	8	10	12	14	16	18	20	22	24	26	28	30	32	34	36	38	40	42	44	46	48	50	52	54	56	58	60	62	64	66	68	70	72	74	76
C03	1000 no KorB	38	0.004	0.000105263	7.01754e-05	6.07737e-05	N/A	N/A	N/A	N/A	0.222	0.21	0.212	0.213	0.213	0.211	0.213	0.215	0.214	0.214	0.216	0.213	0.214	0.216	0.214	0.211	0.216	0.216	0.215	0.212	0.216	0.216	0.216	0.216	0.216	0.217	0.217	0.218	0.218	0.217	0.22	0.217	0.219	0.217	0.216	0.22	0.217	0.221	0.22
C04	1000 no KorB	38	0.004	0.000105263							0.221	0.21	0.208	0.21	0.21	0.21	0.211	0.212	0.21	0.21	0.209	0.212	0.211	0.212	0.209	0.211	0.21	0.211	0.212	0.21	0.212	0.211	0.21	0.211	0.211	0.213	0.21	0.216	0.212	0.213	0.214	0.212	0.214	0.214	0.214	0.214	0.213	0.212	0.214
C05	1000 no KorB	38	0	0							0.22	0.209	0.212	0.212	0.21	0.21	0.21	0.211	0.21	0.212	0.212	0.213	0.212	0.213	0.211	0.21	0.211	0.211	0.213	0.211	0.212	0.21	0.212	0.214	0.212	0.215	0.213	0.213	0.213	0.214	0.213	0.214	0.218	0.213	0.215	0.215	0.215	0.215	0.216
C06	1000	38	0.005	0.000131579	0.000131579	2.63158e-05	0.00974659	0.584795	5.84795	1.16959	0.222	0.21	0.207	0.209	0.208	0.209	0.208	0.208	0.209	0.209	0.211	0.211	0.21	0.208	0.208	0.21	0.21	0.212	0.212	0.208	0.212	0.209	0.214	0.21	0.21	0.212	0.208	0.211	0.21	0.21	0.21	0.21	0.21	0.208	0.211	0.209	0.209	0.212	0.211
C07	1000	38	0.004	0.000105263							0.221	0.208	0.21	0.21	0.211	0.21	0.21	0.212	0.21	0.211	0.212	0.213	0.213	0.213	0.211	0.213	0.213	0.213	0.213	0.211	0.214	0.212	0.213	0.213	0.213	0.214	0.213	0.216	0.216	0.213	0.222	0.215	0.214	0.214	0.218	0.216	0.214	0.214	0.216
C08	1000	38	0.006	0.000157895							0.225	0.209	0.21	0.217	0.211	0.212	0.21	0.212	0.211	0.211	0.213	0.215	0.214	0.213	0.214	0.212	0.212	0.216	0.215	0.213	0.216	0.214	0.214	0.215	0.214	0.215	0.214	0.214	0.214	0.215	0.216	0.214	0.214	0.215	0.216	0.216	0.216	0.216	0.214
D03	500	38	0.001	2.63158e-05	7.01754e-05	7.59671e-05	0.00519818	0.311891	3.11891	3.37632	0.214	0.212	0.213	0.212	0.212	0.212	0.214	0.212	0.211	0.214	0.213	0.212	0.214	0.213	0.213	0.213	0.212	0.214	0.215	0.212	0.214	0.211	0.215	0.213	0.214	0.216	0.214	0.216	0.216	0.216	0.215	0.216	0.227	0.215	0.215	0.215	0.216	0.218	0.216
D04	500	38	0.006	0.000157895							0.22	0.216	0.217	0.219	0.217	0.218	0.217	0.216	0.215	0.217	0.218	0.218	0.216	0.217	0.215	0.218	0.216	0.218	0.216	0.216	0.223	0.217	0.219	0.218	0.218	0.218	0.218	0.219	0.219	0.218	0.219	0.219	0.219	0.218	0.218	0.218	0.218	0.218	0.218
D05	500	38	0.001	2.63158e-05							0.214	0.214	0.211	0.212	0.211	0.213	0.211	0.211	0.211	0.217	0.211	0.213	0.212	0.221	0.21	0.212	0.211	0.212	0.212	0.212	0.212	0.213	0.212	0.217	0.215	0.213	0.211	0.213	0.214	0.213	0.213	0.213	0.213	0.213	0.215	0.214	0.212	0.213	0.213
D06	100	38	0.003	7.89474e-05	5.26316e-05	2.63158e-05	0.00389864	0.233918	2.33918	1.16959	0.221	0.211	0.211	0.212	0.211	0.211	0.212	0.211	0.212	0.211	0.213	0.214	0.214	0.212	0.212	0.211	0.212	0.213	0.212	0.212	0.214	0.211	0.212	0.215	0.212	0.214	0.212	0.212	0.212	0.212	0.214	0.212	0.212	0.21	0.212	0.212	0.211	0.211	0.211
D07	100	38	0.001	2.63158e-05							0.218	0.21	0.211	0.211	0.212	0.212	0.21	0.209	0.208	0.209	0.209	0.212	0.211	0.212	0.208	0.21	0.21	0.209	0.211	0.208	0.212	0.211	0.211	0.211	0.211	0.21	0.21	0.209	0.21	0.21	0.211	0.211	0.211	0.209	0.212	0.21	0.21	0.209	0.209
D08	100	38	0.002	5.26316e-05							0.219	0.208	0.21	0.208	0.208	0.21	0.21	0.209	0.208	0.217	0.21	0.209	0.21	0.21	0.208	0.209	0.211	0.21	0.211	0.208	0.212	0.209	0.22	0.212	0.21	0.212	0.212	0.212	0.211	0.21	0.212	0.211	0.211	0.211	0.214	0.213	0.21	0.211	0.212
E03	50	38	0.004	0.000105263	0.000140351	4.0198e-05	0.0103964	0.623782	6.23782	1.78658	0.219	0.208	0.209	0.212	0.211	0.209	0.211	0.211	0.21	0.211	0.211	0.212	0.211	0.211	0.212	0.212	0.212	0.213	0.212	0.213	0.213	0.213	0.214	0.214	0.216	0.216	0.213	0.215	0.213	0.213	0.214	0.214	0.216	0.214	0.215	0.213	0.214	0.214	0.218
E04	50	38	0.005	0.000131579							0.244	0.206	0.206	0.208	0.207	0.208	0.207	0.207	0.208	0.209	0.209	0.21	0.21	0.21	0.209	0.211	0.208	0.21	0.21	0.211	0.211	0.211	0.21	0.212	0.212	0.212	0.21	0.213	0.214	0.212	0.213	0.212	0.212	0.222	0.212	0.211	0.213	0.213	0.214
E05	50	38	0.007	0.000184211							0.211	0.203	0.202	0.203	0.205	0.204	0.205	0.204	0.205	0.206	0.208	0.208	0.208	0.208	0.206	0.209	0.21	0.209	0.208	0.207	0.209	0.207	0.211	0.21	0.209	0.211	0.208	0.21	0.211	0.212	0.213	0.212	0.212	0.211	0.212	0.215	0.211	0.213	0.212
E06	10	38	0.005	0.000131579	0.000184211	5.26316e-05	0.0136452	0.818713	8.18713	2.33918	0.213	0.201	0.203	0.204	0.204	0.205	0.205	0.204	0.204	0.204	0.206	0.207	0.207	0.208	0.219	0.206	0.207	0.208	0.209	0.207	0.208	0.207	0.208	0.209	0.209	0.233	0.208	0.21	0.21	0.21	0.212	0.211	0.21	0.214	0.211	0.212	0.21	0.211	0.212
E07	10	38	0.007	0.000184211							0.219	0.206	0.205	0.206	0.206	0.206	0.207	0.206	0.206	0.209	0.209	0.208	0.209	0.208	0.207	0.208	0.209	0.21	0.21	0.209	0.212	0.211	0.21	0.211	0.212	0.212	0.21	0.212	0.213	0.211	0.211	0.212	0.212	0.212	0.212	0.212	0.21	0.213	0.211
E08	10	38	0.009	0.000236842							0.216	0.2	0.202	0.203	0.205	0.204	0.205	0.203	0.205	0.212	0.208	0.206	0.207	0.206	0.206	0.207	0.206	0.209	0.208	0.207	0.211	0.207	0.21	0.209	0.21	0.212	0.213	0.212	0.213	0.211	0.213	0.212	0.214	0.221	0.212	0.211	0.211	0.212	0.212
F03	5	38	-0.002	-5.26316e-05	2.63158e-05	7.89474e-05	0.00194932	0.116959	1.16959	3.50877	0.213	0.206	0.206	0.21	0.208	0.208	0.208	0.206	0.206	0.208	0.208	0.212	0.209	0.208	0.207	0.21	0.208	0.211	0.211	0.207	0.21	0.208	0.208	0.21	0.209	0.211	0.208	0.213	0.212	0.21	0.21	0.21	0.214	0.209	0.21	0.212	0.21	0.209	0.211
F04	5	38	0.004	0.000105263							0.216	0.208	0.207	0.21	0.21	0.21	0.207	0.208	0.208	0.208	0.21	0.21	0.21	0.21	0.208	0.209	0.209	0.21	0.21	0.208	0.211	0.209	0.211	0.211	0.21	0.21	0.212	0.211	0.213	0.214	0.212	0.213	0.214	0.212	0.212	0.213	0.212	0.213	0.213
F05	5	38	0.001	2.63158e-05							0.216	0.208	0.208	0.208	0.207	0.206	0.208	0.206	0.206	0.209	0.206	0.208	0.207	0.208	0.206	0.206	0.207	0.208	0.209	0.209	0.209	0.208	0.207	0.208	0.207	0.21	0.208	0.209	0.208	0.207	0.208	0.209	0.208	0.208	0.21	0.209	0.21	0.207	0.209
F06	1	38	0.003	7.89474e-05	2.63158e-05	5.26316e-05	0.00194932	0.116959	1.16959	2.33918	0.219	0.212	0.211	0.21	0.21	0.211	0.213	0.21	0.211	0.212	0.212	0.21	0.211	0.211	0.213	0.211	0.211	0.214	0.211	0.21	0.214	0.212	0.212	0.214	0.213	0.213	0.211	0.212	0.212	0.212	0.212	0.212	0.212	0.21	0.212	0.212	0.212	0.212	0.211
F07	1	38	-0.001	-2.63158e-05							0.214	0.209	0.211	0.21	0.209	0.209	0.21	0.21	0.209	0.21	0.21	0.21	0.209	0.21	0.208	0.208	0.208	0.21	0.21	0.211	0.21	0.21	0.211	0.21	0.212	0.212	0.21	0.211	0.21	0.209	0.209	0.21	0.213	0.208	0.212	0.211	0.209	0.209	0.209
F08	1	38	0.001	2.63158e-05							0.212	0.204	0.205	0.204	0.204	0.204	0.204	0.204	0.202	0.204	0.211	0.204	0.205	0.205	0.206	0.204	0.204	0.205	0.205	0.203	0.206	0.205	0.206	0.206	0.205	0.208	0.211	0.207	0.21	0.207	0.209	0.211	0.211	0.209	0.211	0.208	0.209	0.213	0.211
			uM CTP	Response	STDEV
			1000	5.84795	1.16959
			500	3.11891	3.37632
			100	2.33918	1.16959
			50	6.23782	1.78658
			10	8.18713	2.33918
			5	1.16959	3.50877
			1	1.16959	2.33918
[truncated: 112 more columns]

## Sheet: Fig 1e - NTPase -N146A OB CTP
N146A + OB + CTP
Well	uM CTP	dTime	dAbsorbance	Rate	Average	STDEV	nM/min	nM/hour	nM/KorB dimer/hour	STDEV adj	Raw Data (360)	Raw Data (360)	Raw Data (360)	Raw Data (360)	Raw Data (360)	Raw Data (360)	Raw Data (360)	Raw Data (360)	Raw Data (360)	Raw Data (360)	Raw Data (360)	Raw Data (360)	Raw Data (360)	Raw Data (360)	Raw Data (360)	Raw Data (360)	Raw Data (360)	Raw Data (360)	Raw Data (360)	Raw Data (360)	Raw Data (360)	Raw Data (360)	Raw Data (360)	Raw Data (360)	Raw Data (360)	Raw Data (360)	Raw Data (360)	Raw Data (360)	Raw Data (360)	Raw Data (360)	Raw Data (360)	Raw Data (360)	Raw Data (360)	Raw Data (360)	Raw Data (360)	Raw Data (360)	Raw Data (360)	Raw Data (360)	Raw Data (360)
											0	2	4	6	8	10	12	14	16	18	20	22	24	26	28	30	32	34	36	38	40	42	44	46	48	50	52	54	56	58	60	62	64	66	68	70	72	74	76
C03	1000 no KorB	38	0.004	0.000105263	5.26316e-05	5.26316e-05	N/A	N/A	N/A	N/A	0.233	0.226	0.22	0.221	0.222	0.22	0.223	0.223	0.221	0.222	0.224	0.222	0.221	0.224	0.226	0.222	0.225	0.225	0.222	0.222	0.224	0.224	0.222	0.225	0.224	0.224	0.224	0.223	0.224	0.218	0.224	0.224	0.224	0.223	0.223	0.225	0.225	0.225	0.225
C04	1000 no KorB	38	0.002	5.26316e-05							0.229	0.223	0.218	0.218	0.219	0.217	0.22	0.219	0.218	0.218	0.22	0.221	0.219	0.218	0.221	0.22	0.219	0.221	0.22	0.22	0.22	0.22	0.218	0.221	0.22	0.223	0.22	0.22	0.221	0.215	0.22	0.22	0.221	0.22	0.224	0.221	0.221	0.22	0.221
C05	1000 no KorB	38	0	0							0.224	0.216	0.214	0.213	0.214	0.21	0.223	0.212	0.211	0.212	0.214	0.212	0.21	0.211	0.213	0.212	0.213	0.215	0.211	0.213	0.214	0.214	0.212	0.213	0.215	0.212	0.214	0.213	0.212	0.207	0.212	0.212	0.214	0.21	0.215	0.213	0.213	0.212	0.214
C06	1000	38	0.001	2.63158e-05	3.50877e-05	4.0198e-05	0.00259909	0.155945	1.55945	1.78658	0.232	0.222	0.217	0.217	0.216	0.214	0.217	0.216	0.216	0.219	0.22	0.218	0.217	0.219	0.221	0.218	0.219	0.219	0.219	0.217	0.218	0.219	0.218	0.218	0.22	0.219	0.22	0.218	0.217	0.216	0.218	0.219	0.218	0.218	0.219	0.22	0.221	0.218	0.222
C07	1000	38	0	0							0.227	0.221	0.22	0.219	0.221	0.219	0.221	0.22	0.22	0.218	0.221	0.221	0.22	0.221	0.222	0.222	0.221	0.222	0.221	0.223	0.22	0.222	0.221	0.223	0.221	0.222	0.223	0.222	0.221	0.217	0.221	0.222	0.223	0.223	0.22	0.222	0.222	0.223	0.222
C08	1000	38	0.003	7.89474e-05							0.221	0.218	0.214	0.213	0.215	0.212	0.215	0.215	0.213	0.212	0.215	0.216	0.216	0.215	0.217	0.216	0.217	0.218	0.217	0.216	0.217	0.216	0.217	0.218	0.22	0.218	0.218	0.217	0.216	0.213	0.218	0.219	0.22	0.221	0.216	0.218	0.219	0.218	0.22
D03	500	38	0.001	2.63158e-05	8.77193e-06	1.51934e-05	0.000649773	0.0389864	0.389864	0.675263	0.222	0.226	0.217	0.217	0.218	0.216	0.218	0.215	0.217	0.219	0.217	0.217	0.214	0.218	0.216	0.216	0.221	0.217	0.216	0.215	0.218	0.218	0.216	0.218	0.218	0.216	0.218	0.216	0.218	0.213	0.217	0.216	0.218	0.216	0.216	0.218	0.217	0.216	0.218
D04	500	38	0	0							0.226	0.231	0.224	0.221	0.223	0.219	0.221	0.224	0.221	0.219	0.221	0.22	0.219	0.222	0.222	0.221	0.222	0.22	0.22	0.22	0.219	0.221	0.218	0.22	0.222	0.222	0.222	0.221	0.221	0.216	0.221	0.223	0.221	0.22	0.221	0.222	0.222	0.22	0.223
D05	500	38	0	0							0.221	0.227	0.218	0.215	0.218	0.214	0.215	0.215	0.216	0.213	0.215	0.216	0.215	0.216	0.216	0.217	0.216	0.216	0.216	0.214	0.216	0.215	0.215	0.216	0.215	0.219	0.216	0.214	0.213	0.211	0.214	0.216	0.216	0.215	0.215	0.215	0.216	0.215	0.217
D06	100	38	0.002	5.26316e-05	4.38596e-05	4.0198e-05	0.00324886	0.194932	1.94932	1.78658	0.214	0.215	0.211	0.208	0.21	0.207	0.208	0.208	0.208	0.207	0.206	0.209	0.208	0.209	0.21	0.211	0.209	0.212	0.21	0.209	0.209	0.21	0.208	0.21	0.21	0.21	0.21	0.21	0.211	0.207	0.209	0.208	0.212	0.211	0.21	0.212	0.211	0.21	0.212
D07	100	38	0	0							0.22	0.218	0.211	0.211	0.212	0.208	0.213	0.21	0.21	0.21	0.212	0.21	0.211	0.21	0.213	0.212	0.211	0.213	0.212	0.211	0.211	0.213	0.21	0.21	0.212	0.21	0.213	0.211	0.214	0.207	0.211	0.21	0.212	0.211	0.211	0.212	0.214	0.213	0.214
D08	100	38	0.003	7.89474e-05							0.209	0.209	0.203	0.203	0.206	0.201	0.206	0.203	0.205	0.203	0.204	0.206	0.205	0.204	0.207	0.207	0.205	0.206	0.206	0.206	0.206	0.206	0.204	0.206	0.208	0.207	0.207	0.206	0.206	0.202	0.206	0.207	0.208	0.206	0.208	0.21	0.208	0.208	0.211
E03	50	38	0.004	0.000105263	7.89474e-05	2.63158e-05	0.00584795	0.350877	3.50877	1.16959	0.225	0.219	0.212	0.214	0.215	0.212	0.214	0.214	0.213	0.213	0.214	0.214	0.216	0.215	0.216	0.215	0.216	0.216	0.215	0.215	0.216	0.217	0.213	0.216	0.216	0.215	0.216	0.215	0.216	0.21	0.216	0.217	0.217	0.216	0.217	0.224	0.217	0.218	0.217
E04	50	38	0.003	7.89474e-05							0.222	0.215	0.21	0.209	0.21	0.208	0.21	0.212	0.21	0.209	0.212	0.213	0.211	0.212	0.213	0.213	0.212	0.214	0.21	0.211	0.213	0.21	0.21	0.214	0.213	0.214	0.213	0.212	0.212	0.209	0.212	0.213	0.215	0.214	0.212	0.214	0.215	0.212	0.218
E05	50	38	0.002	5.26316e-05							0.226	0.218	0.214	0.214	0.215	0.213	0.216	0.216	0.215	0.213	0.214	0.215	0.215	0.214	0.216	0.215	0.216	0.219	0.218	0.217	0.216	0.217	0.215	0.218	0.215	0.217	0.216	0.219	0.216	0.213	0.217	0.218	0.218	0.218	0.219	0.219	0.22	0.218	0.221
E06	10	38	0.002	5.26316e-05	4.38596e-05	6.62266e-05	0.00324886	0.194932	1.94932	2.94341	0.223	0.213	0.208	0.207	0.209	0.207	0.21	0.208	0.208	0.208	0.209	0.21	0.212	0.209	0.212	0.21	0.211	0.212	0.211	0.211	0.21	0.212	0.212	0.21	0.211	0.212	0.212	0.212	0.212	0.207	0.211	0.213	0.213	0.213	0.212	0.213	0.214	0.213	0.213
E07	10	38	0.004	0.000105263							0.221	0.21	0.205	0.205	0.206	0.204	0.206	0.206	0.206	0.204	0.204	0.207	0.204	0.209	0.209	0.208	0.209	0.208	0.208	0.207	0.209	0.207	0.207	0.21	0.209	0.208	0.209	0.209	0.21	0.204	0.207	0.21	0.212	0.209	0.209	0.209	0.213	0.21	0.212
E08	10	38	-0.001	-2.63158e-05							0.218	0.21	0.206	0.205	0.206	0.201	0.206	0.204	0.204	0.203	0.205	0.206	0.203	0.207	0.208	0.205	0.208	0.208	0.205	0.206	0.205	0.207	0.206	0.208	0.208	0.207	0.207	0.207	0.208	0.201	0.21	0.215	0.208	0.209	0.21	0.208	0.208	0.207	0.211
F03	5	38	0.003	7.89474e-05	8.77193e-06	6.62266e-05	0.000649773	0.0389864	0.389864	2.94341	0.218	0.22	0.214	0.214	0.216	0.211	0.214	0.214	0.214	0.213	0.216	0.218	0.214	0.214	0.217	0.216	0.217	0.216	0.217	0.214	0.216	0.217	0.216	0.219	0.217	0.217	0.218	0.216	0.217	0.213	0.218	0.217	0.217	0.217	0.215	0.218	0.219	0.217	0.218
F04	5	38	0	0							0.214	0.215	0.21	0.209	0.211	0.207	0.209	0.209	0.209	0.208	0.211	0.211	0.208	0.208	0.214	0.21	0.21	0.211	0.21	0.21	0.21	0.21	0.211	0.211	0.211	0.211	0.22	0.211	0.21	0.208	0.211	0.215	0.212	0.212	0.21	0.211	0.215	0.212	0.212
F05	5	38	-0.002	-5.26316e-05							0.22	0.218	0.212	0.21	0.21	0.209	0.211	0.209	0.209	0.208	0.21	0.211	0.21	0.209	0.213	0.209	0.21	0.213	0.21	0.212	0.21	0.212	0.211	0.211	0.21	0.212	0.21	0.211	0.214	0.208	0.213	0.212	0.213	0.212	0.211	0.214	0.214	0.212	0.212
F06	1	38	0.002	5.26316e-05	3.50877e-05	5.47807e-05	0.00259909	0.155945	1.55945	2.4347	0.212	0.212	0.206	0.205	0.206	0.202	0.206	0.206	0.21	0.204	0.207	0.207	0.206	0.208	0.208	0.208	0.207	0.207	0.206	0.21	0.208	0.208	0.208	0.208	0.208	0.208	0.209	0.208	0.207	0.204	0.208	0.208	0.208	0.206	0.206	0.206	0.208	0.207	0.208
F07	1	38	-0.001	-2.63158e-05							0.216	0.217	0.207	0.206	0.207	0.205	0.209	0.208	0.205	0.206	0.208	0.22	0.206	0.207	0.209	0.205	0.206	0.209	0.206	0.205	0.206	0.207	0.206	0.207	0.207	0.206	0.207	0.205	0.208	0.201	0.206	0.207	0.206	0.206	0.205	0.206	0.207	0.206	0.208
F08	1	38	0.003	7.89474e-05							0.219	0.213	0.208	0.205	0.214	0.207	0.211	0.226	0.207	0.209	0.208	0.209	0.207	0.209	0.21	0.209	0.208	0.211	0.209	0.208	0.211	0.208	0.208	0.209	0.214	0.209	0.212	0.21	0.209	0.206	0.211	0.209	0.211	0.21	0.213	0.21	0.21	0.21	0.211
			uM CTP	Response	STDEV
			1000	1.55945	1.78658
			500	0.389864	0.675263
			100	1.94932	1.78658
			50	3.50877	1.16959
			10	1.94932	2.94341
			5	0.389864	2.94341
			1	1.55945	2.4347
[truncated: 112 more columns]
