# Supplementary material for: KorB switching from DNA-sliding clamp to repressor mediates long-range gene silencing in a multi-drug resistance plasmid
Source: Nat Microbiol. 2025 Jan 23;10(2):448–67. doi: 10.1038/s41564-024-01915-3 (PMC11790492; doi:10.1038/s41564-024-01915-3)
Supplement: Supplementary file 6 — Uncropped gel images, confocal optical tweezers (C-trap) data, and XylE assay data. [file 41564_2024_1915_MOESM6_ESM.xlsx]

## Sheet: Fig 2a Crosslinking
Description	Lane	Band	Peak area	Band 1/Band 1+2	Lane	Band	Peak area	Band 1/Band 1+2	Lane	Band	Peak area	Band 1/Band 1+2	Average	S.D.
KorB S47C	1	1	0		1	1	0		1	1	0
Protein only		2	11939.5	0		2	13002.9	0		2	12240.3	0	0	0
	2	3	3305.23		2	3	4552.48		2	3	4367.94
Protein + BMOE		4	14410.4	18.6571		4	15793.5	22.3753		4	14603.4	23.0239	21.3521	2.35633
	3	5	2764.82		3	5	3497.94		3	5	3284.7
Protein, OB, BMOE		6	10830.8	20.3362		6	11276.6	23.6755		6	12129.3	21.3098	21.7738	1.71734
	4	7	4368.77		4	7	4935.18		4	7	3673.82
Protein, OB scr, BMOE		8	15435.7	22.0595		8	15818.1	23.7802		8	13426.4	21.484	22.4413	1.19475
	5	9	474.556		5	9	695.971		5	9	885.506
Protein, OB scr, CTP, BMOE		10	12506.6	3.65573		10	12775.1	5.1664		10	14531.4	5.74373	4.85529	1.0782
	6	11	551.971		6	11	864.506		6	11	626.556
Protein, CTP, BMOE		12	12075.9	4.37106		12	13379.4	6.0693		12	13015.3	4.59288	5.01108	0.923131
	7	13	14410.1		7	13	11175.9		7	13	12792
Protein, OB, CTP, BMOE		14	7062.98	67.1077		14	4161.6	72.8664		14	6438.98	66.5177	68.8306	3.50756
	8	15	4710.6		8	15	10449.6		8	15	9708.25
Protein, CTPyS, BMOE		16	6728.69	41.1791		16	12879.4	44.7923		16	11282.9	46.2493	44.0736	2.61039
	9	17	10904.6		9	17	10435.6		9	17	7956.26
Protein, OB scr, CTPyS, BMOE		18	13425.3	44.8197		18	12222.3	46.0573		18	9057.93	46.7625	45.8798	0.983476
	10	19	11638.6		10	19	13499.7		10	19	13778.6
Protein, OB, CTPyS, BMOE		20	2708.53	81.1214		20	3840.67	77.8513		20	5716.15	70.6785	76.5504	5.34164
KorB S47C R117A	1	1	0		1	1	0		1	1	134.435
Protein only		2	12280.1	0		2	14503.9	0		2	16348.8	0.815587	0.271862	0.470879
	2	3	2112.46		2	3	2621.53		2	3	3171.7
Protein + BMOE		4	12673.9	14.2865		4	13583.5	16.1772		4	13873	18.6082	16.3573	2.16644
	3	5	2314.16		3	5	2980.11		3	5	4224.94
Protein, OB, BMOE		6	11705.1	16.5071		6	12773.9	18.9166		6	14325.7	22.7752	19.3996	3.16187
	4	7	1865.46		4	7	2587.99		4	7	2723.82
Protein, OB scr, BMOE		8	12157.3	13.303		8	12951.3	16.6545		8	12681.2	17.6814	15.8796	2.28973
	5	9	2005.16		5	9	2513.99		5	9	2554.99
Protein, OB scr, CTP, BMOE		10	12032.6	14.284		10	13734.1	15.4725		10	11764.6	17.8426	15.8664	1.81171
	6	11	1908.87		6	11	2153.11		6	11	2942.7
Protein, CTP, BMOE		12	11790.2	13.9343		12	13015.5	14.1946		12	13156.6	18.2784	15.4691	2.43644
	7	13	2545.23		7	13	2796.82		7	13	3124.82
Protein, OB, CTP, BMOE		14	12307.1	17.137		14	13382.4	17.2865		14	13283.6	19.044	17.8225	1.06051
	8	15	2503.28		8	15	2974.53		8	15	3741.94
Protein, CTPyS, BMOE		16	12295.8	16.9152		16	13582.4	17.9654		16	14049.2	21.0326	18.6377	2.13944
	9	17	2565.58		9	17	3112.94		9	17	2836.99
Protein, OB scr, CTPyS, BMOE		18	12174.9	17.405		18	13466.3	18.7761		18	11931	19.2104	18.4638	0.942344
	10	19	2790.41		10	19	3364.77		10	19	3960.94
Protein, OB, CTPyS, BMOE		20	13322.5	17.3178		20	14351.5	18.9926		20	15709.2	20.1368	18.8157	1.41779
KorB S47C N146A	1	1	0		1	1	0		1		0
Protein only		2	15876.7	0		2	16129.7	0		1	13642.1	0	0	0
	2	3	7584.13		2	3	7774.26		2	3	7242.82
Protein + BMOE		4	11239.2	40.2912		4	10647.5	42.2016		4	9751.81	42.6183	41.7037	1.24088
	3	5	8294.55		3	5	7351.13		3	5	7332.31
Protein, OB, BMOE		6	11058.1	42.8601		6	10636.6	40.8674		7	9782.93	42.8408	42.1894	1.14497
	4	7	6896.72		4	7	7679.43		4	8	6825.01
Protein, OB scr, BMOE		8	10463.5	39.7272		8	11119.8	40.8498		9	9828.23	40.9831	40.52	0.689825
	5	9	2297.28		5	9	2476.53		5	10	2159.16
Protein, OB scr, CTP, BMOE		10	13608.3	14.4433		10	13177.1	15.8208		11	12026.1	15.2212	15.1617	0.690675
	6	11	1866.58		6	11	2342.7		6	12	2317.99
Protein, CTP, BMOE		12	12633.6	12.8728		12	13032.9	15.2365		13	12304.3	15.8525	14.6539	1.57294
	7	13	2438.58		7	13	2258.28		7	14	2640.11
Protein, OB, CTP, BMOE		14	14186.2	14.6683		14	12594.3	15.2047		15	12698.6	17.2121	15.695	1.34091
	8	15	3274.94		8	15	3756.65		8	16	3533.82
Protein, CTPyS, BMOE		16	12805.8	20.3656		16	12738.9	22.7737		17	11622.6	23.3157	22.1517	1.57036
	9	17	3287.94		9	17	4200.77		9	18	3546.82
Protein, OB scr, CTPyS, BMOE		18	13478.2	19.6106		18	14234.4	22.7867		19	11895.3	22.9685	21.7886	1.88837
	10	19	3899.06		10	19	4587.6		10	20	3485.53
Protein, OB, CTPyS, BMOE		20	14372.7	21.3393		20	15049.8	23.3616		22	12055.7	22.4276	22.3762	1.0121

## Sheet: Fig 2b C-trap
KorB
20230301-141652 Kymograph 5_B-channel_photon-counts_[0-255]px_[0-1546]tlines
Kymograph B-channel ASCII Matrix file
X Amplitude: 46.543257600000004 s
Y Amplitude: 25.5 um
Z Amplitude: 15 a.u.
2 5 7 1 5 5 4 3 11 4 0 1 2 3 3 4 1 5 2 0 3 1 3 1 4 2 3 5 2 2 1 4 5 2 3 3 4 7 3 3 3 1 4 3 0 2 4 5 1 1 2 1 4 2 3 3 4 4 3 3 2 4 1 7 2 3 2 3 7 4 4 1 3 4 2 6 2 1 1 2 1 2 1 3 3 2 3 2 4 1 0 3 4 4 2 0 3 2 0 3 2 5 5 1 0 2 4 3 5 2 0 2 5 3 0 5 5 3 3 3 3 3 3 3 4 2 2 2 3 1 0 1 2 5 3 5 2 0 2 2 2 5 1 1 0 2 2 2 1 1 3 3 1 0 0 3 1 1 3 1 1 0 0 2 1 0 1 2 0 1 0 0 1 0 1 0 0 1 0 0 1 0 0 2 0 0 1 1 1 1 1 2 0 2 0 1 1 1 0 …
2 4 4 2 3 3 1 6 3 3 2 3 1 3 2 4 2 6 2 3 4 0 3 3 2 1 3 4 2 4 4 1 3 3 3 2 4 1 1 3 5 2 3 2 2 2 7 1 1 2 1 2 3 3 4 4 2 2 3 4 5 1 2 2 5 3 8 2 1 4 4 2 3 1 2 0 3 2 5 5 4 7 1 5 8 2 1 0 1 5 2 2 1 0 3 1 0 3 3 0 2 1 4 3 2 3 7 2 5 8 3 3 3 5 2 1 2 3 3 2 3 5 1 1 1 4 4 2 2 3 4 3 1 1 1 7 1 0 1 1 2 0 0 1 3 2 1 2 0 4 0 0 0 1 0 2 1 2 0 4 0 1 1 2 2 2 3 0 0 0 0 0 1 2 0 0 0 1 2 1 0 0 0 2 1 0 0 1 0 1 0 1 0 2 0 1 1 1 1 0…
2 4 5 1 2 2 1 1 2 4 3 2 3 2 5 4 3 4 1 7 4 1 4 3 3 3 6 3 3 2 3 5 0 1 4 2 2 1 2 5 7 0 6 3 3 2 6 5 2 0 4 0 1 1 1 1 0 2 0 1 1 5 2 4 6 3 5 2 3 1 1 3 1 3 0 1 5 2 4 5 2 2 2 3 3 3 3 3 2 3 2 3 2 1 0 3 2 2 5 3 5 1 2 1 4 1 4 1 6 3 2 3 1 2 3 4 2 4 0 3 2 4 2 2 2 2 1 5 4 0 2 4 3 4 2 1 2 1 2 2 3 4 5 2 3 0 2 3 1 0 0 1 1 1 1 2 2 0 1 0 0 3 2 2 0 0 0 1 1 0 1 1 1 0 1 0 0 2 2 0 0 1 0 1 0 0 0 0 0 1 0 2 0 2 1 0 2 0 3 0…
3 2 3 0 0 1 3 4 3 1 3 5 4 3 4 0 1 1 0 5 3 1 0 1 3 1 4 4 1 1 2 5 1 2 3 2 8 5 9 5 1 0 2 5 2 4 2 3 3 3 5 3 3 2 3 0 2 3 1 4 1 7 1 3 3 2 5 2 5 4 1 3 1 2 0 3 2 3 1 3 4 3 0 3 1 1 5 3 1 6 7 3 1 2 2 1 4 1 2 4 4 1 2 6 6 5 3 3 3 1 3 2 3 2 2 1 0 2 2 2 4 2 3 1 0 3 4 5 4 1 3 4 3 2 4 3 4 2 4 1 3 1 4 3 2 4 1 3 0 1 1 1 3 1 2 0 2 2 2 0 1 1 2 1 2 2 1 2 0 1 0 1 0 0 0 1 2 0 3 0 0 0 1 0 0 1 0 1 1 0 1 0 2 0 2 1 1 2 1 1…
2 1 3 2 5 4 3 2 3 2 1 8 2 1 4 4 2 3 2 2 1 2 3 2 2 3 3 4 0 2 4 2 1 5 1 2 3 3 0 5 6 7 4 3 3 4 2 3 3 0 3 2 3 2 4 2 1 2 2 0 3 6 4 2 2 2 6 3 2 4 0 1 4 2 3 2 1 5 3 6 4 2 2 4 2 4 2 2 2 7 2 6 7 1 1 3 2 0 3 7 3 5 4 1 6 3 3 2 2 4 3 4 4 3 2 2 4 1 4 4 3 0 3 4 1 4 5 6 6 2 4 0 2 1 3 6 1 3 7 2 7 1 3 0 0 3 0 1 0 2 1 3 2 0 0 1 0 1 1 1 4 1 2 0 0 0 0 0 1 0 0 0 0 1 1 0 0 0 1 1 1 0 1 1 0 2 3 0 1 1 0 1 0 0 2 0 0 1 2 1…
3 7 4 3 3 7 3 4 2 4 1 4 5 2 0 3 5 2 1 3 4 2 4 2 3 4 1 3 3 4 2 2 3 2 1 0 2 3 2 7 4 4 5 3 3 1 1 2 2 3 1 1 1 3 2 3 1 2 1 2 1 2 2 3 2 4 1 2 3 2 3 2 2 2 6 0 6 2 3 2 1 2 2 6 4 2 3 4 6 5 1 1 2 1 2 3 4 3 0 4 3 2 3 2 3 6 3 2 1 5 2 4 2 2 1 5 0 0 1 0 1 2 1 3 2 0 11 0 1 5 3 5 5 2 4 1 0 1 2 3 2 0 0 0 0 2 3 4 1 2 2 1 1 0 4 1 1 2 1 2 0 2 1 4 0 3 1 2 2 2 4 1 0 0 0 0 1 1 0 2 1 2 2 0 2 1 1 0 0 0 1 1 1 1 0 1 0 2 0 …
2 4 3 2 2 2 7 4 2 3 5 4 3 4 0 2 3 6 4 4 6 2 6 3 4 4 2 1 3 2 2 1 4 1 2 1 2 2 2 3 6 0 6 2 2 4 3 4 4 4 2 1 3 3 1 0 3 10 1 0 1 1 2 3 4 6 4 8 4 3 4 2 2 5 4 3 0 2 2 3 4 1 1 0 3 3 5 2 0 5 4 0 3 3 1 0 4 1 3 4 4 2 1 6 3 2 2 8 5 5 3 1 0 3 4 2 7 1 6 5 3 3 2 1 3 2 1 3 2 3 2 2 2 8 3 2 0 1 1 2 1 5 1 3 3 2 1 1 2 3 3 2 3 1 1 3 1 5 0 0 1 1 2 1 4 1 0 0 2 0 0 1 0 2 2 0 3 0 1 1 1 0 0 0 1 2 0 0 0 0 0 0 0 2 1 1 0 0 0 …
5 3 3 1 3 3 0 4 4 3 9 5 0 3 4 6 6 3 1 3 1 2 2 1 2 5 3 1 1 2 2 3 2 1 3 0 4 3 2 4 3 3 3 5 3 1 2 1 1 2 5 4 4 1 2 3 0 4 3 2 0 1 3 5 2 3 0 2 0 1 1 1 3 3 1 3 3 2 3 1 2 1 2 2 0 0 1 2 0 4 1 2 1 3 2 3 1 4 1 2 2 6 0 4 6 3 6 4 5 6 2 5 2 4 0 5 1 2 1 3 1 0 1 6 4 4 2 1 6 4 1 1 2 5 2 4 0 1 3 2 1 2 1 0 0 0 2 2 1 2 4 0 4 3 0 2 1 4 4 0 1 1 2 1 1 0 1 3 2 1 0 0 1 2 0 0 0 0 1 0 1 1 0 1 1 0 1 0 1 0 1 0 0 0 0 1 1 0 1 1…
5 3 4 6 0 4 4 1 0 2 4 2 3 1 1 2 1 7 2 3 1 4 2 2 2 2 3 2 1 1 4 2 2 6 1 3 1 2 3 3 2 7 4 2 5 3 2 4 1 2 0 3 3 6 1 3 1 4 3 6 4 1 4 2 1 3 1 1 3 5 6 2 3 2 1 1 1 1 3 2 4 0 2 4 4 2 0 2 3 1 3 3 5 3 2 1 1 2 0 0 1 2 0 3 5 3 8 3 4 6 2 4 6 1 3 4 5 3 1 2 8 4 2 3 1 3 0 3 2 4 5 4 0 1 1 2 0 2 4 2 0 1 1 1 3 3 1 4 3 2 0 0 3 1 2 0 1 2 1 1 2 1 3 2 1 2 2 1 2 2 0 2 2 0 2 1 1 1 1 2 1 1 1 0 1 0 0 2 0 2 0 0 0 0 0 0 0 0 0 0…
2 2 3 2 2 6 1 3 0 0 3 1 3 3 2 0 2 3 0 2 7 3 1 1 0 4 1 2 1 6 5 1 4 3 5 3 3 4 1 0 7 1 4 0 3 1 4 4 2 2 3 3 4 3 2 3 1 4 3 1 3 7 2 2 1 1 0 2 3 3 2 1 4 3 4 5 3 1 2 1 2 5 1 4 1 3 2 1 3 3 3 0 1 1 4 1 6 3 1 2 3 3 3 1 4 5 3 0 2 3 3 2 1 5 0 2 3 0 4 0 3 2 3 1 2 4 2 1 2 3 1 4 1 1 0 3 2 7 2 4 2 2 4 0 1 0 4 2 1 0 2 1 1 0 2 0 0 1 0 2 1 3 1 2 1 0 2 1 0 3 1 0 2 1 0 0 2 1 0 0 0 0 1 1 0 0 1 2 1 0 1 1 3 0 1 0 0 1 0 1…
2 4 2 4 1 6 1 2 2 1 1 3 2 0 5 3 4 2 2 1 5 3 0 3 3 1 2 3 1 3 2 3 2 4 0 1 1 4 4 1 4 1 3 3 3 8 2 1 1 1 2 3 2 3 2 5 1 3 3 6 1 2 2 2 2 4 4 0 3 0 2 1 1 2 2 1 4 1 2 1 3 0 1 2 2 0 6 2 2 2 3 1 2 3 4 0 2 0 3 1 5 0 2 1 8 1 3 3 1 2 3 2 2 4 4 1 4 3 2 2 3 2 4 2 4 3 2 0 2 4 3 3 0 0 1 3 0 3 5 1 1 0 0 0 2 0 0 0 3 2 2 1 3 1 4 2 2 1 3 1 3 1 1 2 0 1 2 0 2 0 1 1 1 3 1 4 0 1 0 0 0 4 1 0 2 0 1 0 1 0 0 3 0 0 2 0 0 2 1 0…
3 1 3 3 4 3 1 1 1 4 6 3 0 1 4 3 0 3 4 0 1 4 1 1 2 3 2 5 2 5 2 4 1 3 0 2 3 3 3 1 1 0 5 0 2 1 2 2 7 2 1 3 4 2 1 2 0 5 3 1 1 7 2 5 2 3 3 1 0 1 3 0 1 1 0 4 5 6 1 0 1 2 1 1 1 0 0 1 3 0 2 2 0 2 3 1 3 0 1 1 3 2 1 1 2 0 1 2 1 3 5 1 2 1 3 5 1 4 1 3 4 1 3 4 2 3 1 1 3 3 2 2 1 2 1 0 2 2 1 0 3 2 2 1 0 1 0 0 1 0 1 0 1 2 0 1 0 2 0 2 1 1 1 0 3 0 1 0 2 2 1 1 1 0 2 1 2 1 0 0 3 2 0 0 3 0 1 2 0 0 1 0 0 0 1 1 0 0 2 0…
4 2 2 0 4 3 1 2 1 0 1 0 2 2 3 2 1 2 1 2 2 3 5 2 3 4 2 0 2 2 1 2 0 5 1 3 1 4 1 2 1 0 1 3 3 2 1 3 1 2 1 4 3 1 2 3 1 2 3 2 1 1 3 1 1 0 3 1 5 1 2 0 3 3 3 3 0 0 1 4 2 1 1 1 4 0 1 2 1 1 3 4 0 0 0 0 3 1 1 2 1 1 0 1 1 1 4 2 3 0 3 1 3 2 4 1 0 0 0 3 1 2 0 1 3 7 1 1 1 1 2 1 1 2 3 1 2 1 1 1 4 2 1 0 0 1 0 5 0 2 1 2 1 0 2 2 1 1 0 0 0 1 4 0 1 2 1 1 0 0 0 1 1 0 0 2 0 1 0 2 0 0 0 0 0 0 1 0 0 0 0 1 0 0 1 0 1 0 0 0…
0 0 1 1 3 1 0 2 1 2 0 0 3 2 0 1 3 2 2 3 1 2 3 2 2 1 3 6 3 0 1 1 1 2 2 1 0 0 1 1 1 1 3 5 2 1 0 3 0 3 0 1 1 1 5 1 1 0 1 4 0 2 2 2 4 3 0 2 0 1 2 0 0 2 2 4 3 1 2 1 1 3 6 2 1 4 2 1 1 1 0 1 0 0 0 1 2 0 2 2 1 0 1 0 4 2 2 1 3 2 1 3 0 1 5 3 2 1 2 2 2 1 3 1 2 3 4 1 0 3 1 4 0 4 4 1 0 2 3 0 2 0 2 0 1 1 0 0 3 0 4 1 0 1 1 1 0 0 0 0 2 0 0 0 0 1 0 2 0 1 0 1 0 2 1 1 1 0 0 1 3 0 1 0 1 0 0 2 1 1 0 0 0 0 1 1 0 1 0 0…
0 0 3 2 0 1 3 3 2 1 3 1 2 2 4 1 1 1 1 1 0 2 1 5 4 2 0 2 0 1 2 2 0 0 1 1 0 2 0 0 3 2 1 0 3 0 2 2 2 3 0 2 1 1 3 2 0 1 2 3 2 0 1 2 3 1 3 2 2 2 1 1 1 2 1 2 3 1 2 2 2 1 1 0 2 1 1 1 1 0 0 1 1 3 0 1 0 1 0 3 1 1 0 0 2 3 0 2 2 1 0 1 1 2 1 3 0 1 1 1 1 2 1 0 1 4 0 5 2 2 1 2 0 2 2 1 2 2 2 4 2 1 0 2 0 3 2 2 0 1 0 0 0 1 1 0 1 0 0 0 1 1 0 1 1 1 0 1 1 0 1 0 1 1 0 0 0 0 0 0 1 2 1 0 0 1 0 0 0 0 1 0 0 0 1 0 0 0 0 0…
1 1 1 0 1 0 1 2 0 0 1 2 2 2 0 1 1 3 2 1 0 1 0 2 1 0 1 2 2 1 2 1 1 2 0 3 1 0 1 2 1 2 2 1 0 2 1 0 0 4 0 2 1 1 1 1 1 0 1 0 2 0 3 0 2 1 2 1 0 0 1 0 1 0 1 2 3 0 2 1 2 1 3 1 3 1 1 2 1 1 1 2 1 0 2 0 1 2 2 2 1 2 0 0 2 0 0 0 3 1 2 0 0 1 3 0 2 2 2 0 1 2 0 2 2 0 4 0 2 1 0 1 1 0 2 0 1 1 2 1 2 1 1 1 0 4 0 0 2 0 0 1 1 0 0 2 1 1 0 2 0 2 0 2 2 0 0 3 0 1 0 2 0 0 1 0 0 0 0 0 0 1 0 0 1 1 2 0 1 0 0 0 0 1 1 0 1 0 1 0…
0 0 0 0 0 2 2 0 0 2 2 1 1 0 3 0 1 3 0 0 0 0 1 2 2 0 1 0 0 1 5 2 1 0 0 0 0 2 1 0 2 3 1 0 1 3 1 0 0 0 1 2 0 1 2 0 0 2 2 1 1 2 0 0 1 0 2 0 1 4 1 1 1 0 1 0 0 1 0 0 1 1 1 0 0 1 3 2 0 2 1 3 1 0 1 0 0 2 1 2 1 2 0 2 1 0 2 2 1 3 1 1 2 1 0 0 0 2 0 1 1 0 0 2 2 0 0 0 2 0 2 0 0 3 1 1 1 1 1 3 1 1 0 1 1 1 0 0 2 1 1 0 0 0 1 2 0 1 1 0 2 1 0 0 0 1 0 0 0 0 0 3 0 0 0 0 0 2 1 0 0 0 0 0 0 0 0 0 0 0 1 0 1 0 1 0 1 0 0 0…
3 0 3 1 1 0 1 0 0 0 0 1 0 1 1 0 2 1 1 1 1 2 0 0 4 1 0 0 0 0 0 1 0 0 1 0 0 0 2 1 0 1 2 1 0 2 1 4 2 0 0 0 1 0 1 1 0 0 0 1 1 2 2 4 2 0 3 2 2 3 2 1 1 1 2 1 0 1 0 2 0 2 2 0 2 2 3 2 2 1 1 1 1 0 0 1 1 1 1 1 0 1 0 0 2 1 0 0 1 2 0 3 2 2 2 0 3 2 1 0 2 3 1 0 3 0 2 1 1 0 2 1 0 1 3 1 0 1 3 1 0 1 0 1 1 1 0 1 1 0 1 0 0 4 2 0 0 1 0 1 0 0 1 1 0 0 1 0 0 3 1 1 0 1 0 2 0 0 0 0 1 0 0 0 0 0 0 0 0 0 0 1 0 0 0 0 0 0 0 1…
0 1 3 0 0 1 1 2 0 1 0 0 0 2 1 1 0 0 0 0 0 1 0 1 0 0 0 0 2 1 1 0 1 0 0 2 2 1 1 1 1 0 0 2 2 1 2 1 0 2 0 3 2 0 0 0 1 0 0 0 1 2 0 1 0 2 1 0 1 2 1 1 0 0 0 1 2 0 0 0 0 0 0 2 3 1 0 1 3 1 1 0 0 0 0 1 0 1 1 1 0 0 2 0 2 0 1 1 3 2 2 3 0 0 0 1 0 0 1 0 0 1 3 0 1 4 0 0 2 3 0 0 1 0 2 2 1 1 0 0 2 0 1 1 0 0 1 1 2 0 0 1 1 0 1 1 0 1 1 0 2 1 1 0 2 0 0 0 0 0 0 2 0 0 0 0 0 0 1 0 0 1 0 0 1 0 0 0 0 0 0 2 0 0 0 1 0 0 0 0…
0 0 1 1 1 2 1 0 0 1 1 0 1 2 0 0 1 1 0 0 0 1 1 2 1 1 1 1 2 2 2 0 1 0 0 1 0 1 0 1 0 0 0 2 1 0 0 0 3 0 1 1 0 1 0 4 0 0 0 0 1 1 0 0 1 0 2 0 0 0 0 0 0 0 0 0 0 1 1 1 3 1 1 0 0 0 0 0 1 0 0 2 0 1 0 0 1 1 0 1 0 1 3 0 1 2 1 0 1 0 0 1 0 1 1 0 0 2 2 0 0 3 1 2 0 3 1 2 2 0 2 0 1 2 1 0 1 0 0 0 3 1 1 0 0 1 0 0 0 1 2 1 1 1 1 0 2 1 0 0 1 2 0 0 0 0 0 1 1 0 0 0 0 0 0 0 0 0 0 1 0 0 0 0 0 3 0 1 0 0 0 4 0 0 0 0 0 0 0 0…
0 1 0 0 0 1 1 3 1 0 2 2 0 3 1 0 0 0 1 1 0 1 1 1 2 1 0 2 1 0 2 0 3 2 0 0 1 1 0 0 1 0 3 0 0 1 0 2 0 3 0 0 2 1 0 0 0 0 1 0 0 0 0 0 1 1 0 1 4 3 0 1 1 0 1 0 0 0 2 0 0 2 0 1 1 2 0 2 0 1 0 0 0 0 0 2 2 1 1 0 1 1 0 2 1 1 0 3 1 0 0 0 1 2 0 1 0 0 1 1 1 2 2 3 2 1 2 3 1 2 2 3 1 2 0 1 0 2 0 1 2 0 1 2 2 0 0 0 0 1 2 1 0 2 0 0 0 1 0 2 2 0 0 0 0 0 0 0 0 0 0 0 0 0 0 0 0 0 1 0 2 0 0 0 0 0 0 0 0 1 0 1 0 1 0 0 0 1 0 0…
1 0 1 1 2 1 1 1 0 1 0 0 0 1 0 0 2 0 1 1 3 1 2 1 0 0 1 0 1 1 1 1 1 0 0 0 1 0 0 0 0 0 0 1 1 1 0 0 2 0 0 1 1 1 1 1 1 0 0 0 3 0 1 1 1 1 0 0 1 0 0 0 2 0 0 0 1 1 0 0 0 1 0 1 1 1 1 0 1 1 3 0 1 1 0 1 0 2 0 0 0 1 0 0 0 0 1 0 0 0 0 1 1 0 0 4 0 0 1 2 0 1 2 0 0 0 2 0 1 0 0 1 0 0 2 0 0 1 1 0 0 0 0 1 0 0 0 2 0 1 0 1 2 0 1 0 0 1 0 0 0 0 0 0 0 0 0 0 0 2 1 0 0 0 0 0 0 2 1 0 1 0 0 0 1 0 0 0 0 0 0 1 1 0 1 0 0 1 0 0…
0 0 0 1 1 0 0 0 1 0 0 1 1 2 0 1 0 0 1 1 1 1 0 0 1 1 0 0 0 2 1 0 2 0 1 0 0 1 1 1 0 0 0 2 0 2 2 0 1 0 0 0 0 2 1 0 0 1 0 2 1 3 0 1 0 0 2 0 1 0 0 2 1 1 0 0 1 1 1 0 3 0 1 0 0 1 0 1 0 2 0 0 0 1 0 0 0 0 1 0 0 1 0 0 0 0 3 1 0 1 2 0 1 0 1 1 0 2 1 1 1 0 0 0 1 0 0 0 0 2 2 2 1 0 1 1 1 0 0 0 0 1 0 0 1 1 0 1 2 0 0 1 0 1 0 2 0 1 2 1 1 1 0 0 0 0 0 2 1 0 0 0 0 0 0 0 0 0 1 0 0 0 0 0 1 0 0 0 0 0 1 0 1 1 0 0 0 0 0 0…
0 0 1 1 2 3 0 0 2 2 1 1 3 0 0 1 0 0 0 1 0 0 1 1 0 0 0 0 0 0 1 1 1 2 0 3 1 0 0 0 0 1 0 0 0 0 0 2 0 1 0 1 0 1 3 1 1 0 0 0 1 0 0 0 0 1 2 1 0 0 0 1 0 0 1 1 0 1 0 0 0 0 0 1 0 0 0 1 0 0 0 1 0 1 1 1 1 1 0 0 0 1 0 0 2 0 1 0 1 1 0 0 1 0 0 0 2 1 2 2 1 1 2 1 1 0 3 1 1 1 0 2 1 0 0 1 0 1 0 0 0 0 1 0 0 0 0 0 0 0 1 0 0 1 0 0 0 1 0 0 0 0 1 0 0 1 0 0 0 0 0 0 0 0 0 0 1 1 1 1 0 0 1 0 0 0 0 0 0 0 0 0 1 0 1 0 0 0 0 0…
0 0 1 0 0 1 0 0 1 0 0 0 1 0 0 1 1 0 0 1 0 1 0 0 0 0 0 2 1 2 2 0 0 0 0 1 1 0 0 1 0 0 1 0 0 1 1 1 0 1 1 0 1 0 0 0 1 0 0 0 0 0 0 1 0 0 0 0 0 1 0 0 0 3 0 3 1 0 0 1 0 0 3 1 1 0 0 0 0 2 1 0 1 1 0 1 2 0 0 1 0 1 0 0 2 1 0 1 0 0 0 0 2 1 0 0 1 1 0 0 0 0 0 1 1 2 2 0 2 0 1 0 0 2 2 0 1 0 1 2 0 0 0 1 0 0 0 0 0 0 1 0 1 0 0 0 0 0 1 0 0 0 0 0 0 0 0 0 1 1 1 0 0 0 0 1 1 0 0 0 0 1 0 1 0 0 0 0 0 0 0 0 0 0 0 0 0 1 0 1…
1 0 1 1 3 0 2 2 2 1 0 0 0 1 1 0 1 1 1 0 1 0 0 1 0 1 2 3 2 0 0 0 0 0 0 0 0 0 1 0 1 2 1 0 1 2 0 1 1 1 0 0 0 0 0 1 0 1 0 1 1 0 2 2 0 1 1 2 0 1 2 0 0 1 1 1 0 1 0 1 1 0 4 0 0 0 1 1 1 0 0 2 1 1 0 0 0 0 0 1 0 1 2 1 2 0 1 3 0 1 2 1 1 0 0 1 0 0 0 1 0 1 0 0 0 0 0 0 1 1 0 1 1 1 0 2 0 0 0 0 2 0 0 0 0 0 0 0 0 0 1 1 0 0 0 0 1 1 1 0 0 0 0 0 0 0 0 0 1 0 0 0 0 0 0 1 0 1 0 0 1 0 0 0 0 1 0 0 0 0 1 0 0 0 0 0 0 0 1 0…
3 0 2 1 3 0 1 3 0 1 0 0 2 1 2 0 0 0 0 1 1 0 0 0 0 0 0 0 0 1 1 2 0 1 1 1 2 2 1 1 0 1 1 0 1 0 1 1 1 1 0 0 1 0 1 1 0 0 0 0 1 0 0 0 0 0 0 0 0 0 0 0 1 1 1 1 0 0 0 3 0 1 0 1 1 1 2 1 0 1 0 1 0 0 0 0 1 0 0 0 0 0 0 0 0 0 1 0 1 1 1 0 0 2 0 1 1 0 0 0 1 1 0 1 2 2 1 0 0 1 1 2 0 0 1 1 0 2 1 0 0 0 0 1 0 0 0 0 0 2 0 2 0 0 0 0 0 0 0 0 0 0 0 1 1 0 0 0 0 0 0 0 0 0 0 0 0 0 0 1 0 0 0 0 0 1 0 1 0 0 0 0 1 0 0 1 0 0 0 0…
1 1 0 1 1 1 0 0 1 0 0 0 0 0 1 2 0 0 1 0 0 0 1 0 1 2 1 1 0 0 0 0 0 0 0 1 0 0 0 0 2 0 2 0 1 0 0 0 0 3 0 0 1 0 0 0 0 0 1 0 1 0 1 0 2 2 0 1 0 1 0 1 0 0 1 0 1 1 0 1 1 0 2 0 0 0 0 0 1 3 1 0 0 0 1 1 0 2 0 2 0 0 1 0 0 0 0 1 1 2 0 1 1 3 1 0 0 1 1 1 0 0 0 0 0 0 0 1 0 0 2 0 2 1 0 1 0 2 1 1 0 0 0 0 0 0 0 1 1 2 0 1 0 0 1 0 0 0 3 0 0 0 1 1 0 0 0 0 1 1 0 1 0 0 0 0 0 1 1 0 0 0 0 0 0 0 2 0 1 0 1 1 0 1 1 1 0 0 0 0…
1 1 0 0 1 0 1 0 0 0 2 1 0 0 0 1 0 0 0 0 0 0 1 1 0 0 1 1 0 0 0 0 0 2 1 0 0 0 0 0 1 1 0 1 0 0 0 0 0 0 1 2 1 0 0 0 0 1 1 0 0 1 0 0 1 1 0 0 0 1 1 0 1 1 0 0 1 0 0 0 0 3 1 0 0 0 0 0 0 0 0 2 0 1 0 0 0 1 0 0 0 0 0 0 0 0 0 0 1 0 1 0 0 0 1 0 0 0 1 0 1 0 1 1 0 1 0 0 1 0 1 1 0 1 0 1 1 0 0 0 1 2 0 0 0 0 0 0 0 0 0 0 1 2 1 0 0 0 0 0 0 0 0 0 0 0 0 0 0 0 0 1 1 0 0 0 0 0 0 0 0 0 1 0 1 0 0 0 1 0 0 0 0 0 0 0 0 0 0 0…
0 2 0 0 2 0 0 2 0 0 1 1 0 2 0 2 1 0 1 1 0 0 1 0 1 0 0 1 0 1 0 0 1 0 0 2 0 0 0 0 1 3 0 1 1 0 0 0 1 0 0 0 0 0 1 0 0 0 1 0 1 0 0 0 0 0 0 2 3 0 1 1 0 0 0 0 1 0 0 0 0 0 0 1 2 1 1 1 1 0 0 0 0 0 0 1 0 0 0 1 0 0 0 0 0 0 1 0 1 0 1 2 0 0 3 0 0 0 1 0 0 1 1 2 0 1 2 0 1 1 2 0 0 0 0 1 1 0 0 0 4 0 0 0 0 0 0 0 0 0 0 0 1 0 0 1 1 0 0 1 1 0 0 0 0 1 0 0 1 0 1 2 0 0 0 1 0 0 1 0 0 0 1 0 0 0 0 0 0 0 0 0 0 0 0 0 0 0 1 0…
0 0 1 2 0 1 0 0 0 1 1 1 0 1 0 1 0 2 0 0 0 1 0 1 1 1 0 1 0 0 2 0 2 0 0 2 0 0 1 0 2 0 0 0 0 0 0 1 2 0 0 2 0 0 1 2 0 2 0 1 0 2 0 0 3 0 1 0 0 1 1 1 2 1 0 0 0 0 0 1 0 1 0 1 0 1 1 0 2 1 0 1 0 1 0 0 0 0 1 0 0 0 1 1 1 0 1 1 0 2 0 0 1 1 1 0 0 1 0 0 0 0 0 2 0 0 1 0 2 0 0 0 1 1 0 0 0 1 0 0 1 0 0 1 0 0 0 0 2 0 2 0 1 1 1 0 0 1 0 0 0 0 0 0 0 1 1 0 1 0 0 0 0 0 0 0 0 0 0 0 0 0 0 0 0 0 0 0 1 0 0 0 0 0 0 1 0 1 0 1…
0 1 2 1 0 0 0 0 0 0 2 0 1 1 0 2 0 0 0 0 3 2 2 0 0 2 0 0 0 1 0 1 0 1 1 1 1 1 0 0 0 0 3 1 1 0 0 2 1 0 2 2 1 0 0 0 0 1 1 0 0 1 1 0 2 0 0 0 2 0 0 1 0 1 0 0 0 0 1 1 0 0 1 1 1 0 0 0 0 1 0 1 0 1 0 0 1 0 1 1 0 1 1 0 0 0 1 3 0 2 0 1 0 0 0 0 0 0 0 3 0 0 1 1 0 0 0 0 1 1 1 0 0 1 1 0 0 0 1 1 0 0 1 0 0 0 0 0 0 1 0 1 1 0 0 0 0 0 0 0 0 0 0 0 0 0 2 0 0 1 0 0 0 0 0 2 0 0 0 0 0 0 0 0 1 0 0 0 0 0 0 0 0 0 0 1 0 0 0 0…
1 1 3 0 0 1 0 1 2 1 0 1 0 0 0 0 0 1 0 0 1 0 0 0 1 0 1 0 1 0 0 0 0 0 1 0 1 1 0 0 1 0 3 1 1 0 2 0 1 0 0 0 1 0 1 2 1 0 0 0 0 1 0 0 1 0 0 1 0 1 1 1 1 0 2 1 1 1 0 0 1 0 1 1 0 0 1 0 0 0 1 1 1 2 0 1 1 0 0 0 2 0 0 1 1 1 0 0 0 0 1 0 0 0 2 0 0 0 0 0 0 0 0 3 1 1 1 0 0 1 0 0 0 0 0 1 1 0 2 2 0 0 1 0 0 0 0 0 0 0 0 0 0 1 0 0 0 0 0 0 0 0 0 0 0 0 1 0 0 1 0 0 0 0 0 0 0 0 0 0 1 0 1 0 1 0 0 0 0 0 0 0 0 0 0 0 0 0 0 1…
2 1 0 1 0 1 0 0 1 0 0 1 0 1 0 0 0 2 1 0 0 0 0 1 0 1 0 2 1 0 1 0 1 0 2 0 0 0 0 2 1 3 0 1 1 0 0 2 1 0 1 1 2 1 0 1 0 2 0 1 1 1 0 0 0 2 1 1 0 1 0 0 2 1 0 0 2 0 0 1 2 0 0 1 0 0 0 1 0 0 1 1 1 0 0 0 0 1 2 0 1 1 0 1 1 2 0 2 1 1 1 0 0 0 0 0 1 0 1 1 1 1 1 1 1 3 0 0 0 0 0 1 2 0 1 1 0 0 0 0 1 1 0 0 0 0 0 0 0 0 2 0 0 2 0 1 0 0 0 0 0 1 0 0 0 1 0 0 0 0 0 0 0 0 1 0 1 2 1 0 1 0 0 0 0 0 0 0 0 1 1 0 0 0 1 1 0 0 0 0…
0 1 1 0 0 0 1 0 0 1 1 0 0 2 0 2 2 0 1 2 1 0 1 0 1 1 1 0 2 0 1 1 1 1 1 1 0 0 1 2 0 2 0 0 0 0 0 1 1 1 0 0 0 0 2 1 1 0 0 1 0 2 0 0 1 1 0 0 2 1 1 0 1 0 2 1 0 0 1 2 0 3 0 0 0 0 1 0 0 0 1 1 1 0 2 1 0 0 0 2 0 0 1 0 1 1 0 0 1 1 1 1 0 0 1 2 0 2 1 0 3 1 3 1 1 2 1 5 0 0 0 0 1 1 0 1 0 0 0 1 1 1 0 0 0 0 0 0 1 1 0 0 0 0 0 0 0 0 0 0 0 0 0 0 0 0 0 0 0 0 1 0 0 0 0 0 0 0 0 0 0 0 0 0 0 0 0 0 1 0 0 0 0 0 0 1 0 0 1 0…
2 0 0 2 0 1 0 1 0 0 2 0 1 2 0 0 0 1 1 1 0 1 0 0 0 1 1 0 0 1 0 0 0 1 1 0 0 0 0 2 0 2 2 0 1 0 1 0 0 0 0 0 2 0 1 0 0 0 1 1 0 2 0 1 0 2 0 1 0 1 0 2 0 1 2 0 0 0 0 0 0 0 0 1 0 0 2 0 0 2 1 1 3 0 0 1 0 0 0 1 1 0 0 1 0 0 0 0 0 2 0 3 2 3 1 0 1 2 2 1 0 2 0 0 1 0 0 1 1 1 0 0 0 0 0 0 0 0 0 1 1 0 1 0 1 0 0 0 1 0 0 0 0 0 1 0 0 0 0 0 1 1 0 0 0 1 0 0 0 0 1 1 2 0 0 0 1 0 0 0 0 0 0 0 0 0 1 0 0 0 0 0 0 1 0 1 1 0 0 0…
0 0 0 1 0 1 0 0 2 0 1 0 0 0 0 1 0 0 2 1 1 0 1 0 0 0 0 0 0 0 0 0 1 0 0 0 1 0 0 3 0 1 0 3 0 0 0 1 0 1 2 0 0 0 0 0 3 0 0 0 1 0 0 1 0 1 1 1 1 0 0 1 0 0 1 0 0 0 0 0 1 0 0 0 1 0 0 0 2 0 0 0 0 1 1 0 0 0 1 1 1 2 1 1 2 1 0 2 0 0 1 1 0 1 0 1 1 0 0 0 0 4 1 0 2 0 1 1 1 0 0 0 0 0 1 0 1 0 0 1 0 1 0 0 1 0 1 0 0 0 0 0 0 0 0 0 1 1 0 0 0 0 0 0 0 0 0 0 1 1 1 0 0 0 0 0 0 0 0 0 1 0 0 1 0 0 1 0 0 0 0 1 0 1 0 0 0 0 0 0…
0 5 1 2 2 0 0 1 1 1 2 1 0 0 0 0 0 0 0 1 1 2 0 0 0 0 0 2 1 0 0 0 0 1 1 0 1 1 0 1 0 1 1 1 0 0 1 1 0 0 1 1 0 1 1 0 0 0 1 0 0 0 0 1 0 1 0 0 1 0 0 0 0 1 0 1 0 0 0 2 0 2 1 1 1 0 1 1 0 0 1 1 0 1 1 0 1 3 3 0 1 1 1 0 0 1 0 0 2 1 1 0 0 0 0 0 0 1 0 1 1 2 0 0 2 0 0 1 1 1 0 1 0 3 0 1 1 1 2 1 0 1 0 0 0 0 0 0 1 0 0 1 0 0 1 1 1 1 0 0 1 0 0 0 0 0 0 0 0 0 0 0 0 0 1 0 0 0 0 0 0 1 0 0 0 0 0 2 0 0 0 0 0 0 0 1 1 0 0 1…
0 0 0 1 0 1 0 2 0 0 1 1 0 1 0 0 2 2 2 1 0 1 0 0 0 1 0 0 0 0 1 1 0 0 1 1 1 0 0 2 0 2 1 0 2 1 1 0 2 0 0 0 0 1 0 1 2 0 0 0 0 0 0 0 1 0 1 1 1 1 1 0 0 0 1 0 0 1 1 0 3 1 0 2 1 2 1 1 0 1 0 0 0 0 0 0 0 0 2 2 0 0 1 2 1 1 0 0 1 2 1 0 2 0 0 1 0 0 0 1 0 1 0 0 1 0 1 0 1 0 0 0 0 1 2 1 0 1 0 1 1 0 1 0 1 1 0 0 1 1 0 0 0 0 1 0 0 1 1 0 1 1 1 0 1 1 0 0 0 0 0 1 0 2 0 1 1 0 0 0 0 0 0 0 1 0 0 1 0 0 0 0 1 0 1 0 0 1 0 0…
0 1 0 1 1 1 0 1 1 1 1 0 1 0 0 1 2 1 0 0 0 0 0 0 0 0 0 0 0 2 1 2 0 1 0 0 1 1 0 1 1 0 2 2 0 1 1 0 1 2 2 1 1 0 0 1 2 0 0 0 0 1 2 1 1 0 0 0 0 1 0 0 2 1 2 1 1 0 0 1 0 1 0 0 1 1 1 2 0 0 0 0 0 1 0 0 1 0 3 0 2 0 0 0 0 0 1 2 1 2 1 0 1 0 4 1 2 2 0 1 1 1 3 2 4 0 0 3 0 1 0 1 0 2 2 1 0 1 1 0 0 0 0 0 0 0 1 0 1 1 1 0 2 1 0 0 0 0 0 1 1 1 0 0 0 0 1 0 0 0 0 0 0 0 0 0 0 0 0 0 0 0 2 0 0 0 0 0 0 0 0 0 0 0 0 1 0 0 0 1…
1 1 0 0 0 2 1 0 0 1 0 0 0 0 0 1 0 0 0 2 1 0 2 1 1 1 0 0 0 1 0 0 0 0 2 0 0 0 1 0 0 3 0 0 1 2 0 1 0 0 1 0 0 0 1 0 2 1 1 1 0 0 1 2 1 0 0 1 1 2 2 1 0 1 1 0 1 1 0 1 1 0 1 2 0 2 0 0 0 2 0 0 0 0 0 0 1 0 0 0 0 2 0 0 1 3 1 1 0 2 3 1 2 1 0 0 0 2 0 2 0 0 2 0 0 0 4 1 2 0 1 1 0 4 0 1 1 0 1 0 1 1 0 0 1 1 1 1 0 1 0 0 1 0 0 0 0 0 0 0 0 0 0 1 1 0 0 0 0 0 0 0 0 0 1 0 0 0 0 0 0 1 0 0 0 1 0 0 1 0 0 1 0 0 0 1 0 0 0 1…
2 1 0 1 0 0 2 1 0 0 0 2 0 2 1 1 1 1 1 0 1 2 0 1 1 0 0 1 0 2 0 0 1 1 0 0 1 0 2 1 0 2 0 2 1 0 1 0 1 0 1 1 0 1 0 1 1 0 3 0 2 0 0 0 0 1 1 1 1 0 0 1 0 1 0 1 0 0 0 0 1 0 0 2 0 0 1 1 0 0 0 0 0 0 0 0 2 1 0 1 1 0 2 2 0 1 1 1 1 1 0 0 0 0 1 1 1 0 0 0 1 1 1 2 0 0 0 0 1 1 2 0 0 1 0 1 1 1 0 0 0 0 2 2 0 0 0 0 0 0 1 1 1 0 0 0 0 0 0 1 1 0 0 2 1 0 0 0 0 1 1 0 0 0 0 0 0 0 0 0 1 1 0 1 0 0 0 0 0 0 0 0 1 1 1 0 0 0 0 0…
1 2 2 1 1 0 1 2 0 0 1 1 0 1 2 0 1 0 1 2 1 1 0 2 1 1 2 1 1 2 1 0 1 1 2 0 0 1 0 0 0 1 1 0 0 0 0 0 1 0 0 2 0 0 0 1 1 0 0 1 2 1 1 0 0 0 1 0 0 0 0 0 1 0 1 1 1 0 0 0 0 1 1 0 1 0 0 1 0 0 0 2 0 0 1 1 0 1 0 0 1 1 2 0 1 1 2 1 1 2 0 2 1 1 0 1 1 1 2 0 1 0 0 1 1 2 1 1 0 0 0 1 0 1 1 0 2 0 0 1 0 0 0 0 0 1 1 1 1 1 1 0 0 0 0 1 0 0 0 0 0 0 0 0 1 0 0 0 0 0 1 2 0 0 0 0 0 0 0 0 0 0 1 0 0 0 0 0 2 0 2 0 0 0 0 0 0 0 0 0…
0 1 0 3 0 0 0 1 0 0 1 0 2 0 0 1 1 2 2 2 2 1 2 0 0 3 0 1 0 0 0 1 1 1 2 1 1 1 1 2 0 1 0 1 1 1 0 1 2 3 0 1 1 1 2 1 0 0 0 2 1 0 0 0 1 1 1 3 2 1 0 1 1 2 1 0 0 0 0 1 2 1 0 0 1 1 0 0 1 1 0 1 0 0 1 0 3 1 0 1 0 0 1 0 1 2 0 0 1 0 1 1 1 0 1 1 2 1 1 0 2 1 2 0 1 1 0 0 1 1 0 0 0 0 0 3 0 0 0 1 1 0 0 0 0 1 1 0 1 1 1 0 0 0 0 3 0 1 1 1 0 0 1 1 0 1 0 0 0 0 0 1 1 0 1 0 0 0 0 0 0 0 0 0 0 0 0 1 1 0 1 0 0 1 0 1 0 1 1 1…
1 0 1 0 2 1 0 2 0 1 1 0 0 1 1 0 0 0 0 0 0 0 1 1 0 0 2 2 0 1 0 1 1 2 2 0 0 1 2 0 1 0 2 2 0 2 0 2 1 0 1 0 2 0 0 1 3 0 2 1 2 0 2 1 1 1 0 1 1 0 0 0 0 1 0 0 1 2 3 0 0 2 0 0 3 2 1 0 1 0 0 2 0 1 1 1 1 0 1 2 1 5 1 2 0 3 1 1 4 0 0 1 1 1 1 4 2 0 2 1 0 1 1 0 6 2 1 1 3 1 2 0 1 1 1 1 0 0 0 0 2 0 0 0 0 1 0 0 2 1 2 0 1 0 0 0 0 0 0 0 1 1 0 0 0 1 0 0 1 0 0 0 0 0 0 0 0 0 0 0 0 0 1 0 0 0 1 0 0 1 1 1 0 0 0 1 0 0 0 1…
1 1 3 1 2 0 2 1 0 2 1 0 0 0 0 0 3 1 0 2 1 2 0 1 2 1 0 2 3 0 0 0 0 1 0 3 1 0 0 0 0 1 2 0 1 0 0 0 0 0 2 1 2 0 0 1 0 1 0 0 5 0 2 0 0 0 4 1 2 0 0 0 0 1 1 0 1 0 0 1 2 2 0 0 0 0 1 2 1 0 0 1 1 0 3 2 2 0 0 1 1 1 1 2 0 1 1 1 1 1 1 0 3 2 1 2 1 0 1 0 1 0 1 0 2 2 1 1 0 0 0 1 1 2 2 1 1 0 2 0 1 1 0 3 0 1 1 0 1 0 1 1 2 4 1 1 1 1 1 1 0 1 1 2 0 0 0 0 1 0 1 0 0 0 0 0 2 0 0 0 0 1 0 0 0 1 0 0 0 0 0 1 0 0 1 0 2 1 1 0…
0 0 1 0 0 0 1 0 2 0 1 1 4 1 0 0 0 1 1 0 1 0 1 1 0 3 2 0 1 1 2 2 0 0 0 0 0 0 1 2 1 0 1 2 1 0 1 2 0 2 1 0 2 1 1 0 0 0 1 1 0 1 0 1 3 0 0 1 0 0 0 1 0 0 1 0 2 1 4 0 2 3 0 0 1 1 0 0 0 3 0 0 1 3 0 0 2 0 0 1 0 0 0 0 0 0 3 3 1 0 1 0 0 1 2 0 0 0 0 1 1 3 0 1 0 0 1 1 0 1 1 2 0 1 1 4 0 0 0 0 1 0 0 1 0 0 3 0 0 2 0 0 2 0 1 0 0 0 0 0 0 0 0 2 2 1 0 0 1 1 0 0 0 1 3 2 1 0 0 0 0 0 0 1 0 1 0 0 0 0 0 0 0 0 0 0 0 0 0 0…
2 0 1 0 1 1 0 1 2 1 0 1 1 2 0 0 0 2 0 0 0 0 1 0 2 0 2 0 3 0 1 4 1 3 0 2 1 0 2 1 1 0 0 1 0 1 1 3 2 2 0 2 1 1 1 0 1 1 0 1 0 1 1 0 2 0 2 0 0 2 0 0 0 4 1 0 2 2 1 0 0 2 0 1 2 1 0 1 0 2 1 1 3 1 0 1 1 3 0 0 1 2 0 0 0 2 2 1 1 1 3 3 3 2 1 3 3 3 1 0 1 5 1 2 3 1 4 3 2 2 1 2 1 0 2 0 1 1 0 1 4 2 0 2 1 0 1 0 1 0 1 1 1 1 1 0 0 1 1 1 0 2 0 3 1 2 2 1 1 0 0 0 1 1 2 0 0 2 1 2 0 0 0 0 1 0 0 1 1 0 0 1 0 0 0 1 1 0 2 1…
1 1 0 0 0 1 0 0 1 0 2 0 0 0 0 2 3 1 1 0 2 2 0 3 1 1 0 2 3 4 0 0 1 2 0 1 2 4 4 2 1 1 1 2 2 1 0 2 1 0 2 0 1 1 0 1 2 4 4 0 1 1 3 0 1 0 0 1 0 1 1 1 1 3 0 1 1 0 3 0 2 1 1 1 1 2 2 2 2 1 0 0 1 2 1 3 1 2 1 1 1 1 0 1 3 2 0 2 0 0 4 3 4 4 3 1 6 0 1 2 1 0 1 2 2 5 3 3 3 3 0 4 1 1 2 2 1 4 1 1 4 1 2 1 1 1 1 2 3 1 0 1 2 1 0 0 0 1 0 2 2 1 3 2 1 1 1 1 1 0 1 1 1 3 1 0 0 1 1 1 1 0 1 0 0 0 0 2 0 1 1 0 0 1 1 1 0 1 0 0…
1 3 0 0 1 2 1 1 4 1 1 1 2 2 2 5 2 2 3 1 0 3 1 3 1 1 0 0 2 0 2 2 5 0 4 2 0 0 2 2 4 0 1 4 3 3 2 2 3 2 0 3 3 1 1 0 0 2 1 2 1 0 0 0 0 0 3 1 0 2 3 0 1 0 1 1 3 1 2 0 2 3 3 3 3 1 3 1 2 1 2 1 0 2 1 1 4 1 1 0 0 0 4 1 3 2 1 6 3 3 3 2 2 3 3 2 6 0 4 3 1 2 4 4 1 3 3 3 3 1 2 0 5 2 2 5 1 1 2 1 2 0 4 3 0 0 2 1 1 2 0 0 1 3 1 2 2 1 2 2 2 2 2 2 1 1 1 0 0 0 1 1 0 0 0 1 2 0 1 1 0 1 0 0 1 0 0 0 0 2 2 0 0 1 0 1 0 0 2 0…
2 6 2 2 4 1 4 4 1 6 2 1 2 3 3 0 0 2 1 3 0 0 2 3 0 3 3 1 1 1 2 1 2 2 2 0 3 1 0 1 1 0 1 1 3 3 1 1 3 1 3 4 2 3 1 1 3 1 2 1 1 3 1 3 1 0 0 0 0 2 1 0 0 0 1 1 1 1 1 0 0 3 4 2 1 0 2 1 2 3 1 1 0 4 1 0 2 1 1 2 2 1 3 2 1 4 3 1 1 2 4 3 1 3 5 2 1 2 6 6 3 3 2 1 3 1 1 1 4 2 2 3 3 3 3 1 6 1 1 1 1 1 0 4 3 2 2 1 1 1 3 2 0 1 0 0 0 2 0 2 3 2 2 7 1 3 2 2 2 0 0 2 1 2 0 0 1 1 1 1 0 0 1 0 2 0 0 0 2 1 0 1 0 1 1 0 1 0 0 0…
2 1 1 2 2 1 1 4 0 0 3 2 4 3 1 1 3 6 1 0 1 2 1 0 6 5 1 2 0 2 3 2 1 1 2 2 1 2 2 1 0 3 4 2 2 2 1 0 2 1 1 4 1 2 0 4 0 2 2 1 3 0 3 4 2 2 0 1 2 2 1 1 3 2 1 2 1 1 1 6 1 5 5 2 1 1 0 0 2 0 1 2 1 1 2 1 1 1 3 3 5 3 0 1 3 8 3 4 4 2 0 5 4 2 3 2 4 2 2 1 5 5 1 3 9 3 4 3 1 0 2 5 0 4 7 2 3 5 6 2 6 3 3 7 5 3 4 1 0 4 2 3 0 2 1 2 2 4 3 1 1 1 1 2 3 3 2 1 0 2 3 0 2 2 1 1 0 0 0 0 1 1 0 2 0 3 2 1 2 0 2 2 0 0 0 2 0 2 0 0…
1 1 1 2 1 1 0 1 2 2 1 3 1 1 5 3 1 1 0 4 2 1 4 2 1 4 3 2 3 2 0 1 2 3 1 2 2 3 1 1 3 1 6 2 1 2 1 1 1 3 1 1 3 4 2 2 2 0 2 1 2 1 1 0 2 0 2 2 0 1 0 0 2 2 2 3 4 3 3 2 0 4 1 2 1 1 1 3 4 1 2 4 0 1 0 1 0 2 1 4 0 0 3 1 5 5 1 1 4 3 3 3 3 1 1 1 8 2 0 3 5 8 7 6 6 7 4 7 5 4 3 1 4 2 1 1 2 1 8 4 4 1 7 5 5 0 1 5 5 1 2 3 1 3 0 1 1 0 2 2 5 4 2 4 1 1 2 1 1 1 1 1 1 0 2 1 1 2 1 1 1 2 1 1 2 0 2 3 0 0 0 0 0 0 2 3 2 2 1 0…
0 6 4 5 3 0 1 1 3 2 2 3 4 1 1 4 0 1 2 1 1 2 4 2 3 3 3 1 4 3 3 3 3 2 5 0 4 1 1 0 1 1 5 0 0 2 2 2 2 3 0 3 1 1 6 1 1 0 2 1 1 1 1 1 1 4 0 0 1 1 0 1 2 1 1 2 1 0 1 2 4 4 4 3 1 2 4 1 3 2 1 1 1 1 3 1 1 0 1 1 1 4 3 1 1 7 5 5 3 2 3 1 1 6 6 6 3 6 5 2 5 3 7 5 3 4 2 5 5 6 6 3 1 4 3 3 3 5 2 4 6 3 3 0 6 6 2 3 3 3 2 3 6 5 0 1 2 0 3 4 3 2 3 2 3 1 1 4 4 2 1 0 1 1 0 2 3 0 1 0 1 1 4 2 0 1 2 2 2 0 3 2 0 2 1 1 0 2 0 0…
2 1 2 3 7 1 9 2 4 1 0 1 3 1 3 0 2 3 1 3 2 0 1 5 5 5 1 1 1 3 2 2 3 2 3 5 3 3 2 1 1 1 0 3 1 3 4 1 0 6 1 4 3 2 1 4 0 5 4 2 1 3 3 2 3 4 3 2 1 2 3 1 3 1 2 5 2 2 5 2 0 0 3 4 3 0 2 2 3 3 2 1 1 2 3 1 0 5 1 1 2 1 5 3 2 5 2 3 6 8 5 1 4 2 3 6 3 3 3 0 5 7 5 3 2 5 5 3 4 5 4 1 5 5 3 4 5 4 6 1 1 2 7 1 4 1 3 2 3 1 2 0 2 1 3 1 2 2 2 0 3 1 1 3 3 3 1 0 1 3 4 1 1 1 1 5 5 1 0 1 1 3 0 2 1 0 4 0 2 1 1 3 2 1 2 2 1 2 0 0…
1 2 1 2 0 2 2 6 3 0 3 1 1 5 2 3 2 4 2 1 2 2 3 2 4 7 1 3 2 1 6 2 3 1 1 4 5 2 2 1 4 2 4 1 5 3 3 3 2 1 3 2 4 3 2 1 1 4 3 0 1 1 2 0 2 2 3 3 2 2 5 5 2 3 1 5 2 4 3 1 1 1 2 4 3 3 0 1 1 1 1 2 2 7 4 3 1 1 4 2 2 4 4 0 5 4 4 8 5 4 4 5 4 6 3 3 2 4 2 5 5 4 4 2 6 5 3 7 4 2 0 3 2 7 4 3 3 7 8 6 4 7 9 7 6 3 4 0 2 2 4 2 1 3 1 4 2 4 2 3 1 2 2 2 1 4 1 3 2 2 1 1 2 1 2 1 1 5 3 2 2 0 3 0 3 1 0 1 2 2 1 3 2 2 1 2 0 0 1 3…
3 2 1 5 3 5 1 3 1 2 2 2 1 5 1 2 3 5 1 0 3 3 4 4 1 3 6 4 1 1 2 3 2 0 2 5 6 0 0 5 2 1 1 2 3 5 5 4 3 4 0 2 2 2 0 2 5 1 2 1 0 3 1 2 0 1 2 2 1 0 3 4 3 2 2 4 3 1 1 0 3 2 1 3 5 3 1 4 2 3 2 4 2 1 0 1 2 2 1 3 0 5 2 2 1 2 2 6 9 4 5 8 10 8 5 5 5 1 7 3 11 3 7 4 3 5 4 6 6 3 1 7 4 10 3 4 4 4 3 2 3 4 2 0 1 0 1 3 3 2 7 3 1 2 2 1 2 4 1 0 2 4 4 3 2 3 3 3 0 3 2 3 3 2 2 1 5 4 2 4 1 0 1 2 3 0 4 0 1 0 0 1 0 2 1 1 1 5 …
0 2 0 5 1 0 2 3 1 2 2 2 1 3 0 0 2 2 1 3 1 1 0 1 4 2 2 2 1 0 2 4 1 2 1 2 3 2 4 1 1 5 2 1 1 2 2 3 0 2 1 1 3 3 0 4 1 2 2 0 3 1 0 3 2 1 1 3 1 1 2 2 3 3 0 1 2 1 4 0 3 1 3 3 1 3 2 1 3 4 0 2 2 0 0 0 1 0 0 1 0 2 3 3 2 4 3 4 5 3 5 2 4 2 6 2 1 0 1 3 4 1 7 4 3 1 1 3 3 5 3 1 2 4 2 3 2 4 3 3 1 1 1 3 1 2 2 2 1 4 2 4 1 1 0 2 2 1 3 1 0 3 1 2 0 3 0 2 1 0 0 1 1 0 1 3 0 2 0 2 2 1 1 1 2 0 1 0 1 3 1 0 0 1 0 0 2 0 3 0…
1 3 3 0 5 1 2 1 3 1 2 1 3 5 0 0 1 2 1 3 2 1 0 0 2 1 1 1 3 0 0 1 0 0 2 3 3 1 3 1 2 2 2 1 0 4 1 5 1 1 1 1 1 1 0 0 0 4 1 0 0 3 2 5 3 2 0 2 1 5 1 3 2 0 1 2 1 3 1 1 2 4 2 3 3 1 1 3 1 0 0 5 4 1 1 3 1 0 2 0 1 1 2 1 0 2 0 4 1 0 2 4 2 2 5 2 1 3 1 0 0 2 0 5 3 2 5 6 0 4 3 1 2 3 2 3 3 1 0 0 1 0 3 1 1 1 0 1 0 0 0 0 1 0 1 2 0 0 1 0 1 0 0 0 0 0 0 1 1 0 0 2 1 0 1 2 0 0 0 1 0 0 0 1 0 0 0 0 1 0 0 1 0 1 0 0 0 0 0 0…
1 1 3 1 2 4 0 2 1 2 2 5 1 7 0 0 1 0 2 2 0 0 2 2 4 1 2 1 1 0 2 1 2 1 1 1 1 1 0 4 2 0 4 2 1 4 2 2 3 1 0 2 0 3 2 1 0 2 3 4 2 1 1 3 1 0 2 2 0 2 1 2 1 1 0 0 0 2 1 2 2 2 1 1 4 2 1 0 2 1 2 0 2 2 2 0 0 3 1 1 2 2 0 0 1 3 3 5 4 1 2 5 2 2 1 3 2 1 3 3 0 3 1 2 3 3 1 3 2 0 4 1 1 0 1 4 5 0 4 2 2 2 0 2 1 0 2 2 1 2 1 1 2 0 4 1 1 2 1 0 1 0 0 1 1 1 3 2 2 1 0 0 0 5 0 1 3 0 2 1 1 0 1 2 0 1 1 1 2 0 1 1 0 3 0 0 1 0 0 1…
1 0 1 1 3 1 0 1 0 2 0 0 1 1 1 1 1 1 0 0 0 2 3 5 2 0 1 1 0 0 1 0 0 0 3 2 2 1 0 1 0 0 3 2 0 2 2 4 2 2 0 2 1 1 4 2 0 3 0 2 0 0 4 2 1 1 1 0 1 1 3 1 7 2 3 5 1 1 6 1 4 1 2 0 4 1 0 0 3 1 3 4 2 1 2 0 2 0 2 4 3 1 1 1 1 2 2 2 1 3 2 1 5 2 3 1 2 5 3 4 1 3 0 1 3 1 4 2 2 0 6 4 2 8 2 2 2 4 0 1 3 2 2 1 1 1 0 0 2 0 0 2 0 2 1 1 1 4 0 1 2 2 0 0 0 0 0 0 0 2 0 1 1 1 0 0 1 1 0 0 0 0 0 2 2 1 1 1 1 0 0 2 0 0 0 0 0 1 1 0…
1 5 2 1 1 1 2 1 2 3 3 1 6 1 2 2 5 5 2 4 2 1 1 1 1 1 1 0 1 2 1 2 3 1 5 3 2 3 3 3 0 2 2 1 2 3 2 3 1 0 3 0 1 1 1 2 0 3 1 0 0 4 1 0 0 2 0 2 0 2 4 1 2 1 3 1 3 1 1 3 3 1 2 1 2 2 2 4 1 1 3 2 0 1 1 1 0 1 1 2 0 1 0 0 4 1 1 4 0 0 1 0 0 1 1 2 0 5 2 1 1 0 0 0 1 0 4 0 0 1 1 1 2 4 1 3 4 0 3 4 2 1 2 0 1 1 1 0 1 0 1 1 2 1 0 1 0 1 1 0 1 0 0 2 1 1 0 0 0 0 0 0 0 0 0 1 0 0 0 0 0 0 1 0 0 1 0 1 0 1 0 0 0 0 0 1 3 0 0 0…
3 2 0 3 1 1 1 1 0 1 2 0 0 2 0 0 1 1 0 6 3 0 3 3 2 0 3 1 2 0 1 1 2 1 2 1 2 1 2 1 2 3 1 2 2 2 3 1 2 3 0 2 3 0 1 0 1 1 0 0 0 1 3 0 1 1 3 1 0 1 1 1 1 1 5 1 1 2 1 1 7 1 1 1 2 2 1 3 0 1 0 0 0 2 1 0 5 1 3 1 0 1 1 0 1 3 4 3 3 0 1 0 1 1 2 0 0 3 1 0 5 0 1 0 1 2 2 1 1 0 1 3 1 2 0 7 1 2 2 1 0 0 0 0 0 1 0 0 1 0 0 0 0 1 0 1 0 0 0 1 0 0 0 1 0 0 1 0 1 0 0 0 0 1 0 2 0 1 1 0 0 0 0 0 0 0 0 0 0 0 1 0 1 0 1 0 0 0 0 0…
0 2 1 3 0 2 4 1 1 5 0 1 4 2 1 2 2 1 4 1 4 2 0 1 5 0 0 0 1 2 2 0 0 1 0 1 1 1 1 1 1 0 0 3 4 1 1 3 3 0 0 6 5 2 6 1 2 1 3 1 1 2 1 1 1 2 1 3 2 2 1 2 2 2 1 0 2 0 2 2 0 3 1 2 2 1 0 1 4 1 1 4 2 1 4 1 2 1 2 2 0 2 2 2 1 2 3 3 2 3 0 0 0 1 3 3 0 0 0 1 1 1 2 1 4 2 1 0 0 1 0 1 0 0 1 2 0 0 0 1 0 0 0 0 0 0 0 0 0 0 0 0 0 0 0 0 0 0 2 0 0 0 0 0 0 0 0 0 0 1 0 0 0 0 0 0 0 0 1 0 0 1 0 0 0 0 1 0 0 1 0 0 0 0 1 0 0 0 1 0…
0 4 1 2 4 0 2 1 2 2 1 1 2 0 2 2 1 0 1 0 3 0 0 0 0 0 0 1 0 2 2 2 1 0 0 2 2 1 0 2 2 1 3 1 1 0 2 1 0 2 0 1 2 0 4 2 4 0 6 0 0 1 0 1 2 1 1 1 0 0 0 2 3 2 1 3 2 0 0 0 4 0 1 1 1 2 2 1 5 1 3 0 1 1 1 1 1 1 1 3 2 2 1 1 1 2 3 2 0 1 2 1 1 1 2 0 1 1 1 1 1 0 0 3 1 0 1 1 0 1 1 0 1 1 1 4 3 1 1 4 1 0 0 1 0 0 0 0 0 0 0 0 0 0 0 1 0 0 2 0 2 1 0 0 0 0 1 0 0 0 0 1 0 0 0 1 0 1 0 1 0 0 0 0 0 0 0 0 0 0 0 1 0 0 0 1 0 0 0 0…
1 4 1 0 5 7 2 1 1 2 2 6 2 2 2 1 0 0 1 2 3 2 1 1 0 1 2 0 0 4 1 0 1 1 4 3 1 1 3 2 0 1 3 2 1 0 2 1 2 0 0 1 0 1 1 1 0 0 1 1 1 4 1 0 1 1 1 1 2 1 1 0 3 3 2 0 0 1 0 1 3 1 4 2 4 1 0 1 1 1 1 1 0 1 2 2 2 2 4 2 1 3 0 3 0 0 2 0 1 2 4 1 2 0 2 1 1 0 0 3 2 1 0 2 2 2 0 1 6 1 0 1 3 4 3 2 2 2 2 2 2 1 1 0 0 1 0 0 1 0 0 0 2 0 0 0 0 0 2 2 0 0 1 0 1 0 0 1 0 0 2 0 0 0 0 0 0 0 0 0 0 0 0 0 0 0 1 1 0 0 0 0 0 0 0 0 0 0 0 0…
0 2 4 4 3 2 1 3 5 2 1 3 2 4 0 4 0 2 0 5 6 1 1 1 1 0 0 1 3 2 2 1 5 2 0 3 0 0 3 1 0 2 3 4 4 0 1 0 0 2 0 0 2 1 3 4 3 0 0 3 1 1 1 0 1 5 2 2 1 1 1 2 1 1 2 1 1 5 0 2 1 0 1 1 3 2 1 0 1 1 1 1 2 1 4 1 1 2 1 1 0 1 1 3 1 4 2 0 1 4 2 4 7 1 3 3 3 0 1 1 0 0 2 2 1 1 0 0 0 2 1 3 3 8 1 1 1 1 4 0 1 2 0 0 0 0 0 0 0 0 0 0 0 0 0 0 0 2 0 0 0 0 0 0 0 0 0 0 0 0 0 0 0 0 0 0 0 0 0 0 0 0 0 0 0 0 0 0 0 0 0 0 0 0 0 0 0 1 0 0…
2 1 0 1 2 1 1 1 3 3 2 2 0 1 4 1 1 2 2 1 2 2 2 2 1 1 2 1 4 0 1 2 4 1 1 2 3 1 2 3 2 2 1 5 5 0 6 0 1 2 1 0 0 1 0 2 2 2 5 2 2 2 0 2 2 1 3 1 1 3 2 1 2 2 1 0 1 3 1 2 1 2 3 0 1 3 1 1 1 0 3 0 1 0 4 2 1 3 1 1 1 0 5 1 1 1 0 2 1 1 2 3 4 2 0 1 0 0 1 0 1 1 3 3 1 3 4 2 1 0 4 2 3 3 3 1 1 0 2 3 0 1 0 0 0 0 0 0 0 0 0 0 0 0 0 1 1 0 0 0 0 1 0 0 0 0 0 0 0 1 0 0 0 0 0 0 0 0 0 0 0 0 0 1 0 1 0 0 0 0 0 0 0 0 0 1 0 1 0 0…
1 1 4 0 1 1 0 4 0 3 2 3 3 4 3 2 0 1 1 0 2 3 4 0 1 1 2 1 0 0 2 2 2 1 3 4 0 1 0 1 1 2 0 1 3 3 0 0 1 3 4 2 1 4 1 3 0 0 4 2 2 3 3 1 0 2 5 3 1 0 2 0 2 1 0 0 1 2 2 0 1 0 0 0 3 1 0 2 1 1 0 6 1 3 4 0 1 2 1 3 2 2 0 2 2 4 1 0 0 1 0 1 1 1 1 1 0 2 2 1 2 3 6 1 2 0 3 3 0 1 1 4 1 3 2 1 1 1 1 2 1 1 0 0 0 0 0 0 0 0 0 0 0 0 0 0 0 0 0 0 0 0 0 0 0 0 0 0 0 0 0 0 0 0 0 0 0 0 0 0 0 1 1 0 0 0 0 0 0 0 0 0 0 0 0 0 0 0 0 0…
1 0 1 1 5 0 0 2 0 1 2 2 1 0 2 3 1 0 1 1 4 2 2 0 0 2 1 1 0 0 1 0 0 0 2 3 7 1 1 4 1 3 0 0 0 0 2 2 2 0 0 0 5 3 2 4 1 0 1 1 1 2 1 2 4 2 1 2 2 1 0 4 1 0 2 1 3 3 0 2 0 1 1 4 5 4 2 2 1 0 0 2 3 1 3 0 5 1 4 0 0 1 1 3 2 1 1 1 1 0 2 1 3 0 2 1 1 2 0 2 1 2 0 1 0 0 0 0 0 1 0 5 1 0 0 2 1 0 1 2 1 1 1 1 1 0 0 0 0 0 0 0 0 0 0 1 0 0 0 0 1 0 0 0 0 0 1 0 0 0 0 0 1 0 0 0 0 0 0 0 0 0 0 0 0 0 0 0 0 0 0 0 0 0 0 0 0 0 0 0…
1 4 3 0 2 1 4 0 1 5 1 2 1 2 4 3 1 1 3 0 1 7 2 3 1 0 2 1 0 3 2 0 2 2 7 2 3 0 1 2 2 1 0 6 3 1 2 2 3 0 3 2 1 0 2 1 5 1 6 1 1 2 0 2 1 1 1 3 0 1 1 3 0 3 3 0 1 2 1 1 1 4 2 1 3 2 1 2 1 0 2 0 1 1 2 1 2 1 1 2 1 5 0 0 3 2 4 2 1 1 1 0 1 2 1 4 0 2 0 2 2 0 1 1 0 2 2 2 0 2 0 1 1 0 1 1 0 1 0 2 0 1 1 0 0 0 0 0 0 0 0 0 0 0 0 0 0 0 0 0 0 0 0 0 0 0 0 0 1 0 1 0 0 0 0 0 0 0 0 0 0 0 0 0 0 0 1 0 0 0 0 0 0 0 0 0 0 0 0 0…
1 1 1 0 0 0 6 0 3 0 2 0 3 1 3 2 2 9 2 0 1 2 2 0 1 4 0 3 2 0 3 1 1 1 5 4 2 1 3 3 1 4 3 3 2 0 1 2 3 1 1 1 1 3 2 1 1 1 2 0 2 1 0 1 0 1 1 4 0 2 2 3 0 0 1 2 1 2 2 2 0 0 1 1 6 4 2 2 0 1 1 0 0 1 3 1 1 2 3 1 0 0 1 1 1 1 4 1 1 2 5 1 4 3 1 3 1 2 2 0 0 2 4 3 0 0 2 0 2 0 1 2 2 1 1 1 0 3 3 0 0 0 1 0 0 0 0 0 0 0 0 0 0 0 0 0 0 0 0 0 0 0 0 0 0 0 0 0 0 0 0 0 0 0 0 0 0 0 0 0 0 0 0 0 0 0 0 0 0 0 0 0 0 0 0 0 0 0 0 0…
4 0 1 1 1 1 2 2 4 0 0 1 0 2 2 0 1 3 1 0 3 1 2 3 5 3 3 0 2 1 2 0 2 4 3 5 2 1 1 3 2 1 1 1 0 0 0 3 1 2 1 3 2 1 1 0 1 2 2 0 1 2 0 0 1 1 1 6 1 0 5 2 0 2 1 2 4 1 2 1 0 0 5 0 1 4 3 4 2 2 3 1 2 1 4 3 1 1 4 2 0 1 3 1 0 0 1 1 3 0 1 2 1 1 1 2 2 0 2 3 2 3 3 2 2 3 3 1 0 0 1 3 2 3 2 0 7 2 0 0 0 1 0 0 0 1 0 0 0 1 0 0 0 0 0 0 0 0 0 0 0 0 0 0 0 0 0 0 0 0 0 0 0 0 0 0 0 0 0 0 0 0 0 0 0 0 0 0 0 0 0 0 0 0 0 0 0 0 0 0…
6 1 2 1 6 1 2 0 0 0 1 2 2 5 3 0 2 1 1 1 2 3 1 2 4 0 1 0 4 1 0 1 2 1 2 0 1 2 3 3 1 1 1 2 0 1 2 3 2 2 0 3 3 1 0 1 1 0 7 0 0 0 0 2 1 4 2 5 1 0 4 3 0 3 0 1 0 2 3 0 0 2 0 1 0 1 0 0 1 1 0 2 2 2 3 0 3 1 3 3 4 3 1 1 2 1 4 1 2 0 2 2 0 3 0 0 0 2 0 3 2 3 1 1 4 3 2 0 2 0 5 5 2 3 0 2 5 0 0 0 1 0 0 0 0 0 0 0 0 0 0 0 0 1 0 0 0 0 0 0 0 0 0 0 0 0 0 0 0 0 0 0 0 0 0 0 0 0 0 0 0 0 0 0 0 0 0 0 0 0 0 0 0 0 0 0 0 0 0 0…
0 0 3 0 0 0 4 0 2 3 4 1 1 2 3 1 1 1 1 0 2 1 0 0 2 2 1 1 4 0 3 1 0 1 3 0 0 0 3 2 2 1 1 2 0 1 4 2 1 1 3 2 1 0 0 0 5 1 4 2 2 1 2 0 0 1 2 1 2 0 2 1 2 1 1 0 1 4 1 0 0 2 1 0 3 2 5 5 2 1 2 1 1 0 2 4 1 2 3 4 1 1 3 0 1 4 1 0 1 0 2 2 1 1 1 0 3 3 1 2 0 2 6 1 1 1 1 1 2 2 2 1 2 3 2 2 0 2 1 1 1 0 0 0 0 0 0 0 0 0 0 0 0 0 0 0 0 0 0 0 0 0 0 0 0 0 0 0 0 0 0 0 0 0 0 0 0 0 0 0 0 0 0 0 0 0 0 0 0 0 0 0 0 0 0 1 0 0 0 0…
0 1 2 2 3 3 2 0 2 2 1 0 2 4 2 2 0 3 1 1 0 1 3 0 1 5 3 1 4 2 0 0 3 1 2 4 1 3 2 4 1 0 1 3 0 3 0 2 0 2 1 4 1 0 3 0 5 5 1 3 3 1 2 2 2 3 0 3 6 2 2 5 3 0 0 2 4 4 2 1 0 0 0 0 1 2 0 0 2 2 0 1 1 0 1 7 1 0 4 2 0 1 2 1 0 1 2 1 1 0 0 4 1 2 0 0 0 1 0 1 0 1 1 2 2 0 0 0 0 1 0 1 1 3 1 1 8 1 0 0 2 0 0 0 0 0 0 0 0 0 0 0 0 0 0 0 0 0 0 0 0 0 0 0 0 0 0 0 0 0 0 0 0 0 0 0 0 0 0 0 0 0 0 0 0 0 0 0 0 0 0 0 1 0 0 0 0 0 0 0…
2 2 2 0 2 3 3 1 1 2 0 1 0 1 0 1 2 4 4 4 1 0 2 1 2 2 2 3 3 0 5 2 1 5 3 1 1 2 3 2 0 2 3 2 2 1 0 1 0 1 1 1 3 1 0 1 3 1 7 4 2 2 1 3 2 2 0 3 7 1 1 2 3 1 2 0 1 2 0 1 1 3 1 5 1 0 0 1 0 2 0 0 0 0 1 6 1 1 0 3 1 1 0 2 1 0 1 3 2 0 4 0 3 1 1 1 0 3 0 0 0 4 0 1 1 1 0 6 0 1 2 1 1 0 4 3 2 0 2 0 1 0 0 0 0 0 0 0 0 0 0 0 0 0 0 0 0 0 0 0 0 0 0 0 0 0 0 0 0 0 0 0 0 0 0 0 0 0 0 0 0 0 0 0 0 0 0 0 0 0 0 0 0 0 0 0 0 0 0 0…
0 3 0 2 2 6 0 2 5 6 2 0 1 1 1 4 2 4 3 2 2 1 3 2 0 2 0 4 0 3 7 2 3 3 1 4 0 2 3 0 4 1 4 1 1 0 2 2 3 1 0 0 1 0 1 2 2 2 1 0 1 4 2 2 2 2 2 1 1 1 1 1 0 3 2 2 2 3 2 1 0 2 0 2 0 0 2 0 1 2 1 0 2 2 0 1 1 1 1 1 0 0 2 5 1 1 1 1 3 1 0 1 3 0 1 0 0 3 0 2 0 3 1 0 2 0 1 1 4 2 3 4 1 0 1 1 2 3 0 0 0 1 0 0 0 0 0 0 0 0 0 0 0 0 0 0 0 0 0 0 0 0 0 0 0 0 0 0 0 0 0 0 0 0 0 0 0 0 0 0 0 0 0 0 0 0 0 0 0 0 0 0 0 0 0 0 0 0 0 0…
1 1 2 2 0 3 4 4 1 3 2 1 0 2 2 1 1 1 1 0 2 1 1 2 1 1 3 1 1 2 1 3 1 3 2 1 0 3 2 2 4 4 1 0 1 0 3 2 2 5 0 1 4 1 0 1 2 2 2 0 0 2 7 0 2 0 2 2 2 1 0 3 1 1 1 1 2 2 1 0 1 1 5 4 1 0 3 1 0 1 2 1 1 3 2 2 0 1 2 0 3 2 1 4 1 0 1 1 3 1 4 2 2 1 1 2 0 2 1 4 1 1 1 0 1 1 1 1 0 0 3 1 1 3 2 2 1 1 1 2 1 0 0 0 0 0 0 0 0 0 0 0 0 0 0 0 0 0 1 0 0 0 0 0 0 0 0 0 0 0 0 0 0 0 0 0 0 0 0 0 0 0 0 0 0 0 0 0 0 0 0 0 0 0 0 0 0 0 0 0…
4 0 2 1 1 4 0 0 0 2 1 2 1 2 2 3 3 1 3 2 0 1 3 2 5 0 3 0 1 4 0 3 3 0 3 1 1 3 0 0 2 2 2 1 1 4 1 3 2 3 0 0 0 2 2 1 0 3 1 1 2 4 2 1 0 3 0 1 0 2 1 2 3 1 4 1 0 3 5 0 1 2 3 4 0 1 1 0 3 1 0 3 2 0 0 2 1 3 1 2 0 6 0 1 1 0 0 4 2 2 1 1 0 0 1 0 0 0 2 2 0 1 2 0 3 1 3 2 1 5 1 2 3 5 3 0 0 0 1 2 1 1 0 0 0 2 0 0 0 0 0 0 1 0 0 0 1 0 1 0 1 0 0 0 0 0 0 0 0 0 0 0 0 0 0 0 1 0 0 0 0 1 0 0 1 0 1 1 1 0 0 0 0 0 0 0 0 0 0 0…
2 4 1 3 2 4 1 0 1 1 1 1 0 1 3 1 2 1 1 5 1 1 1 0 3 0 2 2 1 5 2 3 2 1 1 0 1 2 6 4 4 2 1 6 3 4 1 0 0 2 1 1 5 2 2 2 2 3 3 1 0 8 6 4 4 2 2 1 2 7 0 2 3 3 4 5 2 1 3 3 0 0 2 1 0 3 0 2 0 1 3 6 2 2 0 4 1 3 5 3 0 6 2 1 0 0 0 5 2 1 6 0 0 1 0 1 8 4 2 1 0 1 0 2 2 1 1 0 1 1 2 1 5 2 0 1 1 1 1 0 0 0 0 0 0 1 0 0 0 0 0 0 2 1 2 2 0 1 1 1 1 0 0 2 2 0 2 0 1 0 1 1 3 1 0 1 0 2 0 0 1 1 1 1 0 2 0 0 1 2 2 1 2 0 4 1 0 1 0 0…
6 2 4 2 5 1 1 3 1 1 0 1 0 0 4 0 2 1 2 0 2 2 3 1 5 0 1 2 2 5 4 3 0 1 1 1 2 1 1 1 7 4 4 2 4 3 5 4 2 4 4 5 6 5 5 1 1 1 5 2 4 11 7 2 3 5 1 2 4 2 4 2 4 7 5 3 6 8 4 8 4 4 3 3 2 2 3 2 1 1 2 3 4 5 4 9 3 2 0 6 2 6 2 3 1 4 2 3 2 6 0 3 1 0 5 5 13 0 1 2 0 1 0 1 4 1 0 1 1 0 0 6 5 1 1 1 2 1 2 0 0 0 1 0 12 1 3 4 4 1 0 1 1 2 1 3 0 6 1 3 2 3 1 3 3 0 1 2 2 3 1 1 6 3 2 2 1 2 4 0 0 6 3 0 2 2 2 1 1 0 1 1 1 2 0 0 2 4 …
2 4 3 0 5 2 0 3 2 2 3 2 0 2 2 4 3 1 0 5 3 3 2 3 3 2 4 4 2 1 2 5 1 1 5 1 2 6 4 2 2 0 2 6 5 3 1 9 6 5 6 3 3 5 1 2 7 5 1 5 6 5 0 5 10 4 4 2 4 2 1 6 0 3 7 4 6 5 2 4 1 5 6 5 2 1 2 3 5 1 3 6 3 6 4 4 4 5 4 6 6 10 2 2 1 1 0 3 4 3 7 1 0 1 2 1 11 1 1 0 1 0 1 2 1 1 1 2 0 2 2 3 4 2 0 3 1 1 3 3 0 0 0 0 3 5 3 6 3 1 1 2 4 3 1 3 1 2 2 0 3 3 1 4 3 5 1 1 0 0 3 2 3 3 0 0 2 1 2 0 3 2 1 2 3 2 2 2 0 4 0 0 3 0 4 3 3 8 …
3 4 0 8 10 5 3 2 1 1 3 0 2 2 2 2 2 0 4 2 3 4 5 0 3 3 3 1 4 3 0 3 2 5 4 0 1 0 0 1 4 1 3 3 1 5 2 3 4 7 3 1 2 2 3 6 4 2 6 1 2 6 2 1 6 2 4 3 6 3 3 6 2 3 4 2 2 7 3 0 1 5 3 1 1 1 1 2 4 4 1 4 0 0 5 4 4 3 1 1 2 3 2 1 1 3 0 2 1 6 2 2 0 2 2 1 4 1 2 1 0 0 0 2 3 3 1 5 1 1 3 0 3 2 1 1 0 2 1 0 1 0 0 0 1 3 0 1 0 1 1 0 0 1 0 4 1 3 1 1 1 3 1 0 4 1 0 0 1 0 1 3 2 1 0 1 0 1 0 0 0 0 0 2 0 1 1 1 0 0 1 1 0 4 1 3 3 0 0 …
1 3 3 4 4 1 3 4 3 0 1 2 1 1 3 1 2 2 2 2 2 1 4 1 0 4 2 3 2 6 1 3 0 1 5 1 1 2 2 1 1 1 3 1 2 0 0 4 2 5 1 1 0 2 4 5 4 3 4 2 0 1 2 3 3 2 2 2 0 4 1 3 1 5 2 2 4 0 1 0 0 2 3 4 3 1 1 0 1 0 1 1 0 0 3 0 0 0 3 2 2 1 2 0 1 1 2 1 4 1 5 0 1 0 1 1 1 0 0 3 0 1 1 3 5 3 0 1 1 1 2 2 5 2 0 2 0 1 1 1 0 0 0 0 0 0 0 0 0 0 1 1 0 2 0 0 0 2 1 0 0 0 0 0 0 0 0 0 0 0 0 0 0 0 0 1 0 0 1 0 0 0 0 1 2 0 0 0 1 1 1 0 1 0 0 2 1 0 0 1…
0 2 0 0 5 1 1 1 5 1 1 3 1 1 2 1 0 1 1 2 4 1 1 1 2 2 2 5 1 3 0 5 6 0 4 2 0 3 1 1 4 1 2 1 1 2 0 7 1 3 2 2 1 2 1 1 2 1 4 0 4 0 6 1 3 1 5 1 4 2 1 2 2 4 2 1 1 4 1 1 3 4 2 1 4 2 1 1 0 2 0 0 0 1 3 1 1 0 2 2 0 0 2 0 1 1 1 1 6 4 1 1 1 2 0 2 1 0 3 4 0 0 1 2 4 1 4 1 0 0 1 4 0 2 2 1 0 0 3 1 2 1 0 0 0 0 0 0 0 1 0 0 0 0 0 1 0 0 0 0 0 0 0 0 0 0 0 0 1 0 0 0 0 1 1 0 0 1 0 0 0 0 1 2 0 0 0 0 1 0 0 0 0 0 0 0 0 0 0 0…
5 2 1 1 0 1 0 2 4 6 2 0 3 0 3 2 2 2 1 2 3 2 1 2 1 0 5 1 1 2 4 2 1 2 0 1 1 0 1 1 1 5 2 2 1 2 0 3 0 4 0 2 0 1 3 3 1 3 0 3 2 2 0 3 1 2 0 1 2 3 0 4 1 1 0 0 8 3 3 0 1 1 2 1 1 3 0 1 1 1 0 1 0 4 2 0 3 2 2 1 0 1 2 3 3 3 3 5 7 1 2 1 4 1 1 2 0 3 2 7 2 1 2 3 0 2 3 0 1 0 1 2 1 0 2 4 3 0 1 0 1 0 0 0 0 0 0 1 0 0 0 0 0 2 0 0 0 0 0 1 0 0 0 0 1 0 0 0 0 0 0 0 0 0 0 0 0 0 2 0 0 0 1 0 0 0 0 0 0 0 0 0 0 0 0 1 0 0 0 0…
5 3 2 1 0 2 1 0 2 1 5 0 1 1 4 3 1 2 3 2 4 1 2 2 4 0 2 0 3 1 3 1 0 0 3 2 1 3 2 1 1 1 2 1 1 1 1 3 2 7 1 6 3 0 1 0 1 3 1 2 0 2 2 2 1 2 0 1 0 1 2 6 2 2 1 0 3 0 1 2 4 2 3 2 1 2 4 2 1 2 1 2 3 1 1 2 2 4 5 1 0 0 2 3 2 1 1 2 5 6 3 1 4 0 2 0 0 1 0 6 1 2 0 2 0 0 6 1 2 1 1 0 1 2 0 2 0 2 2 2 1 0 0 0 0 0 0 0 0 1 0 0 0 0 0 0 0 0 0 0 0 0 0 0 0 0 0 0 0 0 0 0 0 0 1 0 0 0 0 0 0 1 0 0 0 0 0 0 0 0 0 0 0 0 0 0 0 0 0 0…
1 1 0 2 1 0 1 3 2 1 3 2 1 0 4 1 1 1 0 2 1 0 3 0 4 1 2 2 2 1 1 1 1 2 3 1 2 4 1 0 0 0 2 1 2 0 1 7 2 3 0 2 2 3 3 6 1 3 2 0 1 3 1 3 1 2 2 6 0 1 1 4 2 5 1 0 6 1 1 1 1 4 1 0 0 1 1 0 3 0 1 1 2 2 2 4 2 2 6 3 0 0 1 1 2 0 0 1 1 5 2 1 2 1 7 0 3 2 0 1 3 0 2 0 3 1 5 3 4 1 1 1 4 2 1 0 3 3 1 3 1 0 0 0 0 0 0 0 0 0 0 0 0 0 0 0 0 0 0 0 0 0 0 0 0 0 0 0 0 0 0 0 0 0 0 0 0 0 0 0 0 0 0 0 0 0 0 0 0 0 0 0 0 0 0 0 0 0 0 0…
1 0 3 1 4 1 2 0 0 1 4 1 2 1 5 1 1 3 1 4 2 4 3 1 2 0 2 0 0 3 2 3 1 6 5 1 1 2 3 2 4 0 3 1 3 0 1 2 1 3 2 4 1 4 1 2 2 4 4 4 2 1 1 0 1 2 1 4 1 5 0 5 2 0 3 0 3 2 0 0 1 4 3 3 3 1 1 2 1 1 2 4 3 0 2 2 1 4 4 2 2 0 3 2 0 2 2 1 1 3 5 3 1 1 4 0 2 1 0 1 3 0 3 0 2 0 3 0 0 0 2 2 0 1 2 0 2 0 0 1 1 1 0 0 0 0 0 0 0 0 0 0 0 0 0 0 0 0 1 0 0 0 0 0 0 0 0 0 0 0 0 0 0 0 0 0 0 0 0 0 1 0 0 0 0 0 0 0 0 0 0 0 0 0 0 0 0 0 0 0…
4 1 1 2 6 4 4 1 0 2 2 1 0 1 0 2 3 2 3 2 3 1 0 1 4 1 2 0 1 2 3 2 0 1 4 2 1 1 2 0 2 3 2 2 5 3 4 6 2 2 0 0 1 1 1 0 2 4 1 0 2 1 1 0 1 4 0 4 2 0 2 0 5 4 3 4 4 2 4 0 3 1 2 2 3 0 1 1 0 0 0 1 0 2 3 1 1 2 1 1 1 0 0 4 0 4 2 0 2 2 0 1 3 2 6 0 0 1 1 1 3 0 3 1 2 4 0 0 2 0 2 2 3 1 0 1 0 0 0 0 0 1 0 0 0 0 0 0 0 0 0 0 0 0 0 0 0 0 0 1 0 0 0 0 0 0 0 0 0 0 0 0 0 0 0 0 0 0 0 0 0 1 0 0 0 0 0 0 0 0 1 0 0 0 0 0 0 0 0 0…
2 2 2 2 4 1 0 3 0 1 1 0 0 1 1 2 1 3 2 5 1 2 0 2 0 0 3 4 5 2 2 2 2 1 2 0 5 2 1 1 2 1 3 2 0 1 2 1 0 3 0 2 3 0 0 1 3 1 0 1 1 2 0 6 0 3 2 2 1 3 3 0 2 1 0 0 0 3 2 1 1 3 3 1 1 0 2 1 0 0 1 1 1 0 3 2 1 1 2 1 1 1 6 3 0 6 2 0 5 3 1 0 2 2 2 1 0 0 0 1 0 0 1 0 0 1 0 0 1 1 0 0 1 4 2 1 0 1 1 0 0 0 0 0 0 0 0 0 0 0 0 0 0 0 0 0 0 0 0 0 0 0 0 0 0 0 0 0 0 0 0 0 0 0 0 0 0 1 0 0 0 0 0 0 0 0 0 0 0 1 0 0 0 0 0 0 0 0 0 0…
0 2 6 3 1 0 2 2 0 3 2 4 0 2 3 3 3 2 2 2 2 4 1 5 3 0 2 3 3 6 2 0 3 1 4 1 3 4 0 0 2 1 6 3 2 0 5 2 1 2 2 4 3 1 1 1 5 0 1 4 3 5 2 3 1 2 0 4 1 0 1 2 0 1 1 2 2 2 1 0 2 3 0 1 4 2 6 3 0 3 0 3 2 1 0 5 1 3 0 2 1 1 0 3 2 0 0 4 0 1 0 0 2 2 0 1 1 1 0 3 1 0 1 1 0 2 2 1 0 1 1 5 1 1 1 1 3 3 4 1 1 1 0 0 0 0 0 0 1 0 0 0 0 0 0 0 0 0 0 1 0 0 0 0 0 0 0 0 0 0 0 0 0 0 0 0 0 0 0 0 0 0 0 0 0 0 0 0 0 0 0 0 0 0 0 0 0 0 0 0…
1 1 4 0 7 0 0 1 2 1 0 2 0 1 0 3 1 3 3 0 1 2 4 1 2 3 0 1 2 1 3 2 1 2 4 0 2 2 2 1 2 1 3 0 2 2 1 0 2 1 1 3 3 0 0 1 2 1 1 1 8 0 1 0 1 0 1 2 2 2 4 0 2 1 1 0 1 0 1 0 0 6 1 3 2 2 1 1 0 1 1 1 3 5 2 0 2 1 3 1 0 1 5 1 4 1 4 0 0 1 2 0 5 1 3 1 1 0 0 1 2 0 0 3 1 3 1 1 1 1 3 1 1 3 2 4 4 1 0 0 1 0 0 0 0 0 0 0 0 0 0 0 0 0 0 0 0 0 0 0 0 0 0 0 0 0 0 0 0 0 0 0 0 0 0 0 0 0 0 0 0 0 0 0 0 0 0 0 0 0 0 0 0 0 0 0 0 0 0 0…
3 3 2 2 5 1 1 0 1 2 2 1 0 2 2 6 2 2 2 0 1 1 3 3 1 2 1 4 2 0 0 4 2 2 4 0 5 5 0 1 2 1 1 1 2 1 2 1 3 3 3 2 1 0 2 1 1 1 2 0 4 0 2 0 0 1 2 2 2 0 0 2 2 4 1 1 2 0 1 1 1 4 3 0 1 2 2 1 1 4 1 1 3 2 1 1 1 0 2 1 2 1 2 3 1 2 2 2 1 0 0 1 3 1 0 0 0 0 0 4 1 1 2 0 3 2 2 1 2 0 0 0 2 2 4 5 1 0 1 2 0 0 0 0 0 0 0 0 0 0 0 0 0 0 0 0 0 0 0 0 0 0 0 0 0 0 0 0 0 0 0 0 0 0 0 0 0 0 0 0 0 0 0 0 0 0 0 0 0 0 0 0 0 0 0 0 0 0 0 0…
2 1 5 0 5 2 0 3 5 2 1 1 1 0 2 3 0 6 1 1 3 3 2 1 0 2 0 7 3 0 3 0 1 2 4 3 1 1 1 3 0 0 3 2 2 0 3 2 1 1 0 2 2 3 1 0 4 1 0 1 4 2 1 0 0 1 0 2 2 4 1 3 0 0 3 1 0 1 0 1 3 1 0 0 1 2 1 3 1 0 2 1 0 2 1 2 1 1 4 1 3 0 1 1 2 2 3 1 0 3 1 0 1 3 4 1 2 1 0 4 1 0 1 3 0 0 7 0 1 3 1 0 1 4 0 1 1 2 1 0 0 0 0 0 0 0 0 0 0 0 0 0 0 0 0 0 0 0 0 0 0 0 0 0 0 0 0 0 0 0 0 0 0 0 0 0 0 0 0 0 0 0 0 0 0 0 0 0 0 0 0 0 0 0 0 0 0 0 0 0…
1 1 6 0 4 3 1 3 3 2 0 1 1 1 0 5 2 2 0 3 3 1 0 6 0 3 1 6 1 0 4 1 2 1 6 1 1 0 1 0 1 0 5 0 1 0 1 4 1 3 0 2 1 1 3 2 0 2 2 2 1 0 3 2 1 1 1 1 0 0 2 0 1 1 0 1 2 1 2 1 2 2 0 1 1 2 3 7 1 2 2 2 1 1 1 2 5 0 0 4 3 1 2 4 1 0 1 0 2 1 2 1 2 2 0 1 0 1 0 5 3 2 3 1 3 5 1 0 2 4 1 0 2 3 2 0 1 0 0 0 1 2 0 0 0 0 0 0 0 0 0 0 0 0 0 0 0 0 0 0 0 0 0 0 1 0 0 0 0 0 0 0 0 0 0 0 0 0 0 0 0 0 0 0 0 0 0 0 0 0 0 0 0 0 0 0 0 0 0 0…
0 3 2 2 1 2 1 0 2 1 0 0 0 0 2 2 2 3 0 5 0 2 1 1 1 4 1 0 3 1 3 0 1 1 3 2 3 0 2 0 3 0 3 2 1 2 1 1 0 1 2 1 3 1 5 2 0 0 2 0 6 1 1 0 2 2 1 1 2 1 4 1 4 2 1 2 2 1 1 0 1 0 0 2 0 1 1 2 2 3 3 2 3 4 0 1 2 1 0 0 0 0 1 2 2 1 0 0 2 0 2 1 1 0 0 0 3 1 2 1 0 1 2 0 1 0 0 0 1 1 2 3 1 4 3 1 0 0 0 1 0 0 0 0 0 0 0 0 0 0 0 0 0 0 0 0 0 0 0 0 0 0 0 0 0 0 0 0 0 0 0 0 0 0 0 0 0 1 0 0 0 0 0 0 0 0 0 0 0 0 0 0 0 0 0 0 0 0 0 0…
1 1 2 2 2 2 1 4 1 0 1 2 1 2 2 2 1 1 2 0 0 2 1 1 1 1 2 2 3 3 1 3 1 0 2 0 1 1 1 3 2 1 3 3 1 3 1 4 3 0 0 0 1 0 1 1 0 2 1 1 8 0 2 2 0 2 0 2 2 0 2 1 0 0 0 5 1 0 0 3 3 4 0 1 0 2 2 3 1 0 2 1 0 3 2 0 2 1 3 1 5 1 5 4 3 1 3 0 1 0 1 0 2 1 1 1 1 2 0 3 2 3 1 1 0 1 1 0 2 4 2 1 0 0 5 1 1 0 0 3 0 1 0 0 0 0 0 0 0 0 0 0 0 0 0 0 0 0 0 0 0 0 0 0 0 0 0 0 0 0 0 0 0 0 0 0 0 0 0 0 0 0 0 0 0 0 0 0 0 0 0 0 0 0 0 0 0 0 0 0…
1 5 2 1 0 0 0 0 3 1 1 1 0 3 2 2 2 4 2 3 2 1 1 1 1 5 0 5 0 0 2 0 1 1 1 3 3 2 3 1 5 0 3 0 0 0 8 3 2 1 2 2 2 1 1 2 2 3 1 2 4 0 2 2 1 3 1 5 3 1 0 0 3 1 2 4 2 0 0 3 2 0 2 2 2 3 2 1 0 2 0 0 0 0 0 2 1 4 2 0 3 1 2 2 2 3 2 2 1 1 3 3 2 1 2 1 2 1 0 2 3 2 1 0 1 1 1 1 1 0 1 1 3 2 3 1 0 1 1 4 0 0 0 0 0 0 0 0 0 0 0 0 0 0 0 0 0 0 0 0 0 0 0 0 0 0 0 0 0 0 0 0 0 0 0 0 0 0 0 0 0 0 0 0 0 0 0 0 0 0 0 0 0 0 0 0 0 0 0 0…
0 4 0 3 1 0 2 2 0 0 1 1 1 2 1 1 5 0 1 4 1 3 4 5 3 1 1 0 1 1 3 2 2 1 1 1 4 0 1 2 2 0 1 3 1 4 1 0 0 1 2 0 0 1 2 3 3 3 3 0 2 0 1 3 1 2 2 5 2 1 0 0 4 3 3 3 2 2 1 3 0 1 1 2 0 0 2 4 0 2 1 2 3 0 3 0 2 3 4 2 3 3 1 0 2 1 2 2 2 5 0 0 1 3 0 0 4 1 1 1 0 7 3 1 2 0 0 1 1 3 1 5 0 5 5 2 5 3 0 1 1 0 0 0 0 0 0 0 0 0 0 0 0 0 0 0 0 0 0 0 0 0 0 0 0 0 0 0 0 0 0 0 0 0 0 0 0 0 0 0 0 0 1 0 0 0 0 0 0 0 0 0 0 0 0 0 0 0 0 0…
2 1 2 1 1 1 1 4 2 0 5 2 1 1 0 1 4 3 2 2 0 4 4 0 3 4 1 1 5 1 2 1 0 1 0 4 3 1 6 2 1 0 0 2 0 2 1 0 1 0 3 3 2 2 1 3 2 1 3 2 3 0 2 2 1 0 0 2 2 1 1 2 1 2 4 3 2 4 1 1 1 1 4 2 2 1 1 2 2 0 4 2 0 2 4 1 1 0 3 2 1 5 6 2 1 1 0 2 4 2 1 0 2 4 2 0 3 1 2 2 2 4 1 4 1 0 2 0 4 2 1 1 2 5 0 3 1 1 2 0 0 0 0 0 0 0 0 0 0 0 0 0 0 0 0 0 1 0 0 0 0 0 0 0 0 0 0 0 0 0 0 0 0 0 0 0 0 0 0 0 0 0 0 0 0 0 0 0 0 0 0 0 0 0 0 0 0 0 0 0…
1 3 1 2 4 1 1 1 2 2 1 3 3 1 0 2 1 2 2 1 1 2 2 1 0 4 0 4 2 3 1 1 1 2 0 3 0 0 4 2 3 4 1 1 4 0 0 1 0 1 2 6 4 1 2 1 1 3 1 2 1 2 4 1 0 0 2 9 2 1 2 0 0 3 4 1 2 1 0 1 1 1 2 2 0 2 1 1 1 0 2 5 1 0 4 0 2 1 2 2 4 1 4 0 0 0 3 0 0 0 2 4 1 4 0 3 0 1 0 5 1 0 2 2 2 0 1 2 0 0 0 2 3 2 1 1 2 0 1 1 5 0 0 0 0 0 0 0 0 0 0 0 0 0 0 0 0 0 0 0 0 0 0 0 0 0 0 0 0 0 0 0 0 0 0 0 0 0 0 0 0 0 0 0 0 0 0 0 0 0 0 0 0 0 0 0 0 0 0 0…
5 4 3 1 1 0 2 1 1 1 3 0 4 0 2 1 2 1 3 3 2 0 0 1 2 1 1 6 2 1 1 0 0 0 2 2 1 3 1 4 3 4 3 2 4 2 2 0 0 4 3 1 1 5 4 1 1 2 2 7 1 1 2 0 2 1 1 2 2 3 0 2 1 0 1 1 0 5 1 1 1 2 1 0 1 2 0 6 0 3 1 2 1 0 1 0 3 1 1 1 5 2 0 1 0 1 0 1 4 1 4 4 1 2 1 3 1 0 2 5 0 0 1 2 1 2 1 2 1 2 4 3 2 1 0 0 5 2 1 0 3 0 0 0 0 0 0 0 0 0 0 0 0 0 0 0 0 0 0 0 0 0 0 0 0 0 0 0 0 0 1 0 0 0 0 0 0 0 0 0 0 0 0 0 0 0 0 0 0 0 0 0 0 0 0 0 0 0 0 0…
2 4 1 4 1 1 1 3 2 0 1 0 5 4 2 1 3 0 2 2 3 2 0 3 2 3 2 12 2 0 3 1 1 0 1 4 1 1 0 2 3 2 3 1 0 0 1 0 4 4 0 3 4 0 0 0 1 2 5 5 0 2 2 3 1 1 2 2 3 2 0 1 3 1 3 1 2 3 1 2 1 2 3 1 0 4 0 4 1 3 2 1 1 0 1 0 0 1 0 2 4 1 0 5 0 1 2 0 4 3 0 0 2 3 1 1 1 1 2 1 2 1 3 1 1 1 3 0 2 1 0 3 1 0 0 1 3 5 1 0 2 1 0 0 0 0 0 0 0 0 0 0 0 0 0 0 0 0 0 0 0 0 0 0 0 0 0 0 0 0 0 0 2 0 0 0 0 0 0 0 0 0 0 0 0 0 0 0 0 0 0 0 0 0 0 0 0 0 0 …
1 0 2 2 3 1 2 2 3 1 1 2 1 1 1 2 0 1 0 0 1 4 2 2 1 8 2 6 1 0 1 2 3 2 2 6 0 1 4 4 0 1 2 3 0 5 3 2 0 2 2 3 1 0 1 1 2 3 3 2 5 3 0 2 1 1 3 2 0 0 4 1 1 2 2 1 1 1 1 1 2 1 1 1 1 4 1 7 0 1 1 1 1 2 3 3 2 2 0 2 4 0 0 1 2 4 2 1 5 2 0 0 0 4 1 1 0 3 0 4 0 0 3 2 0 1 2 1 1 0 4 2 0 2 0 1 1 3 1 0 1 0 1 0 0 0 0 0 0 0 0 0 0 0 0 0 0 0 0 0 0 0 0 0 0 0 0 0 0 0 0 0 0 0 0 0 0 0 0 0 0 0 0 0 0 0 0 0 0 0 0 0 0 0 0 0 0 0 0 0…
3 3 3 7 1 2 3 2 0 2 3 0 1 1 1 0 0 1 2 1 2 2 0 3 1 5 2 1 2 3 2 3 0 2 1 2 1 0 2 1 2 0 2 2 0 1 2 0 4 2 2 0 1 2 0 2 1 1 3 2 7 2 2 1 0 3 3 3 0 1 0 0 4 0 0 2 1 0 0 3 3 1 0 1 0 3 1 4 0 2 1 2 1 0 0 6 2 2 1 3 1 0 1 2 0 0 3 3 0 0 2 0 0 3 2 1 2 1 0 1 4 2 1 0 0 0 0 2 1 0 1 3 0 1 1 0 2 0 1 0 1 0 0 0 0 0 0 0 0 0 0 0 0 0 0 0 0 0 0 0 0 1 0 0 0 0 0 0 0 0 0 0 0 0 0 0 0 0 0 0 0 0 0 0 0 0 0 0 0 0 0 0 0 0 0 0 0 0 0 0…
0 4 1 4 0 1 2 1 0 4 3 0 4 2 2 0 1 2 0 0 1 4 0 4 0 3 4 3 0 8 0 1 4 1 1 0 0 0 2 3 1 1 1 4 0 2 0 2 5 1 3 1 3 1 2 2 1 1 0 0 0 0 3 4 4 2 3 1 3 2 2 1 6 1 3 2 4 2 0 1 3 2 2 3 1 1 1 0 0 1 1 2 2 1 1 1 2 0 1 0 1 3 0 2 2 3 2 6 2 5 3 0 1 2 0 0 1 0 0 3 0 1 0 2 0 3 1 5 2 6 2 1 1 2 1 0 2 2 0 0 2 0 0 0 0 0 0 0 0 0 0 0 0 0 0 0 0 0 0 0 0 0 0 0 0 0 0 0 0 0 0 0 0 0 0 0 0 0 0 0 0 0 0 0 0 0 0 1 0 0 0 0 0 0 0 0 0 0 0 0…
2 1 1 2 1 0 0 4 0 2 4 2 3 4 1 3 2 2 2 2 1 0 0 2 1 1 7 0 1 2 1 5 2 2 1 0 0 1 1 1 2 2 1 1 3 2 1 0 4 1 1 2 2 2 2 1 4 1 1 3 1 0 2 4 2 2 0 2 1 3 1 2 4 4 0 1 2 0 1 3 0 1 8 0 0 3 3 3 1 1 0 5 2 0 0 2 3 2 1 0 0 0 5 2 2 1 0 2 3 3 0 0 0 0 0 0 0 5 1 0 1 0 3 1 1 2 3 1 2 3 1 1 2 4 1 2 1 3 1 1 0 1 0 0 0 0 0 0 0 0 0 0 0 0 0 0 0 0 0 0 0 0 0 0 0 0 0 0 0 0 0 0 0 0 0 0 0 0 0 0 0 0 0 1 0 0 0 0 0 0 0 0 0 0 0 0 0 0 0 0…
0 0 2 3 3 5 1 4 1 0 0 0 3 7 2 0 2 0 6 3 1 0 3 1 0 5 2 2 2 3 1 1 1 1 1 6 0 0 2 2 1 0 3 2 1 0 1 2 2 0 3 1 3 1 5 2 1 3 1 1 0 0 2 0 1 0 3 2 2 4 0 0 3 4 1 1 3 2 2 1 0 2 2 1 3 4 2 1 1 3 0 1 4 1 1 0 3 1 2 4 2 1 5 1 1 2 1 7 0 6 1 0 1 2 0 0 1 2 0 0 2 1 1 1 1 1 3 0 3 1 1 3 1 2 2 4 1 1 1 1 1 1 0 0 0 0 0 0 0 0 0 0 0 0 0 0 0 0 0 0 0 0 0 0 0 0 0 0 0 0 0 0 0 0 0 0 0 0 0 0 0 0 0 0 0 0 0 0 0 0 0 0 0 0 0 0 0 0 0 0…
3 0 1 0 1 1 2 1 1 1 1 2 4 2 1 3 4 0 1 2 1 1 4 3 1 4 0 2 0 1 3 4 2 1 0 2 1 1 0 1 1 0 2 0 3 4 0 0 3 2 3 2 7 2 2 2 1 3 2 3 3 5 4 2 0 3 1 0 4 2 2 2 2 1 0 1 3 4 1 3 0 1 2 0 1 4 2 1 1 1 0 0 2 1 3 2 0 0 2 5 0 1 1 0 1 1 1 1 1 2 1 0 2 1 2 0 0 2 1 1 0 0 1 3 3 4 1 1 2 0 0 1 2 1 0 2 1 2 1 0 1 1 0 0 0 0 0 0 0 0 0 0 0 0 0 0 1 0 0 0 0 0 0 0 0 0 0 0 0 0 0 0 1 0 0 0 0 0 0 0 0 0 0 0 0 0 0 0 0 0 0 0 0 0 1 0 0 0 0 0…
3 1 3 1 1 2 1 3 2 2 3 0 2 2 0 1 6 2 2 1 0 2 3 0 1 3 1 2 1 2 2 1 0 2 3 1 1 1 2 1 2 1 1 0 1 3 2 0 2 0 0 0 1 1 3 2 4 3 2 2 3 3 2 3 3 3 1 0 1 3 3 2 5 4 1 3 3 0 3 2 1 0 4 1 1 1 2 2 1 1 2 0 2 3 1 4 2 1 2 2 1 0 3 0 4 1 3 3 0 1 0 3 1 0 0 0 0 2 3 1 2 1 1 2 2 2 1 1 2 4 1 2 1 2 0 2 2 0 1 0 0 0 0 0 0 0 0 0 0 0 0 0 0 0 0 0 0 0 0 0 0 0 0 0 0 0 0 0 0 0 0 0 0 0 0 0 0 0 0 0 0 0 0 0 0 0 0 0 0 0 0 0 0 0 0 0 0 0 0 0…
1 1 2 1 2 1 0 4 3 1 1 0 4 2 0 2 4 1 2 4 3 5 1 4 4 1 0 0 2 1 2 0 1 1 2 2 1 4 2 2 2 0 5 0 1 2 0 1 1 2 2 2 3 1 3 4 4 1 1 1 1 3 1 2 1 0 1 1 1 1 0 0 0 1 0 0 1 2 1 1 1 4 0 2 0 4 1 0 0 0 0 0 0 0 0 0 4 0 1 1 2 2 1 0 2 0 0 2 0 3 1 1 1 3 1 0 1 0 1 1 4 1 3 1 2 0 0 1 1 0 3 1 1 2 1 2 0 1 0 2 1 0 0 0 0 0 0 0 0 0 0 0 0 0 0 0 0 0 0 0 0 0 0 0 0 0 0 0 0 0 0 0 0 0 0 0 0 0 0 0 0 0 0 0 0 0 0 0 0 0 0 0 0 0 0 0 0 0 0 0…
1 1 6 2 0 2 0 1 2 1 1 4 4 2 1 2 1 1 1 3 3 0 2 1 1 2 0 1 4 0 0 1 1 1 1 1 3 1 5 1 0 3 0 2 3 1 2 2 3 1 0 0 1 0 1 0 2 0 3 1 1 2 1 0 3 4 3 6 0 3 0 2 5 0 1 0 2 0 2 1 3 0 2 1 0 1 1 1 1 1 0 1 0 1 2 1 4 0 0 1 0 2 2 1 1 1 2 0 0 4 3 2 1 1 1 0 1 2 3 1 0 2 1 0 4 1 1 2 2 1 2 3 0 1 1 4 0 3 2 1 1 0 0 0 0 0 0 0 0 0 0 0 0 0 0 0 0 0 0 0 0 0 0 0 0 0 0 0 0 0 0 0 0 0 0 0 0 0 0 0 0 0 0 0 0 0 0 0 0 0 0 0 0 0 0 0 0 0 0 0…
1 1 0 0 1 1 2 2 0 3 0 2 3 3 1 3 0 2 1 2 0 0 1 1 0 5 3 1 2 2 1 0 2 4 1 1 3 1 2 0 3 0 4 1 4 3 1 3 3 0 0 0 1 2 3 2 0 2 2 1 1 2 1 2 3 1 1 3 2 0 1 2 2 1 0 2 6 0 2 2 0 3 1 1 1 1 0 2 1 2 0 3 0 0 0 0 1 0 0 2 1 2 1 1 2 2 2 0 0 2 2 0 1 0 2 0 0 0 2 1 2 1 2 0 1 1 0 1 1 4 3 2 0 1 1 2 1 1 3 1 0 1 0 0 0 0 0 0 0 0 0 0 0 0 0 0 0 0 0 0 0 0 0 0 0 0 0 0 0 0 0 0 0 0 0 0 0 0 0 0 0 0 0 0 0 0 0 0 0 0 0 0 0 0 0 0 0 0 0 0…
3 3 0 1 0 1 0 2 1 5 1 2 4 2 1 1 1 3 1 3 2 2 1 0 1 3 0 1 4 3 1 1 1 3 2 2 2 0 0 4 4 0 1 1 3 1 2 3 1 1 1 2 2 0 0 6 1 1 2 1 5 1 0 1 2 3 5 4 1 0 1 6 3 0 1 0 1 4 1 3 2 4 4 0 1 0 0 1 1 1 0 8 1 2 1 1 3 3 1 1 1 0 1 0 0 1 3 1 1 2 1 1 0 1 0 3 0 0 1 1 0 3 4 0 0 0 0 0 6 2 4 1 1 1 2 1 0 1 4 1 0 0 0 0 0 0 0 0 0 0 0 0 0 0 0 0 0 0 0 0 0 0 0 0 0 0 0 0 0 0 0 0 0 0 0 0 0 0 0 0 0 0 0 0 0 0 0 0 0 0 0 1 0 0 0 0 0 0 0 0…
0 2 3 0 1 3 1 0 1 0 1 2 3 0 2 0 2 0 3 1 1 4 1 5 1 2 2 1 0 2 1 0 0 2 1 1 1 2 1 0 2 0 0 2 2 1 1 1 2 1 6 1 2 0 2 2 2 2 1 1 0 4 3 2 2 1 2 2 0 1 1 6 1 2 3 1 3 2 2 2 2 4 4 0 1 4 1 2 1 0 1 2 1 1 1 1 1 3 0 3 0 1 2 1 1 1 2 2 0 0 5 4 1 1 1 1 0 1 1 5 0 3 2 1 0 1 1 2 3 1 2 1 2 4 0 5 2 0 2 1 0 2 0 0 0 0 0 0 0 0 0 0 0 0 0 0 0 0 0 0 0 0 0 0 0 0 0 0 0 0 0 0 0 0 0 0 0 0 0 0 0 0 0 0 0 0 0 0 0 0 0 0 0 0 0 0 0 0 0 0…
1 2 2 1 3 4 1 1 2 1 2 4 1 1 3 2 1 2 1 1 0 3 0 4 0 2 3 3 1 1 4 1 0 3 4 1 2 5 1 0 1 0 2 1 5 0 2 5 2 0 0 0 1 2 0 2 1 1 0 0 0 2 1 2 3 0 6 3 2 1 1 0 1 1 1 0 1 0 1 1 0 1 5 2 0 1 0 0 0 2 0 2 2 0 0 1 3 3 2 1 1 1 4 1 2 0 2 2 1 0 1 1 2 1 1 0 2 1 1 1 0 0 3 2 2 1 2 0 2 2 0 1 2 1 4 4 0 0 0 1 0 0 0 0 0 0 0 0 0 0 0 0 0 0 0 0 0 0 0 0 0 0 0 0 0 0 0 0 0 0 0 0 0 0 0 0 0 0 0 0 0 0 1 0 0 0 0 0 0 0 0 0 0 0 0 0 0 0 0 0…
2 5 2 4 3 3 3 0 1 0 0 3 2 1 5 2 3 1 2 1 2 2 0 1 0 2 2 1 1 3 1 0 0 1 2 2 4 4 7 0 0 1 1 0 0 2 5 4 3 0 4 1 2 0 4 4 4 1 1 2 1 2 1 2 1 0 4 4 2 2 1 1 2 2 1 0 1 0 1 1 1 3 1 1 0 2 2 1 1 3 1 1 2 1 1 1 1 2 1 2 7 4 3 2 0 2 0 0 1 1 1 3 3 3 2 2 3 2 4 0 3 2 1 2 1 1 0 4 3 0 0 3 4 0 1 3 0 3 2 2 1 1 0 0 0 0 0 0 0 0 0 0 0 0 0 0 0 0 0 0 0 0 0 0 0 0 0 0 0 0 0 0 0 0 0 0 0 0 0 0 0 0 1 0 0 0 0 0 0 0 0 0 0 0 0 0 0 0 0 0…
1 1 4 4 1 5 2 3 1 1 0 3 1 0 1 3 3 1 2 5 1 0 1 2 2 0 4 0 0 0 4 2 2 2 3 7 0 3 3 5 1 1 0 0 2 1 1 8 1 0 4 0 4 4 6 2 4 2 1 2 5 5 0 4 0 2 1 4 1 0 0 1 2 0 1 0 0 2 2 6 0 1 3 0 0 2 1 2 1 2 2 2 3 2 0 0 2 4 1 3 1 4 2 2 2 0 0 1 0 0 0 1 0 0 4 1 0 1 0 3 2 1 2 1 0 1 4 1 2 0 0 2 5 4 2 4 0 0 1 0 0 0 0 0 0 0 0 0 0 0 0 0 0 0 0 0 0 0 0 0 0 0 0 0 0 0 0 0 0 0 0 0 0 0 0 0 0 0 0 0 0 0 0 0 0 0 0 0 0 0 0 0 0 0 0 0 0 0 0 0…
4 1 4 1 1 3 0 5 1 1 3 2 3 1 1 3 5 3 0 11 4 2 1 4 0 6 2 2 0 0 3 1 0 2 2 1 3 0 1 0 2 1 6 0 2 1 1 1 2 2 2 1 0 3 4 5 3 0 4 3 1 0 0 3 0 6 5 2 1 1 0 3 3 1 2 0 0 3 3 2 1 2 1 1 1 3 0 5 2 3 0 0 2 0 0 1 1 5 3 0 0 0 1 1 1 0 1 2 1 1 2 0 1 3 1 2 0 1 1 0 0 2 1 1 0 4 0 0 4 0 3 3 2 3 4 3 0 6 1 1 0 1 0 0 0 0 0 0 0 0 0 0 0 0 0 0 0 0 0 0 0 0 0 0 0 0 0 0 0 0 0 0 0 0 0 0 0 0 0 0 0 0 0 0 0 0 0 0 0 0 0 0 0 0 0 0 0 0 0 …
0 1 3 0 0 0 2 4 0 3 5 1 0 0 2 3 0 1 0 2 0 1 2 3 2 1 1 2 4 0 3 1 1 1 2 3 3 3 5 4 1 1 5 0 2 3 1 5 4 1 0 1 2 3 0 0 3 2 3 3 0 1 2 0 2 2 4 1 3 3 0 2 2 3 1 1 2 2 1 3 2 2 0 0 2 0 1 4 3 0 1 0 3 1 1 2 2 5 2 0 3 2 0 0 2 2 5 1 0 2 4 0 0 0 0 2 0 0 5 1 0 0 0 0 3 1 2 0 2 1 5 4 2 3 4 0 4 1 1 3 0 2 0 0 0 0 0 0 0 0 0 0 0 0 0 0 0 0 0 0 0 0 0 0 0 0 0 0 0 0 0 0 0 0 0 0 0 0 0 0 0 0 1 0 0 0 0 0 0 0 0 0 0 0 0 0 0 0 0 0…
5 0 4 1 2 2 2 1 1 0 4 0 0 0 0 3 2 1 1 3 1 1 4 0 1 0 3 2 3 4 1 2 1 0 0 3 3 2 1 0 4 2 3 0 2 5 2 5 0 0 1 0 2 4 2 0 1 8 0 2 1 0 2 2 3 5 2 0 1 1 0 1 0 1 2 0 0 1 1 3 0 2 2 2 2 0 0 1 2 2 1 3 3 4 5 1 1 6 0 1 2 3 1 2 0 1 2 4 0 0 0 1 0 0 0 2 1 1 1 1 1 2 1 2 1 3 0 1 4 2 2 3 2 3 3 6 3 1 2 2 2 0 0 0 0 0 0 0 0 0 0 0 0 0 0 0 0 0 0 0 0 0 0 0 0 0 0 0 0 0 0 0 1 0 0 0 0 0 0 0 0 0 0 0 0 0 0 0 0 0 0 0 0 0 0 0 0 0 0 0…
1 0 4 1 2 3 0 1 0 4 0 1 1 2 0 0 2 4 1 2 1 1 1 1 2 0 0 4 1 0 3 3 4 0 3 4 0 0 0 3 2 3 1 2 0 2 2 3 1 0 1 0 0 2 1 2 0 3 0 1 0 3 1 1 1 1 5 0 1 1 1 3 0 1 3 0 0 4 0 3 4 0 1 2 3 1 0 1 2 3 1 6 4 4 5 2 0 1 0 1 2 1 0 1 1 3 2 2 1 1 2 0 2 3 1 1 0 2 3 0 0 0 2 1 1 1 1 1 2 1 0 3 2 2 2 2 1 2 1 4 1 0 0 0 0 0 0 0 0 0 0 0 0 0 0 0 0 0 0 0 0 0 0 0 0 0 0 0 0 0 0 0 0 0 0 0 0 0 0 0 0 1 0 0 0 0 0 0 0 0 0 0 0 0 0 0 0 0 0 0…
1 0 2 2 1 2 0 1 0 1 1 2 3 1 1 1 0 0 0 1 2 2 4 3 0 0 1 4 0 1 4 2 0 1 1 3 1 1 1 1 1 1 2 2 2 1 0 0 4 1 1 4 1 0 1 1 2 0 0 0 0 0 0 2 4 0 2 2 1 3 2 2 0 1 0 1 0 2 1 0 4 1 2 1 1 2 2 2 0 2 1 3 0 2 3 1 0 2 1 2 1 1 0 3 1 0 1 1 1 1 2 2 0 0 0 0 2 1 6 1 0 0 2 1 0 3 0 1 2 0 3 3 2 2 8 1 2 0 0 5 1 0 0 0 0 0 0 0 0 0 0 0 0 0 0 0 0 0 0 0 0 0 0 0 0 0 0 0 0 0 0 0 0 0 0 0 0 0 0 0 0 0 0 0 0 0 0 0 0 0 0 0 0 0 0 0 0 0 0 0…
0 3 2 0 1 5 1 0 0 3 0 0 3 2 2 1 4 2 2 1 3 1 2 1 0 1 2 2 1 0 0 0 1 1 4 2 1 1 1 0 2 0 5 4 3 2 0 1 2 3 2 0 3 1 1 1 2 0 1 6 2 5 0 3 1 1 1 0 0 0 0 0 0 2 2 2 1 1 0 3 2 1 1 3 0 1 1 1 1 0 2 8 1 2 1 0 1 2 2 0 4 5 2 3 0 1 3 0 1 6 1 1 2 2 3 1 4 3 2 1 0 0 3 1 1 0 2 2 2 1 3 3 0 1 3 2 1 1 1 3 0 0 0 1 0 0 0 0 0 0 0 0 0 0 0 0 0 0 0 0 0 0 0 0 0 0 0 0 0 0 0 0 0 0 0 0 0 0 0 0 0 0 0 0 0 0 0 0 0 0 0 0 0 0 0 0 0 0 0 0…
4 5 2 3 3 5 3 1 0 2 2 1 2 1 2 3 2 3 3 4 2 4 1 0 5 3 2 3 0 0 1 1 2 0 2 3 1 1 2 1 5 1 2 2 1 2 0 1 0 1 2 0 5 1 2 2 0 1 2 2 2 5 3 2 3 1 0 1 1 0 0 2 3 3 0 0 4 4 1 2 4 0 1 1 1 1 0 3 3 2 0 4 1 3 1 3 2 2 0 0 1 0 2 0 1 3 5 3 2 2 2 2 2 1 0 0 0 4 2 0 2 1 4 0 2 0 0 0 0 0 0 4 3 2 1 3 1 2 1 0 1 0 0 0 0 0 0 0 0 0 0 0 0 0 0 0 0 0 0 0 0 0 0 0 0 0 0 0 0 0 0 0 0 0 0 0 0 0 0 0 0 0 0 0 0 0 0 0 0 0 0 0 0 0 0 0 0 0 0 0…
2 0 3 2 1 6 2 4 3 1 2 2 1 1 1 1 1 3 2 1 2 1 3 0 2 3 1 3 1 3 1 4 3 1 5 1 3 0 1 3 2 0 0 0 3 1 1 0 3 1 0 1 1 2 1 1 2 1 0 1 3 1 2 3 3 1 1 1 1 2 0 0 1 3 1 5 2 0 3 1 2 0 1 3 1 1 1 3 1 1 1 4 1 1 3 2 0 0 2 2 0 3 4 1 1 2 3 2 1 0 1 1 1 1 0 0 1 3 3 0 2 1 0 3 2 1 1 1 2 3 1 5 2 1 1 1 1 2 1 1 2 0 0 0 0 0 0 0 0 0 0 0 0 0 0 0 0 0 0 0 0 0 0 0 0 0 0 0 0 0 0 0 0 0 0 0 0 0 0 0 0 0 0 0 0 0 0 0 0 0 0 0 0 0 0 0 0 0 0 0…
2 2 0 3 2 2 5 1 1 0 2 2 1 2 1 1 2 3 2 3 0 2 1 1 3 0 3 7 2 1 1 2 2 0 4 3 2 2 1 2 3 3 3 0 3 2 0 0 5 3 1 0 4 0 0 1 1 1 7 5 4 2 1 8 1 2 1 1 2 1 2 1 0 1 0 0 2 1 5 2 1 1 0 2 1 1 0 0 1 3 3 0 1 3 0 4 3 2 1 1 2 1 1 0 2 1 3 0 1 1 3 1 2 1 1 2 2 1 1 0 3 3 3 1 2 1 0 6 0 3 1 3 0 0 0 0 2 2 0 1 1 0 0 0 0 0 0 0 0 0 0 0 0 0 0 0 0 0 0 0 0 0 0 0 0 0 0 0 0 0 0 1 0 0 0 0 1 0 0 0 0 0 0 0 0 0 0 0 0 0 0 0 0 0 0 0 0 0 0 0…
3 4 3 6 2 5 2 2 0 0 1 0 0 2 4 4 0 4 2 4 3 1 3 0 0 0 0 2 5 0 1 2 1 1 2 4 4 1 4 7 0 2 3 3 3 0 3 2 2 1 0 1 2 2 0 0 2 0 3 3 2 5 1 5 0 3 1 1 2 2 3 6 1 3 1 3 1 2 3 3 2 3 1 1 1 3 1 0 1 1 1 4 2 0 2 3 1 1 3 3 2 3 2 0 3 3 2 3 0 2 3 0 0 1 3 1 3 2 2 2 3 1 2 0 1 0 0 0 3 8 1 0 1 1 3 4 2 6 2 1 2 0 0 0 0 0 0 0 0 0 0 0 0 0 0 0 0 0 0 0 0 0 0 0 0 0 0 0 0 0 0 0 0 0 0 0 0 0 0 0 0 0 0 0 0 0 0 0 0 0 0 0 0 0 0 0 0 0 0 0…
0 1 6 2 2 3 2 5 4 1 1 0 0 4 3 0 1 1 6 2 1 2 1 4 5 2 1 0 2 3 0 0 1 2 0 0 0 3 1 2 1 3 2 4 2 4 1 1 4 5 1 0 0 5 1 0 1 2 2 4 0 3 1 1 1 4 2 1 0 1 0 11 0 2 1 2 0 1 1 0 1 1 1 4 1 3 2 3 1 3 2 1 2 1 2 0 0 0 1 1 0 1 1 1 2 2 4 1 1 2 0 1 2 0 0 1 2 1 0 1 0 0 4 0 3 2 1 1 3 0 1 2 4 1 2 3 1 2 2 3 0 0 0 0 0 0 0 0 0 0 0 0 0 0 0 0 0 0 0 0 0 0 0 0 0 0 0 0 0 0 0 0 0 0 1 0 0 0 0 0 0 0 0 0 0 0 0 1 0 0 0 0 0 0 0 1 0 0 0 …
4 0 0 2 3 1 1 1 3 0 1 1 6 0 0 1 3 4 3 3 0 2 1 2 6 3 2 0 2 1 1 1 2 2 1 1 5 2 1 2 1 3 3 3 1 0 4 0 0 3 3 1 1 2 1 0 1 0 1 2 0 3 1 0 0 1 2 3 1 6 1 4 0 2 2 1 2 2 0 3 1 0 1 4 2 0 1 0 1 0 1 0 2 1 2 0 2 3 1 2 0 1 0 0 3 3 2 0 0 2 0 0 1 0 1 0 1 0 0 0 0 1 1 1 1 0 0 1 2 2 0 3 1 3 1 0 0 0 0 0 0 2 0 0 0 0 0 0 0 0 0 0 0 0 0 0 0 0 0 0 0 0 0 0 0 1 0 0 0 0 0 0 0 0 0 0 0 0 0 0 0 0 0 0 0 0 0 0 0 0 0 0 0 0 0 0 0 0 0 0…
2 0 9 0 1 4 1 1 0 3 2 2 4 4 0 2 5 3 4 4 1 2 1 3 0 2 2 2 1 2 0 1 3 1 2 0 2 2 5 4 0 2 3 1 1 1 2 0 1 3 1 0 0 1 3 3 0 0 1 0 1 1 2 0 2 2 3 0 3 6 0 5 0 1 3 5 1 3 0 3 1 2 0 5 1 1 2 1 1 2 2 3 1 0 0 2 1 2 4 1 1 1 1 0 3 0 1 2 0 4 0 0 0 2 3 3 1 1 3 0 2 0 1 4 2 1 0 0 3 1 1 6 1 2 2 4 1 0 1 4 0 1 0 0 0 0 1 0 0 0 0 0 0 0 0 0 0 0 0 0 0 0 0 0 0 0 0 0 0 0 0 0 0 0 0 0 0 0 0 0 0 0 0 0 0 0 0 0 0 0 0 0 0 0 0 0 0 0 0 0…
1 3 3 2 1 0 3 2 1 2 1 5 1 0 0 2 2 3 1 6 2 0 1 1 0 0 0 2 2 4 2 1 3 0 1 3 1 1 4 2 2 0 2 2 3 5 0 1 2 0 3 0 3 1 2 0 0 2 2 4 2 2 2 0 0 0 2 0 2 0 1 4 2 2 1 1 2 1 1 0 2 3 0 2 1 1 0 1 2 1 4 4 1 2 0 1 1 1 1 0 3 2 0 1 5 0 2 3 2 1 0 0 0 1 1 2 1 0 0 1 1 1 2 1 1 1 0 1 2 2 0 3 2 4 2 2 0 3 2 3 0 1 0 0 0 0 0 0 0 0 0 0 0 0 0 0 0 0 0 0 0 0 0 0 0 0 0 0 0 0 0 0 0 0 0 0 0 0 0 0 0 0 0 0 0 0 0 0 0 0 0 0 0 0 0 0 0 0 0 0…
6 0 5 1 1 0 1 1 2 0 2 2 4 1 1 2 0 5 1 5 2 2 0 1 0 1 1 0 1 0 0 2 2 1 1 0 2 6 1 1 3 1 3 2 1 4 2 1 2 4 4 2 0 4 3 0 0 0 2 2 3 7 0 2 2 5 2 1 1 0 0 1 0 3 5 2 4 4 2 3 2 2 0 0 5 4 1 1 2 0 5 0 0 3 0 1 0 7 0 1 1 0 1 2 1 0 1 1 1 1 1 0 1 2 2 3 1 0 3 1 3 1 0 0 1 2 0 2 0 0 0 1 0 4 2 2 3 3 2 2 1 0 0 0 0 0 0 0 0 0 0 0 0 0 0 0 0 0 0 0 0 0 0 0 0 0 0 0 0 0 0 0 0 1 0 0 0 0 0 0 0 0 0 0 0 0 0 0 0 0 0 0 0 0 0 0 0 0 0 0…
1 0 1 2 4 1 6 2 1 1 0 2 0 1 2 0 4 0 2 6 0 1 2 0 0 2 1 2 2 0 4 2 2 1 1 4 1 3 0 0 1 2 4 1 2 2 2 2 4 2 2 1 1 0 4 1 5 0 2 1 1 4 1 1 2 3 1 0 2 0 3 5 1 2 2 2 3 2 2 0 0 2 1 1 1 1 2 3 1 1 2 0 1 3 0 2 0 4 1 2 1 1 0 2 5 0 1 1 2 0 1 1 2 2 2 2 2 1 6 1 1 0 2 5 1 2 1 0 1 1 0 3 2 1 1 1 1 0 3 4 0 0 0 0 0 0 0 0 0 0 0 0 0 0 0 0 0 0 0 0 0 0 0 0 0 1 0 0 0 0 0 0 0 0 0 0 0 0 0 0 0 0 0 0 0 0 0 0 0 0 0 0 0 0 0 0 0 0 0 0…
2 0 0 1 1 4 8 1 0 1 4 0 0 3 0 1 5 0 0 3 0 4 1 1 2 1 0 0 0 1 2 0 2 0 6 4 4 0 0 1 1 0 4 1 0 3 1 0 1 4 0 2 0 1 1 2 3 2 1 1 1 3 1 0 0 0 3 2 0 0 1 1 0 4 0 1 3 1 0 3 1 0 1 1 0 0 2 0 0 0 4 2 0 0 1 1 1 0 0 0 0 0 4 1 1 2 1 0 2 1 1 0 1 4 1 5 1 2 4 2 2 0 2 0 2 1 1 2 5 0 0 1 2 0 3 1 0 0 3 0 1 1 0 0 0 0 0 0 0 0 0 0 0 0 0 0 0 0 0 0 0 0 0 0 0 0 0 0 0 0 0 0 0 0 0 0 0 0 0 0 0 0 0 0 0 0 0 0 0 0 0 0 0 0 0 0 0 0 0 0…
0 0 1 1 1 0 1 0 8 1 2 2 0 1 1 2 7 2 4 4 2 2 2 3 4 0 0 1 1 2 0 1 1 1 3 1 3 0 0 1 5 1 4 3 1 1 1 1 0 0 2 2 0 1 2 0 0 0 1 0 0 2 0 1 0 0 0 2 2 0 1 3 0 1 0 3 2 2 2 2 1 1 0 0 2 1 1 1 0 0 1 0 2 1 4 2 3 0 0 1 2 3 1 0 3 3 1 1 5 0 2 4 3 1 1 3 0 1 4 1 1 1 3 1 1 0 2 0 3 2 2 2 2 2 0 2 1 0 4 0 0 0 0 0 0 0 0 0 0 0 0 0 0 0 0 0 0 0 0 0 0 0 0 0 0 1 0 0 0 0 0 0 0 0 0 0 0 0 0 0 0 0 0 0 0 1 0 0 0 0 0 0 0 0 0 0 0 0 0 0…
1 1 2 3 6 1 0 1 3 0 3 1 1 1 0 2 5 2 2 4 2 1 2 1 4 1 2 2 0 1 1 0 2 1 2 1 9 2 1 0 3 0 2 1 4 0 1 1 1 6 1 1 2 4 1 2 1 4 1 1 3 2 2 1 2 0 1 2 2 0 0 2 3 3 2 3 3 1 1 4 2 2 2 0 1 1 2 2 3 2 1 3 2 0 2 1 0 0 3 1 2 1 3 2 2 3 0 4 3 1 2 3 0 1 2 2 2 0 4 1 0 3 3 2 3 1 1 1 1 2 0 2 3 3 3 2 1 0 0 0 1 0 0 0 0 0 0 0 0 0 0 0 0 0 0 0 0 0 0 0 0 0 0 0 0 0 0 0 0 0 0 0 0 0 0 0 0 0 0 0 0 0 0 0 0 0 0 0 0 0 0 0 0 0 0 0 0 0 0 0…
2 3 1 3 0 1 0 0 1 1 2 0 4 1 2 0 1 2 0 3 1 2 2 2 3 0 5 1 1 3 1 0 1 0 3 4 3 1 1 2 1 1 1 2 2 7 1 0 3 1 2 1 1 1 1 3 2 1 0 1 0 2 0 1 3 3 2 1 2 0 1 3 4 1 2 7 0 1 0 0 4 1 0 1 1 2 3 0 1 3 4 0 0 0 1 1 1 4 3 2 3 4 2 3 4 2 1 1 3 2 1 3 1 1 5 0 2 2 1 3 1 1 1 1 1 0 1 0 1 2 2 5 5 1 2 3 0 2 0 2 0 0 0 0 0 0 0 0 0 0 0 0 0 0 0 0 0 0 0 0 1 0 0 0 0 0 0 0 0 0 0 0 0 0 0 0 0 0 0 0 0 0 0 0 0 0 0 0 0 0 0 0 0 0 0 0 0 0 0 0…
0 0 2 1 1 3 1 1 5 0 0 0 3 1 0 1 2 3 2 1 1 2 2 2 1 3 2 0 0 2 3 2 2 2 3 1 6 0 1 0 2 4 2 2 4 3 0 2 1 1 0 1 2 3 3 4 0 1 1 2 1 5 5 1 2 3 0 1 1 0 2 2 2 2 0 4 3 1 0 2 1 1 1 2 5 2 3 2 2 6 1 0 0 3 8 2 4 1 0 2 3 1 1 1 1 4 2 1 4 1 4 2 3 0 3 1 3 1 8 2 3 3 3 0 0 0 1 0 1 1 1 1 1 4 3 0 0 1 0 1 0 0 0 0 0 1 0 0 0 0 0 0 0 1 0 0 0 0 0 0 0 0 0 0 0 0 0 0 0 0 0 0 0 0 0 0 0 0 0 0 0 0 0 0 0 0 1 0 0 0 0 0 0 0 0 0 0 0 0 0…
2 1 0 1 3 2 2 0 1 2 3 2 2 0 0 2 2 1 3 1 3 4 2 2 4 3 2 2 4 0 1 0 0 1 2 0 3 5 1 3 0 0 1 1 4 1 1 3 1 3 6 0 3 2 3 0 0 4 0 0 2 1 2 1 2 4 0 1 2 2 2 3 4 0 3 3 2 2 2 1 3 2 1 0 2 0 2 2 1 1 0 1 2 1 4 1 1 6 1 1 1 1 2 0 4 2 1 4 0 1 3 0 5 0 1 1 0 1 5 0 1 1 0 1 2 5 0 2 0 1 1 1 3 2 0 1 0 1 1 3 5 0 1 0 0 0 0 0 0 0 0 0 0 0 0 0 0 0 0 0 0 0 0 0 0 0 0 0 0 0 0 0 0 0 0 0 0 0 0 0 0 0 0 0 0 0 0 0 0 0 0 0 0 0 0 0 0 0 0 0…
0 1 1 2 2 3 3 0 1 3 1 1 1 3 0 1 1 1 2 3 0 0 3 1 6 0 1 0 2 4 1 0 1 1 4 3 0 0 2 0 0 0 0 1 3 0 3 3 2 1 1 2 0 0 0 0 1 3 2 1 0 1 0 0 2 5 3 5 2 1 1 0 6 1 1 3 3 0 1 1 0 1 0 0 3 0 1 2 2 3 0 1 0 1 2 0 0 5 4 3 0 2 0 3 0 3 0 3 2 0 1 1 6 1 1 2 0 2 2 2 2 2 2 0 0 1 3 1 1 0 3 1 1 3 2 1 1 1 1 1 1 0 0 0 0 0 0 0 0 0 0 0 0 0 0 0 0 0 0 0 0 0 0 0 0 0 0 0 0 0 0 0 0 0 0 0 0 0 0 0 0 0 0 0 0 0 0 0 0 0 0 0 0 0 0 0 0 0 0 0…
1 0 0 0 3 0 0 1 3 3 3 1 1 1 2 2 3 0 3 1 0 0 1 3 1 1 2 1 1 0 0 1 1 1 7 2 0 3 1 0 4 0 3 1 2 1 2 6 1 3 1 1 3 0 1 3 0 1 1 3 0 0 5 0 2 2 0 0 1 0 2 5 4 0 2 2 3 1 3 0 2 2 1 1 4 1 1 0 2 1 0 3 0 1 3 1 3 2 0 1 1 1 1 5 2 0 0 3 1 1 2 2 1 1 2 0 4 0 7 0 3 0 1 0 1 1 4 0 2 2 2 2 4 2 2 0 0 1 0 1 0 0 0 0 0 0 0 0 0 0 0 0 0 0 0 0 0 0 0 0 0 0 0 1 0 0 0 0 0 0 0 0 0 0 0 0 0 0 0 0 0 0 0 0 0 0 0 0 0 0 0 0 0 0 0 0 0 0 0 0…
4 3 2 3 0 1 1 5 3 2 2 1 3 1 2 3 0 8 4 4 0 3 0 2 2 0 2 0 3 1 0 0 1 0 5 0 1 0 2 0 0 2 2 0 3 0 1 2 0 5 0 3 4 1 1 4 2 2 3 2 1 2 2 3 3 3 4 0 1 0 0 3 2 0 1 3 1 0 1 3 1 0 0 0 2 2 2 1 3 3 1 2 2 1 1 0 2 3 2 1 2 1 1 2 2 1 1 2 1 0 2 0 1 0 0 0 1 2 4 2 1 0 2 1 1 0 2 2 2 1 3 1 2 1 2 1 3 0 1 0 0 1 0 0 0 0 0 0 0 0 0 0 0 0 0 0 0 0 0 0 0 0 0 0 0 0 0 0 0 0 0 0 0 0 0 0 0 0 0 1 0 0 0 0 0 0 0 0 0 0 0 0 0 0 0 0 0 0 0 0…
0 2 0 0 2 1 1 1 3 2 4 0 0 2 1 5 3 3 1 2 2 1 3 1 0 3 5 1 2 0 2 1 0 1 1 0 4 2 0 1 2 2 1 4 2 0 0 3 2 2 2 1 0 1 0 3 1 0 1 2 1 1 3 1 4 3 1 1 1 2 1 3 2 1 2 2 3 1 2 2 2 2 1 1 1 0 1 3 5 4 3 1 0 1 0 0 1 1 3 2 0 1 0 3 2 1 1 1 2 1 2 0 3 1 2 0 0 0 4 2 5 2 2 1 1 1 0 3 2 2 2 0 1 1 1 1 4 2 0 1 1 0 0 0 0 0 0 0 0 1 0 0 0 0 0 0 0 0 0 0 0 0 0 0 0 0 0 0 0 0 0 0 0 0 0 0 0 0 0 0 0 0 0 0 0 0 0 0 0 0 0 0 0 0 0 0 0 0 0 0…
1 1 1 2 2 1 0 0 3 2 1 1 2 2 4 0 1 1 7 2 0 2 2 0 0 7 1 3 1 1 1 2 1 2 2 1 1 1 2 1 1 0 3 2 2 0 3 0 1 4 0 0 4 2 1 0 0 1 1 1 1 0 2 2 3 2 2 2 3 1 0 3 3 1 0 0 1 0 2 2 0 3 2 2 1 1 4 2 0 1 2 1 0 0 0 3 2 1 1 4 2 0 1 7 0 0 0 4 0 2 0 3 2 0 3 1 0 2 2 0 0 0 1 1 1 0 1 0 4 4 2 0 1 0 0 2 1 3 0 0 1 0 0 0 1 0 0 0 0 0 0 0 0 0 0 0 0 0 0 0 0 0 0 0 0 0 0 0 0 0 0 0 0 0 0 0 0 0 0 0 0 0 0 0 0 0 0 0 0 0 0 0 0 0 0 0 0 0 0 0…
3 2 3 3 4 3 1 1 2 1 3 2 1 4 2 3 7 1 4 3 0 3 0 1 1 6 2 4 3 5 1 2 1 2 0 0 3 1 0 0 1 2 2 0 5 2 1 3 2 6 3 2 1 0 2 2 1 1 1 1 7 5 1 1 0 2 3 1 1 1 2 2 4 0 4 0 0 1 0 0 1 4 1 2 2 0 3 0 0 1 2 5 1 1 1 2 2 1 2 2 5 0 1 4 0 0 3 1 0 3 0 1 1 2 1 1 0 0 0 0 3 1 0 1 1 0 3 2 2 3 2 1 1 2 0 1 1 2 1 1 0 0 0 0 0 0 0 0 0 0 0 0 0 0 0 0 0 0 1 0 0 0 0 0 0 0 0 0 0 0 0 0 0 0 0 0 0 0 0 0 0 0 0 0 0 0 0 0 0 0 0 0 0 0 0 0 0 0 0 0…
3 0 1 2 2 2 4 1 0 1 3 1 2 5 7 2 2 4 4 2 1 5 0 2 2 5 2 2 4 1 1 0 2 5 1 5 1 0 0 0 0 2 0 0 1 2 1 0 0 2 1 1 2 0 0 1 1 4 1 1 0 1 4 0 0 2 2 1 0 0 2 1 2 0 1 2 1 0 1 2 0 3 3 2 0 0 1 1 0 0 2 2 0 1 2 1 1 3 1 3 1 2 2 2 0 1 2 3 1 0 3 1 1 3 2 0 2 3 0 0 1 0 1 3 1 0 2 1 4 1 1 1 1 0 1 0 1 0 0 0 0 4 0 0 1 0 0 0 0 0 0 0 0 0 0 0 0 0 0 0 0 1 0 0 0 0 0 0 0 0 0 0 0 0 0 0 0 0 0 0 0 0 0 0 0 0 0 0 0 0 0 0 0 0 0 0 0 0 0 0…
1 2 1 1 1 3 0 2 2 1 3 0 0 4 2 0 0 3 1 0 0 3 2 3 3 5 0 7 2 0 2 1 0 3 2 0 1 2 4 1 2 6 1 2 3 2 0 3 0 2 1 2 2 2 5 4 1 2 1 2 1 2 4 1 2 3 4 2 0 1 2 5 4 0 0 1 8 0 1 1 1 4 1 1 2 4 2 0 0 1 4 1 0 4 2 2 3 1 0 1 4 1 1 1 1 2 5 2 0 5 1 3 0 0 1 3 0 2 5 1 0 3 0 0 1 3 1 0 2 2 2 1 1 2 1 3 0 3 1 1 0 2 0 0 0 1 0 0 0 0 0 0 0 0 0 0 0 0 0 0 0 0 0 0 0 0 0 0 0 0 0 0 0 0 0 0 0 0 0 0 0 0 0 0 0 0 0 0 0 0 0 0 0 0 0 0 0 0 0 0…
2 2 2 2 3 3 1 2 4 5 1 0 0 6 2 3 0 2 4 2 1 1 0 1 2 5 1 4 0 1 1 0 2 3 0 3 3 1 2 1 2 2 0 3 1 2 1 0 1 5 2 2 1 4 2 4 0 2 3 1 1 1 3 4 4 0 2 1 0 1 2 2 3 2 3 4 0 0 1 4 1 1 0 2 1 1 3 4 4 0 0 2 1 3 3 4 0 3 2 2 1 1 1 2 0 0 0 1 0 1 1 3 0 3 2 0 0 1 4 1 2 0 0 1 0 1 2 1 1 0 3 0 1 3 0 0 0 1 1 0 0 1 2 0 1 0 0 0 0 0 0 0 0 0 0 0 0 0 0 0 0 0 0 0 0 0 0 0 0 0 0 0 0 0 0 0 0 0 0 0 0 0 0 0 0 0 0 0 0 0 0 0 0 0 0 0 0 0 0 0…
3 2 3 2 1 1 2 2 2 1 1 3 1 2 3 4 4 3 6 2 5 1 0 4 3 3 4 1 7 0 2 1 3 5 0 5 1 1 2 1 4 4 1 3 1 2 0 0 1 2 1 2 1 2 2 1 1 2 1 2 1 1 3 4 6 3 0 0 2 1 1 2 2 3 2 4 2 4 0 4 4 2 1 0 1 1 4 2 3 0 0 2 1 0 1 1 2 0 1 1 3 1 2 4 3 0 0 0 0 3 2 2 2 3 2 1 1 1 1 0 0 2 0 0 1 1 0 2 0 1 3 3 1 1 1 2 2 2 2 1 0 3 0 0 0 0 0 0 0 0 0 0 0 0 0 0 0 0 0 0 0 0 0 0 0 0 0 0 0 0 0 0 0 0 0 0 0 0 0 0 0 0 0 0 0 0 0 0 0 0 0 0 0 0 0 0 0 0 0 0…
0 1 1 1 3 0 2 0 1 0 3 0 1 1 2 0 3 6 1 3 1 1 2 2 1 5 0 2 2 2 3 1 1 4 1 2 6 0 3 0 4 0 6 1 1 3 0 1 1 3 2 0 2 1 0 1 0 2 0 3 0 2 3 2 3 4 4 3 2 2 1 2 1 0 1 1 3 3 3 0 1 2 0 3 1 1 5 2 1 0 5 0 1 0 2 1 2 0 4 1 0 1 1 2 1 3 4 3 1 1 2 4 0 0 1 1 1 2 1 2 2 0 1 3 3 0 1 2 0 7 1 0 3 1 0 2 0 1 2 2 1 1 0 0 0 0 0 0 0 0 0 0 0 0 0 0 0 0 0 0 0 0 0 0 0 0 0 0 0 0 0 0 0 0 0 1 0 0 0 0 0 0 0 0 0 0 0 0 0 0 0 0 0 0 0 0 0 0 0 0…
0 1 2 2 2 1 3 1 1 4 2 4 0 1 3 1 0 1 1 5 1 1 1 4 3 2 0 0 4 0 2 1 4 1 3 3 5 2 0 0 2 1 2 2 3 4 1 1 1 2 0 0 6 2 1 5 1 1 2 0 0 2 2 0 2 2 3 0 7 2 0 1 3 1 2 1 4 2 3 0 0 2 0 0 0 1 6 2 3 3 1 0 2 0 1 2 3 0 4 2 2 3 1 5 0 2 1 2 1 2 2 2 3 1 2 0 0 1 0 2 2 1 1 3 2 1 4 2 0 3 2 1 2 1 3 3 3 0 1 0 1 1 0 0 0 1 0 0 0 0 0 0 0 0 0 0 0 0 0 0 2 0 0 0 0 0 0 1 0 0 0 0 0 0 0 0 1 0 0 0 0 0 0 0 0 0 0 0 0 0 0 0 0 0 0 0 0 0 0 0…
4 0 1 0 1 4 2 3 2 5 4 0 3 1 0 2 2 1 5 4 0 4 2 0 1 2 1 2 3 2 2 2 4 2 1 3 4 4 4 0 2 3 3 1 0 2 0 3 3 2 3 1 2 5 1 2 2 1 1 2 3 2 2 3 3 4 1 1 2 1 2 0 2 3 2 1 0 1 2 4 1 0 0 0 4 1 2 1 5 0 1 3 2 2 1 2 2 2 2 3 3 5 2 0 2 0 0 4 2 6 2 1 1 2 0 2 1 3 0 0 4 1 1 1 0 1 2 4 0 5 0 1 0 1 1 2 1 0 0 1 1 0 1 0 0 0 0 1 3 0 0 0 0 1 1 0 0 1 0 2 2 1 0 0 0 0 0 1 0 2 0 0 1 0 0 2 1 2 2 0 2 0 0 0 0 0 0 0 0 0 0 1 0 0 0 2 0 0 0 1…
0 2 4 2 8 4 3 5 3 3 4 1 2 4 3 2 3 1 6 2 3 5 0 2 2 6 1 3 1 4 1 3 6 5 2 1 3 0 4 3 3 6 4 0 1 7 3 6 1 5 6 1 1 3 3 5 1 3 3 3 4 6 4 5 1 3 2 2 1 5 1 1 2 3 5 5 5 3 5 8 2 0 4 5 4 4 2 1 2 5 4 7 1 1 5 3 2 5 3 7 2 3 2 1 1 2 1 2 4 2 3 0 1 2 1 0 1 3 2 0 1 1 1 1 1 3 0 8 2 9 3 1 0 1 1 0 0 1 1 0 0 0 0 0 2 3 2 3 1 1 1 1 0 4 0 2 3 3 3 4 1 1 5 6 4 3 1 2 1 0 0 2 1 2 1 6 3 0 5 3 4 1 2 0 1 1 2 2 0 0 0 3 2 0 0 6 1 5 2 1…
1 3 0 2 7 2 0 3 5 1 7 0 8 5 6 4 5 2 3 6 6 2 2 4 2 5 4 0 3 0 0 2 1 5 7 8 3 3 12 0 1 0 1 2 2 4 7 2 2 7 5 8 4 5 4 7 2 2 1 3 10 7 2 6 8 6 1 1 1 3 5 6 1 2 3 9 9 4 4 5 6 2 3 3 4 1 3 1 5 5 2 7 1 3 5 2 5 0 1 13 1 7 4 2 2 1 0 0 6 13 3 0 1 0 1 1 0 8 1 1 2 0 1 1 1 3 2 2 2 5 0 3 2 0 3 0 3 4 2 0 1 0 0 0 3 2 1 3 2 2 6 0 1 1 2 1 2 2 3 7 3 3 6 3 1 1 2 4 5 3 5 3 4 2 0 7 3 1 2 4 6 6 2 0 3 2 0 1 0 1 6 2 3 3 5 3 1 3…
0 0 1 0 0 2 1 1 5 4 2 2 3 1 0 1 4 3 5 2 1 0 3 6 1 2 3 4 0 2 2 2 1 8 6 4 1 2 5 0 0 2 3 3 2 2 6 2 2 11 1 4 1 3 4 4 1 6 2 2 4 4 2 1 3 3 2 2 2 2 4 6 3 3 4 0 2 0 7 3 2 1 1 3 2 3 8 2 7 1 4 5 4 2 2 4 3 2 2 8 5 5 0 3 1 0 0 1 6 5 2 2 1 1 3 0 4 4 1 0 0 1 2 1 1 2 0 3 0 0 1 1 3 2 1 2 3 3 1 0 1 0 0 0 1 3 3 4 3 3 0 2 1 0 1 3 0 2 1 1 1 2 2 1 0 1 0 0 0 2 3 1 1 0 1 4 0 2 2 1 4 2 0 1 1 1 1 1 0 0 2 6 1 1 1 1 0 0 1 …
2 1 4 0 1 2 0 4 2 4 3 1 6 1 3 1 2 4 2 3 0 1 5 1 4 3 4 3 1 0 1 5 0 2 1 1 0 2 1 1 2 3 5 2 1 1 4 4 2 7 0 2 2 3 4 2 0 2 2 3 5 4 2 1 2 4 2 5 0 3 3 4 3 1 2 3 0 5 1 2 2 2 1 5 2 1 3 1 3 5 4 6 2 2 1 3 2 3 4 6 0 5 0 1 3 0 3 2 2 4 2 1 1 0 0 1 1 5 1 3 0 0 2 1 1 0 1 2 5 2 0 1 2 2 1 0 5 2 2 0 1 0 0 0 0 2 1 1 0 1 1 0 1 0 1 0 0 0 2 1 1 1 1 1 0 0 1 0 0 0 2 2 0 0 0 3 1 0 0 2 1 1 1 0 1 0 0 0 0 0 1 1 0 0 1 2 3 0 0 0…
1 0 2 1 0 4 1 1 0 2 5 0 5 6 2 0 4 2 1 8 2 2 0 1 1 4 3 3 6 0 3 3 1 3 2 2 2 1 2 2 1 1 1 3 0 2 2 0 0 4 3 1 3 2 1 3 2 1 1 2 2 3 2 1 0 3 4 2 2 6 5 1 5 1 1 1 0 1 1 3 1 1 2 5 2 0 0 1 2 1 1 1 5 3 0 3 1 0 2 2 0 2 1 6 0 0 2 0 1 2 2 0 0 0 5 0 1 1 0 1 1 2 1 2 2 3 1 0 0 1 1 2 1 5 5 3 0 2 3 0 2 0 0 0 0 0 1 0 0 1 1 0 0 0 0 0 1 0 0 0 0 0 1 0 0 0 0 0 0 0 0 0 1 0 0 0 0 0 0 0 0 0 0 0 0 0 0 0 0 0 0 0 1 0 0 0 0 0 0 0…
2 1 1 2 3 2 1 3 1 1 3 1 3 2 6 1 0 3 1 1 3 1 2 2 3 13 1 4 1 0 0 4 0 1 4 3 2 4 2 4 6 1 0 2 1 6 1 3 0 1 4 1 5 5 2 3 2 4 2 5 0 2 2 2 0 3 4 1 2 2 3 5 4 1 2 5 0 3 4 4 1 0 3 0 1 1 2 2 3 3 5 4 5 1 1 2 2 3 5 2 0 4 1 0 1 6 4 0 1 0 1 2 1 1 3 0 1 3 2 0 1 5 1 2 1 1 2 4 3 2 1 2 0 2 2 2 2 0 5 2 1 0 0 0 0 1 0 0 0 0 1 0 1 1 0 0 0 0 0 0 0 0 0 0 0 0 0 0 0 2 0 0 0 0 0 1 0 0 0 1 0 0 0 0 0 0 0 0 0 0 0 0 0 0 0 0 0 0 0 …
5 2 3 2 1 2 2 1 2 3 0 1 2 1 4 2 2 1 1 2 0 1 4 1 1 0 2 2 1 1 0 3 1 1 2 1 7 5 0 2 2 0 1 3 2 5 2 0 0 0 6 5 2 1 4 3 3 1 1 3 2 2 0 0 1 1 3 2 1 1 1 0 0 1 1 3 1 6 1 1 0 0 2 1 0 2 3 1 6 1 0 1 0 1 2 0 0 1 2 0 2 0 2 1 1 3 1 1 2 2 1 0 0 1 0 1 1 4 1 1 1 3 4 2 0 2 2 5 3 3 0 0 1 1 2 1 0 1 1 2 0 0 0 0 0 0 0 0 0 0 0 0 0 0 0 0 0 0 0 0 0 0 0 0 0 0 0 0 0 0 0 0 0 0 0 0 0 0 0 0 0 0 0 0 0 0 0 0 0 0 0 0 0 0 0 0 0 0 0 0…
0 4 5 0 4 2 4 0 2 1 2 1 1 3 4 1 2 4 2 1 2 1 2 2 2 1 3 1 0 2 1 4 0 5 2 2 1 3 3 1 1 0 0 2 2 2 0 2 1 0 0 0 1 4 3 1 3 0 2 3 3 1 2 0 0 0 2 0 1 2 1 0 0 0 4 4 1 2 3 4 0 0 1 0 1 3 4 4 3 1 1 3 1 1 1 2 0 1 1 2 2 3 3 2 0 4 0 1 0 0 2 4 1 1 1 2 1 1 1 2 3 0 1 6 1 0 1 2 1 0 3 1 0 1 0 2 1 0 0 0 0 1 0 0 0 0 0 0 1 0 0 0 0 0 0 0 0 0 0 1 0 0 0 0 0 0 0 0 0 0 0 0 0 0 1 1 0 1 0 1 0 0 0 0 0 0 0 0 0 0 0 0 0 0 0 1 0 0 0 0…
0 3 0 2 0 1 2 0 0 4 3 6 0 2 6 1 3 0 1 0 0 3 1 1 0 0 2 4 2 1 0 3 2 2 0 1 0 5 4 0 1 2 4 1 3 3 2 0 0 2 2 1 1 1 4 1 0 1 0 3 2 1 2 1 3 3 3 4 1 1 3 0 1 1 2 2 2 0 5 6 1 1 1 1 0 1 2 2 2 2 1 5 0 2 4 2 0 0 1 2 1 3 4 0 1 3 0 0 1 1 5 3 0 2 1 1 3 0 2 1 0 4 2 4 2 0 0 3 0 0 3 3 2 1 3 1 1 1 1 0 2 1 0 0 0 0 0 0 0 0 0 0 0 0 0 0 0 0 0 0 0 0 0 0 0 0 0 0 0 0 0 0 0 0 0 0 0 0 0 0 0 0 0 0 0 0 0 0 0 0 0 0 0 0 0 0 0 1 0 0…
2 1 3 0 4 2 0 2 1 1 1 1 3 3 3 2 0 1 0 0 1 5 2 2 3 1 2 2 1 2 3 1 0 3 2 1 0 3 1 3 0 1 0 1 1 3 2 0 1 3 2 0 3 0 8 2 2 2 1 2 0 3 0 3 1 1 4 2 3 4 1 2 1 0 1 0 2 1 2 0 1 1 0 1 3 1 1 8 6 3 2 0 0 2 0 1 1 5 4 0 3 1 3 2 0 2 5 5 1 1 2 0 4 1 0 2 0 3 0 0 0 2 0 2 1 0 1 2 0 0 5 2 1 1 2 2 0 2 2 0 0 0 0 0 0 1 0 0 0 1 0 0 0 0 0 0 0 0 0 0 0 0 0 0 0 0 0 0 0 0 0 0 0 0 0 0 0 0 0 0 0 0 0 0 0 0 0 0 0 0 0 0 0 0 0 0 0 0 0 0…
1 1 0 0 0 0 2 1 2 1 0 2 2 0 2 0 2 1 0 1 0 2 3 3 2 1 2 1 1 2 2 1 1 0 0 2 3 3 2 2 2 2 0 1 2 6 5 1 3 2 2 4 2 1 6 0 4 6 3 4 2 1 2 0 0 1 2 0 1 2 2 2 0 1 4 0 4 3 3 0 1 3 0 2 2 2 3 9 1 1 0 3 0 7 8 0 1 4 3 0 4 1 1 2 1 0 0 2 3 2 3 4 2 3 2 0 3 5 1 2 1 0 0 11 3 1 3 1 1 1 1 1 1 1 1 2 0 4 0 2 0 0 0 0 0 0 0 0 0 0 0 0 0 0 0 0 0 0 0 0 0 0 0 0 0 0 0 0 0 0 0 0 0 0 0 0 0 0 0 0 0 0 0 0 0 0 0 0 0 1 1 0 0 0 0 0 0 0 0 …
0 2 3 0 1 1 1 1 1 3 2 3 1 5 1 4 1 0 0 3 3 1 2 3 4 0 1 2 0 1 2 2 3 6 3 5 2 0 1 1 5 1 0 2 3 4 1 1 5 1 5 0 2 6 4 0 5 4 2 2 2 3 3 2 4 2 0 1 1 1 5 0 2 1 1 1 4 1 1 2 1 1 0 4 1 2 4 3 2 0 2 0 3 1 4 4 0 5 0 1 0 2 0 0 0 2 1 1 0 0 0 1 6 0 0 0 1 0 1 1 0 2 5 3 1 1 5 2 2 0 3 0 0 1 1 6 1 0 0 1 0 0 0 0 0 0 0 0 0 0 0 0 0 0 0 0 0 0 1 0 0 0 0 0 0 0 0 0 0 0 0 0 0 0 0 0 0 0 0 0 0 0 0 0 0 0 0 0 0 0 0 0 0 0 0 0 0 0 0 1…
3 2 0 4 1 3 1 0 2 4 3 3 3 0 3 1 1 3 0 5 4 0 1 1 5 3 1 3 1 0 0 2 3 3 2 3 1 3 2 1 2 0 0 1 1 1 0 1 1 5 4 1 0 2 9 2 0 7 0 4 1 2 2 0 2 0 2 3 2 3 1 2 0 3 1 1 3 5 3 0 2 1 3 2 1 2 0 2 3 0 0 1 1 4 1 1 1 2 2 0 2 1 2 1 2 2 2 1 1 0 1 1 0 0 1 1 0 2 1 0 0 0 1 4 1 0 3 4 1 1 1 1 2 0 7 1 0 0 0 2 2 3 0 0 0 0 0 0 0 0 0 0 0 0 0 0 0 0 0 0 0 0 0 0 0 0 0 0 0 0 0 0 0 0 0 0 0 0 0 0 0 0 0 0 0 0 0 0 0 0 0 0 0 0 0 0 0 0 0 0…
3 5 0 3 3 2 3 1 1 2 2 0 2 3 1 2 1 2 1 2 2 0 6 0 3 1 0 1 0 4 0 0 3 0 1 1 1 1 0 0 4 2 0 0 1 0 1 1 2 2 7 0 2 2 1 1 1 3 1 3 1 1 3 3 0 3 1 1 0 8 2 2 1 1 1 1 1 3 0 1 1 5 4 0 1 1 2 2 2 3 0 1 0 0 0 1 2 2 3 0 0 2 5 0 0 1 0 1 1 0 2 1 2 2 2 5 1 0 0 1 0 0 2 1 0 1 1 0 1 0 1 2 1 0 2 1 0 0 1 1 1 0 0 0 0 1 0 0 0 0 0 0 0 0 0 0 0 0 0 0 0 0 1 0 0 0 0 0 0 0 0 0 0 0 0 0 0 0 0 0 0 0 0 0 0 0 0 0 0 0 0 0 0 0 0 0 0 0 0 0…
2 5 2 1 0 0 4 0 0 3 6 2 1 2 1 1 2 2 2 2 1 0 0 2 1 1 1 3 1 1 2 0 2 1 2 2 0 7 1 3 1 1 0 2 4 3 1 1 1 3 1 0 1 3 0 1 2 2 2 4 0 3 2 3 5 0 2 0 1 1 1 1 1 1 0 0 0 0 1 2 7 7 3 0 3 0 1 2 1 1 0 1 0 1 3 0 2 1 0 1 1 1 3 0 1 1 1 1 2 1 3 3 1 6 3 2 1 1 0 0 1 3 2 3 2 1 3 0 5 2 3 1 3 1 6 1 2 1 2 1 1 0 0 0 0 0 0 0 0 0 0 0 0 0 0 0 0 0 0 0 0 0 0 0 0 0 0 0 0 0 0 0 0 0 0 0 0 0 0 0 0 0 0 0 0 0 0 0 0 0 0 0 0 0 0 0 0 0 0 0…
5 5 3 1 0 2 1 0 2 4 6 0 1 5 2 1 1 1 4 0 1 1 2 2 1 0 1 2 1 0 2 1 2 2 0 2 2 6 1 1 1 2 1 1 2 0 1 1 3 2 1 0 1 4 4 1 1 2 0 2 3 2 2 2 0 1 2 2 1 6 3 1 0 7 1 0 2 2 1 2 5 2 2 1 3 1 0 4 4 0 0 2 0 3 1 2 8 2 1 1 2 3 5 1 1 0 2 0 2 2 2 5 3 4 4 2 0 0 1 5 1 1 1 0 2 1 2 0 0 2 1 2 1 0 5 1 2 1 4 0 0 0 0 0 0 0 0 0 0 0 0 0 0 0 0 0 0 0 0 0 0 0 1 0 0 0 0 0 0 0 0 0 0 0 0 0 0 0 0 0 0 0 0 0 0 0 0 0 0 0 0 0 0 0 0 0 0 0 0 0…
0 3 4 1 2 1 4 0 2 4 5 1 2 4 2 3 0 0 0 2 2 1 2 1 1 0 2 2 4 1 3 2 5 1 0 0 3 1 1 2 1 0 1 3 4 3 1 0 0 2 1 2 0 2 2 1 2 0 0 1 2 6 2 1 2 1 2 1 6 5 0 0 1 3 1 1 2 4 5 1 2 5 1 0 3 1 1 3 4 1 0 3 2 0 2 5 5 1 4 1 1 2 2 0 8 1 4 2 1 2 0 1 4 1 5 2 1 1 0 2 1 1 4 0 1 3 0 0 0 1 2 2 1 2 0 2 1 0 0 0 0 0 0 0 0 0 0 0 0 0 0 0 0 0 0 0 0 0 0 0 0 0 0 0 0 0 0 0 0 0 0 0 0 0 0 0 0 0 0 0 0 0 0 0 0 0 0 0 0 0 0 0 0 0 0 0 0 0 0 0…
1 2 2 1 1 0 3 1 0 1 4 2 1 3 1 5 0 2 0 2 1 1 0 1 0 1 2 1 1 3 1 1 1 0 1 2 2 2 1 1 2 2 0 2 1 2 2 4 4 1 0 0 1 3 2 3 3 1 1 6 3 6 0 2 4 3 0 4 0 2 2 0 0 4 1 2 1 2 4 1 2 4 3 0 1 1 1 1 2 3 1 0 1 6 2 1 3 2 1 2 1 2 4 1 4 0 0 1 2 1 1 2 2 1 3 2 1 0 1 1 0 0 3 1 0 3 3 1 5 0 3 1 4 3 2 1 0 0 1 1 0 0 0 0 0 0 0 0 0 0 0 0 0 0 0 0 0 0 0 0 0 0 0 0 0 0 0 0 0 0 0 0 1 0 0 0 0 0 0 0 0 0 0 0 0 0 0 0 1 0 0 0 0 0 0 0 0 0 1 0…
0 0 0 0 1 2 1 3 2 2 1 3 2 2 0 6 0 1 1 1 0 0 3 0 1 1 4 3 1 6 0 4 4 4 1 1 0 4 2 1 4 1 3 6 1 2 3 0 2 1 1 0 0 0 4 1 2 4 0 7 1 2 2 0 5 1 2 1 1 2 0 1 4 3 1 1 3 0 0 0 1 1 3 0 4 1 1 1 1 0 1 2 2 4 2 0 3 0 1 1 4 1 1 2 5 0 2 0 1 2 2 1 1 0 4 3 0 1 0 1 1 0 2 1 0 0 1 1 3 1 2 3 2 3 5 3 0 4 1 0 0 0 0 0 0 0 0 0 0 0 0 0 0 0 0 0 0 0 0 0 0 0 0 0 0 0 0 0 0 0 0 0 0 0 0 0 0 0 0 0 0 0 0 1 0 0 0 0 0 0 0 0 0 0 0 0 1 0 0 0…
3 0 1 2 0 2 4 4 2 2 1 2 0 2 2 4 2 2 2 5 3 2 0 1 0 2 1 3 1 1 1 1 2 2 1 0 2 1 2 3 1 3 0 3 1 1 2 0 2 2 1 2 1 1 1 1 1 3 2 0 3 1 0 0 2 1 3 1 1 3 2 0 1 3 1 1 3 5 1 0 6 2 1 0 4 0 1 0 0 0 1 1 4 2 2 1 3 2 7 0 0 2 4 1 3 1 1 1 0 2 0 1 1 1 2 1 2 2 0 4 2 1 0 0 4 0 3 4 1 2 4 1 2 1 1 3 1 3 0 1 1 0 0 0 0 0 0 0 0 0 0 0 0 0 0 0 0 0 0 0 0 0 1 0 0 0 0 0 0 0 0 0 0 0 0 0 0 0 0 0 0 0 0 0 0 0 0 0 0 0 0 0 0 0 0 0 0 0 0 0…
6 0 0 0 5 2 3 3 0 1 0 2 3 1 1 2 0 0 1 3 2 5 1 3 0 1 3 0 3 2 2 2 1 0 0 0 5 3 0 1 1 1 2 1 3 4 0 5 0 1 0 5 3 1 1 1 1 0 0 1 1 1 0 1 6 3 1 2 1 2 2 3 2 2 2 2 0 0 6 2 1 1 3 2 1 1 2 1 1 0 4 3 2 3 3 1 1 4 2 2 3 0 0 0 4 1 1 2 7 0 3 4 1 3 1 0 1 1 2 0 3 0 1 3 5 3 0 5 1 2 2 1 1 0 5 1 2 0 1 0 1 0 0 0 0 0 0 0 0 0 0 0 0 0 0 0 0 0 0 0 0 0 0 0 0 0 0 0 0 0 0 0 0 0 0 0 0 0 0 0 0 0 0 0 0 0 0 3 0 0 0 0 0 0 0 0 0 0 0 0…
1 1 1 4 4 1 2 2 1 1 2 1 2 1 3 0 2 1 2 3 1 3 4 0 2 0 2 2 0 0 4 3 3 0 0 3 1 2 1 2 3 1 1 1 4 4 2 3 2 0 1 1 1 0 1 0 1 1 3 1 3 0 0 1 4 3 2 1 2 1 1 1 2 4 1 0 1 1 4 0 4 0 1 0 3 2 0 1 2 0 3 3 0 3 0 0 5 0 1 1 1 7 2 1 5 1 2 4 0 0 1 2 2 1 4 2 0 0 1 2 0 3 1 1 0 2 2 1 0 1 0 1 2 2 1 3 0 0 2 2 2 0 0 1 0 0 0 0 0 0 0 0 0 0 0 0 0 0 0 0 0 0 0 0 0 0 0 0 0 0 0 0 0 0 0 0 0 0 0 0 0 0 0 0 0 0 0 0 0 0 0 0 0 0 0 0 0 0 0 0…
0 0 3 2 3 5 2 0 2 3 1 3 3 2 3 1 2 2 3 5 3 1 2 1 0 1 4 1 3 2 3 1 1 1 4 0 1 4 4 3 0 2 1 2 2 6 1 1 1 0 0 5 3 0 2 0 1 0 0 1 2 0 0 1 4 2 1 0 4 1 2 1 3 2 0 0 2 4 3 1 2 0 3 0 2 3 0 1 1 2 2 5 1 1 1 0 1 1 0 1 2 1 0 0 0 2 3 3 1 1 3 1 0 2 0 0 1 2 1 2 2 0 2 1 3 0 2 0 1 2 3 1 4 1 0 1 0 1 0 0 4 1 0 0 0 0 0 0 0 0 0 0 0 0 0 0 0 0 0 0 0 0 0 0 0 0 0 0 0 0 0 0 0 0 0 0 0 0 0 0 0 0 0 0 0 0 0 0 0 0 0 0 0 0 0 0 0 0 0 0…
1 1 1 2 4 0 0 1 1 1 2 4 2 1 1 3 2 1 1 3 1 0 3 0 1 2 2 0 4 9 2 1 0 4 1 1 3 3 2 1 2 5 3 1 1 0 2 2 1 2 1 3 0 1 0 2 2 2 6 2 3 0 0 2 1 3 0 2 0 2 1 4 1 1 1 2 1 1 0 1 4 3 0 1 4 1 2 4 2 1 2 2 0 0 0 1 4 3 1 1 2 1 0 0 3 3 2 3 2 0 3 1 1 1 1 1 2 2 1 1 3 1 3 2 0 1 2 1 0 2 3 3 6 0 0 0 0 4 1 1 1 0 0 0 0 0 0 0 0 0 0 0 0 0 0 0 0 0 0 0 0 0 0 0 0 0 0 0 0 0 0 0 0 0 0 0 0 0 0 0 0 0 0 0 0 0 0 0 0 0 0 1 0 0 0 0 0 0 0 0…
0 3 1 1 1 1 2 1 1 3 0 3 3 2 1 4 1 1 1 3 0 2 0 0 1 0 4 0 1 1 3 1 2 3 2 4 1 3 2 0 3 2 0 1 4 1 3 0 2 0 1 2 0 1 2 1 2 1 2 1 1 1 3 0 1 1 3 5 4 0 0 2 1 3 1 2 1 0 1 3 2 2 4 4 0 1 4 6 0 3 1 2 2 2 0 0 0 0 4 3 1 2 3 2 2 6 0 0 0 1 1 1 0 1 1 7 3 0 1 2 5 0 2 3 1 0 2 2 1 3 3 3 5 1 2 2 2 5 0 1 0 0 0 0 1 0 0 0 0 0 0 0 0 0 0 0 0 0 0 0 0 0 0 0 0 0 0 0 0 0 0 0 0 1 0 0 0 0 0 0 0 0 0 0 0 0 0 0 1 0 0 0 0 0 0 0 0 0 0 0…
1 4 2 2 8 0 2 0 2 0 3 5 0 2 5 2 2 2 2 3 1 0 3 3 0 0 2 2 4 2 1 4 3 2 2 2 1 2 5 1 1 3 2 4 0 5 4 1 0 3 3 1 0 4 1 1 1 1 3 0 2 1 1 0 4 1 3 2 5 2 1 1 0 1 1 6 0 2 3 3 2 0 3 0 1 0 4 1 0 1 3 2 5 1 0 4 1 0 1 2 1 2 1 1 3 3 1 2 2 1 1 0 2 1 3 1 1 3 0 2 3 1 4 1 0 1 5 0 1 2 1 2 3 0 1 2 1 1 1 1 2 0 1 0 0 0 0 0 0 0 0 0 0 0 0 0 0 0 0 0 0 0 0 0 0 0 0 0 0 0 0 0 0 1 0 0 0 0 0 0 0 0 0 0 0 0 0 0 0 0 0 0 1 0 0 0 0 0 0 0…
2 3 4 3 1 0 3 3 0 2 3 1 1 2 1 2 2 0 5 8 0 2 3 1 1 1 1 2 1 5 4 0 1 0 1 1 3 1 2 1 1 3 4 0 2 4 0 2 1 0 0 2 1 1 1 0 0 3 1 0 2 4 1 2 1 2 3 2 2 1 2 0 3 3 0 1 0 2 3 0 1 2 0 2 1 3 3 1 4 1 1 2 2 0 1 2 3 6 1 1 1 1 2 1 1 2 2 0 0 1 1 3 0 1 2 0 0 2 4 1 1 1 0 0 1 0 1 1 0 1 2 0 1 4 3 0 5 1 0 0 3 0 0 0 0 0 0 0 0 0 0 0 0 0 0 0 0 0 0 0 0 0 0 0 0 1 0 0 0 0 0 0 0 1 0 0 0 0 0 0 0 0 0 0 0 0 0 0 0 0 0 0 0 0 0 0 0 0 0 0…
1 2 4 2 5 0 2 1 1 0 1 2 0 1 6 4 4 3 2 2 2 0 1 5 4 1 1 3 1 1 3 2 4 1 2 0 4 0 1 1 1 3 5 1 0 1 0 2 5 0 1 0 2 0 1 0 2 4 1 1 1 5 1 0 1 2 2 2 0 2 0 0 0 2 2 0 0 1 2 0 1 2 3 0 1 2 2 2 0 3 0 1 0 1 0 3 1 6 2 0 6 0 1 1 1 1 1 5 0 1 1 3 0 0 0 0 2 2 2 1 2 0 0 2 2 0 0 5 1 0 1 4 1 1 0 1 4 1 3 1 0 0 0 0 0 0 0 0 0 0 0 0 0 0 0 0 0 0 0 0 0 0 0 0 0 0 0 0 0 0 0 0 0 0 0 0 0 0 0 0 0 0 0 0 0 0 0 0 0 0 0 0 0 0 0 0 0 0 0 0…
3 2 1 0 3 4 3 3 1 3 1 2 0 1 5 5 5 1 5 2 0 0 2 3 1 1 2 1 0 1 0 0 5 3 1 1 1 2 1 0 3 2 8 3 1 1 1 0 2 1 5 2 1 1 2 0 1 1 0 1 0 4 2 2 0 3 0 1 0 2 1 2 2 4 3 0 0 3 0 2 2 0 4 2 0 3 2 0 2 2 2 2 3 1 4 2 2 3 2 2 0 1 2 0 1 1 1 4 1 2 2 0 2 1 0 0 3 0 2 0 2 0 2 1 0 0 0 3 1 2 2 5 1 3 0 0 1 2 2 2 0 0 0 0 0 0 0 0 0 0 0 0 1 0 0 0 0 0 0 0 0 0 0 0 0 0 0 0 0 0 0 0 0 0 1 0 0 0 0 0 0 0 0 0 0 0 0 0 0 0 0 0 0 0 0 0 0 0 0 0…
2 3 2 1 2 2 1 1 0 0 5 2 1 0 2 4 0 2 2 3 1 0 3 2 2 6 0 0 0 4 3 0 6 4 1 0 3 0 3 1 1 3 0 3 4 1 3 2 4 4 1 2 0 0 0 5 1 2 3 0 0 0 2 2 3 0 6 2 6 4 1 4 3 7 2 1 4 1 1 3 1 1 2 0 1 0 2 0 3 2 1 1 1 4 2 1 4 3 6 1 2 2 2 2 0 1 1 6 2 6 1 4 1 2 1 0 0 1 2 1 1 1 0 2 0 1 2 1 1 1 0 2 4 5 1 0 1 1 1 1 0 0 0 0 0 0 0 0 0 0 0 1 0 0 0 0 0 0 0 0 0 0 0 0 0 0 0 0 0 0 0 0 0 0 2 0 0 0 0 0 0 0 0 0 0 0 0 0 0 0 0 0 0 1 0 0 0 0 0 0…
2 2 3 3 1 2 1 0 0 1 1 1 0 0 2 5 1 0 1 2 1 0 1 2 2 3 0 3 1 2 0 3 0 5 0 0 1 3 1 1 2 0 3 1 2 2 1 0 1 2 4 0 2 3 1 0 3 0 1 3 0 1 2 4 0 1 0 1 2 6 0 2 1 3 1 1 0 0 1 5 1 2 2 2 0 3 2 0 3 2 2 0 0 0 3 0 0 0 4 1 1 1 2 3 2 2 0 0 2 1 1 3 0 0 1 1 2 1 3 8 1 2 1 1 2 1 2 4 0 1 1 5 2 1 2 1 0 1 0 3 0 1 1 0 0 0 0 0 0 0 0 1 0 0 0 0 0 0 0 0 0 0 0 0 0 0 0 0 0 0 0 0 0 0 0 0 0 0 0 0 0 0 0 0 0 0 0 0 0 0 0 0 0 0 0 0 0 0 0 0…
1 3 1 1 1 2 0 2 3 2 3 0 2 0 1 3 1 1 2 2 0 0 1 1 6 3 1 0 2 0 1 2 1 1 0 2 1 2 2 5 4 3 1 0 0 2 2 4 5 1 3 0 2 3 1 1 1 2 1 1 4 0 2 1 1 0 6 1 5 3 4 1 2 6 0 1 1 1 1 2 2 2 0 2 0 2 1 2 0 3 3 3 2 2 2 0 3 2 0 5 1 0 2 2 0 2 2 4 1 2 0 1 1 0 0 3 3 0 3 2 1 1 0 0 1 1 3 1 1 1 0 1 0 7 0 1 1 5 0 2 0 0 0 0 0 0 0 0 0 0 0 0 0 0 0 0 0 0 0 0 0 0 0 0 0 0 0 0 0 0 0 0 0 0 0 0 0 0 0 0 0 0 0 0 0 0 0 0 0 0 0 0 0 0 0 0 0 0 0 0…
2 4 5 3 4 1 2 1 3 0 1 1 0 1 0 3 1 2 1 1 2 1 0 0 1 1 0 1 2 3 3 3 2 6 0 2 2 0 1 0 5 2 0 1 0 5 0 1 3 1 3 2 2 1 1 0 2 1 3 2 0 1 3 1 1 1 4 1 1 4 3 1 1 2 0 1 2 0 2 2 0 2 6 6 2 4 1 1 2 2 3 1 2 3 1 3 2 0 1 1 2 1 1 1 0 1 2 1 1 1 1 2 0 0 1 3 4 4 1 1 0 1 0 0 2 1 4 0 2 0 1 1 0 5 1 1 1 1 1 1 1 2 0 0 0 0 0 0 0 0 0 0 0 0 0 0 0 0 0 0 0 0 0 0 0 0 0 0 0 0 0 0 0 0 0 0 0 0 0 0 0 0 0 0 0 0 0 0 0 0 0 0 0 0 0 0 0 0 0 0…
2 2 0 2 2 1 1 3 1 1 4 1 2 0 0 1 1 2 5 1 2 1 1 1 4 1 2 0 1 1 2 2 1 5 0 1 2 2 1 3 3 2 4 0 3 1 0 4 4 4 1 1 7 3 2 0 2 1 1 0 3 1 2 2 1 1 1 1 1 1 2 2 1 1 1 0 0 0 1 6 1 4 2 1 3 0 1 1 1 5 2 2 2 4 1 1 1 3 5 3 1 1 2 3 2 0 1 1 2 1 0 5 1 2 0 3 0 4 2 0 1 1 2 3 2 0 0 1 2 4 0 1 0 0 0 3 1 2 2 0 3 0 0 0 0 0 0 0 0 0 0 0 0 0 0 0 0 0 0 0 0 0 0 0 0 0 0 0 0 0 0 0 0 0 1 0 0 0 0 0 0 0 0 0 0 0 0 0 0 0 0 0 0 0 0 0 0 0 0 0…
1 5 1 4 5 2 0 1 3 1 2 3 1 1 0 4 3 2 4 1 6 1 3 2 5 0 2 1 3 2 3 2 4 3 0 2 3 2 1 0 2 1 0 1 1 1 0 0 0 0 0 0 3 1 0 0 0 1 2 1 3 0 1 0 3 1 1 2 3 4 0 2 1 0 2 2 1 2 2 3 0 1 4 2 0 1 1 1 0 2 2 2 1 2 4 3 3 2 6 1 0 2 2 1 1 1 2 2 4 2 0 0 2 3 1 0 3 3 2 3 1 2 3 0 1 1 1 1 1 1 0 2 1 1 3 2 1 3 2 1 1 1 0 2 0 0 0 0 0 0 0 0 0 0 0 0 0 0 0 0 0 0 1 0 0 0 0 0 0 0 0 0 0 0 0 0 0 0 0 0 0 0 0 0 0 0 0 0 0 0 0 0 0 0 0 0 0 0 0 0…
2 0 0 3 3 0 1 0 3 2 0 1 2 1 1 1 0 1 2 0 7 1 3 0 4 1 0 1 3 0 3 1 3 3 1 3 0 3 4 2 2 0 4 4 2 0 0 0 2 0 4 1 1 1 3 1 0 2 0 1 1 2 2 1 0 1 0 2 1 2 4 0 0 3 8 1 0 1 1 1 1 1 2 2 1 1 0 1 0 0 0 4 1 3 2 1 4 2 2 2 4 0 1 0 1 1 1 1 0 4 7 0 1 3 0 1 1 3 1 0 0 4 1 2 1 0 1 0 1 0 1 1 0 3 2 0 0 2 2 1 1 0 0 0 0 0 0 0 0 0 0 1 0 0 0 0 0 0 0 0 0 0 0 0 0 0 0 0 0 0 0 0 0 0 1 0 0 0 0 0 1 0 0 0 0 0 0 0 0 1 0 0 0 0 0 0 0 0 0 0…
0 1 1 4 4 0 3 1 2 4 2 0 1 1 2 3 3 3 7 1 1 3 1 1 2 2 8 2 4 1 5 2 1 2 0 1 1 3 3 4 2 1 5 1 1 0 0 1 0 0 0 1 3 1 1 2 2 4 0 4 1 2 0 0 1 1 1 1 0 1 7 2 2 0 4 1 2 1 3 3 0 0 0 3 0 0 3 0 0 2 0 1 1 1 1 2 0 0 1 0 0 2 1 1 0 1 0 0 2 5 1 2 3 0 2 0 0 0 3 0 1 1 4 9 2 1 1 1 3 4 1 1 0 6 1 1 1 1 0 0 1 1 0 1 0 0 0 0 0 0 0 0 0 0 0 0 0 0 0 0 0 1 0 0 0 0 0 0 0 0 0 0 0 0 0 0 0 0 0 0 0 0 0 0 0 0 0 0 0 0 0 0 0 0 0 0 0 0 0 0…
0 1 1 2 0 0 3 0 3 0 2 2 0 2 2 3 1 2 3 0 0 4 6 3 1 0 4 0 6 2 2 1 1 1 1 3 0 0 3 5 0 5 2 1 1 1 2 0 4 1 2 1 0 1 0 1 1 5 0 3 0 1 5 0 1 4 0 2 1 1 3 4 2 0 2 2 2 3 3 0 1 1 0 1 0 1 1 1 2 2 2 2 2 3 1 3 0 3 2 2 1 1 1 1 1 1 1 3 1 0 7 1 1 2 1 1 1 0 1 1 3 3 0 6 2 0 0 2 2 2 0 1 1 4 5 1 4 1 1 0 2 0 0 0 0 0 0 0 0 0 0 0 0 0 0 0 0 0 0 0 0 0 0 0 0 1 0 0 0 0 0 0 0 0 0 0 1 0 0 0 0 0 0 0 0 0 0 0 0 0 0 0 0 0 0 0 0 0 0 0…
2 0 1 1 1 1 1 2 4 0 2 1 1 2 0 2 1 4 5 1 1 3 3 8 3 1 3 0 5 3 1 2 0 0 1 0 2 0 7 2 4 1 3 0 4 1 1 3 2 0 0 0 0 3 1 2 4 2 0 5 1 3 0 2 2 2 0 1 1 6 0 3 1 1 2 1 0 1 2 3 3 0 0 1 1 0 2 0 6 3 1 1 1 2 4 1 1 2 4 2 0 2 0 2 0 1 1 2 1 2 2 2 2 1 1 1 2 0 1 0 1 3 0 7 0 2 1 1 1 2 1 1 0 3 3 0 0 1 0 4 4 0 0 0 0 0 0 0 0 0 0 0 0 0 0 0 0 0 0 0 0 0 0 0 0 0 0 0 0 0 0 0 0 0 0 0 0 0 0 0 1 0 0 0 0 0 0 0 0 0 0 0 0 0 0 0 0 0 0 0…
0 0 2 1 3 1 1 1 1 1 3 3 1 2 0 2 0 0 1 0 0 3 1 1 0 1 2 0 4 2 1 0 2 1 0 0 4 2 5 2 0 1 1 5 0 3 0 4 1 2 1 0 7 5 1 3 2 3 3 3 3 4 4 1 0 2 2 1 4 1 4 0 1 3 0 0 1 4 5 1 2 1 2 3 1 0 3 0 0 0 1 3 3 2 2 0 0 1 1 1 2 1 0 2 2 0 0 3 1 1 2 3 2 4 2 0 1 0 1 1 1 2 1 2 2 1 2 2 1 3 2 1 1 1 1 2 0 1 4 2 2 0 0 0 0 0 0 0 0 0 0 0 0 0 0 0 0 0 0 0 0 0 0 0 0 0 0 0 0 0 0 0 0 0 0 0 1 0 0 0 0 0 0 0 0 1 0 0 0 0 0 0 0 1 0 0 0 0 0 0…
0 1 1 5 1 1 1 5 0 1 3 1 2 1 0 2 2 1 4 1 5 6 1 1 1 0 2 2 2 3 1 1 4 0 1 5 2 0 5 3 1 1 3 0 0 0 5 1 3 1 2 3 2 2 1 0 0 3 2 4 3 2 2 4 3 2 3 1 1 2 0 1 1 3 3 0 1 3 4 2 2 0 1 6 2 0 1 0 0 0 3 1 0 0 1 1 1 1 1 1 1 3 4 1 3 0 2 1 2 3 3 2 5 1 0 2 0 4 1 1 0 2 1 2 0 0 2 2 1 1 2 0 3 0 2 1 0 2 3 3 1 0 0 0 0 0 0 0 0 0 0 0 0 0 0 0 0 0 0 0 0 0 0 0 0 0 0 0 0 0 0 0 0 0 0 0 0 0 0 0 0 0 0 0 0 0 0 0 0 0 0 0 0 0 0 0 0 0 0 0…
0 1 1 6 3 1 3 0 2 1 3 1 3 4 2 2 2 1 3 0 2 3 2 1 3 4 2 3 2 2 2 1 0 0 2 1 4 3 1 1 1 3 1 2 1 1 2 1 0 0 1 0 1 2 2 0 3 3 3 1 3 1 3 2 6 1 0 3 2 3 0 2 0 3 1 1 1 4 7 2 1 3 2 0 2 0 6 5 1 3 1 0 1 1 3 3 2 2 4 1 0 1 2 2 6 0 3 3 1 2 1 1 0 2 1 1 0 2 1 2 2 2 2 1 3 1 4 2 2 2 0 0 2 3 3 1 1 3 2 2 1 1 0 1 0 0 0 0 0 1 1 0 0 0 0 0 0 0 0 0 0 0 0 0 0 0 0 0 0 0 0 0 0 0 0 0 0 0 0 1 0 0 0 0 0 0 0 0 0 0 0 0 0 0 0 0 0 0 0 0…
3 2 4 7 1 1 6 1 1 3 2 2 1 4 2 1 3 1 0 1 2 3 2 2 2 3 2 2 0 5 3 1 2 0 1 1 3 1 1 0 3 3 1 1 1 0 1 1 1 3 0 5 2 1 0 1 0 2 0 4 1 2 0 1 1 1 0 1 1 1 2 1 1 4 0 1 1 0 1 1 0 3 1 3 1 1 2 4 2 0 2 0 4 0 1 3 2 1 3 2 1 1 2 0 3 1 1 3 2 1 4 1 1 2 1 2 0 2 0 2 1 2 2 0 2 1 4 1 1 3 1 2 2 2 2 0 1 2 1 2 0 0 1 0 0 0 0 0 0 0 0 0 0 0 0 1 0 0 0 0 0 0 0 0 1 0 0 0 0 1 1 0 0 0 0 0 0 1 0 0 0 0 0 0 0 0 0 0 0 0 0 0 0 0 0 0 0 0 0 0…
3 2 2 5 3 1 3 2 0 1 3 1 1 1 1 2 4 3 2 0 2 1 2 1 5 1 1 2 1 2 3 1 2 1 4 2 0 0 4 0 3 2 3 0 2 1 2 2 1 2 0 1 1 0 3 0 0 2 0 3 3 1 1 4 4 1 1 0 2 2 2 1 4 3 1 2 1 3 2 2 1 2 0 0 2 5 0 1 2 3 3 2 1 2 3 9 3 0 2 0 1 1 3 1 1 0 0 3 3 1 0 1 2 2 5 3 0 0 6 3 1 3 0 0 3 1 0 2 2 3 1 1 0 1 0 0 4 2 0 2 0 0 0 1 0 0 0 0 0 0 0 0 0 0 0 0 0 0 0 1 0 0 1 0 0 0 0 0 0 0 0 0 1 0 0 0 1 0 0 0 0 0 0 0 0 0 0 0 0 0 0 0 0 0 0 0 0 0 0 0…
6 1 3 4 1 2 5 5 1 4 1 0 2 1 4 0 2 2 2 3 4 1 0 5 2 0 5 1 2 0 4 2 1 1 6 2 2 1 2 1 2 4 1 0 0 2 1 2 4 0 0 3 1 3 0 0 4 1 2 0 5 0 2 2 5 2 0 1 1 0 1 3 2 4 4 1 1 0 1 2 2 2 1 1 0 2 3 1 1 1 2 2 2 2 1 7 4 1 2 2 2 0 2 2 2 3 1 0 3 4 1 1 1 1 1 1 0 1 1 1 1 2 1 0 1 1 0 2 1 2 1 2 4 1 2 2 4 1 1 2 0 1 1 0 0 0 0 0 0 0 0 1 1 0 0 0 0 0 2 0 0 0 0 0 0 0 0 0 1 0 0 0 0 0 0 0 0 0 0 0 0 0 0 0 0 1 1 1 0 1 0 0 0 0 0 0 0 1 0 1…
3 3 1 4 1 0 2 4 2 1 2 3 3 1 2 6 2 1 4 1 5 4 2 6 2 1 1 6 1 3 2 6 1 2 4 3 2 2 4 1 0 1 3 0 1 2 4 1 4 2 0 3 2 3 3 1 3 3 1 2 2 2 0 2 2 2 3 1 1 1 0 3 0 3 3 2 2 3 3 3 1 0 2 4 3 1 2 2 5 3 4 4 1 2 4 4 4 1 5 2 2 1 3 1 4 2 0 4 6 3 2 1 1 3 2 1 4 1 1 0 4 1 5 1 2 2 0 2 1 3 2 1 1 3 2 4 3 0 1 2 1 2 0 2 2 0 0 1 0 1 0 0 1 1 0 0 0 1 1 2 0 1 1 0 1 2 0 0 0 0 0 0 0 0 0 0 0 1 1 0 0 1 1 1 2 0 2 0 0 1 0 1 0 2 0 0 0 0 0 0…
3 1 3 5 1 5 4 3 3 2 1 4 6 3 4 0 6 0 2 5 1 2 2 5 6 2 7 5 4 4 2 6 7 2 4 4 4 2 4 3 3 5 0 2 0 4 3 1 0 0 3 1 2 4 0 2 1 2 2 2 3 2 3 10 0 6 1 3 3 2 4 2 6 3 2 2 5 2 2 2 3 4 1 4 3 5 3 1 2 4 3 5 2 1 1 5 3 2 3 2 3 1 1 1 2 6 3 3 8 0 2 0 4 0 6 3 2 3 6 3 3 4 1 1 1 3 1 1 1 2 3 2 3 4 9 3 3 3 2 4 1 8 3 1 2 0 1 0 2 0 2 1 0 2 0 0 0 0 0 1 0 0 1 2 1 0 1 1 1 0 2 1 0 0 0 1 3 1 2 1 0 1 2 0 2 0 1 1 3 0 2 1 1 1 0 1 2 0 0 …
2 1 2 5 2 1 6 3 3 4 1 8 1 1 3 0 1 3 3 3 2 3 2 2 4 2 2 1 1 8 2 2 4 1 1 3 3 5 3 3 4 4 8 2 1 2 2 3 6 4 1 2 7 3 3 4 3 1 2 1 6 1 1 1 0 3 4 5 3 2 4 2 1 2 5 0 4 2 0 3 4 5 2 1 2 2 3 0 5 2 2 1 3 3 3 5 5 1 5 2 4 1 3 3 1 5 2 8 5 1 1 1 3 5 6 10 2 4 3 2 3 1 3 3 4 2 4 4 5 4 6 1 3 4 8 2 7 3 5 2 2 5 1 5 0 1 1 0 1 1 0 2 1 0 4 1 0 2 0 1 2 1 1 0 1 1 2 2 0 2 1 0 2 4 1 0 0 0 1 2 0 0 0 2 0 1 2 0 0 1 3 1 0 1 0 1 1 0 0 …
2 3 5 4 2 4 2 3 2 3 8 4 2 5 4 3 5 5 7 4 2 6 0 4 2 2 0 1 1 5 3 3 2 0 1 2 3 5 7 4 1 2 2 3 6 3 1 2 7 4 1 2 1 4 2 2 5 3 4 2 3 2 3 2 2 1 3 5 3 4 3 1 1 3 4 3 5 5 6 3 4 2 1 2 1 3 2 2 3 6 2 1 1 4 2 4 2 2 6 4 7 3 1 8 2 2 7 4 3 1 2 2 1 9 2 9 2 5 6 4 3 3 3 3 2 3 5 2 4 3 2 3 2 3 7 1 3 1 3 1 5 6 3 0 2 1 1 1 1 0 1 1 1 2 0 2 3 1 2 1 2 0 0 1 0 3 3 1 2 2 0 2 1 1 2 1 1 1 1 0 3 2 1 1 0 0 0 0 0 1 0 1 0 0 1 4 1 5 4 0…
1 6 5 1 4 1 7 2 3 2 4 3 2 3 3 5 4 3 2 2 6 5 0 3 0 2 2 4 6 3 4 3 2 5 5 1 2 2 3 3 5 3 4 3 6 2 3 6 2 2 2 2 0 2 4 0 1 3 3 1 3 3 4 1 3 2 2 2 2 2 3 4 4 1 2 1 4 1 2 0 1 2 2 9 3 3 1 4 2 5 1 1 1 4 4 2 4 5 1 3 2 1 1 0 2 5 2 4 2 5 5 1 2 3 1 3 2 4 0 3 1 9 4 2 3 3 2 7 1 2 3 4 7 4 6 5 6 5 2 1 4 2 1 3 2 2 3 1 0 0 0 4 2 2 4 2 2 0 2 2 3 0 1 0 3 2 0 0 1 4 2 0 1 1 3 2 0 0 0 0 0 1 4 2 1 2 1 1 1 2 2 2 2 4 1 1 2 2 2 2…
3 3 2 4 3 2 2 2 1 3 6 4 2 4 2 1 1 4 3 5 3 0 0 2 1 4 3 4 2 0 4 5 3 3 1 4 2 1 8 6 1 3 1 1 4 4 3 4 3 3 1 5 2 1 2 0 1 1 2 1 2 1 2 1 3 1 2 3 0 2 2 3 2 5 1 1 0 3 4 1 3 6 1 3 5 2 2 3 4 1 1 2 2 5 4 2 2 4 5 6 4 4 2 5 2 11 4 3 1 6 4 0 1 1 3 4 4 1 1 3 3 5 2 0 0 3 1 3 4 2 2 0 2 2 1 6 2 1 2 1 6 2 2 0 2 3 2 0 1 0 1 0 0 1 2 0 1 2 2 1 1 0 2 0 0 2 2 3 2 0 1 1 2 4 2 1 0 0 3 4 3 0 2 3 2 2 5 2 0 0 1 1 2 0 1 1 1 1 0 …
2 3 1 1 6 6 3 4 1 1 0 2 4 3 2 1 6 3 0 3 2 3 2 3 1 5 2 3 7 2 3 3 4 5 2 5 3 0 2 0 0 1 3 1 1 5 10 2 4 7 2 1 5 1 3 5 3 1 3 0 5 2 1 2 3 2 1 1 4 0 1 1 1 1 6 2 2 0 1 1 5 3 4 2 4 2 1 5 4 3 3 1 1 3 4 4 3 1 3 2 3 5 2 2 1 6 4 2 5 3 2 1 3 4 3 4 3 0 1 3 2 3 2 1 3 3 7 2 3 2 2 2 4 3 0 2 0 0 0 1 1 0 4 2 2 0 1 0 0 3 2 1 0 1 3 0 0 1 1 0 0 3 1 4 1 3 1 3 0 2 2 1 0 1 1 1 0 2 1 1 1 2 0 0 2 0 0 1 1 0 1 5 1 0 2 1 2 0 2 …
3 4 0 2 1 4 5 3 3 1 1 3 2 2 1 1 1 2 5 1 3 1 5 3 0 3 1 3 2 3 8 4 5 4 2 2 2 1 2 1 4 2 2 4 1 4 1 3 5 3 1 3 0 4 6 4 1 4 3 5 3 3 1 1 0 2 0 2 4 4 2 2 2 3 3 4 2 2 0 3 4 2 2 1 6 1 2 2 4 1 2 5 0 4 4 3 1 3 1 6 1 3 2 0 1 4 3 3 4 2 2 1 2 1 2 2 1 5 4 5 1 4 3 2 1 0 0 2 1 0 4 2 2 1 1 1 0 2 2 2 0 0 1 1 2 1 4 0 1 1 0 0 1 0 2 1 0 0 0 3 1 0 1 1 1 0 3 0 0 1 2 1 0 0 2 0 3 2 0 0 0 1 1 0 3 0 3 0 0 1 1 0 0 0 1 0 3 2 2 2…
3 2 1 4 2 1 3 1 3 3 0 2 1 0 4 6 3 3 4 4 0 0 2 3 0 5 2 2 1 3 6 2 3 3 3 4 4 3 0 2 1 1 2 1 3 1 1 1 8 3 5 3 2 1 4 1 4 2 1 4 0 4 4 6 0 1 5 2 4 3 0 2 1 1 0 2 1 3 0 3 1 1 1 1 2 2 1 3 3 6 0 1 0 2 6 2 3 5 1 1 4 4 2 3 1 1 2 2 2 2 3 1 2 2 2 0 2 2 0 1 2 1 1 1 3 3 1 1 1 1 3 3 1 0 0 1 0 0 5 1 1 0 1 1 1 0 0 1 0 0 1 0 1 0 0 0 1 0 3 1 0 0 0 0 2 2 0 2 1 0 0 0 0 1 1 0 2 1 0 0 0 2 0 0 0 0 0 0 3 1 0 0 3 0 0 0 0 0 2 1…
3 5 4 3 4 3 1 2 4 0 2 2 0 1 1 3 3 2 5 4 2 0 0 2 2 0 1 2 2 3 3 3 2 3 2 2 1 2 3 3 1 1 7 0 1 0 1 2 1 1 2 3 1 4 3 6 3 2 4 3 2 4 0 4 0 2 0 1 1 2 3 2 1 0 5 2 2 1 0 2 3 5 5 1 3 2 4 3 2 1 2 2 1 3 0 2 3 0 1 1 1 1 2 4 1 2 2 1 2 1 2 0 2 2 2 2 3 0 1 1 2 2 1 1 2 1 3 2 1 2 0 1 2 0 2 0 0 0 0 0 0 1 0 0 0 2 0 2 0 1 0 0 1 0 1 0 2 0 0 0 1 0 0 0 0 1 1 0 0 0 0 0 0 0 0 0 0 0 0 0 0 1 2 0 1 0 1 0 2 1 0 0 2 1 0 1 0 0 3 0…
1 3 1 2 2 3 1 2 2 0 1 0 2 1 3 5 2 2 0 0 4 2 2 1 2 2 2 1 1 2 3 0 4 2 0 2 2 2 1 2 6 2 2 1 3 3 4 1 0 3 2 2 2 0 3 2 4 2 1 1 4 4 1 2 1 3 4 2 1 2 3 1 3 1 1 4 1 0 1 1 2 0 3 4 0 2 1 0 4 4 2 2 1 1 1 2 2 1 3 4 3 1 1 1 0 2 0 2 2 1 2 0 1 1 1 0 2 1 0 1 2 0 1 0 1 2 1 1 2 1 0 1 2 2 1 2 3 2 0 0 0 1 0 1 0 0 1 0 1 0 1 2 0 0 0 1 0 0 2 0 0 1 1 0 0 1 1 0 0 1 1 0 0 0 2 1 0 0 0 0 0 1 1 0 0 1 1 0 0 0 1 0 1 0 1 0 1 1 0 0…
1 4 2 1 1 2 6 2 1 2 3 4 1 2 0 3 4 2 3 1 1 1 1 3 6 4 1 1 1 3 2 3 2 4 1 4 3 0 2 5 1 1 4 2 1 1 3 3 1 3 0 3 8 3 2 6 2 1 0 0 2 1 2 4 4 3 1 2 0 1 4 1 1 2 1 1 1 2 3 0 4 3 2 2 1 1 2 1 1 1 2 4 2 1 2 2 1 2 3 1 2 1 1 0 2 0 0 1 0 1 1 2 0 2 2 2 1 0 1 0 3 3 2 1 1 0 4 0 2 0 0 0 0 2 2 3 1 1 1 0 0 0 0 0 0 0 0 0 0 1 2 0 0 0 0 1 0 0 1 1 0 0 2 0 0 0 0 0 0 0 0 1 0 0 1 1 0 1 0 0 1 0 0 1 0 0 0 0 0 0 0 0 1 0 0 1 1 1 1 0…
0 1 0 2 2 4 3 1 0 0 2 1 0 2 4 2 1 2 1 1 0 0 0 1 2 2 1 2 1 1 0 1 2 2 1 0 2 2 0 2 3 2 2 1 3 1 0 1 0 1 0 0 1 2 3 0 1 0 1 1 0 0 0 1 2 2 0 2 1 0 1 3 3 2 2 0 2 2 2 3 2 1 2 1 3 3 0 2 1 3 2 3 2 2 5 2 3 3 1 2 1 0 1 4 2 3 0 1 4 0 0 2 1 2 1 2 1 0 0 3 1 0 0 1 2 1 0 1 2 1 0 1 1 0 1 0 1 1 0 0 1 0 1 0 0 0 0 2 0 1 0 1 0 1 0 0 1 1 2 0 0 0 0 0 0 1 0 0 0 0 0 0 1 1 1 1 0 0 0 0 0 1 2 0 3 0 0 0 0 0 0 1 0 1 0 1 1 0 1 0…
5 1 10 1 0 1 1 1 2 2 0 0 2 2 0 0 2 1 0 1 0 1 0 2 1 2 1 1 0 4 0 2 2 0 3 0 2 0 2 1 0 2 1 0 2 1 0 0 1 1 2 0 0 1 1 0 3 2 2 4 0 1 4 5 4 1 0 2 1 2 3 3 1 5 3 1 0 4 1 0 4 2 1 1 1 1 0 3 2 0 4 1 2 0 0 0 5 1 1 4 1 3 0 2 3 0 3 1 0 1 1 0 0 0 1 1 1 0 3 2 0 1 1 1 1 0 0 0 2 1 0 4 0 0 0 1 0 2 1 1 0 0 1 0 0 2 3 0 0 0 0 0 0 1 0 1 2 1 0 0 0 0 1 0 0 0 0 0 0 1 1 0 0 1 0 0 0 1 0 1 0 1 0 0 1 0 1 2 0 0 0 1 1 0 0 0 2 0 0 …
1 2 0 0 0 3 0 3 0 2 0 1 1 2 1 0 0 1 1 1 1 0 0 0 2 0 0 0 1 2 1 0 1 0 2 3 2 0 1 1 2 1 1 0 1 6 1 1 0 1 2 1 0 1 0 0 0 1 2 0 1 1 0 2 1 0 0 2 1 2 2 1 0 2 1 0 1 2 1 3 4 0 2 2 2 1 2 1 1 1 2 1 1 0 1 0 2 3 1 2 2 0 2 0 0 2 0 0 2 1 0 0 1 0 1 2 1 0 1 0 0 0 1 0 2 0 2 3 0 0 0 1 0 1 2 0 0 0 1 0 0 1 0 0 0 0 1 1 0 0 0 0 0 1 0 0 1 1 1 0 0 0 0 0 0 1 0 1 0 0 2 0 0 1 1 1 0 1 0 0 0 1 0 2 1 0 1 0 0 0 0 1 0 0 0 0 0 0 0 0…
1 2 0 4 0 0 2 2 0 1 0 0 2 3 2 1 0 1 3 1 2 0 3 0 0 1 1 1 4 0 0 3 1 0 1 0 1 1 1 1 1 0 0 1 0 0 3 1 1 2 3 1 0 1 2 0 1 1 0 3 1 2 1 1 1 3 2 2 2 1 0 1 0 0 3 3 2 2 0 1 1 0 2 0 0 2 2 0 0 1 2 1 1 1 0 1 1 0 0 2 1 1 0 1 0 0 1 0 1 1 2 1 1 0 1 1 0 1 0 0 0 0 0 0 0 1 1 0 1 0 3 2 1 2 1 0 1 1 3 2 0 0 0 0 0 2 0 1 0 0 1 1 0 1 0 0 0 0 0 0 0 0 1 0 0 0 1 0 1 0 1 0 0 1 0 0 0 1 0 0 0 0 0 0 1 0 0 1 0 0 1 0 1 0 1 1 0 0 0 1…
0 0 1 0 0 0 2 0 0 1 0 1 1 0 1 2 1 1 0 1 1 1 1 0 0 2 0 1 3 0 2 1 1 2 0 2 0 2 2 1 1 4 1 0 0 1 2 1 0 2 1 1 0 0 0 1 1 1 0 1 1 2 1 0 1 1 1 0 2 0 0 2 0 0 2 2 1 0 3 2 2 1 2 0 1 0 1 0 2 0 0 3 1 1 1 1 3 0 0 4 4 1 2 0 1 0 1 1 0 0 1 0 0 0 1 0 3 0 2 1 0 3 0 0 2 0 0 1 1 2 1 0 1 1 0 1 0 1 0 1 1 2 1 1 0 0 2 0 0 1 0 0 0 0 0 0 0 0 0 0 0 0 1 0 0 1 0 0 0 1 0 0 0 0 0 0 0 0 0 2 0 0 0 0 1 1 1 0 0 0 0 0 0 0 0 0 1 0 0 1…
0 1 0 0 0 0 1 2 0 1 3 2 2 1 0 2 1 0 1 2 3 1 1 1 1 0 1 2 0 0 0 1 2 0 0 0 4 0 1 0 1 0 0 2 0 0 1 1 3 1 3 1 2 1 2 1 1 1 3 0 1 1 2 1 1 2 0 2 3 0 2 0 0 2 1 0 1 0 0 1 2 0 1 1 1 4 1 1 0 1 0 0 0 0 0 1 1 0 0 1 2 1 0 0 0 0 0 0 0 0 0 0 0 0 0 1 1 1 0 0 1 1 0 0 0 1 1 0 0 0 2 0 1 1 2 1 0 0 1 0 0 0 1 1 0 0 0 0 0 2 0 0 0 0 0 0 1 0 0 1 0 2 1 0 0 0 0 0 1 0 0 0 0 0 0 0 0 0 0 0 0 1 1 0 1 0 0 0 1 1 0 0 0 1 0 0 0 0 0 1…
1 1 1 2 0 1 0 1 0 0 0 1 1 0 1 0 2 0 0 1 0 1 0 0 0 3 0 0 1 4 2 0 2 2 0 3 1 0 0 2 2 0 1 0 1 4 2 2 1 1 1 1 0 2 2 1 0 2 0 1 0 1 2 1 1 0 0 1 1 0 2 0 0 0 0 1 1 0 0 1 1 1 0 1 0 2 0 2 3 1 2 0 0 2 1 1 2 2 0 2 1 1 1 1 1 0 0 0 2 1 1 0 0 0 1 0 0 1 0 0 0 0 1 2 0 1 0 0 0 2 0 2 0 2 1 4 0 0 2 1 0 0 0 0 0 0 0 0 1 0 0 0 0 2 0 1 0 0 0 1 0 0 0 0 1 2 0 0 0 2 2 0 0 0 0 0 0 2 0 0 0 1 1 2 1 0 0 0 0 0 0 1 0 0 0 0 0 0 3 1…
2 1 2 0 0 0 1 0 1 0 0 1 0 2 0 2 3 1 0 0 1 0 2 0 0 2 1 3 1 1 2 1 3 0 1 0 0 1 1 1 0 1 0 2 2 2 1 0 0 0 1 0 2 1 0 0 1 2 1 0 0 1 0 1 0 0 0 2 2 0 2 2 1 0 1 0 0 0 0 0 1 3 0 1 0 2 1 0 1 0 4 2 0 0 0 1 1 0 0 2 1 0 1 0 0 0 0 1 0 0 0 0 0 0 0 0 0 0 1 1 0 0 0 1 1 0 0 0 0 0 0 0 0 2 1 2 0 0 0 2 0 0 0 1 0 0 0 0 0 0 2 0 0 0 0 0 0 0 0 0 0 0 0 0 0 0 0 0 0 0 2 1 0 0 0 0 0 0 0 0 0 0 0 1 0 0 1 0 0 0 0 0 0 0 2 0 0 1 0 0…
1 1 0 1 0 1 0 2 1 0 1 1 0 0 1 0 0 1 4 0 1 0 1 2 1 0 2 2 1 0 0 3 0 1 0 0 0 1 0 1 0 0 1 1 3 0 0 1 2 1 0 0 3 1 1 1 0 0 0 0 0 0 0 0 0 0 1 0 1 0 1 3 1 1 0 0 1 0 1 0 1 2 0 1 0 0 0 0 2 0 1 2 0 2 0 0 1 0 0 0 1 0 0 0 0 0 0 0 0 1 0 0 0 0 0 0 0 0 1 0 0 1 0 0 0 0 0 1 1 1 1 0 0 1 0 1 0 1 0 0 0 0 0 0 0 2 0 0 0 0 0 0 1 1 0 0 0 1 0 0 0 0 1 0 0 1 1 0 0 0 0 1 0 1 0 0 1 0 0 1 0 1 1 0 0 0 0 0 0 0 0 0 0 0 0 0 0 0 0 1…
2 0 0 0 4 0 2 2 0 0 0 0 1 0 0 0 0 2 0 1 0 0 3 0 1 2 0 0 0 0 0 3 2 1 2 1 0 0 1 0 2 0 1 1 1 0 0 0 3 1 0 0 1 1 0 0 2 0 1 0 0 2 2 0 1 0 1 1 0 0 1 1 0 4 0 0 0 1 1 3 0 0 1 2 0 1 1 3 0 0 0 1 2 1 1 1 0 0 0 0 0 1 1 0 0 0 0 0 1 2 0 0 0 0 1 0 0 0 0 0 1 1 2 0 1 2 1 0 1 1 1 0 0 0 0 1 0 0 0 0 1 0 1 1 0 0 1 0 0 0 0 0 0 1 0 0 0 0 0 1 0 1 0 2 0 0 0 0 1 0 0 0 0 0 0 0 0 0 0 0 0 1 0 0 0 0 0 0 0 0 0 0 0 0 0 1 0 0 0 0…
0 0 0 0 0 1 1 3 2 1 0 2 1 2 1 1 0 2 1 1 0 0 0 0 1 1 0 0 0 0 2 1 0 0 0 0 0 1 0 3 2 0 0 4 1 1 1 0 0 2 0 0 1 0 0 1 1 0 0 1 0 4 0 1 1 0 2 0 0 0 1 1 1 0 2 0 0 1 0 0 1 0 1 1 1 0 0 0 1 0 1 0 0 1 0 0 0 1 2 0 0 0 0 0 1 1 0 0 0 1 0 0 0 0 0 1 1 1 0 2 0 0 2 0 0 1 1 0 0 0 1 1 0 0 1 1 0 1 0 0 0 0 1 0 0 0 0 0 0 0 0 0 0 0 0 0 1 0 0 0 0 0 0 0 0 0 1 1 0 0 0 0 0 0 0 0 0 0 0 1 0 0 0 0 0 0 0 0 0 0 0 0 0 0 1 0 0 1 0 0…
1 0 0 1 1 0 0 0 1 0 0 1 0 0 0 0 0 0 0 0 1 1 0 3 0 2 1 2 2 1 0 1 1 0 0 0 1 0 2 2 1 0 1 0 2 0 0 0 0 0 0 0 2 0 0 0 1 1 0 0 0 0 0 2 0 1 0 3 1 1 1 1 1 0 1 2 2 2 1 0 0 0 2 0 1 0 0 1 0 0 0 1 2 1 0 0 0 0 0 1 0 0 1 0 0 1 1 0 0 0 0 1 1 1 1 0 0 1 0 0 0 1 1 0 0 0 0 0 0 0 0 0 0 2 2 1 1 1 0 0 1 0 0 0 0 0 0 0 0 0 0 0 2 0 0 0 0 0 0 1 0 0 0 0 0 0 0 0 0 1 0 0 0 0 0 0 0 1 0 0 0 1 0 0 1 1 0 0 0 0 0 0 1 0 1 0 0 1 0 0…
1 1 0 1 0 1 0 1 2 1 1 0 0 0 1 1 1 1 0 1 1 0 1 0 0 2 0 2 2 2 0 0 0 1 2 1 0 0 1 2 0 1 0 0 0 0 2 1 0 1 1 1 0 2 0 1 0 2 0 0 2 1 1 2 1 0 2 1 2 0 1 1 1 0 0 0 2 2 0 2 1 1 0 0 0 0 2 0 0 0 0 1 0 1 1 2 0 1 1 1 0 1 0 0 0 0 0 0 0 1 0 0 0 0 1 0 0 1 1 0 0 1 0 0 0 0 0 2 1 0 2 1 0 0 0 3 0 0 0 0 0 0 1 0 0 0 0 2 0 0 0 0 0 0 0 0 0 0 0 0 0 0 0 1 0 1 0 0 0 1 0 0 0 1 0 0 0 0 0 0 0 0 1 0 0 0 0 0 0 0 1 0 0 0 0 1 1 0 0 0…
1 2 2 0 3 1 0 1 1 1 1 1 0 1 2 1 0 1 1 1 1 0 0 1 0 1 1 0 2 0 0 0 0 0 0 0 1 0 0 3 0 0 0 0 1 1 0 1 2 2 0 1 0 0 3 1 0 0 3 1 0 0 0 0 0 1 0 1 0 0 0 2 1 1 4 1 1 0 0 1 1 0 1 0 0 1 1 0 0 0 0 2 0 0 2 1 0 3 1 3 0 0 1 0 0 0 0 0 1 1 0 1 0 0 0 0 1 0 0 0 1 0 0 0 1 0 0 0 1 0 1 1 0 1 2 0 0 0 1 0 0 0 0 0 0 0 0 0 0 0 0 1 1 0 0 0 0 0 0 0 0 1 0 0 0 0 0 1 0 0 0 0 0 0 0 0 0 0 0 0 0 0 0 1 0 1 1 1 0 0 0 0 0 0 0 0 0 1 0 0…
0 1 1 0 1 2 0 1 1 0 2 1 1 0 1 1 0 0 2 1 1 1 0 0 1 0 0 0 0 0 1 0 1 2 0 0 0 2 1 1 2 1 0 0 0 1 0 1 1 1 0 1 0 0 0 0 0 2 1 1 1 1 0 0 1 2 2 0 0 1 0 0 0 1 1 0 0 0 0 0 0 2 0 0 0 1 1 0 1 1 0 0 1 0 2 0 1 1 0 3 0 0 0 0 0 0 1 0 0 0 1 1 1 0 1 0 1 0 0 2 1 1 1 2 1 0 1 1 0 0 0 0 0 1 1 0 1 1 0 0 1 0 1 0 0 0 0 0 0 0 0 0 0 1 0 0 0 0 0 0 0 0 0 0 0 0 1 0 0 0 0 0 2 0 0 0 0 0 0 0 0 0 1 0 0 0 0 0 0 0 0 0 0 0 0 0 0 0 0 0…
5 0 0 0 0 2 1 0 1 0 0 0 1 2 1 2 3 0 1 0 1 0 0 0 0 1 3 1 1 1 0 1 1 0 1 1 0 0 1 0 1 1 1 1 0 2 0 0 1 1 1 1 2 3 1 0 0 1 2 1 1 1 1 0 0 1 1 0 1 1 0 1 2 0 0 1 2 1 0 1 3 0 0 1 1 0 0 1 0 1 1 0 0 1 2 0 0 2 0 1 2 1 0 1 0 1 2 2 0 0 1 0 0 0 0 0 0 0 1 0 1 0 1 0 0 0 0 1 1 0 0 1 0 0 1 0 1 0 2 1 0 0 1 0 0 0 1 0 0 0 0 0 0 0 0 0 0 0 0 1 0 0 0 1 0 0 0 0 0 0 0 0 0 0 0 0 0 0 0 0 0 0 0 1 0 0 0 0 0 0 0 0 1 0 0 0 0 0 0 0…
0 3 1 0 0 0 3 1 1 1 0 0 1 0 0 0 0 2 1 1 2 0 0 2 1 0 1 2 0 1 1 1 1 1 1 1 1 0 0 1 1 1 1 0 0 0 3 0 2 0 0 1 0 0 0 2 0 1 0 2 2 0 0 2 1 0 2 0 2 1 0 0 1 0 0 0 1 1 3 1 0 0 0 0 1 1 0 0 1 2 1 2 0 1 1 0 0 1 0 1 1 0 0 0 1 1 0 0 0 0 0 0 1 0 0 1 2 0 1 1 0 1 0 0 0 0 0 0 0 1 0 0 0 0 0 1 0 0 1 0 0 0 1 0 0 0 0 0 0 0 0 0 0 1 0 0 0 0 0 0 0 2 0 0 1 0 0 0 0 0 0 0 0 1 1 0 0 0 0 0 0 0 0 0 0 0 0 0 0 0 0 0 0 0 0 1 0 0 0 0…
0 0 2 1 0 0 0 1 2 2 0 1 0 0 0 0 0 2 1 0 1 0 0 1 1 0 0 1 1 0 0 1 0 0 0 0 0 0 2 0 0 2 0 0 1 0 1 1 1 0 2 0 0 0 0 0 2 0 1 1 0 2 0 2 0 0 1 0 0 1 0 1 0 1 1 0 2 1 0 1 1 0 0 0 0 1 0 0 0 2 0 0 0 1 2 1 0 1 1 0 0 2 0 2 1 0 0 0 0 1 1 0 0 1 1 2 0 0 1 0 0 1 0 1 2 0 0 0 1 0 1 0 0 1 0 0 0 1 0 0 0 1 0 0 0 0 0 0 1 0 0 0 1 0 0 0 0 0 0 0 0 0 0 0 0 0 1 0 0 0 1 0 1 0 0 0 0 0 0 0 0 0 0 0 0 0 0 1 0 0 0 1 0 0 0 0 0 0 0 0…
3 1 0 2 1 0 1 2 1 1 0 0 3 0 2 1 0 0 0 0 0 0 0 0 2 3 3 1 1 0 1 0 0 1 1 1 3 0 2 0 1 0 1 2 1 1 1 0 2 1 2 0 1 2 1 0 2 1 1 1 1 1 0 1 1 0 0 0 0 0 1 0 3 1 1 3 1 0 0 2 0 0 0 0 2 0 1 0 1 1 1 1 0 0 0 1 1 1 0 1 2 1 1 1 1 0 1 0 1 0 2 0 0 0 0 1 1 1 0 1 0 0 0 0 0 0 2 3 1 0 0 0 2 0 1 0 0 0 0 0 0 1 1 2 0 0 0 0 0 0 0 1 0 0 0 0 0 1 0 1 1 0 0 0 0 0 0 0 0 0 0 0 0 1 0 0 0 0 1 0 0 0 0 0 0 0 0 0 0 0 1 0 0 0 0 0 1 0 0 0…
0 2 0 0 1 1 1 1 0 0 0 1 1 0 2 0 1 0 1 2 0 1 0 0 0 0 0 0 0 1 1 1 0 1 0 1 1 3 0 0 1 0 1 1 2 1 1 1 1 4 1 0 1 0 0 0 1 2 2 2 1 0 0 0 1 1 0 0 2 0 2 1 1 0 0 0 0 1 1 0 0 1 1 0 0 3 0 0 0 0 0 0 2 0 1 1 0 0 0 1 0 1 0 0 1 0 0 0 0 0 0 0 1 1 1 0 0 0 1 2 1 0 1 0 1 0 0 0 0 0 0 0 0 1 0 0 1 1 0 0 0 0 1 0 0 2 0 0 0 0 0 0 2 0 0 0 0 0 0 0 0 0 0 0 0 0 0 0 0 0 0 0 1 0 0 1 0 1 1 1 0 0 0 0 0 0 0 0 0 0 0 0 0 0 0 0 0 0 0 0…
1 1 1 0 0 1 0 0 2 3 0 0 0 0 0 0 0 3 0 1 0 1 0 1 0 1 0 2 1 0 1 2 1 1 1 0 1 1 0 1 1 1 0 1 0 0 2 1 0 1 1 1 0 0 1 1 0 1 0 0 2 0 1 0 0 1 0 0 0 0 0 0 1 1 2 0 0 2 3 3 0 0 2 1 0 0 1 0 0 1 0 0 0 2 0 0 0 1 0 0 0 0 0 3 1 1 0 0 1 1 0 0 0 2 2 1 1 0 0 0 0 0 1 1 0 0 0 2 1 0 0 0 2 0 0 1 1 1 0 0 0 0 1 0 0 0 0 0 0 0 0 0 0 0 0 0 0 0 1 0 0 1 0 0 0 0 0 0 0 1 1 0 0 0 0 0 0 1 0 1 0 0 0 0 0 0 0 0 0 0 0 0 0 0 0 1 0 1 0 1…
1 1 1 0 3 1 2 1 2 2 1 0 0 1 1 1 1 1 0 1 0 0 2 0 1 1 0 2 0 0 1 0 0 0 0 0 1 2 0 2 1 0 1 0 0 0 0 0 0 1 0 2 0 0 0 1 0 1 0 0 0 1 0 2 0 1 1 0 1 1 0 1 0 2 0 2 0 1 0 0 0 0 1 3 1 1 3 0 2 2 1 0 1 0 0 0 1 0 1 1 2 0 3 1 0 0 0 0 1 1 1 0 0 0 1 2 0 0 1 0 2 0 0 1 0 1 0 0 0 1 0 1 1 0 2 0 0 0 0 3 0 1 0 0 0 0 1 0 0 0 0 0 0 0 1 0 1 1 0 0 0 1 0 1 0 0 0 0 0 0 0 0 0 0 0 0 0 0 0 0 0 0 0 0 0 0 0 0 0 0 0 0 0 0 0 0 1 0 0 0…
0 0 3 1 1 1 0 0 1 0 1 0 0 0 1 1 1 2 0 0 0 1 0 0 3 2 0 0 0 1 2 1 0 0 2 0 0 1 0 0 1 2 0 3 0 1 0 1 3 1 1 0 0 0 0 0 1 2 1 0 0 2 2 2 0 1 0 1 1 0 2 1 1 0 0 0 1 0 2 0 0 0 2 1 2 3 3 2 2 2 0 0 0 0 1 2 3 2 2 1 0 0 0 1 1 0 0 0 0 0 1 1 1 0 0 0 1 0 1 0 0 0 1 1 0 1 0 1 2 1 0 1 1 0 0 0 0 2 1 1 0 0 0 0 0 0 0 0 0 0 0 0 0 0 0 1 1 0 0 0 0 0 0 0 0 0 0 0 0 0 0 0 0 0 1 0 0 0 0 0 0 0 0 0 0 0 1 1 1 1 0 0 0 0 1 0 0 0 0 0…
0 2 1 1 1 1 3 3 1 2 0 1 1 1 1 4 0 2 0 1 1 2 1 1 1 0 1 1 2 1 0 1 1 0 0 0 0 1 0 2 1 0 2 0 0 0 1 0 4 0 2 0 1 1 0 0 2 2 0 0 1 2 2 3 0 2 0 0 0 0 3 1 1 2 0 2 1 4 0 2 0 0 0 1 0 1 0 0 0 1 1 0 2 0 0 0 1 1 1 1 2 0 0 1 0 1 0 0 1 0 0 1 2 1 1 1 1 1 0 0 1 0 2 0 0 0 1 0 0 1 0 0 0 1 1 0 0 1 0 0 0 0 0 0 1 0 1 0 0 0 1 0 0 0 0 0 0 0 0 0 0 0 1 0 0 1 0 0 0 0 2 0 0 0 0 0 1 0 0 0 0 0 1 0 0 0 0 1 0 0 1 1 1 0 0 0 0 0 0 0…
0 0 3 0 0 0 0 1 0 2 2 0 0 1 1 0 1 2 1 1 1 0 3 1 1 0 1 1 1 0 0 0 0 0 0 2 2 0 0 2 1 1 1 2 1 2 2 2 0 0 2 1 2 2 1 0 1 2 2 2 1 2 2 2 2 0 0 1 0 1 0 0 0 0 0 1 1 1 1 2 0 1 0 0 1 1 1 2 2 2 2 0 0 1 1 1 2 1 2 3 4 1 1 1 0 2 1 1 1 1 1 0 0 1 1 0 1 1 0 0 2 1 1 1 0 1 1 1 0 0 0 0 0 0 0 1 0 0 1 1 0 1 1 0 0 0 0 0 0 1 1 0 1 1 1 0 0 0 0 0 1 0 0 0 0 0 0 1 1 0 0 0 0 0 1 0 0 0 0 1 1 0 0 0 1 1 0 0 1 1 0 1 0 1 0 0 0 0 0 0…
0 0 4 0 0 3 4 1 0 3 2 0 1 2 0 1 1 2 3 0 0 1 1 2 0 0 0 2 1 2 3 1 1 2 2 0 3 0 2 2 0 0 0 1 2 3 0 0 3 1 0 0 4 1 1 1 2 0 2 1 0 3 2 2 0 3 1 1 1 1 2 1 0 2 2 1 2 2 2 1 1 1 0 0 2 3 1 0 1 1 3 0 0 1 0 1 1 1 1 2 3 1 0 2 1 0 0 0 0 2 0 0 1 0 1 1 1 1 3 1 0 1 0 0 0 0 0 0 1 0 0 0 3 0 0 1 1 1 1 0 1 0 1 1 0 0 0 0 0 0 0 0 0 0 0 0 1 0 0 0 0 0 0 0 0 0 0 0 0 0 0 0 0 0 0 1 1 2 0 1 3 0 0 0 0 0 0 0 0 0 1 1 0 0 1 0 0 0 1 0…
0 2 2 3 2 0 0 1 3 2 2 1 3 4 2 0 1 0 1 3 3 0 2 2 2 1 2 0 2 1 1 2 2 1 2 1 3 2 0 1 3 1 1 1 1 2 2 3 5 1 0 0 1 1 0 0 3 3 3 2 1 0 1 0 2 0 1 3 1 2 1 0 0 1 2 0 1 3 1 1 2 1 2 2 3 1 3 3 0 1 1 0 1 1 2 2 2 1 2 2 0 0 4 3 0 0 1 1 1 1 0 0 0 0 3 0 1 0 2 1 1 1 0 0 2 1 0 0 1 0 2 0 0 0 1 0 0 0 0 0 0 0 0 0 0 0 1 0 0 0 0 2 1 0 0 0 2 0 0 2 0 1 0 0 0 1 0 0 0 0 0 2 0 0 0 0 0 0 0 0 0 0 0 0 0 0 0 0 0 1 1 0 0 0 1 0 1 0 1 1…
1 2 1 3 2 0 2 4 4 1 4 0 3 2 1 3 0 0 0 4 2 2 3 2 1 4 3 0 0 1 0 2 2 1 5 1 1 2 0 2 0 0 3 0 0 3 3 0 2 0 0 2 2 3 1 2 1 1 2 3 2 2 3 0 2 2 0 1 1 0 2 0 2 1 1 0 0 1 2 1 3 1 1 0 0 2 1 1 3 1 0 0 0 0 0 1 1 0 1 0 1 2 2 1 2 0 0 0 1 0 2 1 1 2 2 0 3 3 0 2 0 0 2 2 0 1 0 2 1 1 1 0 1 3 3 0 0 1 0 0 0 0 0 0 0 0 1 0 0 0 0 0 0 0 0 0 0 2 1 0 0 1 0 0 0 0 1 2 0 0 0 1 0 0 0 0 0 1 0 1 0 0 0 0 1 0 0 0 0 1 0 0 0 0 0 0 0 0 1 1…
5 4 3 3 1 3 1 2 2 2 1 0 2 0 0 1 4 2 1 4 2 3 1 1 0 2 0 3 2 1 3 0 4 2 2 2 1 3 1 1 1 2 1 0 1 3 0 1 0 0 1 2 2 1 2 1 3 0 0 4 1 3 4 1 4 0 1 1 3 5 1 1 2 2 1 4 3 2 3 0 0 0 1 1 2 2 0 3 0 1 2 2 1 2 2 0 2 1 1 3 1 0 2 1 1 0 0 0 1 0 0 0 0 1 0 0 2 1 0 1 0 0 1 3 1 0 0 2 0 2 1 1 1 1 1 1 3 0 1 0 2 1 0 0 1 0 0 1 0 0 0 0 0 1 1 0 1 0 0 0 1 0 0 1 0 0 0 1 0 1 0 0 0 0 0 0 0 0 0 1 0 1 1 1 1 0 0 0 0 0 1 0 0 0 0 0 0 1 0 2…
3 2 3 2 2 0 0 0 5 1 0 0 3 0 3 5 0 2 1 2 3 3 3 1 1 1 3 3 0 3 1 0 0 2 0 4 2 3 0 2 1 2 1 2 1 5 0 0 2 1 4 0 2 0 2 4 3 4 1 2 1 0 0 1 0 1 2 1 3 2 3 1 0 0 3 1 1 2 3 4 5 2 0 1 3 2 3 1 2 1 2 1 1 4 2 4 1 3 2 2 1 0 1 0 0 3 2 4 0 1 1 1 0 2 1 1 0 0 0 3 1 1 0 0 3 0 1 1 1 2 2 0 0 1 1 1 0 1 0 0 1 1 1 0 0 1 0 0 0 0 0 0 1 0 1 0 0 0 1 0 0 1 0 0 0 0 0 0 1 0 0 0 0 0 0 1 1 1 0 1 0 2 0 1 0 1 0 0 1 0 0 1 0 0 1 0 2 0 0 0…
3 3 3 6 1 2 0 4 2 1 4 4 2 4 1 2 2 1 3 2 0 2 2 1 2 2 1 3 3 3 3 2 0 3 3 1 0 1 3 4 3 2 2 1 2 4 1 1 4 3 1 4 2 2 2 0 0 3 1 1 1 3 0 1 1 1 1 1 1 2 1 2 1 2 1 3 3 2 4 1 2 1 1 2 1 3 2 2 2 2 0 0 1 1 5 3 2 1 1 0 1 1 1 6 0 1 0 2 1 0 1 2 0 0 0 0 4 1 1 2 0 0 0 1 1 0 2 0 2 1 1 1 0 3 2 1 2 0 1 1 0 0 1 0 2 1 0 1 0 0 0 0 0 0 1 0 0 0 1 1 2 0 0 1 0 0 0 0 1 0 0 0 0 0 0 1 0 0 1 1 1 0 0 0 2 0 0 0 1 1 0 0 0 0 1 0 0 0 0 0…
3 1 4 4 5 3 1 4 0 1 2 3 5 2 2 2 3 3 4 1 3 1 3 1 1 1 2 4 2 5 1 0 2 1 4 4 3 3 5 2 3 2 6 2 1 1 2 3 3 4 1 4 1 1 0 3 2 1 2 2 6 1 2 1 1 1 3 0 1 2 2 3 2 4 0 1 2 0 5 0 1 4 1 4 2 2 3 4 1 2 0 3 2 4 3 1 4 1 4 2 2 2 6 5 2 0 1 1 1 0 2 1 1 0 1 1 0 4 0 0 2 1 4 0 1 0 1 0 2 1 2 2 1 1 1 2 2 0 0 1 2 3 1 0 0 0 1 1 0 0 0 0 0 1 1 1 0 0 0 1 0 1 0 0 1 0 3 0 0 2 1 1 0 0 0 0 0 0 0 1 0 2 1 1 1 1 0 0 0 0 0 1 0 1 1 2 0 1 0 0…
1 3 5 4 3 1 0 4 1 4 4 2 1 2 1 5 3 1 3 2 4 4 0 3 5 5 1 4 4 2 4 0 2 3 5 1 2 5 3 5 3 2 0 4 0 2 2 2 4 2 1 0 5 3 2 2 5 4 1 2 2 2 2 3 6 0 2 2 3 3 3 0 2 7 4 9 3 1 2 3 3 5 2 2 4 5 3 2 4 4 5 3 3 2 2 3 3 0 4 4 2 4 1 2 2 1 1 0 1 3 0 0 1 0 1 0 1 1 1 0 2 0 0 1 1 1 1 1 2 1 2 0 2 1 2 1 0 0 1 1 1 1 2 1 0 1 2 0 1 2 0 0 2 0 1 0 1 2 0 0 0 1 1 1 1 1 0 1 1 0 3 0 0 0 2 1 0 1 0 1 1 1 1 0 0 1 0 0 0 1 0 1 1 0 0 1 0 1 0 0…
4 2 5 2 5 4 2 3 6 5 2 4 5 4 3 6 5 5 7 3 6 4 6 4 2 2 1 5 3 3 3 2 7 6 1 3 2 6 1 4 3 2 5 2 1 2 4 5 1 1 3 1 4 4 2 1 5 1 5 3 2 2 1 4 2 4 3 3 3 3 2 3 6 2 4 3 4 4 6 1 1 5 2 4 2 6 2 4 7 1 1 2 2 5 3 4 4 3 5 4 0 2 4 3 4 0 1 2 1 0 0 1 0 0 2 0 3 2 1 1 0 3 2 0 2 2 1 1 2 2 2 2 3 2 1 1 1 2 0 1 2 0 1 1 0 1 0 1 1 0 0 0 0 1 1 1 1 0 1 0 1 0 1 0 2 0 0 3 2 1 0 0 0 0 0 0 1 4 0 0 0 0 3 1 1 0 0 0 0 2 0 0 0 2 0 1 0 0 0 0…
5 4 2 5 3 2 2 4 3 4 2 4 3 4 1 3 2 6 2 6 5 3 3 2 2 4 4 7 5 2 1 2 0 0 3 6 4 3 2 2 4 1 6 3 3 4 4 2 5 4 4 7 2 6 2 2 3 1 1 1 2 5 4 3 1 2 4 2 4 3 1 2 9 4 1 4 3 0 4 3 0 5 2 2 4 6 3 2 3 3 2 3 12 3 2 3 1 4 4 6 0 1 3 4 1 1 0 2 2 1 2 0 0 2 1 1 0 2 1 5 1 2 0 2 2 2 3 3 0 1 1 2 1 3 3 1 1 2 0 2 0 1 1 0 2 0 1 0 1 0 2 0 0 2 1 1 1 1 2 1 3 0 2 1 0 0 0 0 1 1 2 1 0 1 0 2 2 1 0 0 0 0 1 1 2 2 1 0 0 2 1 1 0 1 2 0 1 1 1 …
2 4 5 3 3 7 1 3 1 0 5 2 2 3 4 3 8 5 4 1 4 5 4 8 7 3 3 2 5 2 3 4 4 5 2 4 8 6 3 3 2 5 0 3 5 2 2 2 1 2 0 2 2 5 1 4 2 5 5 2 2 1 4 3 0 2 2 6 1 4 3 3 3 0 5 1 5 2 4 4 3 2 2 3 6 2 3 2 2 4 4 4 0 2 3 1 1 3 5 1 3 5 1 6 1 1 4 3 4 4 1 2 2 3 3 3 1 1 1 1 0 2 3 3 3 0 0 0 2 4 1 1 1 4 3 0 3 4 1 2 2 2 2 0 0 0 1 1 2 2 2 0 1 0 0 0 2 1 0 0 0 0 0 0 0 0 1 0 3 0 0 0 0 2 0 0 1 2 0 2 1 0 0 0 1 1 2 1 1 0 0 1 1 1 2 1 2 0 0 0…
3 3 2 2 5 2 2 1 1 7 2 5 7 2 3 4 2 5 4 4 2 8 0 3 6 2 2 2 4 2 3 1 1 2 2 4 8 1 1 4 1 1 8 4 6 3 4 4 6 5 3 8 3 4 2 1 4 4 3 6 3 2 3 2 5 2 3 4 3 3 3 1 1 3 2 3 0 4 3 3 0 2 2 1 7 4 1 2 1 3 1 6 3 4 4 2 3 3 3 2 5 4 1 5 2 1 1 4 0 1 2 2 2 0 0 1 1 1 2 0 4 2 2 3 1 2 1 4 5 4 0 1 1 2 3 2 2 2 2 1 1 2 1 0 0 0 1 0 2 0 2 2 0 1 1 0 1 0 0 0 0 0 3 0 0 1 1 0 2 2 0 2 1 1 1 0 1 0 0 2 0 1 0 2 1 0 2 2 1 0 1 0 0 2 1 2 1 0 2 2…
1 2 9 2 0 2 2 4 3 3 4 2 2 7 1 7 6 0 4 2 3 3 6 5 1 3 4 2 2 4 2 2 2 4 6 3 9 6 2 6 1 7 3 4 4 4 1 1 2 2 2 5 6 3 3 2 1 5 4 4 0 6 4 3 5 2 0 3 2 1 5 3 4 2 6 0 0 2 0 2 3 6 5 3 3 3 3 3 7 1 6 5 8 1 2 1 3 3 4 4 6 1 2 4 2 1 3 2 0 2 2 2 1 3 3 2 2 6 4 1 0 1 2 4 0 2 0 2 5 4 0 0 0 3 0 2 3 4 1 1 0 4 3 0 1 1 0 2 0 0 1 0 0 1 2 1 0 0 2 3 0 2 2 1 1 1 3 0 0 1 1 0 0 1 2 0 0 1 0 1 0 1 0 1 0 1 3 0 0 2 2 1 2 1 0 1 0 0 1 3…
4 5 3 1 4 7 1 1 3 3 14 5 5 2 7 3 4 4 4 4 3 3 7 4 4 5 1 6 5 3 6 4 1 7 4 3 4 9 2 1 3 4 3 4 0 3 4 2 5 5 3 4 2 3 2 5 5 2 2 7 4 4 7 3 1 3 6 4 2 6 1 6 2 3 2 0 1 2 2 1 3 3 2 2 4 3 3 4 3 3 2 3 5 7 3 1 3 0 7 4 7 5 1 5 4 1 7 1 1 0 2 1 2 1 6 0 2 1 1 8 2 0 1 0 1 0 1 3 2 4 2 2 2 2 1 3 1 1 0 4 1 1 3 1 3 1 1 2 1 0 0 0 0 1 2 3 4 0 1 2 1 2 0 0 3 0 0 0 1 2 1 1 1 1 3 1 0 0 0 0 0 1 4 0 0 1 3 0 0 1 0 0 1 1 1 1 1 1 2 …
1 4 1 4 3 2 7 4 8 5 2 2 4 2 1 4 4 3 2 5 6 1 2 7 1 3 4 10 1 2 1 4 0 7 3 8 5 4 11 1 3 2 2 2 4 3 6 4 7 7 4 1 2 7 7 5 4 5 2 3 5 1 8 4 5 5 3 3 2 3 1 3 2 3 1 2 5 3 1 2 1 5 3 3 4 2 3 5 1 4 0 4 4 5 4 4 5 3 5 5 5 3 3 4 0 2 2 7 3 5 2 3 2 3 1 2 1 2 2 1 0 1 2 2 5 4 4 2 1 5 0 3 5 7 0 4 3 0 7 2 2 2 2 1 0 1 2 1 0 1 1 0 1 2 1 1 0 0 1 0 0 1 2 1 1 1 2 0 0 2 0 1 2 2 0 0 1 2 1 2 2 0 1 2 1 1 1 2 1 0 1 1 1 1 2 0 0 2 1…
2 3 3 4 4 6 3 1 3 0 1 3 5 1 3 2 5 3 3 2 2 1 3 2 4 2 8 3 5 3 3 5 2 6 3 5 2 5 2 2 6 1 1 5 3 2 3 2 3 7 3 2 1 2 2 2 1 1 3 11 4 1 5 5 3 4 2 7 6 2 3 2 2 3 4 3 6 2 3 1 3 4 5 4 9 3 4 8 2 5 6 2 5 3 2 0 4 5 4 2 6 7 2 2 2 1 2 5 1 1 1 3 2 0 0 3 5 4 3 4 1 3 2 1 3 1 4 4 2 3 3 3 0 4 5 6 3 2 5 5 3 3 1 0 1 3 2 1 0 2 1 0 1 1 0 0 0 1 1 0 1 1 0 0 1 2 1 1 2 0 0 0 0 0 0 1 0 2 0 3 0 0 0 0 1 1 0 2 1 2 1 0 0 3 0 0 2 2 3 …
3 3 3 3 4 5 4 1 4 4 2 4 3 2 9 3 5 4 4 3 4 2 4 6 2 4 6 1 1 3 2 1 5 2 7 6 2 3 0 6 2 1 3 3 1 3 0 3 2 3 1 6 9 3 1 6 7 2 5 6 6 1 3 6 8 3 3 0 4 5 1 3 4 2 3 6 3 4 1 4 5 2 4 2 3 4 7 5 6 3 3 2 4 0 7 5 5 1 1 3 5 7 3 2 5 1 5 8 0 1 1 1 1 6 1 3 3 2 1 1 5 1 1 4 4 3 1 2 3 3 1 4 1 4 3 3 2 5 2 1 3 3 1 1 2 1 0 0 1 1 0 1 2 2 1 2 0 0 2 0 1 0 0 1 1 0 1 1 0 1 2 2 0 1 0 1 0 0 1 0 1 3 0 1 0 2 0 1 1 0 0 2 2 0 1 2 1 0 2 0…
3 6 6 4 5 3 1 0 1 4 1 0 4 4 4 0 3 8 3 3 3 4 1 2 4 3 3 2 2 1 4 2 4 3 5 2 2 3 4 1 2 2 3 5 2 2 0 3 6 3 5 5 2 2 0 1 3 4 2 2 3 3 2 1 3 3 3 3 4 1 3 5 1 2 3 1 6 4 4 3 3 7 1 3 10 1 1 6 4 5 2 5 6 1 4 2 1 5 4 4 1 3 4 3 3 1 2 10 1 3 5 2 1 2 1 2 4 0 4 0 2 2 3 1 3 2 2 6 1 2 1 2 4 2 1 3 2 2 0 3 2 1 0 0 0 1 1 1 1 1 0 1 0 0 1 4 2 0 0 0 5 1 1 1 0 1 0 1 3 0 1 2 0 0 0 0 1 1 1 1 0 0 0 0 0 0 0 1 1 1 0 0 0 2 1 0 3 0 1…
KorB
20240626-110152 Kymograph 4_B-channel_photon-counts_[0-177]px_[0-1479]tlines
Kymograph B-channel ASCII Matrix file
X Amplitude: 35.7988992 s
Y Amplitude: 17.7 um
Z Amplitude: 8 a.u.
1 0 0 0 0 0 0 0 0 0 0 0 0 1 0 1 0 0 0 0 0 0 0 0 0 1 1 1 1 0 1 0 1 0 2 0 0 0 1 0 0 1 0 1 1 0 0 1 0 1 0 0 0 0 0 0 0 0 1 0 0 0 1 0 0 0 0 0 1 2 0 0 1 0 1 1 0 0 0 0 0 1 0 0 0 1 1 1 0 0 0 0 1 2 0 0 1 0 0 0 3 1 1 0 0 0 2 1 1 1 0 0 0 0 0 0 1 0 0 0 0 0 0 1 0 0 0 1 1 2 0 0 1 0 0 1 0 0 0 2 0 0 0 0 0 0 1 0 0 1 1 0 0 0 0 1 1 0 0 1 0 0 0 0 0 0 2 0 0 1 0 0 0 1 0 0 0 0 0 1 1 0 0 0 0 1 1 0 0 1 3 0 2 1 1 0 1 0 0 1…
0 0 1 1 1 0 1 0 0 1 0 3 0 2 0 0 0 0 0 0 1 2 0 2 0 1 0 0 0 0 0 0 0 0 1 0 1 0 0 0 1 1 1 0 0 0 0 0 0 0 1 0 0 0 1 0 0 0 1 0 0 0 0 0 2 1 0 0 0 0 2 0 0 0 1 0 0 1 0 0 1 0 0 0 0 1 1 1 1 0 0 0 2 0 0 0 0 0 0 1 0 2 0 0 0 0 1 0 1 0 0 0 0 1 2 0 0 0 1 0 1 0 0 0 0 0 1 0 0 1 1 0 1 0 0 1 0 0 0 1 0 0 0 1 0 0 0 1 0 0 0 0 0 0 0 0 0 0 0 0 1 0 0 1 0 2 0 0 1 0 1 0 0 0 0 0 1 0 0 1 0 0 0 1 1 0 0 0 0 0 0 0 0 0 0 0 0 0 0 0…
1 1 0 0 0 0 0 0 1 0 0 3 0 0 0 1 1 0 0 1 0 0 1 0 0 1 0 0 0 0 0 2 1 1 1 1 0 0 0 0 0 0 0 0 0 0 0 1 1 0 0 0 1 0 0 0 0 0 1 0 0 1 0 0 1 2 1 0 0 0 0 0 0 0 1 0 0 0 1 0 0 0 0 1 1 0 0 0 0 0 0 1 1 1 0 0 0 0 1 0 0 1 1 0 0 0 0 1 1 0 0 0 0 0 0 0 0 1 0 1 1 0 0 1 0 0 1 0 0 0 0 0 0 0 1 1 0 0 1 0 0 1 0 0 0 0 0 1 1 0 1 0 1 0 0 0 1 1 1 0 1 0 0 1 1 0 0 1 0 0 0 0 0 0 0 0 0 1 0 0 1 0 0 0 0 0 1 0 0 2 1 0 0 0 1 0 0 0 0 0…
0 0 1 0 1 0 0 0 0 0 0 0 0 1 0 0 0 1 1 0 0 0 0 2 1 1 1 0 0 0 0 0 0 2 0 0 0 1 0 0 1 1 0 2 0 0 0 1 0 0 0 1 0 0 0 1 0 1 0 0 0 0 0 0 0 0 0 0 0 0 0 0 0 0 0 0 0 0 0 0 2 0 0 0 0 0 0 1 1 0 0 0 0 0 0 0 0 1 1 0 1 1 0 1 0 0 0 0 0 0 2 0 0 0 0 0 0 0 0 1 2 0 0 0 0 0 0 0 0 0 1 0 0 0 0 1 0 0 1 0 0 1 0 0 0 0 0 0 0 0 1 0 0 0 0 0 1 0 1 0 1 0 1 1 0 0 0 0 1 0 1 0 0 2 0 0 1 2 1 1 1 0 1 0 0 0 0 1 0 0 0 0 1 0 0 2 0 0 1 1…
0 0 0 0 0 0 0 0 0 0 0 1 0 1 1 0 1 1 1 0 0 0 0 0 0 0 0 0 1 0 1 0 0 0 0 1 1 1 0 0 0 0 0 0 0 0 0 0 1 2 0 0 0 0 0 0 1 1 0 0 0 2 0 0 0 0 4 0 0 0 0 0 1 0 0 1 0 2 0 0 0 0 0 0 0 0 0 0 0 0 0 0 1 1 0 0 0 0 0 0 1 0 0 0 1 0 2 0 0 0 2 0 0 0 0 2 0 0 0 0 0 0 0 0 0 0 0 0 0 1 1 0 1 0 1 0 0 0 0 1 1 0 1 1 0 0 1 0 0 0 0 0 0 0 0 0 1 1 0 1 1 0 0 2 0 0 0 1 0 0 1 1 1 0 0 0 0 0 1 0 0 1 0 0 0 0 2 0 0 2 0 0 1 0 0 1 0 0 0 0…
0 1 1 0 0 1 1 0 0 0 0 1 0 0 0 0 1 0 0 0 0 0 0 1 0 0 0 0 1 0 0 1 3 2 0 1 0 0 0 0 1 0 1 1 0 0 1 0 0 0 0 0 0 0 0 0 1 1 0 0 0 0 0 0 0 0 0 0 1 0 0 1 1 0 1 0 0 0 1 0 0 0 0 1 3 0 0 1 0 0 1 1 0 1 0 0 0 0 0 0 0 0 1 0 0 0 1 0 1 0 0 1 0 0 0 1 0 0 0 0 1 0 0 3 1 2 1 0 1 1 1 0 0 1 2 0 1 0 0 0 1 0 0 0 1 0 0 0 0 0 1 0 0 0 0 0 1 0 2 0 0 0 0 0 0 0 0 0 1 1 0 0 0 0 0 0 0 1 1 0 0 0 0 0 0 2 0 0 1 0 0 1 0 0 0 0 0 1 1 2…
1 1 1 0 0 0 1 1 0 0 0 0 0 1 1 0 1 1 0 0 0 0 0 0 0 0 1 0 0 1 0 1 0 1 1 1 1 0 0 1 0 0 0 0 3 0 0 0 1 0 0 0 0 0 1 0 0 0 0 2 0 0 0 0 0 1 0 1 0 0 0 0 0 1 0 0 0 1 1 1 1 1 0 0 3 0 0 0 0 0 0 0 0 0 0 0 1 0 0 0 0 1 0 0 0 0 0 0 2 0 1 0 1 0 0 0 0 0 0 0 0 0 0 0 0 1 1 1 1 0 1 0 1 0 0 1 0 0 1 0 0 0 0 0 0 0 0 0 1 0 0 1 0 0 0 0 0 1 1 0 1 0 0 0 0 0 2 0 0 0 0 0 0 0 0 0 0 0 0 1 1 0 2 0 0 0 0 1 0 1 0 0 0 1 0 1 0 0 0 1…
0 1 0 1 0 3 0 0 0 0 1 0 1 0 0 0 1 0 0 0 0 1 0 0 0 1 1 1 0 0 1 0 0 0 0 0 0 0 1 0 1 1 0 1 2 0 0 0 0 0 0 0 0 0 0 0 1 0 0 0 0 3 2 0 0 0 1 0 0 0 0 0 1 0 0 0 0 0 0 0 0 1 1 0 0 0 1 1 0 0 0 0 0 1 0 1 0 1 0 1 1 0 1 0 0 1 1 0 0 0 0 1 0 0 0 0 1 0 0 0 0 0 1 1 0 1 1 0 0 0 1 1 0 0 0 0 0 0 0 1 0 0 2 0 0 0 1 0 0 0 0 0 0 0 0 0 1 2 1 1 0 1 1 1 0 0 0 0 1 0 0 1 1 1 0 0 0 0 0 0 1 1 0 1 0 0 0 1 0 0 1 0 0 0 0 2 1 3 0 0…
0 0 0 0 0 0 1 2 0 0 0 1 0 1 1 0 0 0 0 0 0 1 1 0 0 1 0 0 0 1 1 1 0 2 1 1 1 0 0 0 0 0 0 0 0 0 0 1 1 0 0 0 0 0 0 0 0 0 0 0 1 0 0 0 1 0 0 0 0 1 0 0 0 0 0 0 0 0 0 0 0 0 0 0 0 0 0 0 0 1 1 3 1 0 1 1 2 0 0 0 0 0 0 1 0 0 1 0 1 0 1 1 1 1 0 1 0 0 0 0 0 0 0 0 0 0 0 0 0 0 0 0 0 0 0 0 1 0 0 0 0 1 0 2 0 0 0 1 0 0 1 0 0 0 1 2 0 3 0 2 0 0 0 0 0 0 0 0 1 0 0 0 1 0 0 0 3 1 0 1 1 0 0 0 0 0 0 0 0 0 0 0 0 0 2 0 2 0 0 0…
0 0 0 0 0 1 2 1 0 0 0 0 0 1 0 0 0 1 0 0 0 1 0 0 0 0 1 1 0 0 0 0 0 0 0 1 1 0 1 0 0 0 0 0 0 2 0 0 1 0 0 0 0 1 1 0 0 0 0 0 1 1 0 1 0 2 0 0 0 2 2 0 1 0 0 0 0 1 0 1 1 1 1 0 0 0 0 0 0 0 0 1 0 0 0 1 0 1 0 0 0 1 0 0 0 1 2 0 0 0 0 0 0 1 0 1 1 0 0 1 1 0 0 0 0 2 0 1 0 0 1 0 0 0 0 0 1 0 0 1 0 1 0 0 0 0 0 0 2 0 0 1 1 1 0 0 1 0 1 0 0 1 1 0 0 0 1 0 0 0 0 0 0 0 0 0 0 1 0 0 1 0 0 0 0 0 1 1 0 1 0 1 0 0 0 0 1 2 0 0…
0 0 1 1 0 0 0 0 0 1 0 1 0 0 2 0 0 0 0 1 0 1 0 1 1 1 0 1 1 0 0 2 0 1 1 0 0 1 0 0 0 0 0 0 0 0 0 1 0 0 0 0 0 0 1 0 0 0 0 0 0 0 3 0 0 0 0 0 1 0 1 1 0 0 1 0 0 1 0 0 0 0 0 0 0 0 0 0 1 0 0 2 0 0 0 0 1 1 1 0 0 0 1 0 0 1 0 0 1 0 1 0 0 0 0 0 1 0 0 0 1 0 1 0 0 0 0 0 2 1 0 1 0 1 2 0 1 0 0 0 0 1 2 0 1 1 1 0 0 0 1 0 0 0 1 0 0 0 1 1 1 0 0 0 0 0 0 1 1 0 1 0 1 1 1 1 1 0 0 1 0 1 0 1 1 0 0 0 0 0 0 2 0 0 2 0 0 1 1 0…
0 0 0 0 0 1 1 1 0 0 0 0 1 0 1 0 0 0 0 0 1 0 0 0 0 0 0 0 0 1 0 0 0 0 0 1 1 2 1 1 0 0 0 1 0 0 0 0 1 0 0 0 0 0 0 0 0 0 1 0 0 2 0 0 0 1 0 0 0 0 0 0 0 0 0 0 0 0 0 0 0 0 0 0 1 2 0 0 0 0 0 1 0 0 0 0 0 0 0 2 1 0 0 0 1 0 2 1 1 0 0 0 0 0 0 0 1 0 0 0 1 0 1 0 0 4 0 1 0 0 1 0 0 0 0 0 0 0 0 0 0 0 0 1 0 0 0 0 1 1 0 1 0 1 3 0 0 2 0 0 0 1 0 0 0 1 1 0 1 0 0 0 0 0 1 0 1 0 0 1 0 2 0 0 1 0 0 1 0 1 0 0 1 1 0 0 0 0 0 0…
1 1 0 0 0 0 0 0 0 0 0 1 1 1 0 2 0 0 0 0 0 0 0 0 0 0 1 1 1 1 0 1 0 0 1 0 0 2 0 0 0 0 0 0 0 0 0 0 0 0 0 0 0 1 0 2 0 0 0 1 0 0 1 0 1 0 0 0 0 0 0 0 1 0 0 0 1 1 0 0 0 0 0 0 0 0 0 1 0 0 0 0 0 0 0 0 1 2 0 0 0 0 0 0 0 0 1 0 0 0 0 0 0 0 1 1 0 0 0 0 0 0 0 0 0 0 0 0 1 0 0 0 2 0 0 0 1 1 1 0 0 0 0 0 0 0 0 0 0 0 0 0 0 1 0 1 0 0 1 0 0 0 0 0 0 0 0 0 1 0 0 0 0 0 1 0 1 1 0 0 1 0 1 3 0 0 0 0 2 0 1 1 1 0 0 0 0 0 0 1…
1 0 0 0 1 0 1 0 1 0 1 0 0 1 0 0 1 0 0 0 1 0 1 0 1 0 1 0 1 0 0 1 0 0 0 0 0 0 0 0 0 0 2 0 0 1 0 0 0 0 0 1 0 1 0 0 1 0 0 2 0 0 1 1 2 0 0 0 0 0 1 0 0 0 0 0 0 2 0 0 0 0 0 0 0 0 2 0 0 0 0 0 0 0 2 0 0 0 0 0 0 0 0 0 0 0 0 0 1 1 0 0 1 0 0 0 0 1 0 0 0 0 1 1 0 0 0 0 0 0 0 0 1 1 0 0 0 0 0 0 0 0 0 1 0 0 0 0 0 0 0 0 0 0 1 1 0 0 1 0 0 2 0 0 1 0 1 1 1 0 0 0 1 0 0 2 2 0 0 1 1 0 1 0 0 1 0 0 0 0 0 0 1 0 0 2 1 0 0 0…
0 1 0 2 0 0 0 1 0 0 1 0 2 0 0 1 0 1 0 0 0 0 0 0 0 0 0 0 1 0 0 1 0 0 0 0 1 0 0 0 0 0 0 0 0 1 1 1 0 0 0 1 0 1 0 1 0 0 0 1 0 0 0 0 0 0 0 3 1 0 0 0 0 0 0 1 0 1 0 1 0 0 0 1 2 1 0 0 0 0 1 1 0 0 0 1 2 0 0 0 2 0 0 0 0 0 2 0 0 0 0 0 0 0 0 0 1 1 0 1 1 1 1 0 0 0 0 1 0 0 0 0 1 1 1 0 0 0 0 0 0 0 0 0 0 1 0 0 0 1 0 0 0 1 0 0 0 2 0 0 0 0 0 1 1 0 0 1 0 0 0 0 2 2 3 0 0 1 0 1 0 0 0 0 1 0 1 0 0 0 0 0 1 0 0 0 0 0 0 1…
0 1 1 0 0 0 2 0 1 1 1 1 0 0 1 0 0 0 0 0 1 1 0 0 2 0 1 0 0 0 1 2 1 0 0 1 0 0 0 0 1 1 1 1 2 1 1 1 1 1 1 0 1 0 1 0 0 0 0 1 0 0 0 0 1 0 1 0 0 1 2 1 0 0 2 1 0 0 0 2 0 1 0 1 0 1 0 1 0 0 0 2 1 1 0 0 1 0 0 0 1 1 1 0 1 0 0 0 1 1 1 0 0 0 0 1 1 1 0 0 0 1 0 0 0 0 0 0 0 1 0 1 0 1 0 0 0 0 0 0 2 1 1 0 1 0 1 1 0 0 0 0 0 1 0 0 0 0 0 0 0 0 1 1 0 1 0 0 0 1 1 0 0 1 0 1 1 0 0 2 1 0 0 0 1 1 0 1 1 1 0 0 0 0 0 0 1 1 0 2…
0 0 1 0 1 0 2 0 0 0 1 0 0 0 0 0 2 0 0 2 1 0 0 1 1 0 0 1 2 1 0 0 0 0 0 0 2 0 3 0 0 0 0 1 1 0 0 0 0 1 1 0 0 2 2 1 0 1 0 0 0 0 0 0 0 1 1 1 0 0 0 0 0 1 0 0 0 1 0 1 0 0 0 0 2 0 0 1 0 1 1 0 1 0 0 0 0 0 0 0 1 1 0 0 1 0 1 0 1 0 0 0 1 0 2 2 0 0 0 3 0 0 1 0 0 1 1 0 0 0 0 1 0 0 0 1 1 2 0 2 0 0 0 0 0 0 0 0 0 1 2 0 1 1 0 0 0 0 0 0 1 0 1 0 1 0 0 2 0 0 1 0 0 1 0 1 2 1 0 0 0 0 0 0 0 0 0 2 0 0 0 0 0 0 1 0 0 0 0 0…
0 2 0 1 2 1 0 0 1 0 2 1 1 0 0 1 2 1 0 0 2 0 1 3 0 0 0 0 0 0 1 0 1 0 0 0 1 0 3 0 0 1 0 1 0 1 0 1 0 1 0 0 0 0 1 2 1 0 0 1 0 1 1 2 0 0 0 1 1 0 0 0 0 0 0 0 0 0 0 2 0 1 0 0 0 0 0 0 1 0 0 0 1 1 0 0 1 2 0 0 1 0 0 0 0 0 2 1 1 0 1 0 0 0 1 2 0 0 0 0 1 0 0 3 0 0 0 1 0 0 0 0 0 2 1 0 0 0 1 1 0 1 3 2 1 2 1 0 0 1 2 0 1 0 0 3 0 0 2 0 3 0 1 0 0 1 0 3 0 2 3 0 0 0 0 0 0 0 2 1 1 0 0 3 1 0 0 0 0 0 0 2 0 0 1 0 1 1 0 0…
2 2 1 0 0 0 0 1 0 1 1 1 0 0 0 1 0 1 1 0 0 0 0 0 1 0 1 2 0 0 1 1 1 1 0 1 0 0 2 0 0 0 0 1 2 0 0 0 1 0 2 0 0 0 0 0 1 0 0 0 0 0 2 0 1 1 0 0 1 0 0 0 1 1 0 0 0 0 0 1 0 1 1 0 0 0 0 0 1 1 0 0 0 1 1 0 0 2 1 1 0 0 1 0 0 2 0 1 0 0 1 1 0 0 1 0 1 1 0 0 1 1 1 1 0 0 1 0 0 1 1 0 1 0 0 1 0 1 1 0 0 1 0 0 0 0 1 0 1 0 0 1 0 2 0 1 0 0 0 1 0 0 1 0 0 0 0 1 1 0 0 1 0 0 1 0 0 0 0 1 1 0 0 1 0 2 0 0 0 0 1 0 1 1 0 2 0 0 1 2…
1 0 1 2 0 0 1 1 2 0 0 0 0 0 0 0 0 0 0 0 0 2 0 0 0 0 1 0 0 0 0 1 0 0 1 0 0 0 2 1 0 0 0 2 0 1 1 2 0 3 1 0 0 0 0 0 1 0 2 0 0 1 0 1 0 0 0 0 2 0 0 1 0 0 0 0 2 0 0 1 0 0 0 0 1 0 0 2 0 3 0 2 0 0 0 0 0 1 0 1 1 0 0 1 0 1 0 0 0 0 0 0 0 0 0 0 0 0 2 1 0 0 0 0 0 2 0 0 0 0 0 0 0 1 0 2 0 0 1 2 0 1 0 0 0 0 0 1 0 0 0 1 0 0 2 0 1 0 0 1 1 1 0 1 0 0 0 0 0 2 0 2 0 1 2 0 1 0 1 1 0 0 0 1 0 0 0 0 0 0 1 0 2 0 0 1 0 0 0 1…
0 3 1 0 0 0 1 1 1 1 0 0 1 0 0 0 1 0 1 0 0 0 0 0 2 0 0 0 0 0 0 0 0 1 0 0 0 1 0 0 0 0 0 0 0 2 1 1 0 1 0 1 0 0 0 2 1 0 0 1 0 0 1 0 0 0 0 1 0 0 0 0 0 0 1 0 0 0 0 0 1 0 0 1 0 0 0 0 0 1 1 1 2 1 0 0 1 0 0 0 1 0 1 0 0 0 1 0 0 1 0 0 0 0 0 0 1 0 0 0 0 0 0 1 1 0 0 1 0 1 0 0 0 0 0 0 0 1 0 0 0 0 0 1 0 0 0 0 0 1 0 0 0 0 1 0 1 0 1 1 0 1 1 0 1 0 0 0 0 0 0 0 0 1 0 0 1 1 0 0 0 0 0 0 0 0 1 0 1 1 1 0 1 0 0 1 0 0 0 2…
2 0 1 0 0 1 0 0 0 1 0 0 0 0 0 0 1 0 0 0 0 0 0 1 1 0 0 1 0 0 0 0 1 0 2 0 0 0 0 2 0 0 0 0 0 1 1 0 0 1 0 0 1 1 0 0 1 0 0 0 0 2 0 0 0 0 0 1 1 0 1 1 0 2 0 0 0 0 0 0 1 1 2 0 1 0 0 0 0 0 1 0 0 0 0 1 0 0 0 0 0 1 0 1 0 0 0 0 0 0 0 2 2 0 0 1 0 0 0 0 0 1 0 0 0 0 0 0 0 2 0 0 0 0 0 0 0 2 1 0 1 0 0 0 0 0 1 1 0 0 0 1 1 2 1 0 0 1 0 2 0 0 0 0 1 0 0 0 0 0 1 1 0 2 0 0 0 0 0 0 1 2 0 1 1 0 0 0 0 0 1 0 2 0 0 2 0 1 0 0…
1 1 0 0 0 0 0 1 0 0 0 0 0 0 0 1 2 0 0 1 0 0 1 0 0 1 0 1 0 0 0 1 0 0 0 0 0 0 0 1 0 0 2 2 0 0 0 1 0 0 0 0 0 1 0 0 0 0 0 1 0 0 0 0 0 0 1 0 0 0 0 0 0 0 0 0 0 0 0 0 0 0 0 0 0 0 0 0 0 0 0 0 0 0 1 0 0 0 0 1 0 1 0 0 1 0 0 2 0 1 0 0 0 1 0 0 0 0 0 1 1 0 0 0 0 0 0 1 0 0 0 1 0 0 0 0 0 0 0 0 0 1 0 0 0 1 1 0 0 0 0 1 0 0 0 0 0 0 0 1 1 0 0 0 0 2 0 0 0 0 0 1 1 0 0 1 0 0 2 0 0 0 0 0 0 0 0 0 0 2 0 0 0 0 0 1 0 0 0 0…
0 0 0 0 0 1 0 0 0 0 1 0 0 0 0 0 0 1 0 0 0 0 0 0 0 0 0 1 0 0 2 0 0 1 1 0 1 0 0 0 0 2 0 0 0 0 0 0 1 0 0 0 0 0 0 1 0 0 0 1 0 0 0 0 0 0 0 1 0 0 0 0 0 0 0 0 0 0 0 0 0 1 0 1 0 0 0 0 0 0 0 0 0 0 0 0 0 0 0 1 1 0 0 0 0 0 0 0 0 0 0 0 0 0 0 1 1 0 0 1 0 1 0 0 0 0 0 0 0 0 0 0 0 0 0 0 0 0 0 0 0 0 0 0 0 0 0 0 0 0 1 0 0 0 0 0 0 0 0 0 0 0 0 0 0 0 0 0 0 0 0 0 0 0 0 0 0 0 0 0 0 1 0 0 0 0 0 0 0 0 0 0 0 0 1 1 0 0 0 0…
0 1 0 1 0 1 0 0 0 0 0 0 0 0 0 0 0 2 0 0 0 0 0 0 1 0 0 0 0 0 0 0 0 1 0 0 0 0 0 0 0 0 0 1 0 0 1 1 0 0 0 0 0 0 0 0 0 0 0 0 0 0 0 0 0 0 0 0 0 0 0 1 0 1 0 0 0 0 0 1 1 0 1 0 0 0 0 0 0 0 0 0 1 0 0 0 0 0 2 0 1 0 2 0 0 2 0 0 0 1 0 1 0 0 0 1 1 2 1 0 0 0 0 0 0 0 0 1 0 1 0 0 0 0 0 1 0 0 0 0 0 1 0 0 0 0 2 0 2 0 1 0 0 0 1 0 0 0 0 0 1 0 0 0 0 0 0 0 1 1 0 0 0 1 0 0 1 0 1 1 0 0 0 0 0 1 0 0 1 0 0 0 0 0 0 0 0 0 0 0…
0 1 0 0 0 0 0 1 0 0 0 0 0 0 0 0 0 0 3 0 0 1 0 0 0 0 0 0 0 0 1 0 0 0 0 0 0 0 0 0 0 1 0 0 0 1 0 0 0 0 0 0 0 0 0 0 0 0 0 0 0 1 0 0 0 0 1 0 0 1 0 0 0 0 1 1 0 0 0 0 0 0 2 0 0 0 0 0 0 0 0 0 0 0 0 0 0 0 0 0 0 1 0 0 0 1 0 0 0 0 0 0 0 0 0 0 0 0 0 0 0 0 0 0 0 0 0 0 1 1 0 0 0 0 1 0 0 0 0 0 0 0 0 1 0 0 0 0 0 0 0 0 0 0 0 0 0 0 0 0 0 0 2 0 0 0 0 0 0 0 0 0 0 0 0 0 0 0 0 0 0 0 0 0 0 0 0 2 1 0 0 0 0 0 0 0 0 0 0 0…
0 0 0 0 1 0 0 0 0 0 0 0 0 0 0 0 0 0 0 0 0 0 2 0 0 0 0 0 0 1 0 0 0 0 0 0 0 0 0 0 0 0 0 0 0 0 0 1 0 1 1 0 0 0 0 0 2 0 0 0 0 0 0 0 0 0 0 0 0 0 0 0 0 0 0 1 0 0 0 0 1 0 0 0 0 0 0 0 0 0 0 0 0 0 0 0 0 0 0 0 0 0 0 0 0 0 0 0 0 0 0 0 0 0 0 0 0 0 0 0 0 0 0 0 0 0 0 0 0 1 0 0 0 0 0 0 0 0 0 0 0 0 0 0 0 1 0 0 0 0 0 0 0 0 0 1 0 0 0 0 0 0 0 0 0 0 0 0 0 0 0 0 0 0 0 0 0 0 0 0 0 0 0 0 0 0 0 0 0 0 0 0 0 0 0 0 0 0 0 0…
0 0 0 0 0 0 0 0 0 0 0 0 0 0 0 0 0 0 0 1 0 0 0 0 0 0 0 0 0 0 0 0 0 0 0 0 0 0 0 0 0 0 0 0 0 0 0 0 0 0 1 0 0 0 1 0 0 0 0 0 0 0 0 0 0 0 0 0 0 0 0 0 0 0 0 0 0 0 0 0 0 0 0 0 0 0 0 0 0 0 0 0 0 0 0 0 0 0 0 0 0 0 0 0 0 0 0 0 0 1 0 0 2 0 0 0 0 0 0 0 0 0 0 0 0 1 0 0 0 1 0 0 0 0 0 0 0 0 0 0 1 1 0 1 0 0 0 0 0 1 0 0 1 0 0 0 0 0 0 2 0 1 0 1 0 0 0 0 0 0 0 0 0 0 0 0 0 0 0 0 0 0 0 0 0 0 0 0 0 0 0 0 0 0 0 0 1 0 0 0…
0 0 0 0 0 0 0 0 0 0 0 0 1 0 0 0 0 0 0 0 0 0 0 0 0 0 0 0 0 0 0 0 0 0 0 0 0 0 0 0 0 0 0 0 0 0 0 0 0 0 0 0 0 0 0 0 0 0 0 0 0 0 0 0 0 0 0 0 0 0 1 0 0 0 0 0 0 0 0 0 0 0 0 0 0 0 0 0 0 0 0 0 0 0 0 0 1 0 0 0 0 0 0 0 0 0 0 0 0 0 0 0 0 0 0 0 0 0 0 0 0 0 0 0 0 0 0 0 0 0 0 0 0 0 0 0 0 0 0 0 0 0 1 0 0 0 0 0 0 0 0 0 0 0 0 0 1 0 0 0 0 0 0 0 0 0 0 0 0 0 0 0 0 0 0 0 0 0 0 0 0 0 0 0 0 0 0 0 0 0 0 0 0 1 0 0 0 0 0 0…
1 0 0 0 0 0 0 0 0 0 0 1 0 0 0 0 0 0 0 1 0 0 0 0 0 0 0 0 0 1 0 0 0 0 0 0 0 0 0 0 0 0 0 0 0 0 0 0 0 0 0 0 0 0 0 0 0 0 0 0 0 0 0 0 0 0 1 0 0 0 0 0 0 0 0 0 0 0 0 0 0 0 0 0 0 1 1 0 0 0 0 0 0 0 0 0 0 0 0 0 0 1 0 0 0 0 0 0 0 0 0 0 0 0 0 0 0 0 0 0 0 0 0 0 0 0 0 0 0 0 0 0 0 1 0 0 0 0 1 0 0 0 0 0 0 0 0 0 0 0 0 0 0 0 0 0 0 0 0 0 0 0 0 0 0 0 0 0 0 0 0 0 0 0 0 0 0 0 0 0 0 1 0 0 0 0 1 0 0 0 0 0 0 0 0 0 0 0 0 0…
0 0 0 0 0 0 0 0 0 0 0 0 0 0 0 0 0 0 0 0 0 0 0 0 0 0 0 0 0 0 0 0 0 0 0 0 0 0 0 0 0 1 0 0 0 0 1 0 0 0 0 0 0 0 0 0 0 1 0 0 0 0 0 0 0 0 0 0 0 0 0 0 0 0 0 0 0 0 0 0 0 0 0 0 0 0 0 0 0 0 0 0 0 0 0 0 0 0 0 0 0 1 0 0 0 0 0 0 0 0 0 0 0 0 0 0 0 0 0 0 0 0 0 0 0 0 0 0 0 0 0 0 0 0 0 0 0 0 0 0 0 0 0 0 0 0 0 0 0 1 0 0 0 0 0 0 0 0 0 0 0 1 0 0 0 0 0 0 0 0 0 0 0 0 0 0 0 0 0 0 0 0 0 1 0 0 1 0 0 0 0 0 0 0 0 0 0 0 0 0…
0 0 0 0 0 0 0 0 0 0 0 0 0 0 0 0 0 0 0 0 0 0 0 0 1 0 0 1 0 0 0 0 0 0 0 0 0 0 0 0 0 0 0 0 0 0 0 0 0 0 0 0 0 0 0 0 0 0 0 0 0 0 0 0 0 0 0 0 0 0 1 0 0 0 0 0 0 0 0 0 0 0 0 0 0 0 0 0 0 0 0 0 0 0 0 0 0 0 0 0 0 0 0 0 0 0 0 0 0 0 1 0 0 0 0 0 0 0 0 0 0 0 0 0 0 0 0 0 0 0 0 0 0 0 0 0 1 0 0 0 0 0 0 0 0 0 0 0 0 0 0 0 0 0 0 1 0 0 0 0 0 0 0 0 0 0 0 0 0 0 0 0 0 0 0 0 0 0 0 0 0 0 0 0 0 0 0 0 0 0 0 0 0 0 0 0 0 0 0 0…
0 0 0 0 0 0 0 0 0 0 0 0 0 0 0 0 0 0 0 0 0 0 0 0 0 0 0 1 0 0 0 0 0 0 0 0 0 0 0 0 0 0 0 0 0 0 0 0 0 0 0 0 0 0 0 0 0 0 0 0 0 0 0 0 0 0 0 0 0 0 0 0 0 0 0 0 0 0 0 0 0 0 0 0 0 0 0 0 0 0 0 0 0 0 0 0 0 0 0 0 0 0 0 0 0 0 0 0 0 0 0 0 0 0 0 0 0 0 0 0 0 0 0 0 0 0 0 0 0 0 0 0 0 0 0 0 0 0 0 0 0 0 0 0 0 0 0 0 0 0 0 0 0 0 0 0 0 0 0 0 0 0 0 0 0 0 0 0 0 0 0 0 0 0 0 0 0 0 0 0 0 0 0 0 0 0 0 0 0 0 0 0 1 0 0 0 0 0 0 0…
0 0 0 0 0 0 0 0 0 0 0 0 0 0 0 0 0 0 0 0 0 0 0 0 0 0 0 0 0 0 0 0 0 0 0 0 0 0 0 0 0 0 0 0 0 0 0 0 0 0 0 0 0 0 0 0 0 0 0 0 0 0 0 0 0 0 0 0 0 0 0 0 0 0 0 0 0 0 0 0 0 0 0 0 0 0 0 0 0 0 0 0 0 0 0 1 0 0 0 0 0 0 0 0 0 0 0 0 0 0 0 0 0 1 0 0 0 0 0 0 0 0 0 0 0 0 0 0 0 0 0 0 0 0 0 0 0 0 0 0 0 0 0 0 0 0 0 0 0 0 0 0 0 0 0 0 0 0 0 0 0 0 0 0 0 0 0 0 0 0 0 0 0 0 0 0 0 0 0 0 0 0 0 0 0 0 0 0 0 0 0 0 0 0 0 0 0 0 0 0…
0 0 0 0 0 0 0 0 0 0 0 0 0 0 0 0 0 0 0 0 0 0 0 0 0 0 0 0 0 0 0 0 0 0 0 0 0 0 0 0 0 0 0 0 0 0 0 0 0 0 0 0 0 0 0 0 0 0 0 0 0 0 0 0 0 0 0 0 0 0 0 0 0 0 0 0 0 0 0 0 0 0 0 0 0 0 0 0 0 0 0 0 0 0 0 0 0 0 0 0 0 0 0 0 0 0 0 0 0 0 0 0 0 0 0 0 0 0 0 0 0 0 0 0 0 0 0 0 0 0 0 0 0 0 0 0 0 0 0 0 0 0 0 0 0 0 0 0 0 0 0 0 0 0 0 0 0 0 0 0 0 0 0 0 0 0 0 0 0 0 0 0 0 0 0 0 1 0 0 0 0 0 0 0 0 0 0 0 0 0 0 0 0 0 0 0 0 0 0 0…
0 0 0 0 0 0 0 0 0 0 0 0 0 0 0 0 1 0 0 0 0 0 0 0 0 0 0 0 0 0 0 0 0 0 0 0 0 0 0 0 0 0 0 0 0 0 0 0 0 0 0 0 0 0 0 0 0 0 0 0 0 0 0 0 0 0 0 0 0 0 0 0 0 0 0 0 0 0 0 0 0 0 0 0 0 0 0 0 0 0 0 0 0 0 0 0 0 0 0 0 0 0 0 0 0 0 0 0 0 0 0 0 0 0 0 0 0 0 0 0 0 0 0 0 0 0 0 0 0 0 0 0 0 0 0 0 0 0 0 0 0 0 0 0 0 0 0 0 0 0 0 0 0 0 0 0 0 0 0 0 0 0 0 1 0 0 0 0 0 0 0 0 0 0 0 0 0 0 0 0 0 0 0 0 0 0 0 0 0 0 0 0 0 0 0 0 0 0 0 0…
0 0 0 0 0 0 0 0 0 0 0 0 0 0 0 0 0 0 0 0 0 0 0 0 0 0 0 0 0 0 0 0 0 0 0 0 0 0 0 0 0 0 0 0 0 0 0 0 0 0 0 0 0 0 0 0 0 0 0 0 0 0 0 0 0 0 0 0 0 0 0 0 0 0 0 0 1 0 0 0 0 0 0 0 0 0 0 0 0 0 0 0 0 0 0 0 0 0 0 0 0 0 0 0 0 0 0 0 0 0 0 0 0 0 0 0 0 0 0 0 0 0 0 0 0 0 0 0 0 0 0 0 0 0 0 0 0 0 0 0 0 0 0 0 0 0 0 0 0 0 0 0 0 0 0 0 0 0 0 0 0 0 0 0 0 0 0 0 0 0 0 0 0 0 0 0 0 0 0 0 0 0 0 0 0 0 0 0 0 0 0 0 0 0 0 0 0 0 0 0…
0 0 0 0 0 0 0 0 0 0 0 0 0 0 0 0 0 0 0 0 0 0 0 1 0 0 0 0 0 0 0 1 0 0 0 0 0 0 0 0 0 0 0 0 0 0 0 0 0 0 0 0 0 0 0 0 0 0 0 0 0 0 0 0 0 0 0 0 0 0 0 0 0 0 0 0 0 0 0 0 0 0 0 0 0 0 0 0 0 0 0 0 0 0 0 0 0 0 0 0 0 0 0 0 0 0 0 0 0 0 0 0 0 0 0 0 1 0 0 0 0 0 0 0 0 0 0 0 0 0 0 0 0 0 0 0 0 0 0 0 0 0 0 0 0 0 0 0 0 0 0 0 0 0 0 0 0 0 0 0 0 0 0 0 0 0 0 0 0 0 0 0 0 0 0 0 0 0 0 0 0 0 0 0 0 0 0 0 0 0 0 0 0 0 0 0 0 0 0 0…
0 0 0 0 0 0 0 0 0 0 0 0 0 0 0 0 0 0 0 0 0 0 0 0 0 0 0 0 0 0 0 0 0 0 0 0 0 0 0 0 0 0 0 0 0 0 0 0 0 0 0 0 0 0 0 0 0 0 0 0 0 0 0 0 0 0 0 0 0 0 0 0 0 0 0 0 0 0 0 0 0 0 0 0 0 0 0 0 0 0 0 0 0 0 0 0 0 0 0 0 0 0 0 0 0 0 0 0 0 0 0 0 0 0 0 0 0 0 0 0 0 0 0 0 0 0 0 0 0 0 0 0 0 0 0 0 0 0 0 0 0 0 0 0 0 0 0 0 0 0 0 0 0 0 0 0 0 0 0 0 0 0 0 0 0 0 0 0 0 0 0 0 0 0 0 0 0 0 0 0 0 0 0 0 0 0 0 0 0 0 0 0 0 0 0 0 0 0 0 0…
0 0 0 0 0 0 0 0 0 0 0 0 0 0 0 0 0 0 0 0 0 0 0 0 0 0 0 0 0 0 0 0 0 0 0 0 0 0 0 0 0 0 0 0 0 0 0 0 0 0 0 0 0 0 0 0 0 0 0 0 0 0 0 0 0 0 0 0 0 0 0 0 0 0 0 0 0 0 0 0 0 0 0 0 0 0 0 0 0 0 0 0 0 0 0 0 0 0 0 0 0 0 0 1 0 0 0 0 0 0 0 0 0 0 0 0 0 0 0 0 0 0 0 0 0 0 0 0 0 0 0 0 0 0 0 0 0 0 0 0 0 0 0 0 0 0 0 0 0 0 0 0 0 0 0 0 0 0 0 0 0 0 0 0 0 0 0 0 0 0 0 0 0 0 0 0 0 0 0 0 0 0 0 0 0 0 0 0 0 0 0 0 0 0 0 0 0 0 0 0…
0 0 0 0 0 0 0 0 0 0 0 0 0 0 0 0 0 0 0 0 0 0 0 0 0 0 0 0 0 0 0 0 0 0 0 0 0 0 0 0 0 0 0 0 0 0 0 0 0 0 0 0 0 0 0 0 0 0 0 0 0 0 0 0 0 0 0 1 0 0 0 0 0 0 0 0 0 0 0 0 0 0 0 0 0 0 0 0 0 0 0 0 0 0 0 0 0 0 0 0 0 0 0 0 0 0 0 0 0 0 0 0 0 0 0 0 0 0 0 0 0 0 0 0 0 0 0 0 0 0 0 0 0 0 0 0 0 0 0 0 0 0 0 0 0 0 0 0 0 0 0 0 0 0 0 0 0 0 0 0 0 0 0 0 0 0 0 0 0 0 0 0 0 0 0 0 0 0 0 0 0 0 0 0 0 0 0 0 0 0 0 0 0 0 0 0 0 0 0 0…
0 0 0 0 0 0 0 0 0 0 0 0 0 0 0 0 0 0 0 0 0 0 0 0 0 0 0 0 0 0 0 0 0 0 0 0 0 1 0 0 0 0 0 0 0 0 0 0 0 0 0 0 0 0 0 0 0 0 0 0 0 0 0 0 0 0 0 0 0 0 0 0 0 0 0 0 0 0 0 0 0 0 0 0 0 0 0 0 0 0 0 0 0 0 0 0 0 0 0 0 0 0 0 0 0 0 0 0 0 0 0 0 0 0 0 0 0 0 0 0 0 0 0 0 0 0 0 0 0 0 0 0 0 0 0 0 0 0 0 0 0 0 0 0 0 0 0 0 0 0 0 0 0 0 0 0 0 0 0 0 0 0 0 0 0 0 0 0 0 0 0 0 0 0 0 0 0 0 0 1 0 0 0 0 0 0 0 0 0 0 0 0 0 0 0 0 0 1 0 0…
0 0 0 0 0 0 0 0 0 0 0 0 0 0 0 0 0 0 0 0 0 0 0 0 0 0 0 0 0 0 0 0 0 0 0 0 0 0 0 0 0 0 0 0 0 0 0 0 0 0 0 0 0 0 0 0 0 0 0 0 0 0 0 0 0 0 0 0 0 0 0 0 0 0 0 0 0 0 0 0 0 0 0 0 0 0 0 0 0 0 0 0 0 0 0 0 0 0 0 0 0 0 0 0 0 0 0 0 0 0 0 0 0 0 0 0 0 0 0 0 0 0 0 0 0 0 0 0 0 0 0 0 0 0 0 0 0 0 0 0 0 0 0 0 0 0 0 0 0 0 0 0 0 0 0 0 0 0 0 0 0 0 0 0 0 0 0 0 0 0 0 0 0 0 0 0 0 0 0 0 0 0 0 0 0 0 0 0 0 0 0 0 0 0 0 0 0 0 0 0…
0 0 0 0 0 0 0 0 0 0 0 0 0 0 0 0 0 0 0 0 0 0 0 0 0 0 0 0 0 0 0 0 0 0 0 0 0 0 0 0 0 0 0 0 0 0 0 0 0 0 0 0 0 0 0 0 0 0 0 0 0 0 0 0 0 0 0 0 0 0 0 0 0 0 0 0 0 0 0 0 0 0 0 0 0 0 0 0 0 0 0 0 0 0 0 0 0 0 0 0 0 0 0 0 0 0 0 0 0 0 0 0 0 0 0 0 0 0 0 0 0 0 0 0 0 0 0 0 0 0 0 0 0 0 0 0 0 0 0 0 0 0 0 0 0 0 0 0 0 0 0 0 0 0 0 0 0 0 0 0 0 0 0 0 0 0 0 0 0 0 0 0 0 0 0 0 0 0 0 0 0 0 0 0 0 0 0 0 0 0 0 0 0 0 0 0 0 0 0 0…
0 0 0 0 0 0 0 0 0 0 0 0 0 0 0 0 0 0 0 0 0 0 0 0 0 0 0 0 0 0 0 0 0 0 0 0 0 0 0 0 0 0 0 0 0 0 0 0 0 0 0 0 0 0 0 0 0 0 0 0 0 0 0 0 0 0 0 0 0 0 0 0 0 0 0 0 0 0 0 0 0 0 0 0 0 0 0 0 0 0 0 0 0 0 0 0 0 0 0 0 0 0 0 0 0 0 0 0 0 0 0 0 0 0 0 0 0 0 0 0 0 0 0 0 0 0 0 0 0 0 0 0 0 0 0 0 0 0 0 0 0 0 0 0 0 0 0 0 0 0 0 0 0 0 0 0 0 0 0 0 0 0 0 0 0 0 0 0 0 0 0 0 0 0 0 0 0 0 0 0 0 0 0 0 0 0 0 0 0 0 0 0 0 0 0 0 0 0 0 0…
0 0 0 0 0 0 0 0 0 0 0 0 0 0 0 0 0 0 0 0 0 0 0 0 0 0 0 0 0 0 0 0 0 0 0 0 0 0 0 0 0 0 0 0 0 0 0 0 0 0 0 0 0 0 0 0 0 0 0 0 0 0 0 0 0 0 0 0 0 0 0 0 0 0 0 0 0 0 0 0 0 0 0 0 0 0 0 0 0 0 0 0 0 0 0 0 0 0 0 0 0 0 0 0 0 0 0 0 0 0 0 0 0 0 0 0 0 0 0 0 0 0 0 0 0 0 0 0 0 0 0 0 0 0 0 0 0 0 0 0 0 0 0 0 0 0 0 0 0 0 0 0 0 0 0 0 0 0 0 0 0 0 0 0 0 0 0 0 0 0 0 0 0 0 0 0 0 0 0 0 0 0 0 0 0 0 0 0 0 0 0 0 0 0 0 0 0 0 0 0…
0 0 0 0 0 0 0 0 0 0 0 0 0 0 0 0 0 0 0 0 0 0 0 0 0 0 0 0 0 0 0 0 0 0 0 0 0 0 0 0 0 0 0 0 0 0 0 0 0 0 0 0 0 0 0 0 0 0 0 0 0 0 0 0 0 0 0 0 0 0 0 0 0 0 0 0 0 0 0 0 0 0 0 0 0 0 0 0 0 0 0 0 0 0 0 0 0 0 0 0 0 0 0 0 0 0 0 0 0 0 0 0 0 0 0 0 0 0 0 0 0 0 0 0 0 0 0 0 0 0 0 0 0 0 0 0 0 0 0 0 0 0 0 0 0 0 0 0 0 0 0 0 0 0 0 0 0 0 0 0 0 0 0 0 0 0 0 0 0 0 0 0 0 0 0 0 0 0 0 0 0 0 0 0 0 0 0 0 0 0 0 0 0 0 0 0 0 0 0 0…
0 0 0 0 0 0 0 0 0 0 0 0 0 0 0 0 0 0 0 0 0 0 0 0 0 0 0 0 0 0 0 0 0 0 0 0 0 0 0 0 0 0 0 0 0 0 0 0 0 0 0 0 0 0 0 0 0 0 0 0 0 0 0 0 0 0 0 0 0 0 0 0 0 0 0 0 0 0 0 0 0 0 0 0 0 0 0 0 0 0 0 0 0 0 0 0 0 0 0 0 0 0 0 0 0 0 0 0 0 0 0 0 0 0 0 0 0 0 0 0 0 0 0 0 0 0 0 0 0 0 0 0 0 0 0 0 0 0 0 0 0 0 0 0 0 0 0 0 0 0 0 0 0 0 0 0 0 0 0 0 0 0 0 0 0 0 0 0 0 0 0 0 0 0 0 0 0 0 0 0 0 0 0 0 0 0 0 0 0 0 0 0 0 0 0 0 0 0 0 0…
0 0 0 0 0 0 0 1 0 0 0 0 0 0 0 0 0 0 0 0 0 0 0 0 0 0 0 0 0 0 0 0 0 0 0 0 0 0 0 0 0 0 0 0 0 0 0 0 0 0 0 0 0 0 0 0 0 0 0 0 0 0 0 0 0 0 0 0 0 0 0 0 0 0 0 0 0 0 0 0 0 0 0 0 0 0 0 0 0 0 0 0 0 0 0 0 0 0 0 0 0 0 0 0 0 0 0 0 0 0 0 0 0 0 0 0 0 0 0 0 0 0 0 0 0 0 0 0 0 0 0 0 0 0 0 0 0 0 0 0 0 0 0 0 0 0 0 0 0 0 0 0 0 0 0 0 0 0 0 0 0 0 0 0 0 0 0 0 0 0 0 0 0 0 0 0 0 0 0 0 0 0 0 0 0 0 0 0 0 0 0 0 0 0 0 0 0 0 0 0…
0 0 0 0 0 0 0 0 0 0 0 0 0 0 0 0 0 0 0 0 0 0 0 0 0 0 0 0 0 0 0 0 0 0 0 0 0 0 0 0 0 0 0 0 0 0 0 0 0 0 0 0 0 0 0 0 0 0 0 0 0 0 0 0 0 0 0 0 0 0 0 0 0 0 0 0 0 0 0 0 0 0 0 0 0 0 0 0 0 0 0 0 0 0 0 0 0 0 0 0 0 0 0 0 0 0 0 0 0 0 0 0 0 0 0 0 0 0 0 0 0 0 0 0 0 0 0 0 0 0 0 0 0 0 0 0 0 0 0 0 0 0 0 0 0 0 0 0 0 0 0 0 0 0 0 0 0 0 0 0 0 0 0 0 0 0 0 0 0 0 0 0 0 0 0 0 0 0 0 0 0 0 0 0 0 0 0 0 0 0 0 0 0 0 0 0 0 0 0 0…
0 0 0 0 0 0 0 0 0 0 0 0 0 0 0 0 0 0 0 0 0 0 0 0 0 0 0 0 0 0 0 0 0 0 0 0 0 0 0 1 0 0 0 0 0 0 0 0 0 0 0 0 1 0 0 0 0 0 0 0 0 0 0 0 0 0 0 0 0 0 0 0 0 0 0 0 0 0 0 0 0 0 0 0 0 0 0 0 0 0 0 0 0 0 0 0 0 0 0 0 0 0 0 0 0 0 0 0 0 0 0 0 0 0 0 0 0 0 0 0 0 0 0 0 0 0 0 0 0 0 0 0 0 0 0 0 0 0 0 0 0 0 0 0 0 0 1 0 0 0 0 0 0 0 0 0 0 0 1 0 0 0 0 0 0 0 0 0 0 0 0 0 0 0 0 0 0 0 0 0 0 0 0 0 0 0 0 0 0 0 0 0 0 0 0 0 0 0 0 0…
0 0 0 0 0 0 0 0 0 0 0 0 0 0 0 0 0 0 0 0 0 0 0 0 0 0 0 0 0 0 0 0 0 0 0 0 0 0 0 0 0 0 0 0 0 0 0 0 0 0 0 0 0 0 0 0 0 0 0 0 0 0 0 0 0 0 0 0 0 0 0 0 0 0 0 0 0 0 0 0 0 0 0 0 0 0 0 0 0 0 0 0 0 0 0 0 0 0 0 0 0 0 0 0 0 0 0 0 0 0 0 0 0 0 0 0 0 0 0 0 0 0 0 0 0 0 0 0 0 0 0 0 0 0 0 0 0 0 0 0 0 0 0 0 0 0 0 0 0 0 0 0 0 0 0 0 0 0 0 0 0 0 0 0 0 0 0 0 0 0 0 0 0 0 0 0 0 0 0 0 0 0 0 0 0 0 0 0 0 0 0 0 0 0 0 0 0 0 0 0…
0 0 0 0 0 0 0 0 0 0 0 0 0 0 0 0 0 0 0 0 0 0 0 0 0 0 0 0 0 0 0 0 0 0 0 0 0 0 0 0 0 0 0 0 0 0 0 0 0 0 0 0 0 0 0 0 0 0 0 0 0 0 0 0 0 0 0 0 0 0 0 0 0 0 0 0 0 0 0 0 0 0 0 0 0 0 0 0 0 0 0 0 0 0 0 0 0 0 0 0 0 0 0 0 0 0 0 0 0 0 0 0 0 0 0 0 0 0 0 0 0 0 0 0 0 0 0 0 0 0 0 0 0 0 0 0 0 0 0 0 0 0 0 0 0 0 0 0 0 0 0 0 0 0 0 0 0 0 0 0 0 0 0 0 0 0 0 0 0 0 0 0 0 0 0 0 0 0 0 0 0 0 0 0 0 0 0 0 0 0 0 0 0 0 0 0 0 0 0 0…
0 0 0 0 0 0 0 0 0 0 0 0 0 0 0 0 0 0 0 0 0 0 0 0 0 0 0 0 0 0 0 0 0 0 0 0 0 0 0 0 0 0 0 0 0 0 0 0 0 0 0 0 0 0 0 0 0 0 0 0 0 0 0 0 0 0 0 0 0 0 0 0 0 0 0 0 0 0 0 0 0 0 0 0 0 0 0 0 0 0 0 0 0 0 0 0 0 0 0 0 0 0 0 0 0 0 0 0 0 0 0 0 0 0 0 0 0 0 0 0 0 0 0 0 0 0 0 0 0 0 0 0 0 0 0 0 0 0 0 0 0 0 0 0 0 0 0 0 0 0 0 0 0 0 0 0 0 0 0 0 0 0 0 0 0 0 0 0 0 0 0 0 0 0 0 0 0 0 0 0 0 0 0 0 0 0 0 0 0 0 0 0 0 0 0 0 0 0 0 0…
0 0 0 0 0 0 0 0 0 0 0 0 0 0 0 0 0 0 0 0 0 0 0 0 0 0 0 0 0 0 0 0 0 0 0 0 0 0 0 0 0 0 0 0 0 0 0 0 0 0 0 0 0 0 0 0 0 0 0 0 0 0 0 0 0 0 0 0 0 0 0 0 0 0 0 0 0 0 0 0 0 0 0 0 0 0 0 0 0 0 0 0 0 0 0 0 0 0 0 0 0 0 0 0 0 0 0 1 0 0 0 0 0 0 0 0 0 0 0 0 0 0 0 0 0 0 0 0 0 0 0 0 0 0 0 0 0 0 0 0 0 0 0 0 0 0 0 0 0 0 0 1 0 0 0 0 0 0 0 0 0 0 0 0 0 0 0 0 0 0 0 0 0 0 0 0 0 0 0 0 0 0 0 0 0 0 0 0 0 0 0 0 0 0 0 0 0 0 0 0…
0 0 0 0 0 0 0 0 0 0 0 0 0 0 0 0 0 0 0 0 0 0 0 0 0 0 0 0 0 0 0 0 0 0 0 0 0 0 0 0 0 0 0 0 0 0 0 0 0 0 0 0 0 0 0 0 0 0 0 0 0 0 0 0 0 0 0 0 0 0 0 0 0 0 0 0 0 0 0 0 0 0 0 0 0 0 0 0 0 0 0 0 0 0 0 0 0 0 0 0 0 0 0 0 0 0 0 0 0 0 0 0 0 0 0 0 0 0 0 0 0 0 0 0 0 0 0 0 0 1 0 0 0 0 0 0 0 0 0 0 0 0 0 0 0 0 0 0 0 0 0 0 0 0 0 0 0 0 0 0 0 0 0 0 0 0 0 0 0 0 0 0 0 0 0 0 0 0 0 0 0 0 0 0 0 0 0 0 0 1 0 0 0 0 0 0 0 0 0 0…
0 0 0 0 0 0 0 0 0 0 0 0 0 0 0 0 0 0 0 0 0 0 0 0 0 0 0 0 0 0 0 0 0 0 0 0 0 0 0 0 0 0 0 0 0 0 0 0 0 0 0 0 0 0 0 0 0 0 0 0 0 0 0 0 0 0 0 0 0 0 0 0 0 0 0 0 0 0 0 0 0 0 0 0 0 0 0 0 0 0 0 0 0 0 0 0 0 0 0 0 0 0 0 0 0 0 0 0 0 0 0 0 0 0 0 0 0 0 0 0 0 0 0 0 0 0 0 0 0 0 0 0 0 0 0 0 0 0 0 0 0 0 0 0 0 0 0 0 0 0 0 0 0 0 0 0 0 0 0 0 0 0 0 0 0 0 0 0 0 0 0 0 0 0 0 0 0 0 0 0 0 0 0 0 0 0 0 0 0 0 0 0 0 0 0 0 0 0 0 0…
0 0 0 0 0 0 0 0 0 0 0 0 0 0 0 0 0 0 0 0 0 0 0 0 0 0 0 0 0 0 0 0 0 0 0 0 0 0 0 0 0 0 0 0 0 0 0 0 0 0 0 0 0 0 0 0 0 0 0 0 0 0 0 0 0 0 0 0 0 0 0 0 0 0 0 0 0 0 0 0 0 0 0 0 0 0 0 0 0 0 0 0 0 0 0 0 0 0 0 0 0 0 0 0 0 0 0 0 0 0 0 0 0 0 0 0 0 0 0 0 0 0 0 0 0 0 0 0 0 0 0 0 0 0 0 0 0 0 0 0 0 0 0 0 0 0 0 0 0 0 0 0 0 0 0 0 0 0 0 0 0 0 0 0 0 0 0 0 0 0 0 0 0 0 0 0 0 0 0 0 0 0 0 0 0 0 0 0 0 0 0 0 0 0 0 0 0 0 0 0…
0 0 0 0 0 0 0 0 0 0 0 0 0 0 0 0 0 0 0 0 0 0 0 0 0 0 0 0 0 0 0 0 0 0 0 0 0 0 0 0 0 0 0 0 0 0 0 0 0 0 0 0 0 0 0 0 0 0 0 0 0 0 0 0 0 0 0 0 0 0 0 0 0 0 0 0 0 0 0 0 0 0 0 0 0 0 0 0 0 0 0 0 0 0 0 0 0 0 0 0 0 0 0 0 0 0 0 0 0 0 0 0 0 0 0 0 0 0 0 1 0 0 0 0 0 0 0 0 0 0 0 0 0 0 0 0 0 0 0 0 0 0 0 0 0 0 0 0 0 0 0 0 0 0 0 0 0 0 0 0 0 0 0 0 0 0 0 0 0 0 0 0 0 0 0 0 0 0 0 0 0 0 0 0 0 0 0 0 0 0 0 0 0 0 0 0 0 0 0 0…
0 0 0 0 0 0 0 0 0 0 0 0 0 0 0 0 0 0 0 0 0 0 0 0 0 0 0 0 0 0 0 0 0 0 0 0 0 0 0 0 0 0 0 0 0 0 0 0 0 0 0 0 0 0 0 0 0 0 0 0 0 0 0 0 0 0 0 0 0 0 0 0 0 0 0 0 0 0 0 0 0 0 0 0 0 0 0 0 0 0 0 0 0 0 0 0 0 0 0 0 0 0 0 0 0 0 0 0 0 0 0 0 0 0 0 0 0 0 0 0 0 0 0 0 0 0 0 0 0 0 0 0 0 0 0 0 0 0 0 0 0 0 0 0 0 0 0 0 0 0 0 0 0 0 0 0 0 0 0 0 0 0 0 0 0 0 0 0 0 0 0 0 0 0 0 0 0 0 0 0 0 0 0 0 0 0 0 0 0 0 0 0 0 0 0 0 0 0 0 0…
0 0 0 0 0 0 0 0 0 0 0 0 0 0 0 0 0 0 0 0 0 0 0 0 0 0 0 0 0 0 0 0 0 0 0 0 0 0 0 0 0 0 0 0 0 0 0 0 0 0 0 0 0 0 0 0 0 0 0 0 0 0 0 0 0 0 0 0 0 0 0 0 0 0 0 0 0 0 0 0 0 0 0 0 0 0 0 0 0 0 0 0 0 0 0 0 0 0 0 0 0 0 0 0 0 0 0 0 0 0 0 0 0 0 0 0 0 0 0 0 0 0 0 0 0 0 0 0 0 0 0 0 0 0 0 0 0 0 0 0 0 0 0 0 0 0 0 0 0 0 0 0 0 0 0 0 0 0 0 0 0 0 0 0 0 0 0 0 0 0 0 0 0 0 0 0 0 0 0 0 0 0 0 0 0 0 0 0 0 0 0 0 1 0 0 0 0 0 0 0…
0 0 0 0 0 0 0 0 0 0 0 0 0 0 0 0 0 0 0 0 0 0 0 0 0 0 0 0 0 0 0 0 0 0 0 0 0 0 0 0 0 0 0 0 0 0 0 0 0 0 0 0 0 0 0 0 0 0 0 0 0 0 0 0 0 0 0 0 0 0 0 0 0 0 0 0 0 0 0 0 0 0 1 0 0 0 0 0 0 0 0 0 0 0 0 0 0 0 0 0 0 0 0 0 0 0 0 0 0 0 0 0 1 0 0 0 0 0 0 1 0 0 0 0 0 0 0 0 0 0 0 0 0 0 0 0 0 0 0 0 0 0 0 0 0 0 0 0 0 0 0 0 0 0 0 0 0 0 0 0 0 0 0 0 0 0 0 0 0 0 0 0 0 0 0 0 0 0 0 0 0 0 0 0 0 0 0 0 0 0 0 0 0 0 0 0 0 0 0 0…
0 0 0 0 0 0 0 0 0 0 0 0 0 0 0 0 0 0 0 0 0 0 0 0 0 0 0 0 0 0 0 0 0 0 0 0 0 0 0 0 0 0 0 0 0 0 0 0 0 0 0 0 0 0 0 0 0 0 0 0 0 0 0 0 0 0 0 0 0 0 0 0 0 0 1 0 0 0 0 0 0 0 0 0 0 0 0 0 0 0 0 0 0 0 0 0 0 0 0 0 0 0 0 0 0 0 0 0 0 0 0 0 0 1 0 0 0 0 0 0 0 0 0 0 0 0 0 0 0 0 0 0 0 0 0 0 0 0 0 0 0 0 0 0 0 0 0 0 0 0 0 0 0 0 0 0 0 0 0 0 0 0 0 0 0 0 0 0 0 0 0 0 0 0 0 0 0 0 0 0 0 0 0 0 0 0 0 0 0 0 0 0 0 0 0 0 0 0 0 0…
0 0 0 1 0 0 0 0 1 0 0 0 0 0 0 0 0 0 0 0 0 0 0 0 0 0 0 0 0 0 0 0 0 0 0 0 0 0 0 0 1 0 0 0 0 0 0 0 0 0 0 0 0 0 0 0 0 0 0 0 0 0 0 0 0 0 0 0 0 0 0 0 0 0 0 0 0 0 0 0 0 0 0 0 0 0 0 0 0 0 0 1 0 0 0 0 0 0 0 0 0 0 1 0 0 0 0 0 0 0 1 0 1 0 0 0 0 1 0 0 0 0 0 0 0 0 0 0 0 0 0 0 0 0 1 0 0 0 0 0 0 0 0 0 0 0 0 0 0 0 0 0 0 0 0 0 0 0 0 0 0 0 0 0 0 0 0 0 0 0 0 0 0 0 0 0 0 0 0 0 0 1 0 0 0 0 0 0 0 0 0 0 0 0 0 0 0 0 0 0…
0 0 0 2 0 0 0 0 2 2 3 1 1 1 2 0 4 2 0 0 0 2 0 3 1 1 1 1 3 0 2 1 0 2 1 2 1 0 0 0 1 0 1 1 0 2 0 0 0 0 1 1 0 3 0 1 1 0 1 1 2 0 1 1 0 0 0 2 0 1 1 0 0 1 0 0 0 0 0 0 0 2 0 1 0 0 1 1 1 1 1 0 0 1 0 0 0 0 0 0 1 1 1 1 0 0 0 0 1 0 0 1 0 0 0 0 0 1 1 0 1 1 0 1 1 0 0 0 1 0 0 0 0 1 1 0 0 0 0 0 0 0 0 0 0 0 0 0 0 0 0 0 0 0 0 0 0 0 0 0 0 0 0 0 0 0 0 0 0 0 0 0 0 0 0 0 0 0 0 0 0 0 0 0 0 0 0 0 0 0 0 0 0 0 0 0 0 0 0 0…
2 2 3 2 3 2 0 1 1 6 5 2 2 1 2 2 2 4 0 1 3 3 2 3 5 5 2 2 4 6 5 1 1 1 1 1 2 0 3 1 0 2 0 1 0 0 1 2 0 0 0 1 1 1 0 0 2 1 2 1 0 3 1 0 1 0 0 2 0 1 0 0 1 2 5 2 1 2 2 0 0 3 2 4 2 3 1 2 2 1 0 0 2 0 4 2 1 0 0 3 2 0 2 1 3 0 0 0 1 1 1 2 2 1 2 0 0 2 1 1 0 0 1 0 0 2 0 1 1 3 1 0 1 4 1 2 2 3 2 4 0 0 0 0 0 0 0 0 0 0 0 0 0 0 0 0 0 0 0 0 0 0 0 0 0 0 0 0 0 0 0 0 0 0 0 0 0 0 0 0 0 0 0 0 0 0 0 0 0 0 0 0 0 0 0 0 0 0 0 0…
2 4 2 1 0 0 3 1 1 3 3 4 2 1 2 0 4 1 0 2 1 4 2 3 4 2 8 2 4 3 6 0 0 2 2 1 3 1 1 4 0 1 3 0 1 2 2 2 3 1 0 1 1 1 3 1 0 1 3 1 0 0 1 2 0 1 1 0 2 0 0 1 0 2 1 3 2 2 3 0 2 2 3 2 1 2 4 0 0 1 0 0 1 2 3 1 2 0 0 2 2 3 0 2 2 0 1 1 1 1 1 1 0 2 2 3 2 0 1 0 1 4 2 1 3 1 1 1 1 0 2 1 1 0 0 3 1 2 1 0 0 0 1 0 0 0 0 0 0 0 0 0 0 0 0 0 0 0 0 0 0 0 0 0 0 0 0 0 0 0 0 0 0 0 0 0 0 0 0 0 0 0 0 0 0 0 0 0 0 0 0 0 0 0 0 0 0 0 0 0…
0 1 1 0 1 0 1 1 1 1 2 1 0 1 1 1 0 1 1 0 0 0 1 0 0 2 0 0 2 0 1 0 1 0 0 1 1 1 1 2 1 0 0 3 0 0 0 1 2 0 1 0 0 1 1 1 0 0 0 1 1 1 0 0 0 1 1 0 0 1 0 0 1 1 0 0 1 0 1 0 0 0 1 1 1 0 0 1 0 1 0 2 0 1 1 1 0 0 2 0 0 0 1 0 1 1 1 1 1 0 0 1 0 0 1 1 1 0 0 1 1 0 0 0 1 1 0 0 1 0 0 1 0 0 0 0 0 0 1 0 0 0 0 0 0 0 0 0 0 0 0 0 0 0 0 0 0 0 0 0 0 0 0 0 0 1 0 0 0 0 0 0 0 0 0 0 0 0 0 0 0 0 0 0 0 0 0 0 0 0 0 0 0 0 0 0 0 0 0 0…
0 0 1 0 0 0 0 0 2 0 0 1 0 0 0 0 0 0 0 0 0 0 0 0 0 0 0 0 0 0 0 1 0 0 0 0 0 0 0 0 0 0 1 0 0 0 0 0 0 0 0 0 0 0 0 0 0 0 0 1 2 0 0 0 0 0 0 0 0 0 0 0 0 0 1 0 0 0 0 0 0 0 0 0 0 0 0 0 0 0 0 0 0 0 0 0 1 0 0 0 0 0 0 0 2 1 0 1 0 0 0 0 0 0 0 0 0 0 0 0 0 0 0 1 0 0 0 0 0 0 0 1 0 1 0 0 1 0 0 0 0 0 0 0 0 0 0 0 0 0 0 0 0 0 0 0 0 0 0 0 0 0 0 0 0 0 0 0 0 0 0 0 0 0 0 0 0 0 0 0 0 0 0 0 0 0 0 0 0 0 0 0 0 0 0 0 0 0 0 0…
0 0 0 0 0 0 0 0 0 0 0 1 0 1 0 0 0 0 1 0 0 0 0 0 0 1 0 0 0 1 0 0 0 0 0 0 0 0 0 0 0 0 0 0 0 0 0 0 0 0 0 0 0 1 0 0 0 0 0 0 0 0 0 0 0 0 0 0 0 0 0 0 0 0 0 0 0 0 0 0 0 0 0 0 0 0 0 0 0 0 0 0 0 0 0 0 0 0 0 0 0 0 0 0 0 0 0 0 0 0 0 0 0 0 0 0 0 0 0 0 1 0 0 0 0 0 0 0 0 0 0 0 0 0 0 0 0 0 0 0 0 0 0 0 0 0 0 0 0 0 0 0 0 0 0 0 0 0 0 0 0 0 0 0 0 0 0 0 0 0 0 0 0 0 0 0 0 0 0 0 0 0 0 0 0 0 0 0 0 0 0 0 0 0 0 0 0 0 0 0…
0 0 0 0 0 0 0 0 0 0 0 0 0 0 1 0 0 0 0 0 0 0 0 0 0 0 0 0 0 0 0 0 0 0 0 0 0 0 0 0 0 0 0 1 0 0 0 0 0 0 0 0 0 0 0 0 0 0 0 0 0 0 0 0 0 0 0 0 0 0 1 0 0 0 1 0 0 0 0 0 0 1 0 0 0 0 0 0 0 1 0 0 0 0 0 0 0 0 0 0 0 0 0 0 0 0 0 0 0 0 0 0 0 0 0 0 0 0 0 0 0 0 0 0 0 0 0 1 0 0 0 0 0 0 0 0 0 0 0 0 0 0 0 0 0 0 0 0 0 0 0 0 0 0 0 0 0 0 0 0 0 0 0 0 0 0 0 0 0 0 0 0 0 0 0 0 0 0 0 0 0 0 0 0 0 0 0 0 0 0 0 0 0 0 0 0 0 0 0 0…
0 1 0 0 0 0 0 0 0 0 0 0 0 0 0 1 1 0 0 0 0 0 0 0 0 1 0 0 0 0 0 0 0 0 0 0 0 0 0 0 0 0 1 0 0 0 0 1 0 0 0 0 0 0 0 0 0 0 0 0 0 0 0 0 0 0 0 0 0 0 0 0 0 0 0 0 0 0 0 0 0 0 0 0 0 0 0 0 0 0 0 0 0 0 0 0 0 0 0 0 0 0 0 0 0 0 0 0 0 0 0 0 0 0 0 0 0 0 0 0 0 0 0 0 0 0 0 0 0 0 0 0 0 0 0 0 0 0 0 0 0 0 0 0 0 0 0 0 0 0 0 0 0 0 0 0 0 0 0 0 0 0 0 0 0 0 0 0 0 0 0 0 0 0 0 0 0 0 0 0 0 0 0 0 0 0 0 0 0 0 0 0 0 0 0 0 0 0 0 0…
0 0 0 0 0 0 0 0 0 0 0 0 0 0 0 0 0 0 0 0 0 0 0 0 0 0 0 0 0 0 0 0 0 0 0 0 0 0 0 0 0 0 0 0 0 0 0 0 0 0 0 0 0 0 0 0 0 0 0 0 0 0 0 0 0 0 0 0 0 0 0 0 0 0 0 0 0 0 0 0 0 0 0 0 0 0 0 0 0 0 0 0 0 0 0 0 0 0 0 0 0 0 0 0 0 0 0 0 0 0 0 0 0 0 0 0 0 0 0 0 0 0 0 0 0 0 0 0 0 0 0 0 0 0 0 0 0 0 0 0 0 0 0 0 0 0 0 0 0 0 0 0 0 0 0 0 0 0 0 0 0 0 0 0 0 0 0 0 0 0 0 1 0 0 0 0 0 0 0 0 0 0 0 0 0 0 0 0 0 0 0 0 0 0 0 0 0 0 0 0…
0 0 0 0 0 0 0 0 0 0 0 0 0 0 0 0 0 0 0 0 0 0 0 0 0 0 0 0 0 0 0 0 0 0 0 0 0 0 0 0 0 0 0 0 0 0 0 0 0 0 0 0 0 0 0 0 0 0 0 0 0 0 0 0 0 0 0 0 0 0 0 0 0 0 0 0 0 0 0 0 0 0 0 0 0 0 0 0 0 0 0 0 0 0 0 0 0 0 0 0 0 0 0 0 0 0 0 0 0 0 0 0 0 0 0 0 0 0 0 0 0 0 0 0 1 0 0 0 0 0 0 0 0 0 0 0 0 0 0 0 0 0 0 0 0 0 0 0 0 0 0 0 0 0 0 0 0 0 0 0 0 0 0 0 0 0 0 0 0 0 0 0 0 0 0 0 0 0 0 0 0 0 0 0 0 0 0 0 0 0 0 0 0 0 0 0 0 0 0 0…
0 0 0 0 0 0 0 0 0 0 0 0 0 0 0 0 0 0 0 0 0 0 0 0 0 0 0 0 0 0 0 0 0 0 0 0 0 0 0 0 0 0 0 0 0 0 0 0 1 0 0 0 0 0 0 0 0 0 0 0 0 0 0 0 0 0 0 0 0 0 0 0 0 0 0 0 0 0 0 0 0 0 0 0 0 0 0 0 0 0 0 0 0 0 0 0 0 0 0 0 0 0 0 0 0 0 0 0 0 0 0 0 0 0 0 0 0 0 0 0 0 0 0 0 0 0 0 0 0 0 0 0 0 0 0 0 0 0 0 0 0 0 0 0 0 0 0 0 0 0 0 0 0 0 0 0 0 0 0 0 0 0 0 0 0 0 0 0 0 0 0 0 0 0 0 0 0 0 0 0 0 0 0 0 0 0 0 0 0 0 0 0 0 0 0 0 0 0 0 0…
0 0 0 0 0 0 0 0 0 0 0 0 0 0 0 0 0 0 0 0 0 0 0 0 0 0 0 0 0 0 0 0 0 0 0 0 0 0 0 0 0 0 0 0 0 0 0 0 0 0 0 0 0 0 0 0 0 0 0 0 0 0 0 0 0 0 0 0 0 0 0 0 0 0 0 0 0 0 0 0 0 0 0 0 0 0 0 0 0 0 0 0 0 0 0 0 0 0 0 0 0 0 0 0 0 0 0 0 0 0 0 0 0 0 0 0 0 0 0 0 0 0 0 0 0 0 0 0 0 0 0 0 0 0 0 0 0 0 0 0 0 0 0 0 0 0 0 0 0 0 0 0 0 0 0 0 0 0 0 0 0 0 0 0 0 0 0 0 0 0 0 0 0 0 0 0 0 0 0 0 0 0 0 0 0 0 0 0 0 0 0 0 0 0 0 0 0 0 0 0…
0 0 0 0 0 0 0 0 0 0 0 0 0 0 0 0 0 0 0 0 0 0 0 0 0 0 0 0 0 0 0 0 0 0 0 0 0 0 0 0 0 0 0 0 0 0 0 0 0 0 0 0 0 0 0 0 0 0 0 0 0 0 0 0 0 0 0 0 0 0 0 0 0 0 0 0 0 0 0 0 0 0 0 0 0 0 0 0 0 0 0 0 0 0 0 0 0 0 0 0 0 0 0 0 0 0 0 0 0 0 0 0 0 0 0 0 0 0 0 0 0 0 0 0 0 0 0 0 0 0 0 0 0 0 0 0 0 0 0 0 0 0 0 0 0 0 0 0 0 0 0 0 0 0 0 0 0 0 0 0 0 0 1 0 0 0 0 0 0 0 0 0 0 0 0 0 0 0 0 0 0 0 0 0 0 0 0 0 0 0 0 0 0 0 0 0 0 0 0 0…
0 0 0 0 0 0 0 0 0 0 0 0 0 0 0 0 0 0 0 0 0 0 0 0 0 0 0 0 0 0 0 0 0 0 0 0 0 0 0 0 0 0 0 0 0 0 0 0 0 0 0 0 0 0 0 0 0 0 0 0 0 0 0 0 0 0 0 0 0 0 0 0 0 0 0 0 0 0 0 0 0 0 0 0 0 0 0 0 0 0 0 0 0 0 0 0 0 0 0 0 0 0 0 0 0 0 0 0 0 0 0 0 0 0 0 0 0 0 0 0 0 0 0 0 0 0 0 0 0 0 0 0 0 0 0 0 0 0 0 0 0 0 0 0 0 0 0 0 0 0 0 0 0 0 0 0 0 0 0 0 0 0 0 0 0 0 0 0 0 0 0 0 0 0 0 0 0 0 0 0 0 0 0 0 0 0 0 0 0 0 0 0 0 0 0 0 0 0 0 0…
0 0 0 0 0 0 0 0 0 0 0 0 0 0 0 0 0 0 0 0 0 0 0 0 0 0 0 0 0 0 0 0 0 0 0 0 0 0 0 0 0 0 0 0 0 0 0 0 0 0 0 0 0 0 0 0 0 0 0 0 0 0 0 0 0 0 0 0 0 0 0 0 0 0 0 0 0 0 0 0 0 0 0 0 1 0 0 0 0 0 0 0 0 0 0 0 0 0 0 0 0 0 0 0 0 0 0 0 0 0 0 0 0 0 0 0 0 0 0 0 0 0 0 0 0 0 0 0 0 0 0 0 0 0 0 0 0 0 0 0 0 0 0 0 0 0 0 0 0 0 0 0 0 0 0 0 0 0 0 0 0 0 0 0 0 0 0 0 0 0 0 0 0 0 0 0 0 0 0 0 0 0 0 0 0 0 0 0 0 0 0 0 0 0 0 0 0 0 0 0…
0 0 0 0 0 0 0 0 0 0 0 0 0 0 0 0 0 0 0 0 0 0 0 0 0 0 0 0 0 0 0 0 0 0 0 0 0 1 0 0 0 0 0 0 0 0 0 0 0 0 0 0 0 0 0 0 0 0 0 0 0 0 0 0 0 0 0 0 0 0 0 0 0 0 0 0 0 0 0 0 0 0 0 0 0 0 0 0 0 0 0 0 0 0 0 0 0 0 0 0 0 0 0 0 0 0 0 0 0 0 0 0 0 0 0 0 0 0 0 0 0 0 0 0 0 0 0 0 0 0 0 0 0 0 0 0 0 0 0 0 0 0 0 0 0 0 0 0 0 0 0 0 0 0 0 0 0 0 0 0 0 0 0 0 0 0 0 0 0 0 1 0 0 0 0 0 0 0 0 0 0 0 0 0 0 0 0 0 0 0 0 0 0 0 0 0 0 0 0 0…
0 0 0 0 0 0 0 0 0 0 0 0 0 0 0 0 0 0 0 0 0 0 0 0 0 0 0 0 0 0 0 0 0 0 0 0 0 0 0 0 0 0 0 0 0 0 0 0 0 0 0 0 0 0 0 0 0 0 0 0 0 0 0 0 0 0 0 0 0 0 0 0 0 0 0 0 0 0 0 0 0 0 0 0 0 0 0 0 0 0 0 0 0 0 0 0 0 0 0 0 0 0 0 0 0 0 0 0 0 0 0 0 0 0 0 0 0 0 0 0 0 0 0 0 0 0 0 0 0 0 0 0 0 0 0 0 0 0 1 0 0 0 0 0 0 0 0 0 0 0 0 0 0 0 0 0 0 0 0 0 0 0 0 0 0 0 0 0 0 0 0 0 0 0 0 0 0 0 0 0 0 0 0 0 0 0 0 0 0 0 0 0 0 0 0 0 0 0 0 0…
0 0 0 0 0 0 0 0 0 0 0 0 0 0 0 0 0 0 0 0 0 0 0 0 0 0 0 0 0 0 0 0 0 0 0 0 0 0 0 0 0 0 0 0 0 0 0 0 0 0 0 0 0 0 0 0 0 0 0 0 0 0 0 0 0 0 0 0 0 0 1 0 0 0 0 0 0 0 0 0 0 0 0 0 0 0 0 0 0 0 0 0 0 0 0 0 0 0 0 0 0 0 0 0 0 0 0 0 0 0 0 0 0 0 0 0 0 0 0 0 0 0 0 0 0 0 0 0 0 0 0 0 0 0 0 0 0 0 0 0 0 0 0 0 0 0 0 0 0 0 0 0 0 0 0 0 0 0 0 0 0 0 0 0 0 0 0 0 0 0 0 0 0 0 0 0 0 0 0 0 0 0 0 0 0 0 0 0 0 0 0 0 0 0 0 0 0 0 0 0…
0 0 0 0 0 0 0 0 0 0 0 0 0 0 0 0 0 0 0 0 0 0 0 0 0 0 0 0 0 0 0 1 0 0 0 0 0 0 0 0 0 0 0 0 0 0 0 0 0 0 0 0 0 0 0 0 0 0 0 0 0 0 0 0 0 0 0 0 0 0 0 0 0 0 0 0 0 0 0 0 0 0 0 0 0 0 0 0 0 0 0 0 0 0 0 0 0 0 0 0 0 0 0 0 0 0 0 0 0 0 0 0 0 0 0 0 0 0 0 0 0 0 0 0 0 0 0 0 0 0 0 0 0 0 0 0 0 0 0 0 0 0 0 0 0 0 0 0 0 0 0 0 0 0 0 0 0 0 0 0 0 0 0 0 0 0 0 0 0 0 0 0 0 0 0 0 0 0 0 0 0 0 0 0 0 0 0 0 0 0 0 0 0 0 0 0 0 0 0 0…
0 0 0 0 0 0 0 0 0 0 0 0 0 0 0 0 0 0 0 0 0 0 0 0 0 0 1 0 0 0 0 0 0 0 0 0 0 0 0 0 0 0 0 0 0 0 0 0 0 0 0 0 0 0 0 0 0 0 0 0 0 0 0 0 0 0 0 0 0 0 0 0 0 0 0 0 0 0 0 0 0 0 0 0 0 0 0 0 0 0 0 0 0 0 0 0 0 0 0 0 0 0 0 0 0 0 0 0 0 0 0 0 0 0 0 0 0 0 0 0 0 0 0 0 0 0 0 0 0 0 0 0 0 0 0 0 0 0 0 0 0 0 0 0 0 0 0 0 0 0 0 0 0 0 0 0 0 0 0 0 0 0 0 0 0 0 0 0 0 0 0 0 0 0 0 0 0 0 0 0 0 0 0 0 0 0 0 0 0 0 0 0 0 0 0 0 0 0 0 0…
0 0 0 0 0 0 0 0 0 0 0 0 0 0 0 0 0 0 0 0 0 0 0 0 0 0 0 0 0 0 0 0 0 0 0 0 0 0 0 0 0 0 0 0 0 0 0 0 0 0 0 0 0 0 0 0 0 0 0 1 0 0 0 0 0 0 0 0 0 0 0 0 0 0 0 0 0 0 0 0 0 0 0 0 0 0 0 0 0 0 0 0 0 0 0 0 0 0 0 0 0 0 0 0 0 0 0 0 0 0 0 0 0 0 0 0 0 0 0 0 0 0 0 0 0 0 0 0 0 0 0 0 0 0 0 0 0 0 0 0 0 0 0 0 0 0 0 0 0 0 0 0 0 0 0 0 0 0 0 0 0 0 0 0 0 0 0 0 0 0 0 0 0 0 0 0 0 0 0 0 1 0 0 0 0 0 0 0 0 0 0 0 0 0 0 0 0 0 0 0…
0 0 0 0 0 0 0 0 0 0 0 0 0 0 0 0 0 0 0 0 0 0 0 0 0 0 0 0 0 0 0 0 0 0 0 0 0 0 0 0 0 0 0 0 0 0 0 0 0 0 0 0 0 0 0 0 0 0 0 0 0 0 0 0 0 0 0 0 0 0 0 0 0 0 0 0 0 0 0 0 0 0 0 0 0 0 0 0 0 0 0 0 0 0 0 0 0 0 0 0 0 0 0 0 0 0 0 0 0 0 0 0 0 0 0 0 0 0 0 0 0 0 0 0 0 0 0 0 0 0 0 0 0 0 0 0 0 0 0 0 0 0 0 0 0 0 0 0 0 0 0 0 0 0 0 0 0 0 0 0 0 0 0 0 0 0 0 0 0 0 0 0 0 0 0 0 0 0 0 0 0 0 0 0 0 0 0 0 0 0 0 0 0 0 0 0 0 0 0 0…
0 0 0 0 0 0 0 0 0 0 0 0 0 0 0 0 0 0 0 0 0 0 0 0 0 0 0 0 0 0 0 0 0 0 0 0 0 0 0 0 0 0 0 0 0 0 0 0 0 0 0 0 0 0 0 0 0 0 0 0 0 0 0 0 0 0 0 0 0 0 0 0 0 0 0 0 0 0 0 0 0 0 0 0 0 0 0 0 0 0 0 0 0 0 0 0 0 0 0 0 0 0 0 0 0 0 0 0 0 0 0 0 0 0 0 0 0 0 0 0 0 0 0 0 0 0 0 0 0 0 0 0 0 0 0 0 0 0 0 0 0 0 0 0 0 0 0 0 0 0 0 0 0 0 0 0 0 0 1 0 0 0 0 0 0 0 0 0 0 0 0 0 0 0 0 0 0 0 0 0 0 0 0 0 0 0 0 0 0 0 0 0 0 0 0 0 0 0 0 0…
0 0 0 0 0 0 0 0 0 0 0 0 0 0 0 0 0 0 0 0 0 0 0 0 0 0 0 0 0 0 0 1 0 0 0 0 0 0 0 0 0 0 0 0 0 0 0 0 0 0 0 0 0 0 0 0 0 0 0 0 0 0 0 0 0 0 0 0 0 0 0 0 0 0 0 0 0 0 0 0 0 0 0 0 0 0 0 0 0 0 0 0 0 0 0 0 0 0 0 0 0 0 0 0 0 0 0 0 0 0 0 0 0 0 0 0 0 0 0 0 0 0 0 0 0 0 0 0 0 0 0 0 0 0 0 0 0 0 0 0 0 0 0 0 0 0 0 0 0 0 0 0 0 0 0 1 0 0 0 0 0 0 0 0 0 0 0 0 0 0 0 0 0 0 0 0 0 0 0 0 0 0 0 0 0 0 0 0 0 0 0 0 0 0 0 0 0 0 0 0…
0 0 0 0 0 0 0 0 0 0 0 0 0 0 0 0 0 0 0 0 0 0 0 0 0 0 0 0 0 0 0 0 0 0 0 0 0 0 0 0 0 0 0 0 0 0 0 0 0 0 0 0 0 0 0 0 0 0 0 0 0 0 0 0 0 0 0 0 0 0 0 0 0 0 0 0 0 0 0 0 0 0 0 0 0 0 0 0 0 0 0 0 0 0 0 0 0 0 0 0 0 0 0 0 0 0 0 0 0 0 0 0 0 0 0 0 0 0 0 0 0 0 0 0 0 0 0 0 0 0 0 0 0 0 0 0 0 0 0 0 0 0 0 0 0 0 0 0 0 0 0 0 0 0 0 0 0 0 0 0 0 0 0 0 0 0 0 0 0 0 0 0 0 0 0 0 0 0 0 0 0 0 0 0 0 0 0 0 0 0 0 0 1 0 0 0 0 0 0 0…
0 0 0 0 0 0 0 0 0 0 0 0 0 0 0 0 0 0 0 0 0 1 0 0 0 0 0 0 0 0 0 0 0 0 0 0 0 0 0 0 0 0 0 0 0 0 0 0 0 0 0 0 0 0 0 0 0 0 0 0 0 1 0 0 0 0 0 0 0 0 0 0 0 0 0 0 0 0 0 0 0 0 0 0 0 0 0 0 0 0 0 0 0 0 0 0 0 0 0 0 0 0 0 0 0 0 0 0 0 0 0 0 0 0 0 0 0 0 0 0 0 0 0 0 0 0 0 0 0 0 0 0 0 0 0 0 0 0 0 0 0 0 0 0 0 0 0 0 0 0 0 0 0 0 0 0 0 0 0 0 0 0 0 0 0 0 0 0 0 0 0 0 0 0 0 0 0 0 0 0 0 0 0 0 0 0 0 0 0 0 0 0 0 0 0 0 0 0 0 0…
0 0 0 0 0 0 0 0 0 0 0 0 0 0 0 0 0 0 0 0 0 0 0 0 0 0 0 0 0 0 0 0 0 0 0 0 0 0 0 0 0 0 0 0 0 0 0 0 0 0 0 0 0 0 0 0 0 0 0 0 0 0 0 0 0 0 0 0 0 0 0 0 0 0 0 0 0 0 0 0 0 0 0 0 0 0 0 0 0 0 0 0 0 0 0 0 0 0 0 0 0 0 0 0 0 0 0 0 0 0 0 0 0 0 0 0 0 0 0 0 0 0 0 0 0 0 0 0 0 0 0 0 0 0 0 0 0 0 0 0 0 0 0 0 0 0 0 0 0 0 0 0 0 0 0 0 0 0 0 0 0 0 0 0 0 0 0 0 0 0 0 0 0 0 0 0 0 0 0 0 0 0 0 0 0 0 0 0 0 0 0 0 0 0 0 0 0 0 0 0…
0 0 0 0 0 0 0 0 0 0 0 0 0 0 0 0 0 0 0 0 0 0 0 0 0 0 0 0 0 0 0 0 0 0 0 0 0 0 0 0 0 0 0 0 0 0 0 0 0 1 0 0 0 0 0 0 0 0 0 0 0 0 0 0 0 0 0 0 0 0 0 0 0 0 0 0 0 0 0 0 0 0 0 0 0 0 0 0 0 0 0 0 0 0 0 0 0 0 0 0 0 0 0 0 0 0 0 0 0 0 0 0 0 0 0 0 0 0 0 0 0 0 0 0 0 0 0 0 0 0 0 0 0 0 0 1 0 0 0 0 0 0 0 0 0 0 0 0 0 0 0 0 1 0 0 0 0 0 0 0 0 0 0 0 0 0 0 0 0 0 0 0 0 0 0 0 0 0 0 0 0 0 0 0 0 0 0 0 0 0 0 0 0 0 0 0 0 0 0 0…
0 0 0 0 0 0 0 0 0 0 0 0 0 0 0 0 0 0 0 0 0 0 0 0 0 0 0 0 0 0 0 0 0 0 0 0 0 0 0 0 0 0 0 0 0 0 0 0 0 0 0 0 0 0 0 0 0 0 0 0 0 0 0 0 0 0 0 0 0 0 0 0 0 0 0 0 0 0 0 0 0 0 0 0 0 0 0 0 0 0 0 0 0 0 0 0 0 0 0 0 0 0 0 0 0 0 0 0 0 0 0 0 0 0 0 0 0 1 0 0 0 0 0 0 0 0 0 0 0 0 0 0 0 0 0 0 0 0 0 0 0 0 1 0 0 0 0 0 0 0 0 0 0 0 0 0 0 0 0 0 0 0 0 0 0 0 0 0 0 0 0 0 0 0 0 0 0 0 0 0 0 0 0 0 0 0 0 0 0 0 0 0 0 0 0 0 0 0 0 0…
0 0 0 0 0 0 0 0 0 0 0 0 0 0 0 0 0 0 0 0 0 0 0 0 0 0 0 0 0 0 0 0 0 0 0 0 0 0 0 0 0 0 0 0 0 0 0 0 0 0 0 0 0 0 0 0 0 0 0 0 0 0 0 0 0 0 0 0 0 0 0 0 0 0 0 0 0 0 0 0 0 0 0 0 0 0 0 0 0 0 0 0 0 0 0 0 0 0 0 0 0 0 0 0 0 0 0 0 0 0 0 0 0 0 0 0 0 0 0 0 0 0 0 0 0 0 0 0 0 0 0 0 0 0 0 0 0 0 0 0 0 0 0 0 0 0 0 0 0 0 0 0 0 0 0 0 0 0 0 0 0 0 0 0 0 0 0 0 0 0 0 0 0 0 0 0 0 0 0 0 0 0 0 0 0 0 0 0 0 0 0 0 0 0 0 0 0 0 0 0…
0 0 0 0 0 0 0 0 0 0 0 0 0 0 0 0 0 0 0 0 0 0 0 0 0 0 0 0 0 0 0 0 0 0 0 0 0 0 0 0 0 0 0 0 0 0 0 0 0 0 0 0 0 0 0 0 0 0 0 0 0 0 0 0 0 0 0 0 0 0 0 0 0 0 0 0 0 0 0 0 0 0 0 0 0 0 0 0 0 0 0 0 0 0 0 0 0 0 0 0 0 0 0 0 0 0 0 0 0 0 0 0 0 0 0 0 0 0 0 0 0 0 0 0 0 0 0 0 0 0 0 0 0 0 0 0 0 0 0 0 0 0 0 0 0 0 0 0 0 0 0 0 0 0 0 0 0 0 0 0 0 0 0 0 0 0 0 0 0 0 0 0 0 0 0 0 0 0 0 0 0 0 0 0 0 0 0 0 0 0 0 0 0 0 0 0 0 0 0 0…
0 0 0 0 0 0 0 0 0 0 0 0 0 0 0 0 0 0 0 0 0 0 0 1 0 0 0 0 0 0 0 0 0 0 0 0 0 0 0 0 0 0 0 0 0 0 0 0 0 0 1 0 0 0 0 0 0 0 0 0 0 0 0 0 0 0 0 0 0 0 0 0 0 0 0 0 0 0 0 0 0 0 0 0 0 0 0 0 0 0 0 0 0 0 0 0 0 0 0 0 0 0 0 0 0 0 0 0 0 0 0 0 0 0 0 0 0 0 0 0 0 0 0 0 0 0 0 0 0 0 0 0 0 0 0 0 0 0 0 0 0 0 0 0 0 0 0 0 0 0 0 0 0 0 0 0 0 0 0 0 0 0 0 0 0 0 0 0 0 0 0 0 0 0 0 0 0 0 0 0 0 0 0 0 0 0 0 0 0 0 0 0 0 0 0 0 0 0 0 0…
0 0 0 0 0 0 0 0 0 0 0 0 1 0 0 0 0 0 0 0 0 0 0 0 0 0 0 0 0 0 0 0 0 0 0 0 0 0 0 0 0 0 0 0 0 0 0 0 0 0 0 0 0 0 0 0 0 0 0 0 0 0 0 0 0 0 0 0 0 0 0 0 0 0 0 0 0 0 0 0 0 0 0 0 0 0 0 0 0 0 0 0 0 0 0 0 0 0 0 0 0 0 0 0 0 0 0 0 0 0 0 0 0 0 0 0 0 0 0 0 0 0 0 0 0 0 0 0 0 0 0 0 0 0 0 0 0 0 0 0 0 0 0 0 0 0 0 0 0 0 0 0 0 0 0 0 0 0 0 0 0 0 0 0 0 0 0 0 0 0 0 0 0 0 0 0 0 0 0 0 0 0 0 0 0 0 0 0 0 0 0 0 0 0 0 0 0 0 0 0…
0 0 0 0 0 0 0 0 0 0 0 0 0 0 0 0 0 0 0 0 0 0 0 0 0 0 0 0 0 0 0 0 0 0 0 0 0 0 0 0 0 0 0 0 0 0 0 0 0 0 0 0 0 0 0 0 0 0 0 0 0 0 0 0 0 0 0 0 0 0 0 0 0 0 0 0 0 0 0 0 0 0 0 0 0 0 0 0 0 0 0 0 0 0 0 0 0 0 0 0 0 0 0 0 0 0 0 0 0 0 0 0 0 0 0 0 0 0 0 0 0 0 0 0 0 0 0 0 0 0 0 0 0 0 0 0 0 0 0 0 0 0 0 0 0 0 0 0 0 0 0 0 0 0 0 0 0 0 0 0 0 0 0 0 0 0 0 0 0 0 0 0 0 0 0 0 0 0 0 0 0 0 0 0 0 0 0 0 0 0 0 0 0 0 0 0 0 0 0 0…
0 0 0 0 0 0 0 0 0 0 0 0 0 0 0 0 0 0 0 0 0 0 0 0 0 0 0 0 0 0 0 0 0 0 0 0 0 0 0 0 0 0 0 0 0 0 0 0 0 0 0 0 0 0 0 0 0 0 0 0 0 0 0 0 0 0 0 0 0 0 0 0 0 0 0 0 0 0 0 0 0 0 0 0 0 0 0 0 0 0 0 0 0 0 0 0 0 0 0 0 0 0 0 0 0 0 0 0 0 0 0 0 0 0 0 0 0 0 0 0 0 0 0 0 0 0 0 0 0 0 0 0 0 0 0 0 0 0 0 0 0 0 0 0 0 0 0 0 0 0 0 0 0 0 0 0 0 0 0 0 0 0 0 0 0 0 0 0 0 0 0 0 0 0 0 0 0 0 0 0 0 0 0 0 0 0 0 0 0 0 0 0 0 0 0 0 0 0 0 0…
0 0 0 0 0 0 0 0 0 0 0 0 0 0 0 0 0 0 0 0 0 0 0 0 0 0 0 0 0 0 0 0 0 0 0 0 0 0 0 0 0 0 0 0 0 0 0 0 0 0 0 0 0 0 0 0 0 0 0 0 0 0 0 0 0 0 0 0 0 0 0 0 0 0 1 0 0 0 0 0 0 0 0 0 0 0 0 0 0 0 0 0 0 0 0 0 0 0 0 0 0 0 0 0 0 0 0 0 0 0 0 0 0 0 0 0 0 0 0 0 0 0 0 0 0 0 0 0 0 0 0 0 0 0 0 0 0 0 0 0 0 0 0 0 0 0 0 0 0 0 0 0 0 0 0 0 0 0 0 0 0 0 0 0 0 0 0 0 0 0 0 0 0 0 0 0 0 0 0 0 0 0 0 0 0 0 0 0 0 0 0 0 0 0 0 0 0 0 0 0…
0 0 0 0 0 0 0 0 0 0 0 0 0 0 0 0 0 0 0 0 0 0 0 0 0 0 0 0 0 0 0 0 0 0 0 0 0 0 0 0 0 0 0 0 0 0 0 0 0 0 0 0 0 0 0 0 0 0 0 0 0 0 0 0 0 0 0 0 0 0 0 0 0 0 0 0 0 0 0 0 0 0 0 0 0 0 0 0 0 0 0 0 0 0 0 0 0 0 0 0 0 0 0 0 0 0 0 0 0 0 0 0 0 0 0 0 0 0 0 0 0 0 0 0 0 0 0 0 0 0 0 0 0 0 0 0 0 0 0 0 0 0 0 0 0 0 0 0 0 0 0 0 0 0 0 0 0 0 0 0 0 0 0 0 0 0 0 0 0 0 0 0 0 0 0 0 0 0 0 0 0 0 0 0 0 0 0 0 0 0 0 0 0 0 0 0 0 0 0 0…
0 0 0 0 0 0 0 0 0 0 0 0 0 0 0 0 0 0 0 0 0 0 0 0 0 0 0 0 0 0 0 0 0 0 0 0 0 0 0 0 0 0 0 0 0 0 0 0 0 0 0 0 0 0 0 0 0 0 0 0 0 0 0 0 0 0 0 0 0 0 1 0 0 0 0 0 0 0 0 0 0 0 0 0 0 0 0 0 0 0 0 0 0 0 0 0 0 0 0 0 0 0 0 0 0 0 0 0 0 0 0 0 0 0 0 0 0 0 0 0 0 0 0 0 0 0 0 0 0 0 0 0 0 0 0 0 0 0 0 0 0 0 0 0 0 0 0 0 0 0 1 0 0 0 0 0 0 0 0 0 0 0 0 1 0 0 0 0 0 0 0 0 0 0 0 0 0 0 0 0 0 0 0 0 0 0 0 0 0 0 0 0 0 0 0 0 0 0 0 0…
0 0 0 0 0 0 0 0 0 0 0 0 0 0 0 0 0 0 0 0 0 0 0 0 0 0 0 0 0 0 0 0 0 0 0 0 0 0 0 0 0 0 0 0 0 0 0 0 0 0 0 0 0 0 0 0 0 0 0 0 0 0 0 0 0 0 0 0 0 0 0 0 0 0 0 0 0 0 0 0 0 0 0 0 0 0 0 0 0 0 0 0 0 0 0 0 0 0 0 0 0 0 0 0 0 0 0 0 0 0 0 0 0 0 0 0 0 0 0 0 0 0 0 0 0 0 0 0 0 0 0 0 0 0 0 0 0 0 0 0 0 0 0 0 0 0 0 0 0 0 0 0 0 0 0 0 0 0 0 0 0 0 0 0 0 0 0 0 0 0 0 0 0 0 0 0 0 0 0 0 0 0 0 0 0 0 0 0 0 0 0 0 0 0 0 0 0 0 0 0…
0 0 0 0 0 0 0 0 0 0 0 0 0 0 0 0 0 0 0 0 0 0 0 0 0 0 0 0 0 0 0 0 0 0 0 0 0 0 0 0 0 0 0 0 0 0 0 0 0 0 0 0 0 0 0 0 0 0 0 0 0 0 0 0 0 0 0 0 0 0 0 0 0 0 0 0 0 0 0 0 0 0 0 0 0 0 0 0 0 0 0 0 0 0 0 0 0 0 0 0 0 0 0 0 0 0 0 0 0 0 0 0 0 0 0 0 0 0 0 0 0 0 0 0 0 0 0 0 0 0 0 0 0 0 0 0 0 0 0 0 0 0 0 0 0 0 0 0 0 0 0 0 0 0 0 0 0 0 0 0 0 0 0 0 0 0 0 0 0 0 0 0 0 0 0 0 0 0 0 0 0 0 0 0 0 0 0 0 0 0 0 0 0 0 0 0 0 0 0 0…
0 0 0 0 0 0 0 0 0 0 0 0 0 0 0 0 0 0 0 0 0 0 0 0 0 0 0 0 0 0 0 0 0 0 0 0 0 0 0 0 0 0 0 0 0 0 0 0 0 0 0 0 0 0 0 0 0 0 0 0 0 0 0 0 0 0 0 0 0 0 0 0 0 0 0 0 0 0 0 0 0 0 0 0 0 0 0 0 0 0 0 0 0 0 0 0 0 0 0 0 0 0 0 0 0 0 0 0 0 0 0 0 0 0 0 0 0 0 0 0 0 0 0 0 0 0 0 0 0 0 0 0 0 0 0 0 0 0 0 0 0 0 0 0 0 0 0 0 0 0 0 0 0 0 0 0 0 0 0 0 0 0 0 0 0 0 0 0 0 0 0 0 0 0 0 0 0 0 0 0 0 0 0 0 0 0 0 0 0 0 0 0 0 0 0 0 0 0 0 0…
0 0 0 0 0 0 0 0 1 0 0 0 0 0 0 0 0 0 0 0 0 0 0 0 0 0 0 0 0 0 0 0 0 0 0 0 0 0 0 0 0 0 0 0 0 0 0 0 0 0 0 0 0 0 0 0 0 0 0 0 0 0 0 0 0 0 0 0 0 0 0 0 0 0 0 0 0 0 0 0 0 0 0 0 0 0 0 0 0 0 0 0 0 0 0 0 0 0 0 0 0 0 0 0 0 0 0 0 0 0 0 0 0 0 0 0 0 0 0 0 0 0 0 0 0 0 0 0 0 0 0 0 0 0 0 0 0 0 0 0 0 0 0 0 0 0 0 0 0 0 0 0 0 0 0 0 0 0 0 0 0 0 0 0 0 0 0 0 0 0 0 0 0 0 0 0 0 0 0 0 0 0 0 0 0 0 0 0 0 0 0 0 0 0 0 0 0 0 0 0…
0 0 0 0 0 0 0 0 0 0 0 0 0 0 0 0 0 0 0 0 0 0 0 0 0 0 0 0 0 0 0 0 0 0 0 0 0 0 0 0 0 1 0 0 0 0 0 0 0 0 0 0 0 0 0 0 0 0 0 0 0 0 0 0 0 0 0 0 0 0 0 0 0 0 0 0 0 0 0 0 0 0 0 0 0 0 0 0 0 0 0 0 0 0 0 0 0 0 0 0 0 0 0 0 0 0 0 0 0 0 0 0 0 0 0 0 0 0 0 0 0 0 0 0 0 0 0 0 0 0 0 0 0 0 0 0 0 0 0 0 0 0 0 0 0 0 0 0 0 0 0 0 0 0 0 0 0 0 0 0 0 0 0 0 0 0 0 0 0 0 0 0 0 0 0 0 0 0 0 0 0 0 0 0 0 0 0 0 0 0 0 0 0 0 0 0 0 0 0 0…
0 0 0 0 0 0 0 0 0 0 0 0 0 0 0 0 0 0 0 0 0 0 0 0 0 0 0 0 0 0 0 0 0 0 0 0 0 0 0 0 0 0 0 0 0 0 0 0 0 0 0 0 0 0 0 0 0 0 0 0 0 0 0 0 0 0 0 0 0 0 0 0 0 0 0 0 0 0 0 0 0 0 0 0 0 0 0 0 0 0 0 0 0 0 0 0 0 0 0 0 0 0 0 0 0 0 0 0 0 0 0 0 0 0 0 0 0 0 0 0 0 0 0 0 0 0 0 0 0 0 0 0 0 0 0 0 0 0 0 0 0 0 0 0 0 0 0 0 0 0 0 0 0 0 0 0 0 0 0 0 0 0 0 0 0 0 0 0 0 0 0 0 0 0 0 0 0 0 0 0 0 0 0 0 0 0 0 0 0 0 0 0 0 0 0 0 0 0 0 0…
0 0 0 0 0 0 0 1 0 0 0 0 0 0 0 0 0 0 0 0 0 0 0 0 0 0 0 0 0 0 0 0 0 0 0 0 0 0 0 0 0 0 0 0 0 0 0 0 0 0 0 0 0 0 0 0 0 0 0 0 0 0 0 0 1 0 0 0 0 0 0 0 0 0 0 0 0 0 0 0 0 0 0 0 0 0 0 0 0 0 0 0 0 0 0 0 0 0 0 0 0 0 0 0 0 0 0 0 0 0 0 0 0 0 0 0 0 0 0 0 0 0 0 0 0 0 0 0 0 0 0 0 0 0 0 0 0 0 0 0 0 0 0 0 0 0 0 0 0 0 0 0 0 0 0 0 0 0 0 0 0 0 0 0 0 0 0 0 0 0 0 0 0 0 0 0 0 0 0 0 0 0 0 0 0 0 0 0 0 0 0 0 0 0 0 0 0 0 0 0…
0 0 0 0 0 0 0 0 0 0 0 0 0 0 0 0 0 0 0 0 0 0 0 0 0 0 0 0 0 0 0 0 0 0 0 0 0 0 0 0 0 0 0 0 0 0 0 0 0 0 0 0 0 0 0 0 0 0 0 0 0 0 0 0 0 0 0 0 0 0 0 0 0 0 0 0 0 0 0 1 0 0 0 0 0 0 0 0 0 0 0 0 0 0 0 0 0 0 0 0 0 0 0 0 0 0 0 0 0 0 0 0 0 0 0 0 0 0 0 0 0 0 0 0 0 0 0 0 0 0 0 0 0 0 0 0 0 0 0 0 0 0 0 0 0 0 0 0 0 0 0 0 0 0 0 0 0 0 0 0 0 0 0 0 0 0 0 0 0 0 0 0 0 0 0 0 0 0 0 0 0 0 0 0 0 0 0 0 0 0 0 0 0 0 0 0 0 0 0 0…
0 0 0 0 0 0 0 0 0 0 0 0 0 0 0 0 0 0 0 0 0 0 0 0 0 0 0 0 0 0 0 0 0 0 0 0 0 0 0 0 0 0 0 0 0 0 0 0 0 0 0 0 0 0 0 0 0 0 0 0 0 0 0 0 0 0 0 0 0 0 0 0 0 0 0 0 0 0 0 0 0 0 0 0 0 0 0 0 0 0 0 0 0 0 0 0 0 0 0 0 0 0 0 0 0 0 0 0 0 0 0 0 0 0 0 0 0 0 0 0 0 0 0 0 0 0 0 0 0 0 0 0 0 0 0 0 0 0 0 0 0 0 0 0 0 0 0 0 0 0 0 0 0 0 0 0 0 0 0 0 0 0 0 0 1 0 0 0 0 0 0 0 0 0 0 0 0 0 0 0 0 0 0 0 0 0 0 1 0 0 0 0 0 0 0 0 0 0 0 0…
0 0 0 0 0 0 0 0 0 0 0 0 0 0 0 0 0 0 0 0 0 0 0 0 0 0 0 0 0 0 0 0 0 0 0 0 0 0 0 0 0 0 0 0 0 0 0 0 0 0 0 0 0 0 0 0 0 0 0 0 0 0 0 0 0 0 0 0 0 0 0 0 0 0 0 0 0 0 0 0 0 0 0 0 0 0 0 0 0 0 0 0 0 0 0 0 0 0 0 1 0 1 0 0 0 0 0 0 0 0 0 0 0 0 0 0 0 0 0 0 0 0 0 0 0 0 0 0 0 0 0 0 0 0 0 0 0 0 0 0 0 0 0 0 0 0 0 0 0 0 0 0 0 0 0 0 0 0 0 0 0 0 0 0 0 0 0 0 0 0 0 0 0 0 0 0 0 0 0 0 0 0 0 0 0 0 0 0 0 0 0 0 0 0 0 0 0 0 0 0…
0 0 0 0 0 0 0 0 0 0 0 0 0 0 0 0 0 0 0 0 0 0 0 0 0 0 0 0 0 0 0 0 0 0 0 0 0 0 0 0 0 0 0 0 0 0 0 0 0 0 0 0 0 0 0 0 0 0 0 0 0 0 0 0 0 0 0 0 0 0 0 0 0 0 0 0 0 0 0 0 0 0 0 0 0 0 0 0 0 0 0 0 0 0 0 0 0 0 0 0 0 0 0 0 0 0 0 0 0 0 0 0 0 0 0 0 0 0 0 0 0 0 0 0 0 0 0 0 0 0 0 0 0 0 0 0 0 0 0 0 0 0 0 0 0 0 0 0 0 0 0 0 0 0 0 0 0 0 0 0 0 0 0 0 0 0 0 0 1 0 0 0 0 0 0 0 0 0 0 0 0 0 0 0 0 0 0 0 0 0 0 0 0 0 0 0 0 0 0 0…
0 0 0 0 0 0 0 0 0 0 0 0 0 0 0 0 0 0 0 0 0 0 0 0 0 0 0 0 0 0 0 0 0 0 0 0 0 0 0 0 0 0 0 0 0 0 0 0 0 0 0 0 0 0 0 0 0 0 0 0 0 0 0 0 0 0 0 0 0 0 0 0 0 0 0 0 0 0 0 0 0 0 0 0 0 0 0 0 0 0 0 0 0 0 0 0 0 0 0 0 0 0 0 0 0 0 0 0 0 0 0 0 0 0 0 0 0 0 0 0 0 0 0 0 0 0 0 0 0 0 0 0 0 0 0 0 0 0 0 0 0 0 0 0 0 0 0 0 0 0 0 0 0 0 0 0 0 0 0 0 0 0 0 0 0 0 0 0 0 0 0 0 0 0 0 0 0 0 0 0 0 0 0 0 0 0 0 0 0 0 0 0 0 0 0 0 0 0 0 0…
0 0 0 0 0 0 0 0 0 0 0 0 0 0 0 0 0 0 0 0 0 0 0 0 0 0 0 0 0 0 0 0 0 0 0 0 0 0 0 0 0 0 0 0 0 0 0 0 0 0 0 0 0 0 0 0 0 0 0 0 0 0 0 0 0 0 0 0 0 0 0 0 0 0 0 0 0 0 0 0 0 0 0 0 0 0 0 0 0 0 0 0 0 0 0 0 0 0 0 0 0 0 0 0 0 0 0 0 0 0 0 0 0 0 0 0 0 0 0 0 0 0 0 0 0 0 0 0 0 0 0 0 0 0 0 0 0 0 0 0 0 0 0 0 0 0 0 0 0 0 0 0 0 0 0 0 0 0 0 0 0 0 0 0 0 0 0 0 0 0 0 0 0 0 0 0 0 0 0 0 0 0 0 0 0 0 0 0 0 0 0 0 0 0 0 0 0 0 0 0…
0 0 0 0 0 0 0 0 0 0 0 0 0 0 0 0 0 0 0 0 0 0 0 0 0 0 0 0 0 0 0 0 0 0 0 0 0 0 0 0 0 0 0 0 0 0 0 0 0 0 0 0 0 0 0 0 0 0 0 0 0 0 0 0 0 0 0 0 0 0 0 0 0 0 0 0 0 0 0 0 0 0 0 1 0 0 0 0 0 0 0 0 0 0 0 0 0 0 0 0 0 0 0 0 0 0 0 0 0 0 0 0 0 0 0 0 0 0 0 0 0 0 0 0 0 0 0 0 0 0 0 0 0 0 0 0 0 0 0 0 0 0 0 0 0 0 0 0 0 0 0 0 0 0 0 0 0 0 0 0 0 0 0 0 0 0 0 0 0 0 0 0 0 0 0 0 0 0 0 0 0 0 0 0 0 0 0 0 0 0 0 0 0 0 0 0 0 0 0 0…
0 0 0 0 0 0 0 0 0 0 0 0 0 0 0 0 0 0 0 0 0 0 0 0 0 0 0 0 0 0 0 0 2 0 0 0 0 0 0 0 0 0 0 0 0 0 0 0 0 0 0 0 0 0 0 0 0 0 0 0 0 0 0 0 0 0 0 0 0 0 0 0 0 0 0 0 0 0 0 1 0 0 0 0 0 0 0 0 0 0 0 0 0 0 0 0 0 0 0 0 0 0 0 0 0 0 0 0 0 0 0 0 0 0 0 0 0 0 0 0 0 1 0 0 0 0 0 0 0 1 0 0 0 0 0 0 0 0 0 0 0 0 0 0 0 0 0 0 0 0 0 0 0 0 0 0 0 0 0 1 0 0 0 0 0 0 0 0 0 0 0 0 0 0 0 0 0 0 0 0 0 0 0 0 0 0 0 0 0 0 0 0 0 0 0 0 0 0 0 0…
0 0 0 0 0 0 0 0 0 0 0 0 0 0 0 0 0 0 0 0 0 0 0 0 0 0 0 0 0 0 0 0 0 0 0 0 0 0 0 0 0 0 0 0 0 0 0 0 0 0 0 0 0 0 0 0 0 0 0 0 0 0 0 0 0 0 0 0 0 0 0 0 0 0 0 0 0 0 0 0 0 0 0 0 0 0 0 0 0 0 0 0 0 0 0 0 0 0 0 0 0 0 0 0 0 0 0 0 0 0 0 0 0 0 0 0 0 0 0 0 0 0 0 0 0 0 0 0 0 0 0 0 0 0 0 0 0 0 0 0 0 0 0 0 0 0 0 0 0 0 0 0 0 0 0 0 0 0 0 0 0 0 0 0 0 0 0 0 0 0 0 0 0 0 0 0 0 0 0 0 0 0 0 0 0 0 0 0 0 0 0 0 0 0 0 0 0 0 0 0…
0 0 0 0 0 0 0 0 0 0 0 0 0 0 0 0 0 0 0 0 0 0 0 0 0 0 0 0 0 0 0 0 0 0 0 0 0 0 0 1 0 0 0 0 0 0 0 0 0 0 0 0 0 1 0 0 0 0 0 0 0 1 0 0 0 0 0 0 0 0 0 0 0 0 0 0 0 0 1 0 0 0 0 1 0 0 0 0 0 0 0 0 0 0 0 0 0 0 0 0 0 0 1 0 0 0 0 0 0 0 0 0 0 0 0 0 1 0 0 0 0 0 0 0 0 0 0 0 0 0 0 0 0 0 0 0 0 0 0 0 0 0 0 0 0 0 0 0 0 0 0 0 0 0 0 0 0 0 0 0 0 0 0 0 0 0 0 0 0 0 0 0 0 0 0 0 0 0 0 0 0 0 0 0 0 0 0 0 0 0 0 0 0 0 0 0 0 0 0 0…
0 0 0 1 0 0 0 0 0 0 0 0 0 0 0 0 0 0 0 0 0 0 0 0 0 0 0 0 0 0 0 0 0 3 0 0 0 0 0 0 0 0 0 1 0 0 0 0 0 0 0 0 0 0 0 0 0 0 0 0 0 0 0 0 0 0 0 0 0 0 0 1 0 0 0 0 0 0 0 0 1 0 0 0 0 0 0 0 0 0 0 0 0 0 0 0 0 0 0 0 0 0 0 0 0 0 0 0 0 0 0 0 0 0 0 0 0 0 0 0 0 0 0 0 0 0 0 0 0 0 0 0 0 0 0 0 0 0 0 0 0 0 0 0 0 0 0 0 0 0 0 0 0 0 0 0 0 0 0 0 0 0 0 0 0 0 0 0 0 0 0 0 0 0 0 0 0 2 0 0 0 0 0 0 0 1 0 0 0 0 0 0 0 0 0 0 0 0 0 0…
0 0 1 0 1 0 0 0 0 2 0 0 1 0 0 0 1 0 1 0 0 0 0 1 0 0 0 1 0 0 0 1 2 0 0 1 1 0 0 0 1 1 0 0 0 2 0 0 0 0 1 0 0 1 0 1 0 0 1 3 1 0 0 0 1 0 1 1 0 0 0 1 0 0 0 2 0 1 0 0 0 0 0 0 0 1 0 1 0 1 1 0 0 3 1 1 0 1 2 1 0 1 0 1 0 0 1 0 0 0 0 0 0 0 0 1 0 0 0 0 0 0 1 0 0 0 0 2 0 0 0 0 0 0 1 0 0 0 0 0 0 0 0 0 0 1 2 3 0 1 1 2 1 0 0 0 0 0 0 0 0 0 1 0 3 0 1 1 0 1 0 0 1 1 0 0 1 0 0 0 0 1 0 0 0 0 0 1 0 2 1 0 0 0 1 1 0 0 1 0…
2 2 1 1 1 0 1 3 0 0 1 2 1 1 0 2 0 3 2 2 2 2 1 3 1 0 1 0 0 1 1 0 0 1 0 0 2 1 2 3 1 0 1 3 2 3 1 0 3 0 1 1 0 0 0 0 0 1 2 1 5 0 4 2 1 0 0 1 0 1 2 3 1 0 1 1 3 1 3 0 2 1 1 1 1 0 1 0 1 0 2 2 1 2 1 0 2 1 2 1 1 3 1 2 0 1 2 3 4 0 1 1 1 2 1 2 0 1 1 1 2 2 0 0 1 2 2 1 1 2 0 0 0 0 1 0 0 3 1 3 2 2 1 1 0 3 1 1 2 1 2 2 0 0 2 0 2 0 3 2 0 3 1 1 3 0 0 1 0 2 1 2 1 1 2 0 0 3 3 0 2 3 3 1 1 0 1 2 1 2 0 1 2 1 2 0 0 1 0 1…
1 3 2 0 1 2 1 0 0 2 1 1 0 1 2 2 0 0 1 3 1 1 2 2 2 0 0 0 3 0 0 2 1 3 1 1 3 3 1 0 1 1 2 0 0 1 0 5 0 1 2 0 0 0 0 0 1 0 3 2 2 2 0 2 1 1 1 0 0 0 4 1 0 2 0 2 2 2 1 1 0 1 0 1 0 2 1 1 2 2 2 2 1 1 0 1 2 1 0 1 4 1 1 0 0 0 4 4 0 0 1 1 0 2 2 1 0 0 1 4 0 0 1 1 0 1 2 3 2 2 0 0 1 0 0 1 3 0 1 2 0 1 3 0 0 0 1 0 0 2 0 0 3 1 0 0 2 0 1 0 1 1 3 1 1 0 3 3 3 2 1 2 1 0 0 0 0 1 0 1 0 2 3 3 2 0 4 3 1 2 2 2 3 0 0 0 1 0 0 3…
1 1 0 0 0 0 2 0 0 0 0 0 0 0 0 0 0 0 1 0 0 0 0 1 2 0 0 2 0 2 1 0 0 0 0 0 0 3 0 1 1 1 0 0 0 1 0 0 1 0 1 0 0 1 1 0 0 1 1 0 1 1 2 1 1 0 0 1 3 2 0 0 0 0 0 0 2 1 2 1 1 1 1 1 0 0 0 2 1 0 2 0 1 0 0 0 0 0 1 0 1 0 0 0 1 0 1 0 0 0 1 0 2 1 0 0 1 2 0 0 1 1 0 0 2 0 0 0 1 0 0 0 0 2 1 0 0 0 2 0 2 2 0 1 0 0 1 1 0 4 0 0 1 2 1 0 1 0 1 1 0 1 1 1 0 0 2 0 0 1 4 0 0 0 1 0 0 1 0 0 2 2 0 0 0 1 0 0 0 1 0 0 0 1 0 0 2 1 0 1…
0 0 1 0 0 1 1 0 0 1 0 0 0 0 0 0 0 0 0 0 0 1 1 0 0 0 1 1 0 1 0 0 0 1 0 0 0 0 1 0 0 0 0 0 1 0 0 0 0 0 1 0 0 0 1 0 0 1 0 0 0 0 1 0 0 0 0 0 0 0 0 0 0 0 0 1 0 1 1 1 0 0 0 0 0 0 0 0 0 0 0 0 0 0 0 0 0 0 0 0 1 1 0 0 0 1 0 0 0 0 1 0 1 1 0 0 1 0 0 0 0 0 0 0 0 1 0 0 0 2 0 0 0 0 0 0 0 0 0 0 0 1 0 0 0 0 0 1 0 0 0 0 0 1 0 0 0 1 0 0 0 0 0 1 1 0 1 0 1 0 0 0 0 0 0 0 0 1 0 0 0 0 1 0 1 0 0 0 0 0 0 0 1 0 0 0 1 0 0 0…
0 0 0 0 0 0 0 0 0 0 0 1 0 0 1 0 0 1 0 0 0 0 1 0 0 0 1 0 0 0 0 0 0 0 0 0 0 0 0 0 0 0 0 0 0 0 0 0 0 0 0 0 0 0 0 0 1 0 0 0 1 0 0 0 0 0 0 0 0 0 0 0 0 0 0 0 0 0 0 0 0 0 1 0 0 0 0 0 0 0 0 0 0 0 0 0 0 1 0 0 0 0 1 0 0 0 0 1 2 0 0 0 0 1 0 0 0 0 0 0 0 0 0 0 0 0 0 0 0 0 0 0 0 0 0 1 1 0 0 0 0 0 0 1 0 1 0 0 0 0 0 0 1 0 0 0 0 0 0 0 0 0 0 0 1 0 0 0 0 0 0 1 0 0 0 0 0 0 0 1 0 0 0 0 0 1 0 0 0 0 0 0 0 0 0 0 0 0 1 0…
0 0 1 0 1 0 0 0 0 0 0 0 0 0 0 1 0 0 1 0 0 0 0 0 0 0 0 0 0 0 0 0 0 0 0 0 0 0 0 0 0 0 0 0 0 0 0 0 0 0 0 0 0 0 0 1 0 0 0 0 0 0 0 0 0 0 0 0 0 0 0 0 0 0 0 0 0 0 0 0 0 0 0 0 0 0 0 0 0 0 0 0 0 0 0 0 0 0 0 0 0 0 0 0 0 0 0 0 0 0 0 0 0 0 0 0 0 1 0 0 0 0 0 0 0 0 0 0 0 0 0 0 0 0 0 0 0 0 0 0 0 0 0 0 0 0 0 0 0 0 0 0 0 0 0 0 0 0 0 0 0 0 0 0 0 0 0 0 1 0 0 0 0 0 0 0 0 1 0 0 0 0 0 0 0 0 0 0 0 0 0 0 0 0 0 0 0 0 0 0…
0 0 0 0 0 0 0 0 0 0 0 0 0 0 0 0 0 0 0 0 0 0 0 0 0 0 0 0 0 0 0 0 0 0 0 0 1 0 0 0 0 0 0 0 0 0 0 0 0 0 0 0 0 0 0 0 0 0 0 0 0 0 0 0 0 0 0 0 0 0 0 0 0 0 0 0 1 0 0 0 0 0 0 0 0 0 0 0 0 0 0 0 0 0 0 0 0 0 0 0 0 0 0 0 0 0 0 0 0 0 0 0 0 0 0 0 0 0 0 0 0 0 0 0 0 0 0 0 1 0 0 0 0 0 0 0 0 0 0 0 0 0 0 0 0 0 0 0 0 0 0 0 0 0 0 0 0 0 0 0 0 0 0 0 0 0 0 0 0 0 0 0 0 0 0 0 0 0 0 0 0 0 0 0 0 0 0 0 0 0 0 0 0 0 0 0 0 0 0 0…
0 0 0 0 0 0 0 1 0 0 0 0 0 0 0 0 0 0 0 0 0 0 0 0 0 0 0 0 0 0 0 0 0 0 0 0 0 0 0 1 0 0 0 0 0 0 0 0 0 0 0 0 0 0 0 0 0 0 0 0 0 0 0 0 0 0 0 0 0 0 0 0 0 0 0 0 0 0 0 0 0 0 0 0 0 0 0 0 0 1 0 0 0 0 0 0 0 0 0 0 0 0 0 0 1 0 0 0 0 0 0 0 0 0 0 0 0 0 0 0 0 0 0 0 0 0 0 0 0 0 0 0 0 0 0 0 0 0 0 0 0 0 0 0 0 1 0 0 0 0 0 0 0 0 0 0 0 0 0 0 0 0 0 0 0 0 0 0 0 0 0 0 0 0 0 0 0 0 0 0 0 0 0 0 0 0 0 0 0 0 0 0 0 0 0 0 0 0 0 0…
0 0 0 0 0 0 0 0 0 0 0 0 0 0 0 0 0 0 0 0 1 0 0 0 0 0 0 0 0 0 0 0 0 0 0 0 0 0 0 0 0 0 0 0 0 0 1 0 0 0 0 0 0 0 0 0 0 0 0 0 0 0 0 0 0 0 0 0 0 0 0 0 0 0 0 0 0 0 0 0 0 0 0 0 0 0 0 0 0 0 0 0 0 0 0 0 0 0 0 0 0 0 0 1 0 0 0 0 0 0 0 0 0 0 0 0 0 0 0 0 0 0 0 0 0 0 0 0 0 0 0 0 0 0 0 0 0 0 0 0 0 0 0 0 0 0 0 0 0 0 0 0 0 0 0 0 0 0 0 0 0 0 0 0 0 0 0 0 0 0 0 0 0 0 0 0 0 0 1 0 0 0 0 0 0 0 0 0 0 0 0 0 0 0 0 0 0 0 0 0…
0 0 0 0 0 0 0 0 0 0 0 0 0 0 0 0 0 0 0 0 0 0 0 0 0 0 0 0 0 0 0 0 0 0 0 0 0 0 0 0 0 0 0 0 0 0 0 0 0 0 0 0 0 0 0 0 0 0 0 0 0 0 0 0 0 0 0 0 0 0 0 0 0 0 0 0 0 0 0 0 0 0 0 0 0 0 0 0 0 0 0 0 0 0 0 0 0 0 0 0 0 0 0 0 0 0 0 0 0 0 1 0 0 0 0 0 0 0 0 0 0 0 0 0 0 0 0 0 0 0 0 0 0 0 0 0 0 0 0 0 0 0 0 0 0 0 0 0 0 0 0 0 0 0 0 0 0 0 0 0 0 0 0 0 0 0 0 0 0 0 0 0 0 0 0 0 0 0 0 0 0 0 0 0 0 0 0 0 0 0 0 0 0 0 0 0 0 0 0 0…
0 0 0 0 0 0 0 0 0 0 0 0 0 0 0 0 0 0 0 0 0 0 0 0 0 0 0 0 0 0 0 0 0 0 0 0 0 0 0 0 0 0 0 0 0 0 0 0 0 0 0 0 0 0 0 0 0 0 0 0 0 1 0 0 0 0 0 0 0 0 0 0 0 0 0 0 0 0 0 0 0 0 1 0 0 0 0 0 0 0 0 0 0 0 0 0 0 0 0 0 0 0 0 0 0 0 0 0 0 0 0 0 0 0 0 0 0 0 0 0 0 0 0 0 0 0 0 0 0 0 0 0 0 0 0 0 0 0 0 0 0 0 0 0 0 0 0 0 0 0 0 0 0 0 0 0 0 0 0 0 0 0 0 0 0 0 0 0 0 0 0 0 0 0 0 0 0 0 0 0 0 0 0 0 0 0 0 1 0 0 0 0 0 0 0 0 0 0 0 0…
0 0 0 0 0 0 0 0 0 0 0 0 0 0 0 0 0 0 0 0 0 0 0 0 0 0 0 0 0 0 0 0 0 0 0 0 0 0 0 0 0 0 0 0 0 0 0 0 0 0 0 0 0 0 0 0 0 0 0 0 0 0 0 0 0 0 0 0 0 0 0 0 0 0 0 0 0 0 0 0 0 0 0 0 0 0 0 0 0 0 0 0 0 0 0 0 0 0 0 0 0 0 0 0 0 0 0 0 0 0 0 0 0 0 0 0 0 0 0 0 0 0 0 0 0 0 0 0 0 0 0 0 0 0 0 0 0 0 0 0 0 0 0 0 0 0 0 0 0 0 0 0 0 0 0 0 0 0 0 0 0 0 0 0 0 0 0 0 0 0 0 0 0 0 0 0 0 0 0 0 0 0 0 0 0 0 0 0 0 0 0 0 0 0 0 0 0 0 0 0…
0 0 0 0 0 0 0 0 0 0 0 0 0 0 0 0 0 0 0 0 0 0 0 0 0 0 0 0 0 0 0 0 0 0 0 0 0 0 0 0 0 0 0 0 0 0 0 0 0 0 0 0 0 0 0 0 0 0 0 0 0 0 0 0 0 0 0 0 0 0 0 0 0 0 0 0 0 0 0 0 0 0 0 0 0 0 0 0 0 0 0 0 0 0 0 0 0 0 0 0 0 0 0 0 0 0 0 0 0 0 0 0 0 0 0 0 0 0 0 0 0 0 0 0 0 0 0 0 0 0 0 0 0 0 0 0 0 0 0 0 0 0 0 0 0 0 0 0 0 0 0 0 0 0 0 0 0 0 0 0 0 0 0 0 0 0 0 0 0 0 0 0 0 0 0 0 0 0 0 0 0 0 0 0 0 0 0 0 0 0 0 0 0 0 0 0 0 1 0 0…
0 0 0 0 0 0 0 0 0 0 0 0 0 0 0 0 0 0 0 0 0 0 0 0 0 0 0 0 0 0 0 0 0 0 0 0 0 0 0 0 0 0 0 0 0 0 0 0 0 0 0 0 0 0 0 0 0 0 0 0 0 0 0 0 0 0 0 0 0 0 0 0 0 0 0 0 0 0 0 0 0 0 0 0 0 0 0 0 0 0 0 0 0 0 0 0 0 0 0 0 0 0 0 0 0 0 0 0 0 0 0 0 0 0 0 0 0 0 0 0 0 0 0 0 0 0 0 0 0 0 0 0 0 0 0 0 0 0 0 0 0 0 0 0 0 0 0 0 0 0 0 0 0 0 0 0 0 0 0 0 0 0 0 0 0 0 0 0 0 0 0 0 0 0 0 0 0 0 0 0 0 0 0 0 0 0 0 0 0 0 0 0 0 0 0 0 0 0 0 0…
0 0 0 0 0 0 0 0 0 0 0 0 0 0 0 0 0 0 0 0 0 0 0 0 0 0 0 0 0 0 0 0 0 0 0 0 0 0 0 0 0 0 0 0 0 0 0 0 0 0 0 0 0 0 0 0 0 0 0 0 0 0 0 0 0 0 0 0 0 0 0 0 0 0 0 0 0 0 0 0 0 0 0 0 0 0 0 0 0 0 0 0 0 0 0 0 0 0 0 0 0 0 0 0 0 0 0 0 0 0 0 0 0 0 0 0 0 0 0 0 0 0 0 0 0 0 0 0 0 0 0 0 0 0 0 0 0 0 0 0 0 0 0 0 0 0 0 0 0 0 0 0 1 0 0 0 0 0 0 0 0 0 0 0 0 0 0 0 0 0 0 0 0 0 0 0 0 1 0 0 0 0 0 0 0 0 0 0 0 0 0 0 0 0 0 0 0 0 0 0…
0 0 0 0 0 0 0 0 0 0 0 0 0 0 0 0 0 0 0 0 0 0 0 0 0 0 0 0 0 0 0 0 0 0 0 0 0 0 0 0 0 0 0 0 0 0 0 0 0 0 0 0 0 0 0 0 0 0 0 0 0 0 0 0 0 0 0 0 0 0 0 0 0 0 0 0 0 0 0 0 0 0 0 0 0 0 0 0 0 0 0 0 0 0 0 1 0 0 0 0 0 0 0 0 0 0 0 0 0 0 0 0 0 0 0 0 0 0 0 0 0 0 0 0 0 0 0 0 0 0 0 0 0 0 0 0 0 0 0 0 0 0 0 0 0 0 0 0 0 0 0 0 0 0 0 0 0 0 0 0 0 0 0 0 0 0 0 0 0 0 0 0 0 0 0 0 0 0 0 0 0 0 0 0 0 0 0 0 0 0 0 0 0 0 0 0 0 0 0 0…
0 0 0 0 0 0 0 0 0 0 0 0 0 0 0 0 0 0 0 0 0 0 0 0 0 0 0 0 0 0 0 0 0 0 0 0 0 0 0 0 0 0 0 0 0 0 0 0 0 0 0 0 0 0 0 0 0 0 0 0 0 0 0 0 0 0 0 0 0 0 0 0 0 0 0 0 0 0 0 0 0 0 0 0 0 0 0 0 0 0 0 0 0 0 0 0 0 0 0 0 0 0 0 0 0 0 0 0 0 0 0 0 0 0 0 0 0 0 0 0 0 0 0 0 0 0 0 0 0 0 0 0 0 0 0 0 0 0 0 0 0 0 0 0 0 0 0 0 0 0 0 0 0 0 0 0 0 0 0 0 0 0 0 0 0 0 0 0 0 0 0 0 0 0 0 0 0 0 0 0 0 0 0 0 0 0 0 0 0 0 0 0 0 0 0 0 0 0 0 0…
0 0 0 0 0 0 0 0 0 0 0 0 0 0 0 0 0 0 0 0 0 0 0 0 0 0 0 0 0 0 0 0 0 0 0 0 0 0 0 0 0 0 0 0 0 0 0 0 0 0 0 0 0 0 0 0 0 0 0 0 0 0 1 0 0 0 0 0 0 0 0 0 0 0 0 0 0 0 0 0 0 0 0 0 0 0 0 0 0 0 0 0 0 0 0 0 0 0 0 0 0 0 0 0 0 0 0 0 0 0 0 0 0 0 0 0 0 0 0 0 0 0 0 0 0 0 0 0 0 0 0 0 0 0 0 0 0 0 0 0 0 0 0 0 0 0 0 0 0 0 0 0 0 1 0 0 0 0 0 0 0 0 0 0 0 0 0 0 0 0 0 0 0 0 0 0 0 0 0 0 0 0 0 0 0 0 0 0 0 0 0 0 0 0 0 0 0 0 0 0…
0 0 0 0 0 0 0 0 0 0 0 0 0 0 0 0 0 0 0 0 0 0 0 0 0 0 0 0 0 0 0 0 0 0 0 0 0 0 0 0 0 0 0 0 0 0 0 0 0 0 0 0 0 0 0 0 0 0 0 0 0 0 0 0 0 0 0 0 0 0 0 0 0 0 0 0 0 0 0 0 0 0 0 0 0 0 0 0 0 0 0 0 0 0 0 0 0 0 0 0 0 0 0 0 0 0 0 0 0 0 0 0 0 0 0 0 0 0 0 0 0 0 0 0 0 0 0 0 0 0 0 0 0 0 0 0 0 0 0 0 0 0 0 0 0 0 0 0 0 0 0 0 0 0 0 0 0 0 0 0 0 0 0 0 0 0 0 0 0 0 0 0 0 0 0 0 0 0 0 0 0 0 0 0 0 0 0 0 0 0 0 0 0 0 0 0 0 0 0 0…
0 0 0 0 0 0 0 0 0 0 0 0 0 0 0 0 0 0 0 0 0 0 0 0 0 0 0 0 0 0 0 0 0 0 0 0 0 0 0 0 0 0 0 0 0 0 0 0 0 0 0 0 0 0 0 0 0 0 0 0 0 0 0 0 0 0 0 0 0 0 0 0 0 0 0 0 0 0 0 0 0 0 0 0 0 0 0 0 0 0 0 0 0 0 0 0 0 0 0 0 0 0 0 0 0 0 0 0 0 0 0 0 0 0 0 0 0 0 0 0 0 0 0 0 0 0 0 0 0 0 0 0 0 0 0 0 0 0 0 0 0 0 0 0 0 0 0 0 0 0 0 0 0 0 0 0 0 0 0 0 0 0 0 0 0 0 0 0 0 0 0 0 0 0 0 0 0 0 0 0 0 0 0 0 0 0 0 0 0 0 0 0 0 0 0 0 0 0 0 0…
0 0 0 0 0 0 0 0 0 0 0 0 0 0 0 0 0 0 0 0 0 0 0 0 0 0 0 0 0 0 0 0 0 0 0 0 0 0 0 0 0 0 0 0 0 0 0 0 0 0 0 0 0 0 0 0 0 0 0 0 0 0 0 0 0 0 0 0 0 0 0 0 0 0 0 0 0 0 0 0 0 0 0 0 0 0 0 0 0 0 0 0 0 0 0 0 0 0 0 0 0 0 0 0 0 0 0 0 0 0 0 0 0 0 0 0 0 0 0 0 0 0 0 0 0 0 0 0 0 0 0 0 0 0 0 0 0 0 0 0 0 0 0 0 0 0 0 0 0 0 0 0 0 0 0 0 0 0 0 0 0 0 0 0 0 0 0 0 0 0 0 0 0 0 0 0 0 0 0 0 0 0 0 0 1 0 0 0 0 0 0 0 0 0 0 0 0 0 0 0…
0 0 0 0 0 0 0 0 0 0 0 0 0 0 0 0 0 0 0 0 0 0 0 0 0 0 0 0 0 0 0 0 0 0 0 0 0 0 0 0 0 0 0 0 0 0 0 0 0 0 0 0 0 0 0 0 0 0 0 0 0 0 0 0 0 0 0 0 0 0 0 0 0 0 0 0 0 0 0 0 0 0 0 0 0 0 0 0 0 0 0 0 0 0 0 0 0 0 0 0 0 0 0 0 0 0 0 0 0 0 0 0 0 0 0 0 0 0 0 0 0 0 0 0 0 0 0 0 0 0 0 0 0 0 0 0 0 0 0 0 0 0 0 0 0 0 0 0 0 0 0 0 0 0 0 0 0 0 0 0 0 0 0 0 0 0 0 0 0 0 0 0 0 0 0 0 0 0 0 0 0 0 0 0 0 0 0 0 0 0 0 0 0 0 0 0 0 0 0 0…
0 0 0 0 0 0 0 0 0 0 0 0 0 0 0 0 0 0 0 0 0 0 0 0 0 0 0 0 0 0 0 0 0 0 0 0 0 0 0 0 0 0 0 0 0 0 0 0 0 0 0 0 0 0 0 0 0 0 0 0 0 0 0 0 0 0 0 0 0 0 0 0 0 0 0 0 0 0 0 0 0 0 0 0 0 0 0 0 0 0 0 0 0 0 0 0 0 0 0 0 0 0 0 0 0 0 0 0 0 0 0 0 1 0 0 0 0 0 0 0 0 0 0 0 0 0 0 0 0 0 0 0 0 0 0 0 0 0 0 0 0 0 0 0 0 0 0 0 0 0 0 0 0 0 0 0 0 0 0 0 0 0 0 0 0 0 0 0 0 0 0 0 0 0 0 0 0 0 0 0 0 0 0 0 0 0 0 0 0 0 0 0 0 0 0 0 0 0 0 0…
0 0 0 0 0 0 0 0 0 0 0 0 0 0 0 0 0 0 0 0 0 0 0 0 0 0 0 0 0 0 0 0 0 0 0 0 0 0 0 0 0 0 0 0 0 0 0 0 0 0 0 0 0 0 0 0 0 0 0 0 0 0 0 0 0 0 0 0 0 0 0 0 0 0 0 0 0 0 0 0 0 0 0 0 0 0 0 0 0 0 0 0 0 0 0 0 0 0 0 0 0 0 0 0 0 0 0 0 0 0 0 0 0 0 0 0 0 0 0 0 0 0 0 0 0 0 0 0 0 0 0 0 0 0 0 0 0 0 0 0 0 0 0 0 0 0 0 0 0 0 0 0 0 0 0 0 0 0 0 0 0 0 0 0 0 0 0 0 0 0 0 0 0 0 0 0 0 0 0 0 0 0 0 0 0 0 0 0 0 0 0 0 0 0 0 0 0 0 0 0…
0 0 0 0 0 0 0 0 0 0 0 0 0 0 0 0 0 0 0 0 0 0 0 0 0 0 0 0 0 0 0 0 0 0 0 0 0 0 0 0 0 1 0 0 0 0 0 0 0 0 0 0 0 0 0 0 0 0 0 0 0 0 0 0 0 0 0 0 0 0 0 0 0 0 0 0 0 0 0 0 0 0 0 0 0 0 0 0 0 0 0 0 0 0 0 0 0 0 0 0 0 0 0 0 0 0 0 0 0 0 0 0 0 0 0 0 0 0 0 0 0 0 0 0 0 0 0 0 0 0 0 0 0 0 0 0 0 0 0 0 0 0 0 0 0 0 0 0 0 0 0 0 0 0 0 0 0 0 0 0 0 0 0 0 0 0 0 0 0 0 0 0 0 0 0 0 0 0 0 0 0 0 0 0 0 0 0 0 0 0 0 0 0 0 0 0 0 0 0 0…
0 0 0 0 0 0 0 0 0 0 0 0 0 0 0 0 0 0 0 0 0 0 0 0 0 0 0 0 0 0 1 0 0 0 0 0 0 0 0 0 0 0 0 0 0 0 0 0 0 0 0 0 0 0 0 0 0 0 0 0 0 0 0 0 0 0 0 0 0 0 0 0 0 0 0 0 0 0 0 0 0 0 0 0 0 0 0 0 0 0 0 0 0 0 0 0 0 0 0 0 0 0 0 0 0 0 0 0 0 0 0 0 0 0 0 0 0 0 0 0 0 0 0 0 0 0 0 0 0 0 0 0 0 0 0 0 0 0 0 0 0 0 0 0 0 0 0 0 0 0 0 0 0 0 0 0 0 0 0 0 0 0 0 0 0 0 0 0 0 0 0 0 0 0 0 0 0 0 0 0 0 0 0 0 0 0 0 0 0 0 0 0 0 0 0 0 0 0 0 0…
0 0 0 0 0 0 0 0 0 0 0 0 0 0 0 0 0 0 0 0 0 0 0 0 0 0 0 0 0 0 0 0 0 0 0 0 0 0 0 0 0 0 0 0 0 0 0 1 0 0 0 0 0 0 0 0 0 0 0 0 0 0 0 0 0 0 0 0 0 0 0 0 0 0 0 0 0 0 0 0 0 0 0 0 0 0 0 0 0 0 0 0 0 0 0 0 0 0 0 0 0 0 0 0 0 0 0 0 0 0 0 0 0 0 0 0 0 0 0 0 0 0 0 0 0 0 0 0 0 0 0 0 0 0 0 0 0 0 0 0 0 0 0 0 0 0 0 0 0 0 0 1 0 0 0 0 0 0 0 0 0 0 0 0 0 0 0 0 0 0 0 0 0 0 0 0 0 0 0 0 0 0 0 0 0 0 0 0 0 0 0 0 0 0 0 0 0 0 0 0…
0 0 0 0 0 0 0 0 0 0 0 0 0 0 0 0 0 0 0 0 0 0 0 0 0 0 0 0 0 0 0 0 0 0 0 0 0 0 0 0 0 0 0 0 0 0 0 0 0 0 0 0 0 0 0 0 0 0 0 0 0 0 0 0 0 0 0 0 0 0 0 0 0 0 0 0 0 0 0 0 0 0 0 0 0 0 0 0 0 0 0 0 0 0 0 0 0 0 0 0 0 0 0 0 0 0 0 0 0 0 0 0 0 0 0 0 0 0 0 0 0 0 0 0 0 0 0 0 0 0 0 0 0 0 0 0 0 0 0 0 0 0 0 0 0 0 0 0 0 0 0 0 0 0 0 0 0 0 0 0 0 0 0 0 0 0 0 0 0 0 0 0 0 0 0 0 0 0 0 0 0 0 0 0 0 0 0 0 0 0 0 0 0 0 0 0 0 0 0 0…
0 0 0 0 0 0 0 0 0 0 0 0 0 0 0 0 0 0 0 0 0 0 0 0 0 0 0 0 0 0 0 0 0 0 0 0 0 0 0 0 0 0 0 0 0 0 0 0 0 0 0 0 0 0 0 0 0 0 0 0 0 0 0 0 0 0 0 0 0 0 0 0 0 0 0 0 0 0 0 0 0 1 0 0 0 0 0 0 0 0 0 0 0 0 0 0 0 0 0 0 0 0 0 0 0 0 0 0 0 0 0 0 0 0 0 0 0 0 0 0 0 0 0 0 0 0 0 0 0 0 0 0 0 0 0 0 0 0 0 0 0 0 0 0 0 0 0 0 0 0 0 0 0 0 0 0 0 0 0 0 0 1 0 0 0 0 0 0 0 0 0 0 0 0 0 0 0 0 0 0 0 0 0 0 0 0 0 0 0 0 0 0 0 0 0 0 0 0 0 0…
0 0 0 0 0 0 0 0 0 0 0 0 0 0 0 0 0 0 0 0 0 0 0 0 0 0 0 0 0 0 0 0 0 0 0 0 0 0 0 0 0 0 0 0 0 0 0 0 0 0 0 0 0 0 0 0 0 0 0 0 0 0 0 0 0 0 0 0 0 0 0 0 0 0 0 0 0 0 0 0 0 0 0 0 0 0 0 0 0 0 0 0 0 0 0 0 0 0 0 0 0 0 0 0 0 0 0 0 0 0 0 0 0 0 0 0 0 0 0 0 0 0 0 0 0 0 0 0 0 0 0 0 0 0 0 0 0 0 0 0 0 0 0 0 0 0 0 0 0 0 0 0 0 0 0 0 0 0 0 0 0 0 0 0 0 0 0 0 0 0 0 0 0 0 0 0 0 0 0 0 0 0 0 0 0 0 0 0 0 0 0 0 0 0 0 0 0 0 0 0…
0 0 0 0 0 1 0 0 0 0 0 0 0 0 0 0 0 0 0 0 0 0 0 0 0 0 0 0 0 0 0 0 0 0 0 0 0 0 0 0 0 0 0 0 1 0 0 0 0 0 0 0 0 0 0 0 0 0 0 0 0 0 0 0 0 0 0 0 0 0 0 0 0 0 0 0 0 0 0 0 0 0 0 0 0 0 0 0 0 0 0 0 0 0 0 0 0 0 0 0 0 0 0 0 0 0 0 0 0 0 0 0 0 0 0 0 0 0 0 0 0 0 0 0 0 0 0 0 0 0 0 0 0 0 0 0 0 0 0 0 0 0 0 0 0 0 0 0 0 0 0 0 0 0 0 0 0 0 0 0 0 0 0 0 0 0 0 0 0 0 0 0 0 0 0 0 0 0 0 0 0 0 0 0 0 0 0 0 0 0 0 0 0 0 0 0 0 0 0 0…
0 0 0 0 0 0 0 0 0 0 0 0 0 0 0 0 0 0 0 0 0 0 0 0 0 0 0 0 0 0 0 0 0 0 0 0 0 0 0 0 0 0 0 0 0 0 0 0 0 0 0 0 0 0 0 0 0 0 0 0 0 0 0 0 0 0 0 0 0 0 0 0 0 0 0 0 0 0 0 0 0 0 0 0 0 0 0 0 0 0 0 0 0 0 0 0 0 0 0 0 0 0 0 0 0 0 0 0 0 0 0 0 0 0 0 0 0 0 0 0 0 0 0 0 0 0 0 0 0 0 0 0 0 0 0 0 0 0 0 0 0 0 0 0 0 0 0 0 0 0 0 0 0 0 0 0 0 0 0 0 0 0 0 0 0 0 0 0 0 0 0 0 0 0 0 0 0 0 0 0 0 0 0 0 0 0 0 0 0 0 0 0 0 0 0 0 0 0 0 0…
0 0 0 0 0 0 0 0 0 0 0 0 0 0 0 0 0 0 0 0 0 0 0 0 0 0 0 0 0 0 0 0 0 0 0 0 0 0 0 0 0 0 0 0 0 0 0 0 0 0 0 0 0 0 0 0 0 0 0 0 0 0 0 0 0 0 0 0 0 0 0 0 0 0 0 0 0 0 0 0 0 0 0 0 0 0 0 0 0 0 0 0 0 0 0 0 0 0 0 0 0 0 0 0 0 0 0 0 0 0 0 0 0 0 0 0 0 0 0 0 0 0 0 0 0 0 0 0 0 0 0 0 0 0 1 0 0 0 0 0 0 0 0 0 0 0 0 0 0 0 0 0 0 0 0 0 0 0 0 0 0 0 0 0 0 0 0 0 0 0 0 0 0 0 0 0 0 0 0 0 0 0 0 0 0 0 0 0 0 0 0 0 0 0 0 0 0 0 0 0…
0 0 0 0 0 0 0 0 0 0 0 0 0 0 0 0 0 0 0 0 0 0 0 0 0 0 0 0 0 0 0 0 0 0 0 0 0 0 0 0 0 0 0 0 0 0 0 0 0 0 0 0 0 0 0 0 0 0 0 0 0 0 0 0 0 0 0 0 0 0 0 0 0 0 0 0 0 0 0 0 0 0 0 0 1 0 0 0 0 0 0 0 0 0 0 0 0 0 0 0 0 0 0 0 0 0 0 0 0 0 0 0 0 0 0 0 0 0 0 0 0 0 0 1 0 0 0 0 0 0 0 0 0 0 0 0 0 0 0 0 0 0 0 0 0 0 0 0 0 0 0 0 0 0 0 0 0 0 0 0 0 0 0 0 0 0 0 0 0 0 0 0 0 0 0 0 0 0 0 0 0 0 0 0 0 0 0 0 0 0 0 0 0 0 0 0 0 0 0 0…
0 0 0 0 0 0 0 0 0 0 0 0 0 0 0 0 0 0 0 0 0 0 0 0 0 0 0 0 0 0 1 0 0 0 0 0 0 0 0 0 0 0 0 0 0 0 0 0 0 0 0 0 0 0 0 0 0 0 0 0 0 0 0 0 0 0 0 0 0 0 0 0 0 0 0 0 0 0 0 0 0 0 0 0 0 0 0 0 0 0 0 0 0 0 0 0 0 0 0 0 0 0 0 0 0 0 0 0 0 1 0 0 0 0 0 0 0 0 0 0 0 0 0 0 0 0 0 0 0 0 0 0 0 0 0 0 0 0 0 0 0 0 0 0 0 0 0 0 0 0 0 0 0 0 0 0 0 0 0 0 0 0 0 0 0 0 0 0 0 0 0 0 0 0 0 0 0 0 0 0 0 0 0 0 0 0 0 0 1 0 0 0 0 0 0 0 0 0 0 0…
0 0 0 0 0 0 0 0 0 0 0 0 0 0 0 0 0 0 0 0 0 0 0 0 0 0 0 0 0 0 0 0 0 0 0 0 0 0 0 0 0 0 0 0 0 0 0 0 0 0 0 0 0 0 0 0 0 0 0 0 0 1 0 0 0 0 0 0 0 0 0 0 0 0 0 0 0 0 0 0 0 0 0 0 0 0 0 0 0 0 0 0 0 0 0 0 0 0 0 0 0 0 0 0 0 0 0 0 0 0 0 0 0 0 0 0 0 0 0 0 0 0 0 0 0 0 0 0 0 0 0 0 0 0 0 0 0 0 0 0 0 0 0 0 0 0 0 0 0 0 0 0 0 0 0 0 0 0 0 0 0 0 0 0 0 0 0 0 0 0 0 0 0 0 0 0 0 0 0 0 0 0 0 0 0 0 0 0 0 0 0 0 0 0 0 0 0 0 0 0…
0 0 0 0 0 0 0 0 0 0 0 0 0 0 0 0 0 0 0 0 0 0 0 0 0 0 0 0 0 0 0 0 0 0 0 0 0 0 0 0 0 0 0 0 0 0 0 0 0 0 0 0 0 0 0 0 0 0 0 0 0 0 0 0 0 0 0 0 0 0 0 0 0 0 0 0 0 0 0 0 0 0 0 0 0 0 0 0 0 0 0 0 0 0 0 0 0 0 0 0 0 0 0 0 0 0 0 0 0 0 0 0 0 0 0 0 0 0 0 0 0 0 0 0 0 0 0 0 0 0 0 0 0 0 0 0 0 0 0 0 0 0 0 0 0 0 0 0 0 0 0 0 0 0 0 0 0 0 0 0 0 0 0 0 0 0 0 0 0 0 0 0 0 0 0 0 0 0 0 0 0 0 0 0 0 0 0 0 0 0 0 0 0 0 0 0 0 0 0 0…
0 0 0 0 0 0 0 0 0 0 0 0 0 0 0 0 0 0 0 0 0 0 0 0 0 0 0 0 0 0 0 0 0 0 0 0 0 0 0 0 0 0 0 0 0 0 0 0 0 0 0 0 0 0 0 0 0 0 0 0 0 0 0 0 0 0 0 0 0 0 0 0 0 0 0 0 0 0 0 0 0 0 0 0 0 0 0 0 0 0 0 0 0 0 0 0 0 0 0 0 0 0 0 0 0 0 0 0 0 0 0 0 0 0 0 0 0 0 0 0 0 0 0 0 0 0 0 0 0 0 0 0 0 0 0 0 0 0 0 0 0 0 0 0 0 0 0 0 0 0 1 0 0 0 0 0 0 0 0 0 0 0 0 0 0 0 0 0 0 0 0 0 0 0 0 0 0 0 0 0 0 0 0 0 0 0 0 0 0 0 0 1 0 0 0 0 0 0 0 0…
0 0 0 0 0 0 0 0 0 0 0 0 0 0 0 0 0 0 0 1 0 0 0 0 0 0 0 0 0 0 0 0 0 0 0 0 0 0 0 0 0 0 0 0 0 0 0 0 0 0 0 0 0 0 0 0 0 0 0 0 0 0 0 0 0 0 0 0 0 0 0 0 0 0 0 0 0 0 0 0 0 0 0 0 0 0 0 0 0 0 0 0 0 0 0 0 0 0 0 0 0 0 1 0 0 0 0 0 0 0 0 0 0 0 0 0 0 0 0 0 0 0 0 0 0 0 0 0 0 0 0 0 0 0 0 0 0 0 0 0 0 0 0 0 0 0 0 0 0 0 0 0 0 0 0 0 0 0 0 0 0 0 0 0 0 0 0 0 0 0 0 0 0 0 0 0 0 0 0 0 0 0 0 0 0 0 0 0 0 0 0 0 0 0 0 0 0 0 0 0…
0 0 0 0 0 0 0 0 0 0 0 0 0 0 0 0 0 0 0 0 0 0 0 0 0 0 0 0 0 0 0 0 0 0 0 0 0 0 0 0 0 0 0 0 0 0 0 0 0 0 0 0 0 0 0 0 0 0 0 0 0 0 0 0 0 0 0 0 0 0 0 0 0 0 0 0 0 0 0 0 0 0 0 0 0 0 0 0 0 0 0 0 0 0 0 0 0 0 0 0 0 0 0 0 0 0 0 0 0 0 0 0 0 0 0 0 0 0 0 1 0 0 0 0 0 0 0 0 0 0 0 0 0 0 0 0 0 0 0 0 0 0 0 0 0 0 0 0 0 0 0 0 0 0 0 0 0 0 0 0 0 0 0 0 0 0 0 0 0 0 0 0 0 0 0 0 0 0 0 0 0 0 0 0 0 0 0 0 0 0 0 0 0 0 0 0 0 0 0 0…
0 0 0 0 0 0 0 0 0 0 0 0 0 0 0 0 0 0 0 0 0 0 0 0 0 0 0 0 0 0 0 0 0 0 0 0 0 0 1 0 0 0 0 0 0 0 0 0 0 0 0 0 0 0 0 0 0 0 0 0 0 0 0 0 0 0 0 0 0 0 0 0 0 0 0 0 0 0 0 0 0 0 0 0 0 0 0 0 0 0 0 0 0 0 0 0 0 0 0 0 0 0 0 0 0 1 0 0 0 0 0 0 0 0 0 0 0 0 0 0 0 0 0 0 0 0 0 0 0 0 0 0 0 1 0 0 0 0 0 0 0 0 0 0 0 0 0 0 0 0 0 0 0 0 0 0 0 0 0 0 0 0 0 0 0 0 0 0 0 0 0 0 1 0 0 0 0 0 0 0 0 1 0 0 0 0 0 0 0 0 0 0 0 0 0 0 0 0 0 0…
0 0 0 0 0 0 0 0 0 0 0 0 0 0 0 0 0 0 0 0 0 0 0 0 0 0 0 0 0 0 0 0 0 0 0 0 0 0 0 0 0 0 0 0 0 0 0 0 0 0 0 0 0 0 0 0 0 0 0 0 0 0 0 1 0 0 0 0 0 0 0 0 0 0 0 0 0 0 0 0 0 1 0 0 0 0 0 0 0 0 0 0 0 0 0 0 0 0 0 0 0 0 0 0 0 0 0 0 0 0 0 0 0 0 0 0 0 0 0 0 0 0 0 0 0 0 0 0 0 0 0 0 0 0 0 0 0 0 0 0 0 0 0 0 0 1 0 0 0 0 0 0 0 0 0 0 0 0 0 0 0 0 0 0 0 0 0 0 0 0 0 0 0 0 0 0 0 0 0 0 0 0 0 0 0 0 0 0 0 0 0 0 0 0 0 0 0 0 0 0…
0 0 0 0 0 0 0 0 0 0 0 1 0 0 0 0 0 0 0 0 0 0 0 0 0 0 0 0 0 0 0 0 0 0 0 0 0 0 0 0 0 0 0 0 0 0 0 0 0 0 0 0 0 0 0 0 0 0 0 0 1 0 0 0 0 0 0 0 0 0 0 0 0 0 0 0 0 0 0 0 0 0 0 0 0 0 0 0 0 0 0 0 0 0 0 0 0 0 0 0 0 0 0 0 0 0 0 0 0 0 0 0 0 0 0 0 0 0 0 0 0 0 0 0 0 0 0 0 0 0 0 0 0 0 0 0 0 0 0 0 0 0 0 0 0 0 0 0 0 0 0 0 0 0 0 0 0 0 0 0 0 0 0 0 0 0 0 0 0 0 0 0 0 0 0 0 0 0 0 0 0 0 0 0 0 0 0 0 0 0 0 0 0 0 0 0 0 0 0 0…
0 0 0 0 0 0 0 0 0 0 0 0 0 0 0 0 0 0 0 0 0 0 0 0 0 0 0 0 0 0 0 0 0 0 0 0 0 0 0 0 0 0 0 0 0 0 0 0 0 0 0 0 0 0 0 0 1 0 0 0 0 0 0 0 0 0 0 0 0 0 0 0 0 1 0 0 0 0 0 0 0 0 0 0 0 0 0 0 0 0 0 0 0 0 0 0 0 0 0 0 0 0 0 0 0 0 0 0 0 0 0 0 0 0 0 0 0 0 0 0 0 0 0 0 0 0 0 0 0 0 0 0 0 0 0 0 0 0 0 0 0 0 0 0 0 0 0 0 0 0 0 0 0 0 0 0 0 0 0 0 0 0 0 0 0 0 0 0 0 0 0 0 0 0 0 0 0 0 0 0 0 0 0 0 0 0 0 0 0 0 0 0 0 0 0 0 0 0 0 0…
0 0 0 0 0 0 0 0 0 0 0 0 0 0 1 0 0 0 0 0 0 0 0 0 0 0 0 0 0 0 0 0 0 0 0 0 0 0 0 0 0 1 0 1 0 0 0 0 0 0 0 0 0 0 0 0 0 1 0 0 0 0 0 0 0 0 0 0 0 0 0 0 0 0 0 0 0 0 0 0 0 0 0 0 0 0 0 0 0 0 0 0 0 0 1 0 0 0 0 0 0 0 0 0 0 0 0 0 0 0 0 0 0 0 0 0 0 0 0 0 0 0 0 0 0 0 0 0 0 0 0 0 0 0 0 0 0 0 0 0 0 0 0 0 0 0 0 0 0 0 0 0 0 0 0 0 0 0 0 0 0 0 0 0 0 0 0 0 0 0 1 0 0 0 0 0 0 0 0 0 0 1 0 0 0 0 0 0 0 0 0 0 1 0 0 0 0 0 0 0…
0 0 0 0 0 0 0 1 0 0 0 1 0 0 0 0 0 0 0 0 0 0 0 0 0 0 0 0 0 0 0 0 0 0 0 0 0 0 0 0 0 0 0 0 0 0 0 0 0 0 0 0 0 0 0 0 0 0 0 0 0 0 0 0 0 0 0 0 1 0 1 0 0 0 0 0 0 0 0 0 0 0 0 0 0 0 0 0 0 0 0 0 0 0 0 0 0 0 0 0 0 0 0 0 0 1 0 0 0 0 0 0 0 0 0 0 0 0 0 0 0 0 0 0 0 0 0 0 0 0 0 0 0 0 0 0 0 0 1 0 0 0 0 0 1 0 0 0 1 0 0 0 0 0 0 0 0 0 0 0 0 0 0 1 0 0 0 0 0 0 0 1 0 0 0 0 0 0 0 0 0 0 0 0 0 0 0 0 0 0 0 0 0 0 1 0 0 1 0 0…
0 0 0 0 0 0 0 0 0 0 0 1 0 0 0 0 0 0 0 0 0 0 0 0 0 0 0 0 0 0 0 1 0 0 0 0 0 0 0 0 1 0 0 0 1 0 0 0 0 0 0 0 0 0 0 0 0 0 0 0 1 0 0 0 0 0 0 0 0 0 0 0 1 0 0 0 0 0 0 0 0 0 0 0 1 0 0 0 1 0 0 0 0 0 0 0 1 0 0 0 0 0 1 0 0 0 0 0 0 0 0 1 0 1 0 0 4 0 0 1 0 0 0 0 0 0 1 0 1 0 0 0 0 0 0 0 0 0 0 0 1 0 1 0 0 0 0 0 1 0 0 0 0 0 0 0 0 0 0 1 0 0 0 0 0 0 0 0 0 0 0 0 0 0 0 0 0 0 0 0 1 0 0 0 0 0 0 1 0 0 0 0 0 0 1 1 0 0 0 0…
1 1 0 0 0 0 0 0 0 0 0 0 0 0 0 0 0 0 0 0 1 1 0 0 0 0 0 0 0 1 0 0 0 0 1 0 1 0 0 0 0 0 0 0 2 1 0 0 0 1 1 0 0 0 0 0 0 0 0 0 0 0 2 1 0 0 0 0 0 0 1 0 0 1 0 0 0 0 0 0 0 0 0 0 0 0 1 0 0 0 0 1 1 0 0 0 0 0 0 0 0 0 0 0 0 0 0 1 1 0 1 0 1 0 1 0 0 0 0 0 0 0 0 0 1 0 0 0 0 0 0 0 0 0 0 0 0 0 2 0 0 0 0 0 0 0 1 0 0 0 0 0 0 0 0 0 1 1 0 0 0 1 0 0 1 1 0 0 1 1 0 0 0 2 1 0 0 0 1 0 2 0 0 0 0 0 0 0 0 0 0 0 0 0 0 0 0 0 1 0…
1 0 0 0 0 1 1 0 1 0 1 0 1 0 1 1 0 0 0 0 0 0 0 0 1 1 2 2 0 0 1 0 0 0 0 0 1 1 1 1 0 0 0 2 0 0 1 0 0 0 0 0 0 2 0 0 0 0 0 0 0 2 2 0 0 0 0 0 0 0 0 2 0 1 0 1 2 1 1 0 0 1 1 1 0 0 0 0 0 0 1 1 0 0 0 0 0 0 0 0 3 0 1 0 1 0 1 0 2 0 0 0 0 0 0 0 0 0 1 0 0 1 0 0 0 1 0 0 0 0 0 1 0 0 0 0 0 0 0 1 0 0 1 0 1 0 0 1 0 1 0 1 0 0 1 0 0 0 0 0 0 1 0 1 3 0 0 1 0 0 1 2 1 0 0 0 1 0 1 0 1 0 0 0 1 0 0 0 0 1 0 0 0 0 0 1 0 0 0 0…
1 0 1 1 1 1 0 0 1 2 1 1 0 1 2 3 2 1 0 1 1 0 1 1 0 0 0 0 0 0 0 1 0 1 1 0 3 1 1 0 1 1 0 0 1 2 0 2 1 1 1 0 0 0 0 0 0 1 2 1 1 0 0 1 1 0 1 1 0 0 1 0 1 0 0 1 1 0 1 0 0 1 0 0 1 0 1 0 1 0 1 0 1 0 0 4 0 0 1 0 0 0 0 1 1 0 0 1 0 0 0 0 1 0 0 0 1 1 0 4 0 0 0 0 1 0 0 0 0 1 1 2 0 0 0 0 1 0 0 0 1 0 0 0 0 1 0 0 0 2 0 0 0 1 1 0 1 0 1 0 1 1 0 0 0 0 0 0 0 0 0 0 1 0 1 0 0 0 0 0 0 0 0 0 0 0 1 1 0 0 1 0 1 1 0 0 0 0 0 0…
1 1 1 1 1 0 1 0 1 0 2 3 4 0 0 1 1 1 2 0 0 3 3 1 2 2 1 0 3 0 0 4 0 0 2 2 0 1 0 0 2 1 2 1 1 0 1 1 1 1 0 2 2 2 2 4 0 1 2 0 1 0 0 0 4 0 1 1 3 0 0 2 1 1 1 0 2 0 0 0 1 0 1 0 1 0 2 1 2 1 0 2 0 2 1 3 0 1 2 1 3 0 1 0 0 2 0 0 1 2 2 0 0 0 0 0 2 0 0 1 0 4 0 0 1 0 0 0 0 2 1 0 0 1 0 2 0 1 1 1 1 0 1 0 0 0 0 0 0 1 0 0 0 0 1 3 0 0 0 0 0 0 0 1 1 1 2 2 1 0 1 0 0 2 0 0 1 1 1 0 0 1 0 0 0 0 1 1 0 0 0 0 0 0 2 0 0 2 1 0…
3 3 2 3 1 2 4 1 3 2 1 1 4 0 1 1 2 0 0 3 0 0 1 3 1 2 0 2 2 3 1 2 4 1 0 1 2 5 2 2 1 2 1 4 5 3 2 2 2 1 1 0 2 2 2 1 1 1 4 1 0 0 1 2 0 4 1 4 2 0 0 2 1 2 1 1 1 0 0 2 1 0 1 1 4 1 2 0 2 0 1 1 1 4 2 3 0 0 1 1 4 1 0 2 3 0 0 0 2 3 2 1 3 1 1 2 1 0 2 2 0 1 1 2 0 0 1 0 0 1 1 0 0 1 1 1 1 1 0 1 1 1 0 0 0 1 0 1 1 2 0 0 0 1 3 2 0 0 2 2 1 1 0 1 1 0 0 1 0 0 0 1 0 1 2 2 1 0 1 2 1 1 0 1 0 1 0 1 1 0 0 1 0 0 1 1 1 3 3 0…
0 0 2 0 0 2 4 4 1 2 1 2 1 2 2 1 0 1 1 1 1 3 1 1 1 0 0 0 0 3 1 0 1 2 1 2 3 0 0 3 1 2 2 3 2 1 3 0 3 2 2 0 1 0 1 1 1 0 2 1 1 1 0 3 5 3 1 0 2 3 1 1 1 2 4 1 2 1 1 2 0 0 1 1 1 2 2 1 1 1 0 1 1 1 0 4 0 1 3 2 1 0 1 0 1 0 1 7 4 0 1 3 1 1 0 1 0 0 0 1 2 0 1 0 0 2 0 0 2 1 0 0 0 1 2 2 0 2 2 2 1 0 0 2 1 0 0 3 1 0 0 1 0 1 0 4 0 0 1 1 1 0 1 2 0 0 0 0 1 1 1 0 1 0 2 1 0 0 1 2 0 0 1 0 0 1 0 0 0 1 0 0 0 0 0 2 0 1 2 0…
3 2 0 0 1 1 1 1 1 2 0 2 2 2 0 1 2 0 1 0 1 1 3 1 0 2 1 0 1 0 1 2 3 2 2 1 1 4 0 1 2 1 0 0 2 0 2 1 1 0 0 1 2 0 2 1 2 0 2 2 1 1 0 0 0 1 0 1 2 1 0 0 1 1 0 0 0 2 2 2 2 0 1 0 2 1 1 0 0 1 0 1 0 1 1 0 0 1 1 1 0 0 0 1 1 1 0 0 0 1 0 0 1 3 1 0 1 1 0 1 1 1 1 0 0 0 0 0 2 0 0 1 0 1 0 0 0 1 1 1 0 2 1 3 0 1 0 1 1 0 1 0 0 0 1 0 0 0 0 0 0 0 1 0 0 0 0 1 0 0 1 0 0 1 1 0 0 3 0 0 2 1 0 1 0 0 1 0 0 0 1 2 0 1 1 0 0 2 0 2…
1 1 2 1 1 0 1 2 1 0 1 1 0 1 2 0 0 0 1 2 1 1 1 0 3 1 0 3 2 1 0 1 2 3 0 3 3 0 1 1 0 0 1 1 0 0 0 0 1 0 2 2 0 1 2 1 1 0 4 0 1 0 0 0 3 1 1 1 0 2 3 2 1 2 1 2 0 0 0 0 0 2 0 2 1 2 0 3 2 0 1 1 2 0 0 0 2 0 2 1 2 3 0 2 2 2 0 0 0 2 0 0 1 1 0 1 0 1 0 0 1 1 0 2 1 0 1 1 0 1 0 0 0 0 2 0 0 0 0 0 0 1 1 0 0 0 0 1 0 0 0 3 1 0 1 0 0 0 1 2 0 0 0 1 0 1 0 0 0 0 0 0 1 1 0 0 0 0 0 0 1 0 1 0 0 1 1 0 0 1 0 0 4 0 2 1 1 0 1 0…
0 1 2 0 1 1 1 1 0 1 2 0 0 0 0 3 0 1 1 0 0 3 2 1 1 1 0 0 1 0 2 0 0 0 1 2 0 0 0 1 1 1 1 0 1 1 0 2 0 0 1 1 1 0 2 0 1 0 0 2 2 0 0 1 2 0 0 2 1 1 0 2 1 0 2 0 1 1 1 3 0 0 0 1 1 0 0 2 2 1 0 0 0 2 1 0 2 1 0 4 1 0 1 1 0 0 0 1 0 0 0 1 1 0 0 0 0 2 0 0 0 0 1 0 1 1 0 1 0 0 1 0 0 0 0 0 0 0 1 2 2 1 0 1 0 1 0 1 0 2 0 1 1 0 0 0 1 0 0 1 0 0 0 1 1 0 1 0 0 1 1 0 0 1 1 0 0 1 0 0 1 0 0 1 1 0 2 0 0 0 0 0 1 1 0 0 1 1 1 1…
KorB_CTP
20230411-154149 Kymograph 53_B-channel_photon-counts_[0-180]px_[0-1608]tlines
Kymograph B-channel ASCII Matrix file
X Amplitude: 36.0603648 s
Y Amplitude: 18.0 um
Z Amplitude: 42 a.u.
1 6 3 0 5 0 1 3 1 4 1 2 5 2 1 2 2 2 0 1 2 2 2 1 1 1 3 2 0 0 2 2 0 2 0 2 1 2 1 1 1 0 3 5 0 1 3 3 0 0 0 1 1 0 0 2 1 6 1 3 1 2 1 4 2 1 2 0 1 0 1 3 1 1 0 0 0 2 3 3 1 1 2 0 1 2 1 0 2 1 0 0 0 1 1 1 2 0 1 2 3 1 0 0 0 2 0 2 0 1 3 1 2 2 1 1 1 1 0 1 2 0 2 1 2 0 1 1 1 0 1 0 2 0 1 1 1 1 1 0 1 0 1 1 2 1 1 0 0 1 2 0 3 0 0 1 4 0 2 3 2 4 4 3 2 2 2 2 0 1 0 0 2 1 2 3 1 0 2 2 2 1 3 3 0 2 2 2 0 1 1 0 1 1 1 2 1 1 2 0…
2 2 2 0 5 1 3 2 0 2 2 1 2 1 1 5 1 2 2 0 4 1 0 0 1 0 1 2 3 0 2 1 0 2 2 0 2 1 1 1 0 0 2 1 2 0 1 2 4 4 1 2 0 1 1 0 0 1 0 0 1 2 3 3 0 3 4 0 1 0 1 2 2 0 0 1 2 5 2 1 1 0 0 1 1 2 0 0 1 0 1 0 0 0 2 0 1 2 1 5 4 0 1 2 0 0 0 0 0 4 0 1 0 2 1 0 1 1 1 2 0 1 0 2 1 0 1 2 2 1 1 0 1 1 3 0 2 1 1 3 2 5 0 0 2 2 0 1 0 3 1 1 2 1 0 0 0 0 2 1 0 0 2 2 4 2 4 0 1 3 2 1 0 3 3 1 3 3 3 0 3 2 1 0 1 1 1 2 0 0 1 1 4 1 2 2 1 0 1 1…
1 4 4 5 2 0 1 0 1 3 1 2 3 4 1 1 0 2 2 1 2 1 3 3 0 1 2 0 1 1 2 3 3 2 2 0 1 0 3 2 1 2 1 3 2 0 1 2 0 1 1 0 3 1 1 2 2 1 4 1 0 1 1 4 2 3 2 2 2 1 1 2 1 1 0 1 3 3 0 1 4 0 1 2 1 2 1 2 1 2 2 1 4 0 2 3 1 1 2 3 3 2 2 1 2 0 1 1 2 2 1 1 0 2 1 2 0 2 2 0 3 2 1 1 1 0 1 2 4 0 2 1 1 3 1 1 2 3 0 1 2 3 0 1 2 1 5 2 2 0 2 3 3 1 1 6 2 0 0 1 1 3 3 0 2 3 2 1 1 2 1 2 0 1 2 2 2 0 1 3 2 1 1 1 0 2 1 0 1 2 7 0 1 2 0 3 0 1 0 2…
0 1 5 2 2 2 1 1 3 2 1 1 3 1 3 2 1 1 0 0 4 3 2 0 5 1 1 1 1 1 5 0 1 1 1 2 0 4 1 3 2 1 1 2 0 1 2 4 2 0 2 1 2 4 1 1 2 0 3 2 0 1 2 1 3 2 2 1 1 5 1 2 1 1 0 2 2 1 2 0 0 6 0 2 0 2 0 0 1 3 0 1 2 2 0 0 0 5 3 0 3 3 2 3 0 2 0 2 0 0 0 2 3 1 1 2 0 2 1 3 0 0 2 2 0 1 1 2 1 3 1 2 1 1 0 2 2 1 2 2 0 1 1 2 2 3 3 0 2 4 1 1 3 1 2 2 0 1 2 1 2 1 4 2 1 2 2 1 2 1 1 0 2 3 1 1 1 1 1 2 3 1 3 5 1 2 3 0 1 0 3 3 1 2 4 4 1 1 0 3…
0 6 5 4 2 3 0 2 4 3 1 2 1 3 1 1 0 3 1 1 1 1 1 0 2 0 1 0 0 1 0 4 1 2 0 3 2 4 1 1 0 1 2 0 2 0 1 3 3 0 1 2 1 1 2 2 3 5 2 3 1 0 2 5 1 0 2 2 1 2 3 4 1 0 2 0 2 1 1 1 2 0 1 0 3 0 1 2 0 2 1 1 1 0 1 1 4 4 2 5 1 0 3 0 0 2 0 0 0 0 1 0 1 0 3 1 1 2 2 1 2 1 1 0 1 0 2 3 0 3 2 2 3 1 2 0 0 1 0 2 0 2 1 1 0 1 1 4 1 2 3 1 1 0 7 0 3 1 1 4 2 2 3 5 3 3 4 0 2 0 3 0 2 2 0 1 1 3 0 2 1 1 1 0 1 2 3 0 0 1 1 3 2 3 3 2 3 0 2 2…
2 1 2 1 1 4 3 1 3 2 1 1 5 2 3 3 2 3 0 1 1 1 4 2 0 2 1 1 3 1 2 1 1 4 3 3 1 1 2 2 1 2 3 2 4 1 2 3 0 0 1 1 1 6 1 3 2 1 1 2 1 5 2 4 4 3 1 2 1 1 4 1 1 1 1 3 1 2 3 3 4 1 2 2 4 2 2 5 1 3 0 2 2 1 0 0 2 2 4 1 5 2 2 2 2 1 2 1 0 0 1 3 3 2 1 0 1 0 0 2 1 0 1 3 1 0 2 1 2 2 2 2 1 2 0 0 1 0 2 3 2 1 2 4 3 5 0 0 1 4 2 3 3 1 2 4 1 1 2 1 1 0 2 2 1 2 4 2 5 1 1 1 1 1 0 1 2 1 1 1 3 0 2 3 0 2 0 0 2 0 1 2 0 2 2 1 1 3 1 0…
0 2 0 6 2 0 2 1 0 1 0 3 1 0 2 1 1 2 1 0 3 1 1 0 1 2 2 2 3 1 2 3 1 4 1 2 3 4 0 3 0 1 1 3 2 0 2 1 2 3 1 2 2 1 0 0 1 3 3 3 1 3 2 1 2 0 5 1 5 1 3 2 2 1 2 3 1 2 1 2 1 1 2 4 3 3 2 1 1 0 3 0 2 1 1 1 1 5 2 5 3 0 1 0 0 1 0 0 3 1 2 1 1 1 1 1 0 2 1 1 2 3 1 2 0 0 2 3 3 2 0 1 1 2 4 1 2 3 3 3 1 0 2 0 1 1 0 2 2 2 4 2 1 1 4 2 1 1 0 0 1 2 2 3 1 0 1 1 1 4 0 2 2 0 1 1 1 0 0 1 1 1 0 0 4 0 1 3 3 2 3 0 1 1 2 3 0 2 3 2…
1 1 7 3 1 5 2 3 1 1 3 0 0 2 0 2 1 1 2 1 4 3 1 2 1 5 0 3 2 0 0 1 0 1 0 4 3 2 0 2 0 0 0 2 1 0 3 1 1 4 1 3 3 5 2 2 0 2 3 3 3 4 0 4 0 1 1 1 2 4 2 1 0 1 1 4 1 2 0 2 2 1 2 3 2 0 2 1 3 0 3 4 1 0 0 0 1 2 2 2 2 1 2 0 0 0 1 0 1 3 4 5 2 1 1 1 1 1 1 0 1 0 1 2 2 3 6 1 1 2 2 0 1 2 0 1 3 2 1 0 1 0 0 2 3 2 0 1 1 4 2 2 0 0 3 1 2 2 2 0 0 0 1 4 1 0 2 4 1 1 2 2 0 2 3 1 4 4 3 2 0 1 1 2 4 4 1 5 1 3 3 3 3 0 0 1 3 3 2 3…
3 3 1 2 4 1 2 1 1 3 1 2 0 0 3 3 2 0 0 0 3 1 2 1 0 3 3 2 2 2 2 0 1 0 1 3 1 5 0 0 0 1 3 2 1 1 2 0 0 0 1 3 0 3 1 1 1 0 1 1 1 2 1 0 1 4 2 0 2 2 0 0 4 1 1 1 2 2 4 1 0 0 2 3 0 1 1 0 2 1 2 1 2 1 2 0 0 0 3 0 2 0 3 0 1 0 0 2 1 2 2 2 0 2 2 1 2 1 1 0 4 3 1 1 3 2 4 1 1 3 2 1 1 1 2 3 3 0 1 0 0 1 0 0 1 5 3 2 2 4 1 1 3 1 6 2 0 2 1 3 1 1 4 5 1 1 2 2 0 0 2 1 1 0 4 4 1 2 1 1 2 1 4 2 1 2 0 1 1 1 1 1 3 3 2 0 0 2 1 1…
3 2 3 3 5 2 1 1 1 0 2 3 1 0 0 1 2 1 6 3 4 0 1 0 4 0 0 1 0 1 2 1 1 1 2 1 7 4 1 1 0 1 2 3 0 0 2 2 2 1 1 0 2 0 1 4 2 2 3 1 0 1 1 2 1 0 0 0 1 2 5 1 1 1 0 1 0 2 3 1 1 0 4 1 1 2 1 0 1 0 2 0 2 1 1 3 0 2 2 3 2 3 2 0 2 4 0 0 0 0 1 2 1 1 1 0 1 0 1 0 3 1 0 1 1 0 1 2 4 2 1 0 4 0 1 0 1 1 4 3 0 1 4 0 4 2 2 3 0 1 2 0 1 0 1 1 1 0 3 0 3 1 0 0 1 3 3 1 1 1 0 1 2 3 2 0 2 1 0 1 2 1 2 1 2 4 1 1 0 3 1 0 2 1 2 0 0 0 3 2…
2 4 2 4 0 1 0 0 1 0 0 0 2 0 2 1 0 0 0 0 1 2 0 0 0 1 0 2 0 1 1 1 0 1 3 1 0 0 3 2 1 0 0 1 1 1 2 1 1 0 0 0 3 0 0 2 0 1 1 2 0 0 0 0 1 1 2 1 1 3 2 0 2 0 1 1 0 2 1 0 0 0 1 1 0 0 0 0 0 0 1 4 0 2 2 0 0 1 1 0 0 0 4 2 0 0 1 1 2 0 0 4 0 2 2 1 4 0 1 1 0 3 0 0 2 0 0 2 2 2 1 0 1 1 0 2 2 1 2 1 0 3 0 0 2 0 0 0 0 1 1 1 2 0 0 1 0 2 0 0 1 1 0 0 1 0 1 1 0 0 2 1 1 2 1 0 1 1 0 1 2 1 1 0 1 0 0 4 1 1 0 4 1 2 2 1 0 1 0 4…
1 0 1 0 0 0 0 1 1 0 1 0 1 1 1 1 0 1 2 0 2 2 1 0 1 0 1 0 1 1 2 0 2 1 1 0 1 0 0 1 0 2 0 0 2 0 1 0 0 2 1 0 1 0 1 1 0 0 0 0 0 0 0 1 0 0 0 1 2 0 0 0 0 1 0 0 3 1 1 0 0 0 1 1 1 1 0 1 1 1 0 0 0 0 0 0 1 1 1 1 0 0 0 0 0 0 0 0 0 0 0 1 0 3 3 0 0 0 0 2 0 1 0 0 0 0 0 1 1 0 2 0 1 1 0 0 1 0 1 1 0 0 0 1 2 0 0 0 1 1 1 0 2 0 1 0 0 0 1 0 0 0 1 0 1 1 2 2 0 1 0 2 3 2 0 0 0 1 0 0 2 0 0 1 1 0 0 1 1 1 1 3 0 1 0 1 1 0 0 1…
1 2 1 0 3 1 0 2 1 0 3 0 1 1 2 0 0 0 0 0 2 0 0 0 1 1 1 0 0 3 0 0 1 2 2 0 0 2 1 0 0 1 1 0 0 1 2 2 1 0 0 2 2 1 0 0 0 0 2 0 1 0 0 1 1 0 0 0 0 1 1 1 1 1 0 0 0 0 0 0 0 0 0 0 1 1 0 0 1 0 2 1 1 1 1 0 0 0 0 2 1 0 3 0 0 0 1 2 1 1 1 1 0 1 0 1 0 0 0 1 1 0 1 0 0 1 0 2 0 0 0 1 0 0 0 1 0 0 1 1 0 0 1 0 0 1 0 1 0 0 0 0 1 1 2 0 1 0 0 0 0 0 0 2 0 1 1 0 0 0 1 0 0 1 0 2 2 3 1 2 0 1 1 0 1 0 0 0 0 0 1 1 0 0 1 0 0 1 1 0…
1 2 0 2 1 0 1 1 1 1 1 0 1 0 0 1 0 0 1 0 1 0 2 0 0 0 0 1 0 3 0 0 0 0 1 0 0 0 0 0 1 0 0 1 0 0 0 0 0 0 1 1 0 0 0 1 2 0 0 0 0 0 0 0 0 0 0 0 2 0 0 0 1 0 1 0 1 1 1 1 0 1 0 0 1 1 0 0 0 0 1 1 0 0 0 0 1 1 0 1 1 0 1 1 0 2 0 0 0 0 0 0 2 0 1 1 0 1 0 3 0 1 1 0 2 1 0 0 0 1 0 0 2 0 1 0 2 0 0 0 0 0 1 0 0 1 0 0 0 0 0 0 0 2 0 0 0 1 1 0 3 2 0 0 0 0 0 1 1 0 1 0 0 0 2 1 0 1 1 0 0 1 0 0 0 1 0 0 0 1 1 1 4 1 0 1 1 1 0 0…
2 1 0 0 0 0 2 0 0 1 0 0 0 0 0 1 0 0 0 0 1 1 0 1 0 0 1 0 0 0 1 0 0 1 1 0 0 2 0 0 1 1 0 0 0 0 0 1 0 0 1 0 1 0 0 1 0 0 1 0 0 1 0 1 3 0 0 3 2 1 0 0 0 0 0 0 0 1 0 0 0 0 0 1 0 0 0 0 1 0 1 0 1 3 0 0 2 0 1 0 0 0 0 0 3 0 0 2 0 0 2 1 1 0 0 0 0 1 0 0 3 0 1 1 0 0 0 0 1 0 0 1 2 2 0 1 0 0 1 0 1 1 0 0 3 0 0 0 3 0 0 0 0 0 0 1 0 1 1 0 0 1 0 0 1 1 1 0 0 1 0 0 1 0 1 0 0 1 0 0 1 0 0 0 0 0 0 0 2 0 0 1 0 0 0 0 2 0 0 0…
0 0 1 0 1 0 0 0 0 1 1 0 1 1 1 1 0 1 0 0 1 0 1 1 0 0 1 1 0 1 0 1 0 1 0 0 0 0 0 0 1 0 0 2 0 0 1 2 0 1 0 0 0 1 0 0 0 0 0 2 0 0 1 0 0 0 2 0 2 0 0 0 0 0 1 0 0 1 1 0 0 1 0 0 0 0 2 0 0 0 0 1 0 0 1 0 0 0 1 0 0 2 1 1 0 0 0 0 0 0 0 0 1 1 1 0 0 0 1 0 1 0 2 1 0 0 0 1 1 0 0 0 2 1 0 0 0 0 1 0 0 1 0 0 0 1 0 0 0 2 1 1 1 0 0 0 2 0 0 0 0 1 0 0 0 0 0 1 0 0 0 0 2 0 1 0 1 1 0 0 0 1 1 1 0 0 1 1 0 0 0 0 0 0 0 1 1 1 0 2…
1 0 0 0 0 0 0 0 0 0 1 0 0 0 0 0 0 0 0 0 0 0 0 0 0 0 0 0 1 1 0 1 0 0 1 0 0 0 0 1 0 0 1 0 0 0 0 0 0 0 0 0 0 1 0 0 0 0 0 0 0 0 2 0 1 1 0 0 0 0 1 1 0 0 1 0 1 0 0 0 1 0 0 0 0 0 1 1 0 0 1 0 2 0 0 0 0 0 2 0 0 2 0 0 2 0 2 0 0 0 0 1 1 1 0 1 0 0 0 1 0 0 0 0 1 1 1 0 0 0 2 1 1 1 0 0 0 1 0 0 0 0 0 0 0 0 0 0 0 0 0 1 0 0 1 1 0 0 0 1 1 1 1 0 0 0 0 0 0 1 1 0 0 0 1 0 0 0 0 0 2 0 0 0 0 0 1 0 0 0 0 0 0 0 1 0 3 1 0 0…
0 1 1 0 0 0 0 1 0 1 0 2 1 2 3 1 1 1 0 0 0 0 0 2 0 0 0 1 0 0 0 0 0 0 0 0 1 0 1 0 1 0 2 0 0 0 1 1 0 0 0 0 0 0 0 1 0 0 0 0 0 0 0 0 0 2 0 2 0 0 0 2 1 1 2 0 0 0 1 0 1 0 0 1 0 1 0 0 0 2 0 0 0 0 0 0 0 0 1 1 0 1 1 0 0 0 1 0 1 0 0 0 1 0 1 0 1 1 0 1 0 0 0 1 1 0 0 0 0 0 0 0 0 0 1 1 0 1 1 0 1 2 0 0 0 0 0 0 0 0 0 1 0 1 0 1 1 0 1 0 1 0 0 0 0 0 0 2 0 0 1 1 1 0 1 0 1 0 0 1 1 1 0 0 1 1 0 0 0 0 0 1 0 0 0 0 0 0 1 0…
0 0 1 0 0 1 0 1 1 1 0 0 0 0 1 0 1 0 0 0 1 1 0 0 2 0 0 1 1 0 0 1 0 0 0 1 0 0 1 0 0 0 0 1 0 0 0 0 0 1 1 0 1 2 0 0 0 0 0 1 1 0 0 0 2 1 0 0 0 0 0 1 1 1 0 2 0 1 0 1 1 1 1 0 1 0 0 0 0 1 1 1 0 0 1 1 0 1 0 0 0 2 0 0 0 2 0 1 1 0 1 0 0 1 0 0 0 0 0 0 1 0 1 0 1 1 0 0 0 0 1 0 0 0 0 0 1 1 0 0 1 0 0 1 0 0 0 1 0 0 1 0 1 1 0 1 1 1 1 0 1 1 0 0 0 0 0 1 1 0 0 0 0 1 0 0 0 0 0 0 0 0 0 0 1 0 1 1 2 1 0 0 2 2 0 1 0 1 1 1…
2 1 1 0 1 2 1 0 0 0 0 0 1 1 1 1 0 1 1 0 1 0 1 0 0 0 0 0 0 0 1 1 0 1 0 1 0 0 0 1 0 1 0 0 0 0 0 0 0 0 0 0 0 0 1 0 0 0 1 0 0 0 1 0 1 0 0 0 1 0 1 1 1 0 1 0 0 2 0 0 1 0 0 1 0 0 0 0 0 0 0 0 3 0 0 0 0 1 1 0 1 0 0 0 0 0 0 0 0 0 0 0 0 0 0 1 1 1 0 0 0 0 1 1 0 0 0 0 1 0 1 1 1 0 1 0 0 0 1 0 0 0 0 0 0 0 0 2 0 0 0 0 2 0 0 1 0 1 0 1 0 0 1 1 0 0 0 0 0 0 1 0 0 1 0 1 0 2 0 0 0 0 1 0 0 0 0 0 0 0 0 0 0 0 0 1 0 0 0 0…
0 1 0 1 0 0 1 1 2 1 0 1 0 1 0 1 0 0 0 1 0 0 1 2 0 0 0 0 1 1 1 0 0 0 0 0 1 1 0 0 0 0 0 0 0 0 0 0 0 0 0 0 0 0 0 1 1 0 0 0 0 0 0 1 0 0 0 0 0 1 1 1 0 0 0 0 0 1 0 0 0 0 0 0 0 0 0 2 0 1 0 0 0 0 0 0 0 0 0 0 0 0 1 0 0 0 0 1 0 0 0 0 0 0 0 0 0 0 0 0 0 0 0 0 0 0 0 0 0 1 0 1 0 0 0 0 0 0 1 0 0 0 0 0 0 0 0 0 0 1 2 0 0 0 0 1 2 0 1 0 0 1 0 0 1 0 0 0 0 2 0 0 1 1 0 0 0 0 1 0 1 0 1 0 1 2 0 0 0 0 0 0 0 1 0 1 0 1 0 0…
1 0 1 1 1 0 0 0 1 1 2 0 0 1 1 0 1 0 0 0 0 0 1 1 1 2 0 0 0 1 0 0 0 2 0 0 0 0 2 0 0 0 0 0 0 0 0 2 0 0 1 0 0 0 1 0 0 0 0 1 0 0 0 0 0 0 0 0 0 0 0 0 1 1 0 0 0 0 0 0 0 0 0 1 0 0 1 0 1 0 1 0 0 0 0 0 1 0 0 1 1 0 1 0 0 1 0 1 1 0 1 1 0 0 0 1 0 1 2 0 1 0 2 2 0 0 0 0 1 0 0 0 0 0 0 0 1 0 0 0 1 0 0 0 0 0 0 0 0 0 0 3 0 0 0 1 0 0 2 0 0 0 0 0 0 0 0 0 1 0 1 0 0 0 0 1 1 0 0 0 0 0 1 1 0 0 0 0 1 0 0 0 2 0 0 0 1 0 1 0…
0 0 0 1 0 0 1 0 0 0 0 1 0 2 0 1 0 0 0 0 0 0 0 0 0 0 0 0 0 1 0 0 0 0 0 1 0 0 0 0 0 0 0 0 1 0 0 0 0 0 0 0 2 0 0 0 0 0 0 0 1 1 1 0 0 3 1 1 0 0 0 1 0 2 0 0 0 0 1 0 0 0 1 0 0 0 1 1 0 1 0 0 1 1 0 0 0 0 0 0 1 0 0 1 3 0 0 0 1 0 0 0 0 1 0 1 0 0 0 0 1 0 0 3 0 0 0 0 0 0 0 0 0 0 0 0 1 0 0 0 0 1 0 0 0 1 0 1 0 1 0 0 1 0 1 0 0 0 0 1 0 1 0 0 0 0 0 1 0 0 2 0 0 2 1 0 1 0 0 0 0 0 0 0 0 0 1 1 0 1 1 0 0 1 2 1 1 1 0 0…
1 0 2 2 0 3 2 0 1 0 0 1 0 0 1 0 1 1 1 2 0 0 0 0 0 0 0 0 0 0 1 1 0 0 1 0 0 1 0 0 0 0 0 0 0 0 0 2 0 0 1 0 0 0 2 2 0 1 0 1 0 1 0 0 0 0 0 0 0 0 2 0 0 1 0 0 0 0 0 0 0 0 1 1 0 0 1 0 0 1 0 2 0 0 0 0 0 0 1 0 1 0 0 1 0 0 0 0 0 0 1 0 1 0 0 0 1 0 1 0 0 1 1 0 0 0 0 0 0 1 1 0 2 0 0 0 0 1 1 0 1 0 0 0 0 1 0 0 0 0 1 1 0 0 1 0 0 0 0 0 0 1 0 0 0 0 0 0 1 0 0 1 0 0 1 1 0 0 1 0 1 0 2 0 0 0 0 0 0 2 0 1 0 0 0 0 0 0 0 0…
0 0 0 1 1 0 0 0 0 0 0 1 0 0 0 0 0 0 0 0 1 1 1 1 1 1 1 1 1 0 1 0 0 0 0 0 0 0 0 1 0 0 1 1 0 0 0 0 0 0 0 1 0 0 0 0 0 0 0 0 0 0 0 0 0 0 0 0 0 0 0 0 0 1 0 1 0 0 0 0 0 0 0 0 0 1 1 0 0 0 0 1 1 0 1 0 0 0 1 1 0 1 0 0 0 0 0 0 1 0 0 0 0 0 0 0 0 0 1 0 0 0 0 0 0 1 0 0 1 0 0 0 0 0 1 0 0 1 0 0 0 0 1 0 0 0 0 0 0 0 1 0 0 1 1 1 0 0 0 1 3 0 0 0 0 1 0 0 0 1 0 0 0 0 1 0 0 0 0 1 0 2 2 0 1 0 1 2 0 0 1 0 0 0 0 1 1 0 0 1…
0 0 0 0 0 0 0 0 0 0 1 0 0 0 1 0 0 0 0 0 0 0 0 0 0 0 1 0 0 0 0 0 1 0 0 1 0 0 0 1 0 1 1 1 0 0 0 3 0 0 0 0 0 0 0 0 0 0 1 0 0 0 1 0 0 0 0 1 0 1 0 0 0 0 0 0 1 0 0 0 0 0 0 0 0 0 0 0 1 0 0 1 0 0 0 0 0 0 0 0 1 0 0 0 0 0 0 0 0 1 0 1 0 0 1 0 0 1 0 0 0 0 0 0 0 0 0 0 1 0 1 1 0 0 0 0 0 0 0 0 0 0 0 1 1 0 0 0 0 0 0 0 0 0 0 0 0 0 0 0 0 0 0 0 1 0 0 0 0 0 0 0 1 0 0 0 1 0 0 0 0 0 0 0 1 0 0 0 0 0 0 0 0 0 0 1 0 0 0 0…
1 0 0 0 0 1 0 1 0 0 0 0 0 0 0 1 0 1 0 1 0 0 0 0 0 0 0 0 0 1 0 0 0 0 0 0 1 2 0 1 0 1 1 0 3 0 0 0 0 1 0 0 2 1 1 2 0 0 0 0 0 0 0 1 0 0 0 0 0 0 0 0 0 1 1 0 0 0 1 0 0 0 0 1 0 2 0 1 1 1 0 1 0 1 0 1 0 0 0 0 0 0 0 0 1 0 0 0 0 0 0 0 0 0 1 0 0 0 1 0 1 0 0 1 0 3 0 0 1 0 0 0 0 0 1 0 0 1 1 0 0 0 0 0 0 0 0 0 0 0 0 0 0 0 0 0 0 0 0 0 0 0 0 0 0 0 0 0 0 0 0 0 1 0 1 0 0 0 0 1 0 0 0 0 0 0 0 0 0 0 0 1 0 0 1 0 0 0 0 0…
0 1 0 0 0 1 0 1 0 0 0 0 3 0 0 0 0 0 0 1 0 0 1 1 0 1 0 1 0 1 0 0 2 0 0 1 0 0 0 0 1 2 0 0 0 0 0 0 1 1 1 2 3 0 0 0 1 0 0 0 1 1 0 1 0 1 0 0 1 0 0 0 1 1 1 0 1 1 0 1 1 0 0 2 0 0 0 0 0 0 1 0 1 0 0 1 0 1 1 0 1 0 0 0 1 0 0 0 1 0 0 0 1 2 0 0 1 0 0 0 0 0 0 0 0 1 0 0 0 1 0 1 1 0 0 0 0 0 0 0 0 2 0 0 0 3 0 0 1 1 0 0 1 1 0 2 0 0 0 0 1 0 0 0 0 0 0 0 0 0 0 0 0 1 0 0 2 0 0 0 0 0 0 0 0 1 0 0 1 0 1 0 0 4 0 0 0 0 1 0…
0 1 0 0 0 1 1 1 1 0 0 0 0 1 0 1 0 0 0 1 0 0 0 0 1 0 0 0 1 1 0 1 0 0 0 0 0 0 1 0 0 1 0 0 0 1 0 0 0 0 2 0 0 0 0 0 0 0 0 0 0 3 0 0 0 0 0 0 0 0 0 0 0 1 1 1 0 1 1 0 1 0 0 1 0 0 0 1 0 0 0 0 0 0 0 0 1 0 0 1 0 2 0 0 0 0 0 0 0 1 0 1 1 0 0 0 0 0 0 0 1 0 0 1 3 0 1 0 0 0 1 0 0 0 0 1 1 0 1 0 0 0 0 1 0 0 0 0 0 0 0 0 0 0 1 1 0 0 0 0 0 0 0 1 1 2 0 0 0 0 1 0 0 1 1 0 0 1 0 1 1 1 0 0 1 2 0 0 0 2 0 0 1 0 0 0 1 1 0 0…
1 0 0 0 1 0 1 0 0 1 0 0 0 0 0 0 0 0 0 0 0 0 0 0 0 0 0 0 0 1 0 1 0 0 1 0 1 0 0 0 1 0 1 0 0 1 0 1 0 1 0 0 0 0 0 1 1 0 0 0 1 0 1 1 0 0 0 0 0 0 0 0 1 0 1 0 0 1 0 0 0 0 0 1 1 0 2 0 0 0 0 1 0 1 0 0 0 0 0 1 0 0 2 0 1 0 0 1 0 0 0 1 0 0 0 0 1 1 0 0 1 0 0 0 0 1 0 0 0 0 1 1 0 0 0 1 1 0 0 0 0 0 1 0 1 0 0 0 0 0 1 1 0 0 0 0 0 0 0 0 0 0 0 0 1 0 0 0 1 0 0 0 0 0 0 0 0 1 1 0 0 0 0 0 0 1 0 0 0 1 0 0 1 0 0 0 0 0 0 0…
0 0 0 0 0 0 1 0 0 1 0 0 0 0 0 0 1 0 0 0 0 0 0 0 0 0 0 0 0 0 0 0 0 0 0 0 0 0 0 2 0 0 0 0 0 0 0 0 0 0 1 0 0 0 1 0 0 0 0 0 0 0 0 1 1 0 0 0 3 1 0 0 0 0 0 1 0 0 0 1 0 0 0 2 0 0 0 0 0 0 1 1 0 3 1 0 2 0 0 0 0 0 0 0 1 0 0 0 0 0 0 0 0 1 0 2 0 0 1 0 0 0 0 0 0 0 1 0 0 1 1 0 1 0 0 1 1 0 1 0 0 0 0 0 0 0 0 2 1 1 1 1 0 0 0 0 1 0 1 0 1 0 0 1 1 0 2 2 0 0 0 1 0 0 0 0 0 0 0 0 0 0 0 0 0 0 0 0 0 0 0 1 1 0 0 1 0 0 0 0…
0 0 0 0 0 0 0 0 0 0 0 0 0 0 0 0 0 0 0 1 0 0 1 0 0 0 0 0 0 0 0 0 0 1 0 0 1 0 0 0 0 1 1 0 0 0 1 0 0 0 1 1 0 1 0 0 1 0 0 0 1 0 0 1 0 0 0 0 1 0 1 0 0 0 0 0 0 1 0 0 1 0 1 1 0 0 0 0 0 0 0 0 0 0 0 0 0 0 0 0 0 0 1 0 0 0 2 0 0 0 0 1 0 1 1 0 0 0 1 1 1 0 0 0 0 0 0 0 0 2 0 0 0 0 1 0 0 1 1 0 2 0 0 0 1 0 0 0 0 0 0 1 0 0 0 1 0 0 0 0 0 0 1 0 0 1 0 1 0 0 0 0 0 1 0 1 1 1 0 0 0 0 0 0 0 1 0 0 0 1 0 0 0 0 0 0 1 0 0 1…
0 0 0 0 0 0 0 0 0 0 2 0 0 2 2 1 0 3 0 0 0 0 0 1 0 0 0 0 0 0 0 0 1 0 0 0 0 1 0 2 0 0 0 0 1 1 0 1 0 0 0 1 0 0 0 0 0 0 0 0 0 1 2 0 1 0 1 0 1 1 0 0 0 0 0 1 0 1 0 2 0 0 1 0 1 0 0 0 0 0 1 0 0 2 0 1 0 0 0 1 0 0 1 1 1 0 0 0 0 1 0 0 0 1 1 0 0 0 0 0 0 0 0 0 0 0 0 0 0 0 0 0 0 0 0 1 0 0 0 0 0 0 0 0 1 0 0 0 2 0 2 0 0 0 0 0 0 1 0 0 0 1 1 0 0 0 0 0 1 0 0 0 0 0 0 0 0 2 0 0 1 2 1 1 0 0 0 0 0 0 1 0 0 2 0 0 0 0 0 0…
2 0 0 0 1 0 1 0 1 0 0 0 0 0 0 0 1 1 0 0 0 1 0 0 0 0 0 0 0 0 1 1 0 0 0 1 1 0 0 0 0 1 0 0 1 0 0 0 0 1 1 0 0 0 0 0 0 0 1 0 0 0 0 0 0 0 0 0 1 0 1 2 0 1 0 0 0 0 2 0 0 1 0 1 0 0 1 0 0 2 0 1 2 0 0 0 0 0 0 0 0 0 0 1 0 2 0 0 0 2 1 1 0 1 0 1 1 0 0 0 2 0 1 0 2 0 0 0 0 0 0 0 0 0 0 0 0 1 1 0 0 1 0 0 0 0 0 0 0 0 0 0 0 0 1 1 0 0 0 0 0 0 1 0 0 1 0 0 1 1 0 0 0 0 0 0 0 1 0 0 0 0 0 0 0 0 1 1 1 0 0 0 2 0 0 0 0 0 0 0…
0 0 0 0 0 1 0 0 0 0 1 0 0 0 0 0 0 2 0 0 0 1 1 0 0 1 0 0 0 0 0 0 1 0 2 0 1 0 1 1 0 0 1 1 1 1 0 0 0 1 0 1 1 0 0 1 0 0 0 0 1 0 0 0 0 1 0 0 0 0 0 0 1 0 0 0 0 1 0 0 0 0 0 0 0 1 0 3 0 1 0 2 1 0 0 0 1 1 0 0 0 1 0 0 2 2 0 1 0 0 1 0 1 1 1 0 0 2 0 0 0 0 2 0 0 2 0 0 0 0 0 2 0 1 0 1 0 0 1 0 0 1 1 0 1 1 0 0 0 0 0 1 0 0 0 1 0 0 0 0 0 1 0 0 0 1 3 0 0 0 1 0 0 0 0 1 0 0 0 0 0 0 0 0 0 0 0 1 0 0 0 0 0 0 0 1 0 0 0 1…
0 0 0 0 1 0 1 1 0 0 0 0 0 0 0 0 0 0 0 0 1 1 2 0 0 1 4 1 0 0 0 0 0 0 1 0 1 0 1 0 1 0 0 0 0 0 0 0 0 1 1 0 0 0 0 1 0 0 0 0 0 2 0 0 0 2 1 1 0 0 0 0 0 2 0 0 1 2 0 0 1 0 1 0 0 1 0 1 0 1 0 1 0 1 1 0 0 0 0 0 1 0 0 1 0 1 1 1 1 0 0 0 0 0 0 1 1 1 1 0 0 0 0 1 0 1 0 0 0 1 0 1 2 0 2 0 0 1 0 0 0 1 0 1 0 0 0 1 0 1 1 0 0 0 0 0 1 0 0 0 0 0 1 0 0 0 1 0 0 0 0 0 0 1 0 0 0 0 0 0 0 1 0 0 0 0 0 0 2 0 0 0 1 0 0 0 0 0 0 0…
0 0 0 0 0 0 1 0 0 0 0 1 1 0 0 0 1 2 4 0 1 0 1 1 0 0 0 2 0 0 1 0 0 0 1 0 0 0 1 0 0 2 0 2 0 0 1 0 0 0 1 0 0 0 1 1 0 0 1 0 1 0 1 0 4 2 1 1 0 0 0 1 1 0 1 0 0 0 0 1 0 0 1 0 1 0 1 0 1 1 0 0 0 1 0 0 0 0 0 0 1 0 0 0 1 1 0 0 0 0 0 0 0 1 0 0 0 0 3 2 0 0 0 0 2 0 1 1 1 1 0 0 1 1 0 1 1 1 0 0 0 0 0 0 2 0 0 0 0 0 1 0 1 0 2 1 1 0 0 0 1 0 0 0 0 0 0 1 0 1 0 1 0 0 0 0 0 0 0 0 0 0 0 0 1 1 1 1 0 1 1 0 1 0 0 1 1 2 0 0…
1 0 0 1 1 0 3 1 1 1 0 0 3 0 2 0 0 1 0 2 0 2 0 2 0 0 0 0 0 0 1 1 0 0 0 0 0 0 0 0 0 1 0 0 0 1 0 0 0 0 0 2 0 0 1 0 0 0 0 0 0 1 1 0 0 0 0 0 0 0 1 0 1 0 0 0 1 1 1 0 0 0 0 1 0 0 1 0 1 0 1 0 0 0 0 1 0 0 0 0 0 0 1 1 0 1 0 1 1 1 1 0 0 0 0 0 0 0 0 1 0 1 1 0 0 0 1 0 0 0 2 1 1 1 0 1 1 3 1 1 3 2 1 1 0 0 0 0 0 1 0 0 1 0 2 3 0 0 0 0 0 0 1 1 1 0 1 0 1 1 1 0 0 0 0 0 0 0 0 0 1 0 1 1 1 0 2 0 0 2 0 2 0 0 2 1 0 0 0 0…
0 0 1 0 0 0 0 1 1 0 2 0 0 0 0 0 0 0 2 0 0 2 1 1 0 0 0 0 1 0 0 2 1 0 0 1 1 0 0 2 0 1 1 0 0 1 1 0 1 1 0 1 0 1 3 1 1 0 1 1 0 0 1 1 0 1 0 0 1 0 0 2 0 0 2 0 1 0 0 1 0 1 0 1 1 0 0 0 1 0 1 0 0 0 0 0 0 1 0 1 1 0 1 1 1 1 0 0 0 0 1 1 1 0 0 0 0 0 0 0 0 0 0 0 0 0 1 0 1 0 0 0 0 0 1 0 0 2 0 0 1 1 0 0 0 2 1 0 0 1 0 0 0 0 0 0 0 0 0 0 0 1 0 0 0 1 1 0 1 0 0 0 0 0 0 1 0 2 0 2 0 0 0 0 1 1 0 1 1 1 0 1 0 0 0 1 0 0 0 0…
1 1 1 0 0 0 0 0 0 1 0 1 0 0 0 0 1 0 1 1 0 0 1 1 0 0 0 1 1 0 2 1 2 0 0 0 0 2 0 1 0 0 1 1 1 1 1 1 2 1 0 2 0 0 0 0 2 0 0 0 0 1 1 1 0 0 0 1 1 0 2 0 0 1 0 1 0 0 0 0 0 0 0 1 1 0 1 0 0 1 1 0 1 0 2 0 0 0 1 0 1 1 2 1 0 0 0 0 0 0 1 1 2 0 0 2 0 0 1 1 0 0 0 1 0 0 0 1 1 0 0 0 1 3 0 0 0 0 0 1 0 1 0 0 0 0 0 0 0 1 0 0 0 0 1 0 0 0 0 2 0 0 0 0 1 0 0 0 0 0 1 0 0 0 0 2 1 1 0 0 1 0 1 0 1 2 1 1 0 0 0 1 0 0 0 0 1 0 1 1…
0 0 0 1 1 1 1 1 2 3 0 0 0 1 2 1 1 0 0 1 0 0 1 0 0 3 0 2 0 1 0 0 0 1 1 0 0 1 0 1 0 2 1 0 0 0 0 1 0 1 0 0 2 3 0 0 0 0 0 0 0 1 0 0 1 0 1 2 1 0 3 0 0 1 2 1 2 0 1 0 1 0 1 1 1 0 0 1 1 0 0 1 1 2 1 1 0 0 1 1 1 1 1 0 0 0 0 0 1 0 1 1 1 0 1 1 1 2 0 0 0 1 0 1 0 1 0 1 0 1 0 1 0 1 0 0 1 0 0 2 0 0 0 0 1 0 0 0 0 0 1 0 0 1 0 0 0 1 0 0 0 0 0 0 0 0 0 0 1 1 1 1 0 0 0 1 0 1 0 0 0 3 1 0 1 1 1 0 1 0 0 0 1 1 0 1 1 1 0 0…
1 0 1 0 1 0 0 0 0 1 0 0 1 0 1 0 0 1 0 1 1 0 1 1 0 0 0 1 0 0 1 0 0 0 1 1 1 0 0 0 0 1 0 1 1 2 1 1 0 0 1 0 1 0 0 2 0 0 0 3 0 1 0 1 0 1 1 0 0 0 1 0 0 1 1 2 0 1 0 0 0 0 0 0 0 0 0 2 1 1 0 0 0 1 0 0 0 2 1 1 0 1 0 2 1 0 1 0 2 0 0 0 0 0 0 0 0 1 1 0 1 0 0 0 1 0 0 0 1 1 0 1 0 0 0 0 1 2 2 1 0 1 0 1 0 0 1 0 0 1 0 0 0 0 1 1 1 0 0 2 3 1 1 0 1 0 2 0 1 0 3 0 1 1 1 0 1 2 0 0 0 0 0 0 2 0 0 0 1 0 1 0 1 0 0 1 0 1 0 0…
0 1 2 0 0 1 2 1 1 1 0 3 0 0 0 0 0 0 0 1 0 0 0 0 1 0 0 0 1 0 0 1 1 1 0 0 1 0 0 0 0 0 0 1 1 0 1 0 2 0 1 0 1 1 1 1 3 1 0 1 0 1 2 0 2 1 2 0 1 2 0 0 0 1 0 1 1 0 0 2 0 3 0 0 1 0 0 0 0 2 0 1 0 0 0 0 0 0 0 2 0 2 1 0 1 2 0 1 0 2 1 0 2 0 3 1 2 0 0 0 0 0 0 0 1 1 0 0 1 1 0 2 1 1 2 0 0 0 1 2 0 0 0 0 1 3 2 1 2 1 1 1 0 0 2 0 0 0 0 1 1 1 3 2 1 0 0 2 2 1 2 0 1 0 1 2 0 0 0 0 2 1 0 0 0 0 1 1 0 0 1 0 0 0 0 1 1 0 0 1…
1 2 1 0 0 0 1 1 0 1 1 0 0 1 0 1 3 0 5 0 0 1 1 2 0 0 0 1 1 2 1 1 2 0 0 0 0 1 0 1 0 0 1 0 2 1 0 0 0 0 2 1 0 0 1 4 1 0 0 0 0 0 1 1 2 0 1 0 0 0 0 0 0 1 1 1 0 2 1 1 0 1 0 0 0 0 0 0 0 2 2 1 0 4 1 0 0 0 0 0 0 0 0 0 2 2 4 1 0 1 0 0 0 0 1 1 1 1 1 1 0 0 1 1 0 2 0 1 0 1 1 1 0 0 0 2 0 0 2 1 0 2 0 0 1 1 0 0 0 0 1 0 1 0 0 1 0 0 0 0 0 1 0 0 2 0 0 3 0 0 0 2 0 1 1 0 1 0 1 2 1 0 1 0 0 0 0 0 2 0 1 0 0 1 0 1 0 1 1 2…
1 1 0 1 0 2 0 0 1 2 2 2 1 1 1 0 0 1 2 0 1 1 0 0 1 1 0 1 0 2 1 2 1 0 0 0 0 1 1 0 0 3 0 1 0 0 0 1 2 0 0 1 1 1 2 0 0 0 2 2 1 2 0 1 1 2 1 0 0 0 1 1 1 0 1 0 2 0 0 1 0 0 1 1 3 0 1 0 1 0 0 0 0 0 0 0 1 1 1 1 0 0 2 3 0 1 0 1 3 1 2 2 1 0 0 1 1 1 1 0 1 2 0 0 0 0 0 1 0 0 3 0 3 0 1 0 0 1 0 1 0 1 1 1 0 1 0 1 0 0 3 0 1 0 1 0 1 1 0 1 1 1 2 0 0 0 1 2 1 1 0 0 0 0 0 0 0 2 0 0 1 1 0 2 1 0 1 0 0 0 0 2 0 2 2 3 0 2 2 0…
0 1 2 2 0 1 0 2 1 3 1 0 1 0 2 0 2 0 1 0 3 0 2 4 0 0 1 2 1 0 1 0 3 3 1 0 4 1 1 1 0 1 1 1 1 0 0 0 1 0 1 3 0 3 0 1 0 3 0 1 1 0 0 0 3 0 0 1 1 0 0 1 2 2 0 1 0 2 2 2 2 0 1 0 1 0 1 0 0 1 1 1 2 3 5 1 0 0 0 0 0 0 2 0 1 2 1 1 3 1 1 1 0 0 0 0 2 0 1 0 2 1 1 1 0 1 3 1 0 0 2 0 2 1 2 1 1 0 0 1 2 2 3 1 2 1 2 1 1 0 0 1 1 1 0 1 1 0 0 1 1 2 0 1 0 1 2 0 0 0 1 1 2 0 0 1 0 0 2 0 1 0 0 0 2 0 1 2 2 0 2 0 1 0 1 3 0 2 2 4…
2 0 0 1 1 0 0 3 0 0 3 2 0 4 1 0 0 2 2 2 1 1 3 0 0 2 0 0 2 1 2 2 1 2 1 1 3 1 2 1 1 0 1 0 2 2 1 0 1 0 0 2 1 1 0 0 0 2 1 0 3 1 2 1 1 1 1 1 0 1 1 0 0 0 1 2 0 1 0 0 3 2 1 1 2 1 0 3 1 3 1 1 3 2 1 1 0 2 1 1 0 1 1 0 3 0 1 1 0 0 0 1 3 1 3 0 1 2 1 0 2 1 1 0 0 0 1 0 0 0 3 0 2 0 2 3 0 2 1 0 0 2 1 2 3 0 1 2 1 2 1 0 2 0 0 0 0 4 1 1 0 0 0 0 0 0 3 1 1 1 2 4 0 0 1 1 0 2 0 0 1 1 2 1 1 2 0 2 0 1 0 1 1 1 2 0 1 1 0 2…
5 1 1 2 0 4 1 1 1 2 1 0 1 1 2 1 3 2 1 0 1 0 2 1 2 1 1 1 2 1 1 1 2 1 1 0 1 1 2 1 2 0 1 2 0 0 1 3 2 2 0 0 1 0 0 3 4 1 1 1 0 0 1 1 0 2 2 1 0 0 1 1 2 0 2 0 1 0 0 2 1 0 1 2 2 1 2 2 1 1 0 1 0 0 1 0 1 0 0 0 1 1 2 4 1 1 1 1 2 2 3 1 0 1 4 3 0 1 0 0 1 1 2 2 1 0 4 3 0 4 0 1 1 1 2 1 1 1 0 2 1 0 1 4 1 2 1 2 2 1 3 1 1 0 0 1 2 3 3 1 1 4 2 2 0 2 3 1 1 0 2 0 1 2 0 2 0 1 1 2 0 3 0 0 1 4 4 4 0 0 2 1 1 1 0 2 0 4 2 3…
2 1 2 1 1 2 2 1 3 2 4 0 2 1 5 3 1 0 0 0 2 1 0 1 1 0 3 1 2 0 0 0 2 0 0 0 2 3 0 1 0 1 2 1 1 1 2 1 1 1 1 4 2 1 1 3 3 2 0 0 3 2 1 1 1 3 3 3 1 1 1 1 1 1 1 0 0 1 1 2 2 1 1 0 3 2 1 1 2 2 0 1 2 0 1 0 0 0 0 2 2 4 6 0 2 2 1 0 0 1 0 1 2 2 3 1 1 1 1 2 0 4 5 1 0 0 2 1 1 2 2 0 5 1 1 2 2 5 1 3 1 1 4 4 0 2 2 2 2 3 3 0 2 0 3 3 2 2 1 2 0 2 1 2 1 1 3 2 1 0 1 2 0 1 1 1 0 5 1 2 2 2 2 1 1 3 1 1 0 0 1 2 1 1 1 0 2 1 2 1…
3 2 4 0 4 5 0 1 4 1 3 7 3 0 1 7 0 1 1 3 2 0 2 1 2 4 1 2 4 0 3 4 2 1 3 3 0 1 2 0 2 2 3 5 0 1 2 1 0 3 1 3 2 3 1 2 2 2 0 0 2 0 1 2 1 1 3 1 1 3 2 1 1 5 0 2 4 0 3 1 2 3 4 5 1 1 1 0 3 3 2 1 1 0 0 1 5 2 1 4 1 2 0 0 5 3 2 1 0 1 1 2 1 0 2 2 1 2 0 1 2 0 2 1 2 0 2 2 3 2 3 5 1 1 0 0 1 3 0 1 1 1 2 2 2 1 2 2 3 2 0 0 6 2 1 1 1 1 0 1 1 3 0 0 4 1 3 0 1 1 1 1 1 3 5 3 1 1 2 0 3 0 1 5 4 5 1 2 0 0 1 1 1 2 1 3 0 1 1 3…
0 3 2 1 1 2 1 2 2 3 1 1 2 2 1 1 2 3 1 5 0 3 1 1 1 3 2 3 2 0 0 0 1 5 2 1 2 1 1 3 1 2 2 2 1 2 2 1 2 1 3 4 4 4 2 3 4 3 0 1 0 3 1 1 1 0 2 2 4 2 6 5 1 0 1 0 1 2 1 1 1 0 0 3 3 2 1 1 0 1 2 0 1 0 2 1 4 4 4 1 3 1 4 0 2 2 0 2 2 2 3 1 1 0 6 2 2 2 1 2 0 1 1 3 1 1 3 0 0 0 2 5 2 3 4 0 3 0 1 1 0 0 1 1 3 1 1 0 3 4 4 5 1 0 0 0 1 0 2 2 1 3 2 3 3 1 1 3 1 0 2 0 2 0 2 3 1 0 0 0 0 3 1 1 4 1 2 3 0 0 2 2 1 0 2 0 0 0 1 1…
1 1 1 1 2 1 2 1 2 2 3 3 2 4 1 1 3 5 3 2 3 3 1 4 1 4 1 0 2 1 0 2 2 1 4 1 3 5 0 0 2 3 3 5 1 2 0 2 0 2 2 2 2 0 2 3 5 1 1 2 0 2 1 2 1 3 0 2 1 0 2 3 0 0 1 1 0 1 0 2 0 2 2 2 1 0 1 1 4 3 2 1 1 3 0 0 0 2 2 2 1 2 0 1 1 2 5 2 1 1 0 1 0 1 2 0 3 1 4 1 1 4 0 0 2 0 0 0 2 0 0 0 2 4 2 1 3 1 1 0 1 2 1 1 2 1 3 0 1 1 3 1 2 2 1 1 2 1 2 4 1 1 1 0 1 0 2 0 2 1 1 2 2 0 0 0 1 0 1 1 1 3 1 2 0 0 2 4 0 2 0 0 0 0 0 1 1 5 1 0…
2 4 3 2 1 3 4 5 3 1 2 0 3 2 0 3 1 2 1 3 3 2 2 1 3 1 0 2 3 0 1 0 0 3 4 2 1 1 3 0 2 1 1 2 1 2 2 1 0 4 2 3 3 0 0 3 1 1 2 1 5 2 1 5 2 2 3 3 0 2 0 0 3 0 2 4 0 1 0 2 5 1 0 1 2 3 4 2 2 4 1 2 0 1 1 1 3 0 0 1 1 2 2 0 4 1 1 0 2 1 0 0 0 2 0 5 0 0 1 0 2 2 0 1 1 3 3 0 0 0 0 1 0 2 3 2 1 1 3 1 0 4 1 0 0 0 0 1 0 1 0 3 1 2 1 0 1 0 1 0 0 1 1 3 1 1 1 1 0 0 2 0 1 0 3 0 3 2 1 1 2 1 1 1 1 1 3 1 2 1 1 0 2 4 4 0 2 2 0 3…
3 0 1 2 1 1 2 1 0 1 4 1 1 3 1 2 3 2 1 2 3 2 1 0 1 0 0 3 1 1 1 2 3 0 2 2 0 7 3 2 0 1 1 3 1 4 3 1 0 2 1 3 0 2 1 0 0 5 1 0 0 2 2 4 4 4 4 2 1 4 2 1 1 6 2 0 3 0 1 0 5 1 2 2 0 1 2 5 2 1 0 0 1 1 1 5 0 0 5 3 2 1 0 1 3 0 2 1 1 1 0 0 1 0 2 4 2 1 1 2 2 0 1 3 4 0 3 1 2 0 0 1 2 0 3 1 1 2 1 1 3 0 3 1 4 2 0 0 1 3 2 1 0 1 1 1 2 2 2 0 1 1 3 2 2 0 5 2 1 5 3 2 2 0 0 2 2 1 1 0 1 3 1 2 2 0 3 2 2 1 0 2 3 3 2 1 3 0 0 1…
2 1 2 1 1 1 0 1 3 3 0 1 1 1 1 1 1 1 0 0 0 0 0 1 1 1 2 2 2 0 0 1 4 2 1 0 1 1 1 2 3 0 2 1 0 0 4 0 3 1 2 0 1 1 3 2 0 0 0 1 0 3 2 2 3 1 1 1 2 2 2 0 0 1 0 2 0 2 2 1 0 0 1 0 3 2 1 1 1 0 0 1 1 0 2 1 2 1 0 2 0 0 0 1 0 0 2 1 0 1 1 2 0 2 1 0 2 0 3 0 2 0 1 1 2 0 2 1 0 1 0 0 0 1 0 3 0 1 1 1 0 1 0 2 2 1 2 1 0 1 0 1 2 1 0 0 2 0 1 1 1 1 1 0 0 0 1 3 0 0 0 1 2 3 2 1 0 0 1 1 1 1 1 0 2 1 0 0 0 1 1 0 2 2 1 1 1 0 0 1…
0 0 1 0 1 1 1 0 0 2 1 0 0 0 1 2 1 0 0 1 0 1 1 2 0 0 0 0 0 0 0 1 1 0 0 0 1 1 1 0 1 1 1 1 0 0 0 0 0 1 0 0 1 0 0 0 0 1 2 0 0 0 1 0 2 0 3 0 0 0 0 1 0 1 0 0 0 0 1 0 0 0 0 0 0 0 1 0 1 0 1 3 0 0 1 0 1 2 0 0 1 1 0 0 0 2 1 0 0 0 0 0 0 0 1 0 1 0 0 1 0 0 2 1 0 0 0 0 0 1 0 1 1 0 1 0 0 0 1 1 0 1 2 0 1 0 2 0 1 0 1 1 0 1 1 1 0 0 0 1 0 0 2 0 1 1 0 0 1 1 2 0 0 1 0 0 1 1 0 1 0 0 0 0 0 0 1 1 0 1 0 2 0 0 1 2 0 1 1 1…
0 2 0 1 0 1 1 2 0 0 1 0 2 0 0 2 0 2 0 0 1 0 0 1 2 0 0 0 1 0 0 0 0 0 0 1 0 0 1 2 0 1 1 1 1 0 0 2 1 0 1 0 0 0 1 0 0 1 0 1 0 0 0 1 0 0 0 0 0 0 1 1 0 0 1 0 0 0 0 1 0 0 2 0 0 0 0 1 0 0 0 1 0 0 2 1 1 0 1 0 0 0 1 0 0 0 0 0 0 1 0 0 2 0 1 0 0 0 1 0 0 0 1 2 0 0 0 0 1 0 0 0 0 0 0 0 2 0 0 0 0 2 0 0 1 0 0 1 0 0 0 1 1 1 0 0 0 0 0 2 2 0 0 1 1 0 2 0 0 0 0 1 0 0 0 0 0 0 1 0 0 1 0 0 1 0 0 0 0 0 0 0 0 0 0 1 0 0 1 1…
0 0 0 0 0 1 0 1 0 1 0 0 0 0 0 0 0 0 0 0 1 0 0 0 0 0 1 1 0 1 0 0 0 1 0 0 1 0 1 0 1 1 0 0 0 0 0 1 0 0 0 2 0 1 0 1 0 0 1 0 1 1 0 0 0 1 0 0 0 1 0 0 1 0 1 0 1 0 0 1 0 0 1 1 0 1 1 0 0 0 0 0 0 0 1 0 0 1 0 0 0 0 0 0 2 0 0 0 1 0 1 0 0 0 0 0 1 0 0 0 0 0 3 0 0 0 0 0 0 0 0 1 1 0 0 0 1 0 1 0 0 0 0 0 1 1 1 1 0 1 0 0 1 0 0 0 0 0 0 0 1 1 2 0 4 0 0 0 0 0 0 0 1 2 0 2 1 0 1 0 0 0 0 0 0 0 0 0 0 0 1 0 0 0 0 0 0 2 0 1…
0 0 0 0 0 1 0 0 0 1 0 0 1 0 0 0 1 0 0 0 0 0 0 0 1 1 0 0 0 0 0 0 0 0 0 0 0 0 0 0 0 1 0 0 2 1 1 0 0 0 0 1 0 0 0 0 0 1 0 0 0 0 1 1 0 0 0 0 0 0 1 0 1 0 0 2 0 0 0 0 0 0 0 1 1 0 0 0 0 1 0 0 0 0 0 0 1 0 0 0 0 0 0 0 0 0 1 0 1 1 1 0 1 0 1 2 0 0 0 0 0 0 2 0 0 0 0 0 1 1 0 2 0 0 1 0 0 2 0 0 0 0 0 0 0 0 0 0 0 0 1 1 1 0 0 1 0 0 1 0 0 0 0 0 0 0 0 1 1 0 0 0 0 0 0 1 0 0 0 1 0 2 0 0 0 0 0 0 1 0 0 0 0 0 0 0 0 0 0 0…
0 0 1 0 0 0 0 0 0 0 1 0 0 0 0 1 2 0 0 1 0 0 0 0 0 0 0 0 0 0 0 0 0 0 0 0 0 0 0 0 0 2 0 0 0 0 0 1 2 0 2 1 2 1 0 0 0 0 0 1 0 0 0 0 0 0 0 1 0 0 0 0 0 2 0 1 0 0 0 0 0 0 0 0 0 0 0 0 0 0 0 0 1 0 0 0 0 0 1 0 0 0 1 0 0 2 0 1 0 0 0 0 0 1 0 0 0 0 0 0 0 0 2 0 0 1 0 0 0 1 0 0 0 0 0 0 0 1 0 1 0 0 0 0 0 0 0 0 0 0 0 0 0 1 0 0 0 0 0 0 0 1 0 0 0 0 0 0 0 0 0 0 0 0 0 0 0 0 0 0 0 1 0 0 0 0 0 0 0 0 0 0 0 0 0 0 0 0 0 0…
0 0 0 0 0 0 0 0 0 1 0 0 0 0 1 0 0 1 1 0 0 1 1 0 0 0 0 0 0 0 0 0 0 1 1 0 0 0 0 2 0 0 0 0 0 1 0 2 0 0 5 0 2 0 0 0 0 0 0 0 1 0 0 0 1 0 0 0 0 0 0 0 1 1 0 0 0 0 0 0 0 0 1 0 1 0 1 0 1 0 0 1 0 0 0 0 0 0 0 0 0 0 0 0 0 1 0 0 0 0 1 0 0 0 1 0 0 0 0 0 0 0 2 1 0 0 0 0 0 0 0 0 1 0 0 0 0 1 0 0 0 0 0 0 0 0 0 0 1 0 0 0 0 0 0 0 0 0 0 0 0 0 0 0 1 0 0 0 1 0 2 0 0 0 0 0 0 0 0 0 0 1 0 0 0 0 0 0 2 0 0 0 3 0 0 0 0 0 0 0…
0 0 0 0 0 0 0 0 1 0 0 0 0 0 0 1 0 0 0 1 0 0 0 0 0 0 0 0 0 0 0 0 1 1 1 0 0 0 0 0 0 0 0 0 1 0 0 0 0 0 0 0 0 0 0 1 1 0 0 1 0 0 0 0 0 0 0 0 1 0 1 0 0 0 0 0 0 0 0 0 0 0 0 0 0 0 0 0 0 0 0 0 0 0 0 0 0 0 0 0 0 0 1 0 0 0 0 0 0 0 0 0 0 0 0 0 0 0 0 0 0 0 0 0 0 0 0 0 1 0 0 0 1 0 0 0 0 2 2 1 0 0 0 0 0 1 0 0 0 0 0 0 0 0 0 0 0 0 0 0 0 0 0 0 0 0 0 1 1 0 1 1 0 0 0 0 0 0 0 0 0 1 0 0 0 0 0 0 0 0 1 0 0 0 0 0 0 0 0 0…
0 0 0 0 0 0 0 0 0 0 0 1 0 0 0 0 0 0 0 0 0 2 0 0 0 0 0 0 0 1 0 0 0 0 0 0 0 0 0 0 0 0 0 0 0 0 0 0 0 0 0 0 1 0 0 1 0 1 0 1 0 0 0 0 1 0 0 0 0 0 0 0 0 1 0 0 0 0 0 0 0 0 0 0 0 0 0 0 0 0 0 0 0 0 0 0 0 0 0 1 0 0 0 1 0 0 0 1 0 0 1 0 0 0 0 1 1 0 0 0 0 0 0 0 0 0 0 0 0 1 0 0 0 0 0 0 0 0 0 0 0 0 0 0 0 0 0 0 1 0 0 0 1 0 0 0 0 1 0 0 0 0 0 1 0 0 0 1 0 0 0 0 0 0 0 0 0 0 1 0 0 0 0 0 0 0 1 0 2 0 1 0 0 0 0 0 0 0 0 0…
0 0 0 0 0 0 0 0 0 0 0 1 0 0 0 0 0 0 0 0 0 3 0 0 0 0 0 0 1 0 0 0 0 0 1 1 0 0 0 0 0 0 0 0 0 0 0 0 0 0 1 0 2 0 0 0 1 0 0 1 0 0 0 0 0 0 0 0 0 0 0 0 0 1 0 0 0 0 0 0 0 0 0 0 0 0 0 0 0 0 0 1 0 0 0 0 0 0 0 0 0 2 0 0 0 0 1 0 0 0 0 0 0 0 0 0 0 0 0 0 0 0 1 1 0 0 0 0 0 0 0 1 0 0 0 0 0 0 0 0 0 0 0 0 0 0 0 0 0 0 0 1 0 0 0 0 0 0 1 0 0 0 0 0 2 0 0 1 0 0 0 0 0 1 0 1 0 0 0 0 1 0 0 0 0 0 0 0 1 0 0 1 0 0 0 0 0 0 0 0…
0 0 0 0 0 0 0 0 0 0 0 0 0 0 0 0 0 0 0 0 0 0 0 0 0 0 0 0 0 0 1 0 0 0 0 1 0 1 1 0 0 0 0 0 0 0 1 0 0 0 1 0 0 0 0 0 0 0 0 0 0 0 0 0 0 0 0 1 0 0 0 0 0 0 0 0 0 0 0 0 0 0 1 0 0 0 1 0 0 0 0 0 0 0 0 0 0 0 0 0 0 0 0 0 0 1 0 0 0 0 2 0 0 0 0 0 0 0 0 0 0 0 2 0 0 0 0 0 0 0 0 0 0 0 1 0 0 2 0 0 0 0 0 0 0 0 0 0 0 0 1 0 0 0 0 0 0 0 0 0 0 0 0 0 0 0 0 0 0 0 0 0 1 0 0 2 1 0 0 0 0 0 0 0 0 0 0 0 0 1 0 0 0 0 0 0 1 0 1 0…
0 0 0 0 0 0 0 0 0 0 0 0 1 1 0 0 0 0 0 0 0 1 0 0 0 0 0 0 1 0 0 0 0 1 0 0 0 1 0 0 1 0 0 0 0 0 0 0 0 0 0 0 0 0 1 0 0 0 0 0 0 0 0 0 0 0 0 0 0 0 0 0 0 0 0 0 0 1 0 0 0 0 0 0 0 0 0 0 0 0 0 0 0 0 0 0 0 1 0 0 0 0 0 0 0 0 0 0 0 1 2 0 0 0 1 0 0 0 0 0 0 0 0 1 1 0 0 0 0 1 0 0 0 0 0 0 0 0 0 0 0 0 0 0 0 0 0 0 0 0 0 0 0 0 0 0 1 0 0 0 0 0 0 1 0 0 0 0 0 0 0 0 1 0 0 2 0 1 0 0 0 0 0 1 0 2 0 0 0 0 0 0 0 2 0 0 0 0 0 0…
0 0 0 0 0 0 0 0 0 2 0 1 0 0 0 0 0 0 0 0 0 1 0 1 0 0 0 0 3 0 0 0 0 0 0 0 0 0 0 0 1 0 0 0 0 1 0 0 0 0 0 0 0 0 0 0 0 1 0 0 1 0 0 0 0 0 0 0 0 0 0 0 0 0 0 0 0 0 0 0 0 0 1 0 0 0 0 0 1 0 0 0 0 0 0 0 0 0 0 0 0 2 0 0 0 0 0 0 0 0 0 0 0 0 0 0 0 0 0 0 0 0 1 0 0 0 0 0 0 1 0 0 0 0 0 0 0 0 0 0 0 0 0 0 0 1 0 0 0 0 0 0 0 0 1 1 0 0 0 0 0 0 1 0 0 0 0 0 0 0 1 0 0 0 0 0 0 0 0 0 0 0 0 0 1 0 0 0 0 0 0 0 0 0 0 0 0 0 0 0…
0 0 0 0 1 0 0 0 0 0 0 0 0 0 0 0 0 0 0 0 0 0 0 0 0 0 0 0 0 0 0 0 0 0 0 0 0 0 0 0 0 0 0 0 0 0 0 0 0 0 0 0 0 0 0 0 0 0 0 0 0 0 0 0 0 0 1 0 0 0 0 0 0 0 0 0 0 0 0 0 0 0 0 0 0 0 0 0 0 0 0 0 0 0 0 0 0 1 0 0 0 2 0 0 0 0 0 0 0 0 0 0 0 2 0 0 0 0 0 0 0 0 0 1 0 0 0 1 0 1 0 0 0 1 0 0 0 0 0 1 0 0 0 0 0 0 0 0 0 0 0 0 0 0 0 0 0 0 0 0 0 1 2 0 0 0 0 0 0 0 0 0 0 0 0 0 0 1 0 0 0 0 1 0 0 0 2 0 0 0 0 1 1 0 0 0 0 0 0 0…
0 0 0 0 0 0 0 0 0 0 0 0 0 0 0 1 0 0 0 0 0 0 0 1 0 0 0 0 0 0 0 0 0 0 0 0 0 0 0 0 0 0 0 0 0 2 0 0 0 0 0 0 0 0 0 0 0 0 0 0 0 1 0 0 0 1 0 0 0 0 0 0 1 0 0 0 0 0 0 0 0 0 0 1 0 0 0 0 0 0 0 0 0 0 0 0 0 0 0 0 0 0 0 0 0 0 0 0 0 0 0 0 0 0 0 0 0 0 0 0 0 0 0 0 1 0 0 0 0 0 0 0 0 0 0 0 0 0 0 0 0 0 0 0 0 0 0 0 0 0 0 0 0 0 0 0 0 0 0 0 0 1 0 0 0 0 0 2 0 0 1 0 0 0 0 0 0 1 0 0 0 0 0 0 1 0 0 0 0 1 1 2 0 1 0 1 1 0 0 0…
0 0 0 0 0 0 0 0 0 1 0 0 0 0 1 2 0 0 0 0 0 0 0 0 0 0 1 0 0 0 0 0 0 0 0 0 0 0 0 0 0 0 0 0 2 0 0 0 0 0 0 0 0 0 0 0 0 0 0 0 0 0 1 0 0 0 0 0 0 0 0 0 1 0 0 0 0 0 0 0 0 0 0 0 0 0 0 0 0 0 0 0 0 0 0 0 0 0 0 0 0 0 0 0 0 0 0 0 1 0 0 0 0 0 0 0 0 0 0 0 0 0 0 1 1 0 0 0 0 0 0 0 0 0 0 1 0 0 0 0 0 0 0 0 0 0 0 0 0 0 0 0 0 0 0 0 1 0 0 0 0 0 0 0 0 0 0 0 0 0 1 0 0 0 0 0 1 0 0 0 0 0 0 0 0 0 0 0 1 1 0 0 1 1 0 0 0 0 0 0…
1 0 0 0 1 0 1 0 0 0 0 0 0 0 0 0 0 0 1 0 0 0 0 0 0 0 0 0 0 0 0 0 0 0 1 0 0 0 0 0 0 0 1 1 0 0 0 0 0 1 1 0 0 1 0 0 0 0 0 0 0 2 3 0 0 0 0 0 1 0 0 0 0 1 0 0 0 0 0 0 0 0 0 0 0 0 0 0 1 0 0 1 1 0 0 0 0 0 0 0 0 1 0 0 0 0 0 0 0 0 0 0 0 0 0 0 0 0 0 0 0 0 0 0 0 0 0 0 0 0 0 0 0 0 0 0 0 0 0 0 0 1 0 0 0 0 0 0 0 0 0 0 0 0 0 0 1 0 0 0 0 0 0 0 0 0 1 4 0 0 2 0 0 1 0 0 0 0 0 0 0 0 0 0 0 0 0 2 0 0 0 0 0 0 0 0 0 0 0 0…
0 0 0 0 0 0 0 0 0 0 1 0 0 0 0 0 0 0 0 0 0 0 0 0 0 0 0 0 1 0 0 0 1 0 0 0 0 0 0 0 0 0 0 0 0 0 0 0 0 0 0 0 0 0 0 0 0 0 0 0 0 0 6 0 0 0 0 0 0 0 0 1 0 0 0 0 0 0 0 0 0 0 0 0 0 0 0 0 0 0 0 0 0 1 0 1 0 1 0 0 0 0 0 0 0 0 0 2 0 0 0 0 0 1 0 0 0 0 0 0 0 0 0 0 1 0 0 0 0 0 0 0 0 0 0 0 0 0 0 1 0 0 1 0 0 0 0 1 0 0 0 0 0 0 0 0 2 0 0 0 0 0 0 0 0 0 0 1 2 0 1 0 0 0 0 0 0 0 0 0 0 0 0 0 0 0 0 1 0 0 0 1 1 2 0 0 0 0 0 1…
0 0 0 2 0 0 0 0 0 0 0 0 0 0 0 0 0 0 0 0 0 0 0 0 0 0 0 1 0 0 0 0 0 1 1 0 0 0 0 0 0 0 0 0 0 0 0 0 0 0 0 0 0 0 0 0 0 0 0 0 0 0 0 0 0 0 0 0 0 0 0 1 0 0 0 0 0 0 0 0 0 0 0 0 0 0 0 0 0 0 0 1 0 0 0 1 0 0 0 0 0 0 0 0 1 1 0 0 0 0 0 0 0 0 1 0 0 0 0 0 0 0 0 0 1 0 0 0 1 0 0 0 0 0 0 0 0 0 0 0 0 0 0 0 0 0 0 0 0 0 0 0 0 0 0 0 1 0 0 0 2 0 0 0 0 0 0 3 0 0 0 0 0 1 0 0 0 0 0 0 0 0 0 0 2 0 0 0 0 0 0 0 0 0 0 0 0 0 2 4…
0 0 0 0 0 0 1 0 0 0 0 0 0 0 0 0 0 0 0 0 0 1 1 0 0 1 0 0 0 0 2 0 0 0 0 1 0 0 1 0 0 0 0 0 0 0 0 0 0 0 0 0 0 0 0 0 0 0 0 0 1 1 0 0 0 0 0 0 0 0 0 0 0 0 0 0 0 0 0 0 0 0 0 0 0 0 0 0 0 1 0 0 0 0 0 0 1 0 0 0 0 0 0 0 1 0 0 1 0 0 0 0 0 0 0 0 0 0 0 0 0 0 0 3 0 1 0 0 0 0 0 0 0 0 0 0 1 0 0 1 0 0 0 0 0 0 0 0 0 0 0 0 0 0 0 0 0 0 0 1 1 0 0 0 0 0 0 0 5 0 0 0 0 0 0 0 1 0 0 0 0 0 0 0 2 0 0 0 0 0 0 0 0 0 2 0 0 0 1 1…
0 0 0 0 0 0 0 0 0 0 1 0 0 0 0 0 0 0 0 0 1 1 0 0 0 1 0 0 0 0 0 0 0 0 0 0 0 0 0 0 0 0 0 0 0 0 0 0 0 0 0 2 0 0 0 0 0 0 0 0 0 1 0 0 0 0 0 0 1 0 0 1 0 0 0 0 0 0 0 0 0 0 0 0 0 0 0 0 0 0 0 0 0 0 0 2 0 0 0 0 0 0 0 0 0 0 0 0 0 0 0 0 0 0 1 0 0 0 0 0 0 0 1 0 0 0 0 0 0 0 0 0 0 0 0 0 0 0 0 0 0 0 0 0 0 0 0 0 0 0 0 0 0 0 0 0 0 0 0 0 1 0 0 0 0 0 0 0 1 1 0 0 0 0 0 0 0 0 0 0 0 0 0 1 0 0 0 0 0 0 0 1 0 1 1 0 0 2 1 0…
0 0 0 0 1 0 0 1 0 0 0 0 0 0 0 0 0 0 0 0 0 0 0 0 0 0 0 0 0 0 1 0 0 0 0 0 0 0 0 0 0 0 0 0 0 0 0 0 0 0 0 1 0 0 0 0 0 0 0 0 0 1 0 1 0 0 0 0 0 0 0 0 0 1 0 0 0 0 0 0 1 0 0 0 0 0 0 0 0 0 0 0 0 0 0 0 0 1 0 0 0 0 1 0 1 0 0 0 0 0 0 0 0 0 2 0 0 0 0 0 0 0 0 0 0 0 0 0 0 0 0 0 1 0 0 0 0 0 0 0 0 0 0 0 0 1 0 0 0 0 0 0 0 0 1 0 0 0 0 0 0 1 0 0 0 0 0 0 3 0 0 0 0 1 0 0 0 0 0 0 0 0 0 1 1 0 0 0 0 0 0 0 0 1 1 0 1 1 1 0…
0 0 0 0 0 0 0 1 0 0 0 0 0 0 0 0 0 0 0 0 0 0 1 0 0 0 0 0 0 0 0 0 0 0 0 0 0 0 0 0 0 0 0 0 0 0 0 0 0 1 0 0 1 0 2 0 0 1 1 0 0 1 0 0 0 0 0 0 0 0 0 1 0 0 0 0 0 0 0 0 0 0 0 1 0 0 0 0 0 0 0 0 0 0 0 1 0 0 0 0 0 2 0 0 0 0 0 0 0 0 0 0 0 0 1 0 0 0 1 0 2 0 0 0 3 0 0 0 0 0 0 0 0 1 0 0 0 0 0 0 0 0 0 0 0 0 0 0 0 0 0 1 0 0 0 0 0 1 0 0 0 0 0 0 0 0 0 0 1 1 0 0 0 0 0 0 0 0 0 0 0 0 1 0 0 0 0 0 0 0 0 0 0 0 2 0 1 0 0 0…
0 0 0 0 0 0 0 0 0 0 0 0 0 1 0 1 0 0 0 0 0 0 0 0 0 0 0 0 0 1 1 0 0 0 0 1 0 0 0 0 0 0 0 0 0 0 0 0 0 0 0 0 0 0 2 0 0 0 0 0 0 0 0 0 0 0 0 1 0 0 0 0 0 0 0 0 1 0 0 0 0 0 0 0 0 0 0 0 0 0 0 0 0 0 0 0 0 0 0 0 0 0 0 0 0 0 0 0 0 0 0 0 0 0 0 0 0 0 0 1 0 1 0 0 0 0 0 0 0 0 0 0 0 0 0 0 0 0 0 0 0 1 0 0 1 0 0 0 0 0 0 0 0 0 0 0 0 0 1 0 0 0 0 0 1 0 0 0 1 0 1 0 0 0 0 0 0 1 0 0 0 0 1 1 0 0 0 0 0 0 0 0 0 0 0 0 0 0 0 0…
2 0 0 0 0 0 0 0 0 0 0 0 0 0 0 0 0 1 0 0 0 1 0 0 0 0 0 0 0 0 1 0 0 0 0 0 0 0 1 0 0 0 0 0 0 0 0 0 0 0 0 1 0 0 0 0 1 0 0 1 0 0 1 0 0 0 1 0 0 0 0 0 0 0 0 0 0 0 1 0 1 1 0 0 0 0 0 1 0 1 0 0 0 0 0 1 0 0 0 0 0 0 0 0 0 0 0 0 0 0 1 0 0 0 0 0 0 0 0 1 0 0 0 0 4 0 0 0 0 0 0 0 0 0 0 0 0 0 2 0 0 0 0 0 1 2 0 0 0 0 0 0 0 0 0 0 1 0 0 0 0 0 0 0 0 0 1 0 0 1 0 0 1 0 0 0 0 0 0 0 0 0 0 0 0 0 0 0 0 0 0 0 0 1 0 0 0 0 0 0…
1 1 0 0 0 0 0 0 0 0 0 0 0 0 0 0 0 0 0 0 0 0 1 0 0 0 0 0 0 1 1 0 0 0 0 0 0 0 2 0 0 0 0 0 0 0 0 0 0 0 1 0 0 0 0 0 0 0 0 0 0 0 0 0 1 1 0 0 0 0 0 1 0 0 0 0 0 0 0 0 0 0 0 0 0 0 0 0 0 7 0 0 1 0 0 2 0 0 0 0 1 0 0 0 0 0 0 0 0 0 0 0 0 0 0 0 0 0 0 0 0 0 0 1 4 0 0 0 0 0 1 0 0 0 0 0 0 0 0 0 0 0 1 0 1 1 0 0 0 0 0 0 0 0 0 0 1 0 0 0 0 0 0 0 0 0 0 0 0 0 0 0 0 0 0 0 0 0 0 0 0 0 0 2 0 0 1 0 0 0 0 1 0 0 0 0 0 0 0 0…
0 0 0 0 1 0 0 0 0 0 0 0 0 0 0 0 2 0 0 0 0 0 0 0 0 0 0 0 0 0 0 0 0 1 0 2 0 0 0 0 1 0 2 0 0 0 0 0 0 0 0 0 0 0 0 0 0 0 0 0 0 1 0 0 0 0 0 0 0 0 1 0 0 0 0 0 0 0 0 0 0 0 0 0 0 0 0 0 0 1 0 0 0 0 0 1 1 0 0 0 0 0 2 0 0 0 0 0 0 0 0 0 0 0 0 0 0 0 0 0 0 0 0 0 2 0 0 0 0 0 0 0 0 1 0 0 0 0 0 0 1 0 0 0 0 1 0 0 0 0 0 0 0 0 0 0 2 0 0 1 0 0 0 0 0 0 0 0 0 0 0 0 0 0 0 0 0 0 0 0 0 0 0 0 0 1 0 0 0 0 0 0 0 0 0 0 0 0 0 0…
0 0 1 2 1 1 0 0 0 0 0 0 0 0 1 0 0 0 0 0 0 1 0 0 0 0 0 0 0 0 2 0 0 0 0 0 0 0 0 0 0 0 0 0 0 0 0 0 0 1 0 1 0 0 0 0 0 0 0 0 0 0 0 0 0 0 0 0 0 0 1 0 0 0 0 1 0 1 0 0 0 0 0 0 0 0 0 0 0 2 0 0 0 0 0 2 1 0 0 0 0 0 0 0 0 0 0 0 0 0 0 0 0 0 0 0 0 0 0 0 0 0 0 0 2 0 0 0 0 0 0 0 0 0 0 0 0 0 0 0 0 0 0 0 0 0 0 1 0 0 0 0 0 0 0 0 0 0 1 0 0 0 0 0 0 0 0 0 0 0 0 0 0 0 0 0 0 0 0 0 0 0 0 1 0 0 0 0 0 0 0 0 0 0 0 0 1 0 0 0…
0 0 0 0 0 0 1 0 1 0 0 0 1 0 0 0 0 0 1 0 0 0 0 0 0 0 0 0 0 0 0 0 0 0 0 0 0 1 0 0 0 0 0 0 0 0 0 0 0 1 0 1 0 0 0 0 0 0 1 0 0 0 0 0 0 1 0 0 0 0 0 0 1 0 0 0 0 0 0 0 0 0 0 0 0 0 0 0 0 0 0 0 0 0 0 1 0 0 1 0 0 0 0 0 0 0 0 0 0 0 0 0 0 0 1 0 1 0 0 1 0 1 0 0 1 0 0 0 0 0 0 0 0 0 0 0 0 0 0 0 0 0 0 0 0 0 0 0 0 0 0 0 0 0 0 0 0 0 0 0 0 0 0 0 0 0 0 0 0 0 0 1 0 0 0 0 0 0 0 0 0 0 0 0 0 0 0 0 0 0 0 0 0 0 0 1 0 1 0 0…
2 0 1 0 0 1 0 0 0 0 0 0 0 0 1 0 0 0 0 0 0 0 0 0 1 0 0 0 0 0 0 0 0 0 0 1 0 0 0 1 0 0 0 0 0 0 0 0 0 0 0 0 0 0 0 0 0 0 0 0 0 1 0 0 0 1 0 0 0 0 0 0 2 0 0 0 0 0 0 0 0 0 0 0 0 0 0 0 0 1 0 0 0 0 2 0 0 0 0 0 0 0 0 0 0 0 1 0 0 0 1 0 0 0 0 0 1 0 0 0 0 0 0 0 0 1 0 0 0 0 0 0 0 0 0 0 0 0 0 0 1 0 0 1 0 1 0 0 0 0 0 0 0 0 0 0 0 0 0 0 0 0 0 0 0 0 1 1 0 0 0 0 0 0 0 0 0 0 0 0 0 0 0 0 0 0 0 0 0 0 1 0 1 0 0 1 0 0 0 0…
2 0 1 0 0 0 0 0 0 0 0 0 0 0 0 0 0 0 0 3 0 0 0 0 0 0 0 0 0 1 0 0 0 0 1 0 0 0 0 0 0 0 0 0 0 0 0 0 0 1 0 0 0 0 0 0 0 1 0 0 1 1 1 0 0 0 0 0 0 0 0 0 0 0 0 0 0 0 0 0 0 0 0 0 0 0 0 0 0 0 0 0 0 0 0 1 0 0 0 0 1 0 0 0 0 0 0 0 0 0 1 1 0 0 0 0 0 0 0 3 0 0 0 0 0 0 0 0 0 0 0 0 0 0 0 0 1 0 0 0 0 0 0 0 0 0 0 0 0 0 0 0 0 0 0 0 0 0 0 0 0 0 0 0 0 0 0 0 0 0 0 0 0 0 0 0 0 0 0 0 0 1 0 0 0 0 0 0 0 0 0 0 0 1 0 0 0 0 0 0…
1 0 0 0 0 0 0 0 0 0 1 0 1 0 0 1 0 0 0 0 0 0 0 0 0 0 0 0 0 1 0 0 0 0 0 1 0 0 0 0 0 0 0 0 0 0 0 0 0 0 0 0 0 0 0 0 0 2 0 0 0 1 0 0 0 0 0 0 0 0 0 0 0 0 0 0 0 0 0 0 0 0 1 0 0 0 0 0 0 0 0 0 0 1 0 4 0 0 0 0 0 0 0 0 0 1 0 0 0 0 0 0 0 0 0 0 0 0 0 0 0 0 0 0 0 0 0 0 0 0 0 0 0 0 0 0 0 0 0 0 0 0 0 0 0 0 0 1 0 0 0 0 0 0 0 0 0 0 0 0 0 0 0 0 0 0 1 0 0 0 0 0 0 0 2 0 0 0 0 0 1 0 0 0 0 0 0 0 0 0 0 0 0 0 0 0 0 0 0 0…
0 0 0 0 0 0 0 0 0 0 0 0 0 0 0 0 0 0 0 0 0 0 0 0 0 0 1 0 0 2 1 1 0 0 0 0 0 0 0 0 0 0 1 0 0 0 0 0 0 0 0 0 1 0 0 0 0 0 0 0 0 0 1 0 1 1 0 0 0 0 0 0 0 1 0 0 0 0 0 0 0 0 0 0 0 0 0 0 0 0 0 0 0 0 0 5 0 0 0 0 0 0 0 0 0 1 1 0 0 0 0 0 0 0 0 0 0 0 1 2 0 0 0 1 0 0 0 0 0 1 0 0 0 0 0 0 1 0 0 0 0 0 0 0 0 0 0 0 0 1 0 0 0 0 0 0 0 0 0 0 0 0 0 0 0 0 0 0 0 0 0 0 0 0 2 0 0 1 0 2 0 0 0 0 1 1 0 0 0 0 0 0 1 0 0 0 1 0 0 0…
0 1 0 0 0 0 0 0 0 0 0 0 0 0 0 0 0 0 0 0 0 0 0 0 0 0 0 0 0 1 4 0 0 0 0 0 0 0 0 0 0 0 0 0 0 0 0 0 1 0 0 0 0 0 0 0 0 0 0 0 0 0 0 0 2 0 1 0 0 0 0 1 0 0 0 1 0 0 0 0 0 0 0 0 0 0 0 1 0 0 1 0 0 2 2 2 0 0 0 0 0 0 0 0 0 0 0 1 0 0 0 0 0 0 0 0 0 0 0 1 0 0 1 0 0 0 0 0 6 1 1 0 0 1 0 0 0 0 0 0 0 0 0 0 0 0 0 0 0 0 0 0 0 0 1 0 1 1 0 0 0 0 0 0 0 0 0 0 0 0 0 0 0 0 1 0 0 0 0 0 0 1 0 0 0 0 0 0 0 0 0 0 0 0 0 0 0 0 0 0…
0 0 0 0 0 1 0 0 0 1 0 0 0 0 0 0 0 0 1 0 0 0 0 0 0 0 0 0 1 1 0 0 1 1 0 0 0 0 0 0 0 0 0 0 0 0 0 0 0 0 0 0 0 0 0 0 0 0 0 0 0 0 0 0 0 0 0 0 0 0 0 1 0 0 0 0 1 0 0 0 0 1 0 0 0 1 0 0 0 0 0 0 0 0 1 0 0 0 0 0 0 0 0 0 0 1 0 0 0 0 0 0 0 0 0 0 0 1 0 0 0 0 0 0 0 0 0 0 3 1 1 0 0 0 0 0 3 0 0 0 0 1 0 0 0 0 0 0 0 1 0 0 0 0 0 0 0 0 1 0 0 0 1 0 0 0 1 0 0 0 0 0 0 0 0 0 0 1 0 0 0 0 0 0 0 0 0 0 0 0 0 0 0 0 0 0 0 1 0 0…
0 0 0 0 0 0 0 0 0 0 0 0 1 1 0 0 0 0 0 0 1 0 0 0 0 0 0 0 0 2 1 2 0 0 0 0 1 0 0 0 0 0 0 0 0 0 0 0 0 0 0 0 0 0 0 0 0 0 0 1 0 0 0 0 0 0 0 1 0 0 0 0 0 0 0 0 0 0 0 0 0 0 0 0 1 1 0 0 0 0 0 0 0 0 0 0 0 0 0 0 2 1 0 0 0 1 0 0 0 0 0 0 0 0 0 0 0 0 0 0 0 0 0 0 0 0 0 0 0 1 0 0 0 0 0 0 1 0 0 0 0 0 0 0 0 0 0 0 0 1 0 0 0 0 0 0 0 0 0 0 0 0 0 0 0 0 0 0 0 0 0 0 0 0 0 2 0 0 1 0 0 0 0 0 0 0 0 0 0 0 0 0 0 0 0 0 1 2 0 0…
0 1 0 0 1 0 1 1 0 0 0 0 0 0 0 0 0 0 0 0 0 0 0 0 0 0 1 0 0 0 2 0 2 1 0 1 0 1 0 0 0 0 0 0 0 0 0 0 0 0 0 0 0 0 0 0 0 0 0 0 0 0 0 0 0 2 2 0 0 0 0 0 0 0 0 1 0 0 0 1 0 0 0 0 0 1 1 0 0 0 0 0 0 0 0 0 0 0 0 0 0 0 0 0 0 0 0 0 0 1 0 1 0 0 1 0 0 0 0 0 0 0 0 0 0 0 0 0 0 1 0 0 0 0 0 0 0 0 1 0 0 0 0 0 0 0 0 0 0 4 0 0 0 0 0 0 0 1 0 0 0 0 0 0 0 1 0 0 1 0 0 1 0 0 1 0 1 0 1 1 1 0 0 0 0 0 0 0 0 0 0 0 0 0 0 0 0 1 0 0…
0 2 0 0 0 0 0 0 0 0 0 0 0 0 0 0 0 0 0 0 0 0 1 0 0 0 0 0 0 1 2 1 0 0 0 1 0 0 0 0 0 0 0 0 0 0 0 1 0 0 0 0 0 1 0 0 0 0 0 0 0 0 0 0 0 0 1 0 1 0 0 0 0 0 0 0 0 0 0 0 0 0 0 0 0 0 0 0 0 0 0 0 0 0 0 0 0 0 0 0 0 0 0 0 0 0 0 0 0 1 0 0 0 0 0 0 0 0 0 1 0 1 0 0 0 0 0 0 0 1 1 0 0 0 0 0 0 0 0 0 0 0 0 0 0 0 0 0 0 0 1 0 0 0 0 0 0 0 0 0 0 0 0 0 0 0 0 0 0 0 0 0 0 0 0 0 0 0 1 0 0 2 0 0 0 0 0 0 0 0 0 0 0 0 0 1 0 0 0 0…
0 1 1 0 0 0 0 0 0 0 1 0 0 0 0 0 0 0 0 0 0 0 0 0 0 0 0 0 0 0 1 0 2 1 0 2 0 0 1 0 0 0 0 0 0 0 0 0 0 0 0 0 0 1 0 0 0 0 0 0 0 0 0 0 3 1 1 0 1 0 0 0 0 0 0 1 0 0 0 0 0 0 0 0 0 0 0 0 0 0 0 0 0 1 1 0 0 0 0 0 0 0 0 0 0 0 0 0 0 1 0 0 0 0 1 0 0 0 0 1 0 1 0 0 0 0 0 0 0 1 0 0 0 1 0 0 0 0 0 0 1 0 0 0 0 0 0 1 2 0 3 0 1 0 0 0 0 0 0 0 0 0 0 0 0 0 0 0 0 0 0 0 0 0 0 0 0 1 2 0 0 0 0 0 0 1 0 0 0 0 1 0 0 0 0 0 0 1 0 1…
0 3 0 0 0 0 2 0 0 0 0 0 0 0 0 0 0 1 0 0 0 0 0 0 0 0 0 0 0 1 0 1 0 1 0 0 1 0 0 1 0 0 0 0 0 0 0 0 0 0 0 0 0 0 0 0 0 0 0 0 0 0 0 0 1 1 0 0 1 0 0 0 0 0 0 0 0 0 0 0 1 0 0 0 0 0 0 0 0 2 0 0 0 0 0 0 0 0 0 0 0 0 0 0 0 0 0 0 0 0 0 0 0 1 0 0 0 0 0 0 1 1 1 0 0 0 0 0 0 0 0 0 0 0 0 0 0 0 0 0 0 0 0 0 0 0 0 0 0 0 1 0 0 0 1 0 0 0 0 0 0 0 0 0 0 0 0 0 0 0 0 0 0 2 0 0 1 0 0 0 0 0 0 0 0 0 0 0 0 0 0 0 0 0 0 0 0 0 0 0…
0 0 0 0 1 0 1 0 0 0 0 0 1 0 0 0 1 0 0 0 0 0 0 0 0 0 0 0 0 0 0 1 0 0 0 0 1 0 0 0 0 0 1 0 0 0 0 0 1 0 0 0 0 0 0 0 0 0 0 0 0 0 0 0 0 0 1 0 1 0 0 0 0 0 0 0 0 0 0 0 1 0 0 0 0 0 0 0 0 0 0 0 0 0 0 1 0 0 0 0 0 0 0 0 0 0 0 0 0 0 0 0 2 0 0 0 0 0 0 2 0 1 0 0 0 0 0 0 0 0 0 0 1 0 0 0 2 0 0 0 0 0 0 0 0 0 0 0 2 0 0 1 0 0 0 0 0 0 0 0 1 0 0 0 2 0 0 0 0 0 0 0 0 0 0 0 0 0 0 0 1 0 0 0 0 1 0 0 0 0 0 0 0 0 0 0 0 0 0 1…
0 0 0 0 0 0 0 1 0 0 0 0 0 0 0 1 0 0 0 0 1 0 0 0 0 0 0 0 0 0 0 0 0 0 0 0 0 0 0 1 0 0 0 0 0 0 0 0 0 0 0 0 0 0 1 1 1 0 1 0 0 0 0 0 0 0 0 0 0 1 0 0 0 0 1 0 0 0 0 0 1 0 0 1 0 0 1 0 0 0 0 0 0 0 0 0 0 0 0 0 0 0 0 0 0 0 0 0 0 0 0 1 0 0 0 0 0 0 0 0 0 1 0 0 0 0 0 0 0 0 0 0 0 0 0 0 1 0 0 0 0 1 0 0 0 0 0 0 1 2 0 0 1 1 0 0 0 0 0 0 1 0 0 0 0 0 0 0 0 0 0 0 1 0 0 0 0 1 0 0 0 0 0 0 0 1 1 0 0 0 0 0 0 1 0 0 0 0 0 0…
0 0 0 0 0 0 0 0 0 0 0 0 0 1 0 0 0 0 0 0 0 0 0 0 0 0 0 3 0 0 0 0 0 0 0 0 0 0 0 2 0 0 0 0 0 0 0 0 0 1 0 1 0 0 0 0 0 0 0 0 0 0 0 0 0 0 1 0 0 0 0 0 0 0 0 0 0 0 0 0 2 0 0 0 0 0 0 0 0 0 0 0 0 0 0 0 0 0 0 3 0 1 0 0 0 2 0 0 0 0 0 0 1 0 0 0 0 0 0 2 0 1 0 0 0 0 0 0 0 1 0 0 0 0 0 0 0 0 0 0 0 0 0 0 0 0 0 0 0 0 0 0 1 0 0 0 0 0 0 0 0 0 0 0 0 0 0 0 0 0 0 0 0 0 0 1 0 0 0 1 0 0 0 1 1 0 0 0 0 0 0 0 0 1 0 0 0 0 0 0…
0 0 1 0 0 0 0 0 0 0 0 1 0 0 0 0 0 0 0 0 0 1 0 0 0 3 1 2 0 0 0 0 0 0 0 1 0 0 2 0 0 0 0 0 0 1 0 0 0 0 0 0 0 0 1 0 3 0 0 0 0 0 0 1 1 0 0 0 0 0 0 1 0 0 0 0 0 0 0 0 0 0 0 1 1 0 1 0 0 2 1 0 0 0 0 2 0 0 0 0 0 0 0 0 0 0 0 0 0 0 0 1 0 0 0 0 0 0 1 0 0 0 0 1 2 0 0 0 1 0 0 0 0 0 0 0 0 0 0 0 0 0 0 0 0 2 0 0 1 1 0 0 1 0 0 0 0 0 0 0 0 0 0 0 0 0 0 0 0 0 0 0 0 0 0 0 1 0 1 0 1 0 0 2 0 0 0 0 0 0 0 0 0 0 0 0 1 0 0 0…
1 0 0 0 0 0 0 0 0 0 0 1 1 0 0 1 0 0 0 0 0 0 0 0 0 1 0 1 0 0 0 0 0 0 1 0 1 0 1 0 0 0 0 0 0 0 0 0 0 0 0 1 0 0 0 0 1 0 0 1 0 0 0 0 0 0 0 0 0 0 1 0 0 0 0 0 0 0 0 1 0 0 1 0 0 0 1 1 0 0 0 0 0 0 0 0 0 0 0 0 0 0 0 1 0 0 0 0 0 0 0 0 0 0 0 0 0 0 0 2 0 0 0 1 0 0 0 0 0 0 0 1 0 0 0 0 0 0 0 0 0 0 1 0 0 0 0 0 2 0 0 0 0 0 1 0 0 0 0 0 0 1 0 0 1 0 0 0 0 1 0 1 0 0 1 0 0 0 0 1 1 0 0 0 0 0 0 0 0 0 0 0 0 0 0 0 0 0 0 0…
0 0 0 0 0 0 0 0 0 0 0 0 0 0 0 2 1 1 0 0 0 0 0 0 1 0 0 2 0 1 0 0 0 0 0 2 0 0 0 0 0 0 0 0 0 0 0 0 0 0 0 1 1 0 0 1 0 0 0 0 0 0 1 1 0 0 0 0 0 0 0 0 0 0 0 0 0 0 0 0 0 0 0 0 0 0 0 1 0 3 0 0 0 0 0 0 0 0 0 0 0 0 0 0 0 0 0 0 0 0 0 0 0 0 0 0 1 0 0 0 0 0 0 0 1 2 0 0 0 0 0 0 0 0 0 0 0 0 0 0 0 0 1 0 0 0 0 0 0 0 0 0 0 0 0 0 0 0 0 0 1 0 0 0 0 0 0 0 0 1 0 0 0 0 0 0 0 1 0 0 0 0 0 0 0 0 0 0 0 0 0 0 0 0 0 0 0 0 0 0…
0 0 0 1 0 0 0 1 0 0 0 0 1 0 0 1 2 0 1 0 0 0 0 0 0 0 1 0 0 0 0 0 0 0 1 1 0 0 0 0 1 0 0 0 0 0 0 0 0 0 0 0 0 0 0 0 0 0 1 0 0 0 1 0 0 0 0 0 0 0 1 1 1 0 1 1 1 0 0 1 0 0 0 0 0 0 1 3 0 2 4 1 0 0 0 0 0 0 0 0 0 0 0 0 0 0 1 0 2 0 0 0 0 0 0 2 0 1 0 0 0 0 1 0 1 0 0 0 0 0 0 0 0 0 0 0 0 0 0 0 1 1 0 1 0 0 0 0 0 0 0 2 0 0 0 0 0 0 0 0 0 0 0 1 0 0 0 0 0 0 0 0 0 0 1 0 0 0 0 0 0 0 0 0 0 0 0 0 0 0 0 0 0 0 0 0 0 0 1 0…
0 0 0 3 1 0 0 0 0 0 0 0 1 0 0 0 2 5 0 1 0 0 0 0 0 0 0 0 2 0 0 0 0 0 0 1 0 0 0 1 0 0 0 0 0 0 0 0 0 0 0 0 1 1 0 0 0 0 0 0 0 0 0 1 1 0 1 0 0 1 0 0 0 0 0 0 0 0 0 0 0 0 0 0 0 1 0 0 0 0 1 0 0 0 0 0 0 0 0 0 0 0 0 0 0 0 0 1 2 0 0 0 0 1 0 0 0 0 0 0 0 0 0 2 0 0 1 0 0 0 0 0 0 0 0 0 0 0 0 0 2 2 0 0 0 0 0 0 0 0 0 0 0 0 0 0 0 0 0 0 1 0 0 0 0 1 0 0 0 0 0 0 0 1 1 0 0 0 0 0 0 0 0 0 1 0 0 0 0 0 0 0 0 0 0 0 0 0 0 0…
0 0 0 2 0 0 0 0 0 0 0 0 0 0 0 1 0 3 0 0 0 0 0 1 1 0 1 0 1 0 0 0 0 0 0 0 1 0 0 0 0 0 0 0 0 1 0 0 1 0 0 0 0 0 0 0 0 0 0 0 0 0 0 0 0 0 0 0 0 1 0 0 0 0 0 0 0 0 0 0 0 0 0 0 0 1 0 0 0 0 3 0 0 1 0 0 0 0 0 0 0 0 0 0 0 0 0 0 0 0 0 0 0 0 0 1 0 1 0 0 0 0 0 1 0 0 1 0 0 0 0 1 0 0 0 0 0 0 2 0 0 0 0 0 0 0 0 1 0 0 0 0 0 0 0 0 0 0 0 0 0 0 0 0 0 0 0 0 0 0 0 0 0 0 1 1 0 1 0 0 0 0 0 0 0 0 0 0 0 0 0 0 0 0 0 0 0 0 0 0…
0 1 0 1 0 0 1 0 0 1 0 0 0 0 0 0 0 1 0 0 0 0 0 0 0 0 2 0 0 0 1 0 0 0 1 0 2 0 0 0 2 0 0 0 0 0 0 1 0 1 0 0 0 0 0 0 0 0 1 1 0 0 1 0 0 2 0 0 0 0 1 0 0 0 0 1 0 0 0 0 0 1 1 0 0 2 0 1 0 0 0 1 0 0 0 0 0 0 0 0 0 0 0 0 0 0 0 0 0 0 0 0 0 0 0 1 0 0 0 0 0 0 0 0 0 0 0 0 0 0 0 0 0 0 0 0 1 0 0 0 0 0 0 0 0 0 0 0 1 0 0 0 0 0 0 0 0 0 0 0 0 0 0 0 0 1 0 0 1 0 0 0 0 0 0 3 0 0 0 1 1 0 0 0 0 0 0 0 0 0 3 0 0 0 1 0 0 0 0 0…
0 0 1 0 0 0 0 1 0 0 0 0 0 0 0 0 0 0 0 0 0 0 0 0 1 0 0 0 1 0 0 0 2 0 0 0 3 0 0 0 1 1 0 0 0 0 0 0 0 0 0 0 1 0 0 0 0 0 2 0 0 0 0 0 0 0 0 0 0 0 0 0 0 0 0 0 0 0 0 0 0 0 0 0 0 1 0 0 1 0 0 1 0 0 0 0 0 0 0 0 0 0 0 0 0 0 0 0 0 0 0 0 0 0 0 1 1 0 1 0 0 0 0 0 0 0 0 0 0 0 0 0 0 1 0 1 0 0 1 0 0 0 0 0 1 0 1 1 0 0 0 0 0 0 0 0 0 0 0 0 0 0 0 0 0 0 0 0 0 0 0 0 0 0 0 1 1 0 0 1 0 0 0 0 0 0 0 0 0 0 2 0 0 0 0 0 0 0 0 1…
0 1 0 0 1 0 0 0 0 0 1 0 1 0 0 2 0 0 0 1 0 0 0 0 1 0 0 0 5 0 0 0 0 0 0 0 2 0 1 0 1 0 0 0 0 0 0 0 0 1 0 0 0 1 0 0 0 1 0 1 0 0 0 1 0 0 0 0 0 0 0 0 0 0 0 0 0 0 0 0 0 0 0 0 0 1 0 0 0 0 0 0 1 0 0 0 0 0 0 1 0 0 0 0 0 0 0 0 0 0 0 0 0 0 0 1 0 0 1 0 0 0 0 0 0 0 0 0 0 0 0 0 0 0 0 0 0 0 1 0 0 0 0 0 1 0 0 0 0 0 0 0 0 0 0 0 0 0 0 0 0 0 0 0 0 0 0 0 0 0 0 0 0 0 0 0 0 0 0 0 0 0 0 0 0 0 0 0 0 0 1 0 0 0 0 0 0 0 0 0…
0 0 1 0 0 0 0 0 0 0 0 0 0 0 0 2 1 0 1 0 0 0 0 0 1 1 2 0 0 0 0 0 1 0 0 0 0 1 0 0 0 0 0 0 0 0 0 0 0 0 0 0 0 1 0 0 0 0 0 1 0 0 0 0 0 0 0 0 1 0 0 1 0 0 0 0 0 0 1 0 0 0 0 0 0 0 0 0 0 0 0 1 0 0 0 0 0 0 0 0 0 0 0 0 0 0 0 0 0 0 0 0 0 0 0 0 0 0 0 0 0 0 0 0 1 0 0 0 1 0 0 1 0 3 0 0 0 0 0 0 0 0 0 0 1 0 0 0 0 0 0 0 0 0 0 0 0 0 0 0 0 0 1 0 0 0 0 0 0 0 0 0 0 0 0 1 0 0 0 0 3 0 0 0 0 0 0 0 0 0 0 0 0 0 0 0 0 0 0 0…
0 1 0 0 0 0 0 0 0 0 0 0 3 0 0 0 0 1 1 0 0 0 0 0 0 0 0 0 0 0 0 0 1 0 0 0 0 0 1 0 0 0 0 0 0 0 1 0 0 0 1 0 0 0 0 0 0 1 0 0 0 4 0 1 0 0 0 0 0 0 1 0 0 0 1 0 0 0 0 0 1 0 0 0 1 0 0 0 0 0 0 1 0 0 0 0 0 0 0 1 0 0 0 0 0 0 0 0 0 0 0 0 0 1 0 0 0 0 0 0 0 0 0 0 2 0 0 0 0 0 0 0 1 2 0 0 0 0 0 0 0 0 1 0 0 0 0 0 0 0 0 0 0 0 0 0 0 0 0 0 0 0 0 0 0 0 0 1 0 0 0 0 0 0 0 0 0 0 0 1 0 0 0 0 0 0 0 0 0 0 0 0 0 0 0 0 0 0 0 0…
0 0 0 0 0 0 0 0 0 0 0 2 0 0 0 1 0 1 1 1 0 0 1 0 1 0 0 0 0 1 0 0 0 0 0 0 0 0 0 0 0 1 0 0 1 0 0 2 0 1 0 0 0 0 0 0 0 0 0 0 0 1 0 0 1 0 0 1 0 0 0 0 0 0 0 0 0 0 0 0 0 0 0 0 0 0 1 0 0 0 0 0 2 0 0 0 0 0 0 0 0 0 0 0 0 0 0 0 0 1 0 0 0 0 0 1 0 0 0 0 0 0 0 0 1 0 0 0 0 0 0 0 1 0 0 0 1 0 0 0 0 1 0 0 0 0 0 0 0 0 0 0 0 0 0 0 0 1 0 0 0 0 1 0 0 0 0 0 0 1 0 1 0 0 0 0 0 0 0 0 0 0 1 0 1 0 0 0 0 1 0 0 0 0 0 0 0 0 0 0…
0 0 0 0 0 1 1 0 0 0 0 1 0 0 0 0 1 0 2 0 0 0 1 0 0 0 1 0 0 0 0 0 0 0 0 0 0 1 0 0 0 0 2 0 0 0 0 0 0 0 0 0 0 0 0 0 0 0 0 0 0 0 0 0 1 0 0 0 0 0 0 0 0 0 0 0 0 0 0 0 0 0 0 0 0 0 0 0 0 0 0 1 0 0 0 1 0 0 1 0 0 0 0 0 4 3 0 0 0 0 0 0 1 0 0 0 0 3 0 1 0 0 0 0 0 0 0 1 0 4 0 0 1 1 0 0 0 0 0 0 0 0 0 0 0 0 0 0 0 0 0 0 0 0 0 0 0 0 0 0 0 0 1 0 0 0 0 0 0 0 0 0 0 0 0 0 1 0 0 0 0 0 0 0 0 0 0 0 0 0 0 0 0 2 0 0 0 0 0 0…
0 0 0 1 0 1 0 0 0 0 0 0 0 0 0 0 0 0 0 0 0 0 0 0 0 0 1 0 0 0 0 0 0 0 0 0 0 0 0 0 0 0 0 0 0 0 1 0 0 0 0 1 1 0 0 0 0 0 0 0 0 3 0 0 0 0 0 0 0 0 0 0 0 0 0 0 0 0 0 0 0 0 0 0 1 0 0 0 0 0 0 0 2 0 0 0 1 0 0 0 0 0 1 0 4 0 1 0 0 0 0 0 0 0 0 0 0 1 0 0 0 0 0 0 0 0 0 0 0 0 0 0 2 0 0 0 0 0 0 0 0 0 0 0 0 0 0 0 0 0 0 0 0 1 0 0 0 0 0 0 0 0 0 0 0 0 0 0 0 0 0 0 0 0 0 0 0 0 0 0 0 0 0 0 0 2 0 0 0 0 0 1 0 0 0 1 0 0 0 0…
0 0 0 0 0 0 0 0 0 0 0 1 0 0 1 0 1 0 0 0 2 1 0 0 0 0 0 0 0 0 0 0 0 0 0 2 0 1 0 0 0 1 0 1 0 0 3 0 1 0 0 2 1 0 0 0 0 0 0 0 0 0 0 0 0 0 0 0 0 1 0 0 0 0 0 0 0 0 0 0 0 0 0 0 2 0 1 0 0 0 0 0 0 0 1 0 0 0 0 0 0 0 0 0 0 0 2 0 0 0 2 0 0 0 0 0 0 0 0 0 0 0 0 0 0 0 0 0 0 0 0 0 0 0 0 0 1 0 0 2 0 0 1 0 0 0 0 0 0 0 0 0 0 0 0 0 0 0 0 0 1 0 0 0 0 0 0 0 0 0 0 0 0 0 0 0 0 0 0 0 0 0 0 1 0 0 0 0 0 0 0 1 0 0 0 0 0 0 1 0…
0 0 0 0 0 0 0 1 0 0 0 1 0 1 5 0 2 0 0 0 4 0 0 2 4 0 0 0 0 0 0 1 0 0 0 0 0 0 0 0 0 1 3 1 0 0 2 0 0 2 0 0 0 0 0 0 0 0 0 2 1 0 0 0 0 0 0 0 0 0 0 0 0 0 1 0 0 0 0 0 0 0 0 0 0 0 0 0 0 0 0 1 0 0 0 0 0 0 0 0 0 0 0 0 0 0 0 0 0 0 3 0 1 0 0 0 0 0 0 0 0 0 1 0 0 0 0 0 0 0 0 0 0 0 0 0 0 0 0 2 0 0 0 0 0 1 0 0 0 0 0 0 0 0 0 0 0 0 0 0 1 0 0 0 0 0 0 1 2 0 0 0 0 0 0 0 1 1 1 0 0 0 0 1 0 0 0 0 0 0 0 0 0 1 0 0 1 0 0 0…
0 0 0 0 0 1 0 0 0 0 0 1 0 0 2 1 1 0 0 3 0 0 0 1 2 0 0 0 0 0 0 0 0 0 0 0 0 0 0 0 0 1 1 1 0 0 0 0 0 0 1 0 0 1 0 0 0 0 0 0 0 0 0 1 0 0 0 1 1 0 0 0 0 0 0 0 0 0 0 1 0 0 1 0 0 0 0 0 0 0 0 2 0 2 1 0 0 0 1 0 0 0 0 0 0 0 0 0 0 0 0 0 0 0 0 0 0 0 0 0 0 0 0 0 0 1 0 0 0 0 0 0 0 0 0 0 0 0 0 0 1 0 0 0 0 0 1 0 0 0 0 1 0 0 0 0 0 0 0 0 0 0 1 0 0 0 0 0 0 0 0 0 0 1 0 1 0 0 1 0 0 0 0 0 0 0 1 0 0 0 0 1 0 1 0 0 0 0 0 1…
0 0 0 0 0 0 0 1 0 0 0 1 0 0 1 0 0 0 0 1 0 2 0 2 1 0 0 0 0 0 0 0 0 0 0 0 0 0 0 0 1 0 2 0 0 0 1 0 0 0 1 0 0 0 0 0 0 0 0 0 0 0 0 0 0 0 0 0 0 0 0 0 0 0 0 0 0 0 1 1 0 0 0 2 0 0 0 0 0 0 0 0 0 0 0 0 0 1 0 0 0 0 0 0 0 0 0 0 1 1 1 0 1 0 0 0 0 0 0 0 0 0 0 0 0 2 0 1 0 0 0 0 0 0 0 0 0 0 0 0 1 1 0 0 0 1 1 0 0 0 0 0 0 0 0 0 0 0 0 0 0 0 0 0 1 0 0 0 0 0 0 0 0 0 0 0 0 0 0 0 0 0 0 0 0 0 0 0 0 0 0 0 0 0 0 0 0 0 0 0…
0 0 0 0 1 0 0 0 0 1 1 2 0 1 0 0 0 1 0 0 0 0 0 0 0 0 0 0 0 0 0 0 0 0 0 1 0 0 0 1 0 0 1 0 1 0 0 0 0 0 1 0 1 0 0 0 0 0 0 0 0 1 0 0 0 0 0 1 0 0 0 2 0 0 0 0 0 0 0 0 0 0 0 0 2 0 0 0 0 0 0 0 1 0 0 1 0 0 1 0 0 0 0 0 0 0 0 0 0 1 0 0 0 1 0 0 0 0 0 0 3 0 0 0 0 0 0 0 1 0 0 0 0 0 1 0 0 1 0 0 3 0 0 0 0 2 1 0 0 0 0 1 0 0 0 0 0 0 0 0 0 0 0 0 0 0 0 0 1 1 0 0 0 0 0 0 0 0 0 0 1 0 1 1 0 0 0 0 0 0 1 0 0 0 0 0 0 0 0 0…
0 0 0 0 1 0 0 0 0 2 2 0 0 4 1 0 0 0 0 0 0 0 0 0 0 0 0 0 0 0 0 0 0 0 0 0 1 1 0 0 0 0 0 0 0 0 0 0 0 0 0 0 1 1 0 0 0 0 0 0 0 1 0 1 0 0 0 0 0 0 0 0 0 0 0 0 0 1 1 0 0 0 0 0 0 1 1 0 0 0 0 0 0 0 1 0 0 0 0 0 0 0 0 0 0 0 0 0 0 1 1 0 0 1 0 0 0 0 0 0 0 0 0 0 0 0 0 0 1 0 0 0 0 1 0 0 0 0 0 0 2 0 1 0 0 0 0 0 0 0 1 1 1 0 0 0 0 0 1 0 0 1 0 0 0 0 0 0 0 0 0 0 0 1 0 0 0 0 0 0 0 0 0 0 0 0 0 0 0 0 2 0 1 0 0 0 0 0 0 0…
0 0 0 0 1 0 0 0 0 3 3 0 0 1 1 0 0 0 0 0 0 0 0 0 0 0 0 0 0 0 0 0 0 0 0 0 0 0 0 0 0 1 0 0 0 1 0 0 0 0 0 0 0 2 0 0 1 1 0 0 0 0 0 0 0 0 0 0 0 0 0 0 0 0 0 0 0 0 0 1 0 1 0 0 0 2 1 0 0 0 1 0 0 0 0 0 0 0 1 0 0 0 0 0 0 0 0 0 0 0 0 0 0 0 0 1 0 0 0 0 4 0 0 0 0 0 0 0 1 0 0 0 0 0 0 0 0 2 0 0 1 1 0 0 0 0 0 0 0 0 0 2 0 0 0 0 1 1 0 0 0 0 0 0 0 0 0 0 0 0 0 0 0 0 0 0 0 0 0 0 1 0 0 0 0 0 0 0 0 0 0 0 0 0 0 0 0 0 0 0…
0 0 0 0 0 0 0 1 0 0 0 0 0 0 0 0 0 0 0 0 0 1 0 1 0 0 1 0 1 1 1 0 0 0 0 0 0 0 0 0 1 0 0 1 0 0 0 0 0 0 0 0 0 0 1 0 0 0 0 0 2 0 1 0 0 0 0 0 0 0 0 0 1 1 0 0 0 0 0 2 0 2 0 0 0 0 0 0 0 0 0 0 0 0 0 0 1 1 0 0 0 0 0 0 0 0 1 1 1 0 0 0 0 0 0 0 0 1 0 1 0 0 0 0 0 0 0 0 2 0 0 0 0 0 0 0 0 0 0 0 0 0 1 1 0 0 0 0 0 0 0 1 0 0 0 0 0 0 1 0 0 1 0 0 0 0 0 0 0 0 0 0 0 0 0 0 0 0 1 0 0 0 0 1 0 0 1 1 0 0 0 0 0 0 0 0 0 0 0 0…
0 0 0 0 0 0 0 0 0 0 1 1 1 0 0 0 0 0 1 1 0 0 0 0 0 1 1 0 0 0 2 0 0 0 0 0 0 0 0 0 0 0 0 0 0 0 0 0 0 0 0 0 0 0 0 2 0 0 0 0 0 0 0 0 0 0 0 0 0 0 0 0 0 0 1 1 2 0 0 1 0 0 0 1 0 1 1 0 1 0 0 0 0 0 0 1 0 0 2 0 0 1 0 1 0 0 0 0 0 0 0 0 0 0 0 0 0 0 0 0 0 0 0 3 0 0 0 0 0 0 0 0 0 0 4 0 0 0 0 0 0 0 1 0 0 1 0 0 0 0 0 1 0 0 0 0 0 0 0 0 0 0 0 0 0 0 0 1 0 0 0 0 0 0 0 0 1 0 2 0 0 0 0 0 0 0 0 1 0 0 0 0 1 0 0 0 0 1 0 0…
0 0 0 0 1 0 0 0 0 0 0 0 0 1 1 0 0 1 0 0 0 0 0 0 0 0 0 0 0 0 0 1 0 0 0 0 0 0 0 0 0 0 1 0 1 0 0 0 0 0 0 0 0 0 1 2 1 0 1 0 1 0 0 0 0 0 0 1 0 0 0 1 0 0 0 1 0 0 0 1 1 0 0 1 0 0 0 0 0 0 0 0 0 0 0 0 0 0 0 0 0 0 0 2 1 1 0 0 0 0 0 0 0 0 1 1 0 0 0 1 0 0 0 0 1 0 0 0 0 0 0 0 0 0 0 0 0 1 0 0 0 0 0 0 0 0 0 0 0 0 0 0 1 0 0 0 0 0 0 0 0 0 0 0 0 0 0 1 0 0 0 0 1 0 0 0 1 0 0 0 0 0 0 0 2 0 0 0 0 0 0 0 0 0 0 0 0 1 0 0…
0 0 0 1 0 0 2 4 0 0 1 0 0 0 0 0 0 0 0 0 2 0 0 0 0 0 0 0 1 0 0 1 0 0 1 0 0 0 0 0 0 0 0 2 1 1 0 0 0 0 0 0 0 1 0 0 0 0 1 0 0 0 0 0 0 0 0 0 0 0 0 0 0 0 1 1 0 0 0 1 0 2 0 0 0 0 1 0 0 1 0 0 2 0 0 0 0 1 0 1 0 0 1 0 0 0 0 0 1 0 0 0 1 0 0 0 0 0 0 0 0 0 0 0 1 0 0 0 1 0 0 0 0 0 0 0 0 0 1 0 0 0 0 0 0 2 1 1 0 0 0 1 0 0 0 0 1 0 0 1 0 0 0 0 2 0 0 0 0 0 0 0 0 0 1 0 0 0 1 0 1 0 0 0 1 1 0 1 0 0 0 0 0 0 0 0 1 0 0 0…
0 0 0 0 0 4 1 1 0 0 0 0 1 0 0 0 0 0 0 0 1 0 0 0 0 0 1 0 0 0 0 0 0 0 0 1 0 0 1 1 0 0 0 0 1 0 0 0 1 0 0 0 0 0 0 0 1 0 1 0 0 0 0 0 1 0 0 0 0 0 1 0 0 0 0 2 0 1 0 1 0 2 0 1 0 0 1 0 0 0 0 0 2 0 0 0 1 0 0 4 0 0 0 1 0 0 0 0 0 0 0 0 1 0 0 0 0 0 0 0 0 0 0 0 0 0 1 0 0 1 1 0 0 0 0 0 1 0 0 0 0 0 0 0 0 1 1 0 0 0 0 1 1 0 0 0 0 0 0 1 0 3 0 0 0 0 0 0 0 0 1 0 0 0 0 0 0 0 0 0 0 0 0 0 2 0 0 1 1 0 0 1 0 0 0 0 0 1 0 0…
1 0 0 0 0 0 0 5 0 0 0 0 1 1 0 0 0 2 1 0 0 0 0 1 0 0 0 0 0 1 2 0 0 0 1 0 0 2 1 0 1 1 1 0 4 0 1 0 0 1 0 2 0 0 0 0 0 1 0 0 0 1 1 0 0 0 1 0 0 0 0 0 0 0 0 0 3 1 1 2 0 0 0 0 0 0 1 0 0 1 0 2 0 0 0 0 0 2 0 1 1 0 1 0 1 0 0 0 1 0 0 0 1 0 0 0 0 0 0 1 0 0 0 1 1 1 0 0 0 1 0 0 0 0 0 0 0 0 0 0 1 2 0 0 0 0 1 0 0 0 0 2 1 0 0 0 0 0 0 0 1 0 1 0 0 0 0 0 0 0 1 0 0 0 0 0 0 0 0 1 1 0 0 0 0 0 0 2 0 0 0 0 0 0 1 0 0 0 0 0…
1 2 0 1 0 1 1 2 1 0 1 0 0 1 0 3 1 0 1 1 0 0 0 0 1 1 1 1 2 0 0 1 0 0 0 0 3 0 0 2 2 2 1 0 0 0 0 2 1 1 0 1 1 0 3 1 0 1 1 0 1 0 1 0 1 0 0 1 1 1 0 1 1 2 1 4 1 1 1 2 0 0 0 1 1 0 1 0 0 0 1 1 0 0 1 0 0 3 0 1 0 1 0 1 0 0 0 0 1 1 1 1 0 0 0 1 2 1 2 3 0 0 0 2 3 0 1 0 0 1 1 0 1 0 1 1 0 1 0 1 0 1 1 0 0 0 0 0 1 0 1 0 0 0 0 1 0 0 0 0 0 1 2 0 1 1 1 0 3 0 1 0 1 0 1 2 2 1 2 1 1 1 1 0 1 0 0 0 1 1 1 0 0 1 0 1 0 0 0 0…
1 2 0 1 2 1 0 0 1 3 4 1 3 0 1 0 5 3 2 1 1 0 1 0 1 3 1 0 3 0 0 0 1 2 2 1 1 0 0 0 0 1 0 1 0 1 0 1 2 1 1 3 0 0 0 2 1 1 1 1 1 1 1 1 0 0 1 1 0 2 1 0 0 1 1 1 0 0 3 0 2 1 0 0 0 1 0 0 1 0 1 1 1 1 0 0 1 1 1 1 0 3 3 0 1 0 1 0 2 1 3 0 0 2 1 0 0 0 0 1 3 3 4 1 7 1 1 0 0 0 0 1 0 0 0 0 0 2 0 0 1 0 0 0 1 0 0 0 1 0 2 0 1 2 0 0 0 1 0 2 1 0 1 0 1 1 0 0 1 0 2 0 0 3 0 1 2 2 3 1 1 1 0 0 0 1 1 3 0 1 0 0 0 2 3 1 0 1 0 1…
1 2 1 0 0 3 3 0 3 5 2 2 0 1 0 2 1 1 2 3 0 1 1 3 0 0 1 1 1 3 0 1 2 1 1 1 0 1 2 1 2 2 2 3 6 1 1 0 5 1 1 0 0 1 0 0 0 1 1 1 1 0 3 1 0 1 2 0 2 0 2 1 1 2 0 3 0 3 3 1 1 2 2 2 1 2 1 2 0 0 1 2 0 0 0 1 1 1 1 3 0 0 3 1 1 2 3 1 0 1 0 3 6 0 0 0 1 0 2 0 2 0 2 0 5 2 2 1 0 1 2 2 2 1 1 0 3 2 0 0 1 1 3 0 0 1 0 1 4 0 1 1 0 0 0 0 1 0 1 0 2 1 1 1 1 2 1 1 1 2 1 2 0 1 1 2 1 2 1 0 4 0 1 0 1 5 1 2 2 1 0 1 1 4 1 0 1 1 1 1…
0 1 0 2 1 1 3 1 2 1 0 1 0 1 1 0 3 1 3 3 2 0 0 0 1 2 1 1 0 0 0 0 0 1 1 1 1 0 3 3 3 3 3 2 4 4 1 1 2 1 1 2 1 0 0 0 2 0 2 1 1 1 0 1 3 0 3 1 0 1 1 0 3 0 2 1 0 3 1 0 1 1 3 2 0 2 0 2 2 0 3 0 2 3 1 1 0 0 1 2 0 0 2 1 1 1 2 2 1 2 0 0 0 2 3 5 0 0 3 4 2 2 1 1 1 2 0 1 1 2 2 0 0 1 3 2 2 2 1 0 1 1 0 0 1 2 0 0 2 0 4 0 0 4 1 0 0 0 0 0 0 3 1 2 1 1 4 1 1 1 0 1 1 0 1 1 0 1 4 1 3 0 0 0 2 0 1 0 2 0 2 1 1 1 2 1 1 2 2 2…
1 2 2 1 1 2 0 2 2 1 0 0 0 1 0 1 1 2 2 1 3 2 1 0 3 0 0 0 1 2 0 0 4 1 1 1 0 2 2 2 1 1 1 0 1 0 0 1 1 2 2 0 1 2 2 0 3 1 3 1 0 0 1 1 1 1 2 2 0 2 1 0 0 2 0 0 2 2 0 0 3 1 1 0 0 2 2 1 1 0 0 1 2 2 1 1 0 0 1 7 0 3 1 2 2 2 1 1 0 0 0 1 1 1 1 4 1 2 1 1 2 1 1 0 3 1 2 0 3 1 1 0 3 1 3 0 1 0 1 0 1 1 1 0 0 0 1 1 0 0 2 0 2 1 1 2 1 1 1 3 2 2 0 0 1 0 1 0 0 2 1 2 4 3 2 1 2 0 0 0 1 2 2 5 2 1 3 0 1 0 3 3 2 2 3 1 1 0 1 0…
4 3 2 0 0 2 1 3 2 1 1 1 2 0 0 0 0 1 0 0 2 2 1 1 1 0 0 0 3 1 2 1 0 3 2 2 2 2 0 0 0 2 1 1 0 0 0 0 0 1 1 1 0 0 2 0 2 1 5 1 3 0 0 0 2 2 2 0 0 4 1 1 2 1 1 0 0 0 0 1 0 1 0 1 1 0 1 1 2 0 3 1 0 0 1 2 0 1 3 1 2 1 1 1 0 0 0 0 2 1 1 0 2 1 1 0 0 0 1 2 2 1 0 0 0 0 0 4 0 1 2 1 3 4 1 2 1 2 3 1 6 2 0 1 0 0 2 2 0 0 2 2 1 1 1 0 2 1 0 0 1 2 3 0 1 0 0 3 1 3 1 1 3 2 0 4 1 0 1 1 1 2 1 1 0 0 1 0 1 2 2 1 1 2 3 0 0 0 0 0…
1 3 1 0 3 2 0 1 1 0 1 1 0 6 0 0 1 1 1 0 0 2 0 0 0 1 2 1 3 1 1 2 1 2 1 1 1 0 2 3 2 0 3 1 1 2 1 1 0 0 0 2 1 2 1 0 1 2 2 0 0 1 1 0 1 1 1 1 0 1 0 0 1 0 1 2 1 1 0 0 1 3 0 2 2 1 1 1 0 1 1 0 3 3 1 0 0 1 1 0 1 0 1 2 2 0 0 0 2 0 0 0 2 1 1 0 1 0 1 0 2 1 1 2 1 5 1 1 2 3 3 1 1 1 0 0 2 0 0 0 0 1 0 0 0 2 1 0 0 0 2 1 0 1 2 0 0 1 0 0 2 0 3 3 1 1 0 1 1 1 0 2 1 2 1 2 0 1 1 1 0 0 2 0 2 1 3 2 2 0 0 0 0 2 0 1 2 0 0 2…
2 0 0 1 1 1 1 3 1 1 1 1 2 3 0 2 1 0 3 3 1 0 3 0 1 1 2 3 1 2 1 2 2 1 2 2 0 1 1 0 1 2 1 0 0 0 0 0 1 1 0 0 2 1 0 1 0 1 0 0 0 2 0 3 0 1 0 0 1 2 1 4 2 3 1 3 2 0 2 2 0 2 0 0 2 0 3 1 0 1 0 1 1 0 1 1 3 1 2 0 1 0 1 1 0 2 2 1 0 1 0 2 1 1 1 3 0 1 3 1 3 1 0 2 1 2 2 1 1 0 1 0 2 1 0 0 0 0 0 2 2 0 1 1 0 1 2 0 0 2 1 2 2 0 1 1 3 2 1 0 0 1 1 0 2 2 2 1 1 1 0 2 2 1 1 1 2 0 1 0 1 1 0 2 0 1 2 1 2 1 1 1 2 2 2 0 1 1 1 1…
1 0 1 3 2 4 2 0 1 3 0 2 2 1 1 1 0 1 0 0 1 2 2 1 1 1 1 1 0 1 3 0 0 2 1 0 0 0 1 3 3 0 1 2 1 1 1 0 1 1 2 0 1 0 0 0 2 1 2 0 3 1 1 3 0 3 1 0 0 1 2 2 2 0 0 1 1 1 2 0 0 1 1 0 0 0 0 1 0 1 0 1 4 0 1 1 0 1 0 1 0 0 0 1 1 0 0 3 1 1 1 0 0 2 0 1 0 3 1 2 2 2 1 1 1 1 1 2 1 1 0 1 3 0 2 0 1 1 0 0 1 0 0 0 1 0 0 0 0 0 0 1 0 0 0 1 1 1 0 1 1 0 1 1 0 0 2 1 1 0 1 1 3 1 0 2 0 2 2 0 2 0 0 1 0 3 0 1 0 1 0 0 0 0 1 0 1 2 1 2…
0 1 0 1 1 1 0 0 0 3 3 1 2 0 0 0 1 0 4 0 0 1 0 0 0 2 1 1 0 2 1 0 3 0 1 0 1 1 0 1 2 2 0 1 1 3 0 1 1 2 3 1 1 0 2 0 0 0 0 2 0 2 0 1 0 1 0 1 0 1 2 0 1 2 0 1 0 1 1 2 3 3 0 0 0 0 0 2 0 1 0 0 1 2 2 2 0 0 0 2 1 0 1 0 1 0 0 1 1 1 0 1 2 0 0 0 1 1 1 0 1 1 0 1 1 0 1 3 1 1 0 2 1 1 2 2 1 0 0 0 2 0 1 2 0 1 0 0 0 0 0 1 2 2 2 2 2 0 0 4 1 0 0 1 1 0 2 2 1 1 0 1 1 0 0 1 1 1 0 1 1 1 0 1 1 2 1 1 2 1 1 1 0 2 0 1 0 0 1 2…
0 0 0 1 0 0 0 0 1 0 0 0 3 2 0 2 0 1 3 0 2 0 1 0 2 2 0 0 0 0 2 0 0 1 0 2 0 1 1 1 1 1 1 0 0 0 0 1 0 0 1 1 1 1 0 1 1 2 2 1 3 1 0 1 4 0 0 0 0 2 2 0 2 1 2 0 2 2 1 1 2 1 1 1 2 0 1 0 0 0 2 1 2 1 1 0 1 1 0 0 0 0 0 1 0 0 0 1 0 1 1 0 1 0 1 1 0 0 1 0 0 2 1 0 0 0 0 0 0 2 0 1 2 0 2 2 0 0 0 0 0 0 1 1 0 0 1 0 2 0 0 0 0 0 1 0 2 0 0 0 1 1 1 0 0 2 2 0 1 1 0 1 0 0 2 1 1 1 2 1 0 0 0 1 1 2 1 1 1 0 0 0 0 2 0 0 0 0 0 1…
1 1 1 0 1 0 1 0 0 2 2 1 1 2 1 2 1 1 0 3 0 0 1 1 1 2 0 0 1 1 1 1 1 1 1 1 1 1 0 0 3 0 1 0 0 0 1 1 1 0 1 1 0 0 1 0 0 1 2 0 0 0 1 0 1 2 0 1 2 1 1 0 2 0 0 1 1 0 0 1 2 1 0 1 0 1 1 1 1 1 0 1 0 1 1 1 1 0 1 0 1 0 2 0 1 3 0 1 0 1 1 0 0 0 0 0 1 0 0 1 0 0 2 1 0 1 0 0 0 0 0 0 1 0 1 1 0 0 1 1 0 1 0 2 2 0 0 0 2 0 1 0 1 1 1 2 1 1 0 0 0 0 1 0 1 2 0 1 1 1 1 1 0 1 0 1 0 0 0 1 0 1 1 2 0 1 1 1 0 1 1 1 0 0 0 0 0 0 2 0…
2 1 0 0 1 0 0 1 2 0 0 0 0 0 0 1 1 1 1 1 1 0 0 1 0 2 0 1 4 0 1 1 0 2 0 1 0 3 1 0 0 1 0 1 0 3 0 1 0 2 2 1 0 1 0 1 0 2 1 1 0 0 1 1 0 0 0 0 1 0 0 0 1 0 0 0 2 1 1 0 0 2 2 1 0 1 1 2 0 1 0 2 0 1 1 1 0 3 1 0 0 2 0 1 0 1 0 0 0 0 0 0 0 0 0 0 0 0 1 1 3 0 1 1 1 0 0 1 0 0 0 2 1 0 0 2 0 1 1 0 0 0 0 1 0 2 3 0 0 0 0 1 0 0 2 1 0 1 2 0 1 0 1 0 0 0 1 0 0 0 0 0 1 1 0 0 1 0 2 0 0 1 0 1 0 0 1 2 2 2 0 0 0 1 1 0 0 0 1 0…
0 1 0 1 2 0 1 1 0 2 1 1 0 1 1 1 0 0 0 0 0 0 1 1 1 1 0 0 0 1 1 1 3 0 0 0 1 1 0 0 1 0 2 0 0 0 4 1 0 1 0 0 1 1 0 0 0 1 1 0 1 2 0 0 1 0 0 0 0 0 2 2 0 1 0 1 0 1 1 1 1 1 0 1 0 0 1 2 0 1 0 0 0 1 0 0 1 3 1 0 1 0 0 0 0 0 1 0 0 2 2 0 2 0 2 0 0 2 1 1 3 1 0 0 1 0 1 0 2 2 1 1 1 2 1 0 1 2 0 0 0 1 0 1 0 0 0 0 0 1 1 0 1 0 1 0 1 1 0 1 0 0 0 1 0 1 1 0 0 0 1 0 0 0 1 0 0 1 1 1 1 0 1 1 0 0 2 1 1 0 0 2 0 0 0 0 0 0 1 0…
1 3 0 0 1 1 1 1 1 0 0 4 0 0 0 1 1 0 0 1 0 0 1 0 1 1 0 0 3 0 1 0 0 2 1 0 0 1 0 0 2 0 0 1 1 0 1 0 0 0 2 1 2 1 0 0 0 0 0 0 0 1 0 1 0 0 0 0 0 0 1 1 0 0 0 1 0 2 0 0 0 0 0 0 0 0 0 0 0 0 1 1 0 0 0 0 1 1 0 0 1 2 1 1 1 1 1 0 1 1 1 0 0 0 0 0 0 0 1 0 0 0 0 0 0 0 0 0 0 0 2 0 0 0 0 3 0 0 1 0 2 2 0 1 0 0 4 1 1 1 1 4 2 0 0 0 2 0 0 0 0 0 1 0 1 1 1 1 0 0 0 0 1 0 0 1 0 0 0 0 0 0 1 1 1 0 1 2 1 0 0 1 2 0 0 0 0 2 0 0…
0 0 1 1 0 0 0 0 0 0 1 0 2 0 0 1 0 0 0 0 0 0 2 1 1 0 0 2 0 1 2 0 2 1 0 1 0 0 1 0 0 0 0 1 3 0 1 0 1 0 0 1 0 1 0 1 0 0 1 0 0 0 0 0 1 1 1 1 0 1 2 1 2 2 0 1 0 1 0 0 0 1 3 0 0 0 0 2 1 0 0 0 1 0 1 0 1 0 0 0 1 0 1 1 0 0 0 0 1 0 0 1 0 1 1 1 0 0 3 1 0 2 0 0 0 1 1 2 1 0 1 0 1 0 0 0 1 0 1 0 0 2 0 0 0 0 1 0 0 2 0 1 1 0 0 1 0 1 0 0 1 0 0 0 0 1 2 0 0 0 2 1 1 0 1 0 1 0 1 0 0 0 0 1 0 1 0 1 0 1 1 0 0 0 2 0 0 0 1 0…
0 0 1 0 0 0 1 3 0 1 0 0 0 1 0 3 0 0 2 1 0 0 0 0 0 0 0 0 0 0 0 0 1 0 0 1 0 0 1 1 0 0 2 2 0 0 0 0 0 1 1 1 0 0 1 0 0 0 1 0 0 0 0 0 3 2 0 0 0 0 0 3 0 0 1 0 0 1 0 0 1 0 1 0 0 1 0 0 1 0 0 0 0 0 0 1 0 0 3 0 0 0 0 1 0 0 1 1 0 1 0 2 0 0 4 0 0 0 0 1 0 0 0 0 0 1 0 0 1 0 0 0 0 0 1 1 1 1 1 0 0 3 2 1 0 1 0 0 0 0 1 1 0 2 0 0 0 0 1 0 1 0 1 1 1 1 1 0 0 0 0 0 1 0 0 1 2 0 1 0 0 0 0 0 0 0 0 2 0 2 1 0 2 1 1 0 2 1 0 1…
0 0 0 1 0 2 0 0 0 0 0 0 0 0 0 1 0 0 0 0 1 2 0 2 2 0 1 1 1 0 0 0 0 1 0 2 1 1 0 1 0 0 2 0 0 0 0 0 1 0 0 1 1 0 1 0 0 0 0 0 0 0 1 0 0 0 1 1 0 0 0 2 1 0 0 0 0 0 0 0 0 0 0 0 1 1 0 0 0 2 0 0 0 0 1 0 1 0 1 1 0 0 0 1 1 0 0 0 0 0 0 0 0 0 0 0 1 1 0 0 2 0 0 0 1 0 0 1 1 0 0 0 1 0 1 1 0 0 0 0 0 0 1 0 0 1 2 0 0 1 0 2 0 0 0 0 0 1 0 0 0 3 2 0 1 1 1 1 1 1 1 0 1 0 0 0 0 0 1 0 1 0 0 0 0 0 0 1 3 0 0 0 1 1 0 0 1 1 0 0…
0 0 0 0 1 1 1 0 1 1 0 0 0 0 0 0 0 0 0 0 0 0 1 0 0 0 4 1 0 0 2 0 0 0 0 0 1 1 0 0 0 1 0 1 0 1 0 0 0 0 0 0 0 0 1 0 2 0 1 0 0 0 0 1 0 0 0 0 1 0 0 1 0 0 1 0 0 0 0 1 0 1 1 0 0 1 0 0 0 0 0 0 0 0 0 0 2 0 0 0 0 1 0 1 0 0 0 0 0 0 0 2 1 1 1 0 0 0 0 0 1 0 0 0 0 0 0 0 0 0 0 0 0 0 0 0 1 0 0 0 1 1 0 2 0 0 0 0 0 1 1 0 0 0 0 0 1 1 1 0 0 0 1 0 1 0 1 0 0 1 0 0 0 0 0 0 0 2 1 0 0 1 0 0 0 0 0 0 0 2 0 0 0 0 1 1 0 0 0 1…
1 1 0 0 0 0 0 0 0 1 0 0 0 1 0 0 1 0 0 2 0 1 0 1 0 1 0 0 1 0 1 0 0 0 0 0 0 1 3 0 0 0 0 0 0 0 0 1 0 0 0 1 0 0 0 0 0 0 0 2 0 1 1 1 0 0 0 0 1 0 0 0 1 0 0 0 0 0 1 0 0 0 1 0 0 0 0 0 0 0 1 0 0 0 1 0 0 3 0 1 3 0 0 0 0 0 0 0 0 0 0 0 0 2 0 0 0 0 0 0 0 0 0 0 1 0 0 0 0 0 1 0 0 0 0 0 0 0 0 0 0 1 1 0 0 0 0 0 0 1 0 0 0 0 0 0 0 0 0 1 1 0 0 0 1 0 0 0 2 0 0 0 0 0 0 0 0 0 1 0 0 0 0 0 0 0 0 0 0 0 0 0 0 1 0 0 0 1 0 0…
0 1 0 0 0 0 0 1 0 0 1 0 4 2 0 0 0 2 0 0 0 0 0 0 1 0 0 0 1 0 1 0 1 0 0 0 1 0 0 0 0 0 0 3 0 0 0 0 0 0 0 0 0 0 0 1 0 0 0 1 0 1 0 0 0 0 1 0 0 0 0 0 1 0 0 1 0 0 1 0 1 0 0 1 1 0 0 0 1 0 0 0 1 0 0 1 0 0 0 0 0 0 2 0 0 0 0 1 0 1 0 0 0 0 0 0 0 0 0 0 0 0 1 1 0 1 0 1 0 0 1 0 0 0 1 0 0 0 0 1 0 0 0 0 0 1 0 0 0 1 0 0 0 1 0 0 0 1 0 1 0 0 0 0 0 0 0 0 0 0 1 0 0 0 1 0 0 0 0 1 0 0 0 0 1 0 0 0 0 0 0 0 0 0 0 1 2 0 0 0…
0 0 1 0 1 0 0 0 0 2 0 2 0 0 0 1 0 0 1 0 1 0 1 0 0 2 0 0 0 0 0 0 1 0 0 1 0 0 0 0 0 0 0 0 0 0 0 0 0 0 1 0 1 0 1 0 1 0 0 0 0 0 1 0 1 2 1 0 0 0 1 0 0 0 0 0 0 0 1 1 0 0 0 0 0 0 0 1 0 1 0 1 1 0 1 1 0 0 0 0 0 0 0 0 0 0 0 1 0 1 0 0 0 0 0 0 0 0 0 0 0 0 0 1 0 0 0 0 0 1 1 1 1 0 1 1 0 1 0 1 0 1 0 0 1 3 2 0 1 0 0 0 0 0 1 0 1 1 0 0 0 1 0 0 0 0 0 0 0 0 0 2 0 0 1 0 0 1 0 0 0 0 0 0 0 0 0 0 0 0 0 0 0 0 0 0 0 0 0 0…
1 0 1 0 0 0 0 0 0 0 0 0 2 1 0 0 2 2 0 0 0 0 0 0 2 0 0 0 1 0 0 2 1 1 0 2 0 0 0 0 1 0 0 1 0 0 1 1 0 0 1 1 1 1 0 0 1 0 0 0 0 1 0 0 1 0 0 0 0 0 0 0 0 0 0 0 1 0 0 0 0 0 0 0 0 0 1 1 0 0 0 1 0 0 2 0 0 0 0 0 0 0 0 0 0 0 0 0 0 0 0 0 1 0 0 0 2 0 0 0 1 0 1 0 1 0 0 0 0 0 0 0 0 0 1 0 0 0 0 0 0 0 0 0 2 0 0 1 0 0 0 1 1 0 0 0 0 1 0 0 0 0 0 0 0 0 1 0 0 0 0 0 0 1 0 0 1 0 1 0 0 1 1 0 0 0 0 0 1 0 0 0 0 0 1 0 0 0 0 1…
0 0 3 0 0 0 1 0 1 2 0 2 0 0 0 0 0 0 0 0 0 0 0 0 0 1 0 0 1 0 0 0 1 2 1 0 1 0 1 0 0 0 0 0 1 1 0 0 0 1 0 0 0 0 0 1 0 0 1 1 0 0 1 0 0 1 0 2 0 0 0 0 0 0 0 0 1 2 0 0 1 0 0 0 0 0 0 0 0 0 0 1 1 0 1 0 1 0 0 0 0 0 0 0 0 0 0 0 0 0 0 0 0 0 0 0 1 1 0 1 0 0 1 1 0 0 0 0 0 1 0 0 2 0 0 0 0 0 0 1 0 0 0 0 0 0 0 0 0 0 2 1 0 0 0 0 0 0 0 0 2 0 0 0 0 0 0 0 1 1 0 1 0 1 0 0 0 0 1 0 1 0 0 1 2 1 0 0 0 0 0 0 0 0 0 1 0 0 0 0…
0 0 0 0 0 0 0 1 1 1 0 0 0 0 0 0 0 0 0 1 0 0 0 1 0 0 0 1 0 0 0 0 0 0 0 0 0 0 1 0 0 0 1 0 0 1 1 0 0 0 0 0 1 0 0 0 1 0 0 0 0 0 0 0 0 1 0 0 0 0 0 0 1 0 0 1 1 0 0 0 0 0 0 1 1 0 0 0 0 0 0 0 0 1 0 0 0 0 0 1 0 0 1 0 1 0 0 0 0 0 0 0 0 0 0 1 0 0 0 0 0 0 1 0 0 0 0 1 0 1 0 0 0 0 0 0 0 0 0 0 0 0 0 0 1 0 0 1 0 1 1 0 1 1 2 1 2 0 0 1 1 0 1 1 0 0 0 0 0 1 0 0 0 0 1 1 1 0 0 1 0 0 1 0 1 0 0 0 0 0 0 0 0 0 0 0 0 0 0 0…
2 0 0 1 0 0 0 0 0 0 0 0 0 0 0 0 0 0 1 0 0 1 1 1 0 0 1 0 0 0 0 0 0 0 0 1 0 1 0 2 0 0 0 1 0 1 0 0 0 0 1 0 0 0 0 0 0 0 0 0 0 0 1 0 0 0 0 0 0 0 0 0 0 1 0 0 0 0 1 1 0 0 0 0 0 0 0 0 1 0 0 1 2 0 0 0 0 1 0 0 0 0 0 0 0 1 1 1 0 0 0 1 0 1 0 0 0 0 0 0 0 0 0 1 1 1 0 0 1 1 2 0 1 0 1 0 0 0 0 0 0 0 0 1 0 0 0 1 1 1 0 0 0 1 0 1 0 2 0 0 1 0 1 0 0 1 0 0 0 0 0 0 0 0 0 1 2 1 0 0 1 0 0 0 0 0 1 0 0 1 0 0 0 0 0 0 0 0 0 1…
2 0 0 0 0 1 1 0 0 1 0 0 1 0 0 1 0 0 0 0 0 0 0 0 0 1 0 0 0 0 1 0 0 1 0 1 0 0 0 1 0 0 1 1 0 0 0 0 1 0 1 0 0 1 0 0 1 0 0 1 0 0 0 0 0 0 0 0 1 1 0 0 0 0 0 1 1 0 0 1 0 0 0 1 1 0 0 1 0 0 0 0 0 0 0 0 0 1 0 0 0 0 0 1 0 0 0 0 1 1 0 0 0 0 0 0 0 0 0 0 2 0 1 1 1 0 0 0 0 0 0 0 0 0 0 0 0 0 0 0 0 0 0 1 0 0 0 0 1 0 0 0 0 0 0 0 0 0 0 1 0 0 0 0 2 0 0 0 1 0 0 0 0 0 0 0 2 0 0 1 0 0 0 0 0 1 0 1 0 1 0 0 0 0 0 2 0 0 0 0…
0 1 1 0 1 1 0 1 0 0 0 0 0 0 1 0 0 1 0 1 2 1 0 0 0 1 0 1 0 0 0 0 0 0 1 0 0 0 0 0 0 0 0 0 0 1 0 0 0 0 0 1 1 1 2 0 0 0 0 0 0 0 0 0 0 0 0 0 0 0 0 0 2 0 0 2 0 0 0 0 1 0 0 0 0 1 0 0 0 0 0 1 1 2 0 0 0 1 0 0 0 0 1 0 0 0 0 0 0 0 1 0 0 0 0 0 0 0 0 0 0 0 1 1 0 0 0 0 0 0 0 0 0 0 0 0 0 0 0 0 0 1 1 0 0 0 0 0 0 0 0 0 0 0 0 0 0 0 0 0 0 2 1 1 0 0 0 1 0 0 0 0 2 0 0 0 0 1 0 0 0 0 0 0 0 0 0 1 1 0 1 0 0 0 0 0 0 0 0 0…
0 1 0 0 1 0 0 0 0 0 0 3 0 0 0 0 0 0 0 0 0 0 0 0 0 1 0 0 0 0 2 0 0 0 2 0 1 0 0 0 1 2 0 0 0 2 1 1 0 0 1 1 0 0 1 0 0 0 1 0 0 0 0 0 0 0 1 0 0 0 1 0 0 0 1 0 0 1 0 1 0 0 0 0 0 0 0 0 0 0 0 0 1 0 3 1 0 0 0 0 0 0 0 0 0 0 2 0 0 2 0 1 0 0 0 0 0 0 0 0 0 0 0 2 0 0 1 1 1 1 2 0 1 2 0 0 0 0 0 0 0 0 0 0 1 0 1 1 1 0 0 1 0 0 0 1 0 1 1 0 0 0 0 1 0 0 0 1 1 0 1 0 0 0 0 0 2 0 0 0 0 0 0 0 0 0 0 0 0 0 0 0 0 0 1 0 0 0 0 0…
0 2 1 0 0 2 0 0 0 0 1 0 0 0 0 0 0 1 1 0 1 0 1 0 0 0 1 0 0 1 0 0 0 0 0 0 0 1 0 0 1 0 0 0 1 0 2 0 1 0 0 0 0 0 0 0 0 0 0 0 1 0 0 0 0 1 0 1 0 0 0 0 0 0 0 0 2 0 1 0 1 0 0 0 0 0 0 0 1 0 0 0 0 0 1 1 0 0 0 0 0 0 0 1 0 1 0 0 0 0 0 1 0 0 2 0 0 0 0 0 0 0 1 0 0 0 0 1 0 0 0 0 1 0 1 0 1 0 0 1 0 1 0 0 0 0 0 0 0 0 0 0 0 0 0 0 0 0 1 0 0 0 0 0 0 0 0 0 0 0 0 1 2 0 0 0 0 0 0 0 0 0 1 0 0 0 0 1 1 0 0 0 0 0 0 1 0 0 0 0…
0 0 0 2 0 0 0 1 0 0 1 0 0 1 0 1 0 0 1 1 1 1 0 0 0 0 0 0 2 0 1 0 0 0 0 0 0 0 0 0 0 1 0 0 2 1 0 0 0 0 0 1 0 0 0 0 0 0 0 0 0 0 0 0 0 0 0 0 0 0 0 0 0 0 1 0 1 0 0 1 0 0 0 0 0 0 0 0 0 0 0 0 0 1 0 0 0 0 0 0 0 0 1 0 0 0 0 0 1 0 1 0 0 0 0 0 2 0 0 0 0 0 0 0 0 0 0 0 0 0 0 0 0 0 0 0 0 0 0 0 0 0 0 0 0 0 0 0 1 0 0 1 0 0 0 0 1 0 2 1 0 0 0 0 0 0 0 1 1 2 0 0 0 0 0 0 0 0 0 0 0 1 0 0 0 0 0 0 0 0 0 0 0 0 0 0 0 0 2 0…
0 1 1 0 0 0 0 0 0 0 0 1 0 0 1 0 0 0 1 0 0 2 0 0 0 0 1 1 0 0 0 0 0 0 0 0 1 0 0 0 0 1 1 1 0 0 1 1 0 0 2 0 2 0 1 0 1 0 0 1 0 0 0 0 0 1 0 0 0 0 0 0 2 0 2 0 0 1 2 0 0 0 0 0 0 0 2 0 0 0 0 0 0 0 1 0 0 0 0 1 0 0 1 0 0 0 0 0 0 0 1 2 0 0 0 1 0 0 0 2 0 1 0 0 0 0 0 0 0 0 0 0 0 0 1 0 0 1 0 1 0 0 0 0 0 1 1 0 0 1 0 0 1 0 0 0 0 0 0 0 0 0 2 0 0 0 1 0 0 0 0 0 0 1 0 1 0 0 0 0 0 1 0 0 0 0 0 1 1 0 2 2 0 0 0 0 0 0 0 0…
0 0 0 0 0 0 0 1 0 0 0 0 0 0 0 0 0 1 1 1 0 0 0 1 0 0 0 1 1 1 0 0 0 0 0 0 0 0 0 1 0 1 1 1 1 0 0 0 0 0 0 0 0 0 0 0 1 0 1 0 0 0 0 1 1 0 1 0 0 0 0 1 0 0 1 0 0 0 0 0 0 0 2 0 0 0 0 0 0 0 2 0 0 0 0 0 1 0 0 0 1 1 1 0 0 0 0 1 0 0 0 0 0 0 0 1 1 0 1 0 0 0 0 1 0 0 0 0 0 1 0 1 0 0 1 0 0 1 0 0 0 0 0 0 0 0 0 0 0 0 1 0 0 0 0 0 1 1 0 0 0 0 1 0 0 1 0 0 1 1 1 0 0 0 0 0 0 0 1 0 0 0 0 0 0 1 0 0 0 0 1 0 0 1 0 0 0 0 0 0…
0 0 2 0 0 0 0 0 0 1 1 1 0 1 1 0 0 0 0 0 0 0 0 0 0 0 1 0 0 0 0 0 0 0 0 0 0 1 0 1 1 1 0 0 0 0 0 1 0 0 0 0 0 1 0 0 1 1 0 0 2 0 0 0 0 0 0 0 1 1 0 0 0 0 0 2 0 0 0 1 0 0 0 1 0 0 0 0 0 0 0 0 1 0 0 0 0 0 0 1 0 0 2 1 0 0 1 0 1 1 1 0 0 0 0 0 1 1 0 1 0 0 1 0 0 0 2 0 0 0 1 1 0 0 0 0 0 1 0 0 0 0 0 0 0 0 1 0 0 1 1 1 0 0 0 0 0 1 0 1 1 0 0 0 0 1 0 1 0 0 1 0 1 0 0 0 0 1 0 1 0 0 0 0 1 1 0 0 0 0 2 0 0 0 0 0 0 1 0 1…
0 0 1 1 0 0 0 0 1 1 0 0 0 1 1 0 1 1 0 1 0 1 0 1 0 1 0 0 0 0 1 0 0 1 0 0 1 1 0 1 1 0 0 0 1 0 0 0 0 0 0 0 0 0 0 0 0 0 1 0 0 0 0 1 1 0 1 2 0 1 1 0 0 2 0 1 0 0 0 1 0 0 0 1 0 0 0 0 0 0 0 1 0 0 0 0 1 1 0 0 0 2 0 0 0 0 0 0 0 0 1 1 0 0 1 0 2 1 1 0 0 0 0 0 1 0 0 1 0 0 0 0 1 0 1 0 1 1 0 0 0 0 0 0 0 1 0 0 0 1 0 0 0 0 0 2 0 1 0 0 0 0 0 0 0 0 1 0 0 1 1 1 0 0 1 0 0 1 0 1 0 1 0 0 0 0 0 0 0 0 0 0 0 0 1 0 1 1 0 0…
1 1 1 0 0 1 1 0 1 1 0 0 0 0 0 0 0 0 0 0 0 0 1 0 0 1 0 0 0 0 1 1 0 0 0 0 1 0 0 0 1 0 1 0 0 1 1 0 1 0 1 1 1 0 0 1 0 0 0 0 0 0 0 0 0 0 1 1 0 1 0 0 0 2 1 0 0 0 0 0 1 0 0 0 2 0 0 0 1 0 0 0 0 0 0 0 0 0 0 3 0 0 1 0 1 0 0 0 0 0 0 0 0 1 0 0 1 0 0 0 2 0 0 0 0 0 0 0 0 0 1 2 2 0 0 2 0 0 0 1 0 0 1 0 0 0 0 0 0 0 0 1 0 0 0 1 1 0 0 0 0 0 0 0 0 0 0 0 1 0 0 1 1 0 1 2 0 0 0 0 0 0 1 0 2 1 1 0 0 1 1 1 2 1 0 0 1 0 0 0…
0 0 0 0 0 0 0 1 0 1 0 1 2 0 0 1 0 1 0 0 1 2 0 0 0 0 0 0 1 1 0 0 1 0 0 1 0 1 0 0 0 0 1 1 0 0 1 0 0 1 0 0 1 0 0 0 0 0 0 0 0 1 0 0 1 0 0 0 1 0 0 1 0 0 0 1 0 0 0 0 0 0 1 0 0 1 0 0 0 0 0 0 0 0 0 1 0 1 0 1 0 1 0 1 1 0 1 1 0 2 2 0 0 0 1 0 1 0 1 1 0 1 0 1 0 0 0 1 1 1 0 0 0 0 1 0 0 0 2 0 0 0 1 0 0 0 0 0 0 0 0 1 1 0 0 0 2 0 1 1 1 0 0 3 0 0 0 0 1 0 0 0 0 0 1 0 1 1 0 0 2 1 0 0 0 0 0 1 0 0 0 0 0 1 0 1 0 1 1 0…
0 1 0 0 1 0 1 1 0 3 1 1 0 0 0 0 1 0 1 2 0 1 0 0 0 1 0 1 0 0 0 0 0 1 1 0 0 1 1 0 0 0 2 0 0 0 1 0 0 0 0 0 2 1 1 1 0 0 1 0 0 0 1 0 1 1 0 3 1 0 0 0 0 1 0 1 0 1 2 0 0 0 0 0 1 0 0 1 1 0 0 1 1 0 1 0 1 0 0 0 0 1 1 0 2 1 1 1 1 0 0 1 2 2 0 1 1 0 0 0 0 0 0 1 0 1 0 1 0 0 0 1 1 2 0 1 0 1 2 0 0 0 1 4 0 0 0 0 1 0 0 0 0 0 0 1 1 1 0 0 1 0 0 0 0 0 0 0 0 1 2 0 0 0 0 0 0 0 1 0 1 1 0 0 0 0 1 0 0 1 1 1 2 0 0 1 0 0 0 0…
1 0 1 0 2 0 0 0 1 0 1 0 0 0 0 1 1 2 0 1 0 0 0 0 0 0 1 2 0 0 0 2 0 0 0 2 1 0 4 0 0 0 1 0 1 1 1 0 0 0 2 1 2 0 0 0 0 1 2 0 1 0 0 1 0 2 0 1 0 0 1 1 0 1 0 0 1 1 0 1 0 1 1 0 0 1 0 1 0 0 0 0 0 1 0 0 0 0 1 0 0 0 0 0 0 0 0 1 0 0 1 0 1 0 1 0 0 0 0 2 0 1 0 2 0 0 1 0 0 0 0 0 0 2 1 2 0 0 0 1 0 1 0 0 0 1 0 1 1 0 0 1 0 0 0 0 0 0 0 0 1 1 0 0 0 1 0 0 0 0 0 1 2 4 0 0 0 0 1 0 0 0 0 0 0 1 0 0 0 0 0 0 2 0 0 0 2 0 1 0…
0 0 0 1 1 0 2 0 0 0 1 1 0 0 0 0 1 1 1 1 0 1 1 1 1 0 1 1 1 1 0 0 0 0 0 0 3 0 0 0 0 0 1 1 0 0 0 1 1 0 1 0 0 0 2 0 0 2 0 1 0 1 0 0 0 0 0 1 1 2 0 0 1 0 0 1 0 0 1 1 1 0 1 0 2 1 2 0 0 1 2 1 0 1 0 0 0 0 0 0 1 1 0 2 1 1 0 1 1 2 2 0 0 1 0 1 0 0 0 0 0 0 0 1 0 0 0 0 0 0 0 0 0 1 0 0 0 0 0 2 0 1 2 0 1 0 0 0 0 0 0 0 0 0 0 0 0 0 1 1 1 0 0 0 0 2 0 0 0 0 0 0 0 0 2 0 1 0 0 2 0 0 0 0 0 0 0 1 0 0 0 1 0 0 1 1 0 0 0 1…
0 1 0 1 0 1 1 1 1 0 0 1 0 0 0 0 0 0 0 3 0 0 1 0 1 2 0 0 0 0 0 0 0 1 0 0 2 0 0 0 0 1 2 0 1 0 0 0 0 0 1 0 0 0 0 0 0 0 0 0 2 0 1 0 1 0 0 1 1 0 0 1 0 0 2 0 0 0 0 0 0 1 0 0 1 0 0 0 1 0 2 1 1 0 0 0 0 0 0 0 1 1 1 0 0 0 0 1 2 0 0 1 0 0 1 0 1 0 0 0 0 1 1 1 1 1 0 0 0 0 1 0 1 2 0 1 0 0 0 0 2 1 0 1 1 1 0 1 0 0 0 4 0 0 0 0 2 2 0 0 0 0 0 0 0 0 0 0 0 0 0 0 0 0 1 0 0 0 2 0 0 1 0 2 1 3 0 0 0 0 0 0 1 2 0 0 0 0 1 0…
0 0 2 1 0 0 0 0 0 2 0 0 0 0 2 0 1 1 0 2 0 1 1 1 0 0 0 0 1 0 2 0 2 1 0 0 0 1 1 0 1 1 0 1 2 1 0 0 1 1 0 2 1 1 1 0 1 0 1 0 1 1 0 0 0 1 0 0 0 0 2 3 0 0 0 1 0 0 0 0 0 0 0 1 0 0 1 2 0 1 0 0 0 0 0 1 1 0 0 0 2 1 0 0 0 1 0 0 0 0 0 0 1 2 2 3 1 2 0 1 1 0 0 0 1 0 0 0 1 1 1 1 0 0 0 0 1 2 0 0 0 0 0 0 0 0 0 0 1 0 0 1 1 0 0 0 1 0 1 1 0 1 1 0 0 1 0 0 0 0 0 0 0 0 0 0 1 3 1 0 1 0 1 0 1 0 0 0 0 0 0 1 1 2 0 0 1 0 1 1…
0 1 1 1 0 0 0 0 0 1 0 1 1 0 0 1 0 0 1 0 0 0 1 1 1 2 0 0 1 0 2 0 0 0 3 0 1 0 0 1 1 1 0 0 0 1 1 1 3 2 2 0 2 0 1 0 1 1 1 0 0 1 0 1 0 0 0 1 2 0 0 1 0 3 2 0 0 0 1 3 0 0 0 2 0 0 0 1 1 2 2 0 0 2 1 1 3 0 1 1 0 0 0 0 0 1 1 1 0 1 0 0 1 0 0 1 2 1 0 1 0 0 1 0 0 0 2 1 0 1 2 1 0 0 0 0 1 0 0 1 1 0 0 2 0 0 1 0 0 1 0 2 0 0 0 1 1 2 0 1 0 2 0 1 0 0 1 1 0 1 1 0 0 1 1 0 0 1 1 1 0 0 0 0 0 1 0 0 1 0 0 0 1 0 0 2 0 0 1 0…
1 0 0 0 0 0 1 1 2 0 0 0 0 0 0 0 0 2 1 1 0 0 0 0 2 0 0 0 2 1 2 0 1 1 1 0 1 1 0 1 1 2 0 2 0 1 1 0 1 0 0 0 1 0 2 2 1 0 1 0 1 3 1 1 0 2 0 2 0 0 1 1 0 1 1 0 0 0 1 0 1 1 1 0 1 0 0 2 0 0 0 0 0 1 1 1 0 1 1 1 2 2 0 0 0 0 0 0 0 0 2 1 1 3 0 1 2 1 1 1 2 2 0 1 1 1 0 2 1 0 0 0 0 0 1 1 1 0 4 0 0 0 0 0 1 0 0 0 1 2 0 2 0 0 0 1 0 0 0 0 0 1 1 0 3 0 1 0 0 1 0 0 2 0 0 0 0 0 1 0 2 0 0 0 1 0 0 0 0 2 1 0 1 0 0 0 0 0 0 2…
0 1 0 1 0 1 1 3 3 1 2 0 0 0 1 0 2 1 0 1 0 0 0 1 0 1 1 4 0 2 1 2 0 1 1 1 2 0 0 2 1 2 1 3 0 1 1 0 0 0 0 0 0 0 1 1 0 2 1 1 0 0 0 1 0 0 1 1 0 0 2 0 3 2 2 0 1 1 1 1 0 0 0 2 4 1 0 1 0 0 0 2 0 0 0 0 0 0 0 0 0 1 2 1 3 1 0 0 0 2 1 2 1 1 0 2 1 3 1 1 2 1 0 0 2 1 1 0 2 0 0 0 2 1 1 0 1 1 1 1 0 0 0 1 4 0 0 0 0 0 1 1 2 1 2 1 0 0 2 0 0 1 0 0 1 1 0 0 2 1 1 2 1 1 0 0 1 0 1 1 0 0 1 0 0 2 0 0 0 0 1 1 0 1 1 2 0 2 2 0…
0 0 1 1 0 0 0 3 2 0 1 1 0 1 1 1 2 0 0 2 0 1 0 1 2 1 0 1 1 1 0 3 0 1 3 4 2 1 0 2 0 1 0 0 1 2 2 2 2 1 3 2 1 0 2 1 0 1 1 0 1 1 3 0 1 1 1 1 3 0 0 1 0 1 0 0 1 0 1 0 1 2 0 1 0 0 2 0 1 1 0 1 1 1 2 0 0 0 0 0 0 1 0 2 0 0 2 0 3 1 2 1 2 1 1 3 1 0 1 0 0 1 1 0 2 1 1 0 1 0 0 1 0 0 1 0 1 0 0 0 0 0 1 2 2 1 0 1 0 2 3 0 0 1 0 0 1 1 1 2 0 2 1 1 1 0 0 0 0 0 0 0 0 0 0 0 0 2 0 0 0 0 0 0 0 1 2 2 1 0 2 0 0 0 1 0 0 1 0 2…
1 2 1 2 2 0 0 1 0 1 1 1 3 0 0 2 2 2 4 0 1 4 0 0 1 3 2 1 1 0 0 1 4 0 2 2 2 3 1 0 1 2 1 2 2 2 1 1 2 1 0 3 0 1 1 1 2 1 2 2 1 1 0 2 1 1 2 0 2 2 0 1 0 2 1 0 0 2 0 1 1 0 0 2 2 1 0 3 0 4 1 1 1 1 1 2 3 1 0 1 1 1 0 2 1 0 0 0 0 1 2 2 5 1 0 2 2 0 0 1 2 0 1 0 0 0 1 2 0 0 0 1 0 1 1 0 0 1 1 1 2 0 0 2 3 0 0 1 2 3 0 0 2 0 1 0 2 0 3 1 2 0 0 0 3 3 1 0 0 0 1 1 3 0 0 1 0 0 0 1 3 2 0 0 1 1 0 0 0 1 0 0 0 1 0 1 1 0 0 0…
2 2 4 0 1 0 1 1 4 1 2 3 1 1 3 0 1 6 0 2 1 2 2 1 0 0 1 1 1 1 0 4 0 2 2 2 3 0 1 2 1 0 2 2 0 0 1 1 2 1 0 0 2 2 2 0 1 2 5 2 3 0 1 5 2 2 1 0 2 3 0 3 0 2 2 1 0 1 0 2 2 1 3 0 1 1 0 1 0 1 1 0 0 0 0 0 0 1 2 0 0 1 2 1 1 3 4 1 0 1 2 1 2 3 3 0 1 1 1 0 0 1 0 3 1 0 2 0 0 2 1 0 0 1 0 1 1 1 1 2 0 0 0 1 0 1 1 1 0 1 0 1 1 2 0 1 0 0 1 0 0 1 1 0 0 2 1 1 0 1 0 1 1 0 2 2 0 1 1 0 3 0 1 0 1 0 1 0 2 1 0 1 1 2 1 3 1 1 1 0…
1 3 1 5 5 2 1 3 1 3 3 2 3 1 2 4 1 2 1 1 0 2 2 1 2 0 0 2 1 0 1 4 1 1 2 1 2 0 1 3 1 0 1 0 1 1 2 2 1 3 0 4 2 0 3 0 3 2 2 2 2 2 3 2 1 2 3 1 3 4 0 4 1 0 1 2 5 1 2 1 2 2 1 2 3 2 3 1 0 3 2 1 1 1 1 1 1 2 2 3 3 1 0 1 1 1 1 1 2 4 1 3 1 4 1 3 2 0 1 2 1 1 3 2 3 2 1 0 2 1 2 1 1 3 3 0 1 1 1 2 0 2 1 0 3 0 0 0 3 1 0 0 1 4 0 1 1 1 3 2 1 0 2 2 6 0 2 2 1 0 1 0 0 0 2 1 0 0 1 2 0 1 1 1 0 2 0 1 1 1 2 0 1 2 1 1 0 0 0 0…
1 0 4 2 1 2 0 0 1 2 2 1 2 0 1 2 1 0 3 3 1 2 2 1 0 3 1 2 1 1 1 3 2 1 1 3 3 5 5 0 1 2 4 1 3 2 1 1 0 2 1 1 2 2 1 1 1 3 3 1 1 3 0 1 1 1 0 1 3 3 3 2 1 4 1 1 1 1 3 1 1 0 1 2 1 2 0 1 2 0 0 5 1 0 1 0 2 1 0 1 1 0 3 3 0 2 1 1 1 2 1 1 0 2 3 0 1 1 3 1 2 1 2 3 2 0 5 3 1 1 0 1 0 0 2 1 3 1 0 2 2 1 3 1 1 3 0 0 1 1 1 1 1 2 2 1 1 0 1 4 0 0 5 0 0 4 0 0 1 1 3 1 0 1 0 1 0 2 0 1 1 1 1 0 0 2 2 1 3 0 2 0 1 0 3 0 0 0 0 0…
4 3 4 3 3 3 0 2 1 3 0 3 2 0 0 1 1 0 5 0 1 2 1 0 2 3 1 0 0 3 2 1 1 2 2 0 0 2 4 2 1 2 4 1 0 3 1 0 5 3 2 2 1 0 0 2 3 3 0 2 1 1 2 2 0 1 0 1 1 1 1 0 7 4 3 1 1 1 1 0 0 0 1 0 0 0 1 2 1 0 0 2 0 3 0 1 1 1 0 2 3 1 3 2 1 1 1 1 4 3 0 1 0 1 1 1 2 0 1 0 0 2 1 1 1 0 1 2 2 0 2 1 1 0 1 1 1 0 2 1 1 0 3 0 1 1 1 0 2 3 1 1 1 2 2 1 2 0 0 0 0 3 1 0 2 0 0 1 1 1 5 0 0 2 2 0 1 1 0 1 1 1 2 0 1 0 1 2 4 1 0 0 0 0 2 0 1 0 1 0…
4 2 3 2 1 0 3 1 0 1 3 1 3 1 1 1 2 0 1 1 0 1 0 1 1 1 0 3 2 0 1 2 3 1 1 1 1 0 1 0 2 2 0 0 0 2 1 0 1 1 3 0 1 0 1 3 0 3 0 2 1 0 2 0 0 1 2 0 4 1 0 2 1 0 1 4 1 2 0 1 0 2 1 0 2 1 1 3 0 1 1 3 0 1 1 0 0 4 3 0 1 0 0 1 2 3 0 0 0 2 3 3 1 0 1 1 0 0 3 1 2 2 1 0 3 2 1 1 0 1 0 0 0 1 0 1 1 1 0 1 1 1 2 0 0 1 1 1 3 0 2 1 2 1 1 1 2 2 2 1 1 1 3 1 0 1 1 3 1 1 2 1 0 1 0 1 0 2 2 0 0 1 0 0 2 1 2 1 2 2 2 1 2 1 1 2 2 1 1 2…
0 1 2 1 1 0 2 1 0 0 0 3 2 0 3 2 2 2 1 2 1 2 1 1 0 0 2 1 1 0 1 2 2 2 0 2 1 1 1 1 1 0 4 0 1 1 0 2 1 1 3 1 2 0 1 0 0 2 1 3 0 1 2 3 0 1 2 0 1 3 0 2 1 0 1 0 1 2 1 0 1 0 1 1 2 2 0 1 1 2 0 3 2 0 1 1 2 3 2 1 0 2 5 2 2 3 1 1 1 1 1 0 0 2 1 2 1 0 1 2 0 0 1 0 1 0 1 1 0 0 2 1 2 0 0 1 0 0 2 0 0 1 1 1 2 0 0 0 3 1 2 0 0 1 2 3 2 0 0 1 2 2 0 0 0 1 0 1 2 1 1 1 3 1 1 0 2 1 0 0 0 0 1 1 0 2 1 0 0 1 3 1 2 0 0 0 3 2 0 1…
0 0 0 0 1 1 0 2 0 1 2 2 1 0 1 1 0 0 1 0 1 0 1 1 3 1 0 1 0 1 0 0 0 0 2 2 0 0 0 1 1 2 1 2 1 3 0 1 1 3 0 3 0 0 0 0 1 2 1 2 1 1 1 2 0 0 1 0 0 2 0 0 1 2 0 0 2 2 1 0 0 0 1 0 0 0 1 0 0 1 0 0 0 1 0 1 1 1 0 1 1 0 1 1 2 1 0 0 0 0 1 1 0 0 1 1 0 0 1 0 1 1 0 0 0 1 1 0 0 2 2 0 0 0 1 1 0 0 3 1 1 1 1 1 0 1 0 1 1 2 0 0 1 0 2 1 0 0 0 0 0 0 0 1 0 1 0 0 1 0 2 0 0 2 0 1 2 1 1 0 0 1 1 0 0 1 3 1 1 0 0 0 0 1 1 0 0 0 2 1…
0 1 1 1 0 0 0 0 0 0 3 0 1 1 0 0 1 2 0 0 1 0 0 0 0 0 0 1 1 1 0 0 0 2 0 0 1 1 1 0 0 0 0 0 0 0 0 0 1 0 0 0 0 0 2 0 0 0 1 0 1 0 1 4 0 1 0 0 0 3 1 0 0 0 1 0 0 0 0 0 3 0 0 0 0 1 0 0 0 0 0 2 0 0 0 2 0 0 0 0 2 1 0 2 0 1 0 0 1 1 0 0 0 0 0 2 0 0 1 1 0 0 0 0 2 0 1 0 0 0 1 1 0 1 0 0 0 1 1 0 0 0 0 1 1 0 0 1 0 0 0 0 3 0 0 0 0 0 0 0 1 0 0 0 1 0 2 0 0 1 0 0 0 0 0 2 2 0 0 0 0 1 0 1 2 1 0 0 0 1 1 0 0 0 0 1 1 0 0 0…
0 2 0 1 1 1 1 1 0 1 1 2 0 0 2 2 2 1 0 1 1 0 0 2 3 1 0 1 1 0 0 1 0 0 0 0 0 0 0 0 0 0 0 0 1 0 0 2 0 0 0 1 1 1 3 0 1 2 1 1 0 0 0 0 2 0 0 1 1 0 1 0 0 2 0 1 1 0 0 1 0 0 0 0 0 0 2 1 0 0 0 0 1 1 0 0 1 0 1 0 0 0 1 1 0 0 2 1 0 0 0 2 3 0 1 0 0 1 0 1 0 1 2 1 0 0 0 0 0 1 1 1 2 0 1 1 0 0 0 0 1 1 0 0 0 0 0 0 1 1 0 0 1 0 0 0 1 0 0 0 1 0 0 1 0 0 0 0 0 0 0 0 1 0 0 0 1 0 1 0 3 0 1 1 0 1 1 0 2 1 1 0 0 1 0 0 0 0 0 0…
KorB_CTP
20230411-164216 Kymograph 80_B-channel_photon-counts_[0-180]px_[0-1300]tlines
Kymograph B-channel ASCII Matrix file
X Amplitude: 29.15328 s
Y Amplitude: 18.0 um
Z Amplitude: 45 a.u.
5 8 5 11 7 7 3 8 4 9 6 4 3 6 5 7 7 5 7 5 9 4 6 8 7 1 7 7 8 2 10 7 4 8 1 11 3 5 9 7 5 6 4 4 2 6 3 4 1 5 8 8 4 6 4 6 4 4 6 7 3 5 6 4 4 2 5 2 7 2 5 5 2 2 2 5 5 3 6 4 1 2 6 8 5 6 3 5 4 3 2 6 2 4 4 5 5 2 0 6 3 6 4 4 3 4 4 3 6 2 6 2 3 3 7 4 2 2 2 7 5 4 8 4 5 2 3 6 2 4 7 1 5 3 4 5 3 1 6 0 4 3 4 3 3 5 6 3 3 4 4 1 6 3 6 2 0 1 2 8 2 3 5 1 3 4 4 2 4 4 5 7 6 2 4 3 2 5 4 5 0 5 1 1 4 5 4 5 4 1 2 2 4 5 3 2 2 2 …
14 11 8 10 4 7 8 5 8 6 5 4 8 7 6 9 9 6 10 4 4 7 4 5 5 2 5 3 6 6 5 8 4 11 2 8 5 8 4 3 3 7 8 7 8 1 6 2 3 2 5 7 7 4 6 6 3 7 4 6 7 5 4 4 5 5 2 3 7 4 7 6 6 7 5 8 3 3 1 4 6 2 3 2 3 8 3 3 4 4 4 7 4 4 2 6 4 3 2 0 1 3 1 5 3 1 0 7 5 4 3 6 2 3 3 6 1 1 2 7 9 4 7 6 3 2 3 2 8 6 4 3 5 1 2 3 4 6 3 8 3 4 4 4 3 6 4 4 1 5 4 4 1 5 5 8 3 1 1 5 3 3 6 7 3 4 3 5 3 1 2 3 6 4 3 3 1 5 4 3 2 5 1 2 3 3 3 1 4 2 2 4 1 1 3 3 3 …
6 8 9 4 8 9 8 12 2 7 3 9 3 10 8 6 6 9 8 6 5 6 3 6 6 6 5 10 8 8 4 12 5 8 9 6 7 7 3 3 3 7 8 10 5 2 8 4 2 3 3 5 5 8 10 6 9 5 6 7 5 2 7 4 6 6 5 3 1 2 5 3 6 6 8 2 8 2 9 7 3 3 4 2 4 5 3 5 5 3 2 3 4 2 3 5 6 4 3 7 3 5 5 6 6 4 2 10 2 4 2 1 3 1 6 2 0 6 7 3 6 7 2 1 2 2 1 7 6 2 5 2 4 5 2 0 1 4 7 5 5 4 3 3 4 2 5 4 4 3 5 5 3 9 7 4 6 7 3 4 6 5 4 3 5 4 2 0 4 2 2 1 6 2 5 4 7 2 2 4 3 8 1 6 4 6 2 1 3 2 6 3 5 2 3 2 …
7 11 8 5 4 5 7 7 3 6 6 6 11 7 5 9 7 5 8 7 7 7 5 8 4 5 8 5 4 5 4 3 4 9 3 6 4 4 5 5 5 2 7 3 3 10 5 4 2 4 5 9 9 2 2 6 3 5 7 4 6 4 4 4 11 6 5 5 7 6 4 6 4 3 5 7 3 4 4 10 3 10 3 2 4 4 7 1 8 1 2 2 5 0 1 4 5 3 5 8 6 3 3 2 3 3 4 5 0 6 3 5 6 4 2 3 3 2 5 4 8 4 4 0 4 3 3 7 4 6 1 3 4 4 3 6 4 3 4 2 4 2 4 5 2 1 4 6 4 6 2 2 4 5 5 2 4 1 1 4 3 7 4 5 6 6 3 4 3 2 5 4 3 3 4 1 0 5 1 2 2 6 5 5 3 5 9 5 4 1 0 2 4 4 4 3 3…
5 5 8 7 8 11 8 6 5 8 7 8 10 7 5 7 5 7 6 3 4 9 6 2 5 13 4 7 6 4 5 9 7 7 2 4 5 7 4 11 5 5 12 3 6 5 4 6 5 6 7 5 3 6 3 7 5 9 5 3 4 2 4 5 5 3 6 3 2 4 5 3 3 6 5 4 6 5 4 7 3 3 0 2 1 4 5 3 3 7 3 2 2 1 5 5 2 4 3 1 3 5 3 7 3 6 4 5 8 4 2 3 3 4 2 4 4 3 2 7 4 4 4 6 3 4 6 5 5 3 3 2 3 5 3 2 1 3 3 5 6 4 6 5 1 3 3 2 6 5 4 6 4 8 4 4 5 1 5 6 2 2 3 3 2 3 5 3 3 1 6 4 2 2 2 6 2 3 1 3 3 6 4 6 6 4 1 5 3 4 0 2 3 0 3 6 3 …
7 6 5 14 7 6 6 6 7 8 10 3 6 7 3 5 8 6 5 5 5 9 9 7 5 3 5 3 8 5 6 4 5 3 6 10 10 5 3 5 6 4 6 5 4 5 5 1 6 7 10 2 9 7 5 6 6 4 5 4 5 3 1 8 3 1 5 6 1 5 5 5 2 7 5 4 6 7 6 4 3 3 5 2 8 7 2 4 2 4 4 2 2 3 6 8 6 5 6 3 9 2 7 8 6 0 5 3 6 4 6 3 5 4 2 1 6 5 5 5 4 4 2 4 4 5 5 4 1 3 6 5 3 5 1 6 6 4 6 7 2 3 4 3 4 5 5 1 1 7 1 1 4 8 4 4 5 4 8 3 9 6 7 1 3 6 1 2 5 0 4 3 8 2 4 3 2 1 2 1 1 0 1 4 2 2 6 5 2 3 5 4 4 4 5 1 4 …
2 4 3 10 9 8 2 4 3 7 5 4 9 5 7 3 7 5 4 3 7 8 1 4 6 5 8 6 7 4 4 5 4 7 1 2 7 5 4 3 5 4 5 4 9 4 6 4 5 4 4 3 7 7 4 5 2 5 5 6 5 7 3 0 6 5 8 6 2 7 1 5 4 5 4 3 5 5 7 5 1 1 2 5 3 8 1 1 8 7 1 2 4 2 3 3 1 2 8 4 2 6 3 5 4 5 1 0 3 2 2 2 1 5 3 4 1 5 5 2 3 4 3 1 2 1 4 6 4 1 2 1 4 1 2 3 2 2 1 7 4 2 3 0 7 6 3 6 6 4 1 8 1 3 1 3 1 4 3 1 1 1 5 2 5 7 1 3 2 4 5 2 6 2 2 2 3 3 0 4 9 1 2 3 1 5 1 3 2 3 4 2 6 4 3 1 6 4 3 …
5 7 9 4 7 5 8 8 4 3 5 5 1 10 9 3 4 4 6 2 8 7 6 6 5 4 7 6 5 2 8 3 6 9 2 1 2 3 4 10 7 2 8 3 3 9 4 2 4 5 5 6 7 4 4 6 8 1 5 7 6 7 4 4 5 3 4 3 5 5 5 1 7 6 5 3 6 3 2 2 1 4 4 4 5 3 5 3 3 2 1 3 4 2 5 2 4 4 5 5 1 3 1 3 4 3 6 0 1 2 3 2 2 4 6 6 4 2 3 3 2 4 3 1 5 3 0 6 2 2 2 6 2 8 1 3 5 5 2 3 6 1 3 2 1 4 6 5 3 1 3 4 4 3 5 7 6 1 6 3 3 1 10 3 4 3 2 0 3 4 2 2 0 4 1 2 5 1 5 5 4 2 0 3 2 3 3 2 3 2 4 1 4 1 4 1 4 4 …
8 7 6 14 3 1 15 7 6 7 3 5 7 11 7 7 1 2 5 5 4 7 4 7 0 6 5 6 7 5 5 6 4 6 5 8 5 5 2 6 3 6 4 10 5 10 5 6 1 4 6 6 5 6 4 3 5 3 2 4 4 5 6 2 3 1 1 1 5 4 3 4 2 1 5 6 5 1 1 6 6 4 2 2 2 2 7 5 6 6 2 6 2 3 2 2 3 1 1 2 3 3 7 5 4 0 3 6 2 7 2 3 2 1 2 4 1 3 1 3 8 2 2 5 3 2 6 4 5 2 3 3 3 2 3 4 4 1 3 2 1 2 1 2 5 2 3 5 5 0 3 0 1 4 6 7 2 9 5 1 3 4 3 3 6 5 3 2 2 2 5 4 3 1 3 1 3 5 2 5 3 1 4 2 1 1 0 1 3 5 8 3 7 4 2 1 3 …
6 7 9 9 8 3 5 5 12 6 4 6 6 3 5 7 7 0 4 4 5 5 2 6 5 0 7 3 5 4 5 6 3 3 3 5 5 6 1 5 4 5 2 4 7 5 3 3 3 5 3 2 2 3 3 5 4 5 5 1 5 1 2 7 8 3 3 5 2 3 2 5 2 3 9 3 3 6 4 6 2 3 2 5 5 2 3 5 2 2 4 2 5 5 3 4 1 2 3 6 4 4 1 4 1 4 3 1 6 3 7 4 4 3 4 4 2 0 2 3 3 4 1 2 3 5 0 1 4 1 4 7 1 1 2 3 1 2 2 0 3 5 2 6 2 3 1 1 2 2 4 5 2 3 3 3 3 3 1 4 1 2 2 2 3 7 2 3 3 0 7 4 7 5 4 2 0 1 4 4 1 3 2 2 7 5 3 4 1 2 2 5 3 1 6 4 3 4 4 …
5 2 3 3 6 7 3 5 5 7 3 4 4 6 9 5 3 1 7 6 5 1 0 6 7 6 5 2 7 3 4 2 5 3 2 3 3 1 1 3 3 1 2 2 4 4 3 8 6 1 7 3 5 4 3 3 4 3 1 4 3 3 5 4 2 5 4 2 1 4 2 5 4 1 8 3 1 3 4 5 3 4 0 4 5 3 7 1 5 2 5 3 2 6 6 2 4 6 3 4 1 7 1 0 5 1 5 3 3 3 3 0 3 2 0 2 3 2 1 1 4 4 1 5 1 3 0 1 2 2 1 5 2 2 4 1 6 2 4 3 5 4 3 4 1 2 2 0 2 5 6 1 6 4 3 5 3 3 3 1 2 3 3 4 5 5 5 2 0 1 0 0 4 1 2 1 1 4 1 3 1 4 3 1 0 2 4 1 1 1 2 2 1 3 2 2 2 2 1 3…
5 4 1 7 5 3 4 3 8 6 4 7 3 3 3 8 5 7 3 4 7 4 5 4 4 6 9 3 2 2 6 1 2 5 3 1 6 5 3 4 2 4 1 1 4 4 4 8 4 2 5 2 5 4 3 1 2 7 3 4 4 4 7 3 0 1 1 1 4 3 3 4 1 2 3 1 2 3 4 2 3 3 4 3 2 0 3 2 1 6 2 4 4 6 4 1 1 3 7 5 6 0 2 5 3 1 4 8 0 1 4 4 0 3 3 0 6 3 1 3 1 4 0 5 4 2 0 2 3 1 2 7 4 0 1 5 1 2 1 2 2 1 4 1 3 3 1 0 2 0 4 3 1 3 1 2 3 1 4 5 5 2 2 4 4 2 2 2 2 4 0 0 4 2 2 1 2 2 2 1 1 3 2 2 3 2 2 1 2 0 3 1 2 3 2 1 3 2 5 4…
3 4 0 2 3 8 1 6 2 2 3 3 6 8 3 6 3 0 5 2 3 3 3 3 2 7 7 2 0 5 7 2 5 1 5 2 6 2 2 6 4 0 4 1 6 2 4 2 2 4 2 4 6 3 4 5 0 8 4 2 6 3 1 2 1 2 2 3 2 1 4 1 1 3 4 2 2 3 3 3 4 1 3 3 2 3 2 3 2 2 2 2 4 5 2 3 4 5 0 2 0 2 3 1 3 3 4 2 3 1 4 2 1 7 2 3 5 2 1 2 2 3 1 2 1 1 3 1 1 1 1 3 5 0 1 5 1 1 4 3 2 3 5 1 4 0 2 4 1 1 3 3 6 4 1 4 3 4 4 1 1 7 3 5 3 2 3 3 3 2 3 1 1 2 0 1 1 3 2 3 4 3 0 4 1 2 1 2 0 0 0 1 2 1 2 3 2 0 1 0…
6 4 7 5 6 7 4 3 3 0 3 5 5 4 3 3 7 9 3 1 4 4 1 1 3 5 1 8 3 4 1 6 6 4 3 4 4 2 4 4 3 2 2 5 2 1 2 1 3 3 4 2 3 3 1 6 5 2 3 9 3 2 3 2 0 3 2 4 5 3 5 3 5 3 3 4 1 4 2 2 0 2 0 3 1 1 2 0 1 1 4 2 1 4 2 2 3 1 2 1 4 1 3 1 2 1 2 0 2 1 4 3 5 1 1 3 2 3 3 1 1 5 2 1 1 3 1 0 1 3 4 0 3 0 2 2 1 8 3 3 0 1 2 2 2 2 2 1 5 0 0 2 5 0 3 3 2 0 4 1 2 1 1 2 3 3 4 0 1 1 1 3 6 5 1 2 1 1 1 2 5 0 0 2 2 0 2 1 1 1 1 1 0 3 2 1 1 0 1 1…
6 3 4 7 2 2 4 2 5 1 2 2 6 5 3 7 10 3 5 4 1 2 2 3 4 1 3 3 1 3 2 3 3 4 2 2 2 3 3 5 3 7 5 7 2 2 1 2 3 5 1 1 5 6 2 4 1 6 3 0 0 3 2 1 4 3 3 0 2 3 3 3 3 3 4 4 4 1 2 4 1 3 2 3 1 0 1 3 4 1 4 5 2 5 2 3 2 1 0 1 1 2 5 1 2 1 1 2 0 2 1 1 2 1 2 2 3 0 1 1 1 2 4 2 0 1 1 3 1 3 2 0 0 1 0 1 3 1 3 2 3 1 2 1 2 2 3 4 0 2 1 2 2 2 3 1 3 2 1 1 3 2 1 4 5 3 3 3 0 3 4 3 0 0 3 5 1 0 1 2 2 2 2 2 3 2 3 4 1 0 2 1 0 1 1 0 4 0 3 …
5 6 1 3 5 6 5 7 7 1 3 6 3 3 3 4 1 4 5 3 3 3 3 2 1 3 2 2 4 3 3 3 0 3 1 3 2 3 5 2 3 3 2 4 2 0 3 2 0 3 2 3 1 0 1 0 1 5 4 5 4 2 4 2 1 3 1 2 0 4 5 4 3 2 3 1 1 0 2 2 4 2 3 1 0 3 4 1 3 0 1 4 5 1 1 1 1 3 2 3 2 1 4 3 1 0 1 1 1 2 3 0 0 1 2 1 3 3 3 4 3 1 2 3 3 2 1 1 1 2 3 0 2 1 1 3 1 2 3 2 1 0 1 0 1 1 1 3 2 1 1 1 1 3 1 2 6 3 0 1 2 5 1 1 1 3 3 1 0 3 1 2 2 5 1 2 0 0 1 2 2 2 1 3 2 1 2 2 1 2 1 1 0 1 2 3 0 2 0 1…
2 5 3 2 3 4 3 2 5 4 3 3 7 3 2 1 4 3 3 3 3 2 3 1 1 6 2 1 4 1 3 4 3 2 1 1 2 1 4 4 4 2 2 1 4 3 0 0 3 4 3 4 2 1 1 3 3 2 1 1 2 2 2 1 1 1 2 2 0 2 3 3 3 5 2 2 0 1 3 5 1 3 0 3 1 1 1 3 1 0 2 1 0 0 2 0 1 1 0 0 0 2 1 1 3 4 2 0 2 4 0 0 3 1 0 2 2 0 3 4 0 0 0 3 1 1 0 0 3 2 2 2 1 1 2 2 2 3 0 4 5 4 2 3 1 1 1 4 2 3 1 1 2 0 0 2 1 3 1 2 3 2 2 4 4 0 1 1 3 4 1 3 1 1 2 3 2 3 4 1 2 0 3 3 1 0 1 0 5 1 1 0 2 2 3 1 1 0 0 1…
1 1 5 5 3 5 2 3 1 3 5 2 3 2 5 2 1 1 1 3 0 7 3 3 2 3 1 2 2 2 3 7 2 3 1 2 2 1 4 3 3 6 3 0 1 2 3 3 4 3 1 6 1 4 2 2 1 2 2 2 5 0 4 2 1 2 1 2 4 3 1 0 2 2 1 3 1 0 2 2 0 1 2 2 3 3 2 2 1 6 0 1 3 3 1 1 1 2 0 1 0 3 1 4 1 3 1 0 3 4 3 2 1 2 3 2 4 1 3 4 0 5 2 1 0 0 2 1 2 4 6 1 2 3 0 1 3 2 1 0 1 0 1 1 2 2 2 2 3 0 0 2 4 3 2 2 3 1 1 0 1 5 2 2 2 0 0 2 1 1 1 2 4 2 1 1 3 0 1 8 1 0 1 0 4 2 3 0 4 2 1 1 3 2 2 1 0 2 1 2…
4 4 0 3 4 1 4 2 4 3 3 3 4 2 3 2 4 2 4 1 3 1 0 2 1 1 7 2 3 6 5 4 3 1 2 2 2 3 3 2 2 1 3 2 1 1 2 3 0 1 4 6 7 1 1 2 1 1 2 0 2 3 2 6 2 2 1 3 3 4 1 2 2 2 2 2 6 2 1 3 3 3 0 1 1 3 3 4 1 1 3 2 0 1 2 2 3 2 4 0 3 0 6 5 1 2 3 3 1 2 2 2 3 1 0 2 2 0 0 1 1 1 1 0 0 2 0 1 2 2 1 3 1 3 1 2 5 0 1 2 1 1 1 1 2 1 2 1 1 1 5 3 1 1 2 1 0 2 6 2 3 1 0 2 1 1 0 1 0 1 1 1 3 2 0 0 1 3 1 3 0 0 4 2 1 2 2 1 1 0 1 2 0 1 0 1 0 0 0 1…
6 2 6 2 1 4 1 6 2 3 4 4 1 1 1 1 2 0 4 5 5 2 3 4 6 1 3 0 3 2 2 3 1 4 0 3 5 0 1 3 3 1 1 3 1 5 2 2 3 0 4 3 1 5 4 8 1 3 3 0 2 2 4 3 3 3 1 2 3 2 3 0 4 0 1 0 1 0 0 3 1 1 2 2 1 1 4 1 1 2 2 2 3 4 3 2 3 2 2 2 2 3 1 3 0 2 2 3 1 0 1 2 1 0 2 1 1 1 1 2 1 1 1 1 1 2 2 1 1 1 2 5 2 4 0 0 1 1 2 3 1 1 1 4 2 0 0 2 1 2 2 1 2 0 3 3 0 2 2 3 3 2 1 4 2 3 1 3 0 0 2 0 0 3 0 0 4 0 1 1 2 5 0 2 3 4 1 1 2 2 2 0 1 0 2 0 2 4 1 2…
2 1 0 3 2 1 2 0 1 2 6 2 5 3 5 1 5 1 1 2 1 1 2 0 2 2 6 3 2 2 1 6 2 4 1 2 2 3 2 1 4 3 3 3 3 3 0 1 3 3 2 0 4 3 2 3 1 3 1 4 1 1 1 0 0 2 3 0 3 3 2 2 3 0 3 1 4 0 3 1 2 2 1 3 2 0 3 0 1 2 3 3 3 3 1 1 1 0 0 2 3 0 2 0 4 4 1 0 1 1 2 1 5 1 2 0 4 0 0 1 3 2 6 1 1 2 0 0 4 3 2 0 2 1 3 0 1 2 1 2 1 2 2 2 0 2 3 2 1 2 2 1 3 2 2 2 1 0 2 2 1 0 1 3 1 0 2 2 0 2 1 0 3 2 2 0 1 0 1 1 0 0 0 1 0 0 1 0 0 4 0 0 3 1 1 1 1 0 2 3…
6 2 1 3 1 4 2 0 2 5 5 1 4 6 4 2 2 3 2 2 1 0 2 3 5 1 1 0 3 4 2 0 1 1 2 2 4 2 0 1 2 1 1 2 2 5 3 2 2 2 2 2 1 2 2 3 2 1 4 2 2 0 1 2 1 2 0 0 2 0 1 1 0 2 2 1 2 0 1 1 3 0 1 1 0 1 2 2 2 2 1 1 3 2 0 1 1 0 0 1 0 2 1 1 1 0 0 0 2 2 1 1 2 1 1 1 4 1 3 2 1 2 2 3 2 0 4 1 0 2 1 0 1 1 0 1 2 1 1 2 0 1 3 0 1 1 1 2 1 0 0 1 3 0 1 3 2 0 4 1 1 1 1 1 2 1 2 2 0 2 1 0 1 2 3 2 0 1 1 0 1 1 2 2 0 4 3 2 0 2 2 0 0 0 0 1 0 2 2 0…
4 1 1 2 3 3 2 1 2 4 2 0 2 1 1 2 4 4 3 2 3 1 3 3 2 2 0 1 7 1 1 2 1 2 1 4 2 1 3 2 0 2 0 0 1 1 1 0 2 2 3 3 2 2 2 1 1 1 2 1 2 1 3 2 2 5 2 0 1 6 1 1 1 4 4 1 2 2 3 1 2 2 2 1 4 2 5 3 1 0 1 1 1 2 3 2 1 1 1 4 2 1 0 1 1 2 3 3 2 1 1 0 1 0 0 2 2 3 4 0 1 3 1 1 3 1 0 3 2 2 0 4 3 1 0 2 1 0 0 0 2 1 2 3 0 1 0 4 2 3 5 0 2 0 1 0 0 1 4 4 4 1 2 1 1 0 0 0 1 2 2 0 2 0 3 1 0 3 0 1 1 0 2 2 0 0 2 2 1 1 1 0 6 0 1 0 3 0 3 2…
1 2 1 6 2 5 1 2 3 7 1 1 3 3 4 0 2 1 3 4 0 2 2 1 4 2 0 1 2 0 1 1 3 2 3 5 3 0 1 1 5 4 1 1 0 1 4 0 3 2 1 0 1 6 2 3 2 2 0 6 2 1 0 0 3 2 3 2 2 0 1 3 1 1 0 4 4 2 2 3 1 2 0 0 3 2 2 3 3 4 1 3 0 2 1 4 2 2 1 3 1 4 1 0 1 2 3 3 2 1 2 4 0 1 1 1 2 2 0 6 2 2 1 0 1 0 3 1 0 2 2 2 0 4 1 1 0 3 3 0 1 0 4 2 3 1 1 1 1 0 0 5 3 1 2 0 1 2 1 1 2 1 2 0 1 3 2 0 1 0 0 3 0 1 1 0 0 0 0 0 1 0 0 1 0 2 2 1 0 1 2 0 0 2 1 2 1 0 2 2…
0 5 1 1 0 2 1 2 3 3 1 3 4 4 2 3 5 3 4 3 4 4 1 0 7 2 1 2 4 1 3 2 4 5 3 2 0 1 3 2 1 3 4 1 0 1 2 3 2 4 2 2 0 2 1 2 8 0 3 4 1 2 1 3 2 3 2 5 0 0 2 3 0 1 1 4 0 0 2 1 0 2 3 1 4 1 3 1 0 1 3 1 1 3 2 1 1 2 0 2 2 2 0 2 6 1 1 1 2 2 1 2 1 0 2 1 5 0 2 1 0 1 1 4 1 3 1 1 2 2 1 5 0 4 2 1 1 0 0 0 0 0 3 2 3 0 4 4 0 0 2 3 0 4 0 0 1 0 2 3 0 1 2 2 2 2 3 2 1 1 2 1 1 0 3 1 2 2 3 0 2 0 0 2 0 1 1 2 0 3 1 1 2 1 1 5 2 1 0 2…
1 3 3 2 1 2 1 1 2 2 1 2 2 1 3 3 1 0 1 2 3 1 0 2 1 2 7 2 2 5 1 3 0 1 4 4 2 2 0 3 3 1 3 1 3 3 4 2 2 1 5 2 1 4 0 1 1 1 2 1 2 1 2 1 5 2 1 0 1 2 1 2 1 2 0 2 0 0 1 1 0 2 1 2 0 1 3 0 1 1 0 2 2 1 3 0 2 1 2 3 3 3 0 1 1 0 3 1 1 1 2 2 2 1 5 1 0 0 1 3 0 1 1 0 4 1 2 1 3 5 1 1 0 1 1 2 3 0 1 1 2 0 1 2 2 2 3 1 1 2 0 1 0 2 1 1 1 1 3 1 3 0 1 2 2 1 1 1 2 1 0 0 0 1 1 0 2 1 2 2 0 1 3 3 0 0 2 2 1 2 1 0 3 1 4 1 2 1 1 3…
5 4 2 1 2 4 3 3 3 1 4 2 4 2 2 0 2 3 2 2 4 1 0 2 4 2 1 4 4 1 2 2 2 1 3 2 3 0 2 3 2 5 1 3 1 1 3 0 3 2 1 2 3 0 1 3 1 2 1 1 1 0 0 0 1 2 4 2 3 2 0 3 5 3 3 4 3 1 2 1 2 0 0 0 3 3 1 1 1 3 2 3 3 4 0 5 3 1 2 2 3 1 2 1 1 1 2 1 1 3 0 6 1 1 1 3 1 2 3 3 1 0 2 2 1 0 0 0 0 3 0 2 1 3 2 2 2 2 1 1 1 2 1 1 1 1 1 3 1 0 0 0 1 3 0 2 0 1 2 0 0 0 0 1 0 1 0 2 0 1 3 2 1 1 1 0 2 4 0 0 2 3 1 1 1 1 0 1 1 0 0 2 2 0 4 0 3 1 2 2…
8 3 3 3 2 1 2 1 4 3 3 3 2 1 1 2 3 1 5 3 2 2 2 3 8 1 1 0 3 7 4 1 0 3 4 0 3 0 2 4 1 4 1 0 3 2 4 1 0 3 3 0 3 2 0 4 2 0 0 1 2 0 2 1 2 4 2 2 3 3 1 1 1 1 1 2 1 2 0 1 1 1 1 1 1 1 2 1 1 1 1 0 2 3 1 1 2 2 0 3 4 1 4 5 3 3 1 1 2 5 1 4 0 6 4 1 2 1 0 0 1 1 0 3 2 1 2 2 3 1 3 0 2 1 1 2 0 1 0 1 1 1 2 0 1 2 2 1 2 0 2 0 1 0 4 4 0 0 1 1 0 2 3 1 0 0 1 0 1 0 1 1 0 4 1 0 0 3 3 1 2 2 3 2 1 2 0 1 1 1 0 1 1 1 1 1 1 2 2 2…
3 4 5 2 2 2 2 4 6 3 3 3 2 1 1 2 2 0 5 1 3 2 1 3 2 3 0 2 2 2 0 1 1 4 1 2 0 2 1 3 1 1 2 4 1 1 2 3 0 0 1 4 6 2 1 0 2 2 4 2 1 4 0 2 5 2 2 2 2 2 4 0 2 3 3 4 0 2 1 0 3 2 2 0 2 1 3 3 0 6 1 3 1 2 1 4 2 4 0 1 0 3 2 1 1 1 3 1 1 2 0 2 1 1 2 1 2 3 0 1 5 1 5 1 1 0 1 0 0 1 2 1 0 3 4 1 0 1 0 2 0 2 0 2 0 1 2 1 0 1 1 0 0 1 2 0 0 2 0 0 0 1 1 1 3 5 0 1 0 0 3 1 0 0 1 0 3 0 0 1 0 0 3 1 4 1 1 0 0 0 2 1 1 2 0 1 1 1 1 2…
7 3 7 4 2 2 2 0 0 2 2 2 1 0 4 0 3 1 2 1 4 3 1 1 3 3 1 1 0 0 0 4 3 1 2 1 3 3 3 2 3 1 1 0 2 3 2 0 2 2 2 2 4 2 1 0 2 0 1 1 2 0 1 3 2 4 0 1 1 2 2 2 6 1 3 2 0 1 1 0 0 2 0 0 1 1 0 2 2 1 1 4 1 2 1 2 3 1 0 1 1 1 0 2 0 0 1 3 1 0 1 4 3 0 0 0 3 3 1 5 0 1 2 1 0 3 2 1 1 0 1 2 1 1 1 0 1 1 2 3 1 1 2 1 2 2 3 1 0 2 3 1 2 1 1 3 0 1 1 0 1 0 0 4 3 1 0 1 0 1 0 0 1 0 2 2 2 1 1 1 1 0 2 0 0 1 1 1 0 0 0 0 4 3 1 2 1 1 0 1…
2 0 2 4 3 6 3 0 3 4 0 2 3 2 3 1 8 1 0 2 0 2 5 2 5 5 2 0 1 5 1 4 2 4 4 2 1 1 3 6 4 2 1 2 1 1 1 4 0 3 0 0 2 2 1 4 4 2 2 1 2 1 1 2 1 6 1 1 1 3 4 1 2 1 2 3 4 4 1 2 2 1 1 4 1 0 2 3 1 2 2 2 0 0 0 0 1 0 1 3 3 1 1 3 1 2 1 2 3 1 1 2 1 1 1 2 3 0 0 3 1 0 0 1 4 1 2 4 1 1 1 1 2 2 2 2 4 1 4 2 2 1 1 2 0 2 3 1 1 1 1 1 3 4 2 2 1 1 1 0 1 1 1 1 2 0 1 2 0 1 2 1 0 0 0 1 0 1 1 0 1 1 1 0 3 1 0 3 0 1 3 2 1 0 0 1 1 3 2 1…
2 3 1 2 3 4 2 0 1 5 3 4 1 3 3 4 1 0 2 1 5 5 1 3 3 3 3 1 1 2 1 2 2 3 5 0 1 0 2 2 0 2 1 1 1 2 2 3 2 1 1 2 2 2 1 2 5 2 1 1 0 2 0 1 1 1 1 2 3 0 2 1 0 0 3 0 2 1 2 0 1 1 0 2 1 2 0 2 1 1 0 0 4 0 0 4 0 1 1 2 0 0 1 0 4 2 4 2 0 1 2 1 1 1 1 3 1 1 1 2 0 0 1 2 1 2 3 1 0 0 4 1 1 1 1 0 3 1 1 2 1 1 0 2 2 2 0 0 2 1 0 1 2 0 0 1 0 0 1 3 2 2 3 0 2 1 1 0 1 1 0 2 3 0 1 1 0 0 1 0 0 1 2 2 1 2 1 0 2 0 0 2 1 1 1 0 1 0 1 0…
4 3 2 1 2 2 4 5 0 3 2 7 1 2 3 3 3 3 2 3 3 1 0 2 2 0 1 3 3 1 4 7 4 3 0 4 0 1 0 1 3 1 0 0 2 3 1 2 3 1 3 2 2 1 1 0 1 1 0 1 1 3 3 3 0 1 1 2 1 0 0 0 1 0 0 2 1 0 3 1 0 1 2 1 4 1 1 0 1 1 4 4 0 0 1 0 1 1 3 4 0 1 1 1 2 2 2 0 5 1 1 4 2 1 4 3 3 5 2 1 1 3 2 2 5 2 1 3 1 3 4 0 0 1 1 0 1 2 0 0 1 0 1 1 1 2 2 1 1 1 0 2 0 1 0 1 1 1 1 4 2 2 4 2 1 3 1 2 1 2 1 0 4 1 1 0 1 1 2 1 1 1 3 1 0 3 0 0 2 1 0 0 2 0 0 0 0 1 0 0…
4 1 4 3 3 3 1 5 3 1 2 5 2 1 1 0 4 4 3 4 0 4 0 2 0 2 1 2 1 0 3 1 1 1 1 1 1 3 1 3 3 1 3 3 0 2 3 0 0 2 1 2 1 4 3 1 1 0 1 1 1 2 3 2 2 0 0 2 2 5 2 2 0 3 0 0 2 2 0 2 0 4 1 4 1 0 0 0 1 2 2 0 2 3 2 1 1 0 4 0 1 2 4 4 0 0 3 2 2 3 0 0 0 2 0 1 0 0 1 2 1 0 2 0 1 0 0 2 3 0 1 1 2 1 1 0 1 3 2 3 3 4 2 0 3 1 2 3 1 3 2 1 0 2 0 0 0 2 0 0 1 2 1 0 1 0 4 2 2 3 2 0 0 1 1 0 3 0 1 2 1 5 0 0 0 0 1 3 0 1 1 2 0 2 1 3 1 0 0 0…
1 1 3 1 4 2 5 2 2 3 1 4 3 2 1 4 3 2 3 1 1 1 2 4 2 3 2 5 1 3 2 1 6 0 1 2 0 3 1 7 2 2 2 2 0 3 4 3 2 2 1 2 2 2 2 0 2 2 0 1 4 1 1 3 1 1 2 3 0 0 2 1 1 3 0 0 3 2 2 3 2 0 1 2 2 2 1 2 0 4 1 2 0 1 1 3 1 2 3 0 1 0 2 2 1 0 0 0 1 2 0 1 1 0 1 1 0 3 2 0 1 0 3 1 1 3 2 0 1 0 1 0 1 1 2 4 0 0 0 2 0 3 2 0 0 2 2 4 1 1 1 1 0 0 3 2 2 3 0 0 2 2 0 2 1 0 1 0 1 1 0 0 1 0 3 2 0 2 0 1 1 0 0 2 2 1 0 3 0 1 1 0 0 2 4 1 3 1 1 1…
3 5 1 1 4 1 3 1 2 1 4 4 2 4 3 2 3 1 1 3 4 4 4 3 3 2 1 5 5 4 1 1 2 2 5 3 0 0 3 3 2 6 4 2 3 2 3 1 3 2 1 1 0 2 2 2 2 2 3 1 2 1 1 3 2 0 0 0 3 0 2 3 1 0 2 1 0 4 3 3 0 1 2 1 5 2 2 0 2 3 4 3 2 4 3 0 3 4 2 1 1 2 1 2 1 0 1 1 3 1 1 2 4 3 2 2 0 2 1 3 1 0 2 2 0 2 1 0 0 1 0 3 2 0 2 1 4 1 1 2 1 3 0 3 2 3 0 2 0 2 3 4 1 0 0 1 3 1 1 0 1 0 0 0 3 2 1 4 0 0 2 0 0 2 0 1 0 0 4 4 0 1 1 1 1 0 1 1 3 1 1 2 0 1 0 3 0 1 1 0…
1 2 5 3 2 4 2 1 2 2 5 3 3 1 3 5 5 0 5 1 1 1 3 3 1 5 0 7 2 1 4 3 1 6 4 0 1 5 4 2 2 1 4 1 1 0 1 2 3 5 3 1 2 1 0 4 1 1 1 2 2 2 5 3 1 1 3 0 2 1 3 1 5 1 2 2 3 3 1 1 2 4 5 2 2 3 2 2 4 1 3 1 2 0 2 1 1 4 2 1 0 0 1 4 0 0 6 2 1 3 3 1 0 3 4 1 3 1 4 1 1 1 1 0 4 1 2 2 3 1 0 0 3 3 1 1 2 4 3 1 2 0 0 0 3 2 2 2 1 1 2 1 3 3 2 1 2 0 1 3 3 2 3 2 0 0 1 0 1 4 1 0 2 1 1 0 1 2 1 0 1 4 2 2 0 4 2 1 1 0 2 1 0 3 3 3 0 1 1 0…
2 2 2 3 2 1 1 2 5 0 4 1 2 1 1 5 3 3 4 2 3 3 0 1 5 3 1 2 0 3 2 1 1 3 2 4 3 0 3 4 4 4 2 3 1 0 2 4 3 4 2 6 2 3 1 4 1 2 0 1 2 2 0 0 2 1 1 0 2 3 0 2 3 6 3 1 0 0 0 3 0 1 4 5 1 2 1 2 2 0 2 1 2 4 3 1 4 1 3 0 4 0 0 1 3 2 2 0 2 1 2 2 2 0 1 1 2 3 0 1 2 2 0 1 3 3 1 0 3 4 4 1 1 1 4 1 1 0 0 2 1 1 1 1 3 3 0 4 4 1 3 2 5 1 0 3 3 1 0 0 0 0 0 0 3 1 5 1 3 1 1 3 1 3 1 0 2 2 1 1 0 1 2 4 3 0 0 0 0 1 3 1 4 2 0 3 0 1 2 1…
1 3 4 2 4 4 2 4 3 3 4 0 1 2 2 3 3 5 2 3 3 3 4 3 5 2 4 4 2 1 2 5 5 2 6 1 0 2 0 2 3 1 5 7 1 4 1 1 1 0 0 3 6 3 3 5 4 0 3 1 3 3 1 0 7 2 3 3 4 0 2 2 4 2 2 2 0 2 5 2 2 2 3 2 4 1 3 1 3 1 1 0 2 2 3 2 2 3 1 5 1 0 3 2 2 1 3 0 2 3 1 1 0 3 1 4 2 1 3 1 1 1 1 1 0 3 1 2 3 0 1 2 1 1 2 3 0 2 0 1 0 4 2 2 3 2 1 1 4 2 2 4 0 1 1 1 1 2 0 2 1 1 0 3 0 2 3 1 0 3 2 1 0 1 0 2 1 1 1 2 4 1 2 1 1 1 1 0 0 2 1 0 3 2 2 4 1 1 2 2…
5 6 3 2 4 3 3 3 3 8 4 4 2 3 2 2 4 5 2 5 3 2 5 0 2 4 4 3 4 5 3 2 4 2 3 3 6 1 2 3 2 3 0 1 3 3 4 4 3 2 0 3 3 3 2 3 1 1 2 1 4 1 2 1 0 2 1 3 0 2 4 5 2 2 1 3 2 2 1 1 3 3 1 2 4 3 2 0 4 1 1 1 0 2 2 3 6 3 1 2 2 0 0 2 1 1 3 1 5 2 3 5 4 0 1 0 4 1 2 2 2 1 5 1 1 0 2 4 0 4 3 2 1 2 3 2 1 3 2 0 4 1 1 3 1 2 0 3 1 2 2 2 1 2 2 2 1 2 0 1 2 1 1 1 1 3 4 1 2 2 1 4 1 1 0 1 2 3 2 2 3 5 2 2 4 3 1 2 1 2 1 3 0 3 1 2 1 4 5 1…
4 1 1 3 2 4 1 2 4 3 3 5 3 3 2 3 3 5 3 1 4 3 5 3 4 2 5 2 0 5 2 4 0 7 3 1 3 2 3 2 1 4 2 1 3 4 2 1 3 1 4 3 2 3 1 5 5 2 5 4 2 1 0 1 1 3 4 4 3 2 3 2 1 1 4 3 1 0 3 4 3 4 0 2 1 1 3 1 1 2 0 4 0 3 3 4 1 1 1 4 2 3 2 1 5 4 4 2 4 0 1 1 2 1 3 5 1 2 2 1 2 2 2 5 3 1 2 3 3 2 1 4 1 1 3 3 7 2 0 4 2 3 2 0 4 2 5 5 3 1 3 1 2 1 3 0 2 1 3 1 0 2 3 1 0 0 1 0 4 4 0 3 4 1 2 3 2 5 2 0 1 2 1 3 2 1 1 0 2 2 2 0 1 3 4 5 2 3 0 2…
3 2 6 2 1 4 3 2 2 5 6 6 3 1 3 2 3 1 3 3 4 1 4 6 1 5 1 5 3 5 4 1 2 3 0 3 3 2 2 4 1 2 6 2 4 2 5 1 3 1 2 2 1 3 2 3 2 1 7 1 0 6 1 3 2 2 4 3 3 4 1 6 1 1 1 3 5 0 3 5 6 4 3 5 1 4 7 5 2 2 1 1 4 3 1 6 0 5 5 2 4 2 1 4 1 2 0 2 3 1 2 1 1 0 2 0 2 2 2 0 0 2 2 2 4 1 1 3 3 3 5 1 1 2 1 1 1 3 1 1 4 2 3 2 0 1 4 1 2 1 4 0 4 1 5 3 0 3 1 5 3 3 0 6 1 1 0 2 2 0 3 3 2 2 2 2 4 1 3 2 2 1 2 7 2 1 4 2 2 1 2 1 0 3 4 2 1 0 2 2…
9 4 3 5 5 0 3 2 3 1 3 6 4 2 3 3 1 1 5 2 1 2 5 3 5 3 7 5 3 5 3 4 3 5 4 3 1 2 2 3 1 2 4 4 3 1 4 2 3 3 2 4 1 3 4 5 2 0 3 0 4 4 1 4 7 7 3 2 3 1 5 3 2 2 0 3 2 0 3 4 1 4 4 3 3 3 1 1 0 4 6 4 5 4 3 1 4 1 2 0 2 1 2 2 3 1 2 5 1 1 1 5 3 4 4 3 1 4 2 2 6 4 0 4 1 0 0 3 3 2 1 8 3 3 3 3 2 1 2 4 3 2 3 0 3 1 1 0 1 1 3 3 2 3 1 2 1 3 2 1 1 0 1 4 3 1 5 0 2 1 5 0 3 0 1 5 3 0 1 2 3 2 1 3 4 2 0 1 1 2 1 1 6 1 1 3 4 2 5 1…
4 4 6 2 4 5 4 5 5 4 4 1 1 2 4 0 4 6 4 7 3 5 3 2 2 4 3 2 2 4 6 1 7 4 1 3 4 3 4 2 1 2 0 1 3 3 4 0 2 3 3 2 4 0 1 4 7 3 3 1 2 3 3 2 7 9 3 1 1 5 2 2 2 4 4 3 1 5 4 2 3 1 3 3 1 2 2 0 3 5 3 4 3 3 3 3 4 4 2 3 3 1 4 1 3 3 2 1 3 1 2 3 3 3 4 2 0 5 0 1 0 0 2 4 1 4 3 3 4 4 1 2 3 2 1 4 3 0 1 1 4 0 2 4 1 1 0 1 0 1 3 1 3 2 1 1 2 1 1 0 1 2 3 3 0 2 2 1 2 3 0 2 2 1 2 4 1 4 4 3 2 2 1 2 2 1 0 4 2 2 1 5 0 3 2 0 1 1 2 1…
5 7 4 3 6 7 3 2 7 6 7 7 4 4 2 6 4 6 8 5 4 2 5 4 2 4 4 2 5 1 9 8 3 3 4 1 4 2 2 2 2 5 5 3 3 4 4 4 8 6 5 1 2 6 2 8 4 2 3 4 4 6 4 5 1 3 5 2 4 3 1 2 0 5 2 3 4 4 2 4 3 3 7 4 6 2 3 3 0 5 4 6 1 5 4 5 2 3 1 2 2 5 4 2 5 3 3 4 3 3 3 4 7 3 2 2 4 1 1 2 3 3 0 3 1 1 4 1 3 4 2 2 3 5 1 1 5 0 4 4 2 5 2 1 3 0 4 1 1 2 3 2 5 7 3 1 2 2 3 0 2 1 0 3 3 5 5 3 2 2 1 6 2 1 6 5 3 1 2 2 2 2 2 1 0 2 4 4 3 4 2 4 4 0 2 1 4 3 3 1…
2 7 5 6 6 4 4 3 7 6 7 2 6 3 1 8 8 6 6 2 9 5 1 5 5 2 6 4 4 5 4 4 4 5 4 4 8 4 4 4 3 6 1 2 3 2 9 3 1 4 5 5 3 5 1 2 6 3 6 6 6 1 8 3 1 4 3 5 1 3 4 4 4 8 3 1 7 4 3 2 9 3 2 2 3 3 5 2 5 1 4 0 2 3 2 1 1 4 5 4 3 1 4 4 2 1 4 4 3 3 5 4 2 7 2 5 3 2 7 1 2 5 3 2 2 1 3 1 4 2 2 3 3 4 3 5 3 2 2 6 5 4 1 2 1 2 4 7 0 2 6 2 5 5 2 2 4 7 2 1 2 1 3 2 1 1 1 2 3 1 2 2 1 2 6 2 1 2 3 1 3 3 1 1 0 5 3 3 3 4 4 0 2 0 0 4 1 2 3 2…
4 7 5 6 9 7 8 6 5 5 3 6 8 2 4 8 13 6 2 4 4 6 5 3 7 6 8 4 6 5 3 4 3 3 3 2 7 3 1 3 2 6 4 2 6 4 3 3 2 6 5 5 6 2 3 6 4 4 3 3 10 3 4 4 0 4 1 4 3 3 4 4 3 5 5 5 10 0 5 3 3 2 6 2 2 4 2 3 6 3 3 1 2 2 3 6 4 3 6 4 5 3 5 3 3 3 5 6 4 2 4 4 3 5 7 1 2 6 2 1 3 4 2 5 1 4 2 3 6 2 4 0 3 0 1 5 6 4 2 4 2 4 3 1 4 2 3 1 2 2 3 6 5 3 1 2 4 3 5 3 1 1 5 5 1 5 4 4 6 1 3 5 3 6 4 4 2 0 1 2 4 2 1 1 4 2 5 4 3 3 0 2 3 2 2 1 2 2 …
9 9 9 2 3 5 8 5 8 7 6 2 5 5 2 2 5 4 6 1 2 4 5 4 3 7 5 6 4 11 4 5 8 2 2 2 5 7 3 6 7 2 5 4 2 7 5 7 2 8 4 4 4 2 7 1 7 5 1 6 5 4 9 2 1 5 5 1 6 3 4 1 4 7 5 5 5 5 1 6 4 5 2 7 3 3 4 6 2 4 6 4 7 4 6 6 4 8 2 5 3 1 3 4 3 4 1 3 3 5 3 6 4 3 5 4 3 3 2 3 2 2 5 4 3 9 3 6 2 5 8 1 4 0 2 1 4 5 5 3 3 1 5 5 4 4 4 3 1 3 9 3 0 2 4 5 2 2 6 1 6 5 3 3 5 1 1 3 0 2 8 2 4 3 3 6 4 3 3 5 4 2 3 3 2 4 2 2 1 4 3 3 3 5 3 3 7 3 5 …
7 12 6 11 7 10 5 7 8 4 8 7 11 3 5 7 4 8 6 9 9 5 2 7 4 6 1 6 11 6 13 7 9 3 2 6 7 7 7 7 6 8 5 6 2 2 5 7 6 0 8 4 4 2 8 7 11 7 4 4 4 3 6 11 3 1 3 3 4 5 5 3 6 8 6 9 1 1 5 4 4 3 6 1 6 6 3 7 5 7 4 3 9 2 3 5 4 6 4 2 7 2 2 7 6 1 2 4 1 2 3 2 1 5 0 5 4 5 2 3 2 7 5 2 5 9 2 7 3 3 4 5 1 6 5 3 4 7 6 4 4 2 4 4 4 1 4 7 5 5 0 1 3 1 4 1 2 2 5 3 7 2 4 4 3 5 3 4 4 3 5 3 2 4 5 0 6 1 5 5 4 2 1 6 2 3 2 2 6 2 3 10 4 5 2 …
6 4 12 8 14 8 12 10 11 7 11 8 4 8 4 6 7 10 8 7 11 2 6 5 5 6 4 7 15 5 6 10 10 8 8 6 7 5 11 6 7 9 9 9 5 5 8 5 9 10 12 8 2 1 4 7 4 10 6 6 4 4 9 9 8 9 6 6 4 3 12 6 8 6 6 7 2 5 6 5 5 2 1 5 8 6 6 4 3 7 7 7 5 1 7 8 6 3 10 7 5 5 8 6 1 3 8 1 4 3 3 3 8 3 8 3 6 4 5 3 4 7 5 4 5 8 3 5 3 8 7 6 2 5 4 2 4 5 4 5 4 11 1 5 2 2 6 10 7 6 7 3 4 6 5 4 7 8 6 2 7 9 3 8 6 2 4 6 8 3 5 3 5 0 5 4 9 3 3 1 4 9 1 3 4 6 11 4 2 2…
6 8 7 8 15 14 8 11 15 5 9 9 6 7 5 13 5 9 11 11 4 7 8 16 4 8 3 3 10 5 11 7 12 5 8 5 7 6 12 9 8 7 5 6 5 4 5 6 4 10 10 4 5 3 8 8 8 10 12 9 7 13 7 4 17 11 4 9 4 4 7 10 4 9 7 4 9 7 9 8 8 5 8 5 10 5 2 6 7 8 9 9 3 6 4 4 7 5 8 4 4 6 6 8 4 4 5 13 2 3 12 8 3 6 8 7 5 3 3 3 5 7 10 7 6 9 3 5 4 8 9 5 10 10 5 8 9 6 12 7 9 10 6 9 4 3 7 6 8 5 5 7 6 7 4 3 5 8 1 7 3 5 9 3 6 4 5 3 4 8 6 7 6 3 7 5 4 7 6 5 8 4 4 7 4 4…
9 14 13 8 10 9 15 10 9 10 13 11 11 12 8 8 19 17 9 11 11 15 11 15 9 9 11 16 5 8 4 14 12 8 9 15 8 14 13 8 15 5 9 16 13 6 10 9 11 8 13 9 3 9 9 11 10 7 11 9 8 9 3 10 11 8 8 11 7 8 6 7 7 9 7 8 13 9 11 9 8 6 6 15 4 7 6 9 12 8 10 5 10 9 6 9 5 11 8 2 8 6 11 5 12 12 6 5 5 8 10 5 5 10 6 7 10 6 11 8 7 7 7 10 10 6 9 9 10 5 4 3 7 11 5 8 7 11 6 7 8 6 10 8 9 8 8 4 6 4 8 7 4 6 6 7 11 9 3 6 4 5 5 2 4 8 2 7 9 9 9 …
18 14 17 12 9 16 11 12 12 9 9 11 14 5 14 11 9 14 8 5 14 8 8 7 8 17 4 17 5 6 10 10 14 12 14 7 11 12 13 9 11 3 12 12 9 2 14 6 8 7 9 6 10 11 9 6 9 11 10 9 8 4 11 12 9 10 7 13 11 13 16 9 6 8 9 11 12 10 8 11 7 9 8 5 9 18 7 10 10 9 8 6 9 9 7 4 6 7 9 8 5 9 8 6 6 7 8 11 5 8 8 8 9 14 8 10 7 5 9 8 4 3 12 6 5 4 10 3 9 4 8 5 6 7 3 8 4 9 9 7 9 8 6 12 3 7 6 7 5 7 4 5 4 13 5 4 8 10 7 8 7 6 6 5 9 4 7 5 5 5 8 3 8…
5 16 12 5 9 4 8 10 16 15 8 14 6 13 8 9 10 8 8 8 15 9 6 8 7 10 11 10 11 7 8 4 10 7 10 11 11 14 9 4 12 9 8 12 4 4 9 9 9 13 4 5 6 10 5 9 12 5 5 5 5 10 8 4 5 13 5 10 3 11 4 13 14 5 4 9 8 8 5 7 10 7 4 7 7 8 6 5 7 9 3 5 4 1 3 5 8 2 6 9 10 8 7 10 9 5 6 10 5 4 10 6 3 10 4 3 9 3 8 8 3 10 5 5 10 9 5 5 6 6 5 7 9 4 3 6 8 9 7 7 7 4 6 6 4 5 7 9 4 8 8 11 3 7 5 7 3 7 7 9 6 4 3 10 4 2 4 4 3 5 10 3 4 6 3 4 3 4 8 6…
1 3 6 12 1 7 7 8 9 7 6 4 4 6 1 3 2 6 5 3 5 4 6 9 2 0 8 3 5 6 4 1 1 9 5 2 5 1 4 4 6 0 6 9 9 2 3 8 5 1 6 5 2 3 4 3 6 0 2 2 0 4 2 2 1 4 6 2 3 3 4 4 4 6 4 3 0 1 4 1 2 3 8 1 1 10 5 5 4 7 3 2 0 1 5 2 3 5 2 5 4 5 2 4 1 1 1 5 6 3 8 2 2 1 3 4 1 8 2 2 3 5 2 8 5 0 5 3 7 2 6 6 1 3 1 2 3 6 5 4 4 5 7 9 1 4 5 3 4 1 1 1 3 3 2 7 1 1 0 3 2 1 2 3 2 2 2 5 3 3 0 2 6 1 4 4 3 3 4 2 3 2 5 2 0 6 0 2 2 2 3 1 3 1 3 8 2 5 1…
3 2 4 5 4 2 5 4 7 6 4 2 2 3 2 1 7 2 5 7 6 2 7 5 3 2 7 4 2 3 3 4 1 1 2 9 5 4 2 4 5 6 4 6 3 2 0 1 8 2 0 2 5 0 4 4 8 5 5 4 7 0 4 4 4 1 3 4 2 10 2 3 0 3 1 3 4 5 7 3 4 5 4 2 2 4 5 3 2 1 4 2 2 5 2 0 3 2 3 2 2 1 6 2 3 0 2 5 4 1 5 1 4 2 2 4 1 4 2 4 1 1 0 2 3 2 4 1 6 3 2 1 1 2 2 2 3 3 2 5 2 4 4 5 6 1 7 1 2 2 2 0 1 0 1 2 1 3 2 0 5 1 2 0 4 0 1 2 1 2 1 6 4 0 1 0 1 2 2 4 1 2 1 3 3 3 2 1 5 4 4 1 4 2 0 4 2 0 1 …
2 7 5 4 4 6 9 9 0 3 5 4 3 4 4 3 6 1 3 6 2 4 8 4 2 5 7 5 6 0 6 2 1 0 2 7 4 6 8 4 5 2 2 2 5 5 2 3 8 6 2 6 3 3 5 5 10 4 7 4 8 4 4 5 5 6 2 5 7 4 5 7 1 5 4 4 4 4 7 1 3 3 4 5 3 3 7 2 1 5 4 4 3 5 2 2 4 2 2 5 1 3 5 4 3 4 2 2 3 1 2 4 2 1 2 0 6 1 1 4 2 5 1 1 4 5 0 2 3 2 4 7 4 1 3 3 2 2 4 0 3 1 3 6 3 1 2 2 2 3 3 3 3 2 3 5 3 1 1 4 1 2 2 0 1 3 3 4 3 3 6 6 6 1 5 3 2 1 3 4 1 4 2 3 4 5 2 7 2 2 2 1 1 8 8 5 7 0 0 …
3 1 2 2 1 3 6 3 1 1 3 2 6 1 1 0 1 1 6 8 4 1 3 2 1 1 2 5 5 3 3 3 1 1 4 4 2 8 3 6 6 4 1 0 0 3 1 4 4 2 1 0 5 0 2 1 5 3 5 5 3 2 3 1 2 0 2 4 5 1 2 4 2 0 2 0 5 7 4 2 0 1 2 6 2 1 2 4 2 1 0 5 3 1 1 2 0 2 1 2 0 2 2 0 3 0 1 1 0 1 1 1 3 1 1 1 3 0 2 2 2 2 2 2 0 2 0 0 2 3 0 4 5 5 1 1 0 0 0 1 1 2 1 1 2 1 0 1 1 4 1 0 0 0 3 1 0 1 0 2 5 0 2 1 0 1 4 4 2 2 1 2 2 1 1 2 1 1 1 0 0 2 0 3 2 2 0 0 4 1 1 1 1 3 2 0 1 0 1 0…
5 1 2 1 4 3 4 2 1 2 0 1 0 2 6 2 4 1 8 4 0 5 1 2 0 1 0 8 2 1 0 0 0 0 1 0 1 0 2 3 3 2 4 2 0 0 1 1 2 0 0 0 4 2 1 3 1 3 4 1 1 1 2 4 1 0 1 2 5 1 7 1 4 1 1 3 1 3 3 2 2 2 3 3 2 0 1 1 1 0 3 1 3 3 0 1 2 3 4 0 1 0 1 1 0 0 0 2 1 0 0 4 0 2 0 1 1 0 1 1 1 0 0 2 4 4 1 1 1 3 1 2 0 0 0 2 0 0 0 2 0 2 1 0 2 0 1 0 0 2 0 2 0 0 1 0 1 0 2 0 0 0 1 4 1 3 3 4 0 1 2 2 1 0 2 1 2 0 3 1 0 1 1 3 2 1 1 1 0 0 1 0 1 0 2 3 0 1 0 2…
5 2 1 2 3 7 4 0 3 1 1 0 1 2 0 2 0 7 5 4 5 3 5 1 0 2 2 3 7 1 0 2 0 0 1 2 1 2 3 2 5 1 1 2 0 1 2 3 3 1 1 1 2 0 1 1 3 3 4 4 0 2 0 2 0 1 0 1 5 3 2 1 2 4 3 1 2 4 1 0 2 1 3 3 0 1 1 1 0 1 1 1 1 1 0 3 0 3 0 1 1 0 0 1 1 3 1 2 0 0 0 5 2 0 0 1 0 0 0 2 0 1 2 4 0 1 2 0 0 2 2 1 0 0 4 3 0 1 2 0 1 2 1 0 3 1 2 0 0 1 1 0 1 0 0 1 0 0 3 0 3 1 0 4 2 1 2 2 0 0 2 2 1 2 1 1 1 1 1 0 0 1 0 4 1 5 1 1 1 0 0 0 1 0 0 0 0 0 0 2…
3 1 1 2 5 0 1 1 2 1 0 0 1 3 0 1 0 3 6 7 0 4 2 2 1 5 0 2 3 1 0 0 1 1 7 3 2 2 4 5 4 1 0 1 0 0 3 2 5 1 0 1 1 0 0 2 1 1 5 2 1 4 2 1 1 2 0 4 4 1 0 0 3 2 3 1 5 2 3 4 0 0 0 4 0 1 1 4 1 0 1 4 1 2 1 1 0 0 2 0 0 0 0 0 1 3 1 0 1 1 2 1 1 1 1 2 0 2 1 1 1 0 2 2 1 0 2 1 0 0 1 2 1 0 0 1 1 0 1 0 0 1 0 0 2 1 0 0 0 2 0 0 0 1 0 2 0 0 2 0 3 1 2 0 0 2 2 0 1 0 2 1 1 1 2 1 0 0 1 0 1 2 0 1 4 1 0 2 0 1 1 1 1 0 1 0 0 1 0 0…
7 5 0 0 0 0 4 2 2 5 0 2 0 0 1 1 1 5 5 3 1 1 5 3 1 2 0 0 5 2 1 1 0 0 5 1 1 3 2 9 0 1 0 4 1 0 1 1 2 1 2 3 1 2 0 1 5 2 2 1 2 1 1 1 0 0 1 1 2 1 1 1 5 2 0 0 2 2 1 2 1 4 0 0 2 1 0 2 1 0 1 1 0 1 1 0 1 0 1 1 0 2 1 0 1 1 1 2 1 2 0 1 0 0 3 0 1 0 0 0 2 1 1 2 0 0 1 1 0 0 1 1 0 0 0 2 1 0 1 1 0 2 1 2 0 2 0 0 0 0 0 0 0 1 0 1 0 0 2 0 0 0 0 1 0 2 1 1 0 0 0 1 0 4 0 0 3 0 2 1 0 0 0 0 0 3 0 1 2 0 0 1 1 0 0 1 0 0 0 0…
5 3 0 0 3 1 1 2 3 1 0 1 1 1 1 2 4 2 6 0 2 3 4 3 0 1 1 0 11 4 1 1 0 1 3 0 0 2 2 2 2 1 2 0 1 4 2 2 2 0 2 4 2 0 0 0 4 5 0 1 0 1 0 3 4 2 1 3 4 1 0 1 1 3 1 3 1 1 0 1 2 2 2 0 0 3 1 1 0 1 0 4 0 4 0 0 0 0 2 1 4 0 1 0 1 1 0 2 3 3 1 3 1 0 0 0 2 2 0 0 0 0 1 3 0 0 3 0 0 0 0 1 0 0 0 0 2 1 0 0 0 1 0 2 1 0 0 1 1 0 1 0 0 1 0 0 0 0 0 1 0 0 0 0 0 1 1 3 0 0 1 0 0 3 1 0 0 0 1 0 0 1 1 0 1 2 0 0 1 0 0 2 2 2 0 0 3 0 0 …
1 3 0 1 5 1 3 7 0 2 1 2 1 1 2 3 1 2 2 0 1 2 1 3 0 0 0 2 4 2 0 0 0 0 1 0 0 3 4 1 3 2 4 1 4 2 2 1 0 0 3 1 1 1 3 3 1 3 0 1 2 1 0 0 4 1 0 0 0 0 2 3 3 0 0 3 2 2 1 3 5 6 4 2 1 3 4 0 0 0 0 0 2 1 1 0 0 1 1 1 0 1 0 2 0 3 0 3 1 1 0 0 1 3 0 0 1 0 0 0 0 2 0 1 0 1 0 0 1 0 0 0 1 1 1 0 0 3 0 0 0 0 0 2 1 1 0 0 1 0 2 0 1 0 0 0 1 0 1 0 2 1 0 1 0 1 0 0 0 0 0 3 0 1 0 1 1 1 1 0 0 0 0 0 1 1 0 0 0 2 1 0 2 1 0 1 0 0 0 0…
4 3 1 1 3 5 0 2 0 1 1 0 0 1 0 0 1 1 1 4 0 3 4 0 6 0 3 1 1 2 0 1 0 0 0 3 7 1 0 0 2 1 3 0 2 1 0 0 0 1 2 0 0 0 2 1 5 3 0 2 0 5 0 0 0 1 1 1 3 8 3 1 1 0 0 7 3 3 2 2 6 4 1 1 2 1 7 0 3 0 2 5 1 1 2 0 0 1 1 1 1 2 2 1 0 1 0 1 3 0 2 1 2 1 0 1 0 0 0 2 0 0 1 0 0 0 1 2 0 0 0 0 2 2 2 0 0 0 0 2 0 0 1 0 2 2 2 0 0 0 2 0 0 0 0 0 2 1 1 0 2 0 0 0 0 1 0 0 0 0 2 0 1 0 1 2 0 0 0 0 0 0 0 0 1 0 0 0 0 1 1 0 2 0 0 0 0 0 0 1…
0 4 1 0 10 4 0 1 1 0 2 1 2 0 2 2 3 0 4 7 0 5 1 0 6 1 5 4 1 6 1 0 0 0 0 7 3 3 0 2 4 1 3 0 0 1 0 1 0 0 4 1 0 0 2 2 2 4 1 0 2 3 2 1 0 1 0 1 3 4 3 2 4 0 0 1 3 5 4 1 6 1 1 1 4 1 3 0 3 2 1 2 3 2 3 0 0 2 2 1 1 2 0 0 0 0 1 0 3 1 1 0 5 0 0 1 0 1 0 0 1 0 0 1 0 0 1 0 0 0 0 0 3 2 2 0 0 0 0 3 0 2 0 0 1 1 0 0 0 0 0 0 0 1 0 0 0 0 1 0 2 0 4 2 2 1 1 3 2 0 1 1 0 0 1 0 0 0 0 2 0 2 0 1 0 0 0 0 0 0 2 0 3 0 1 0 0 0 0 …
1 2 2 3 6 2 1 4 0 3 4 2 7 2 0 1 1 6 3 5 0 8 2 0 3 3 3 6 1 3 1 1 6 1 0 3 2 8 1 0 3 0 0 1 1 0 2 1 1 0 2 0 1 1 2 3 1 3 1 1 2 5 1 2 0 1 0 3 0 3 5 4 7 2 3 1 1 7 2 1 0 1 2 4 5 4 7 1 0 3 3 0 5 4 0 0 0 2 5 2 0 4 0 0 0 0 0 1 0 0 4 0 2 0 2 3 0 1 0 0 0 0 0 0 0 0 0 0 0 0 0 1 2 0 0 0 0 0 1 0 0 3 1 0 2 2 1 0 0 0 1 2 0 0 2 0 1 0 1 0 0 1 0 0 0 1 0 0 0 0 1 0 0 2 1 0 0 1 0 0 0 0 1 0 3 1 0 0 0 0 0 1 0 0 2 0 0 0 1 0…
2 3 0 3 3 0 1 1 0 3 3 2 3 0 4 3 3 7 2 8 0 3 1 1 0 0 2 3 2 0 1 1 0 2 2 7 5 3 0 0 0 1 0 0 0 0 1 0 0 0 3 0 2 1 1 1 4 3 1 3 4 4 3 3 0 2 1 4 0 1 5 3 3 3 6 3 2 2 1 2 1 2 4 1 2 1 2 0 4 5 3 0 1 1 3 0 1 2 6 0 3 2 0 0 1 3 0 1 0 0 1 0 1 0 0 1 0 3 3 0 1 0 2 0 0 1 0 0 1 0 4 0 0 2 1 0 0 1 1 1 0 1 0 1 1 0 0 2 0 0 0 3 2 0 0 2 0 1 3 0 2 4 0 1 1 0 1 3 0 2 1 0 0 0 2 0 0 0 1 0 0 2 0 0 0 0 0 1 0 2 0 1 0 0 1 1 0 0 0 0…
3 0 1 0 0 2 2 0 0 3 3 0 0 1 1 2 0 3 2 1 4 2 1 2 3 2 1 4 3 0 0 5 2 0 1 14 3 4 0 0 0 0 0 1 0 0 1 0 0 0 0 3 2 2 0 5 9 1 0 1 2 3 1 1 3 1 0 3 0 3 7 5 4 2 6 4 6 3 2 3 0 8 2 0 4 2 0 3 7 5 1 0 0 2 1 0 0 0 4 2 1 1 0 1 1 4 1 2 0 0 0 0 0 1 1 0 0 1 2 2 2 1 1 1 0 1 1 0 1 1 0 2 0 0 1 0 3 0 3 1 2 2 0 1 2 0 0 1 0 1 1 2 0 0 2 0 1 0 0 0 0 1 0 0 2 0 0 0 0 0 0 0 0 0 0 1 0 0 0 1 0 0 0 2 1 1 0 0 0 4 0 1 0 2 0 0 0 1 0 …
3 0 4 6 1 2 0 2 0 1 0 1 3 4 4 3 3 6 0 0 9 2 5 7 0 5 2 2 3 0 0 1 6 2 2 4 0 1 0 3 0 0 1 2 0 0 0 0 0 3 0 1 1 0 0 3 6 1 2 2 3 3 11 2 0 1 2 3 0 0 5 2 4 1 5 8 1 3 4 3 1 3 3 1 1 1 0 3 1 4 1 0 2 2 3 1 1 1 1 2 2 1 1 2 6 1 0 2 1 2 0 0 0 0 0 4 0 1 0 3 1 0 2 0 0 0 1 0 1 1 1 2 0 2 1 0 1 0 7 0 0 2 0 0 2 2 0 0 1 1 4 0 0 0 0 1 2 3 0 0 1 0 1 1 1 2 0 2 0 0 0 0 0 0 0 1 0 1 0 0 1 0 0 1 0 1 0 0 2 1 0 2 0 3 0 2 4 1 2 …
2 4 5 4 1 1 5 2 0 4 0 2 1 2 5 4 1 2 0 2 7 2 6 8 3 2 0 1 3 0 2 3 2 0 6 1 1 2 2 8 0 0 0 4 1 2 1 2 3 6 0 1 1 0 1 5 2 1 1 3 4 0 3 6 2 1 1 0 2 1 3 0 2 3 3 2 4 2 5 0 0 1 0 2 2 0 0 2 2 4 4 0 2 0 1 1 0 0 0 0 2 1 4 0 3 2 1 4 1 2 1 1 1 0 3 1 0 9 0 1 0 0 1 1 2 0 1 0 2 0 0 1 1 3 0 2 2 0 3 1 0 0 0 0 1 0 0 0 1 2 0 0 0 0 0 0 0 1 0 0 0 0 1 1 2 0 0 0 1 0 0 1 0 0 0 2 0 1 0 0 2 1 1 0 0 0 1 0 0 0 0 1 0 1 0 1 1 0 0 2…
2 3 1 2 0 1 0 2 1 1 0 2 0 2 1 3 1 1 0 6 5 3 8 1 1 2 0 1 4 1 3 2 0 3 1 1 0 5 1 8 0 0 1 1 0 0 1 0 8 2 2 1 0 1 7 3 1 0 1 1 3 1 8 6 2 1 6 7 8 1 2 1 1 2 2 0 3 2 2 1 0 1 0 5 2 1 0 0 0 1 0 0 2 0 3 2 1 0 0 1 2 0 4 5 3 0 0 3 3 1 1 2 1 1 1 0 2 3 1 0 1 0 1 5 3 1 0 0 1 0 0 0 2 0 0 2 0 2 3 2 1 0 3 0 0 0 1 0 1 0 0 0 0 0 1 0 0 0 1 0 0 2 0 0 0 0 0 2 0 1 0 1 1 0 2 0 0 0 1 0 1 1 0 0 0 1 0 0 0 0 1 1 0 0 0 1 1 2 0 0…
1 1 4 3 1 2 1 0 4 2 0 1 0 1 1 4 0 2 0 2 5 0 3 1 2 3 0 2 0 4 1 3 0 1 4 4 2 1 1 3 0 0 1 1 3 2 0 1 8 4 1 2 0 3 3 2 2 1 0 1 0 0 3 5 2 3 5 0 6 4 5 0 0 4 2 3 0 2 3 3 2 3 0 2 0 2 0 0 0 3 0 0 1 0 0 3 0 2 1 0 2 0 5 2 1 2 0 0 2 2 0 1 0 0 0 0 3 3 4 1 6 1 1 9 2 1 0 0 1 0 0 0 3 1 0 2 1 1 3 0 2 0 1 0 1 0 1 1 1 0 0 1 0 0 1 0 0 0 0 0 0 0 1 0 0 0 2 1 1 2 0 1 0 0 1 0 0 0 1 0 1 0 1 0 0 0 0 1 0 0 0 0 1 0 0 2 1 1 0 1…
0 0 0 1 0 4 1 2 2 1 0 3 1 3 0 4 2 1 0 0 4 0 4 1 0 4 0 0 1 7 4 7 0 0 1 1 0 3 2 2 1 1 1 1 2 1 2 6 7 3 2 1 2 3 2 4 2 0 1 2 3 1 1 4 5 3 2 0 2 4 0 1 0 2 3 1 2 3 0 0 9 2 0 1 1 1 0 0 3 1 0 0 3 0 0 0 0 1 0 0 3 0 1 3 1 0 3 0 2 4 0 0 0 0 1 0 0 0 2 2 3 0 2 2 0 0 1 0 2 0 1 1 1 2 0 3 3 1 5 0 2 1 2 0 0 0 0 0 0 1 0 0 0 0 2 0 0 0 0 0 0 1 0 0 0 0 0 0 0 1 0 0 1 0 1 0 2 0 3 0 2 0 0 0 0 0 1 0 0 0 2 1 2 3 0 2 0 0 1 3…
0 0 2 2 0 7 1 3 4 1 2 7 3 2 1 3 2 2 2 0 2 0 2 0 2 1 2 0 1 9 5 9 1 1 0 1 1 0 3 1 1 4 2 0 2 0 1 2 3 7 1 0 2 5 1 5 2 2 2 1 5 5 1 3 5 6 3 1 3 7 0 0 0 1 2 5 2 1 0 4 5 1 2 1 0 1 0 2 2 2 2 1 0 0 0 0 0 2 0 0 1 0 1 2 1 2 2 0 3 2 1 0 0 0 0 0 2 1 4 3 3 1 5 1 0 0 0 0 0 1 1 2 2 4 0 0 1 3 0 1 1 7 1 0 2 0 0 4 0 0 0 0 0 0 1 1 0 0 0 1 1 0 0 1 0 0 0 1 2 0 0 0 0 0 0 1 1 0 0 0 0 0 1 0 0 3 4 0 0 0 1 0 3 1 0 0 1 0 4 1…
0 1 2 4 0 2 3 1 7 1 0 3 1 0 1 2 2 0 6 1 0 0 1 3 1 1 7 1 1 4 8 4 3 1 3 0 0 0 3 1 1 2 0 2 0 0 1 1 1 5 3 3 1 6 5 2 1 4 0 4 2 2 1 5 1 3 0 1 4 1 0 0 0 0 0 5 2 0 0 1 9 2 0 1 0 1 1 3 0 3 4 0 0 4 0 1 2 2 0 0 1 0 0 2 1 3 3 0 1 3 0 0 5 2 0 0 2 0 2 2 2 0 1 0 1 0 1 1 0 3 0 4 3 3 2 2 2 5 1 0 0 1 1 0 2 0 0 4 1 1 1 0 0 2 1 1 0 0 3 2 0 0 0 0 1 1 0 1 0 1 0 0 0 0 1 0 1 2 1 0 1 0 0 0 0 0 1 3 1 0 1 1 2 1 0 6 1 0 3 0…
2 2 0 2 0 2 3 0 6 2 1 1 3 3 0 0 4 2 0 3 0 1 1 2 6 2 2 3 1 2 3 5 0 5 5 1 4 0 5 1 4 2 0 3 2 4 2 1 6 4 4 2 5 7 4 0 2 1 2 1 1 3 1 0 0 0 5 2 3 4 3 2 0 0 0 2 1 1 2 2 1 1 0 0 1 0 0 5 3 5 1 0 0 0 0 0 1 4 1 0 0 1 1 0 0 0 1 2 0 0 0 0 0 0 0 0 1 0 2 0 4 0 2 5 0 4 0 1 0 0 2 1 2 1 5 3 0 2 4 1 3 1 0 2 1 0 0 4 2 0 1 0 0 3 0 0 1 0 0 0 0 0 0 2 0 0 0 2 0 0 3 0 1 0 0 0 1 4 0 1 1 0 0 0 0 3 2 0 3 2 0 1 1 1 0 2 1 0 2 2…
6 3 3 7 0 1 5 1 3 2 0 5 2 5 2 1 1 1 0 1 0 0 0 1 3 0 0 3 5 6 3 5 2 6 2 0 0 0 6 0 3 4 2 4 3 7 2 2 6 3 5 1 0 3 6 1 2 2 1 0 0 1 3 2 0 3 2 2 0 3 3 4 0 0 2 0 2 5 6 2 0 0 0 3 0 1 1 6 1 1 1 0 1 0 0 0 1 1 0 0 0 1 1 0 0 1 2 0 4 3 3 0 1 0 2 0 2 0 2 1 0 2 0 2 2 2 0 3 0 3 1 1 2 0 2 3 0 5 0 2 0 2 0 0 4 0 1 0 1 1 1 0 0 1 0 0 0 2 0 0 0 0 1 1 0 0 0 2 1 1 1 0 0 0 0 0 0 2 0 1 1 0 0 0 0 0 0 0 1 2 2 1 0 1 1 1 0 0 0 0…
7 3 2 1 0 0 3 7 1 3 1 1 2 1 1 0 2 0 0 4 0 1 0 0 3 1 2 1 3 3 4 2 0 0 0 0 0 0 3 3 5 1 2 3 1 6 2 2 2 2 2 1 3 0 1 0 2 0 0 0 0 1 3 1 6 3 1 1 0 3 4 0 0 2 3 1 2 0 13 5 1 0 3 4 0 2 1 3 0 0 0 0 0 1 1 0 0 0 0 0 0 3 1 0 1 0 3 0 1 3 2 1 0 0 0 0 1 2 2 4 1 2 1 2 4 3 0 1 2 1 0 0 3 0 1 2 1 3 2 0 1 0 0 0 0 1 4 1 2 1 2 0 0 1 0 0 1 0 0 1 0 0 1 0 0 0 3 4 1 0 1 1 0 0 0 1 0 1 0 0 0 0 1 0 0 2 0 0 1 1 5 0 2 0 2 1 3 1 0 …
6 3 3 1 0 1 1 1 0 6 5 6 1 1 5 0 3 2 1 0 2 0 2 0 6 2 2 2 4 0 2 2 5 2 0 0 0 2 1 2 2 2 2 3 3 1 4 5 2 2 1 3 3 0 4 1 4 1 1 0 0 4 1 1 5 6 3 5 1 1 0 0 0 1 3 1 4 0 5 2 4 4 3 4 2 0 4 5 7 0 1 0 0 0 0 0 0 1 0 0 0 0 1 0 2 2 1 0 0 0 1 2 0 0 0 0 4 2 1 5 2 2 1 1 6 6 2 3 1 0 0 1 5 0 0 2 0 5 0 6 0 2 0 2 2 1 2 0 0 0 1 2 0 1 0 0 1 0 1 0 0 0 4 1 1 0 0 1 3 0 1 1 0 0 0 1 0 0 0 1 4 0 0 0 0 2 1 0 0 0 2 0 0 0 7 2 1 2 0 3…
3 2 4 0 0 1 0 1 1 1 3 1 7 4 2 1 1 0 0 0 3 2 0 1 5 2 2 3 3 0 4 0 7 1 2 0 0 1 0 0 5 1 1 4 7 1 2 5 4 1 0 5 5 2 0 1 3 2 2 2 0 1 1 3 3 3 5 2 1 1 0 0 0 1 0 3 4 0 0 1 0 4 0 6 5 0 9 5 2 1 2 0 0 1 1 0 0 3 0 0 0 0 3 0 5 0 3 1 1 0 3 1 3 1 0 0 5 5 2 2 2 4 3 3 1 5 5 1 3 0 1 4 2 0 0 0 0 1 0 3 1 2 1 3 2 2 0 0 1 2 2 1 1 0 0 0 0 0 2 0 0 0 5 1 1 0 1 2 2 1 1 0 0 1 0 2 0 0 2 2 0 1 0 0 0 0 0 0 3 2 2 0 0 0 10 3 0 1 3 …
1 1 3 0 3 1 1 0 1 7 2 4 0 2 5 0 0 0 2 0 5 2 2 0 2 7 3 2 4 0 3 0 4 3 1 1 0 2 0 4 4 2 0 1 1 0 3 1 6 0 3 1 0 2 1 3 2 1 2 2 2 3 2 2 3 4 0 4 0 1 0 0 0 1 0 0 2 1 2 1 1 1 2 5 2 1 3 3 3 0 1 1 0 1 1 2 0 1 0 0 0 0 1 0 1 2 2 0 0 0 3 0 2 0 0 4 5 5 1 1 3 4 5 1 2 0 3 0 2 1 1 6 0 0 0 4 3 1 0 4 2 1 0 5 0 0 1 0 4 2 2 0 0 5 1 0 0 0 0 0 1 1 0 1 0 0 1 0 1 2 1 1 1 0 0 3 0 0 2 1 1 0 0 0 1 0 0 0 3 3 3 0 2 3 5 1 0 3 1 3…
0 0 4 0 3 1 0 0 0 7 3 0 1 5 6 0 1 0 2 0 3 0 1 1 3 7 1 2 0 0 0 0 2 0 3 1 0 1 0 1 3 2 2 2 1 2 3 2 5 1 1 1 1 6 0 3 2 0 0 5 1 3 0 0 0 1 0 1 0 0 1 0 2 0 2 1 2 2 1 3 0 1 2 1 1 3 4 3 2 1 2 0 0 7 3 0 0 1 0 0 0 1 2 1 0 3 0 0 0 2 5 1 1 1 0 2 6 1 1 0 4 1 0 0 0 0 3 0 1 3 2 7 0 1 2 1 2 1 0 6 6 1 5 2 3 1 0 0 0 3 3 0 0 0 0 0 0 1 1 0 1 1 0 1 0 1 4 2 0 2 0 2 0 0 0 2 1 0 2 0 0 1 0 0 1 0 0 0 7 9 1 1 4 5 0 0 1 0 2 4…
4 0 2 1 3 2 0 1 2 2 3 0 4 6 4 0 0 0 3 0 3 4 0 3 1 0 3 1 0 0 1 0 3 0 2 4 1 0 0 4 0 1 0 7 4 4 0 0 4 0 6 1 0 7 0 1 2 1 0 1 1 5 0 5 2 0 0 3 0 1 0 0 0 2 1 1 1 0 2 1 0 1 0 0 7 0 8 1 3 1 1 2 2 4 0 0 2 0 0 0 0 0 1 0 3 4 0 1 0 0 1 3 1 3 0 1 6 4 3 3 2 1 2 1 3 0 2 1 1 2 0 1 0 0 3 6 2 0 0 2 4 7 4 8 5 0 0 1 1 0 2 2 0 1 3 0 0 0 1 0 1 1 0 0 0 1 4 4 0 0 0 0 0 0 0 4 0 0 4 1 0 0 2 0 1 0 0 0 0 6 3 1 0 4 1 0 3 0 2 1…
6 1 1 2 4 4 4 3 3 0 3 1 5 6 4 0 1 0 4 0 3 0 1 6 0 1 1 2 0 0 0 0 5 0 2 1 0 0 0 4 0 0 3 7 7 0 1 1 6 2 1 4 3 1 0 2 5 1 0 3 2 2 0 3 0 1 1 1 0 0 0 0 0 2 0 1 1 4 1 1 1 1 0 0 6 1 3 1 4 2 3 4 5 3 1 0 7 2 1 0 0 1 5 1 6 2 2 3 2 1 1 1 1 3 0 6 5 5 2 1 0 2 2 0 1 0 3 0 1 1 2 1 2 3 1 1 0 2 1 1 1 2 8 5 1 2 0 3 1 1 1 3 1 1 1 0 0 0 1 0 0 0 0 1 0 7 2 0 0 1 0 0 0 0 1 8 0 2 3 1 3 1 1 1 3 1 0 2 0 5 1 7 3 7 4 0 5 0 3 0…
4 0 0 0 3 2 4 4 3 0 3 4 6 3 3 2 1 0 0 1 0 3 2 2 4 0 0 1 0 0 0 1 6 3 2 0 1 1 1 4 1 2 2 2 3 1 0 1 1 1 2 3 1 2 2 0 6 1 0 3 0 0 5 0 0 1 0 1 2 0 1 0 0 0 0 2 4 2 2 0 0 2 0 2 0 1 3 0 0 2 3 3 6 1 0 3 1 0 4 1 2 2 2 0 1 0 0 3 2 3 1 1 1 1 1 4 3 4 0 2 1 1 0 0 4 0 6 1 4 3 2 0 0 1 1 1 1 0 0 0 3 4 4 3 0 2 0 3 2 1 0 2 0 0 1 0 1 0 1 2 1 0 0 1 0 1 3 3 1 0 1 1 0 0 0 1 0 0 5 1 0 0 0 3 2 1 0 4 0 2 4 9 1 3 4 0 1 1 1 0…
0 0 0 1 3 5 1 2 3 0 0 3 5 4 3 1 0 0 0 1 0 2 1 2 6 2 0 2 1 0 0 6 3 1 0 2 0 1 0 0 3 0 2 1 3 3 4 2 0 0 0 2 3 0 4 0 2 3 0 3 3 1 4 1 4 3 0 1 1 0 0 0 0 1 0 2 0 1 0 1 1 3 0 1 0 3 2 1 1 5 3 2 2 1 2 4 0 4 2 2 6 4 2 2 0 0 0 4 0 2 1 5 2 1 2 1 6 5 0 1 1 1 2 1 2 1 3 0 3 2 1 0 0 0 1 1 0 0 0 0 3 2 4 1 2 1 0 0 0 1 4 2 5 2 1 0 0 0 3 0 3 2 2 1 2 3 4 0 1 2 0 1 0 0 4 4 3 0 5 2 5 4 0 4 2 3 2 5 1 0 3 2 0 0 2 1 0 1 1 2…
4 0 1 2 0 4 0 1 1 2 0 6 0 4 0 1 2 0 0 2 1 1 1 0 4 0 2 0 2 0 0 0 4 1 0 0 0 0 1 0 4 0 1 0 1 3 1 1 0 0 0 5 1 0 2 0 1 1 2 0 2 0 2 1 8 2 3 2 0 2 0 0 0 0 0 0 1 0 3 2 2 0 0 0 0 3 0 1 2 1 1 1 2 2 1 0 0 1 1 2 0 0 0 2 0 0 0 1 1 0 0 3 0 1 5 2 4 2 1 0 1 1 1 0 1 0 1 1 1 2 0 0 4 2 5 0 1 0 1 0 3 4 3 1 0 2 1 0 2 0 2 4 4 3 0 2 2 0 3 1 4 4 1 4 0 2 1 1 0 7 0 1 2 1 0 1 1 0 2 2 7 4 1 6 2 1 4 7 2 0 4 5 1 2 0 0 1 1 4 1…
1 2 0 5 1 2 2 1 0 2 2 3 7 10 0 1 1 2 0 1 1 1 1 0 3 3 0 0 3 0 0 1 2 1 0 0 1 0 0 2 4 0 7 1 4 0 5 1 0 0 4 3 3 1 3 0 1 0 4 2 3 0 0 1 4 3 5 3 0 1 0 0 0 0 0 0 0 0 0 3 2 0 0 1 0 2 1 1 2 0 2 7 3 1 0 0 0 1 5 2 4 0 0 2 0 0 0 4 1 0 0 2 1 1 0 2 5 1 2 3 6 4 0 0 2 3 1 6 5 4 2 1 3 1 4 1 2 0 4 1 1 3 3 1 0 2 2 4 5 1 4 3 9 3 1 2 0 6 1 2 3 3 0 7 6 5 3 0 4 6 1 3 2 1 0 0 2 2 7 3 2 5 5 5 8 3 3 3 3 2 2 3 0 2 2 3 1 2 1 …
0 1 0 1 0 1 1 1 3 5 0 3 12 7 0 2 3 2 1 0 0 1 0 1 3 2 0 2 2 1 1 2 1 2 0 0 0 0 1 1 4 0 3 2 3 2 6 7 6 1 6 2 2 1 0 2 3 0 0 2 1 0 1 0 5 1 0 0 0 0 0 0 0 2 0 0 0 1 0 0 0 1 0 2 0 2 1 0 0 0 0 2 4 2 2 0 0 2 1 2 1 0 1 1 1 0 0 0 1 4 1 1 2 3 0 0 2 1 0 4 6 3 3 0 1 5 0 6 6 6 3 3 1 0 0 0 4 0 5 1 1 1 4 0 0 1 5 2 6 0 3 2 6 3 0 1 1 5 1 0 3 2 2 3 4 3 1 2 1 2 6 1 1 6 3 0 2 5 3 1 3 3 2 3 8 2 0 0 6 2 1 0 1 0 2 2 2 0 0 …
2 2 0 0 1 1 1 3 3 0 4 1 5 4 0 1 0 2 0 2 2 1 0 0 2 1 1 5 1 1 2 0 2 2 2 1 0 0 0 0 3 7 4 3 2 2 4 4 2 0 1 3 1 0 0 0 1 1 1 2 1 2 0 0 1 0 2 2 0 1 2 0 0 5 1 0 0 0 2 2 0 0 0 0 1 1 1 1 0 1 1 0 5 5 6 1 0 2 3 2 4 0 0 3 0 0 0 2 0 2 0 0 2 2 3 0 3 1 0 0 3 3 5 2 2 4 0 2 2 6 1 3 7 1 0 1 2 1 5 2 1 2 4 0 0 3 1 0 5 0 0 3 3 0 1 1 0 5 1 1 0 1 5 1 6 1 3 0 3 1 5 0 0 1 6 0 3 3 1 3 1 2 1 2 4 2 2 2 2 1 10 4 1 1 1 0 1 3 0 …
1 3 2 1 0 0 0 1 1 0 8 1 6 0 2 3 2 1 0 1 0 2 1 0 0 1 7 2 1 0 0 1 1 2 1 1 0 0 0 0 1 6 4 1 0 0 5 5 3 1 2 2 2 1 1 1 3 1 0 0 3 1 3 1 2 1 2 4 0 0 5 1 0 3 3 0 2 1 0 0 0 1 0 3 0 1 1 0 1 0 0 0 2 0 3 1 4 3 3 1 2 0 0 4 2 0 1 0 0 4 1 0 1 1 1 0 3 0 2 2 0 3 0 3 3 6 0 2 1 7 2 1 1 0 1 1 5 2 3 1 5 3 0 0 0 2 1 3 2 6 1 1 0 1 8 4 4 2 4 0 0 0 4 3 2 6 1 0 2 2 3 0 0 6 3 0 0 2 1 3 2 4 2 2 2 2 0 0 1 1 1 1 2 0 1 0 5 0 2 1…
1 0 1 0 2 0 3 0 0 3 4 0 2 1 1 3 1 0 0 1 0 3 2 0 0 3 1 0 3 0 2 2 0 1 1 0 0 0 4 0 0 5 2 2 1 0 1 7 3 0 1 0 0 0 2 0 0 0 0 0 3 2 4 1 2 0 2 3 3 3 3 0 1 0 3 0 1 0 0 0 0 0 0 1 0 0 2 0 1 0 0 0 3 0 2 3 5 1 2 0 0 0 2 1 0 0 1 0 0 1 0 0 3 4 5 3 2 0 3 1 2 1 1 6 7 2 2 2 2 2 0 2 1 0 1 1 3 2 2 0 0 4 0 0 0 2 2 0 0 4 3 2 1 3 3 7 3 2 1 2 6 3 0 1 0 0 0 0 0 2 5 1 1 4 1 1 1 2 0 0 6 2 1 1 0 2 1 1 1 2 2 2 4 1 1 1 2 1 3 0…
1 0 2 1 5 0 4 2 3 3 1 1 1 0 2 0 0 1 0 1 1 2 1 0 0 1 1 0 2 0 1 0 2 1 0 1 1 1 4 1 0 1 1 5 1 4 5 2 4 0 1 1 0 0 1 4 0 3 0 1 2 2 5 0 4 1 0 0 4 2 3 3 3 0 0 0 0 1 0 0 0 0 0 0 0 0 0 1 0 0 2 0 0 0 2 0 4 1 6 1 4 1 2 5 0 0 2 0 0 7 0 1 6 4 1 5 0 0 2 0 0 0 0 4 3 0 2 1 2 1 0 2 3 3 2 0 4 3 0 1 3 2 0 0 0 4 3 0 0 6 4 2 1 1 4 3 5 0 1 3 2 3 5 2 2 0 0 1 0 0 3 1 3 1 5 1 3 0 2 1 7 3 2 0 1 0 0 2 0 1 1 5 1 2 0 2 0 0 0 0…
1 2 1 2 2 1 5 3 1 2 2 2 4 3 1 1 1 3 2 1 0 0 1 1 0 1 0 4 5 0 2 2 0 3 4 2 1 0 2 0 0 1 0 3 0 2 6 6 4 0 1 2 2 2 3 2 0 0 0 1 3 0 2 0 1 0 0 2 3 1 2 1 0 1 0 0 0 0 0 0 0 0 0 0 0 0 0 0 1 0 0 0 0 0 2 0 4 0 2 3 0 5 1 2 1 1 3 2 0 2 0 0 0 2 4 9 0 0 3 0 0 1 0 1 1 1 6 2 2 0 1 2 0 0 2 1 6 5 1 0 2 1 0 0 2 2 2 0 1 0 1 2 1 2 4 8 4 2 7 4 1 4 1 3 0 0 0 3 0 0 3 6 5 1 1 1 2 2 0 0 10 0 1 0 1 2 1 2 0 0 0 0 4 1 0 2 0 1 0 …
2 2 2 1 2 2 5 3 6 3 0 1 4 1 2 5 3 0 2 1 1 1 0 0 0 2 0 0 2 0 4 1 0 3 2 2 4 2 1 2 0 0 3 5 0 4 2 9 3 1 6 0 2 1 3 1 0 1 3 0 3 0 0 1 0 2 0 0 1 1 3 3 2 0 2 0 1 0 1 1 0 0 0 0 1 1 1 3 0 3 0 1 2 0 1 1 2 1 2 3 3 0 2 0 1 1 7 1 2 1 1 1 2 0 2 9 0 0 2 0 0 1 0 1 0 0 3 1 1 0 0 2 0 2 1 2 2 5 1 0 2 1 0 0 1 0 0 3 2 2 0 1 0 2 5 2 0 2 1 8 0 0 0 2 0 0 0 3 1 1 2 8 4 0 1 1 3 1 2 1 1 2 1 0 2 1 1 0 0 1 0 3 2 0 1 0 2 0 1 0…
4 3 4 4 4 8 2 6 2 1 0 0 7 3 3 3 1 1 3 2 2 1 1 0 0 3 0 1 7 1 6 2 1 0 1 3 2 0 4 0 1 7 3 4 0 8 7 2 0 6 1 4 3 3 1 2 0 4 3 3 0 2 0 3 2 3 0 1 2 0 0 2 1 0 0 0 1 1 0 0 0 0 0 0 3 1 1 6 0 1 1 0 0 2 2 2 1 1 0 0 3 2 1 0 2 0 1 1 5 2 0 0 0 1 0 4 1 0 1 1 0 0 0 0 3 1 4 0 0 0 0 1 0 0 1 1 2 3 0 0 2 0 1 0 2 0 1 2 2 2 3 0 0 1 3 1 0 2 3 5 4 1 1 2 1 1 3 0 2 0 2 3 8 0 5 3 1 3 1 2 0 1 0 0 1 2 3 4 0 0 0 1 0 0 0 1 1 0 2 0…
0 1 2 0 2 3 2 2 0 0 0 0 3 1 2 0 0 2 0 0 1 1 0 1 0 0 0 0 1 1 2 2 1 4 0 1 3 1 1 0 1 3 5 2 7 1 8 1 2 3 2 3 2 2 0 4 0 1 0 1 2 8 0 1 1 5 0 0 2 3 0 2 2 1 0 0 2 1 0 0 0 0 0 0 1 3 2 0 1 0 0 0 0 0 1 0 0 0 1 0 1 2 2 0 3 2 0 1 0 1 1 1 0 0 4 2 2 0 1 5 0 0 0 1 1 0 1 0 4 0 0 0 1 1 1 3 0 0 2 0 0 0 0 0 1 1 2 1 4 4 3 0 1 3 4 2 1 3 3 3 3 0 2 2 1 1 2 1 3 1 5 5 3 1 3 0 2 1 3 1 0 0 0 1 0 2 6 0 1 0 0 0 1 0 1 1 4 2 3 0…
2 2 2 2 2 3 4 3 2 0 2 0 2 0 1 1 1 0 1 0 1 0 2 0 0 1 0 0 2 0 2 0 0 3 0 2 1 0 0 0 3 3 3 3 2 4 2 1 3 2 0 1 1 1 1 5 1 2 0 3 0 3 0 4 5 0 0 4 1 2 1 2 0 0 1 0 1 1 0 0 0 0 0 0 0 3 2 0 0 0 0 0 0 4 2 1 3 1 2 4 4 3 5 0 3 1 0 3 1 2 0 0 0 0 1 0 0 0 0 1 0 0 0 1 0 1 1 0 2 1 0 2 1 0 1 2 1 3 1 3 0 0 1 0 0 1 0 1 2 0 3 0 0 3 4 1 1 1 4 7 1 3 1 1 2 5 1 1 2 1 2 5 3 0 0 2 3 2 2 0 1 0 0 1 0 1 1 0 0 0 0 0 0 0 0 0 1 1 1 0…
4 1 4 1 5 1 1 2 0 5 1 0 3 1 0 0 0 1 3 0 0 0 1 3 0 1 0 0 0 0 2 1 4 2 0 1 0 0 0 0 1 2 2 4 4 2 3 1 0 2 0 0 2 2 0 2 0 3 5 2 1 1 2 3 2 1 0 0 3 1 1 1 1 1 0 0 1 1 0 0 0 1 0 1 0 3 2 0 0 0 0 1 0 0 2 1 0 0 0 0 0 0 3 1 2 1 2 1 1 0 0 1 1 4 0 1 3 0 0 0 0 3 0 0 1 0 0 0 1 0 0 1 0 0 0 1 0 0 0 2 0 0 0 0 0 0 2 1 1 0 1 1 2 0 2 1 0 1 1 2 1 1 3 8 0 2 1 1 1 2 1 4 2 2 0 3 2 0 1 0 1 1 0 0 1 2 1 1 1 1 0 1 1 0 0 0 1 5 0 0…
2 3 1 4 2 0 4 1 1 4 0 2 2 5 1 1 1 0 4 0 1 2 1 1 0 1 1 2 0 0 8 2 2 1 3 0 0 1 0 0 2 1 1 4 3 1 2 1 0 1 0 0 2 2 0 2 0 1 5 0 1 1 1 0 1 0 0 3 0 0 0 1 0 4 0 0 0 0 0 0 0 0 0 2 1 1 0 1 0 0 1 5 0 3 1 0 1 0 0 2 0 3 0 0 3 2 1 2 0 0 0 0 0 2 0 1 2 0 1 1 0 3 0 0 1 0 1 0 0 0 0 0 0 0 0 2 0 1 0 1 0 0 0 0 0 0 4 0 0 0 0 0 1 0 0 2 4 1 2 3 0 1 0 5 3 2 1 4 1 7 3 3 1 6 1 1 0 1 2 0 0 0 0 1 0 0 0 0 0 0 0 0 1 0 1 0 1 1 1 0…
1 1 1 5 3 3 9 1 3 1 2 4 1 1 1 4 2 1 3 1 0 1 2 5 1 0 6 4 1 5 1 3 0 0 2 0 0 1 0 0 0 1 2 3 1 2 2 2 1 1 1 1 0 1 1 2 2 0 3 0 0 0 2 0 0 1 0 1 0 0 2 3 2 3 0 1 0 0 0 0 0 0 0 0 1 0 0 1 0 0 1 1 2 0 2 0 0 1 0 1 0 0 2 0 3 2 1 0 1 0 2 0 0 0 0 1 1 0 3 1 1 0 0 1 2 0 1 0 0 0 3 1 0 0 0 0 0 1 0 3 0 1 2 0 0 3 1 0 0 2 3 0 2 0 1 0 4 4 0 1 0 3 0 1 0 0 1 4 0 5 1 2 3 2 0 0 1 0 2 0 1 0 0 2 2 1 0 0 0 0 0 0 2 1 1 0 1 1 1 0…
2 2 0 6 2 3 5 5 2 1 1 2 0 1 2 1 1 3 0 0 1 5 0 3 1 1 4 2 1 4 0 2 4 2 0 0 0 0 0 2 3 0 1 4 1 1 0 1 1 1 0 1 1 1 0 2 1 3 0 0 2 2 3 1 0 5 1 0 0 0 1 2 0 2 0 1 1 0 0 0 0 0 0 0 3 0 0 1 3 0 3 1 1 1 1 2 4 0 3 1 0 0 2 0 3 5 0 0 0 0 0 0 0 1 3 6 5 0 0 0 2 0 1 4 1 0 0 0 0 0 5 3 0 2 0 0 0 1 0 3 1 0 0 1 0 2 2 1 0 5 7 0 2 0 0 3 3 3 2 0 1 1 1 0 0 0 3 1 1 0 1 1 2 1 0 3 0 1 2 1 0 1 2 2 0 0 0 0 1 0 1 0 1 0 0 0 3 1 0 4…
1 3 4 5 1 2 1 3 0 0 3 3 1 1 1 4 3 3 1 2 0 2 2 2 4 0 2 5 2 4 3 4 4 2 1 2 1 1 3 7 4 0 4 3 0 0 0 0 6 0 0 2 2 4 3 1 1 3 0 0 0 0 3 2 0 1 0 0 0 0 0 5 2 5 1 1 0 1 0 0 0 0 1 0 7 1 1 4 4 2 1 1 0 0 0 0 4 2 8 0 0 4 2 0 3 1 0 0 0 0 0 0 0 0 1 5 2 1 0 0 0 3 1 0 1 2 0 0 0 1 1 5 1 2 0 1 0 2 2 0 2 0 0 0 0 0 1 0 0 6 4 0 1 3 3 3 1 2 1 0 0 2 1 2 0 1 0 1 5 0 2 0 2 0 2 2 0 0 0 2 0 0 2 0 0 0 1 1 0 0 0 1 0 0 0 0 1 0 0 5…
4 3 3 3 1 4 2 2 0 0 3 2 3 1 4 0 4 1 0 1 0 0 3 2 6 1 2 3 6 1 1 8 3 1 1 1 0 1 3 3 6 1 1 1 0 0 0 0 1 0 0 1 0 2 3 0 0 1 0 1 1 0 0 2 0 1 0 0 0 2 0 4 1 2 2 3 1 0 0 0 0 0 0 0 3 0 0 1 5 3 1 0 1 0 1 0 7 0 2 0 0 7 0 0 2 1 0 0 0 0 0 1 2 0 1 7 1 5 0 0 2 1 0 0 0 1 3 2 3 2 2 3 0 2 1 1 0 2 0 0 1 0 0 0 1 0 3 0 0 3 1 0 2 3 3 4 1 0 1 1 1 3 1 1 1 2 2 1 2 1 0 0 1 0 2 1 1 1 1 3 0 0 1 0 0 0 2 0 2 0 0 0 2 0 1 0 0 1 0 4…
2 1 1 2 1 3 1 3 0 1 2 2 1 3 3 0 11 2 1 2 1 0 1 1 1 0 0 0 1 1 0 0 0 1 2 1 0 2 2 5 3 1 1 0 0 1 0 0 2 1 1 0 0 1 1 2 2 2 2 0 2 0 2 2 1 1 1 1 1 2 0 1 2 0 6 0 0 0 0 0 0 0 2 1 2 0 2 0 4 1 1 0 3 1 1 3 8 1 1 0 1 0 0 0 0 1 0 0 0 0 0 1 2 1 4 2 0 2 1 0 5 1 3 2 0 0 4 0 2 0 1 1 2 0 1 2 1 3 2 0 3 0 0 0 1 1 2 3 2 0 1 3 1 6 3 1 1 0 1 0 2 0 0 2 3 1 1 0 1 1 0 1 1 0 5 0 1 0 1 0 2 0 0 0 0 1 1 2 2 0 0 0 0 1 1 0 1 1 0 …
6 0 0 2 0 0 1 2 1 0 0 4 0 5 0 1 3 3 1 0 2 1 2 1 3 0 0 4 0 0 4 0 0 1 4 2 0 2 1 2 1 2 0 0 1 1 1 0 0 0 1 1 2 1 2 5 0 1 0 1 1 1 0 0 7 0 2 2 0 2 0 0 1 0 1 0 0 0 0 0 0 0 3 0 0 0 4 0 0 0 0 0 0 1 5 3 1 0 0 1 0 0 0 0 1 0 0 0 0 0 0 0 7 0 1 1 4 0 3 1 2 0 1 3 0 0 1 2 3 0 2 0 2 2 0 0 2 1 4 1 0 3 2 0 0 1 0 4 5 0 0 2 1 4 2 0 3 0 2 0 2 0 0 2 2 2 2 0 0 3 0 1 0 3 2 1 0 0 0 0 2 0 0 0 0 0 0 1 0 1 1 0 0 2 3 3 0 1 0 0…
2 1 0 3 3 1 2 2 0 1 1 1 2 3 0 4 1 1 2 0 4 4 0 0 0 1 1 2 4 3 0 1 2 0 3 2 2 5 2 7 2 4 0 0 0 0 0 1 0 1 2 1 1 4 1 0 1 3 3 2 1 1 2 0 5 4 0 1 2 2 1 1 1 0 2 1 0 0 0 1 0 1 0 4 0 0 2 0 2 0 0 1 2 2 3 5 4 1 3 2 0 0 1 1 0 0 0 2 0 0 0 0 2 1 2 0 1 3 1 2 5 1 2 1 0 1 4 4 1 3 0 2 1 3 1 1 1 2 2 0 0 1 4 0 2 0 3 1 4 0 1 1 1 1 1 1 5 1 1 5 1 1 0 2 1 2 2 1 0 1 0 2 1 0 1 1 0 0 0 0 0 2 0 1 0 0 0 2 0 3 4 2 0 2 2 3 0 1 1 0…
4 7 3 1 2 0 3 2 1 0 3 4 2 1 3 7 3 0 3 1 3 1 1 1 2 6 1 2 9 3 0 2 4 1 2 1 7 4 2 0 2 3 2 0 0 1 0 3 0 10 1 1 0 0 1 3 1 2 1 3 0 2 4 0 1 0 2 1 1 4 2 0 0 0 5 0 0 0 0 0 0 4 1 0 1 2 3 1 1 2 1 4 0 2 1 1 0 1 2 2 0 0 3 4 1 0 4 1 0 0 0 0 1 0 1 0 0 5 2 1 1 0 1 3 1 1 2 0 1 0 1 2 2 0 1 4 0 0 2 0 2 2 3 1 2 2 2 1 5 1 4 0 3 0 0 1 4 0 0 0 0 0 1 1 0 1 3 0 0 3 2 4 2 0 2 1 0 0 0 0 2 1 1 0 0 0 0 0 1 5 1 1 4 0 2 3 2 2 3 …
2 4 1 1 3 3 4 2 0 1 4 0 2 3 1 3 0 2 1 2 7 1 1 1 1 1 2 4 6 1 1 2 2 1 3 2 4 3 2 3 1 0 0 0 0 0 0 2 2 0 2 0 0 3 1 0 2 1 1 5 0 3 0 1 3 1 4 0 7 2 1 0 3 0 1 0 2 0 0 1 0 3 1 3 1 2 0 1 2 3 2 5 0 0 2 1 1 1 0 2 2 4 0 4 0 1 0 1 0 0 1 0 0 0 6 0 1 1 3 1 2 2 2 0 3 1 1 2 0 0 2 2 3 1 4 2 1 0 1 0 1 3 1 2 0 4 1 2 6 0 1 0 3 0 1 2 2 0 1 2 0 0 1 2 0 1 0 0 2 0 1 0 0 0 2 0 1 0 0 1 0 0 0 0 1 1 1 3 1 2 1 4 5 2 1 4 1 2 0 0…
4 1 2 3 2 4 2 2 3 0 5 2 0 5 3 3 3 3 0 2 4 0 1 4 4 1 2 2 2 1 0 3 0 1 0 1 8 6 1 0 2 2 0 0 0 0 1 2 0 0 0 0 1 2 0 1 0 5 0 2 1 0 2 1 0 0 1 1 1 3 2 0 2 0 1 0 3 0 0 0 0 0 1 1 0 2 0 0 3 2 6 5 0 1 6 1 1 0 1 1 4 1 1 4 2 2 4 2 0 0 2 1 0 0 3 0 3 0 1 1 0 2 2 1 0 3 3 0 3 0 0 1 5 3 2 0 1 2 1 2 0 6 1 1 3 2 1 3 1 2 0 0 3 0 1 4 1 0 1 0 0 1 2 4 1 2 1 3 2 1 3 1 0 0 1 0 1 2 2 1 4 0 1 1 0 1 2 0 1 1 2 0 0 1 0 2 3 0 0 0…
5 3 2 3 2 5 5 4 1 0 9 2 2 0 1 2 2 1 0 3 1 1 4 1 3 1 3 3 3 0 0 0 0 4 4 1 4 0 0 0 3 0 0 1 1 1 1 2 0 0 1 0 1 1 3 2 0 1 0 0 2 2 2 0 1 0 0 0 0 2 1 1 0 0 2 0 0 1 0 0 0 1 3 2 0 0 0 0 0 0 3 4 0 3 0 0 2 0 1 4 5 2 6 2 0 0 8 2 0 1 2 0 0 3 6 0 1 0 5 3 1 2 1 1 1 1 2 1 7 2 1 0 1 3 1 1 1 1 1 4 0 2 1 0 2 3 0 1 0 2 0 0 3 0 0 0 0 0 0 0 0 2 2 0 0 1 4 2 2 1 0 0 0 0 1 3 2 1 2 4 0 1 0 1 1 3 0 1 1 0 4 1 1 1 3 4 1 1 0 4…
3 3 6 4 2 5 4 2 1 5 2 2 2 0 1 0 4 1 0 3 5 0 4 0 0 1 1 2 3 0 1 0 0 1 2 5 0 0 2 1 0 1 2 1 1 0 0 2 1 2 0 0 2 1 0 0 1 0 1 0 0 0 3 3 0 1 0 2 0 2 3 0 1 0 1 0 1 2 1 1 2 1 1 5 0 0 0 1 0 1 2 0 0 6 2 0 0 0 1 3 1 4 3 0 0 2 1 2 1 3 2 7 0 0 2 1 0 0 0 1 4 1 0 0 1 0 0 1 6 2 1 1 1 5 1 2 1 1 1 2 0 1 2 0 4 0 0 3 1 1 0 0 1 1 0 0 0 1 2 0 4 4 1 4 1 1 2 2 1 4 0 0 4 0 1 0 1 1 1 2 4 0 0 2 1 1 1 1 1 1 5 2 0 2 0 1 0 0 0 3…
3 0 4 6 3 2 2 3 3 4 3 6 3 0 0 1 3 1 1 7 2 1 7 0 3 0 4 4 0 1 0 1 1 2 1 4 1 1 2 0 3 0 2 1 0 1 4 1 2 3 0 1 3 0 1 0 1 0 1 0 2 0 0 1 0 4 0 2 2 1 1 2 0 1 1 1 1 3 2 1 4 0 1 1 2 0 0 1 1 1 0 0 0 4 0 1 1 1 0 0 0 1 3 1 2 3 0 1 2 4 4 4 1 1 0 1 0 1 0 2 2 1 0 2 1 0 0 1 2 4 1 1 1 0 0 1 1 2 8 1 0 0 1 1 1 2 0 0 0 1 0 3 2 3 1 0 0 1 2 0 1 0 0 1 3 2 1 4 3 0 1 6 1 0 2 2 0 1 0 3 2 1 0 1 0 2 5 1 1 1 5 1 1 0 1 2 0 0 1 0…
0 2 0 1 3 6 2 3 7 4 1 2 1 1 1 0 5 0 1 13 2 3 7 0 1 0 0 2 3 2 0 2 3 0 0 3 2 0 1 0 1 0 3 0 1 0 3 2 1 2 1 2 1 2 1 0 0 0 1 0 0 2 1 0 0 1 0 0 0 0 1 1 2 1 1 3 2 3 0 3 5 1 1 2 0 2 1 1 2 0 0 1 3 3 0 1 0 0 2 0 1 0 1 0 5 0 4 1 6 4 1 1 1 1 1 0 1 0 4 0 4 0 0 1 2 0 0 1 1 3 1 0 0 0 0 2 0 1 7 0 2 2 1 2 7 2 0 0 0 0 1 2 2 0 1 1 0 1 1 0 1 2 0 1 2 1 0 7 3 1 1 2 2 0 2 1 0 0 2 3 3 1 0 2 1 6 0 0 0 0 1 5 1 0 3 0 1 1 0 …
1 0 1 1 0 2 2 0 9 1 1 0 2 2 1 0 7 0 1 6 0 1 5 0 2 0 0 2 4 0 1 1 1 0 4 2 0 1 1 1 1 0 0 0 0 0 0 0 0 2 0 0 1 2 1 0 2 1 0 0 2 0 0 1 0 3 2 0 1 0 2 4 2 5 3 2 3 2 1 2 1 2 1 1 1 0 0 0 0 1 2 1 4 5 1 1 2 2 0 1 0 0 0 2 1 1 3 1 4 2 0 2 0 0 1 2 1 1 3 2 1 2 0 2 0 0 0 1 1 1 0 1 0 0 0 1 2 0 4 1 0 0 0 0 1 0 0 0 0 0 0 0 2 0 0 3 1 2 0 0 1 2 1 4 1 0 0 0 3 2 1 2 2 1 6 0 0 4 3 1 0 1 2 2 2 1 0 1 1 1 0 0 0 0 1 1 1 1 1 1…
3 1 1 2 3 6 11 2 3 3 2 1 3 5 3 1 1 0 8 0 12 0 3 0 1 0 3 0 1 0 1 0 2 3 4 1 1 2 0 0 1 2 1 0 3 1 1 2 0 2 0 1 3 0 1 1 0 1 0 0 0 1 1 1 1 1 0 1 0 1 1 0 2 2 1 4 4 2 4 1 0 5 1 0 0 1 2 1 2 3 6 2 0 3 1 0 0 1 1 3 1 0 0 1 2 1 3 1 3 1 6 2 0 2 0 1 1 2 4 0 0 2 1 1 0 0 0 2 1 0 0 0 1 0 1 1 1 2 2 0 0 0 0 2 1 1 0 0 0 0 0 2 7 2 0 1 2 0 2 3 3 0 0 1 0 3 1 1 0 3 2 1 1 0 2 1 3 4 2 2 0 2 2 2 3 1 2 2 1 1 0 0 0 0 2 0 4 0 1…
3 0 2 1 4 4 2 4 0 2 0 2 3 0 1 4 10 0 3 3 3 5 2 1 8 3 5 0 4 2 4 1 3 1 1 5 0 3 0 3 2 2 0 1 5 2 1 2 3 2 2 3 4 0 4 1 2 8 2 5 3 1 1 1 7 4 2 2 2 0 3 1 0 2 1 1 10 4 5 1 4 4 2 0 0 3 4 2 1 0 5 2 4 3 2 4 3 0 1 1 1 3 1 1 1 0 3 5 2 1 3 5 0 3 0 4 3 0 2 1 1 2 0 2 0 0 1 0 2 1 2 1 0 0 0 2 6 0 0 1 2 0 1 2 1 1 3 0 2 0 2 0 1 2 0 2 5 1 0 4 1 5 5 1 2 3 2 3 3 1 1 2 0 0 3 1 3 3 3 3 5 1 5 2 2 2 2 1 2 1 4 3 0 4 0 1 2 0 1…
1 4 0 2 3 5 6 1 5 1 3 3 4 1 1 2 4 4 1 2 1 4 2 0 5 3 3 3 2 0 3 1 0 8 1 0 0 3 1 4 0 2 0 1 4 2 0 2 1 3 3 2 1 0 3 3 2 1 1 5 0 1 1 1 4 2 2 1 1 0 1 2 0 1 4 3 1 3 1 3 4 5 2 7 1 0 2 0 3 1 1 0 0 3 2 0 5 0 1 1 0 2 0 2 0 2 2 5 2 1 1 2 1 2 2 5 3 0 0 1 1 4 1 1 1 1 2 1 2 3 1 1 0 1 0 1 2 1 1 0 5 0 1 3 3 0 0 1 0 0 3 1 1 3 0 0 3 4 1 3 3 1 4 0 2 0 2 0 1 2 3 4 0 2 1 2 3 4 7 1 4 5 3 2 4 3 1 1 3 0 2 3 2 3 0 3 1 2 2 2…
11 7 0 5 5 3 5 10 6 6 6 5 9 5 5 6 7 4 3 2 2 6 2 10 6 9 5 8 8 3 7 4 5 8 3 5 4 11 6 4 7 6 3 4 4 5 9 1 5 3 4 3 2 6 6 6 2 8 4 7 4 5 6 3 4 5 4 2 3 4 3 5 6 1 3 5 9 3 8 1 4 2 7 2 6 7 5 3 7 1 3 4 1 4 6 2 5 1 1 7 3 4 7 5 5 4 6 4 6 4 3 7 7 6 6 3 4 2 5 3 1 5 6 3 4 3 2 2 3 3 5 6 4 5 5 5 6 4 1 1 1 4 4 1 3 6 2 2 0 3 3 2 3 4 3 3 4 1 3 3 3 4 4 3 3 6 2 0 3 3 4 5 2 4 2 4 1 3 2 5 5 3 3 5 2 2 0 3 4 5 2 5 1 4 3 6 4 6…
22 20 15 13 17 10 11 21 13 16 7 14 21 23 22 14 12 12 16 6 14 9 14 13 15 10 13 20 15 16 10 7 16 14 14 13 7 10 8 14 12 10 9 11 16 8 16 8 13 9 13 21 10 16 14 11 14 12 8 13 11 5 8 11 12 13 10 6 13 21 5 7 13 11 1 11 10 15 12 4 16 9 6 11 16 15 3 16 11 12 5 5 12 12 11 13 8 11 9 4 12 12 11 10 7 16 18 11 8 11 12 13 15 15 15 9 11 5 10 7 15 7 12 11 9 7 8 4 8 11 8 14 9 7 10 11 12 7 13 6 9 4 10 8 8 6 14 7 4 6…
19 26 17 26 25 15 17 22 25 18 23 19 17 19 19 20 16 17 11 14 22 19 17 19 20 24 14 12 19 18 10 16 23 19 15 14 12 21 12 9 16 11 10 15 9 13 18 21 20 15 19 15 18 19 13 17 17 19 17 17 16 22 13 20 17 21 18 18 16 13 11 13 13 18 12 12 20 11 18 12 8 12 14 16 12 13 14 13 16 21 12 13 11 17 14 12 16 21 12 10 11 10 9 15 12 13 17 13 21 17 6 10 12 8 9 9 15 9 12 13 10 15 10 8 14 8 11 9 9 9 20 9 17 18 7 15 10 10 1…
28 16 17 20 18 19 15 20 16 29 25 26 19 17 21 25 24 21 22 23 15 17 18 15 22 15 27 18 20 18 19 13 17 26 22 9 19 21 14 11 13 14 14 18 18 17 20 21 12 17 15 27 11 23 22 11 16 17 16 12 17 18 12 14 18 15 19 13 14 14 5 16 11 16 26 17 25 20 8 19 11 16 22 12 18 20 17 15 15 10 14 11 14 10 12 11 18 16 13 10 12 14 11 17 23 12 16 13 17 23 9 14 17 15 24 19 17 15 5 18 13 13 10 19 17 26 22 10 12 9 19 17 12 10 12 …
39 28 28 26 23 9 35 25 41 28 26 24 26 25 16 30 30 36 18 28 20 27 21 21 22 26 18 24 19 20 25 26 19 22 25 20 28 23 23 29 15 23 24 16 20 14 20 13 17 22 21 27 19 22 20 18 16 25 16 15 31 23 23 20 18 24 23 23 26 20 20 15 20 26 22 19 23 20 23 17 17 15 19 23 13 17 14 11 19 24 18 18 25 20 15 21 19 12 18 15 34 23 23 18 6 15 21 14 18 12 16 12 20 18 16 19 20 14 16 12 10 13 23 11 20 24 10 17 15 17 17 20 10 13…
22 32 22 22 37 24 36 28 45 38 22 27 26 34 32 33 27 25 29 23 16 26 27 27 24 38 27 24 26 25 26 25 16 25 26 34 26 26 13 21 20 18 24 20 25 22 11 22 28 21 20 19 29 29 12 21 28 21 21 21 18 19 20 22 25 20 27 25 20 21 20 27 24 24 20 14 17 23 27 15 20 20 25 28 21 19 24 21 19 16 19 21 23 22 23 18 24 21 16 14 21 19 27 16 20 15 19 16 16 21 14 19 25 23 14 22 7 18 26 21 21 20 17 20 20 27 20 29 16 24 17 20 17 2…
23 31 29 18 19 18 31 28 31 30 25 32 34 21 24 27 22 26 27 28 24 26 16 25 28 26 19 16 24 19 18 29 27 18 19 19 27 22 24 24 21 27 24 27 24 20 27 16 21 16 21 32 22 20 16 21 19 23 21 24 25 21 18 16 14 16 39 18 21 24 25 17 20 23 23 18 21 19 19 19 17 15 24 27 12 18 12 24 17 13 21 17 28 25 19 20 24 19 14 28 10 17 25 22 17 24 13 12 16 20 18 23 20 17 19 17 16 20 16 20 14 19 14 20 25 28 19 14 14 19 13 19 20 …
26 27 24 27 25 24 27 29 27 20 17 30 27 15 31 22 25 34 34 23 25 25 29 23 24 25 19 28 25 17 23 23 25 26 30 21 15 22 23 23 20 26 17 19 26 12 14 27 22 25 26 22 23 28 26 28 24 16 24 21 14 21 16 12 21 21 12 18 22 27 33 17 23 22 28 23 20 20 14 16 21 14 18 24 13 21 20 17 18 19 18 20 17 30 18 16 23 22 18 18 27 15 24 18 27 23 24 18 15 17 23 10 16 23 16 18 15 19 18 29 11 24 19 13 24 17 23 11 26 19 14 10 26 …
23 27 23 24 32 29 18 32 25 35 22 27 26 22 28 23 28 25 22 18 19 20 22 27 28 23 27 21 22 23 22 23 16 19 16 26 34 18 27 22 25 18 21 18 21 26 20 22 18 34 30 26 26 11 11 20 17 24 24 22 17 19 23 18 11 20 21 23 26 22 18 15 21 27 15 17 18 25 16 20 17 10 20 24 13 20 18 19 18 21 12 12 18 13 12 24 21 14 12 15 29 17 16 17 13 18 20 15 10 15 18 29 13 18 21 17 20 11 20 13 9 25 25 17 18 22 23 18 20 23 25 20 22 2…
30 27 23 21 22 25 19 23 33 22 28 18 23 18 18 24 25 27 25 30 23 22 17 26 28 26 19 20 20 19 26 22 15 28 18 19 21 19 18 20 26 17 14 25 24 19 21 16 26 22 21 15 17 23 17 24 16 24 18 15 21 18 27 24 19 18 14 22 21 22 15 14 15 15 14 25 23 20 25 14 21 22 25 22 21 14 15 12 12 13 22 16 10 18 12 14 22 20 15 14 18 13 27 16 13 15 17 14 17 20 16 15 24 19 24 22 17 23 14 15 17 19 15 20 14 9 8 16 16 16 13 16 22 19…
23 22 21 23 16 19 22 27 16 20 18 25 20 20 19 19 14 22 17 29 19 16 23 10 18 20 17 20 20 18 15 20 18 23 12 18 20 12 18 15 26 20 21 17 15 14 16 27 12 19 20 14 16 12 12 16 16 18 14 10 12 15 11 16 13 11 12 15 11 14 14 14 18 11 10 12 12 20 19 21 15 20 13 17 20 17 18 14 16 21 17 6 15 23 13 18 13 19 22 17 13 18 14 13 13 10 18 17 15 21 16 22 16 17 13 18 19 9 11 13 14 14 12 10 20 13 14 19 17 10 15 13 16 15…
20 13 22 20 10 14 14 21 10 25 14 11 11 20 16 18 18 20 19 13 14 21 17 8 13 26 19 15 18 10 20 15 13 21 24 11 13 23 22 20 14 15 19 16 19 12 14 13 16 17 13 10 15 10 16 19 10 13 14 7 9 18 17 10 15 12 17 22 9 12 13 9 15 21 16 12 19 15 10 13 14 8 14 19 14 8 13 17 13 20 11 10 13 10 16 15 15 12 16 12 11 16 16 11 17 10 16 11 18 7 11 8 11 14 11 8 8 7 18 12 15 10 5 8 10 20 16 12 14 12 18 14 20 18 15 19 6 10 …
16 27 24 21 16 11 15 23 17 18 9 16 14 13 13 18 21 12 15 12 11 17 20 8 12 14 15 16 19 12 18 8 18 22 13 13 5 16 18 20 14 12 7 18 20 12 12 15 21 13 8 18 11 16 14 18 17 10 9 11 15 18 15 13 9 13 9 20 22 16 15 8 10 13 6 18 11 14 20 11 14 7 6 15 17 7 18 5 10 11 15 16 13 14 18 10 13 9 17 9 13 9 20 7 11 17 18 15 13 9 9 10 8 10 9 5 9 11 17 11 11 16 9 9 13 10 11 14 9 14 9 13 5 18 16 14 13 10 11 10 10 9 15 1…
20 12 14 18 8 11 16 16 15 11 23 18 8 17 5 10 11 11 13 11 17 11 15 7 14 16 11 13 7 13 14 12 11 13 19 12 13 18 15 14 12 12 8 15 18 13 10 19 11 16 10 8 13 7 8 12 13 18 9 5 12 9 13 6 11 12 10 10 14 8 15 12 10 11 9 8 13 14 9 13 9 7 6 21 8 7 17 5 10 10 16 16 10 9 5 16 11 11 11 11 12 12 10 12 8 14 6 6 6 6 6 12 6 13 10 15 7 14 7 8 10 15 9 8 9 8 11 10 8 6 8 17 12 12 15 9 10 8 10 14 13 9 11 8 11 7 15 10 9 …
15 12 10 13 13 13 6 11 15 16 15 15 6 12 9 9 14 8 11 13 15 14 10 14 6 14 12 18 11 10 12 11 10 17 13 12 14 12 15 11 6 14 9 9 18 6 15 10 7 7 14 6 9 16 10 9 9 11 18 11 15 9 10 8 8 14 12 8 6 7 8 13 6 6 11 22 15 12 15 13 11 11 11 7 11 3 13 8 13 8 13 8 9 9 9 11 6 9 11 9 10 9 11 9 10 11 7 9 14 10 9 7 11 7 7 11 8 4 16 6 4 10 9 15 7 9 8 12 1 11 7 17 12 14 7 6 6 7 9 7 7 8 7 13 12 7 5 7 6 15 4 11 8 14 9 10 7…
11 16 10 5 11 8 8 10 9 9 14 11 9 17 13 14 11 12 8 12 14 11 10 9 9 11 15 9 8 10 7 6 10 8 14 6 7 15 13 6 13 8 16 5 10 17 12 10 4 5 12 10 8 10 7 7 11 10 9 8 16 7 11 7 11 15 11 9 12 10 3 6 5 10 14 15 11 13 15 15 9 6 12 15 11 17 7 6 13 10 8 6 8 7 6 11 9 9 7 9 8 20 2 8 4 8 10 6 6 11 7 5 9 12 9 4 9 3 11 12 7 8 13 8 8 9 10 8 12 10 7 8 6 11 14 12 4 3 7 4 4 5 3 5 5 7 5 9 11 10 10 4 10 5 8 6 4 5 7 6 8 8 7 8…
14 7 13 14 11 9 10 13 15 17 11 9 12 15 18 5 16 13 16 12 11 10 7 12 15 8 12 16 14 15 14 14 8 12 12 4 8 12 8 11 12 9 7 11 11 10 8 8 9 5 7 7 8 13 12 7 10 7 9 6 8 9 3 10 10 10 8 6 6 7 4 6 12 12 5 13 8 8 7 5 11 5 9 7 4 6 6 8 7 8 8 8 8 8 5 4 2 4 9 7 7 10 7 8 7 4 6 9 9 8 3 6 9 5 8 9 8 6 16 5 8 6 12 7 4 12 6 9 8 6 7 8 12 8 8 7 8 6 17 6 8 4 10 5 11 5 5 3 7 3 9 7 6 10 11 9 10 7 7 3 10 9 5 13 4 5 8 7 8 5 9 …
17 12 8 9 7 10 8 12 6 12 9 6 11 5 7 7 12 8 7 7 9 13 11 6 13 6 14 9 8 7 14 4 6 10 12 10 9 11 8 9 10 10 9 5 15 8 7 9 13 9 8 7 11 6 7 8 13 5 13 16 14 3 12 9 5 11 6 3 11 6 8 5 8 7 11 8 13 6 5 7 13 6 7 6 3 11 5 6 6 10 9 5 9 5 5 11 5 5 4 5 8 7 6 10 10 4 11 10 2 13 6 3 5 11 12 5 5 8 5 7 6 9 4 6 6 7 6 8 9 5 13 3 9 8 3 5 9 4 12 9 6 5 3 10 4 7 9 7 7 6 5 5 6 8 2 4 5 5 10 4 8 8 3 6 9 7 4 8 6 5 3 5 2 9 4 7 13…
10 10 5 9 10 6 8 11 5 10 20 7 7 10 7 13 7 10 12 13 9 12 5 6 10 5 6 6 10 11 6 6 7 10 6 10 13 7 12 6 6 8 9 7 12 2 8 7 7 4 6 8 12 12 6 6 6 7 9 16 8 7 6 10 7 8 5 3 2 15 6 17 2 10 7 7 7 8 10 9 5 8 8 4 3 9 6 6 13 3 9 6 3 7 9 6 4 5 11 10 10 8 12 3 7 2 7 9 7 6 7 5 10 4 7 4 7 6 4 11 6 7 7 6 3 8 5 4 6 6 10 6 8 4 3 3 4 4 5 4 8 6 4 5 6 8 5 5 8 7 10 6 4 2 5 15 7 5 5 8 7 9 7 6 4 6 6 6 10 8 6 9 4 10 8 7 7 6 3 6…
12 5 11 7 14 9 7 9 12 10 10 8 6 15 6 8 19 10 7 16 7 10 8 5 8 10 11 9 5 9 11 6 6 8 6 12 3 9 9 4 11 6 10 10 7 2 5 12 9 9 4 6 6 4 7 12 4 7 6 7 4 5 11 8 10 9 8 9 8 12 7 18 7 6 9 9 8 9 3 4 8 7 10 3 4 8 4 5 7 6 4 13 7 9 8 13 9 6 4 8 3 2 6 11 6 5 8 7 5 8 8 9 4 2 6 5 2 4 3 6 1 7 5 8 5 5 6 1 9 4 5 3 12 12 6 3 1 3 7 8 2 7 6 6 6 5 5 5 8 4 4 7 8 6 1 5 5 8 7 4 1 1 3 2 2 6 4 7 4 9 9 5 3 4 10 2 6 6 4 9 7 10 3 5…
6 4 10 8 6 8 6 12 10 6 11 10 8 9 9 9 9 12 7 7 11 6 5 5 10 17 7 7 7 9 7 5 5 10 9 5 11 10 11 14 4 5 4 7 9 4 8 9 7 5 7 8 8 7 6 9 5 6 5 6 7 6 12 12 9 8 6 3 5 7 5 6 11 6 6 7 7 5 7 7 5 7 8 7 6 15 7 5 5 7 6 5 5 5 6 0 3 8 8 9 12 12 8 8 7 6 14 6 3 6 6 7 2 4 5 5 10 9 11 4 3 6 5 5 6 5 11 3 3 6 5 5 7 3 8 4 8 6 11 6 3 6 1 6 7 5 8 7 6 11 3 7 3 7 7 8 5 7 4 3 6 6 2 5 6 4 7 5 9 11 4 4 4 4 2 9 3 6 4 4 5 3 6 7 10 7…
10 5 10 14 4 7 10 10 7 8 8 6 10 7 7 12 12 8 8 11 9 6 11 11 13 8 15 13 9 9 4 14 12 6 7 14 12 10 14 10 16 14 8 3 6 9 13 3 9 5 7 13 13 6 3 17 6 7 9 8 6 5 11 8 5 5 8 4 5 8 7 4 12 6 3 11 6 6 9 10 9 8 10 6 9 10 4 7 4 9 7 5 10 9 11 11 10 11 10 3 8 11 6 2 5 7 4 7 10 5 6 6 6 10 5 6 5 10 4 5 6 6 8 5 9 8 6 8 11 10 5 4 9 12 7 3 5 3 5 13 6 7 6 6 4 7 2 4 5 2 5 3 5 4 5 8 4 2 2 7 6 4 10 8 3 8 4 9 8 6 3 5 5 11 3 …
4 9 11 9 11 10 9 10 7 10 11 6 5 12 13 10 10 8 9 7 9 11 8 13 4 14 14 7 7 9 11 8 6 6 6 6 4 10 9 9 6 8 11 13 3 8 11 12 10 6 6 6 8 4 9 10 4 5 5 12 7 5 9 7 8 7 8 8 10 11 6 8 11 9 7 8 4 5 9 6 6 8 4 7 8 5 7 10 5 4 2 7 12 3 4 7 7 4 6 6 5 7 7 1 13 9 7 9 8 2 3 9 9 8 3 9 7 5 5 5 3 4 7 8 8 13 7 7 3 8 10 7 5 7 6 4 3 7 11 3 12 10 10 4 4 8 6 7 2 11 6 4 4 8 3 6 6 7 3 5 2 6 2 2 4 5 3 5 5 4 5 5 5 3 4 6 11 9 5 1 5 …
9 7 5 7 6 6 7 7 11 14 4 14 5 10 11 7 9 9 14 11 8 6 4 8 3 13 13 5 10 3 7 5 15 6 10 8 11 13 9 7 8 7 7 10 3 7 7 4 11 9 4 5 8 6 7 5 10 8 8 12 5 7 5 8 10 9 11 8 7 5 6 5 8 2 14 5 6 6 11 9 5 7 7 5 8 5 8 1 3 4 9 6 3 6 7 7 5 7 9 6 2 3 6 5 8 8 6 7 12 5 6 8 9 10 5 5 8 6 2 7 8 3 4 7 7 9 3 6 4 7 4 5 2 4 2 5 6 7 3 5 7 8 2 3 4 8 6 7 4 5 2 3 3 9 3 3 7 4 5 10 10 5 6 5 3 5 5 6 10 9 5 2 7 4 7 4 6 4 4 2 5 6 5 10 2 9…
6 5 15 4 7 11 7 9 8 11 12 4 13 11 8 9 14 7 8 6 15 7 10 14 9 8 9 14 7 4 9 7 6 6 3 9 11 7 6 9 8 6 7 9 7 5 5 2 6 4 8 6 5 7 1 11 3 6 5 4 4 6 9 8 6 7 10 3 8 9 8 9 7 10 6 2 9 1 7 6 3 5 6 9 12 8 6 4 4 9 8 7 7 3 11 10 5 5 3 5 4 8 5 4 5 8 2 4 6 6 2 8 4 3 4 1 7 7 8 6 7 7 4 5 5 3 7 6 4 3 4 5 4 6 6 3 3 4 2 3 3 6 4 4 3 5 5 6 6 3 1 1 5 2 7 2 1 6 3 4 6 6 9 5 6 6 5 4 1 8 7 5 2 2 5 3 10 8 5 3 5 5 6 5 5 1 9 4 3 3 …
12 7 5 14 11 8 5 7 9 12 8 7 10 4 6 5 11 7 3 9 7 9 9 11 8 4 5 7 8 7 7 7 11 5 4 6 8 10 3 8 10 4 7 5 3 5 6 10 5 11 9 4 7 8 8 8 4 5 5 5 5 6 7 5 5 7 4 5 8 5 8 1 8 5 6 7 2 5 2 7 3 6 6 8 4 3 5 4 1 2 6 8 5 5 8 7 2 4 8 4 4 5 6 6 8 11 10 2 6 5 9 5 6 5 4 5 2 8 5 3 6 3 5 9 7 4 3 6 6 3 6 3 6 3 4 1 9 6 8 9 5 0 3 2 7 5 2 5 5 6 2 9 5 10 6 9 6 3 7 4 2 4 4 2 5 2 5 5 5 4 4 6 8 4 5 8 2 3 6 6 3 4 3 6 2 8 3 5 4 7 4 5 …
10 8 6 7 12 8 10 10 7 5 3 4 4 8 12 3 5 6 6 9 9 3 8 9 7 7 10 5 8 13 6 4 8 4 4 7 11 7 1 5 15 7 5 3 9 8 4 6 6 6 6 4 10 2 5 8 7 6 4 8 5 6 6 9 4 8 7 2 6 8 8 1 5 4 4 8 6 5 7 6 6 5 7 3 5 8 8 7 2 3 5 7 7 6 5 5 5 3 10 3 10 8 4 8 7 3 8 6 8 8 5 8 6 4 5 5 5 5 2 6 6 4 4 5 7 4 6 10 7 3 6 4 7 3 4 9 5 6 0 3 7 4 7 8 2 6 6 2 5 4 4 2 2 5 4 8 3 5 2 5 1 0 4 4 8 5 4 2 3 10 6 5 4 3 1 3 7 5 2 3 2 0 3 3 4 5 4 5 3 4 9 4 3…
11 12 4 8 4 12 9 11 5 5 4 12 7 8 4 6 4 6 6 5 11 6 11 5 5 12 4 6 6 7 8 7 11 6 5 7 4 9 8 6 6 2 4 11 11 8 7 7 5 5 6 9 5 10 10 3 9 7 9 3 5 8 9 6 8 5 7 7 5 5 5 9 2 5 4 3 7 3 5 5 2 6 6 4 5 4 6 5 8 6 3 5 3 4 4 4 5 6 8 4 7 6 9 4 3 5 9 3 4 4 2 2 8 2 8 1 4 6 4 6 6 7 5 8 4 4 7 5 4 1 9 4 8 7 8 3 7 6 3 5 6 2 6 1 6 7 7 6 1 3 8 8 6 5 5 4 2 8 5 5 6 4 3 5 6 3 2 6 2 4 3 5 6 3 6 4 5 5 2 3 1 3 9 6 2 2 3 4 2 4 3 4 3 …
7 6 8 11 11 6 8 7 12 4 9 15 5 14 4 6 6 8 7 11 5 14 12 11 5 9 7 4 7 6 9 9 3 5 12 6 9 8 7 4 8 6 6 4 9 9 9 4 5 7 6 7 5 5 7 4 4 7 3 7 5 6 7 6 4 6 7 11 12 10 8 6 6 3 5 8 8 3 5 7 7 6 4 9 5 9 5 7 8 3 8 4 2 6 10 5 7 7 4 4 7 5 6 2 2 4 3 10 8 3 4 4 7 5 5 6 8 7 7 2 6 5 1 8 7 3 4 2 3 6 3 4 2 6 0 5 2 6 3 3 2 5 4 4 3 5 2 10 1 5 5 7 1 4 2 4 5 4 6 3 6 1 5 2 4 5 2 4 6 2 9 6 4 3 7 3 4 7 8 2 1 2 5 5 7 3 3 3 5 2 2 1…
9 12 6 6 7 10 9 9 9 6 6 7 11 7 7 12 7 6 6 7 7 5 6 8 5 7 5 5 9 10 6 7 4 3 5 5 8 7 5 17 4 7 7 11 1 5 3 5 7 4 5 7 9 8 7 8 9 9 8 9 6 4 0 5 4 4 4 4 5 8 3 3 9 8 2 6 8 7 9 5 8 5 7 6 1 6 2 4 7 7 6 3 6 6 5 7 2 6 7 6 6 8 4 9 0 7 7 3 3 6 2 4 6 6 2 7 6 6 3 1 4 4 3 2 6 3 1 7 5 6 7 6 4 7 6 11 5 5 3 8 3 1 5 10 5 6 3 5 3 0 4 5 6 4 7 4 3 1 5 7 6 8 6 4 1 4 0 5 5 2 5 7 4 8 6 1 9 4 4 6 5 2 5 3 3 2 3 5 2 8 3 5 3 4 4 …
4 10 10 7 7 5 11 7 4 8 5 8 8 4 11 13 11 6 6 6 4 13 10 8 9 7 6 7 8 7 10 6 9 7 8 7 5 8 4 6 9 7 2 4 4 5 6 1 3 9 8 10 5 5 4 6 3 7 4 6 8 6 4 6 4 4 9 1 8 3 5 2 9 5 9 4 4 8 3 4 5 4 7 5 6 4 9 9 3 4 8 5 5 4 3 7 2 11 8 4 5 7 8 5 5 6 3 6 5 4 5 4 6 3 6 4 4 7 7 4 2 5 4 6 3 8 4 5 12 3 2 7 2 4 5 7 4 3 3 7 2 2 4 3 7 2 9 5 3 4 7 1 2 5 6 3 5 10 6 5 2 4 4 3 4 0 3 2 5 8 11 1 4 8 5 3 2 4 2 1 3 3 5 3 2 2 5 3 7 2 6 3 3…
10 7 7 7 6 6 9 5 4 10 9 8 11 3 10 8 9 7 8 6 7 8 6 5 6 4 8 2 6 8 10 9 4 5 4 7 10 9 5 4 2 5 3 5 11 6 8 2 4 5 4 7 3 11 6 7 5 6 6 9 8 5 7 6 6 8 5 8 8 7 7 7 13 5 8 2 4 6 9 5 2 4 7 5 4 3 10 3 1 4 2 12 9 4 4 7 3 5 7 3 2 5 6 2 5 8 5 8 2 6 2 3 4 8 3 1 7 7 7 3 4 5 4 4 1 6 2 3 4 2 6 3 9 3 3 5 5 4 7 5 1 6 6 1 5 6 7 4 5 6 2 3 8 5 5 3 3 1 2 3 3 2 3 2 3 3 2 5 5 2 5 4 2 5 4 1 6 8 2 2 4 5 6 0 9 2 3 6 4 1 6 3 6 6 …
7 5 9 6 8 8 12 13 8 4 6 8 11 11 7 7 9 4 10 6 8 2 5 6 8 5 3 7 6 6 9 5 9 11 4 7 7 10 6 7 6 4 6 7 8 6 7 9 11 1 5 10 6 6 9 5 5 9 8 7 6 4 7 11 5 7 5 7 4 3 7 6 4 5 4 7 3 10 3 5 4 6 5 7 8 3 7 3 2 3 6 6 4 4 6 1 8 4 7 7 2 5 9 4 5 10 2 4 7 5 3 1 5 5 1 6 4 7 4 9 2 7 0 6 5 8 8 6 3 5 3 3 4 0 7 6 4 3 4 5 5 5 7 3 4 4 8 3 1 7 5 2 3 4 4 3 4 7 3 3 0 6 2 5 4 3 2 4 7 3 5 3 5 5 2 6 4 2 6 0 6 3 4 4 8 5 1 2 7 1 3 4 6 3…
9 4 10 6 6 4 9 7 16 11 8 3 11 4 7 10 7 5 6 6 8 9 8 7 6 4 7 6 11 6 10 7 10 5 3 11 10 5 4 5 5 5 10 9 4 6 7 5 8 12 7 0 6 8 4 9 6 3 11 3 5 5 6 4 3 6 4 4 11 5 4 5 9 8 5 7 13 7 10 8 5 7 5 8 5 7 8 6 3 6 5 4 5 9 8 9 6 8 5 6 6 7 4 5 4 4 4 6 3 6 5 3 4 4 8 7 6 4 4 5 6 4 4 5 7 8 5 8 5 5 3 1 5 5 7 9 3 5 4 4 3 4 3 6 2 6 2 5 10 9 2 1 4 7 9 3 4 2 6 6 7 4 3 8 9 7 8 4 3 2 6 3 4 5 6 2 4 3 3 6 1 4 3 2 9 4 4 2 4 3 11…
17 13 9 12 4 11 6 9 5 12 5 11 7 8 7 11 8 7 6 9 7 9 9 5 3 11 7 5 6 6 3 4 7 5 9 4 8 8 5 4 6 6 8 8 5 5 9 3 5 7 12 1 10 10 10 7 6 12 3 6 6 8 3 8 5 8 8 5 5 4 2 12 4 7 6 2 4 5 5 3 3 5 7 7 3 12 6 2 6 5 2 6 7 4 14 4 10 2 8 7 7 6 7 4 2 5 4 6 9 5 3 4 8 2 1 2 9 6 6 4 3 6 5 5 4 7 7 8 2 7 2 2 5 3 3 8 5 9 9 2 5 9 6 6 6 3 4 7 4 6 6 4 3 5 3 4 4 6 2 2 5 4 3 8 9 4 4 5 6 5 7 3 5 4 5 11 4 4 6 6 2 2 3 4 6 5 7 7 6 3 5…
7 8 5 10 6 11 6 10 5 9 8 7 5 5 8 12 9 5 9 8 6 10 6 7 6 8 7 9 10 13 8 10 9 7 4 4 9 9 7 4 10 7 1 7 1 5 11 8 5 5 10 6 6 5 7 5 6 4 10 6 9 5 5 5 7 7 4 4 7 9 4 6 5 7 5 6 3 5 11 7 5 7 8 6 6 8 5 8 3 6 2 3 9 4 8 5 4 11 7 8 5 9 4 6 5 4 6 2 5 5 3 6 8 2 8 6 5 2 6 4 6 4 11 4 6 2 1 6 6 4 8 11 3 6 7 4 6 6 3 1 2 8 4 2 7 6 7 7 5 9 2 5 3 5 0 4 8 5 4 4 2 6 2 5 3 9 5 4 4 4 6 3 6 8 4 6 3 5 5 6 2 3 6 8 2 6 6 5 1 6 2 5…
8 11 13 7 6 5 10 11 6 11 5 7 7 6 10 12 7 9 5 9 8 4 8 9 4 8 8 6 10 8 1 3 7 9 9 4 9 7 15 3 9 8 9 8 5 6 4 6 4 10 10 10 5 14 6 7 5 6 5 5 8 10 3 8 6 5 8 6 9 6 11 9 11 14 7 7 6 9 2 7 4 5 7 5 5 9 6 11 8 10 3 2 4 6 6 4 7 4 7 9 3 5 3 5 4 8 7 9 3 8 5 6 1 11 4 7 6 4 6 2 5 5 5 4 4 1 4 4 5 5 6 3 4 9 6 7 12 3 4 4 3 3 4 9 4 2 4 6 7 5 2 7 6 8 3 4 5 8 8 5 8 3 2 8 8 6 6 6 3 1 5 7 7 4 2 4 2 6 5 3 7 7 7 7 5 5 5 6 7 …
13 7 10 5 12 7 6 11 6 12 11 9 8 6 7 11 6 14 6 8 9 5 9 16 9 8 6 12 7 4 6 9 7 7 3 7 6 8 8 10 9 9 8 3 6 6 7 9 7 7 7 8 9 6 7 5 6 6 9 5 7 11 13 3 8 13 5 6 17 7 6 5 8 8 6 4 2 6 7 7 9 9 6 9 6 8 7 7 6 4 13 8 1 2 5 7 4 6 5 14 8 8 5 9 5 6 1 5 6 7 6 6 10 7 8 8 7 4 4 7 7 4 2 4 7 8 9 8 5 6 2 3 4 1 2 4 4 6 6 4 8 6 7 7 1 6 5 5 4 5 7 6 4 6 3 4 4 2 8 7 7 3 8 3 3 8 6 4 6 5 6 0 2 5 8 4 4 6 5 6 3 8 2 7 7 5 4 3 4 3 7…
7 5 13 11 14 11 10 11 9 7 17 8 7 10 6 14 12 8 9 11 6 9 8 6 7 8 8 9 8 4 5 7 10 7 10 17 13 10 7 9 5 6 3 7 7 13 14 9 5 14 7 10 9 7 6 2 8 5 7 10 6 7 8 8 2 2 4 10 6 7 8 6 8 13 6 5 13 11 2 13 5 3 8 8 8 6 7 7 7 5 7 7 5 5 9 6 8 7 7 7 3 7 3 8 7 8 9 7 5 8 5 3 6 6 9 6 6 3 7 6 6 6 5 4 9 3 8 5 10 7 5 7 7 0 4 12 7 8 6 6 4 4 5 9 4 7 7 6 5 4 6 6 13 5 7 4 3 7 6 6 10 6 4 7 3 4 9 8 4 9 5 4 8 2 4 5 8 1 5 5 5 4 6 8 6…
10 10 14 6 10 11 9 8 12 4 15 10 8 7 10 7 8 10 9 9 8 10 9 7 9 3 9 10 6 11 12 8 10 11 8 6 9 10 8 12 9 14 5 6 7 4 4 11 6 10 9 9 6 11 11 10 14 13 12 6 5 11 8 8 9 8 2 2 10 10 7 7 13 15 6 5 7 13 3 8 6 3 7 4 7 4 7 7 4 8 9 5 8 7 12 4 7 10 7 6 9 8 3 10 12 8 6 5 6 5 9 8 9 11 6 10 4 6 8 4 9 5 7 7 7 4 6 6 6 11 8 9 5 4 5 11 6 5 13 4 6 3 5 6 4 12 3 7 5 7 6 6 6 5 8 9 5 3 6 2 5 5 7 6 3 0 7 4 9 5 6 7 8 6 7 7 3 2 …
9 16 12 9 10 9 14 15 9 11 10 7 8 6 7 13 8 6 9 6 8 6 9 7 12 11 10 12 11 10 6 9 6 5 10 16 7 9 7 13 9 6 8 15 5 3 8 7 13 9 7 12 14 10 5 5 11 6 11 13 13 7 10 8 7 10 8 6 10 17 8 9 5 2 4 4 14 7 10 6 8 9 5 10 6 9 6 11 5 9 15 3 6 8 11 5 7 10 5 15 9 8 9 7 6 8 9 6 8 10 8 5 6 9 5 5 5 9 13 7 8 5 3 4 11 11 8 6 5 1 7 6 4 8 4 12 9 9 2 8 5 11 3 5 3 5 5 6 9 13 5 11 3 3 5 5 8 6 4 6 12 5 5 4 5 8 4 9 11 5 6 5 6 6 8 5…
18 14 11 10 18 11 10 12 19 12 15 9 12 12 9 13 12 15 10 9 8 4 9 7 8 15 7 6 10 12 8 12 11 7 10 15 12 11 7 13 9 6 14 9 18 15 12 14 11 12 16 7 16 8 10 8 11 10 16 10 3 6 12 6 13 8 15 9 8 10 10 14 6 13 16 9 9 9 9 9 9 13 6 5 12 11 9 5 7 9 9 13 12 8 4 8 11 12 3 10 9 9 17 8 8 12 7 9 6 8 6 9 13 12 4 8 12 6 8 10 11 18 5 10 10 9 9 6 8 9 18 7 9 12 10 8 2 11 7 3 12 3 6 12 14 6 3 13 9 8 5 7 2 7 3 6 6 9 12 7 4 7…
10 11 16 13 13 13 11 10 6 20 6 9 15 11 11 16 12 12 13 12 13 16 14 13 20 8 7 8 11 11 11 8 8 8 8 12 17 9 12 9 7 14 15 17 11 14 11 15 9 12 17 8 9 15 5 9 13 9 8 20 13 13 12 9 11 14 10 10 10 13 8 6 7 23 14 2 11 12 10 15 9 10 13 14 8 8 9 14 11 7 12 11 8 11 8 9 18 17 3 11 8 4 11 11 13 8 14 9 16 9 12 6 8 6 10 6 8 14 9 13 6 10 12 12 6 9 13 11 7 7 8 13 12 9 7 10 10 7 10 4 10 5 9 12 8 4 10 7 6 7 4 10 10 14 …
13 17 9 16 13 9 18 10 17 15 14 15 13 11 13 14 19 13 8 13 16 16 19 10 13 15 11 16 16 16 14 8 17 18 19 13 16 16 10 6 14 15 15 13 13 14 12 18 17 10 14 11 5 11 16 8 10 12 11 9 10 11 12 14 13 10 11 12 15 14 13 13 12 17 10 11 15 14 13 14 7 11 13 13 8 12 8 21 8 11 15 11 11 9 11 12 10 7 6 17 15 8 12 10 13 13 11 6 9 9 13 6 8 7 9 12 7 9 11 9 11 13 16 11 5 7 12 11 7 7 8 14 8 8 7 14 8 12 12 8 13 12 7 8 15 11…
15 14 12 26 17 23 11 16 16 13 17 12 21 15 11 20 11 22 16 21 17 19 19 19 15 8 11 15 15 13 15 12 16 12 15 15 11 17 21 14 10 21 18 13 11 13 17 20 11 11 15 10 11 10 17 12 14 13 16 12 16 14 11 10 12 12 15 16 10 14 12 14 9 11 10 11 12 16 17 13 16 13 14 12 9 8 11 13 17 9 18 7 13 9 10 14 19 11 8 9 16 6 15 12 8 10 20 10 14 11 9 17 14 15 14 16 9 9 10 17 14 10 12 14 17 9 8 17 12 11 11 9 12 7 5 10 8 12 9 17 …
17 21 26 13 28 16 19 17 16 24 15 23 23 15 17 16 26 19 19 19 20 25 18 16 17 26 22 18 14 19 14 17 15 15 21 21 20 14 13 17 21 21 19 13 17 22 18 18 13 20 17 16 24 12 16 21 20 19 24 13 10 10 16 19 10 16 14 16 10 15 13 15 17 17 15 12 22 20 14 15 12 14 23 12 21 19 11 11 18 12 18 14 14 13 15 11 7 12 17 16 15 15 10 17 6 22 16 11 25 12 13 12 15 16 13 7 18 13 14 16 18 14 9 13 10 15 16 12 9 8 6 9 15 12 9 11 …
24 20 30 20 19 23 17 16 25 21 26 20 20 29 25 24 32 14 19 19 23 18 30 36 19 22 20 16 21 26 11 28 15 19 25 21 18 19 20 19 18 22 28 23 13 18 24 22 12 26 19 17 26 10 21 16 16 12 16 23 18 24 27 19 14 17 9 18 20 22 15 17 19 17 14 14 9 20 13 19 13 20 20 20 17 17 22 11 25 15 19 12 19 17 15 24 14 15 21 24 16 13 13 25 11 11 21 17 18 19 13 13 17 17 15 17 19 17 20 15 14 13 15 9 10 19 15 12 15 14 17 13 14 9 1…
20 27 39 27 30 18 27 34 30 14 30 31 31 22 18 22 30 30 26 21 27 20 35 33 33 19 19 28 19 23 20 23 23 35 29 22 27 12 26 22 11 27 23 26 24 25 25 20 27 26 22 16 18 19 19 15 24 23 22 21 15 25 18 23 18 18 17 20 27 14 17 23 22 22 14 24 17 13 18 19 17 17 22 19 18 20 23 33 14 20 13 19 12 15 16 16 15 18 11 20 20 13 19 26 16 22 17 16 16 21 14 11 25 18 14 11 13 14 13 20 18 12 17 18 24 20 12 18 23 20 15 17 17 …
27 27 26 30 38 21 15 27 25 25 23 20 17 35 22 31 26 23 22 25 23 28 23 26 17 23 26 29 21 26 21 19 28 18 26 23 22 26 26 33 26 27 20 33 16 17 20 27 21 25 26 19 18 23 17 27 16 17 20 18 16 16 18 14 13 16 29 17 34 20 19 21 19 24 17 20 20 18 16 13 17 20 14 16 20 19 20 19 19 12 19 10 15 20 18 19 17 15 23 24 9 17 17 12 22 14 21 18 23 14 20 22 16 14 13 12 19 19 21 18 16 9 13 12 14 12 18 17 14 15 16 24 21 21…
39 27 27 23 22 33 23 21 26 22 23 26 23 20 27 36 32 26 23 34 38 29 24 24 24 26 18 25 18 31 26 18 32 22 26 15 20 20 26 29 34 25 19 15 22 19 27 30 32 23 19 22 26 24 19 15 25 11 22 30 27 17 35 19 15 16 24 23 17 26 19 15 19 32 22 17 15 18 17 24 22 19 18 25 21 23 21 15 13 12 24 13 19 20 16 21 20 18 17 22 24 24 19 9 18 16 19 24 17 18 17 23 15 23 8 22 21 14 15 18 15 18 12 23 20 21 13 18 13 23 21 20 17 12…
43 34 26 24 34 28 30 31 19 36 41 33 40 33 25 31 38 33 36 37 32 38 25 26 28 32 36 25 33 30 36 35 24 25 29 28 29 35 26 26 30 32 23 30 27 18 17 35 31 26 24 32 23 20 34 22 29 21 27 33 32 24 23 15 17 25 26 28 27 26 29 32 12 18 24 26 31 21 23 25 36 33 17 19 28 31 21 23 21 16 22 14 17 23 20 24 30 25 24 19 28 21 27 27 21 30 18 23 24 15 22 26 12 31 23 21 14 17 29 20 28 30 25 31 17 25 13 26 19 19 24 18 24 …
37 39 32 33 36 38 35 35 42 30 33 37 24 36 25 33 28 32 35 31 24 30 22 35 30 26 27 29 30 28 37 27 33 20 26 39 23 25 25 37 23 26 25 18 26 27 28 33 30 23 16 21 12 27 22 26 29 32 19 21 27 22 28 27 31 25 32 31 16 38 24 29 21 29 32 29 25 25 29 21 18 25 16 25 29 23 24 22 30 21 23 20 29 27 19 23 19 16 26 22 30 24 15 28 22 22 19 19 16 25 21 21 25 21 19 22 24 22 20 16 27 26 19 13 26 33 24 20 17 15 25 24 21 …
8 27 26 25 21 22 16 17 22 28 24 25 21 14 23 21 20 13 21 14 21 17 24 20 14 18 17 22 17 22 15 14 13 22 28 15 19 26 29 5 22 24 19 16 21 23 20 16 15 20 13 20 17 17 20 25 21 18 19 22 17 17 15 12 25 24 17 25 21 12 13 15 20 17 20 17 20 20 18 26 17 16 16 4 21 22 20 16 9 16 18 14 12 15 16 22 24 16 19 16 10 20 20 15 13 21 14 23 14 20 20 17 15 16 15 16 15 16 13 28 20 10 18 20 10 11 18 20 10 9 7 17 9 13 15 1…
6 13 8 8 7 8 7 13 8 8 8 11 12 8 7 12 6 6 9 11 9 10 9 10 10 12 8 5 4 10 15 11 9 3 6 11 8 6 10 8 8 11 3 7 11 5 7 13 6 9 6 19 3 11 5 2 8 15 9 11 5 9 6 5 8 7 10 10 6 10 7 12 4 7 0 8 10 7 7 7 12 7 5 12 12 9 14 8 7 4 12 7 13 6 7 6 6 6 6 8 8 4 7 7 6 2 5 3 2 9 14 10 5 6 7 6 5 7 8 3 2 5 14 7 10 7 3 7 5 6 9 10 8 7 8 8 7 7 4 10 5 3 8 7 10 7 4 8 9 7 8 7 8 6 8 11 7 4 5 6 6 5 9 10 13 11 7 8 12 7 7 12 4 5 6 5 9…
6 9 8 12 6 8 6 7 7 3 10 6 8 9 5 11 4 3 7 8 9 10 8 9 2 6 10 13 5 5 4 5 7 6 2 4 3 5 8 3 5 4 3 5 4 13 1 3 9 3 6 8 6 6 8 6 7 5 8 5 8 5 12 4 5 3 2 6 7 3 4 9 9 6 7 2 7 8 4 5 2 3 7 3 5 3 2 5 2 4 3 5 8 2 3 2 5 3 5 2 1 6 13 6 5 6 8 8 3 2 5 4 4 2 5 4 10 4 4 1 2 3 0 1 2 2 4 6 5 4 11 2 7 5 5 8 4 2 7 3 4 4 2 8 2 6 5 2 2 4 7 3 3 3 6 1 4 3 4 5 7 7 5 5 4 3 6 4 5 2 2 3 8 4 8 2 6 7 8 2 3 2 4 5 4 4 4 2 5 5 3 3 7 2 …
10 7 6 6 7 6 9 5 11 7 7 8 3 4 13 12 8 7 8 5 14 6 11 12 9 9 5 7 4 7 7 9 7 8 8 5 4 3 7 11 6 7 6 8 9 5 8 9 6 4 5 7 5 9 11 5 8 11 5 5 8 4 5 6 15 7 6 5 4 5 7 4 7 6 3 4 11 13 12 8 6 7 4 6 8 9 5 4 6 5 7 4 2 7 6 7 4 5 4 4 1 8 7 1 6 8 4 6 2 6 3 6 6 4 2 5 4 2 9 3 2 4 6 5 4 4 7 5 4 2 6 5 2 3 5 4 3 6 5 5 6 6 1 4 5 6 5 6 4 3 6 4 5 6 8 5 5 2 6 4 3 8 7 3 4 6 7 6 6 3 5 6 7 4 4 4 2 1 6 10 6 7 5 7 4 1 7 4 3 5 2 5 …
3 7 2 5 3 8 3 3 6 3 2 10 5 8 4 9 6 4 4 7 3 3 6 7 5 4 3 4 12 4 7 3 5 10 5 2 6 2 10 9 8 2 9 3 4 7 7 2 8 2 4 4 3 2 7 8 5 5 7 4 4 3 6 4 2 4 6 4 4 6 3 12 2 6 6 2 2 5 6 4 3 3 4 7 7 5 5 5 3 5 1 2 5 7 2 4 1 3 0 3 3 7 2 4 1 4 3 2 3 1 4 6 4 4 10 9 5 5 5 1 5 1 4 5 3 5 2 6 1 3 4 4 2 1 4 4 3 4 5 4 0 3 2 3 8 2 5 6 4 4 3 10 3 5 4 2 8 4 4 0 2 6 4 3 3 6 2 3 3 3 3 6 5 4 5 3 2 3 0 4 4 7 7 2 1 1 4 6 2 1 2 2 3 4 0 3 …
1 2 3 3 1 1 3 2 1 3 4 1 2 1 1 2 0 0 4 1 5 3 2 4 2 2 3 0 8 2 4 4 0 5 3 2 2 2 4 4 1 1 0 1 2 2 1 1 0 1 3 1 1 5 1 3 2 3 0 0 4 3 4 2 2 4 3 3 1 1 3 1 7 2 1 5 1 2 0 2 3 2 1 1 1 0 0 2 2 2 1 2 3 2 1 2 3 0 5 1 1 2 2 1 1 1 0 1 4 2 3 2 2 2 2 4 2 2 3 3 1 4 1 2 2 0 3 2 4 1 0 2 1 2 3 6 0 4 1 1 2 1 1 3 1 2 1 2 5 3 1 2 0 0 0 3 1 1 2 1 2 3 4 0 2 5 1 0 3 2 1 2 2 4 1 4 2 0 2 1 2 4 0 1 1 4 3 2 2 2 0 1 2 0 0 0 0 2 1 1…
4 0 4 1 0 1 3 0 1 2 2 1 3 0 2 0 1 1 1 2 0 2 0 0 0 1 2 0 2 1 0 1 2 2 0 1 0 0 2 1 2 3 0 2 0 1 0 2 1 3 0 0 2 0 2 2 1 1 1 2 2 1 2 1 1 1 1 1 0 0 0 2 1 2 0 1 2 0 0 2 2 0 0 1 0 1 0 1 0 2 2 2 1 1 5 1 1 2 2 0 1 2 2 0 1 0 3 0 0 3 1 1 2 1 1 3 0 2 1 0 0 1 1 0 0 1 0 0 0 1 0 1 1 0 2 1 1 2 0 0 0 2 1 2 0 0 0 1 2 0 0 1 3 1 0 0 1 2 2 1 0 0 1 0 0 1 0 1 1 2 1 1 3 1 1 0 0 2 0 1 0 1 2 2 1 2 0 0 2 0 1 1 0 1 0 0 1 1 1 4…
2 3 2 4 3 1 2 3 4 2 0 2 1 2 3 1 1 2 1 3 1 3 3 2 3 1 4 2 3 2 1 2 1 1 2 2 2 1 4 2 1 1 1 0 2 0 1 1 0 2 2 1 2 4 0 1 1 0 0 3 0 2 5 0 2 2 0 1 1 2 1 3 0 3 2 2 1 1 3 3 1 4 0 1 0 0 1 2 3 1 1 3 1 2 2 4 1 2 1 1 1 0 0 1 1 1 2 3 2 3 1 4 3 2 0 0 1 1 0 0 4 1 1 1 0 1 1 1 1 1 1 1 1 0 1 1 2 3 2 2 3 0 0 0 0 1 0 0 1 3 0 0 2 1 0 2 0 1 0 0 1 0 0 0 1 1 1 0 1 2 1 1 0 4 0 2 3 1 0 0 2 1 0 1 1 0 5 0 1 0 0 1 0 0 0 3 0 1 1 1…
0 1 0 1 2 2 4 2 3 0 0 0 1 3 1 5 0 0 2 0 1 1 0 1 2 2 2 1 1 1 2 0 0 0 0 2 3 1 1 0 1 0 0 3 1 0 1 4 0 1 1 1 0 0 0 0 2 1 2 1 1 0 0 4 1 1 0 2 5 4 0 3 3 0 2 1 2 1 1 0 2 2 3 3 2 3 4 1 1 0 1 1 1 1 1 3 1 0 1 2 0 1 4 2 2 2 0 0 0 1 1 1 1 1 2 1 0 0 2 1 2 0 1 1 1 1 0 0 1 0 1 0 1 2 1 1 2 2 1 2 3 0 4 2 0 2 1 0 0 0 1 1 1 0 4 2 0 0 1 0 2 0 0 0 2 2 2 1 5 2 1 0 1 0 0 1 0 1 1 2 1 1 0 0 2 1 2 2 0 0 2 2 1 2 1 0 2 0 1 0…
KorB_CTPgS
20230301-152006 Kymograph 41_B-channel_photon-counts_[0-255]px_[0-1117]tlines
Kymograph B-channel ASCII Matrix file
X Amplitude: 33.6279552 s
Y Amplitude: 25.5 um
Z Amplitude: 9 a.u.
0 2 5 1 1 3 3 0 2 1 1 1 1 2 2 2 2 5 2 1 1 2 2 2 3 4 3 3 1 2 0 2 5 0 0 1 2 2 2 1 1 2 4 3 2 2 3 1 0 4 1 0 0 2 1 2 1 1 3 0 0 2 3 3 2 2 5 0 0 2 2 1 1 2 1 3 5 0 1 2 2 1 1 3 1 2 0 2 2 1 3 2 2 3 2 4 1 2 2 3 0 2 1 0 3 2 4 3 1 2 2 2 2 0 1 2 0 2 1 3 1 5 2 2 3 0 0 2 0 0 1 0 4 2 2 0 0 0 2 2 3 1 0 1 4 2 0 0 1 5 1 3 2 1 2 1 1 1 4 2 1 1 0 2 3 0 2 4 1 1 3 1 2 0 2 1 0 0 0 2 0 3 1 1 3 1 1 1 2 0 1 2 0 2 0 1 4 0 2 2…
1 0 0 2 2 1 2 1 2 1 3 1 0 4 4 0 0 3 2 1 3 0 2 2 0 2 0 1 2 2 4 1 1 1 1 1 1 1 1 1 1 0 3 1 3 3 3 3 1 0 2 0 1 1 4 1 1 0 3 2 1 0 1 3 7 1 3 2 3 3 3 0 3 1 3 2 2 0 3 1 2 3 1 1 2 0 3 3 1 4 3 1 0 1 2 0 3 0 1 4 0 2 2 0 0 2 2 1 1 2 2 0 1 2 3 3 3 0 0 0 1 2 2 0 2 1 2 2 0 2 1 1 1 2 2 0 1 1 2 1 2 2 0 4 2 2 2 0 1 2 3 2 3 2 0 0 1 0 1 3 2 1 0 2 2 0 1 0 2 0 1 1 2 1 0 0 3 1 1 1 0 3 0 1 1 3 1 1 2 0 1 0 2 1 4 3 0 0 1 0…
0 1 2 4 0 3 5 1 1 1 3 3 3 4 0 3 1 1 2 3 1 4 2 0 2 2 2 3 0 0 1 2 2 0 1 2 4 3 3 2 5 1 2 0 1 0 1 4 1 3 2 1 2 1 0 3 1 4 0 0 0 1 1 2 1 6 1 2 1 2 3 2 1 3 3 1 2 3 1 1 2 2 2 3 1 0 5 2 1 4 1 0 0 2 0 2 1 1 3 1 2 0 0 0 0 0 1 1 2 3 0 2 0 1 2 2 1 3 3 2 2 4 2 0 0 5 3 2 1 0 2 0 1 1 3 2 0 3 3 0 0 1 3 2 2 2 0 0 0 1 2 1 2 1 2 0 1 4 2 1 1 3 0 2 3 1 0 0 3 1 0 1 1 3 0 3 0 2 2 2 0 1 3 2 1 2 1 3 1 1 0 2 1 3 1 3 1 3 1 1…
2 1 0 3 5 2 2 3 3 4 3 1 1 2 3 2 2 1 2 2 2 3 5 2 2 1 3 3 1 0 1 1 1 0 3 2 0 0 0 0 3 2 1 2 1 1 3 3 0 1 2 2 3 2 1 1 2 2 1 3 0 1 2 2 1 2 1 1 2 2 2 0 0 1 2 2 1 3 0 1 0 0 1 0 0 2 0 1 0 1 1 2 3 1 1 1 0 1 1 1 1 4 1 0 1 2 4 0 0 2 0 0 1 0 2 2 3 1 4 0 0 2 0 4 1 0 1 1 1 1 1 3 1 4 0 2 3 3 0 1 0 1 1 1 0 2 1 1 2 1 4 4 0 2 1 2 4 2 3 1 1 2 3 1 1 2 1 2 4 3 3 4 2 1 1 1 0 2 2 1 0 1 2 1 1 1 3 2 0 2 1 3 1 2 2 0 3 1 3 0…
1 4 4 2 4 1 0 3 1 1 0 1 0 4 2 3 2 0 4 1 1 1 2 0 0 2 1 2 2 2 1 1 3 2 2 2 1 2 2 2 6 1 2 0 2 2 0 0 3 1 3 2 4 0 1 1 2 3 2 1 2 3 0 1 1 3 2 4 4 1 1 1 0 0 1 5 2 4 1 1 1 2 4 0 2 2 2 1 0 2 3 2 3 1 0 2 0 2 2 3 1 0 2 2 0 1 2 2 1 4 1 0 2 2 2 2 5 2 4 1 0 3 3 0 0 1 3 0 1 1 2 0 1 0 3 2 2 1 1 4 2 1 0 3 3 1 0 0 2 2 0 0 1 1 2 3 1 1 3 1 2 3 3 2 0 1 1 0 1 2 0 4 0 0 1 2 6 2 4 1 2 0 0 0 1 0 0 1 1 2 0 3 4 2 1 0 2 1 1 2…
1 3 3 3 3 2 0 4 4 2 2 1 1 2 2 1 1 2 0 4 2 2 0 2 2 3 0 2 2 1 3 0 0 1 1 2 1 1 1 1 1 0 2 4 1 5 1 1 1 1 2 2 2 4 1 3 4 0 1 1 1 0 1 1 1 1 3 0 5 2 0 0 1 4 1 2 2 2 1 1 7 2 1 1 0 1 6 2 2 1 2 1 2 3 1 1 1 3 0 3 0 1 1 1 4 2 4 1 0 2 2 2 1 0 1 0 0 4 1 1 2 2 3 2 1 2 1 1 2 2 0 3 1 0 0 0 1 0 0 1 0 0 3 0 1 1 4 2 0 1 1 1 0 1 1 1 0 1 1 0 0 0 2 3 4 5 0 1 1 1 0 3 2 2 4 1 2 0 2 3 0 2 2 2 0 1 1 1 2 6 0 0 0 2 0 0 1 2 3 0…
1 1 2 2 3 2 4 3 2 2 3 3 0 2 5 0 4 2 3 4 4 4 0 1 1 3 1 1 0 2 2 1 1 1 2 1 1 1 1 3 2 2 2 0 4 4 3 1 0 3 2 3 2 2 3 2 0 1 1 2 1 2 0 3 3 1 1 0 0 0 2 2 4 1 0 4 1 2 4 1 1 3 2 1 2 1 2 2 1 1 1 2 2 2 0 1 0 3 1 1 1 0 3 0 5 0 3 1 3 0 1 0 1 1 3 0 1 0 1 1 0 2 0 1 1 1 1 2 1 0 3 1 2 2 1 0 0 3 0 2 2 0 2 1 2 1 1 1 1 0 1 0 0 0 2 0 2 0 1 1 1 0 1 0 0 0 0 1 1 0 2 2 1 0 3 0 0 1 0 0 2 0 1 0 4 0 3 1 1 1 0 1 1 2 2 2 0 0 2 2…
1 0 1 2 2 2 1 2 1 1 2 1 2 4 1 5 0 2 1 1 1 1 0 1 1 0 0 3 1 0 1 2 3 1 1 1 2 4 0 1 3 2 4 3 0 2 4 1 0 1 2 3 2 4 0 1 2 3 2 3 2 2 2 1 0 2 3 2 6 2 4 2 1 2 1 3 2 0 0 1 2 2 2 3 0 3 2 0 1 3 2 1 2 0 2 0 0 1 1 2 3 0 0 1 2 3 2 2 4 0 0 3 4 2 1 0 5 2 0 2 1 2 1 1 2 3 1 0 2 1 0 0 1 0 0 2 2 5 1 1 1 0 1 0 5 0 0 1 1 0 0 6 0 2 0 1 1 0 0 0 2 2 3 3 2 1 3 0 1 1 1 0 6 2 1 1 1 0 2 0 0 3 1 2 1 0 1 2 0 1 0 1 2 0 1 1 1 0 0 1…
3 1 2 1 1 3 0 3 3 2 3 3 1 0 2 0 6 2 1 4 2 3 2 1 1 1 3 2 2 1 1 3 1 3 1 1 3 3 2 2 1 0 2 0 0 1 1 1 2 1 2 3 1 3 0 0 2 1 1 2 3 1 3 1 2 0 0 4 2 1 2 2 3 1 0 0 1 1 2 1 2 2 2 1 1 1 0 2 1 1 2 1 2 0 2 6 1 1 1 0 0 3 2 1 2 1 0 2 2 1 2 3 1 1 6 0 3 1 1 3 1 2 0 3 1 4 3 2 0 1 2 1 2 1 1 0 0 4 1 1 2 0 2 1 1 0 0 1 0 1 2 1 2 0 1 3 2 3 1 0 2 1 2 0 0 0 1 0 0 0 2 0 0 1 1 1 2 1 0 0 1 0 3 0 2 2 0 1 1 2 0 2 0 0 2 1 1 0 1 1…
0 1 4 3 2 3 0 3 2 2 4 1 4 1 1 4 1 0 0 2 0 1 0 1 1 2 1 1 1 0 2 2 2 1 2 1 2 2 0 4 3 3 0 1 3 0 0 1 2 2 0 1 1 1 5 1 2 2 2 1 2 3 2 2 4 1 5 0 0 4 0 2 2 2 3 4 4 1 4 1 2 1 0 2 3 1 3 2 3 3 2 0 3 1 1 1 1 1 2 2 1 0 0 1 1 0 0 2 1 0 3 2 0 2 1 1 2 2 1 0 3 2 1 0 2 1 1 1 3 0 3 0 1 0 1 2 0 3 2 1 0 0 0 1 2 0 0 1 1 3 1 0 0 0 1 0 1 2 0 3 1 2 1 0 2 0 1 2 1 2 1 2 0 4 1 2 2 1 0 0 0 2 0 2 1 2 4 2 0 0 0 0 2 3 1 1 1 1 2 1…
0 3 2 1 0 2 2 3 0 3 0 0 2 2 1 0 1 2 0 1 3 1 2 1 0 2 2 3 1 0 2 0 1 5 1 2 0 2 0 0 2 1 1 1 2 0 1 1 0 3 1 0 1 1 1 1 3 0 3 1 0 4 0 3 0 2 2 1 2 1 1 0 1 2 0 1 2 0 0 2 5 1 2 1 1 2 0 2 1 0 1 1 1 3 1 1 1 4 0 1 1 3 0 1 0 0 3 2 1 1 1 0 2 1 2 3 4 2 0 2 1 1 0 1 1 2 2 1 4 1 0 1 1 1 1 1 2 0 2 1 1 3 0 0 0 0 0 1 0 1 1 1 1 0 2 2 1 0 0 1 1 1 1 3 1 1 0 3 0 0 1 0 0 1 0 2 3 1 2 2 0 1 2 2 0 0 1 0 1 0 2 0 0 6 0 1 0 2 2 1…
2 0 1 2 0 2 1 0 3 0 2 1 1 2 1 1 4 2 1 0 2 1 1 0 1 3 2 2 4 2 2 1 2 0 0 1 1 0 4 1 1 1 0 0 1 0 1 2 0 0 2 1 2 3 2 2 0 0 1 1 1 1 2 0 0 1 0 2 3 1 1 1 2 0 2 1 0 1 0 1 1 1 0 1 1 1 0 0 2 2 1 2 1 1 1 0 1 0 1 1 1 0 1 0 0 1 3 0 3 0 0 2 1 1 1 1 3 1 1 2 4 1 0 2 2 1 1 0 0 1 1 2 0 1 0 0 0 0 1 2 3 0 2 0 0 1 1 1 0 2 3 1 0 1 1 1 1 3 1 0 3 2 0 1 0 0 0 1 1 0 1 0 2 0 2 1 1 1 0 0 2 2 2 2 2 0 0 0 0 2 0 1 1 1 1 1 1 0 1 1…
2 3 2 0 1 2 1 3 2 1 1 3 0 0 1 0 1 1 3 2 2 0 2 1 0 2 1 1 1 0 1 0 3 1 0 1 1 1 1 0 0 1 0 0 3 5 1 2 1 0 1 0 1 0 0 1 2 0 1 1 4 2 0 1 4 0 1 0 0 2 2 2 1 2 0 2 1 0 2 0 1 3 1 0 1 1 1 0 1 0 3 1 0 2 0 2 3 2 0 2 0 0 2 0 0 1 2 1 0 1 0 1 0 0 2 0 0 3 0 1 0 0 1 1 1 1 1 1 1 0 2 0 3 2 0 2 0 0 4 1 0 1 0 2 0 1 1 1 1 0 3 2 1 0 2 0 0 2 1 1 4 2 2 1 1 1 1 2 1 1 1 0 0 0 1 0 1 0 1 0 0 0 1 1 1 3 0 3 1 0 0 2 1 0 0 0 1 0 1 0…
1 0 1 2 3 1 1 0 0 1 0 0 0 1 2 0 1 0 3 0 0 0 0 1 2 2 3 0 0 1 0 2 1 0 0 2 0 1 3 0 2 2 0 2 0 1 2 0 2 2 0 1 1 1 0 0 0 3 1 0 0 2 0 1 2 0 1 0 0 1 0 1 0 2 1 3 1 2 0 0 1 0 1 2 0 0 1 0 2 1 0 2 2 1 0 1 0 0 0 0 0 0 0 1 0 0 1 1 1 1 3 1 3 0 1 1 2 1 2 1 1 0 2 3 0 4 0 0 2 0 0 1 0 0 1 1 2 1 0 0 2 2 1 0 0 2 1 1 0 0 0 1 0 0 1 1 0 1 0 2 0 1 0 0 1 1 1 0 2 1 1 2 1 1 1 0 2 0 1 0 1 0 0 1 1 1 0 0 1 0 0 0 1 0 0 3 0 0 0 0…
0 1 2 0 0 1 1 0 3 0 2 1 3 2 0 2 1 0 0 1 1 0 1 2 1 1 1 2 1 0 2 1 0 0 0 1 1 2 0 1 2 2 1 1 1 0 0 1 3 0 1 0 2 2 0 3 0 1 1 1 1 2 0 1 1 0 0 1 1 2 1 1 3 1 1 1 0 0 1 1 1 1 1 1 0 2 0 0 2 0 2 1 0 0 2 3 2 3 2 1 0 1 0 2 0 0 0 2 0 2 0 2 2 1 2 3 1 1 1 1 0 0 0 1 1 1 0 1 1 1 0 1 0 1 1 2 0 1 1 1 2 0 3 0 1 2 1 4 2 1 0 0 0 3 1 0 1 0 3 1 0 2 0 0 1 1 1 0 1 1 1 0 2 3 1 0 0 0 0 1 1 0 0 0 0 1 1 1 0 2 2 1 1 1 0 0 0 0 0 2…
2 0 0 0 0 1 0 1 1 0 1 1 1 1 2 4 2 1 2 0 1 1 0 0 2 0 0 2 0 0 0 0 1 2 2 0 0 2 1 0 0 2 1 1 0 0 0 0 1 1 0 1 0 2 0 0 0 2 1 0 1 0 1 0 2 3 3 3 0 1 3 2 1 0 1 1 1 0 0 1 0 1 1 1 0 5 1 0 2 1 0 0 0 0 0 0 1 0 0 0 1 1 1 0 0 0 2 0 1 3 1 1 1 0 1 0 2 0 0 2 2 2 1 0 0 1 1 1 0 1 1 3 0 2 2 2 1 1 0 0 0 0 1 1 0 0 0 3 1 0 0 1 1 0 0 0 1 0 1 1 2 0 3 0 0 2 0 0 1 1 0 2 1 1 1 2 1 1 0 0 0 0 1 0 1 1 0 1 0 0 2 2 1 1 1 4 0 0 0 3…
1 2 3 0 0 0 0 0 0 3 0 2 0 2 2 1 3 0 0 1 0 2 1 1 0 2 3 0 0 0 2 0 1 0 1 0 0 0 0 0 1 0 1 2 0 0 2 1 3 0 0 1 0 2 0 1 1 0 2 0 1 0 1 0 1 2 0 0 0 1 1 0 0 1 1 0 0 0 0 0 1 1 1 1 1 2 0 1 0 1 0 0 1 0 1 1 0 0 1 0 1 1 0 0 0 2 1 0 1 1 0 1 0 0 0 1 0 0 0 0 0 0 0 2 1 2 0 0 1 2 0 1 2 0 1 0 1 2 0 1 1 0 0 3 1 2 1 0 0 0 0 0 1 2 1 2 0 2 1 2 0 1 2 0 2 1 0 1 2 0 1 1 0 0 0 0 0 0 1 1 1 0 0 0 0 0 0 0 0 0 0 1 1 0 1 0 0 0 0 0…
1 0 0 2 0 1 2 0 1 3 0 1 2 1 0 1 0 2 1 0 0 0 0 1 0 0 1 1 0 1 0 1 1 0 1 0 3 0 0 0 3 0 1 0 0 1 1 4 0 3 0 1 1 0 1 2 0 0 0 0 1 3 1 1 0 0 1 0 0 1 1 1 0 1 0 0 1 0 1 1 1 0 0 1 1 2 0 2 0 0 1 1 1 0 2 0 0 0 0 2 1 1 3 0 0 1 0 2 0 1 1 1 1 4 0 0 0 0 2 0 0 1 0 0 0 1 0 2 0 0 1 0 2 0 0 3 0 0 0 0 0 0 0 1 0 0 1 1 0 0 0 0 0 0 0 0 0 0 0 0 2 1 0 2 1 1 1 0 0 1 0 0 1 2 0 4 2 0 1 1 2 0 0 1 0 0 2 1 0 1 2 1 0 1 2 2 0 0 0 0…
1 1 1 1 0 0 1 0 1 0 0 0 0 0 1 1 1 0 1 0 2 0 1 2 1 0 0 1 1 1 2 0 0 1 1 2 0 2 0 0 0 1 1 0 1 1 0 0 0 2 0 0 0 0 0 2 0 0 0 1 1 1 0 1 2 0 1 2 1 0 0 0 0 1 0 0 0 1 1 0 0 0 0 0 1 1 1 0 0 1 0 2 1 0 1 1 0 0 1 0 0 0 1 1 0 0 1 0 0 0 1 1 0 0 2 0 0 1 0 0 0 0 1 0 1 0 1 0 0 0 0 1 3 0 1 1 0 2 4 0 0 0 1 0 1 1 0 1 1 1 0 0 0 0 0 1 0 0 0 1 0 0 0 0 0 1 1 3 0 0 0 1 0 1 0 2 0 1 1 1 1 1 0 0 0 0 0 0 1 0 0 0 0 1 0 0 0 0 1 1…
1 1 1 1 3 1 0 0 1 1 1 0 0 1 1 2 0 0 1 2 0 1 2 1 1 0 0 0 0 0 2 0 1 0 0 2 0 1 1 0 0 0 1 1 1 2 0 1 0 1 3 0 1 0 1 0 1 0 0 2 0 0 0 0 1 0 2 1 0 0 0 0 0 0 3 0 1 0 1 0 2 1 2 0 2 0 0 0 0 2 0 0 2 0 0 0 1 1 0 0 0 1 2 1 1 1 0 1 0 2 0 0 2 0 0 0 1 1 0 1 0 1 2 0 2 0 0 2 0 1 0 1 1 1 0 0 0 0 1 0 2 3 0 0 1 1 0 0 0 0 3 0 1 0 0 0 0 0 1 2 0 0 1 1 1 0 1 1 1 0 0 0 0 0 0 0 0 0 0 0 0 0 1 1 1 2 0 1 0 1 1 0 0 0 1 1 0 0 0 0…
1 0 0 1 0 1 0 1 0 1 1 1 1 0 0 1 2 1 0 1 0 0 1 0 0 3 1 1 0 1 0 0 0 1 0 4 1 1 1 1 0 0 1 1 3 1 0 0 1 0 1 0 0 1 0 0 2 2 1 3 0 1 1 2 0 1 0 2 2 1 0 0 0 0 3 1 0 0 1 0 0 0 0 0 1 0 1 0 0 0 1 1 2 1 0 0 1 0 0 0 0 0 0 1 0 1 0 0 1 1 0 0 2 1 0 0 0 0 0 1 0 0 0 1 0 0 1 1 0 0 1 0 1 0 1 0 2 0 1 0 0 0 0 2 1 0 0 0 0 0 1 0 0 0 1 1 1 0 0 0 0 1 0 0 0 0 1 0 1 0 0 1 0 0 0 1 1 0 1 3 3 0 0 0 1 0 1 0 3 1 0 1 0 1 0 0 0 1 0 0…
0 1 0 1 0 0 0 1 1 0 0 0 0 0 3 0 3 1 1 0 1 0 0 0 0 1 1 1 1 1 1 0 1 1 2 0 2 2 0 0 0 1 1 0 0 0 1 0 0 0 2 0 0 0 0 0 0 0 0 2 0 0 0 0 0 0 0 0 1 0 1 0 2 1 0 1 0 0 1 1 1 1 1 0 0 0 0 0 1 1 1 2 1 0 0 1 2 0 0 2 0 0 1 0 0 0 1 0 0 0 0 1 0 0 0 0 2 0 0 0 1 0 2 1 1 0 1 0 0 0 0 0 0 2 0 1 1 1 0 1 1 0 0 1 0 0 0 0 2 0 0 0 0 0 0 0 0 1 1 1 0 0 1 0 0 1 0 0 3 0 0 0 0 1 0 2 0 0 1 2 1 2 1 0 0 1 0 0 0 0 0 0 0 0 0 1 0 0 0 0…
0 0 1 2 3 1 1 1 0 0 1 0 0 0 0 0 1 2 0 0 1 1 0 0 0 0 0 0 0 0 0 0 3 0 2 2 0 0 1 0 0 0 0 1 1 1 0 0 1 3 0 0 0 2 0 3 0 0 1 2 1 0 1 0 0 1 0 1 1 0 0 0 0 0 1 3 0 0 0 1 0 0 0 0 1 0 0 1 0 2 2 0 0 0 0 2 0 0 0 0 0 1 0 1 0 0 1 0 2 1 0 1 0 0 1 1 3 0 0 1 0 0 0 1 0 0 1 1 0 0 0 0 0 1 0 1 2 0 1 0 0 1 1 0 1 0 0 1 2 0 0 1 1 1 0 0 0 1 0 0 1 1 1 0 0 1 1 2 0 0 0 0 1 1 1 0 0 1 0 0 0 0 0 0 0 0 0 0 1 1 0 0 0 0 2 1 0 0 0 1…
2 0 1 1 1 1 0 0 1 0 1 0 0 0 0 0 0 1 0 1 2 1 0 2 0 2 0 2 0 0 1 1 3 1 0 0 2 0 0 0 1 0 1 2 2 0 0 2 2 0 0 0 0 1 3 1 0 0 0 1 0 0 1 2 0 0 1 1 1 2 1 0 1 0 0 0 1 1 0 0 0 1 1 0 2 0 0 0 2 1 0 0 0 0 1 0 1 2 2 0 0 1 0 0 1 0 0 0 0 0 2 1 2 1 0 1 0 0 0 1 0 0 0 1 0 0 0 0 1 0 3 0 0 0 0 1 0 0 0 1 1 0 1 0 1 1 1 0 1 1 0 0 1 1 2 0 1 1 0 1 2 2 1 2 0 0 0 3 1 2 0 0 2 1 0 1 0 0 2 0 0 1 0 0 0 0 2 0 0 1 0 1 1 0 0 0 0 0 0 0…
0 1 3 0 0 0 2 1 1 1 1 3 0 0 1 1 1 0 0 0 2 0 0 1 0 1 1 2 0 1 1 1 2 2 0 1 0 0 0 2 1 0 0 1 0 1 2 0 2 0 0 1 0 1 1 0 0 0 1 0 0 1 3 0 1 0 1 2 0 0 1 0 0 0 1 1 0 0 1 0 0 0 0 0 1 1 1 1 0 0 0 0 0 2 0 0 1 0 0 2 1 2 0 0 2 1 0 0 0 0 1 0 0 1 1 0 0 1 1 1 1 1 1 0 2 0 1 0 0 0 0 0 0 0 0 0 0 0 1 0 0 1 0 0 1 0 0 0 0 0 1 0 0 1 1 1 0 0 0 1 0 0 0 0 0 1 0 0 0 0 2 0 0 1 1 0 2 0 0 0 0 0 0 1 1 0 0 0 1 0 0 1 0 0 1 0 0 0 0 1…
0 2 1 0 1 2 1 0 0 1 1 0 0 1 1 0 1 1 0 0 1 0 1 0 0 1 0 1 1 0 1 0 0 2 0 1 0 0 1 1 1 2 0 0 2 1 1 0 0 0 0 0 1 2 1 0 0 0 0 2 0 0 0 0 1 0 0 0 0 2 2 1 0 1 0 0 0 1 0 2 1 0 0 0 0 0 0 1 0 0 0 0 0 2 0 0 0 1 0 0 1 0 1 0 0 0 0 0 0 1 1 0 0 0 0 0 0 0 0 1 0 1 0 0 0 1 1 0 0 1 0 1 0 0 1 1 0 1 0 0 0 1 1 1 0 1 0 1 0 1 0 0 0 0 0 0 0 1 0 0 1 0 0 2 0 0 0 0 0 0 1 2 1 1 1 2 1 0 0 0 0 0 2 0 0 0 2 0 0 0 2 0 1 0 0 1 0 0 0 0…
0 2 0 2 2 0 0 1 0 0 0 1 0 0 3 0 0 2 1 1 0 1 0 1 0 0 2 0 0 1 0 0 0 0 1 1 1 2 1 0 2 1 0 0 0 1 0 1 0 0 2 0 1 0 0 0 1 1 0 0 0 1 2 0 0 1 0 0 1 0 0 0 0 0 1 1 0 0 0 0 0 0 0 0 0 0 0 1 2 1 1 0 0 0 0 0 1 0 0 0 0 0 0 0 0 0 0 0 0 0 1 0 0 1 0 0 0 0 1 2 0 0 1 1 2 0 1 1 1 0 0 0 0 1 0 1 0 0 0 0 2 0 0 1 0 0 0 0 0 0 0 2 0 1 0 0 0 1 0 1 0 1 2 0 0 0 1 0 1 0 2 1 0 0 0 0 1 1 0 0 1 1 1 0 0 0 2 0 0 0 0 1 1 0 0 0 3 2 0 0…
0 0 0 2 0 0 1 0 2 2 1 1 1 1 0 1 0 0 1 0 1 3 0 1 1 0 4 0 0 1 0 0 1 2 0 0 0 0 1 1 0 0 0 0 0 0 3 0 0 0 0 1 0 2 0 0 0 0 1 0 0 1 0 0 0 1 0 0 0 1 0 0 0 2 0 0 0 0 1 0 0 1 0 0 0 0 1 0 0 0 0 2 0 0 0 0 0 0 0 0 1 0 0 0 0 0 2 1 0 0 0 0 0 1 1 0 0 1 1 1 0 3 2 1 1 0 0 0 0 0 1 0 0 0 0 1 0 0 2 0 0 0 0 0 1 0 1 0 1 1 0 0 0 0 0 1 0 0 1 0 0 1 0 1 0 0 0 1 0 2 0 0 0 0 0 0 0 0 0 0 0 0 0 0 2 1 1 1 1 0 2 0 0 0 0 0 1 1 0 1…
1 0 0 0 0 1 0 0 1 1 0 0 2 0 0 1 1 0 0 1 0 2 0 0 2 0 1 0 0 0 0 0 1 0 0 0 0 0 0 1 1 3 0 0 1 1 2 0 0 2 0 1 0 0 0 1 1 0 0 0 0 0 1 1 0 0 1 0 1 0 0 0 1 0 0 0 0 0 0 0 0 0 1 1 0 2 1 0 0 3 1 0 0 1 1 1 0 1 1 0 0 1 0 0 0 0 2 0 0 1 0 0 0 0 0 0 0 1 0 1 1 0 0 0 0 0 1 0 0 0 0 1 0 0 0 1 0 0 0 0 0 2 0 0 0 0 0 0 0 0 0 1 0 0 1 0 0 0 0 1 0 0 0 0 0 0 0 0 1 1 0 1 1 0 0 0 0 0 1 0 0 0 0 1 0 0 1 1 0 0 0 1 0 2 0 0 0 1 0 0…
0 0 0 0 1 3 1 1 3 2 0 0 0 1 0 2 0 0 1 1 1 0 0 0 1 1 0 0 0 1 0 0 1 0 0 0 1 0 0 1 2 0 1 0 0 0 0 2 0 0 1 0 1 0 1 0 0 2 1 1 0 0 0 1 0 1 0 0 0 1 2 0 0 0 1 0 1 0 0 2 1 1 0 0 0 0 0 0 1 0 0 0 0 0 0 0 0 0 0 0 0 1 0 0 1 0 0 0 0 0 0 0 0 2 0 0 0 2 1 0 1 0 0 0 3 1 0 0 0 0 0 0 0 0 0 0 1 1 2 1 2 1 1 2 0 0 0 0 0 0 1 1 1 1 0 0 0 1 0 0 1 0 0 1 0 2 1 0 1 1 0 0 0 0 0 0 0 1 1 0 1 0 3 0 1 0 0 0 0 1 0 0 1 0 0 1 1 0 1 1…
0 0 0 1 0 0 1 0 1 1 1 1 1 1 0 0 2 0 0 1 0 1 0 0 0 0 1 0 1 1 0 1 0 1 2 0 2 0 0 0 0 2 0 0 2 0 0 0 0 0 1 0 1 1 0 2 0 0 0 1 1 2 1 0 0 0 1 1 0 0 0 1 0 0 1 0 0 0 0 0 0 0 0 0 0 1 0 1 0 0 0 0 0 0 0 0 0 0 0 0 0 0 0 0 0 1 1 0 0 1 0 0 3 1 0 0 0 0 1 0 1 0 0 0 0 0 0 0 0 0 0 0 0 1 1 0 1 0 0 1 0 1 1 0 0 1 0 0 2 0 1 1 0 0 0 0 0 1 1 0 0 0 0 0 1 0 1 0 1 1 0 2 0 0 0 0 0 1 0 0 1 0 0 0 1 0 0 1 0 0 1 1 1 1 0 0 0 0 0 1…
1 0 0 1 1 0 1 1 1 1 0 0 0 1 0 1 1 0 0 1 0 0 1 0 0 1 0 2 0 2 1 1 0 1 0 0 1 1 2 0 1 0 0 0 1 1 0 0 0 0 0 0 1 0 0 2 1 0 1 2 0 1 0 0 1 0 0 2 0 0 0 2 0 0 0 2 0 0 0 1 1 0 0 0 1 1 0 0 1 1 0 0 0 0 1 0 0 0 0 0 0 0 1 0 0 0 0 0 0 0 0 1 1 0 0 0 0 0 0 0 1 0 0 0 1 0 1 0 0 0 1 0 1 0 0 0 0 0 1 0 1 1 1 1 0 1 0 1 0 0 1 1 0 1 0 0 0 0 0 1 0 1 0 0 1 0 0 1 0 0 0 0 1 0 0 1 1 2 1 0 0 0 0 1 0 1 1 0 0 0 0 0 0 0 0 0 0 0 0 1…
0 1 0 0 1 0 0 1 1 0 1 1 0 1 0 0 1 2 1 0 1 0 0 0 0 2 0 0 0 0 1 0 0 0 0 0 1 0 0 0 1 0 1 0 0 0 0 1 0 0 1 1 0 2 0 0 0 0 0 0 1 0 1 0 1 1 0 0 1 0 0 0 0 0 0 1 0 1 0 2 0 2 1 1 0 0 0 0 0 0 0 0 0 1 0 0 0 2 1 0 0 0 1 0 0 1 0 1 0 1 2 0 0 0 0 0 0 0 0 0 1 0 1 1 0 0 0 0 1 0 1 0 0 0 0 1 0 0 0 1 0 0 0 0 1 0 3 0 0 2 1 0 0 0 1 0 0 0 1 2 0 1 0 1 0 0 0 0 1 0 0 0 0 0 0 0 0 1 0 1 0 0 0 1 1 0 0 0 1 1 1 1 0 0 0 0 0 0 0 0…
0 0 1 0 0 1 0 0 0 0 0 0 0 1 1 0 0 0 1 2 0 0 0 2 0 0 0 0 0 1 0 0 1 1 0 0 0 0 0 1 1 0 1 0 0 1 1 0 1 0 0 0 0 0 0 1 1 0 1 0 1 0 0 0 1 0 0 1 0 2 0 0 0 1 1 1 0 1 0 0 0 0 1 0 0 0 0 0 1 0 0 0 0 0 2 0 0 1 0 1 0 0 0 0 0 1 0 0 1 0 1 0 0 0 1 0 0 0 1 0 0 0 0 1 0 1 0 0 0 1 0 0 0 0 1 0 0 2 0 0 1 0 0 0 0 0 1 0 0 0 0 0 2 0 0 0 0 1 2 0 0 1 1 1 0 0 0 0 1 1 0 0 0 1 0 0 2 0 1 1 0 0 2 1 1 0 1 0 0 0 0 0 0 1 0 0 0 0 0 0…
0 0 2 1 1 1 1 0 0 0 2 0 0 0 0 1 0 2 0 0 2 1 1 1 0 0 1 0 0 0 1 1 0 0 0 0 0 0 0 0 0 1 0 1 0 1 0 0 0 0 0 1 1 0 0 0 0 1 0 1 0 0 1 0 0 0 1 0 0 0 0 0 0 0 0 2 1 1 1 0 0 3 0 0 1 1 0 0 0 1 0 1 0 0 0 0 0 0 0 0 0 0 1 0 0 1 2 0 1 0 1 0 0 0 0 0 1 0 0 1 0 0 1 1 0 2 0 0 0 0 0 1 0 2 2 0 0 0 0 0 0 1 0 0 0 0 0 1 0 0 0 0 0 1 0 0 0 0 0 0 0 0 2 0 1 0 0 0 0 0 0 1 0 0 0 1 1 1 1 2 2 1 0 0 0 1 0 0 0 0 0 0 0 2 0 2 0 0 1 0…
1 2 2 1 0 1 0 0 1 0 0 1 0 0 0 0 0 0 1 0 0 1 1 0 2 1 1 1 1 0 0 1 0 0 0 0 0 0 0 1 0 1 1 0 0 0 1 1 1 0 0 0 0 0 0 0 0 0 0 0 0 0 2 0 1 0 0 0 0 0 1 1 2 2 0 2 1 0 0 0 0 0 1 1 0 0 2 0 1 0 0 1 1 0 0 0 2 0 0 0 0 0 1 0 0 0 1 0 0 0 0 0 1 0 2 0 0 0 0 1 0 3 0 0 0 1 0 0 0 0 1 0 0 2 1 0 0 0 0 0 0 0 0 0 1 0 0 0 0 0 0 1 0 0 1 0 0 0 0 0 0 0 0 0 0 1 1 0 2 0 0 0 2 0 0 1 0 2 0 0 0 0 0 0 0 1 0 0 1 1 1 0 0 1 0 0 0 0 0 0…
1 1 0 0 0 1 3 0 0 0 0 0 0 0 1 0 1 2 0 1 1 2 2 0 0 1 1 2 0 0 0 0 0 0 0 0 0 0 0 1 0 1 0 1 0 0 0 0 2 0 0 0 1 0 0 1 2 0 0 1 0 0 0 1 0 1 1 0 0 0 2 0 2 1 1 1 1 0 0 0 1 0 0 0 0 0 0 0 0 0 1 0 0 0 0 0 1 0 0 1 0 0 0 0 0 2 0 0 1 0 0 0 0 1 0 1 0 1 0 1 0 1 2 0 1 0 0 0 0 1 0 0 1 1 2 0 0 0 0 0 1 0 1 1 0 0 0 0 0 0 0 0 1 0 0 0 1 1 0 0 0 0 0 0 1 2 0 1 0 0 0 0 0 1 0 0 0 1 0 0 0 0 1 0 0 0 0 0 0 0 1 0 0 0 1 0 0 0 1 0…
0 0 0 0 0 0 3 0 0 0 1 1 0 1 0 0 0 0 0 0 0 1 1 1 0 2 1 0 1 1 1 0 0 0 0 0 0 0 1 0 1 0 0 2 0 0 1 0 2 0 0 0 0 0 0 0 0 1 0 0 0 0 0 0 1 0 0 0 0 1 1 0 0 0 0 0 0 1 0 0 0 0 0 1 1 0 0 0 0 1 0 0 1 0 0 0 1 0 0 3 0 1 1 1 0 0 0 0 0 0 1 0 1 0 1 0 1 0 0 0 0 0 0 0 1 1 1 1 0 0 0 0 0 0 0 0 0 0 1 0 0 0 0 0 0 1 0 0 0 3 0 1 0 0 0 1 1 0 1 1 0 0 0 0 0 0 0 0 1 1 2 0 0 0 0 0 0 2 0 0 0 0 1 0 0 0 0 0 0 0 0 0 0 0 1 0 0 0 1 0…
0 0 2 0 0 1 1 0 1 1 0 1 0 2 0 0 0 0 0 1 0 0 0 0 0 1 0 0 1 0 0 1 0 0 1 0 2 0 1 0 0 0 3 2 3 1 0 1 1 0 0 1 3 0 0 2 0 0 0 1 0 0 1 0 0 0 1 1 2 0 0 0 0 1 0 1 0 4 1 0 0 1 1 1 0 0 2 0 0 0 1 0 1 0 0 1 0 0 1 0 0 1 0 1 0 1 0 2 0 0 0 0 0 0 0 0 0 0 0 0 1 1 0 1 0 1 1 2 1 0 0 0 0 0 1 0 1 0 0 1 0 1 1 0 1 0 0 0 1 0 0 0 0 1 0 0 1 0 0 0 0 0 0 1 0 2 0 1 0 0 0 0 0 0 0 0 1 1 0 0 0 0 0 1 0 0 0 0 1 0 0 0 0 0 0 0 0 1 0 0…
2 1 0 0 1 1 0 0 2 0 0 0 0 1 0 0 0 0 0 0 3 0 0 0 0 0 0 1 0 0 1 0 0 2 0 0 0 0 0 0 0 0 1 0 0 0 0 0 1 0 1 0 0 0 0 1 1 0 0 2 0 2 0 0 0 0 0 2 1 0 1 1 0 1 0 0 0 1 0 0 0 1 0 0 0 0 2 1 0 2 1 0 0 1 0 1 1 0 1 0 0 0 1 0 0 0 0 2 1 0 0 0 0 1 0 0 0 0 0 0 1 1 0 0 2 0 1 0 0 0 0 0 0 1 0 0 0 0 0 0 1 0 0 1 0 1 0 0 0 2 1 0 0 1 1 0 0 0 1 0 1 0 0 0 0 1 1 0 0 1 0 0 0 0 0 0 1 0 0 1 0 0 0 1 0 0 0 0 0 2 0 0 0 0 1 0 0 0 0 1…
1 0 2 0 1 1 0 2 0 0 0 0 1 1 0 0 0 0 0 1 1 0 0 0 0 0 1 0 0 0 0 1 1 1 1 0 1 1 0 0 0 1 2 2 1 0 1 0 3 0 0 1 0 1 0 0 0 0 0 1 0 0 1 0 0 0 1 0 0 0 1 0 0 1 0 0 0 0 0 0 2 1 0 0 0 1 1 0 1 0 1 0 1 0 0 1 0 1 0 0 0 0 0 0 0 0 0 0 0 0 0 0 0 4 2 0 1 0 1 0 0 0 0 1 0 2 0 1 0 0 0 1 0 0 0 0 0 0 1 0 0 0 1 0 0 0 0 0 0 0 0 1 0 2 0 0 0 0 0 0 1 0 1 0 0 0 0 0 0 1 0 0 0 0 0 0 0 0 0 0 2 0 0 2 1 0 0 1 0 0 0 1 0 0 0 0 0 0 1 0…
1 1 0 2 2 0 2 0 0 0 1 1 0 0 0 2 2 0 2 2 2 0 1 0 0 0 0 0 0 0 1 2 1 2 0 0 0 0 0 1 0 2 1 1 0 1 0 0 0 1 2 0 1 0 0 1 1 0 2 0 0 0 0 1 0 1 0 1 0 0 0 1 1 0 0 0 1 0 1 1 0 0 0 0 1 0 0 0 0 0 0 0 1 0 0 0 0 2 3 0 0 0 0 0 0 0 0 1 0 1 3 0 0 1 0 0 3 1 0 2 0 0 1 1 0 0 0 0 0 1 1 0 0 0 0 1 1 0 1 1 0 0 0 0 0 1 1 0 0 1 0 0 0 0 0 0 2 1 0 0 1 0 0 3 1 1 1 0 0 0 0 0 0 2 3 0 0 1 0 2 1 1 0 0 0 2 2 0 1 0 2 0 2 1 0 1 1 1 4 1…
3 2 0 0 0 0 2 0 0 0 0 0 1 0 0 1 1 2 2 1 1 0 1 0 2 0 0 0 0 0 1 0 1 1 0 0 1 0 1 0 1 1 0 0 0 1 0 2 1 0 2 1 0 1 1 3 0 0 0 2 0 0 0 0 0 0 0 1 0 1 0 0 1 1 0 1 2 1 2 0 1 1 1 1 0 0 0 0 0 1 1 0 0 0 0 1 1 0 0 3 0 0 0 0 2 1 0 1 1 0 0 0 0 1 1 0 0 0 0 0 0 0 0 0 0 0 0 0 1 0 1 2 0 0 1 0 0 0 0 2 0 0 0 2 0 1 0 1 1 0 1 0 0 1 0 1 2 0 1 1 0 1 2 0 1 0 0 0 0 1 2 0 1 0 0 0 0 0 0 2 0 1 1 1 0 0 0 0 2 1 0 0 0 0 1 0 1 1 1 1…
0 1 0 1 0 2 0 2 0 0 2 4 1 0 0 0 1 0 1 1 1 0 1 0 1 1 1 0 0 0 0 0 1 1 0 1 1 0 1 1 2 2 1 0 0 1 0 0 0 1 1 0 0 0 1 0 1 0 0 1 1 1 0 1 1 1 0 0 0 0 0 0 2 0 0 1 1 1 0 0 1 0 0 1 1 0 0 1 0 0 1 0 1 1 0 0 1 3 1 0 2 1 0 0 0 0 0 1 0 0 3 0 1 0 0 1 2 1 2 1 0 0 0 0 2 0 0 1 1 0 0 1 2 1 0 0 1 0 0 0 0 1 0 0 1 1 0 0 0 1 1 0 0 1 0 1 0 2 2 0 2 1 1 0 2 0 4 3 0 0 0 1 2 0 0 0 0 1 0 3 2 1 1 1 0 2 0 0 0 0 1 0 1 1 0 0 0 0 0 0…
2 1 0 1 0 0 0 0 1 0 0 1 0 0 1 1 0 0 0 1 0 0 0 0 1 0 0 0 0 0 0 1 3 0 0 0 0 0 0 0 0 3 2 0 0 1 0 1 0 2 0 0 1 1 0 0 0 2 0 0 1 1 1 0 0 0 0 2 1 1 0 0 0 0 2 1 0 0 1 0 0 0 0 0 0 1 0 1 0 0 0 0 0 0 0 0 1 0 0 1 1 1 1 0 1 0 0 0 0 0 2 1 0 0 1 0 1 2 0 1 0 0 3 1 0 0 1 0 1 0 1 0 0 3 0 1 1 1 0 0 0 1 0 2 0 1 0 3 0 0 0 0 0 0 1 0 0 0 0 1 0 0 1 2 1 2 1 0 0 0 1 0 1 0 0 0 0 1 0 0 0 0 0 0 1 0 1 1 0 0 2 0 2 1 1 0 0 1 1 0…
0 1 2 0 0 1 0 2 2 0 0 0 1 1 0 0 0 0 2 0 1 0 0 1 0 3 3 1 2 0 1 0 2 0 1 1 1 0 0 2 0 1 0 0 0 0 1 0 0 0 1 1 0 0 1 0 0 1 0 0 1 0 2 1 0 1 1 0 1 0 0 0 0 0 2 0 1 0 0 3 0 0 0 0 0 2 0 3 0 0 0 2 1 0 0 0 1 0 1 0 0 1 0 0 0 1 2 0 0 0 1 0 0 0 0 0 0 2 0 1 0 0 0 0 0 0 0 1 0 0 0 1 2 4 2 0 0 1 1 1 1 2 0 0 1 0 2 0 2 0 0 1 0 0 0 1 0 0 2 0 0 2 2 0 0 0 0 1 0 0 0 1 1 1 0 2 1 0 0 0 0 1 3 1 0 0 0 0 1 0 1 1 0 1 2 0 1 0 1 0…
1 3 1 1 3 0 0 0 1 1 3 1 1 1 1 0 1 1 0 2 0 1 2 1 0 0 1 0 0 1 2 0 1 1 1 1 2 0 0 1 1 0 3 0 0 0 0 1 0 2 2 1 1 1 2 0 0 1 3 1 0 1 0 0 1 0 1 1 1 0 0 1 2 0 2 0 0 1 0 2 2 0 0 0 0 1 0 1 1 1 0 0 0 0 1 0 3 2 0 0 0 1 1 0 2 2 1 1 2 1 0 1 0 0 0 1 0 0 3 0 0 0 0 2 0 0 1 1 0 0 0 1 1 1 2 0 0 0 1 1 0 0 1 0 0 0 0 1 0 1 0 2 1 1 0 1 1 0 0 0 1 1 1 1 0 0 0 1 1 0 1 1 2 1 1 0 0 2 0 0 0 0 2 1 0 0 0 0 0 1 0 3 0 0 0 0 0 0 0 1…
2 1 0 1 0 1 1 1 0 1 0 1 1 0 2 1 1 3 0 1 0 3 0 1 3 0 0 0 1 0 1 0 1 1 1 1 1 3 0 1 0 0 1 0 1 0 0 0 1 2 0 0 0 1 0 0 1 0 0 0 0 2 0 2 1 0 0 0 0 1 2 1 0 1 2 0 1 2 0 0 0 0 0 0 1 0 2 2 2 2 2 1 0 1 2 0 0 1 0 0 2 2 0 2 2 0 0 0 1 1 2 0 0 2 1 0 2 0 1 1 0 0 1 2 0 2 1 0 2 1 2 1 1 0 0 0 1 0 0 1 2 2 2 0 0 0 1 1 2 1 0 0 0 1 1 0 0 2 0 1 0 2 1 2 1 0 0 0 0 0 0 1 0 0 0 0 2 0 0 0 1 1 2 0 0 0 0 1 0 1 0 0 0 0 0 2 2 0 0 1…
0 2 1 2 1 0 2 0 0 0 1 0 2 0 2 0 0 0 0 0 2 0 0 0 0 1 1 0 1 0 0 2 2 2 1 2 1 1 0 0 0 3 2 1 0 4 0 1 0 0 1 3 1 2 3 0 2 0 1 1 0 1 0 3 2 1 1 2 0 1 0 0 0 0 0 1 2 1 1 1 0 1 1 1 1 0 2 0 0 2 1 0 0 2 2 0 0 0 2 0 2 1 1 3 1 1 0 0 1 2 3 2 3 2 2 0 1 4 1 1 0 0 0 2 1 1 2 2 0 1 2 3 1 0 0 0 0 1 0 1 4 2 1 0 1 0 0 1 0 0 1 0 0 0 0 0 0 1 2 1 2 0 2 2 1 0 1 2 1 4 0 0 1 1 3 0 0 2 0 1 0 0 1 1 2 2 0 2 0 1 1 0 0 1 0 0 1 1 1 0…
3 3 1 2 0 2 0 0 1 3 2 1 5 1 1 3 2 0 1 3 0 1 2 1 1 0 4 0 1 1 1 1 0 0 3 0 1 1 1 2 0 0 0 1 0 1 1 0 1 0 1 1 0 1 0 2 1 0 0 0 1 0 2 2 0 2 0 0 0 1 1 2 3 0 0 0 0 0 5 0 0 1 0 2 2 1 2 0 1 0 3 1 1 4 0 1 1 0 1 1 0 0 1 2 1 2 1 1 0 1 3 1 1 0 1 0 1 1 3 1 1 2 1 1 1 0 0 1 0 2 1 0 2 0 2 3 0 0 0 3 1 4 0 1 2 1 1 2 2 0 3 1 1 1 1 1 1 4 0 1 0 0 0 1 2 3 0 0 1 1 1 0 2 3 0 0 0 3 1 1 1 2 0 0 1 2 2 1 0 2 0 2 1 2 1 0 3 2 2 1…
1 2 2 2 2 3 2 3 3 1 2 0 1 1 2 0 0 2 4 2 3 2 4 2 0 3 2 2 1 2 1 5 1 3 1 1 1 1 2 1 1 3 1 1 1 1 1 2 1 0 1 1 2 2 2 1 1 1 1 0 1 1 1 2 1 0 3 1 1 2 5 0 5 0 0 1 0 2 2 1 1 2 1 1 1 0 1 1 1 1 1 2 1 0 1 1 1 1 1 3 0 1 2 3 1 4 0 3 1 2 0 0 1 2 3 2 0 1 2 0 1 0 2 1 2 0 2 4 2 0 5 2 1 1 0 1 0 4 1 2 2 2 1 2 2 1 0 0 0 1 1 0 0 2 0 1 2 2 1 1 1 0 1 0 0 1 1 1 0 1 0 1 2 0 1 0 0 2 3 0 0 2 1 2 2 1 2 1 1 1 2 0 1 0 2 1 0 2 0 0…
1 1 2 2 4 1 1 2 2 2 2 1 1 2 5 3 1 1 7 3 0 1 2 0 2 0 4 1 0 2 2 1 1 3 1 3 2 0 2 2 1 0 1 3 1 2 2 1 3 2 1 1 1 1 3 0 1 2 1 1 2 1 3 0 1 3 0 1 2 0 1 1 3 1 3 3 1 2 1 2 2 1 1 2 2 4 0 1 1 1 1 5 1 1 1 2 2 1 1 3 0 1 1 0 3 2 0 0 3 0 0 0 0 1 0 0 0 1 1 4 4 4 3 0 4 0 2 2 1 2 0 4 0 0 1 1 1 2 1 0 0 0 0 0 0 3 1 2 1 0 0 1 0 4 1 0 1 1 2 2 1 2 1 3 4 1 2 3 1 1 0 2 1 0 1 2 1 2 4 0 3 0 1 0 2 3 1 2 1 3 1 3 0 1 1 1 2 2 2 1…
2 0 7 2 2 1 3 3 1 2 2 0 3 1 1 2 2 1 2 3 4 2 1 2 0 0 2 2 1 4 0 2 3 3 0 2 4 1 2 1 2 3 3 1 2 3 2 2 3 1 2 2 2 2 1 1 2 5 2 4 1 1 2 3 2 2 2 1 2 2 0 1 0 1 3 2 4 0 4 1 3 3 4 3 0 1 1 1 2 0 5 3 1 1 1 3 1 1 3 3 0 4 0 2 1 2 3 1 2 3 1 1 1 1 2 1 0 3 2 1 0 0 1 2 1 1 2 5 1 1 1 0 3 1 1 0 0 2 1 0 1 0 5 5 3 3 1 4 1 0 3 0 2 0 1 0 2 2 0 3 0 0 3 1 0 0 0 2 0 4 0 1 3 0 3 0 3 1 1 0 2 1 2 2 0 0 0 1 1 2 1 2 2 1 2 2 0 1 3 1…
0 2 2 3 2 5 2 2 3 3 0 2 1 1 2 1 3 2 0 2 3 2 0 2 3 4 2 6 2 3 5 2 2 6 1 0 0 2 3 2 0 2 0 3 1 3 2 2 4 1 4 1 3 2 3 0 1 2 1 1 1 2 2 4 2 3 2 1 0 2 1 0 3 1 2 3 3 4 1 0 2 4 2 2 2 2 3 2 2 3 2 1 4 0 2 1 1 1 0 3 1 1 1 1 3 1 1 2 0 0 0 5 0 1 1 2 0 1 0 1 1 1 1 2 0 3 2 3 2 1 0 1 1 1 2 8 1 0 1 0 3 4 0 1 3 0 1 0 2 1 1 1 1 0 1 2 3 0 2 0 2 2 0 1 2 0 2 1 4 2 0 1 2 0 4 0 2 3 0 0 2 1 0 0 2 2 0 4 0 4 3 4 0 0 0 3 0 0 2 0…
5 2 3 3 6 2 0 1 2 0 4 3 1 2 4 1 3 6 3 3 3 4 3 7 2 2 0 2 4 3 3 3 3 2 1 3 3 0 3 0 4 0 1 0 1 1 0 1 1 3 0 2 1 3 0 2 2 0 2 1 1 1 2 3 1 2 4 1 3 4 1 2 6 0 1 2 4 3 0 1 2 3 2 0 2 1 2 3 1 1 2 3 2 4 3 2 1 3 2 3 5 0 0 0 3 1 2 2 3 1 4 0 5 3 1 0 1 3 1 5 2 3 3 2 0 1 4 2 2 2 2 1 4 2 1 2 3 4 3 0 1 0 3 1 4 1 0 4 2 1 1 3 2 1 0 0 2 3 1 1 2 3 1 0 2 2 2 1 0 1 1 1 2 0 3 4 2 2 3 0 2 3 0 2 1 1 1 3 5 1 1 0 2 2 1 1 2 1 2 1…
4 3 3 9 2 3 2 0 2 1 0 4 2 4 8 1 3 4 1 1 2 3 3 5 0 1 5 4 4 0 0 6 0 5 3 2 2 0 2 2 3 2 1 2 2 1 4 2 1 3 1 0 1 1 2 4 1 1 4 3 3 1 2 0 5 2 2 0 5 2 2 3 1 2 3 2 2 1 4 1 1 4 3 2 5 2 5 4 2 2 2 2 3 4 1 3 2 0 0 0 5 1 0 1 2 4 2 0 0 1 1 3 1 0 1 2 2 1 3 1 2 1 1 2 2 0 3 0 2 2 0 1 3 2 2 3 1 1 4 0 0 1 1 3 0 0 0 2 3 2 2 1 2 1 2 0 0 0 1 1 1 2 2 1 3 1 1 1 1 3 2 1 2 2 1 2 3 1 0 2 2 0 1 2 1 0 5 2 3 0 2 0 1 3 0 1 2 2 0 1…
4 1 1 2 2 3 1 3 0 2 1 4 2 1 1 2 0 1 4 1 1 2 0 4 3 1 2 1 1 1 1 4 4 4 1 0 1 2 5 1 2 3 4 2 0 3 0 2 3 1 1 1 2 2 1 3 4 3 1 2 5 1 1 1 4 3 3 1 2 0 1 6 0 2 1 1 1 2 2 1 0 1 2 1 1 3 3 2 3 2 0 1 1 1 3 2 4 0 2 4 3 2 0 2 6 1 1 1 1 3 1 4 0 2 2 7 0 3 1 2 2 2 2 1 0 2 2 2 1 3 1 0 2 4 3 1 4 1 0 0 3 2 0 2 2 0 1 0 0 2 2 1 5 1 2 0 0 2 0 1 3 1 1 7 3 0 1 1 6 1 3 2 2 3 1 0 2 1 0 4 1 3 1 0 3 2 3 3 0 2 3 3 0 1 2 3 3 2 1 4…
2 1 1 1 1 2 2 1 0 2 1 3 1 1 3 2 1 0 2 1 1 0 1 2 2 1 1 0 0 0 2 0 1 0 1 1 2 3 1 0 1 1 2 1 0 0 0 1 1 0 1 0 2 2 1 1 2 2 1 2 4 5 1 0 1 2 1 3 1 2 1 0 0 1 3 0 0 0 2 1 1 1 0 2 0 1 2 2 1 1 0 0 1 1 1 0 0 1 1 1 2 3 1 0 1 3 1 3 0 0 0 3 0 1 3 0 1 0 1 0 1 3 0 3 1 0 0 1 0 0 1 3 0 0 0 0 1 2 0 0 1 2 0 1 1 2 0 1 1 1 0 2 0 2 0 2 1 1 1 2 1 0 0 1 0 0 1 2 2 1 3 1 2 1 0 0 0 0 0 1 0 0 0 3 1 1 0 2 1 1 1 0 2 0 2 2 0 1 0 2…
3 0 1 0 0 1 3 0 0 0 0 0 0 0 3 0 2 1 0 1 0 1 0 1 2 1 1 1 1 2 1 0 0 0 0 2 0 2 0 0 0 0 0 1 0 2 0 0 0 0 3 0 0 0 1 2 0 1 0 3 0 1 1 1 1 2 0 1 0 0 0 0 3 0 0 1 0 0 0 0 0 0 0 0 0 0 0 1 0 2 0 2 2 0 2 0 1 0 0 0 0 1 3 0 2 1 1 0 2 1 0 1 0 1 3 1 1 0 0 1 1 0 1 6 1 1 0 0 2 1 1 1 0 2 0 0 0 1 0 0 1 0 0 2 0 0 0 2 2 0 1 0 0 0 2 1 1 0 0 0 0 1 0 0 0 1 0 1 1 0 1 1 0 1 0 1 0 0 0 2 0 0 0 0 3 1 0 0 0 1 0 0 0 0 1 0 0 0 0 1…
0 1 1 0 2 0 1 2 1 2 4 3 0 1 2 0 0 1 1 1 0 1 0 2 1 1 1 2 2 5 1 2 0 1 4 2 4 2 0 0 0 0 0 0 3 3 3 2 0 0 4 0 1 2 3 2 1 1 0 1 1 0 0 0 0 1 1 0 1 2 0 0 2 0 0 0 0 0 0 0 0 1 0 0 0 0 1 0 0 1 1 0 1 0 1 1 2 1 0 1 0 0 0 0 0 0 0 0 1 1 1 0 0 0 0 0 2 1 2 1 0 1 0 0 0 0 0 0 1 1 2 1 1 0 0 0 0 0 2 1 2 0 0 2 0 0 0 0 0 2 0 0 0 0 0 1 1 0 0 1 0 2 1 1 0 0 1 1 1 1 1 2 0 0 0 0 1 1 0 2 0 0 0 1 1 1 1 0 1 0 1 2 0 0 3 3 0 0 0 0…
0 0 1 1 0 2 0 0 0 1 5 0 3 0 2 1 3 0 0 0 1 2 1 2 2 0 0 0 1 1 3 2 1 0 2 1 0 0 0 1 1 1 1 1 0 1 2 1 0 0 0 0 1 2 2 0 0 1 1 0 0 1 0 1 1 1 0 2 1 0 2 0 1 0 0 0 0 1 0 2 0 0 0 0 0 0 0 1 0 0 0 1 0 2 0 0 0 0 3 1 0 1 1 1 0 0 0 1 0 1 1 0 0 2 1 0 1 2 0 0 1 2 0 2 0 3 2 0 0 3 2 0 0 0 1 0 2 1 0 0 0 0 0 0 0 0 0 0 2 0 2 0 1 0 0 0 0 0 1 0 0 0 1 0 1 0 0 0 0 0 0 0 0 0 0 0 0 2 0 1 0 0 0 1 1 1 0 0 1 0 1 1 0 0 1 0 1 2 0 1…
1 1 3 1 0 1 2 0 0 2 2 2 1 0 3 0 2 0 0 0 0 0 1 1 0 3 1 1 1 0 1 0 0 1 0 0 1 1 1 0 3 0 0 0 0 0 2 0 0 1 0 0 0 0 3 0 0 1 2 0 0 1 0 1 3 0 0 0 0 2 2 1 0 0 1 0 0 1 1 2 0 1 2 0 0 0 1 0 0 0 1 0 0 0 0 0 0 0 0 1 0 2 0 0 0 2 0 0 1 0 0 0 0 0 0 0 0 2 0 0 0 1 0 0 1 0 0 0 0 0 1 0 0 0 1 1 1 0 1 1 0 0 0 0 0 0 0 0 0 0 0 0 0 0 0 0 0 0 1 0 1 0 0 0 0 0 0 0 0 0 1 0 1 0 0 0 0 0 1 1 0 2 0 0 0 2 0 0 0 1 1 3 0 0 0 0 0 0 0 0…
1 0 3 1 0 1 5 0 0 0 2 1 0 2 1 0 1 0 0 1 1 1 2 0 0 0 0 0 1 0 2 0 2 0 2 0 0 0 1 0 0 0 1 0 1 1 0 1 0 0 0 0 1 0 4 3 2 0 1 0 0 0 0 1 2 0 0 1 0 1 0 1 0 0 0 1 1 0 0 0 0 1 1 0 0 0 1 0 0 0 0 0 0 0 0 0 0 0 0 0 1 0 0 1 1 0 0 0 0 0 0 0 0 1 1 0 1 0 0 2 1 0 1 0 1 0 1 0 0 1 1 1 0 0 1 0 0 2 1 1 0 0 0 0 1 0 0 0 0 1 0 0 0 0 0 1 1 0 0 1 0 1 1 0 2 0 1 0 0 0 0 0 0 0 0 1 0 1 1 0 0 2 0 0 1 0 1 0 0 0 1 1 0 0 2 0 0 0 0 1…
1 0 2 0 0 0 1 0 1 0 0 0 0 2 0 0 1 0 1 0 0 0 2 0 0 0 0 0 0 0 2 2 1 0 2 0 0 2 3 1 0 0 0 2 0 0 0 0 1 0 1 4 0 1 0 5 2 0 4 0 0 0 0 0 0 0 0 0 0 2 0 0 0 0 1 0 0 0 0 0 0 0 0 1 0 0 0 0 1 0 2 0 0 0 0 0 0 0 0 0 0 0 0 1 0 1 2 0 1 0 0 0 1 0 0 0 0 0 0 0 0 0 0 0 0 0 0 0 1 0 1 0 0 0 2 0 1 0 0 0 1 0 0 0 0 0 0 0 0 0 0 0 0 0 3 0 0 0 0 0 2 0 0 1 0 0 2 0 0 1 0 0 2 1 0 0 0 0 1 0 1 0 1 0 0 1 0 0 0 0 1 0 0 1 0 0 0 0 0 0…
0 0 1 0 0 0 0 0 4 0 0 1 0 2 0 1 0 0 1 0 1 0 1 0 0 0 0 0 1 0 1 1 0 0 0 1 1 0 1 3 0 0 0 1 3 0 1 2 0 0 1 1 0 0 0 2 1 0 1 0 1 1 0 0 0 1 0 0 0 1 0 0 0 0 0 1 0 0 0 0 0 2 0 0 0 0 0 0 0 0 3 0 0 0 0 0 0 1 0 0 1 0 0 1 0 0 0 0 2 1 3 0 0 1 0 0 0 0 0 1 1 1 0 0 0 1 0 0 0 0 0 0 0 0 1 0 1 0 0 1 0 0 0 0 0 0 0 0 0 0 0 0 0 0 1 0 0 0 0 1 0 0 0 0 0 0 0 0 0 0 0 2 0 0 0 1 0 1 0 1 1 1 0 0 0 0 0 0 0 1 1 0 1 0 0 1 1 0 1 0…
1 0 1 0 0 0 0 2 5 0 0 0 1 1 0 3 0 3 6 0 0 0 0 0 0 0 0 0 1 0 0 3 0 0 0 0 1 1 0 3 0 0 0 3 5 0 0 0 0 0 3 1 0 0 1 3 2 2 4 1 0 0 4 0 0 0 1 0 0 3 0 0 1 0 0 0 0 1 0 0 0 1 0 0 0 0 0 0 0 1 0 0 0 0 0 0 0 0 0 0 0 0 0 0 0 2 0 0 1 0 3 0 2 0 0 0 1 0 0 0 0 0 0 0 1 2 0 0 0 0 0 0 0 0 1 1 0 0 0 1 2 0 0 1 0 0 0 0 0 0 0 0 0 0 0 0 0 1 0 0 0 0 0 0 0 0 0 1 0 0 0 0 0 0 2 0 0 0 0 1 0 0 0 0 0 0 1 0 1 0 1 0 0 0 0 0 0 1 0 0…
0 0 1 0 0 0 0 0 3 1 0 0 1 2 2 0 2 3 2 0 0 0 0 0 0 0 0 0 0 3 0 0 0 0 0 0 1 1 0 0 0 4 1 3 6 0 0 0 0 1 1 4 0 1 0 0 0 0 2 0 0 0 1 3 0 0 0 0 0 1 0 0 0 0 1 0 0 0 0 0 0 0 0 0 0 0 0 0 0 0 1 0 0 0 0 0 0 2 0 0 0 1 0 0 0 0 0 0 3 0 0 0 0 0 0 0 0 0 0 1 1 1 0 0 0 3 1 0 0 1 0 0 0 0 0 0 0 0 2 0 0 0 0 0 0 0 0 0 0 0 0 0 1 0 0 0 0 1 0 0 0 0 0 1 0 0 0 0 0 0 1 0 0 0 0 0 0 0 0 0 0 0 0 0 0 1 0 0 0 0 0 0 0 0 0 0 0 0 0 0…
0 0 0 0 0 0 0 2 0 1 0 2 0 3 0 0 1 0 1 0 2 0 0 0 0 0 0 0 0 0 0 0 0 0 2 1 1 0 0 0 0 1 0 0 1 0 0 0 0 0 1 1 1 0 0 1 0 0 1 1 0 0 3 1 0 0 0 0 0 0 0 0 0 0 3 0 0 0 0 0 0 0 1 0 0 0 0 0 0 0 0 0 0 0 0 0 0 2 0 0 0 0 0 0 0 1 0 0 0 0 1 0 1 0 0 0 0 0 0 0 1 0 0 0 0 1 0 0 0 0 0 0 0 1 0 0 0 0 0 1 0 0 0 0 0 0 0 1 0 0 0 0 0 0 1 0 0 0 0 0 0 0 0 0 0 0 1 0 0 2 0 0 0 0 0 0 0 0 0 0 1 0 0 1 0 0 1 0 0 0 0 0 0 0 0 0 0 1 0 0…
0 2 1 0 0 0 0 2 1 0 1 3 1 1 1 1 0 1 0 1 1 0 0 0 0 1 0 0 1 1 0 0 0 0 1 1 0 1 0 0 0 1 3 0 1 0 0 0 0 0 0 0 1 0 0 1 0 1 0 2 0 0 3 1 0 0 0 0 0 0 0 0 1 0 1 1 0 0 0 0 0 0 0 0 0 0 0 0 0 0 0 0 0 0 0 0 0 0 1 0 0 0 1 1 1 0 0 0 1 0 0 0 0 0 0 0 0 0 0 0 0 0 0 0 1 0 0 0 0 0 0 0 0 0 1 0 0 0 0 2 0 0 0 0 0 0 0 0 0 0 0 0 0 0 0 0 0 0 1 0 0 1 0 1 0 0 0 0 0 1 0 0 0 0 0 1 0 1 0 0 0 0 0 1 0 0 0 0 0 0 0 0 0 0 0 0 1 1 0 0…
0 5 1 0 0 0 0 4 0 0 1 1 0 0 0 3 0 1 0 2 0 0 0 1 1 0 0 0 0 0 0 0 0 0 1 0 1 0 2 1 0 0 4 0 0 0 0 0 0 0 0 1 1 1 0 0 0 0 0 2 0 0 1 1 0 0 0 0 0 0 0 0 1 1 0 0 0 1 0 0 0 0 0 0 0 0 0 0 0 0 0 1 0 0 0 2 0 0 0 0 0 0 1 0 0 2 0 0 0 0 0 0 0 1 0 0 0 1 0 0 0 0 0 0 0 1 0 0 0 0 1 0 0 0 0 0 0 0 0 0 0 0 0 1 0 0 0 0 1 0 0 0 0 0 0 1 0 0 3 0 1 0 0 0 0 0 0 0 0 0 0 0 0 0 0 0 0 0 0 0 0 0 0 0 0 0 0 0 1 1 0 0 0 0 0 0 1 0 0 0…
1 8 0 0 0 0 0 2 2 3 2 0 1 1 0 2 0 1 1 2 0 0 0 0 1 1 0 1 0 3 0 1 0 0 0 1 0 0 3 0 0 0 2 0 0 0 0 0 1 1 0 0 1 1 0 0 0 3 0 2 0 0 1 3 0 0 0 0 0 0 0 0 0 0 0 0 0 0 0 0 0 0 0 0 0 1 0 0 1 0 0 0 0 0 0 1 0 0 0 0 3 0 0 0 0 0 0 0 0 0 0 0 0 0 0 0 0 0 0 0 0 2 0 0 0 0 0 0 0 0 0 0 0 0 0 0 0 0 0 0 0 0 0 0 0 0 0 0 0 0 0 0 0 0 0 5 0 1 1 0 0 1 0 1 0 0 0 0 1 1 0 0 0 0 0 0 0 0 0 0 0 0 1 0 0 0 0 1 0 3 0 1 0 0 0 0 3 0 0 0…
0 1 0 0 0 0 0 0 1 1 1 0 0 0 0 2 1 1 2 3 2 0 0 2 1 0 0 1 2 0 1 0 2 0 1 1 0 0 0 0 0 0 6 1 0 0 0 0 2 1 0 0 1 0 0 0 0 1 0 2 4 0 0 0 0 0 0 0 0 0 0 0 0 5 0 0 0 0 0 0 0 0 0 0 0 0 2 0 0 0 0 0 0 0 0 1 0 0 0 0 1 0 0 0 0 0 1 0 0 0 0 0 0 1 1 0 2 0 1 0 0 0 0 0 0 0 0 0 0 0 0 0 0 1 0 0 0 0 0 0 0 2 0 0 0 0 0 0 0 0 1 0 0 0 0 2 1 0 0 0 0 1 0 0 0 0 0 0 0 0 0 0 0 0 0 0 1 0 0 0 0 0 0 1 0 0 0 0 2 0 0 0 0 0 0 0 0 0 0 0…
0 2 0 0 0 0 0 1 2 0 0 0 0 0 0 1 1 1 0 1 1 0 0 1 0 0 0 1 0 0 1 3 0 0 2 1 1 0 2 0 3 0 1 0 0 1 0 1 3 0 0 0 1 0 0 0 2 0 0 0 0 1 0 1 1 1 0 0 0 0 0 1 1 2 1 0 0 0 0 0 0 0 0 0 0 0 0 0 0 0 0 0 0 0 0 0 0 0 0 0 1 0 0 0 0 0 0 0 0 0 0 0 0 0 0 0 1 6 0 0 0 1 0 0 0 0 0 1 0 1 0 0 0 2 1 0 0 0 0 1 0 2 0 0 0 0 0 0 0 0 0 0 0 0 0 1 0 0 0 0 0 2 0 0 0 0 0 0 0 0 0 1 1 1 0 0 0 1 0 0 0 0 1 0 0 0 0 0 0 0 0 0 0 0 0 1 0 0 0 0…
0 0 0 0 0 0 0 1 0 0 0 0 0 1 0 1 0 2 0 1 0 0 0 1 0 1 0 0 0 0 1 5 0 0 0 0 2 0 0 0 1 0 6 2 0 1 0 1 0 2 0 0 0 0 0 0 2 1 0 0 1 0 2 0 1 2 0 0 0 1 0 1 1 0 1 0 1 0 0 1 0 0 0 0 0 0 0 0 0 0 0 0 0 0 0 0 0 1 0 0 0 0 3 0 0 0 2 1 0 0 3 0 0 0 0 0 1 0 1 0 0 0 0 0 0 0 0 1 0 0 0 1 0 0 0 1 0 0 0 0 1 0 0 0 0 0 1 0 0 1 0 0 0 0 0 1 4 0 0 1 0 0 0 0 0 0 0 0 1 1 2 0 1 2 0 0 0 0 0 0 0 0 0 0 0 0 1 0 0 0 0 0 0 0 0 2 1 0 0 0…
0 0 0 0 0 0 0 0 0 0 0 0 0 2 0 0 0 0 0 0 1 0 2 3 1 0 0 0 0 1 1 3 0 0 1 0 2 0 0 1 3 0 2 5 0 3 0 0 1 1 0 0 0 0 0 0 4 0 0 0 0 0 0 0 0 1 0 0 0 0 0 0 1 0 2 1 0 0 0 3 0 0 0 0 0 0 0 0 0 1 0 0 0 0 0 0 1 0 0 1 0 0 4 0 0 0 0 1 0 0 1 2 1 0 0 0 0 0 0 0 1 0 0 0 0 0 0 0 0 0 0 1 0 0 0 1 0 0 0 0 0 3 0 0 0 0 0 0 0 0 1 0 0 0 0 0 0 0 0 0 0 2 1 0 1 0 0 0 0 0 1 0 0 1 0 0 0 0 0 0 0 0 1 1 0 0 0 0 0 0 0 0 0 1 0 2 0 1 0 1…
0 0 0 0 0 1 0 1 0 2 0 0 0 0 0 0 0 3 0 1 1 4 1 2 0 0 0 0 0 0 2 1 0 0 1 0 1 0 0 1 2 1 2 1 0 1 0 0 0 2 0 0 0 0 0 1 0 0 1 0 0 1 0 0 0 0 0 0 0 0 0 1 1 0 0 0 2 3 0 3 0 0 0 0 1 0 0 1 0 0 0 0 2 0 0 0 0 0 0 0 0 0 0 0 0 0 0 3 0 1 2 2 0 0 0 0 0 0 0 0 1 0 0 0 1 0 0 1 0 0 0 0 0 1 0 0 0 0 0 0 0 2 0 0 0 0 0 0 0 0 0 0 1 0 0 0 0 0 0 1 0 0 0 0 0 0 0 0 2 0 0 0 0 1 0 0 0 0 0 0 0 0 0 0 1 0 0 0 0 0 0 0 0 1 1 1 0 0 0 2…
0 0 0 0 0 1 0 1 0 1 0 0 1 0 0 0 1 3 0 0 1 2 2 1 2 0 0 0 0 0 1 2 0 0 1 0 0 0 1 2 2 0 1 3 0 0 0 0 0 1 0 0 0 1 0 3 2 0 1 0 1 0 0 0 0 0 0 0 0 0 0 1 1 0 0 1 0 2 1 1 0 0 0 0 0 0 0 0 0 0 0 0 0 0 0 0 0 0 0 1 0 0 0 0 0 0 0 0 0 0 0 1 5 2 0 0 0 0 0 0 1 0 0 0 0 0 0 0 0 0 1 0 1 1 0 0 0 0 0 0 0 0 0 0 0 0 0 0 0 0 0 0 1 0 0 0 0 0 0 3 0 0 0 1 0 0 0 0 1 0 0 0 0 1 0 0 0 0 0 0 0 0 0 0 0 0 0 0 0 1 1 0 0 0 0 1 0 0 0 0…
0 0 2 0 0 0 3 0 0 0 0 0 0 0 0 0 0 3 0 1 1 2 3 0 2 0 0 0 1 0 0 3 0 1 0 0 0 0 0 0 1 0 1 3 0 0 0 0 1 0 0 0 0 0 0 2 1 0 0 0 4 4 0 0 0 0 0 0 0 0 0 0 0 1 0 3 0 2 2 0 0 0 1 0 1 0 0 0 0 0 0 0 0 0 0 0 1 0 0 0 0 0 0 0 1 0 0 1 0 1 1 1 2 0 0 0 0 0 2 0 0 0 0 0 0 0 0 0 0 0 0 0 1 1 0 1 0 0 0 0 0 0 0 0 0 0 0 1 1 0 1 0 0 0 0 1 0 1 0 1 0 1 3 1 0 0 0 1 0 0 0 0 0 0 0 0 0 0 0 0 0 0 0 0 0 0 0 0 0 2 0 0 0 1 0 0 0 0 0 0…
3 0 3 0 0 2 5 2 0 0 0 0 0 0 0 0 1 1 0 0 0 0 2 1 0 1 0 0 0 0 0 0 0 2 0 0 0 0 0 0 0 1 0 3 0 0 0 0 3 0 0 0 1 0 0 0 0 0 0 0 1 2 0 0 1 0 0 0 0 0 0 0 0 0 0 1 0 0 0 0 0 0 0 0 0 0 0 0 0 0 0 2 0 0 0 0 0 0 0 2 0 0 1 0 0 0 5 0 0 1 0 0 0 5 0 1 0 0 1 0 0 0 0 0 0 0 0 1 0 0 0 0 0 0 0 0 0 0 0 0 0 0 0 0 0 0 1 2 2 0 0 0 0 0 0 0 0 0 0 0 0 0 2 1 0 0 0 1 0 0 0 0 0 0 0 0 0 0 0 0 0 0 0 0 1 0 0 0 0 0 0 0 0 0 0 0 0 0 0 0…
0 0 2 0 0 0 6 0 0 0 0 1 0 0 0 0 1 0 0 0 0 1 0 0 0 4 1 0 0 1 0 0 2 5 0 0 0 2 0 1 0 2 1 2 3 0 1 0 0 0 0 0 0 0 0 0 0 0 0 0 1 3 0 0 0 0 0 0 0 0 0 0 0 0 0 0 1 1 0 0 1 0 1 0 0 0 0 0 1 0 0 0 0 0 1 2 1 0 0 2 0 0 0 0 0 0 3 0 0 1 0 0 2 0 0 0 0 0 1 1 0 0 0 1 0 1 0 0 3 0 0 0 0 0 0 0 0 0 0 0 0 0 0 0 0 0 0 0 1 0 0 0 0 0 0 0 0 0 0 0 0 0 4 0 0 1 1 0 0 0 0 0 0 0 0 0 0 0 0 0 0 0 0 0 0 0 0 0 0 0 0 0 0 0 0 0 0 0 1 0…
1 3 3 0 0 0 6 1 0 0 0 0 0 0 0 0 4 0 0 0 1 2 0 0 0 0 5 0 0 0 0 1 0 2 0 0 0 2 0 0 1 4 0 2 3 0 1 2 0 0 0 0 0 0 1 0 0 0 0 0 0 1 0 0 0 0 0 1 0 0 0 0 0 0 0 1 0 1 0 0 0 1 0 0 0 0 0 0 1 0 0 0 0 0 0 0 0 2 0 1 0 1 0 1 0 1 2 0 0 0 0 0 3 1 0 1 0 0 1 4 0 0 0 0 0 0 0 0 0 0 0 1 0 0 0 0 0 0 1 0 0 0 0 0 0 0 3 0 0 0 0 0 1 1 1 0 0 0 0 0 0 0 0 0 0 1 0 0 1 0 0 0 0 0 0 0 0 0 0 0 0 0 0 0 0 0 0 0 0 0 0 0 0 0 0 0 1 0 0 0…
2 0 5 0 1 0 2 3 1 3 0 0 0 0 0 0 2 0 1 0 1 0 0 0 1 0 4 0 1 0 0 0 0 0 0 0 0 0 0 0 0 1 0 0 2 0 2 1 0 3 0 0 0 0 0 0 0 0 0 0 0 0 0 0 0 0 0 1 0 0 0 0 0 0 0 0 2 0 0 0 0 1 0 0 0 0 0 0 1 0 0 0 0 0 0 0 0 1 0 1 0 2 1 0 0 0 0 1 0 0 0 0 0 0 0 2 0 0 0 0 2 0 0 0 0 0 0 0 1 0 0 2 0 0 0 0 0 0 1 0 0 0 0 0 0 0 4 1 1 0 0 0 0 3 0 0 0 0 0 1 0 0 1 0 0 0 1 1 0 0 0 0 0 0 0 0 1 0 1 0 0 0 0 0 0 0 0 0 0 0 0 0 0 0 0 0 0 0 1 0…
0 1 5 0 1 0 1 2 3 6 0 0 0 0 0 0 0 0 0 0 3 0 0 0 1 0 0 0 0 0 0 0 0 0 0 0 0 0 0 0 0 5 0 0 0 0 1 0 0 2 0 0 1 0 1 1 0 0 0 0 0 0 0 0 0 0 0 0 0 0 0 0 0 0 0 1 0 0 0 0 0 0 0 0 0 0 0 0 0 0 0 1 0 0 0 0 0 0 0 0 1 3 4 0 0 2 0 0 0 0 0 0 0 0 0 0 0 0 0 0 5 0 0 0 0 0 0 0 0 1 0 1 0 0 0 0 1 1 1 0 0 0 0 1 0 1 0 1 0 0 0 0 2 3 0 1 0 0 0 0 0 0 0 0 0 1 1 0 0 0 0 0 0 0 0 0 2 0 1 0 0 0 0 1 0 0 0 0 0 0 0 0 0 0 0 0 0 0 1 0…
0 2 1 0 0 1 1 1 0 2 0 0 0 0 0 0 0 0 3 0 1 0 0 0 0 0 0 2 0 0 0 0 0 0 0 0 0 0 0 0 2 4 0 1 2 3 0 0 0 2 0 0 3 1 2 0 0 0 0 0 0 0 0 0 0 0 0 0 0 0 0 2 0 1 0 0 0 0 0 0 0 0 0 2 0 1 0 0 0 0 0 0 0 0 0 0 0 0 4 0 0 7 3 1 0 0 0 0 0 0 0 0 0 0 0 0 0 0 0 0 2 0 0 0 0 0 0 0 0 1 1 0 0 0 0 0 0 2 0 0 0 0 0 0 0 0 0 1 0 0 0 0 3 1 2 0 0 0 0 0 0 0 0 0 0 0 0 0 0 0 0 0 0 0 0 0 1 0 0 0 0 0 0 0 0 1 0 0 0 0 0 1 0 0 0 0 0 0 0 0…
0 1 0 1 1 1 0 0 1 1 0 1 5 0 1 0 0 0 2 0 2 0 0 0 0 0 0 0 0 0 0 0 0 0 0 0 0 0 0 0 1 1 0 0 0 3 3 0 0 0 0 0 4 0 1 1 1 0 0 0 1 0 0 0 0 1 0 1 0 0 0 1 1 0 0 0 0 0 1 0 0 0 1 0 0 2 1 0 0 1 0 0 0 0 1 0 0 0 0 0 0 1 5 2 1 0 0 1 0 0 0 0 0 0 0 0 1 0 0 0 0 0 0 0 0 0 0 0 0 1 0 0 1 0 4 0 1 1 1 0 1 0 2 0 1 1 0 1 0 0 0 0 1 0 1 1 0 0 0 0 0 0 0 0 0 0 1 0 0 0 0 0 0 0 1 1 0 0 0 0 0 0 0 0 0 0 0 0 0 0 0 1 0 0 0 0 0 0 0 0…
1 5 1 0 6 1 0 0 0 2 0 1 1 0 1 1 0 0 1 0 1 0 1 0 0 0 0 1 1 0 0 0 0 0 0 0 0 0 0 0 3 0 0 0 0 1 1 0 0 0 0 0 2 2 0 0 0 0 0 0 0 1 0 0 0 0 0 0 0 0 0 1 0 1 0 0 0 0 0 0 0 0 0 0 0 0 0 0 1 0 0 0 0 0 0 0 0 0 0 0 0 3 4 1 3 0 0 0 3 0 0 0 0 0 0 0 0 0 0 0 0 0 0 0 0 0 0 1 0 1 0 0 0 0 1 0 2 0 0 0 1 2 2 1 0 0 0 2 0 1 1 2 0 0 1 0 0 0 0 0 0 0 0 4 0 2 0 0 0 0 0 0 0 0 0 1 0 0 0 0 0 1 0 0 0 0 0 0 0 0 0 0 0 0 0 0 0 0 1 0…
0 2 0 3 6 1 0 1 0 1 2 0 0 2 1 2 0 0 0 0 0 0 2 0 0 0 0 0 0 0 0 0 0 0 0 0 0 0 0 0 0 0 0 0 0 1 0 0 0 0 0 1 0 0 0 1 0 0 0 0 0 1 0 0 0 0 0 0 0 0 0 0 0 1 1 0 0 0 0 0 0 0 0 0 0 0 0 0 0 2 0 1 0 1 1 0 0 0 0 1 0 0 2 0 2 0 0 0 2 0 0 0 0 0 1 0 0 0 0 0 0 0 0 1 1 1 0 0 0 3 0 0 0 0 1 1 1 0 0 2 2 0 4 2 2 1 0 1 3 0 0 0 0 0 0 0 0 0 1 0 0 0 0 1 0 0 0 0 1 0 0 0 0 0 0 3 0 0 0 0 0 1 0 0 0 0 0 0 0 0 0 0 1 0 0 0 0 0 0 0…
0 1 1 6 2 0 1 0 0 0 1 1 0 1 0 1 0 1 1 0 0 1 4 0 1 0 3 0 0 0 0 0 0 0 0 0 0 0 0 0 0 0 0 0 0 0 0 2 0 0 0 2 2 0 0 0 0 0 0 0 0 0 0 0 1 0 0 0 0 0 3 0 0 1 0 0 0 2 0 2 0 2 1 1 0 0 3 1 1 0 0 0 2 0 0 0 0 1 1 0 1 0 1 0 0 0 0 0 1 0 0 1 0 0 1 0 2 0 0 1 0 1 0 0 0 2 0 0 0 1 1 1 1 0 1 0 2 1 0 2 2 3 3 3 1 1 0 4 0 1 2 2 0 1 0 0 0 0 0 0 0 0 2 0 3 1 0 1 0 0 0 0 0 0 1 1 0 0 2 1 0 0 0 0 0 1 0 0 1 0 1 0 2 0 0 0 1 1 0 0…
0 3 3 4 1 0 0 0 0 2 2 0 1 0 1 3 1 0 0 0 1 0 5 0 1 0 2 1 1 0 2 0 0 0 0 1 0 0 0 0 0 1 1 0 0 0 0 0 0 0 1 4 1 0 0 0 0 0 0 0 0 0 0 0 2 1 0 1 1 0 0 0 0 1 0 2 0 0 1 0 1 2 2 3 1 2 0 0 1 2 0 0 2 2 1 1 1 0 1 1 2 0 1 0 0 1 0 2 2 3 0 0 0 1 2 0 0 5 0 0 1 0 1 3 3 1 1 2 1 1 1 1 2 2 1 1 4 1 1 3 2 3 4 3 1 2 1 1 2 2 4 4 1 1 2 0 3 1 0 0 2 0 2 1 1 2 0 2 0 1 0 0 1 1 0 0 2 0 1 1 0 3 0 0 0 0 0 1 1 0 1 2 0 0 0 1 0 1 0 0…
0 2 2 1 1 0 0 0 1 2 1 0 0 1 1 2 0 0 1 0 0 0 4 0 1 0 2 0 2 1 1 0 0 0 1 2 0 1 0 0 2 0 2 1 2 1 0 0 0 0 0 1 0 0 0 0 2 0 1 0 0 0 0 0 2 1 4 1 2 2 2 2 2 3 0 0 2 5 0 2 1 1 2 1 0 1 2 0 3 4 1 0 2 1 2 1 0 0 1 0 0 0 1 0 1 1 0 1 0 2 1 1 1 3 2 1 0 0 0 2 2 5 1 0 0 1 2 4 1 1 1 2 7 4 2 3 2 2 6 2 1 2 1 1 3 1 2 1 3 1 1 5 0 1 0 1 1 0 0 0 0 0 0 0 1 1 0 0 0 1 0 0 0 2 2 2 0 1 0 0 1 2 1 2 2 2 1 2 2 1 3 3 1 2 0 0 1 1 0 0…
1 2 0 3 2 0 1 0 0 1 0 1 0 0 0 1 0 2 3 0 1 2 2 0 0 0 1 1 0 0 1 0 0 0 2 1 0 2 2 0 1 1 2 3 0 0 0 0 0 0 0 1 0 0 0 0 2 3 0 0 0 0 0 1 1 0 2 2 1 1 2 1 1 3 0 0 2 2 2 1 1 0 1 1 0 2 0 2 1 0 2 1 3 1 2 0 1 0 0 1 1 0 1 0 0 0 0 0 1 1 1 0 1 0 1 2 1 1 0 0 0 0 1 0 1 0 0 2 3 0 1 1 1 0 2 2 3 1 1 0 0 0 3 0 5 1 0 1 1 2 0 2 0 0 0 0 2 0 0 2 1 1 1 0 0 0 2 2 0 0 2 0 1 1 2 2 0 0 0 0 1 0 0 1 0 1 0 1 1 0 0 0 0 1 2 1 1 0 0 1…
0 0 0 0 0 0 0 0 0 3 0 0 2 0 0 0 0 0 0 0 0 1 1 1 2 0 0 0 0 1 0 0 0 0 3 2 0 3 3 0 3 0 3 0 2 0 0 0 0 0 0 0 0 1 0 0 1 3 1 0 1 0 0 0 0 0 1 0 0 0 0 0 0 0 0 0 1 2 0 0 0 0 0 0 1 1 1 3 0 1 1 1 1 0 0 1 0 0 0 0 3 0 0 0 0 1 1 0 0 0 0 0 0 0 1 1 2 1 1 0 0 0 0 1 0 0 3 1 0 0 1 0 0 0 0 0 0 1 0 2 1 0 0 1 0 0 0 0 1 1 1 0 1 1 1 0 0 0 0 0 1 2 0 0 0 0 0 0 0 0 0 0 3 0 0 1 1 0 1 1 0 1 0 2 1 0 1 2 1 1 0 0 0 0 0 1 0 0 0 0…
0 0 1 0 0 0 0 0 0 3 0 0 0 0 0 0 1 0 0 0 2 0 2 1 0 0 0 0 0 0 0 0 0 0 3 0 0 2 3 0 4 0 9 0 4 1 0 0 0 0 1 0 0 2 0 5 0 2 0 0 2 1 0 0 0 0 1 0 0 0 0 0 0 0 0 0 3 3 0 0 0 0 1 0 0 0 0 1 0 3 3 1 0 1 0 0 0 0 0 1 2 0 0 0 1 0 0 0 0 0 0 0 0 0 1 0 0 1 0 3 0 0 0 1 0 0 1 1 0 0 1 0 0 0 3 0 0 0 0 0 0 0 0 0 1 1 0 1 0 1 0 0 0 1 2 0 0 0 2 1 0 1 0 0 0 1 0 0 0 0 0 0 0 0 0 0 0 0 2 1 0 1 0 1 0 0 1 1 0 0 0 1 0 0 0 0 0 0 0 0…
1 0 0 0 0 0 0 0 0 2 0 0 0 0 0 1 2 0 0 0 1 3 0 0 0 0 0 0 0 0 0 0 0 1 2 0 0 0 1 0 4 3 3 0 4 2 0 0 0 0 0 1 0 2 0 3 0 3 1 0 0 1 0 0 0 0 0 0 0 0 0 0 0 0 0 0 0 1 1 0 2 2 0 0 0 0 0 0 0 2 1 4 0 0 0 0 0 0 0 0 0 0 0 0 0 0 0 0 0 0 0 0 1 0 3 0 0 0 1 1 0 0 0 1 0 0 2 2 0 1 1 1 0 0 0 0 0 0 0 0 0 0 1 0 0 0 0 0 0 0 1 1 1 3 1 0 0 0 1 1 1 0 0 0 0 2 1 0 0 0 0 0 1 1 0 0 0 0 2 0 0 1 2 0 0 0 0 1 1 0 0 1 0 0 0 0 0 0 0 0…
0 0 0 0 0 0 0 0 4 1 3 0 0 0 0 0 0 0 0 1 0 5 0 0 0 0 0 1 0 1 0 0 2 1 0 0 0 0 1 1 1 4 1 0 4 2 0 0 1 0 0 0 0 0 1 0 3 1 4 1 0 0 0 0 0 0 0 0 0 0 1 0 0 0 0 0 0 1 0 0 0 0 1 0 1 0 0 0 2 1 1 2 0 1 0 0 0 0 0 0 1 0 0 0 0 0 0 0 0 0 0 0 1 0 0 0 1 0 0 1 0 1 0 1 0 0 0 0 1 1 0 0 0 0 0 0 0 0 0 0 1 2 0 0 0 0 1 0 0 0 0 0 0 0 0 3 0 0 0 0 0 0 1 0 0 0 0 0 0 0 0 0 0 0 1 1 0 0 0 0 0 0 2 1 0 0 0 0 0 1 0 0 0 0 0 0 0 0 0 0…
0 0 0 0 0 0 0 0 5 0 1 0 0 0 0 2 1 0 0 1 2 3 6 0 0 0 0 0 0 5 0 0 3 2 1 0 1 1 1 2 0 0 2 3 3 1 0 0 0 0 0 0 0 0 2 0 0 1 1 1 0 0 0 0 0 3 0 0 0 0 0 0 0 0 0 1 1 1 0 0 2 0 1 0 1 0 0 0 1 1 2 0 1 0 2 0 1 0 0 0 0 0 0 0 0 0 0 0 0 0 0 0 0 0 1 0 0 0 0 1 0 0 0 1 0 1 0 0 0 0 0 0 0 1 0 0 0 0 0 0 1 0 0 0 1 0 0 0 1 0 0 0 0 0 1 0 1 1 0 0 0 0 0 1 0 0 0 1 0 0 0 0 0 0 2 0 0 0 0 1 0 0 0 0 0 0 0 0 1 0 0 0 0 1 0 0 1 0 0 0…
0 0 0 0 0 0 0 0 1 0 1 1 0 0 0 1 5 0 1 1 0 3 0 1 0 0 0 0 3 1 0 1 1 2 0 0 2 0 1 2 1 3 0 3 0 0 0 0 1 3 0 0 2 0 2 1 1 0 1 3 0 0 0 0 0 3 0 0 0 0 0 0 0 0 0 0 0 0 0 0 1 0 0 0 0 0 2 0 0 0 0 0 1 0 2 0 2 2 0 0 0 0 0 0 0 0 0 0 0 1 0 0 0 0 0 0 0 0 0 1 0 0 0 1 0 0 0 0 0 0 0 1 0 0 0 0 0 0 0 0 0 0 1 0 0 0 0 2 0 0 0 0 0 0 0 1 0 1 0 2 0 0 0 0 0 0 0 0 0 0 0 0 0 2 0 0 0 1 0 0 0 0 0 1 0 0 0 0 2 2 0 0 0 0 0 0 0 0 0 0…
0 0 0 0 0 0 1 0 0 0 0 1 0 0 1 2 0 1 0 0 1 0 3 3 0 0 1 0 1 3 1 1 0 4 0 0 0 1 0 2 0 2 0 1 1 1 0 0 2 0 0 0 0 0 2 0 3 1 0 1 0 0 0 0 1 4 0 0 0 0 0 0 0 0 0 0 0 0 0 0 2 0 3 0 0 0 4 0 0 0 0 0 0 0 2 1 1 1 0 0 0 1 0 0 1 0 0 0 0 0 0 0 0 0 0 0 0 0 0 0 0 0 0 0 0 1 0 0 1 0 1 0 0 0 0 0 0 0 0 0 3 0 0 0 1 0 1 0 0 1 1 0 0 1 1 2 0 2 0 0 0 1 0 0 0 0 0 0 1 1 0 0 1 0 0 1 0 2 0 0 0 0 0 0 0 1 1 0 1 0 0 0 0 0 0 0 0 0 0 0…
0 0 0 0 0 0 0 0 1 0 0 0 1 0 0 0 0 0 0 0 0 1 0 0 1 0 2 0 1 0 0 0 0 1 0 0 1 0 0 1 0 0 0 0 0 5 0 0 0 0 0 0 0 0 0 0 0 0 0 0 0 0 0 5 0 0 1 0 0 0 0 0 0 1 0 0 0 0 0 0 0 1 0 0 1 0 0 0 0 0 0 0 0 1 0 0 0 0 0 0 0 0 0 0 0 0 0 0 0 0 0 0 1 0 0 0 0 0 0 0 2 0 0 1 0 0 0 0 0 0 0 0 0 0 0 0 0 0 0 0 0 0 1 0 0 0 1 0 0 2 0 0 2 0 0 1 0 0 0 0 0 2 0 0 0 0 0 1 0 0 0 0 0 0 0 0 0 1 0 0 0 0 0 0 1 1 0 0 0 0 1 0 0 0 0 0 0 0 0 0…
0 0 0 0 1 0 0 0 1 0 0 2 1 0 0 1 0 0 0 0 0 0 1 0 5 1 1 0 1 0 0 1 2 0 1 0 0 0 0 0 0 3 0 0 0 2 0 2 0 0 1 1 0 0 0 1 1 0 0 0 1 0 0 0 0 0 2 0 0 0 1 0 0 0 0 0 1 1 1 1 0 1 4 0 4 0 0 0 0 0 0 0 2 0 0 0 0 0 0 0 0 0 0 0 0 0 0 0 0 0 0 0 0 0 0 0 0 0 0 0 1 1 0 0 0 0 0 0 1 0 0 1 0 0 0 0 0 0 0 1 0 0 0 0 0 0 0 0 0 0 0 0 0 0 0 0 0 0 0 1 0 0 0 0 0 0 0 0 0 2 0 0 0 1 0 0 1 0 0 0 1 0 0 0 0 1 0 0 0 0 0 1 0 0 0 0 0 0 1 0…
0 0 0 0 0 0 0 0 1 2 0 1 0 0 2 0 0 0 0 1 2 0 0 4 4 0 1 0 1 0 0 1 0 0 2 0 0 0 0 0 0 1 1 0 0 0 0 0 0 1 0 2 0 0 0 0 0 1 0 0 1 1 0 2 0 2 0 1 2 0 1 0 0 0 0 0 0 0 0 3 0 4 0 0 0 0 0 0 0 0 0 0 0 0 0 0 0 0 0 1 0 0 0 0 0 0 0 0 0 0 0 0 0 0 0 0 0 0 0 0 2 0 0 0 0 0 0 0 0 0 0 2 0 0 0 0 0 0 0 0 0 0 0 0 0 0 1 0 0 0 0 0 1 0 0 1 0 0 0 2 0 0 0 2 1 0 0 2 0 0 0 0 0 0 0 0 0 0 0 0 0 0 2 0 0 1 0 0 0 0 0 0 0 0 0 0 1 0 0 0…
0 0 0 0 1 0 0 1 0 1 1 2 2 0 2 0 0 1 0 3 1 0 0 0 0 1 1 2 0 0 2 3 0 0 1 2 0 0 0 1 0 1 0 0 0 0 1 0 0 1 1 1 0 0 4 0 0 0 0 0 0 2 0 0 0 0 0 0 0 0 0 0 0 0 2 0 0 0 1 0 1 1 0 0 0 4 0 0 0 0 0 0 0 0 1 0 0 0 0 1 0 0 0 0 0 0 0 0 0 0 0 0 0 0 0 0 1 0 0 0 1 0 0 0 0 0 0 0 0 0 0 4 0 0 0 0 0 0 0 0 0 0 0 0 0 0 0 1 1 2 0 0 0 0 0 1 2 0 0 0 0 0 0 0 0 1 1 2 0 0 1 0 0 0 3 0 0 0 0 0 0 1 0 0 0 0 0 1 0 0 0 0 0 0 0 0 1 0 0 1…
1 0 0 0 0 0 0 0 0 3 1 1 1 0 0 1 0 0 0 0 0 0 0 0 0 2 0 1 1 0 0 2 0 0 1 1 0 0 0 1 0 1 0 0 0 0 0 0 0 0 1 1 1 0 4 0 0 0 0 0 0 0 1 0 0 1 0 0 1 0 0 2 0 0 1 0 0 0 0 0 0 1 0 0 0 2 0 0 0 0 0 0 0 0 0 0 0 0 0 0 0 2 1 0 0 0 0 0 0 0 0 0 0 0 0 0 1 0 0 0 0 0 0 0 1 0 0 0 0 0 0 0 0 0 0 0 0 0 1 0 0 0 0 0 0 0 0 1 0 1 1 0 0 0 0 0 0 0 0 2 0 0 1 0 0 0 2 1 0 0 0 0 0 0 1 0 1 0 0 0 0 0 0 0 0 1 0 0 0 0 0 0 0 3 0 0 0 0 0 0…
0 0 0 0 2 0 0 0 2 0 1 2 0 3 2 0 0 0 1 0 0 0 0 0 2 3 1 1 0 0 0 3 0 0 0 0 0 1 0 0 0 1 0 0 0 2 1 0 0 3 1 0 0 0 2 0 0 0 0 0 0 1 0 2 0 0 0 0 0 0 0 2 0 0 0 0 0 0 0 0 0 1 0 0 0 3 0 0 0 0 0 0 0 0 0 0 1 0 0 0 0 1 0 0 0 0 0 0 0 0 0 0 0 0 0 0 0 0 0 0 0 0 0 0 0 0 0 0 0 0 0 0 0 0 0 0 0 0 1 0 0 0 0 0 0 0 0 0 0 0 0 1 0 0 0 0 0 0 0 2 0 0 1 1 1 2 0 1 0 0 1 0 0 0 0 1 0 1 0 0 0 0 0 0 0 0 0 0 0 0 0 0 0 0 0 0 0 0 0 0…
0 0 0 0 0 0 0 0 4 0 0 3 0 0 3 1 0 0 1 0 0 0 0 0 0 1 1 1 0 0 1 0 0 1 0 0 0 2 1 0 0 2 0 0 0 1 3 0 1 6 0 0 0 0 1 0 0 0 0 1 0 0 0 3 0 0 0 0 0 0 0 3 0 0 0 2 0 0 0 0 0 1 1 0 0 1 0 0 0 0 0 0 0 0 1 0 0 0 0 0 0 0 1 0 0 0 0 0 1 0 0 0 0 0 0 0 0 0 0 0 0 0 0 1 0 0 0 0 0 0 0 0 1 1 0 0 0 0 0 0 0 0 0 0 0 0 0 1 1 2 0 0 0 0 0 0 0 0 0 1 0 0 0 0 0 0 2 0 0 0 0 0 0 0 2 1 1 2 1 1 0 0 0 1 3 0 0 0 1 1 0 0 0 0 0 0 0 0 0 0…
0 0 0 0 1 0 1 0 1 0 0 0 0 0 1 0 0 0 6 0 0 1 1 1 0 1 0 0 0 1 0 0 0 1 0 1 1 1 1 1 0 1 0 0 0 0 0 0 0 2 0 0 0 0 0 0 1 0 0 0 0 0 1 0 1 0 0 0 0 0 0 1 0 0 0 3 0 0 0 2 0 0 0 0 0 0 1 0 0 0 0 0 1 0 0 0 0 0 0 1 0 0 0 0 0 0 0 0 0 0 0 0 0 0 0 0 0 0 0 0 0 0 1 0 0 0 0 0 0 0 2 0 1 0 0 0 0 0 0 0 0 0 0 0 0 0 0 0 1 0 0 0 0 0 0 0 0 0 0 1 0 1 0 0 0 0 1 0 0 0 0 0 0 0 1 1 0 2 1 1 0 0 0 0 0 0 0 0 0 2 0 1 2 0 0 0 2 0 0 1…
0 0 0 0 0 0 4 0 0 0 1 0 0 2 1 0 0 0 1 0 4 1 0 1 0 1 1 1 0 0 0 2 0 1 0 0 2 1 1 1 0 0 0 0 0 0 0 0 0 0 0 0 1 2 0 0 1 0 0 1 0 0 2 1 4 0 0 0 0 0 0 0 0 0 2 0 0 0 0 0 0 0 0 0 0 0 1 0 0 0 0 0 0 0 0 0 0 0 0 0 0 0 0 0 0 1 0 0 0 0 0 0 0 0 0 0 0 0 0 0 0 0 0 0 0 0 0 0 0 0 0 0 0 0 0 0 0 0 0 0 0 0 0 0 0 0 0 0 0 0 0 1 0 0 0 0 1 0 0 0 0 1 0 0 0 1 0 0 0 1 0 0 0 0 0 1 0 0 1 0 3 0 1 0 0 0 1 1 0 0 0 1 0 0 0 0 0 1 0 0…
0 0 0 0 0 0 1 0 0 0 0 0 0 1 1 1 0 0 1 0 4 1 2 0 0 2 2 3 0 0 0 1 0 1 0 0 0 1 1 0 0 0 0 0 0 0 2 0 0 0 0 0 0 2 0 0 0 0 0 2 0 0 0 0 3 0 0 0 0 0 0 0 0 0 1 0 0 0 0 0 0 0 0 0 0 0 0 0 0 0 0 0 0 0 0 0 0 0 0 0 0 0 0 0 0 2 0 0 0 1 0 0 0 0 0 0 1 0 0 0 0 1 0 0 0 0 0 0 0 0 0 0 1 0 1 0 2 0 0 0 0 0 0 0 0 0 0 0 0 0 0 0 0 0 0 0 0 0 0 0 0 1 0 0 0 0 0 0 1 0 0 2 0 0 0 0 0 0 3 2 1 0 3 1 2 0 1 0 0 0 0 1 2 0 1 1 0 0 0 0…
0 0 0 0 0 2 0 1 0 2 0 0 0 1 1 0 0 0 0 0 1 0 1 0 1 0 1 2 0 0 0 1 0 0 0 0 0 0 0 1 1 0 0 0 0 0 1 0 1 0 0 0 3 0 0 0 0 0 0 0 0 1 0 1 0 0 0 0 0 0 0 0 0 0 1 0 0 0 0 0 0 0 0 0 0 0 0 0 0 0 0 0 0 0 0 0 0 1 1 0 0 0 0 0 0 0 0 0 1 0 0 0 0 0 0 0 0 0 0 0 0 0 0 0 0 0 0 0 1 0 0 0 2 0 0 0 1 0 0 0 0 0 0 0 0 0 0 0 0 0 0 0 0 0 0 0 0 0 0 0 0 1 0 0 0 0 0 0 0 0 0 1 0 0 0 0 0 1 7 2 2 0 1 0 1 0 0 0 2 0 0 4 2 0 0 0 0 0 0 0…
0 0 0 0 0 0 0 0 1 2 0 0 0 0 1 0 0 0 5 0 1 1 1 0 0 0 0 0 0 0 3 2 0 0 0 0 1 0 0 0 0 0 0 0 0 0 2 1 4 0 0 2 3 1 0 1 0 0 0 0 0 0 0 0 3 0 0 1 0 0 0 0 0 0 0 0 0 0 0 1 0 1 0 0 0 0 0 0 1 1 0 0 0 0 0 4 0 0 0 0 0 0 0 0 0 0 0 0 0 0 0 0 1 1 0 0 0 0 0 0 0 0 0 0 0 0 0 0 0 0 0 0 0 0 0 0 0 1 0 0 0 0 0 0 0 0 1 0 0 0 0 0 0 0 0 0 1 1 0 0 0 0 0 0 0 0 0 0 0 0 0 0 0 0 0 0 0 1 2 3 0 3 0 0 0 0 0 0 5 0 0 0 0 0 0 1 0 0 0 0…
0 0 0 0 0 0 0 0 0 1 0 0 0 0 0 0 1 0 4 1 0 0 0 0 0 1 0 1 0 0 3 0 0 0 0 0 0 0 0 0 0 0 0 0 0 0 0 0 0 0 0 0 0 0 0 0 0 0 0 0 0 0 4 0 1 0 0 0 0 0 0 0 0 2 0 0 0 0 0 0 0 0 0 0 0 0 0 0 0 0 1 0 0 0 0 0 0 0 0 0 0 0 0 0 0 0 0 1 0 0 0 0 0 0 0 0 0 0 0 0 0 0 1 0 1 0 0 0 0 0 0 0 0 0 1 0 0 1 0 0 0 0 1 0 0 0 1 0 0 1 0 0 1 0 1 0 0 1 1 0 0 0 0 0 0 0 0 0 0 0 0 0 0 0 0 0 0 1 1 1 1 3 0 0 0 0 0 0 3 0 0 0 0 0 0 4 0 0 0 0…
0 0 0 0 0 0 0 0 0 2 0 1 0 0 1 1 1 0 3 1 0 0 1 0 0 0 1 0 0 0 1 0 0 0 0 0 0 0 0 0 0 0 0 0 0 0 0 1 0 0 0 1 2 0 0 0 1 0 0 0 0 0 0 0 0 0 0 0 0 0 0 0 0 1 0 1 0 0 0 1 0 0 0 0 0 0 0 0 0 0 1 0 0 0 0 2 0 0 0 0 0 0 0 0 0 0 0 0 0 0 0 0 0 0 0 1 0 1 0 0 1 0 0 0 1 0 0 0 0 0 0 0 0 0 3 0 0 2 0 0 0 0 0 0 0 0 0 1 0 0 0 0 0 0 0 0 0 0 1 0 0 0 1 0 0 0 0 0 0 0 2 0 0 0 0 0 0 0 0 0 1 0 0 0 1 0 0 0 0 0 0 1 0 0 1 1 0 0 0 0…
0 0 0 0 0 0 0 0 0 0 0 0 0 0 3 0 2 0 3 1 0 0 0 1 0 0 3 0 0 0 0 0 0 0 0 0 0 0 0 0 0 0 0 1 0 0 0 0 0 0 1 3 2 0 0 0 1 0 0 0 1 0 0 1 0 0 0 0 0 0 0 0 0 0 0 1 0 1 0 0 0 0 0 0 0 0 0 0 0 0 1 0 0 2 0 0 0 0 0 0 0 0 0 0 0 0 0 0 0 0 0 0 0 0 0 4 1 0 0 0 0 0 0 0 1 0 0 0 0 0 0 0 0 0 0 1 0 0 0 0 0 1 0 0 0 0 0 0 0 3 0 0 0 0 0 0 0 1 0 0 0 0 1 0 0 0 0 0 2 0 1 2 1 2 1 0 0 0 1 0 0 0 0 0 0 0 0 0 1 2 0 3 1 2 2 0 0 0 1 0…
0 0 0 0 0 0 0 0 2 0 0 0 1 0 1 3 4 0 3 0 0 2 0 0 0 0 2 0 0 0 0 1 0 0 1 0 0 0 0 0 0 0 0 0 0 0 0 0 0 0 3 3 2 0 0 2 0 0 0 0 0 0 0 0 0 1 2 0 0 0 0 0 0 0 0 0 0 0 0 0 0 0 0 0 0 0 1 0 0 0 0 0 0 0 0 0 0 0 0 0 0 0 1 0 0 0 0 0 0 0 0 0 0 0 0 0 1 0 0 0 0 0 0 0 0 1 0 0 0 0 0 0 0 0 0 0 0 0 0 0 0 2 0 0 0 0 0 0 0 2 0 0 0 0 0 0 0 0 1 0 1 0 0 0 0 0 0 0 0 0 1 2 0 3 1 1 0 0 0 0 0 0 0 0 0 0 1 0 2 1 0 1 0 3 0 0 1 0 0 0…
0 0 0 0 0 0 1 0 0 1 0 0 0 0 1 1 4 0 2 1 0 1 0 1 0 2 2 0 2 0 0 0 0 0 0 0 2 0 0 0 0 1 0 0 0 0 0 1 0 1 1 0 0 0 1 0 0 0 0 0 0 0 0 0 0 0 1 0 0 0 2 0 0 0 0 0 0 1 0 0 0 0 0 0 0 1 0 0 0 0 0 0 0 1 0 0 0 1 0 0 0 0 0 0 1 0 0 0 0 0 0 0 0 0 0 1 2 0 0 0 0 1 0 0 0 0 0 0 0 0 0 0 1 0 0 0 0 0 0 2 1 0 1 0 0 0 0 0 0 0 0 0 0 0 0 0 0 0 0 0 0 0 2 0 1 0 0 0 0 0 0 2 1 0 0 0 0 0 0 0 0 1 0 0 0 0 0 0 0 2 0 0 0 1 0 0 1 1 0 0…
0 0 0 0 0 0 0 3 0 0 0 0 0 0 0 0 1 0 0 0 0 0 3 0 0 0 0 0 1 0 0 0 0 0 0 0 0 0 0 0 0 0 0 0 0 0 0 2 0 0 1 0 0 0 0 0 0 0 0 0 0 0 0 0 0 1 0 0 0 0 1 0 0 0 0 0 1 2 0 0 0 0 0 0 0 0 0 0 0 0 0 1 0 0 0 0 0 1 0 0 0 0 0 0 0 0 0 0 0 0 0 0 0 1 0 1 1 0 0 0 0 0 0 0 1 0 0 0 0 0 0 0 1 0 0 0 0 1 0 0 0 2 1 0 0 0 0 0 0 0 0 0 0 0 1 0 0 0 0 0 1 0 0 0 0 0 0 0 0 1 0 0 2 1 0 0 0 0 0 0 0 0 0 0 0 0 1 0 2 0 0 0 0 0 0 0 0 1 1 0…
0 0 0 0 0 2 0 0 0 0 0 0 0 0 0 1 0 0 1 0 0 1 1 0 2 0 0 0 2 0 1 0 0 0 0 0 0 0 0 0 0 0 0 1 0 0 0 0 0 0 0 0 0 0 0 0 0 0 0 0 1 0 0 0 0 0 0 0 1 0 0 0 1 1 0 0 0 0 0 0 1 0 0 0 1 0 0 0 0 0 0 2 1 0 0 0 0 3 0 0 0 1 0 0 0 0 0 0 0 0 0 0 0 2 0 1 3 0 0 1 0 0 0 0 1 0 0 0 0 0 1 0 0 0 0 0 0 0 2 0 0 0 1 0 0 0 0 0 0 0 2 0 0 0 0 0 0 0 0 0 0 0 4 0 0 0 0 1 0 1 0 0 0 0 0 1 0 0 0 0 1 0 0 0 0 0 0 1 1 0 0 0 0 0 0 1 2 0 0 1…
0 0 0 0 1 1 0 1 1 0 0 0 0 1 0 0 0 0 0 0 2 0 3 0 1 1 0 0 0 0 2 0 1 1 0 0 1 0 0 0 0 0 0 1 0 0 0 0 0 0 1 0 0 0 0 0 0 1 0 0 1 0 0 0 0 1 0 0 3 0 2 2 1 0 0 0 1 0 0 0 0 0 0 0 0 0 0 0 0 0 1 1 2 0 0 0 0 2 0 0 0 0 0 1 0 0 0 0 0 0 0 0 0 0 0 0 3 1 0 2 0 0 0 0 0 0 0 0 1 0 1 0 0 0 0 0 0 0 0 0 0 0 0 0 0 1 0 0 0 0 1 0 0 0 0 0 0 0 0 0 1 1 1 0 0 0 0 2 0 1 0 1 0 0 0 0 0 0 0 0 0 0 0 1 0 0 0 1 1 7 2 0 0 0 2 2 0 1 0 0…
0 0 0 0 4 3 1 1 0 0 1 0 0 2 0 0 0 1 0 0 0 0 1 0 0 0 0 0 1 0 0 1 0 1 0 0 2 0 0 0 0 0 0 0 0 0 0 1 0 0 0 0 0 1 0 0 1 0 0 1 4 0 0 0 0 0 1 1 0 0 0 2 2 0 2 0 0 0 0 2 1 0 0 0 1 0 0 0 0 0 1 0 1 0 0 0 0 0 0 0 0 0 0 0 1 0 0 0 0 0 0 0 0 0 0 0 1 0 1 0 0 0 0 0 0 0 0 0 0 0 1 0 0 0 0 0 0 0 0 0 0 0 0 0 1 1 0 0 0 1 0 0 0 0 0 0 0 1 0 0 0 0 1 0 0 0 0 1 0 0 2 0 1 0 0 1 0 0 0 0 0 0 1 1 0 1 0 7 0 1 1 0 0 0 4 3 0 0 0 1…
2 1 0 0 3 1 1 1 0 0 1 1 0 1 0 0 0 1 0 0 0 0 0 0 0 0 0 0 0 0 1 1 0 0 0 0 1 0 0 0 0 0 0 0 0 0 0 1 0 0 0 0 1 0 0 0 0 0 0 0 0 0 2 0 0 0 0 0 0 1 0 2 0 0 1 0 1 0 0 1 0 0 0 0 1 0 2 0 0 0 0 0 0 1 1 0 0 0 0 0 0 0 0 1 0 0 0 0 0 0 1 0 0 1 0 1 0 1 3 1 0 0 1 4 0 0 1 0 0 0 0 0 0 0 0 0 2 0 0 0 0 0 0 0 0 1 0 0 0 0 2 0 0 0 0 0 0 0 0 0 1 0 1 0 0 0 1 0 0 1 2 1 0 0 0 0 0 0 0 0 0 0 1 0 0 0 0 1 0 3 0 0 0 1 4 4 0 0 0 0…
1 1 0 0 3 3 1 0 0 0 0 1 0 0 0 0 0 0 0 0 0 0 0 0 0 0 0 0 0 0 1 2 0 0 0 0 0 0 0 0 0 0 0 1 0 0 0 0 0 0 0 0 0 0 0 0 0 0 3 1 0 0 0 0 0 0 1 1 0 0 0 2 0 1 0 0 0 0 0 0 0 0 0 0 0 0 1 0 0 1 1 0 0 0 0 0 0 0 0 0 1 0 0 0 0 0 0 0 0 0 0 1 0 3 0 0 0 1 0 0 0 0 0 2 0 0 0 0 0 0 3 0 0 0 0 2 0 0 0 0 0 0 0 0 0 0 0 0 0 2 0 0 0 0 0 1 3 4 0 0 0 2 0 0 0 1 2 0 0 0 1 1 0 0 0 1 0 0 0 0 0 0 0 1 0 0 0 3 0 0 0 0 0 3 2 1 0 1 0 0…
0 0 0 0 1 1 1 0 1 0 1 0 0 0 0 0 0 0 0 0 0 0 0 0 0 2 0 1 0 0 0 0 0 0 0 0 0 0 1 0 0 0 0 0 0 0 0 0 0 0 0 0 0 0 0 0 0 0 0 1 0 0 0 0 0 0 1 0 0 0 0 0 0 0 0 0 0 0 0 0 0 0 0 0 0 0 0 0 0 0 0 0 0 0 0 0 4 0 0 0 1 0 0 0 0 0 0 0 0 0 0 1 0 3 2 0 0 1 0 0 0 0 0 1 0 3 0 0 0 0 3 0 0 0 0 1 0 0 0 0 0 0 0 0 0 0 0 0 0 0 1 0 0 0 0 0 2 1 0 0 0 0 0 0 0 4 0 0 1 0 1 0 1 0 0 0 0 0 0 1 2 0 0 1 0 0 0 0 0 0 0 0 0 2 0 1 0 1 0 0…
0 0 1 2 2 0 1 0 0 0 0 0 0 0 0 0 0 0 0 1 0 0 1 0 0 0 0 1 0 2 0 0 0 0 0 0 0 0 2 0 0 0 0 0 0 0 0 0 1 0 0 0 1 0 1 0 0 0 0 2 0 0 0 0 0 0 2 0 1 0 0 0 0 0 0 0 1 0 0 0 0 0 0 0 0 1 0 0 0 0 0 0 0 0 0 2 1 0 0 0 1 0 0 0 0 0 0 0 0 0 0 0 0 3 5 0 0 1 0 0 0 0 0 1 0 2 2 0 0 1 0 0 0 0 0 0 1 0 0 0 0 0 0 0 0 1 0 1 0 0 3 0 0 0 1 0 0 3 0 0 0 0 0 0 0 3 1 0 1 0 0 2 2 0 0 0 0 0 0 0 1 0 0 0 0 0 0 1 0 3 0 0 0 0 0 0 0 0 0 0…
0 0 2 4 4 0 2 0 1 0 0 2 0 0 5 0 0 2 0 0 0 0 0 0 0 0 0 0 0 1 0 0 0 0 0 0 0 0 0 0 0 0 0 1 0 0 0 0 3 0 0 0 0 0 0 0 0 0 0 0 0 0 0 0 0 0 0 0 0 0 0 0 0 1 0 0 0 0 0 0 0 0 0 1 0 0 0 0 0 0 0 0 0 0 1 0 2 0 0 0 0 0 0 0 1 0 0 0 0 0 0 0 0 2 4 0 0 2 0 0 0 0 0 0 1 0 3 0 0 1 0 0 0 0 0 0 7 0 0 0 0 0 0 0 0 0 0 0 0 0 0 2 0 0 2 2 0 0 0 0 0 0 0 0 0 1 0 0 1 0 0 0 1 0 0 0 0 0 0 0 1 0 0 0 0 0 1 0 0 1 0 0 0 0 0 0 0 1 0 1…
0 0 3 0 1 1 2 0 1 0 0 1 0 0 0 0 0 1 0 0 0 0 0 0 0 1 0 0 1 1 0 0 0 0 0 0 0 0 0 0 0 0 0 0 0 0 0 0 4 0 0 0 0 0 0 1 0 0 0 0 0 0 0 0 0 0 0 0 0 0 0 0 0 0 0 0 0 0 1 0 0 0 0 1 0 0 0 0 0 0 0 0 0 0 0 0 0 0 0 0 0 0 0 0 3 0 0 0 0 0 0 0 0 1 1 0 0 0 0 0 1 0 1 3 3 0 1 0 0 1 1 1 1 0 0 0 1 1 0 1 0 0 1 0 0 1 0 0 0 0 1 0 0 0 0 1 0 0 0 0 0 0 0 0 1 0 0 2 1 0 0 0 0 0 0 1 0 0 0 0 0 0 0 0 0 0 1 0 0 1 0 0 1 1 0 0 0 0 0 0…
2 0 3 3 3 2 1 0 0 0 0 0 0 0 0 0 0 0 0 0 0 2 0 0 0 1 0 0 0 0 1 0 0 0 0 0 0 0 0 0 0 0 0 1 0 0 0 0 0 0 0 0 0 0 0 1 0 0 0 0 0 0 0 0 1 0 0 0 0 0 0 0 2 1 0 0 0 0 1 0 0 0 0 0 0 0 0 1 0 0 0 0 0 0 0 0 5 0 0 0 0 0 0 0 0 0 1 0 0 0 0 0 0 0 0 1 0 1 0 0 0 0 4 0 2 1 0 1 1 2 0 0 0 0 0 1 2 0 0 0 0 1 1 0 0 0 0 0 1 0 0 0 0 0 1 0 0 0 0 0 0 0 0 0 1 0 0 2 0 0 0 0 0 0 0 1 0 0 0 0 0 0 0 0 0 0 0 0 0 1 1 0 0 0 0 0 1 0 0 0…
4 0 2 0 2 0 2 0 0 0 0 3 0 0 0 0 0 0 0 0 2 0 0 0 1 0 0 0 1 0 0 0 0 0 0 0 0 0 0 0 0 0 1 0 0 0 0 0 0 1 0 0 0 0 0 1 0 0 0 0 0 0 0 0 0 0 0 0 0 0 0 0 0 0 0 0 0 0 0 0 0 0 0 0 0 0 0 0 0 4 0 2 0 2 0 0 2 0 0 0 0 0 0 0 0 0 1 0 0 0 0 0 0 0 0 3 0 0 0 0 1 0 3 1 3 0 0 0 1 0 0 1 3 0 0 0 0 0 1 0 0 0 0 0 0 0 0 0 1 0 0 3 0 0 0 1 0 0 0 0 0 0 2 1 4 0 1 1 2 0 1 0 0 0 0 1 1 0 0 1 0 0 0 0 0 0 0 0 0 0 4 0 0 0 0 0 0 0 0 0…
3 1 0 0 0 0 0 0 0 0 0 1 0 0 0 2 2 2 0 1 1 0 0 0 0 0 0 0 0 0 0 0 0 0 0 1 0 0 0 0 0 0 1 2 0 0 0 0 2 0 2 0 0 0 0 1 1 0 0 0 0 0 0 0 0 0 0 0 1 0 0 0 0 0 0 0 0 0 0 0 0 0 0 0 0 0 0 1 0 0 0 0 0 0 0 0 0 0 0 0 0 0 0 0 0 0 0 0 0 0 0 0 0 0 0 0 0 0 0 0 2 2 1 1 1 0 0 0 2 0 0 1 0 0 1 1 0 2 2 0 0 0 0 0 0 0 0 0 0 1 0 0 0 0 0 1 0 0 0 0 0 0 1 1 1 0 1 0 1 0 2 0 0 0 0 2 0 0 0 1 0 0 0 0 1 0 0 0 0 0 1 0 2 0 0 0 0 0 1 0…
2 1 3 1 0 0 1 0 0 0 0 2 1 0 0 1 2 0 0 0 0 0 0 0 1 0 0 1 1 0 0 0 0 0 0 0 0 0 0 0 0 0 0 0 0 0 0 1 0 0 0 0 0 0 0 0 0 0 4 2 1 0 0 0 0 0 0 0 0 0 0 0 0 0 0 0 0 0 0 0 0 0 0 0 0 0 0 0 0 0 0 1 0 2 0 0 0 0 0 0 0 0 0 0 0 0 1 0 0 0 0 0 2 0 0 1 0 0 0 0 4 1 1 0 1 0 1 0 4 0 0 0 0 0 0 3 0 3 2 0 0 0 0 0 0 0 0 0 0 2 0 2 0 0 0 0 0 0 0 0 0 0 1 1 1 0 0 0 0 0 0 0 0 0 0 2 0 0 0 0 0 1 0 0 0 0 0 0 0 0 1 0 0 0 0 0 2 0 0 1…
4 2 0 0 0 0 3 0 0 0 0 0 1 0 0 3 1 2 0 0 1 0 0 0 1 0 0 2 0 0 1 0 0 0 0 0 0 0 0 0 0 0 1 0 0 0 0 2 0 0 0 0 0 0 0 0 0 0 2 1 0 0 0 0 0 0 0 1 0 0 0 0 0 0 0 0 0 1 0 0 0 0 0 0 0 0 0 1 1 0 0 1 1 1 1 0 0 0 0 0 0 0 0 0 0 0 0 0 0 0 0 1 2 0 0 2 0 0 1 0 1 0 0 1 0 0 0 0 0 0 1 0 0 0 1 1 0 1 2 0 0 0 0 0 1 0 0 2 0 1 1 0 0 0 0 0 0 0 0 1 1 0 2 1 0 0 0 0 0 3 0 0 0 0 4 1 0 0 0 1 0 0 0 0 0 0 0 0 0 0 0 0 2 0 0 0 1 0 1 0…
1 2 1 0 0 0 1 0 0 0 0 0 2 0 0 0 1 1 0 2 0 0 0 0 1 0 0 1 2 3 0 0 0 0 0 0 0 0 0 0 0 0 1 0 0 0 0 0 0 0 4 0 0 0 0 0 0 1 3 0 0 0 0 0 0 0 0 2 0 0 1 0 0 0 0 0 0 0 0 0 0 0 0 1 0 0 0 0 0 0 0 0 0 2 1 0 0 0 0 0 0 1 0 0 0 0 0 0 1 1 0 0 5 0 0 0 0 0 0 0 0 1 0 0 0 0 0 4 1 0 0 0 0 0 1 1 0 1 0 1 1 0 1 3 1 0 0 0 0 2 3 0 0 1 0 0 0 0 0 0 1 0 0 3 0 0 0 0 0 2 0 0 0 0 0 0 0 2 0 0 0 0 0 0 0 2 0 0 0 0 0 2 0 0 0 0 1 0 0 0…
0 3 0 1 0 1 0 0 0 0 0 0 1 0 0 0 0 0 1 1 2 0 0 3 1 0 1 0 1 1 0 0 0 0 0 0 0 0 0 0 0 0 0 0 0 0 0 1 0 0 1 0 0 0 0 1 0 0 1 0 0 0 0 1 0 0 0 1 0 0 0 0 2 0 0 0 0 0 0 0 0 0 0 0 0 0 0 0 0 0 0 0 0 3 2 1 0 0 0 0 0 1 0 0 0 0 0 0 0 1 0 0 0 0 0 0 3 0 0 0 0 1 1 2 0 0 0 0 1 0 0 0 0 4 0 2 0 2 0 0 0 0 0 4 2 0 0 0 0 1 1 3 0 1 0 0 0 0 0 2 1 0 0 1 1 0 0 0 1 2 0 0 0 0 0 0 1 1 0 0 0 0 0 1 2 3 0 0 0 1 0 3 1 0 0 0 1 1 0 0…
0 6 0 1 0 0 0 3 1 0 0 0 0 1 0 1 0 0 5 0 1 0 0 3 2 0 1 0 3 0 0 0 0 0 0 0 0 0 0 0 0 0 1 0 0 1 0 0 0 0 5 0 0 0 0 0 0 1 0 1 0 0 0 0 0 0 0 1 0 0 0 0 0 0 0 1 1 0 0 0 0 0 0 0 0 0 0 1 0 1 0 0 2 0 0 1 0 1 2 0 0 0 0 0 0 0 0 0 0 1 0 2 0 0 0 0 1 0 1 0 0 0 0 1 1 0 0 3 1 0 1 2 1 0 0 1 0 2 0 0 2 1 0 3 5 0 0 0 0 0 0 0 1 0 0 0 0 0 0 2 0 0 0 0 3 0 0 1 1 2 0 0 0 0 0 0 0 2 0 1 0 0 0 1 1 1 0 0 0 0 0 1 2 0 0 4 1 1 1 0…
0 0 1 2 0 0 0 0 2 2 0 0 0 2 0 0 0 0 0 0 0 0 0 0 2 0 1 0 1 0 0 2 1 0 0 1 0 0 0 1 0 1 4 0 0 1 0 0 0 0 1 0 0 0 1 0 1 0 0 1 0 0 0 0 0 0 0 3 0 1 0 1 0 0 1 1 1 0 0 0 0 0 0 0 0 0 0 0 0 0 0 4 2 0 1 1 0 0 2 0 0 0 0 1 0 0 0 0 0 0 1 3 0 0 0 0 0 2 0 0 0 0 1 0 5 0 0 0 3 0 0 1 2 1 0 0 0 0 0 0 1 0 0 2 1 0 0 0 0 1 0 0 2 2 0 0 1 0 0 0 0 4 0 0 0 0 0 0 0 1 1 0 0 0 0 0 0 0 0 0 0 0 0 0 1 0 0 0 0 0 0 0 1 0 0 0 0 0 2 0…
2 1 0 0 0 0 0 1 1 0 0 0 0 1 0 0 0 1 0 0 2 0 0 0 0 0 0 0 2 0 0 1 0 0 0 0 0 1 0 1 2 0 0 0 0 2 1 0 0 0 2 0 0 0 2 0 0 3 0 1 0 0 0 0 0 0 0 1 0 0 0 2 2 0 0 2 3 0 0 0 1 0 0 0 0 0 0 0 2 0 1 1 0 0 0 4 0 0 4 1 0 0 0 1 1 0 1 0 0 1 0 0 0 0 0 0 0 1 0 0 0 1 0 0 3 0 0 2 2 0 0 0 6 2 0 0 2 1 0 0 1 2 0 1 0 0 0 0 0 1 0 0 1 2 0 0 1 0 1 0 0 2 0 0 0 1 0 0 0 1 0 0 0 1 0 0 0 0 0 1 0 0 0 0 1 0 0 0 0 0 0 1 0 0 0 4 3 0 0 1…
0 2 0 0 0 0 0 0 0 0 0 0 0 1 0 3 0 1 0 0 1 2 0 0 0 0 1 0 0 1 0 1 0 0 0 0 0 0 0 0 1 0 0 0 0 2 1 0 0 1 0 0 0 0 1 0 0 1 0 0 1 0 0 0 0 0 0 0 0 0 0 1 0 0 0 0 0 0 0 0 0 0 0 0 0 1 0 0 0 0 3 0 0 0 1 2 0 3 3 0 0 0 0 0 0 0 0 0 0 0 0 0 0 0 0 0 0 4 1 0 1 0 0 0 6 0 0 0 1 0 1 0 2 6 5 1 1 0 0 2 2 1 1 1 0 0 0 0 0 0 0 0 1 2 0 0 0 0 0 0 2 0 0 1 0 1 0 0 1 0 0 0 0 0 0 0 0 0 0 0 0 0 1 0 0 0 0 0 0 0 0 0 2 0 1 2 0 0 1 1…
0 3 0 0 0 3 0 1 0 0 1 0 0 0 2 5 1 1 0 0 0 0 0 0 0 0 1 0 0 0 0 0 0 0 0 0 0 0 0 0 2 0 2 1 1 0 0 0 0 3 0 0 0 0 0 0 0 1 0 0 0 3 0 0 1 0 0 0 0 0 0 1 3 0 0 1 0 0 0 1 0 0 0 0 0 0 0 0 1 0 0 0 0 0 1 1 0 1 1 0 0 0 0 0 0 0 0 0 0 0 0 0 0 0 0 0 0 0 0 0 0 0 0 0 1 0 0 1 1 1 1 1 0 0 1 0 0 0 0 3 5 2 1 0 0 1 0 0 1 0 0 0 0 3 0 1 0 0 2 0 2 0 0 0 0 1 0 0 0 0 0 0 0 1 0 0 0 0 1 0 0 0 0 1 2 0 0 0 0 0 0 2 3 0 2 1 4 1 0 3…
0 2 0 0 0 2 0 0 0 0 0 1 0 0 0 0 0 1 0 0 0 1 0 0 0 0 0 0 0 0 0 3 0 0 0 0 0 0 0 0 0 0 0 0 0 0 0 0 0 3 1 1 0 2 0 0 0 1 0 0 0 2 0 0 1 0 0 0 0 0 0 0 2 0 1 0 0 0 0 0 0 0 0 0 0 0 0 1 0 0 0 1 0 0 0 0 0 0 0 0 0 0 0 0 0 0 0 0 0 0 0 0 0 0 1 0 0 0 0 0 0 0 0 0 0 0 0 0 0 1 1 0 1 0 1 0 0 0 0 3 2 1 1 0 0 3 0 0 2 0 0 0 0 0 3 1 0 0 0 0 3 0 0 1 0 0 0 0 0 0 0 0 0 0 0 0 0 0 0 0 0 0 0 1 1 0 0 0 0 0 0 0 1 0 0 2 2 0 1 4…
0 1 0 0 0 4 0 0 1 0 0 1 0 1 2 0 0 0 0 0 0 1 0 0 0 0 0 0 0 0 0 1 1 0 1 0 0 0 0 0 1 1 0 8 0 0 0 0 0 0 0 2 3 2 0 0 0 1 0 0 1 1 0 0 1 0 0 1 1 0 0 0 1 0 3 0 0 0 0 0 0 0 0 0 0 0 0 0 0 0 0 0 0 0 0 0 0 0 0 0 0 0 0 0 0 0 0 0 0 0 0 0 0 0 0 0 0 0 0 0 0 0 0 0 4 1 1 0 0 0 1 1 1 0 1 0 0 0 0 0 1 1 1 1 2 3 0 1 1 1 0 0 3 1 4 6 1 0 0 0 2 0 0 0 0 0 2 0 0 0 0 0 2 0 0 0 0 0 0 0 0 0 0 0 0 0 0 0 1 0 1 0 1 0 0 0 0 0 1 4…
0 0 0 0 0 0 0 0 1 1 4 0 1 0 2 1 0 1 0 0 0 0 2 0 0 0 0 0 0 0 0 0 0 0 0 0 0 0 0 0 0 1 0 0 1 0 0 0 0 0 1 4 0 1 0 0 0 4 0 0 1 1 0 0 0 0 0 0 0 2 1 0 0 0 4 0 0 0 0 0 0 0 0 0 0 0 0 0 0 1 0 0 0 0 0 0 0 0 0 2 0 0 0 0 0 0 0 0 0 0 0 0 0 0 0 0 0 0 0 0 0 0 0 1 0 2 0 0 0 0 2 2 1 1 4 0 0 0 2 0 3 0 1 0 2 2 0 0 0 0 0 0 2 0 1 0 1 1 0 0 1 0 0 0 0 0 1 0 0 0 0 0 1 0 0 0 0 0 0 0 0 0 0 0 0 0 1 0 0 0 0 0 0 1 0 0 1 0 0 2…
0 0 0 0 0 2 0 0 0 1 4 0 1 0 0 0 2 0 0 1 0 0 1 0 0 0 0 0 1 0 0 1 0 1 0 0 0 0 0 0 0 1 0 0 0 0 0 0 0 0 0 5 0 1 0 1 0 5 0 0 0 1 0 0 0 0 2 0 0 3 0 0 0 1 2 0 0 0 0 0 0 0 0 0 0 0 1 0 0 0 0 0 0 0 0 0 0 0 0 1 0 0 0 0 0 0 0 0 0 0 1 0 0 1 0 0 0 0 0 0 0 2 0 2 1 2 2 0 0 0 1 1 1 1 1 1 0 0 1 0 1 0 1 0 1 1 0 1 1 0 0 0 1 0 0 2 3 2 0 0 0 0 0 1 0 0 0 0 0 0 0 0 1 0 0 0 0 0 0 0 0 0 0 0 0 0 0 0 2 1 2 0 0 3 0 0 0 0 0 2…
0 0 0 0 0 1 0 3 0 0 1 1 1 0 1 0 3 0 0 0 0 0 1 0 0 0 0 0 1 0 0 0 0 0 0 0 0 0 0 0 0 0 0 0 1 0 1 0 0 0 0 1 0 0 0 0 0 1 0 0 0 1 0 2 0 1 1 0 0 0 0 0 0 3 1 2 2 7 0 0 0 0 0 0 0 0 0 0 0 0 0 0 0 0 0 0 0 0 0 1 0 0 0 0 0 0 0 0 0 0 0 0 0 0 0 0 0 0 0 0 0 0 0 0 0 0 0 0 0 0 1 1 2 3 2 0 0 0 0 0 2 1 0 5 2 0 1 0 0 0 0 0 0 0 0 2 4 3 1 3 0 0 0 0 0 0 0 0 0 0 0 0 0 0 0 0 0 0 0 0 0 0 0 0 0 0 0 0 0 1 0 0 1 1 0 0 0 0 0 0…
0 0 1 3 0 0 0 2 1 0 0 0 0 0 4 0 0 0 0 0 0 0 1 0 0 0 0 0 0 0 1 0 0 0 0 0 0 0 0 0 0 1 0 0 2 0 1 0 0 0 0 0 0 0 0 2 0 0 1 1 0 1 0 2 0 0 1 1 0 0 3 0 0 2 0 1 0 2 0 0 0 0 1 0 1 0 0 0 0 1 0 0 0 0 0 0 0 0 0 2 0 0 2 0 0 1 0 0 0 2 0 0 0 0 0 0 0 0 0 0 0 0 0 1 0 0 1 1 1 0 0 0 0 0 0 2 0 0 0 0 1 0 1 0 0 2 1 2 0 0 0 0 0 0 3 2 3 0 3 2 0 1 0 0 0 0 0 0 0 0 0 0 0 1 2 0 0 0 0 0 0 0 0 0 0 0 0 0 0 0 0 0 0 1 0 0 0 0 1 0…
0 0 0 1 0 0 0 2 0 1 2 0 0 1 2 0 0 1 0 0 0 0 0 0 0 0 0 0 0 0 0 0 0 1 0 0 0 1 0 0 0 1 0 0 0 0 0 0 1 0 0 0 0 0 0 1 0 0 0 0 1 0 0 1 0 0 4 0 0 0 2 0 0 2 0 1 0 2 3 1 1 0 0 0 0 0 0 0 0 4 0 0 0 0 0 0 0 0 0 1 0 0 1 0 0 0 0 0 0 1 0 0 0 0 0 0 0 0 0 0 0 1 0 5 0 1 0 0 1 0 1 1 0 3 0 0 2 1 1 0 1 1 0 1 0 5 2 0 1 0 0 0 0 0 1 0 1 0 2 3 0 0 1 0 0 0 0 0 0 0 0 0 1 0 0 2 0 0 0 0 0 0 0 0 0 0 1 0 0 0 0 1 0 2 0 0 0 0 0 1…
0 0 0 1 0 1 4 2 5 0 1 0 1 0 2 0 0 1 0 0 1 0 0 1 0 1 0 0 0 0 0 0 0 2 0 2 0 0 0 0 0 0 0 0 0 0 0 0 0 0 0 0 0 0 0 2 2 0 0 0 0 0 0 1 0 3 2 0 0 0 5 0 0 1 0 0 1 1 0 0 0 0 0 0 0 0 0 0 0 1 0 0 1 0 0 0 0 0 0 1 0 0 0 0 2 1 0 0 1 0 0 0 0 0 0 0 0 0 0 1 0 2 0 2 0 0 0 2 0 0 0 1 0 1 0 3 1 3 0 0 0 0 0 3 1 1 7 0 1 0 0 2 0 0 6 0 1 1 0 1 0 0 1 0 0 0 0 0 0 0 0 0 0 0 0 0 0 0 0 0 0 0 0 0 0 0 0 1 0 2 0 0 0 0 0 0 0 0 0 0…
1 0 0 1 2 1 6 0 2 0 0 0 0 1 2 2 0 0 1 0 0 0 0 1 0 0 0 0 0 0 3 0 0 0 0 0 0 1 0 0 0 0 0 0 2 0 0 0 0 0 0 0 0 0 1 1 0 0 0 0 0 0 1 0 0 3 0 0 0 0 1 0 0 0 0 1 1 0 2 0 0 0 0 0 0 0 0 0 0 1 4 0 0 0 0 0 0 0 0 1 0 0 4 0 1 1 0 0 0 1 0 0 0 0 2 0 0 0 0 0 0 0 1 0 0 1 0 1 2 0 1 0 0 0 1 0 3 2 0 0 0 1 1 0 0 1 3 3 2 0 0 0 0 0 1 0 0 0 1 1 0 0 0 0 0 0 1 0 0 0 1 0 0 0 0 0 0 0 0 0 0 1 0 0 0 0 0 1 0 1 0 1 1 0 0 0 0 0 1 0…
1 0 0 0 1 4 1 0 0 6 0 0 0 1 1 4 0 1 0 0 0 0 0 0 0 0 0 0 0 0 1 0 1 2 0 0 0 4 0 0 0 0 0 0 1 0 0 0 0 0 0 0 0 0 0 1 0 0 0 0 0 0 0 0 0 4 0 0 0 0 1 0 0 1 0 0 2 1 2 0 0 0 0 0 0 0 0 0 0 1 3 0 0 0 0 0 0 0 0 0 0 2 0 0 2 0 0 0 0 0 0 0 1 0 3 0 0 0 0 0 0 1 0 2 0 3 0 0 1 0 1 2 0 0 1 0 0 1 0 0 0 0 1 0 1 1 2 0 0 0 0 1 1 0 2 0 0 0 1 0 0 0 0 1 0 0 0 0 0 0 0 0 0 0 0 0 0 0 1 0 0 0 0 0 0 0 0 0 0 1 0 0 0 0 0 0 0 0 2 0…
1 0 2 0 1 1 2 0 1 0 0 0 1 3 1 1 0 0 2 1 1 0 1 0 0 0 0 0 1 0 0 0 0 1 0 1 0 2 0 3 0 0 0 0 2 0 0 0 0 0 1 0 0 0 0 0 0 0 0 0 0 0 0 0 0 1 1 0 0 0 0 0 0 4 0 0 2 0 0 0 0 6 0 0 0 2 0 0 0 0 1 0 0 0 0 0 0 0 0 0 0 6 0 0 0 0 2 0 2 0 0 0 0 0 1 0 0 0 1 0 1 0 1 0 0 1 1 2 0 0 2 2 0 0 1 1 0 1 0 0 0 2 2 0 1 0 1 1 0 0 0 0 3 0 1 0 1 0 0 0 0 0 2 0 0 0 0 0 0 0 0 0 0 0 0 0 1 0 1 0 0 0 0 0 0 3 0 0 0 1 0 0 1 0 0 0 0 0 1 0…
0 0 4 1 1 0 1 0 0 3 0 1 0 3 0 0 1 0 1 4 0 0 1 0 0 0 0 0 0 0 0 0 2 2 1 3 0 3 0 0 0 0 0 0 0 0 0 0 1 0 3 0 0 0 0 1 0 0 0 0 0 0 0 0 0 1 0 0 0 0 0 0 0 1 0 0 1 0 0 3 1 2 0 0 2 1 0 0 0 0 0 0 0 0 0 0 0 0 0 0 0 2 2 0 1 0 3 0 2 0 1 0 0 4 1 0 0 0 0 0 4 1 3 1 0 1 1 4 0 0 0 2 0 0 0 5 1 1 0 2 1 2 2 0 0 0 0 0 0 0 1 0 2 1 0 0 0 0 0 0 0 0 2 0 0 0 1 0 0 0 0 0 0 0 0 0 0 0 0 0 0 0 0 0 0 1 0 0 0 0 0 0 0 0 0 0 0 0 0 0…
1 0 0 3 2 0 0 0 0 3 1 1 0 1 0 0 0 2 5 2 0 0 0 0 0 0 1 0 0 0 0 0 0 0 2 1 0 0 0 5 0 0 0 0 0 1 0 0 0 0 2 0 0 0 0 0 0 0 0 1 0 0 0 0 1 0 0 0 0 0 0 0 0 0 0 0 0 0 0 1 0 3 0 1 0 3 2 2 0 0 0 0 0 0 0 0 1 0 0 0 0 1 0 0 0 0 1 1 0 0 0 0 0 2 1 0 0 0 1 0 3 0 1 0 0 0 0 4 0 0 0 1 0 0 0 0 0 0 0 2 0 2 5 1 0 0 1 1 0 0 0 0 4 0 0 0 0 1 0 0 0 0 1 0 0 0 0 0 0 0 0 0 0 0 0 0 0 0 0 0 2 0 0 0 0 0 1 1 0 0 0 0 3 1 0 1 2 0 0 0…
0 0 0 0 1 0 1 0 0 2 4 0 2 0 0 0 0 0 1 1 0 0 0 0 0 0 0 0 1 0 0 0 0 0 3 2 2 2 0 1 0 0 0 0 0 1 3 1 0 0 1 0 0 0 0 0 1 0 0 0 0 0 0 0 2 0 0 1 0 0 0 0 0 0 0 0 0 0 1 0 0 1 0 3 1 1 3 3 0 0 0 0 0 0 0 0 1 0 0 0 1 0 0 0 1 1 1 3 0 0 0 0 0 2 1 0 0 0 2 1 5 1 1 3 0 0 0 1 1 0 1 1 0 0 0 1 0 0 0 2 3 2 0 2 0 0 0 0 0 2 0 0 0 0 0 0 0 1 0 0 0 0 1 0 0 0 0 0 0 0 1 0 0 0 0 0 0 0 1 0 0 0 0 0 0 0 0 1 2 0 0 2 0 0 0 0 1 0 0 1…
0 0 2 0 1 0 2 0 0 0 3 1 6 1 0 0 1 0 0 0 0 0 0 0 1 0 0 1 0 0 0 0 0 0 6 3 1 0 0 0 0 0 0 0 0 3 2 0 0 0 0 0 0 1 0 0 1 0 0 0 0 0 0 0 0 0 0 0 0 0 0 0 0 2 0 0 0 0 0 1 0 0 0 0 0 1 1 0 0 0 0 0 0 0 0 0 0 0 0 0 1 0 0 0 1 1 1 1 0 0 0 0 0 3 0 1 0 0 0 2 1 1 0 2 1 0 0 0 0 1 0 0 0 0 0 0 0 0 0 2 1 1 1 0 0 1 0 0 0 1 0 0 0 0 0 0 0 1 0 0 0 0 1 0 0 0 0 1 0 0 0 0 0 1 0 0 0 0 1 0 0 0 0 0 0 1 0 0 2 0 0 2 1 0 0 1 0 0 0 0…
0 0 0 1 0 0 1 0 2 0 1 3 2 3 0 0 1 0 0 0 0 0 0 0 0 0 0 0 0 1 0 2 0 1 4 0 2 0 0 0 0 0 0 0 0 0 2 0 0 0 0 0 0 1 0 0 0 0 0 0 0 0 0 0 0 0 0 1 0 0 0 0 1 0 0 0 2 0 0 1 1 0 0 4 3 3 0 1 0 0 0 0 0 0 0 0 0 0 0 0 0 0 0 0 0 2 0 1 1 0 0 0 0 3 0 2 0 0 1 0 3 0 0 1 2 0 0 0 0 1 0 0 0 0 0 0 0 0 0 1 2 0 0 0 0 0 0 0 2 1 0 1 0 0 0 0 0 0 0 0 0 0 0 0 0 0 0 0 0 0 0 0 0 0 0 0 0 0 0 0 0 0 0 0 0 0 0 0 1 0 0 2 0 0 0 0 0 0 0 1…
0 0 0 0 1 0 0 0 4 0 0 0 0 0 0 0 0 0 0 1 0 5 0 0 0 0 0 0 0 0 0 2 0 0 5 0 1 2 0 0 0 0 0 0 0 0 1 1 1 0 0 0 0 0 0 0 0 0 0 0 0 0 0 0 0 0 0 1 1 0 0 3 2 0 0 0 1 0 2 0 2 0 0 2 0 1 0 0 0 1 0 0 0 0 0 0 0 0 0 0 0 0 0 0 3 4 0 2 1 0 0 0 0 1 0 4 0 0 1 0 2 0 2 0 4 0 2 1 0 0 4 0 0 0 0 1 0 0 0 0 3 0 0 0 0 0 0 0 2 0 0 0 0 0 0 0 0 0 0 0 0 0 0 0 0 1 0 0 0 1 0 0 0 1 0 0 0 0 0 0 0 0 0 0 0 0 0 0 0 0 0 2 0 2 0 0 0 0 0 0…
2 2 1 1 2 0 0 0 2 1 0 0 1 1 0 0 0 0 1 0 0 1 1 1 1 0 0 0 0 0 0 6 2 0 1 0 1 1 0 0 2 0 0 0 0 0 0 0 2 0 0 0 0 0 0 0 1 0 0 1 0 0 0 0 0 0 0 0 2 0 0 1 2 0 0 0 0 1 2 1 2 0 0 5 2 1 0 0 0 0 0 0 0 0 0 0 1 0 0 0 0 0 0 1 5 1 0 2 3 1 0 0 0 3 0 3 0 0 1 0 0 2 5 0 0 0 3 0 0 2 2 0 0 0 0 1 0 0 1 0 3 0 1 0 0 0 0 0 1 1 0 0 0 1 0 0 0 0 0 0 0 0 0 0 0 0 0 0 0 0 0 1 0 0 0 0 0 0 0 0 0 0 0 0 1 1 1 0 0 0 0 1 0 1 0 0 0 0 0 0…
0 5 0 0 2 1 1 0 2 5 0 2 2 0 0 2 0 1 1 0 1 2 1 1 0 0 0 0 0 0 1 7 2 0 3 0 2 3 0 0 0 0 0 0 0 0 0 0 3 1 1 0 0 0 0 0 0 0 0 0 0 0 0 0 0 0 0 0 1 0 0 1 0 0 0 0 0 0 0 0 3 0 0 5 4 1 0 0 0 3 0 0 0 0 0 0 0 0 0 0 0 1 0 2 3 1 1 2 4 4 1 2 2 2 0 1 0 5 1 1 0 4 2 0 0 1 2 0 0 0 1 0 0 0 0 0 0 0 5 0 0 0 0 0 0 0 0 2 2 0 1 2 0 1 0 0 0 0 0 0 0 1 0 0 0 0 0 0 0 1 0 0 0 1 0 0 1 0 0 0 0 0 0 0 0 0 0 1 0 0 0 0 0 0 0 0 0 0 0 0…
0 3 2 0 2 2 0 0 2 2 1 0 2 3 1 0 1 0 3 1 1 2 4 0 0 0 0 0 0 0 2 1 3 3 0 0 0 1 0 0 2 1 0 0 0 0 0 0 2 2 0 0 0 0 0 0 0 0 0 0 0 0 0 0 0 1 0 0 1 0 0 0 0 0 0 0 0 0 0 0 0 0 2 1 0 0 0 0 0 1 0 0 0 1 0 0 0 0 0 0 0 0 0 1 0 0 2 0 1 6 2 4 0 8 0 0 0 6 0 2 0 2 0 0 0 1 0 0 0 2 0 0 0 0 0 0 0 0 1 0 0 0 1 0 0 0 0 1 2 0 0 0 0 0 0 0 0 0 0 1 0 0 0 1 0 1 0 0 0 0 0 0 0 0 0 0 0 0 1 0 0 0 0 0 1 0 0 0 0 0 0 1 0 0 0 0 0 0 0 0…
0 0 7 0 2 0 0 1 3 4 2 0 3 0 0 2 0 0 8 0 3 4 0 1 0 0 0 0 0 0 4 0 2 5 0 0 1 0 0 0 2 1 0 1 0 0 0 0 3 0 1 0 0 0 0 0 0 0 0 0 0 1 1 0 0 0 0 0 1 1 0 2 0 0 0 0 0 0 3 0 0 0 0 0 0 1 0 0 0 0 1 0 0 1 0 0 3 0 0 0 0 0 0 0 1 0 0 0 1 0 1 0 0 4 0 0 0 5 0 1 0 1 1 0 0 0 0 0 0 0 0 0 0 0 0 0 0 0 3 0 0 0 0 0 0 0 0 0 1 1 1 0 0 0 0 0 1 0 0 1 0 0 0 0 0 0 1 0 0 0 0 0 0 0 0 0 0 0 0 0 0 0 0 0 0 0 0 0 0 0 0 3 0 0 0 2 0 0 0 0…
0 0 1 0 5 1 2 2 1 6 4 2 0 3 1 1 0 0 2 0 0 2 0 0 0 0 1 0 1 0 2 0 0 1 0 3 0 0 0 0 3 3 0 0 0 0 0 0 1 1 2 0 0 0 0 0 0 2 0 0 0 1 1 0 0 0 0 0 0 0 2 0 0 0 0 0 0 0 3 0 1 0 0 0 0 0 1 0 0 0 0 0 0 0 0 0 0 2 0 0 0 0 0 1 0 0 0 0 2 1 0 0 0 3 1 0 0 1 2 3 0 0 1 0 0 0 0 0 0 0 1 0 0 0 0 2 0 0 1 0 0 0 0 0 0 0 0 0 0 0 2 0 0 0 0 0 0 0 0 0 0 0 0 1 0 1 0 0 0 0 0 0 0 0 0 0 0 0 0 1 0 0 0 1 0 0 0 0 0 0 0 0 0 0 0 0 0 1 1 0…
2 2 0 2 2 2 2 1 0 3 5 0 0 1 1 0 1 0 2 0 3 1 0 0 0 0 0 0 5 0 1 0 1 5 2 2 1 0 0 0 3 2 0 0 0 0 0 0 0 2 2 0 0 0 0 0 0 3 0 1 0 1 0 0 4 1 0 0 0 0 3 0 1 0 0 0 0 0 0 0 0 0 0 0 0 0 1 1 1 0 0 0 0 0 0 0 0 1 0 0 0 1 0 6 1 0 0 1 1 1 0 0 1 0 3 0 1 0 1 4 0 0 0 0 0 0 1 0 0 1 0 0 0 0 0 0 0 0 2 0 0 2 0 0 1 0 0 1 0 2 2 0 0 0 1 0 0 0 0 0 0 0 0 0 0 0 0 0 0 0 0 0 0 0 1 0 1 0 0 0 0 0 0 1 0 0 0 0 0 0 0 0 0 0 0 0 0 0 0 0…
1 1 0 2 2 0 3 1 1 2 0 4 0 1 0 1 0 2 1 0 4 0 1 2 0 0 0 0 1 0 5 0 0 0 0 1 0 1 4 1 2 1 0 0 0 0 0 0 0 2 0 0 0 0 0 0 0 2 0 0 0 1 0 0 0 0 1 0 0 0 1 0 3 0 0 0 0 0 0 0 0 0 1 0 0 0 2 1 2 0 0 0 0 0 0 0 0 0 0 0 0 0 0 1 1 0 1 0 0 2 0 0 1 1 1 0 0 0 1 3 0 0 0 0 0 0 0 0 0 0 0 0 0 0 0 0 1 0 2 0 1 1 0 2 0 0 0 1 1 1 2 2 0 1 0 0 0 0 0 0 1 0 0 0 0 0 0 0 0 0 0 0 0 0 2 0 0 0 1 0 0 0 0 0 0 0 0 0 0 0 0 0 0 0 0 0 0 0 0 0…
1 1 0 0 1 0 1 0 0 0 1 0 0 1 1 0 1 1 5 0 2 1 0 4 0 0 0 0 0 0 1 0 1 1 0 0 1 6 5 0 1 4 0 0 0 1 0 0 0 2 0 1 0 0 0 0 0 1 1 0 0 0 0 0 2 0 0 4 0 0 2 1 4 0 0 0 0 0 0 0 0 0 1 0 0 0 0 0 1 0 0 0 0 0 0 0 0 0 0 0 0 0 2 1 1 0 1 0 0 0 1 0 0 1 0 1 3 2 2 0 0 1 0 1 0 0 0 0 1 0 0 0 0 0 0 0 2 0 2 0 0 0 1 2 0 0 1 0 0 0 0 1 0 0 0 0 0 0 0 0 0 0 1 0 1 0 0 0 0 0 0 0 0 0 0 0 0 0 0 0 0 0 0 0 0 0 0 0 0 0 0 0 0 0 0 0 0 1 0 0…
1 0 0 0 0 2 0 2 0 1 0 1 0 0 6 1 2 0 3 0 1 0 0 2 0 1 0 0 0 0 1 0 2 2 0 0 0 2 2 2 0 3 0 0 0 0 0 0 0 0 0 6 1 0 0 1 0 4 0 2 0 0 0 0 0 0 2 4 0 0 1 0 0 0 0 0 0 4 0 0 0 0 3 1 0 0 0 0 0 0 0 0 0 0 0 1 1 0 1 0 0 0 2 0 0 0 0 0 1 1 0 0 1 1 0 3 0 1 1 0 0 1 0 0 0 0 0 0 1 1 0 0 0 0 0 1 1 0 1 0 0 0 0 0 1 0 0 0 0 0 1 0 0 0 0 0 0 0 0 0 0 1 0 0 2 1 1 0 1 0 0 0 0 0 0 1 0 0 1 0 0 0 0 0 0 0 0 0 0 0 0 0 0 0 0 0 0 1 0 0…
1 1 1 1 0 2 2 1 0 0 1 3 0 0 2 1 1 0 1 1 0 2 0 0 0 0 0 0 0 0 0 0 1 2 0 0 3 1 3 0 0 4 0 0 0 0 0 0 0 2 0 2 1 1 0 0 1 1 0 0 0 0 0 0 0 0 0 4 0 0 2 0 0 0 1 0 0 0 0 0 0 0 0 6 0 0 0 0 0 0 0 0 0 0 0 0 0 0 1 0 0 2 4 0 0 0 0 0 0 0 2 0 0 1 0 1 2 0 1 0 0 1 0 1 0 0 0 0 1 0 0 0 0 0 0 0 0 0 0 0 0 1 0 0 0 0 0 0 0 0 2 0 0 0 0 0 0 0 0 0 0 0 0 0 0 1 0 1 0 0 0 1 1 0 0 1 0 0 0 0 0 0 0 0 0 1 0 0 0 0 0 0 0 0 0 0 0 0 0 0…
2 0 0 2 0 1 1 1 0 0 0 5 0 0 0 1 0 0 0 0 0 0 0 0 0 0 1 0 0 4 0 0 0 0 0 0 3 3 0 0 1 4 2 0 0 0 0 0 0 0 0 3 2 4 0 0 2 0 1 0 0 0 1 2 0 1 0 0 0 0 0 0 0 0 0 0 0 1 0 0 0 0 1 2 4 0 0 0 0 0 2 0 0 0 0 0 0 0 3 0 0 0 2 0 0 1 0 0 0 0 5 0 1 0 0 0 0 3 2 0 0 0 1 0 3 0 0 1 0 0 0 0 2 0 1 0 2 0 0 0 0 2 0 0 1 0 0 0 0 0 2 0 1 1 0 0 0 0 0 0 0 0 0 0 1 1 1 0 0 0 1 0 2 0 0 0 0 0 0 0 0 0 0 0 0 0 0 0 0 0 0 0 0 0 0 0 0 0 0 0…
8 0 1 5 0 0 1 0 0 0 2 2 0 1 0 4 0 0 0 2 0 1 3 0 0 0 3 0 1 2 0 0 0 0 0 0 1 3 0 0 2 3 1 0 0 0 0 0 0 0 0 0 2 1 0 0 2 1 0 0 2 0 1 0 1 2 0 1 0 1 1 0 0 0 0 0 0 0 0 0 0 6 0 0 0 0 0 0 1 0 1 0 0 0 0 0 0 0 1 0 0 2 1 0 0 0 0 0 0 3 5 0 1 1 0 0 2 3 2 0 0 0 1 0 0 0 0 0 0 0 0 0 0 1 0 0 2 0 1 1 0 0 0 0 0 4 1 0 1 1 0 3 0 0 0 0 1 0 0 0 2 0 0 0 2 0 1 1 0 1 1 0 0 0 0 0 0 0 0 0 0 0 0 1 0 0 0 0 1 0 1 0 1 0 0 0 1 0 0 1…
1 2 2 0 0 1 1 2 0 0 1 1 0 0 1 2 0 0 0 0 0 1 5 1 1 0 1 2 1 0 1 0 0 0 0 0 1 2 1 0 1 0 0 0 0 0 0 0 0 0 0 1 1 2 0 0 1 0 2 4 4 0 0 3 1 1 0 1 0 0 3 0 0 3 0 0 0 0 0 0 0 6 1 0 0 0 0 0 0 0 0 0 0 0 0 0 0 0 0 0 0 1 0 0 0 0 0 0 0 1 1 0 0 0 1 0 0 2 0 0 0 0 0 0 0 0 0 0 0 0 0 0 0 0 1 0 2 0 0 0 0 1 0 0 0 1 0 0 0 0 1 4 0 0 0 0 0 0 0 0 0 0 0 0 2 0 0 0 0 0 0 0 0 0 0 0 0 0 0 0 0 0 0 0 0 0 0 0 0 0 0 0 0 0 0 1 1 0 0 0…
1 4 1 0 1 1 0 0 1 0 1 1 0 1 0 2 0 0 0 1 1 0 0 0 1 2 2 0 1 2 3 1 0 0 0 1 2 3 1 0 3 1 2 0 0 0 0 0 0 0 0 0 0 0 4 0 0 2 4 0 1 0 0 0 1 3 0 0 1 0 0 1 0 0 0 0 1 0 0 0 0 1 1 0 0 0 0 0 1 0 0 1 0 0 0 0 0 0 0 2 0 1 0 0 0 3 0 0 1 1 0 1 0 0 0 0 0 1 0 0 0 0 0 0 0 0 1 0 0 0 0 0 0 2 0 0 0 1 1 0 0 0 0 0 0 0 1 0 0 0 1 0 0 0 1 0 0 0 0 0 0 0 0 1 0 2 0 0 1 1 0 0 0 0 0 0 0 0 0 1 1 1 2 1 0 0 1 0 0 0 0 0 0 0 0 0 0 0 0 0…
1 3 1 0 4 5 0 1 0 0 0 1 1 2 2 1 0 0 0 0 0 0 0 3 2 0 2 0 4 0 2 1 0 0 0 0 0 0 0 0 1 0 1 3 0 0 1 0 0 0 0 0 0 1 0 0 1 4 4 0 0 0 0 4 2 6 0 0 0 0 0 1 0 3 0 0 0 0 3 0 0 0 1 0 0 0 0 0 0 0 0 0 0 0 0 0 0 0 0 1 0 0 0 0 0 1 0 0 2 0 0 0 1 1 0 0 0 0 0 0 0 1 0 0 0 0 0 0 0 0 0 0 0 1 0 0 0 1 0 0 4 1 0 0 0 0 0 0 0 0 0 0 0 0 0 0 0 0 0 0 0 0 0 1 0 0 0 0 0 0 0 0 0 0 0 0 0 0 0 0 0 2 0 0 3 0 0 0 0 0 0 0 0 0 0 0 0 0 0 0…
2 1 2 1 0 0 0 0 0 0 0 1 1 3 0 0 0 0 0 0 0 0 1 0 4 0 1 1 0 3 1 2 0 0 0 0 0 0 0 1 1 0 0 1 0 0 1 0 0 0 0 0 1 2 1 0 3 1 1 0 0 0 0 1 0 2 0 0 0 1 1 0 0 1 0 0 1 0 0 0 0 0 0 0 0 0 0 0 0 0 1 0 0 0 1 0 0 0 2 0 0 1 0 0 1 5 0 0 3 0 1 0 0 0 1 1 0 0 0 0 0 0 0 0 0 0 0 0 0 0 2 1 0 0 0 0 0 1 0 1 0 0 0 0 0 0 0 0 0 1 0 0 0 0 0 0 0 1 0 0 0 0 0 5 0 1 0 0 0 1 0 0 1 0 0 1 0 0 0 0 2 1 1 0 1 0 0 1 0 0 0 0 0 0 1 0 0 0 0 0…
1 2 1 1 0 0 0 2 0 0 0 3 1 1 0 0 0 0 0 0 1 0 3 1 1 0 1 0 0 1 1 0 0 0 1 0 1 0 0 0 0 0 1 0 0 0 3 0 0 0 0 0 1 4 3 0 3 1 0 1 0 0 1 1 0 5 2 0 0 2 0 0 1 0 1 0 1 0 3 0 5 0 0 0 0 0 0 0 0 0 1 0 0 0 1 1 1 0 3 1 3 0 0 0 2 1 0 2 7 0 0 1 4 0 1 0 0 0 0 0 1 0 0 0 0 1 0 0 1 2 1 0 0 0 0 0 0 0 0 1 0 0 0 1 0 0 0 0 0 0 0 0 0 0 0 0 0 0 0 0 0 0 0 1 0 0 0 0 0 0 0 0 0 0 0 0 0 0 0 0 0 0 0 0 0 0 0 0 0 0 0 0 0 0 0 0 0 0 0 0…
1 1 0 0 2 0 0 2 0 0 1 0 1 2 0 0 0 0 0 0 0 0 3 2 1 0 0 0 0 0 0 0 0 0 0 0 0 0 0 1 0 0 1 1 3 0 0 2 0 0 0 0 0 2 0 0 0 0 0 0 3 0 0 2 1 0 3 0 0 3 0 1 0 0 0 1 6 0 3 0 3 0 1 0 0 0 1 0 0 1 1 0 0 0 0 0 1 0 2 0 0 0 0 2 5 1 0 3 0 0 0 0 2 0 1 0 0 0 0 0 0 0 0 0 0 1 0 0 0 0 0 0 0 0 0 0 0 2 0 1 0 0 0 0 1 0 1 0 0 0 0 1 0 0 0 0 0 0 0 0 0 0 0 2 0 0 1 1 0 0 1 0 0 0 0 1 1 0 0 0 1 0 0 0 0 0 0 1 0 0 0 0 0 0 0 0 0 0 0 0…
0 0 0 0 1 0 0 0 0 0 1 1 1 0 0 0 1 0 0 0 0 0 3 1 3 1 1 0 2 0 2 0 0 0 1 1 0 0 0 0 0 0 1 0 2 0 0 1 0 0 0 0 0 0 0 4 0 0 0 0 1 0 2 1 1 0 0 0 0 0 0 0 0 0 1 1 2 0 0 0 1 0 0 0 0 0 0 0 0 0 0 0 0 0 3 0 3 0 1 0 1 0 1 0 4 0 1 0 0 0 1 1 0 0 1 0 0 0 0 0 1 0 0 0 0 0 0 0 0 0 0 0 0 0 0 0 0 0 0 0 0 0 0 0 0 0 0 0 0 0 0 0 0 0 0 0 0 0 0 0 0 0 0 2 0 2 0 1 0 0 0 1 0 0 0 0 0 0 0 0 2 0 0 0 0 0 0 0 1 0 0 0 0 0 0 0 0 0 0 0…
0 0 1 0 0 0 0 0 0 0 0 1 0 0 0 1 1 0 0 0 0 0 1 2 4 0 1 0 1 1 1 0 0 1 0 1 0 0 2 0 0 0 0 0 2 3 0 0 0 0 0 0 1 0 0 1 2 0 0 1 0 0 0 0 1 0 1 0 0 2 1 0 0 0 0 1 5 0 1 0 0 0 0 0 0 0 0 0 0 0 0 0 0 0 1 0 0 0 1 0 2 0 0 2 1 0 0 0 0 0 0 1 2 0 0 0 0 1 0 0 3 0 0 0 0 0 0 0 0 0 0 0 0 1 0 0 0 0 0 0 0 0 0 0 0 0 0 0 0 0 0 0 0 0 0 0 0 0 0 0 0 0 0 0 0 1 0 0 0 0 0 1 0 0 0 0 0 0 0 0 0 0 0 0 0 0 0 0 0 0 0 0 0 0 0 0 0 0 0 0…
0 2 1 0 0 0 2 0 0 0 0 0 0 0 0 0 0 0 0 0 0 0 0 1 0 0 0 0 2 0 1 0 0 4 0 4 0 0 0 0 0 0 0 0 2 1 0 0 0 0 0 0 0 0 0 1 0 0 0 0 0 0 1 0 2 0 0 4 0 3 2 0 0 0 0 0 1 0 0 0 1 0 0 0 0 0 1 0 0 0 0 0 0 0 3 0 0 1 0 0 0 0 1 6 1 0 1 1 0 0 0 1 0 0 0 0 0 0 0 0 2 0 0 0 0 0 0 0 0 1 0 0 0 0 0 0 0 0 0 0 0 0 0 0 1 0 0 0 0 0 0 1 0 0 0 0 0 0 0 0 0 0 0 0 0 2 0 0 3 0 1 1 0 0 0 0 0 0 0 1 0 0 1 0 0 1 0 0 0 0 0 0 0 0 0 0 0 0 0 0…
0 0 2 0 0 0 2 0 1 0 0 0 0 0 0 0 0 0 0 0 0 0 0 0 1 2 1 0 7 0 0 0 0 1 0 2 0 0 0 0 0 0 0 1 3 0 0 0 0 0 0 0 0 0 0 1 0 1 0 3 0 0 2 0 3 0 1 1 0 2 0 0 0 1 1 1 2 0 0 0 0 0 0 0 0 0 0 0 1 3 0 3 0 0 0 0 1 0 0 0 0 0 4 0 0 0 0 0 0 0 0 0 0 0 0 0 2 0 0 0 0 0 0 0 0 0 0 0 0 0 0 0 0 0 0 0 0 0 0 0 0 0 0 0 0 0 0 0 0 0 0 0 0 0 1 0 0 0 0 0 0 0 1 2 0 0 0 0 2 0 0 1 0 0 4 0 0 0 0 0 0 0 1 0 0 0 1 0 0 0 0 0 0 0 0 0 0 0 0 0…
1 0 0 3 1 0 3 0 2 0 0 0 1 2 0 0 1 0 0 0 0 0 0 0 0 0 0 0 1 0 0 1 0 2 0 3 0 0 0 0 0 1 0 3 1 0 0 0 0 0 0 0 0 0 0 1 0 0 0 3 0 0 1 0 4 0 1 0 0 1 0 0 1 1 0 1 0 0 0 0 0 0 0 0 0 0 1 0 0 1 0 0 0 1 3 0 0 0 0 0 0 0 0 0 0 0 0 0 0 0 0 0 0 0 1 0 2 0 1 0 1 0 0 0 0 0 0 0 0 0 0 0 0 0 0 0 0 0 0 1 0 0 0 1 0 0 0 0 0 0 0 0 0 0 0 0 0 0 0 0 0 0 0 3 0 0 0 1 0 0 0 0 0 0 0 0 0 0 0 1 0 0 0 0 0 0 0 0 0 0 0 0 0 0 0 0 0 0 0 0…
0 1 0 2 1 0 1 0 1 0 0 0 1 0 0 0 0 1 0 0 0 1 1 0 1 1 0 1 1 0 0 0 0 1 0 2 0 0 0 0 0 0 1 5 2 0 0 0 0 0 0 1 1 0 0 0 1 0 1 0 2 0 0 0 3 0 1 1 2 1 1 0 0 1 0 0 0 0 0 1 0 0 0 0 0 0 0 0 0 1 0 1 0 2 2 0 0 0 0 0 1 0 0 4 0 0 1 1 0 0 0 0 0 0 0 0 0 0 0 0 0 0 0 1 0 0 0 0 0 0 0 1 0 0 0 0 0 0 0 0 0 0 0 0 1 0 0 0 0 0 0 0 2 0 0 0 0 0 0 1 0 0 1 0 0 3 0 0 0 0 0 0 0 0 1 0 0 0 0 0 0 0 0 0 0 0 0 0 0 1 0 0 0 0 0 0 0 0 0 0…
5 0 0 0 1 0 0 0 1 0 2 2 0 0 0 0 0 2 0 0 0 0 0 1 0 0 0 1 0 1 1 0 0 0 0 0 0 0 0 0 0 0 0 3 0 0 0 0 0 2 0 0 1 0 1 0 0 0 2 0 1 0 0 0 5 0 0 3 2 3 0 0 0 0 1 1 1 0 0 1 0 0 0 0 0 0 0 0 0 0 0 1 0 0 0 1 0 0 0 0 4 0 0 0 0 0 1 0 0 0 0 0 0 0 0 1 1 0 1 0 0 0 0 0 0 1 0 0 0 0 0 1 0 2 0 0 0 0 0 1 0 0 1 0 0 2 0 0 0 0 0 0 1 0 1 0 0 0 0 0 0 0 1 0 0 0 0 0 0 0 0 0 0 1 0 0 0 0 0 1 0 0 0 1 2 0 0 0 0 0 0 0 0 0 0 0 0 0 0 0…
0 1 0 0 0 0 0 0 1 2 0 2 0 0 2 0 0 1 0 0 2 0 0 0 0 0 0 1 0 2 0 0 0 0 0 0 0 0 0 0 0 0 0 1 2 0 0 0 0 0 0 0 3 0 0 0 0 0 2 0 0 1 0 0 1 0 0 2 2 0 0 2 0 0 6 3 0 0 0 0 0 0 0 0 0 0 0 0 0 0 1 0 1 1 1 1 0 1 0 0 5 0 0 1 0 0 1 0 0 0 0 0 0 0 0 3 0 0 0 0 0 0 0 1 0 0 1 0 0 0 0 0 1 0 0 0 0 0 0 0 0 0 0 0 1 0 0 0 0 0 0 0 0 0 0 0 0 0 0 0 0 0 2 0 0 2 0 0 0 0 0 0 0 0 0 0 0 0 0 0 0 0 0 2 1 0 0 0 0 0 0 0 1 0 0 0 0 0 0 0…
0 1 0 0 0 0 0 0 0 1 0 0 0 0 0 0 0 1 0 0 0 0 0 0 0 0 0 4 0 0 0 0 0 0 0 0 0 0 0 3 1 0 0 1 0 0 0 0 2 0 0 0 5 0 0 0 0 0 2 0 0 0 2 0 0 0 3 1 0 0 4 1 0 0 1 1 0 0 0 0 0 0 0 0 0 0 0 0 0 0 0 3 0 0 5 3 0 1 0 3 2 1 1 0 0 1 1 0 0 0 1 0 0 0 1 2 0 2 4 0 0 0 0 0 1 0 0 0 0 0 1 0 0 0 0 0 0 0 0 2 1 0 0 0 0 0 0 0 0 0 0 0 1 0 1 0 0 0 0 0 1 0 0 0 0 2 0 0 0 0 0 0 0 0 1 0 0 0 0 0 0 0 0 0 0 0 0 0 0 0 0 0 0 0 0 0 0 0 1 0…
1 0 0 0 0 0 0 0 0 1 1 0 1 0 3 0 0 2 0 0 3 0 0 0 0 0 0 4 1 0 0 0 0 1 0 0 0 0 0 2 1 0 0 0 2 4 0 0 1 0 0 0 7 0 0 0 0 0 0 0 1 0 4 1 0 0 5 0 0 0 0 2 1 0 2 0 0 0 1 0 0 0 0 0 0 0 0 0 0 0 0 1 1 0 2 2 0 0 0 0 4 0 0 0 0 0 0 0 0 0 1 0 0 0 0 2 0 0 0 0 0 0 0 0 0 0 0 0 0 0 0 0 0 0 0 0 0 0 0 0 0 0 0 0 0 0 0 0 0 0 0 0 0 0 0 0 0 0 0 0 0 0 0 0 3 3 0 0 0 0 0 0 0 0 0 0 0 0 0 0 0 0 0 0 0 2 0 0 0 0 0 0 0 1 0 0 0 0 0 0…
[truncated: 259 more rows]

## Sheet: Fig 2c xylE
Date	Promoter	Regulator	Code	Replicate	uL	xylE 374	Time	374 / min	uL	Dilution	OD 595	mg/ml	adj 0D 595	adj mg/ml	Activity	adj Activity	AVERAGE	STDEV	STDEV fraction	Relative repression	Relative STDEV
[truncated: 24 more rows]
