# Supplementary material for: KorB switching from DNA-sliding clamp to repressor mediates long-range gene silencing in a multi-drug resistance plasmid
Source: Nat Microbiol. 2025 Jan 23;10(2):448–67. doi: 10.1038/s41564-024-01915-3 (PMC11790492; doi:10.1038/s41564-024-01915-3)
Supplement: Supplementary file 7 — Uncropped gel images and ITC data. [file 41564_2024_1915_MOESM7_ESM.xlsx]

## Sheet: Fig 3b Crosslinking
Description	Lane	Band	Peak area	Band 1/Band 1+2	Lane	Band	Peak area	Band 1/Band 1+2	Lane	Band	Peak area	Band 1/Band 1+2	Average	S.D.
	1	1	66.071		1	1	67.364		1	1	52.192
KorB S47C + KorA WT		2	15785.1	0.416822		2	14731	0.455213		2	14138	0.367804	0.41328	0.0438122
	2	3	6165.31		2	3	4955.6		2	3	4264.77
KorB S47C + BMOE		4	14913.1	29.2495		4	15177.5	24.6142		4	14708.5	22.4778	25.4471	3.46184
	3	3	12293.5		3	3	11765.4		3	3	11786.2
KorB S47C + KorA WT + BMOE		4	7452.38	62.2586		4	7891.96	59.8524		4	7670.33	60.5771	60.8961	1.23441
	4	5	12040.4		4	5	11553.1		4	5	10812.1
KorB S47C + KorA WT + OB + BMOE		6	7995.79	60.0933		6	7938.67	59.2716		6	7783.08	58.1446	59.1698	0.978343
	5	7	11526.5		5	7	10238.9		5	7	11059.6
KorB S47C + KorA WT + SCR + BMOE		8	7845.67	59.5004		8	7220.96	58.6426		8	7653.38	59.1013	59.0814	0.429248
	6	11	1687.58		6	11	1769.87		6	11	1133.21
KorB S47C + CTP + BMOE		12	16055.9	9.51098		12	15748.8	10.1028		12	16172.5	6.54821	8.72066	1.90452
	7	11	3994.36		7	11	4085.06		7	11	3245.99
KorB S47C + KorA WT + CTP + BMOE		12	14594.1	21.4884		12	13128.9	23.7311		12	12451.7	20.6782	21.9659	1.58147
	8	13	16994.6		8	13	17299.1		8	13	17867.7
KorB S47C + CTP + OB + BMOE		14	3622.18	82.4309		14	4816.31	78.222		14	5135.6	77.6745	79.4425	2.60246
	9	13	14525.5		9	13	13529.7		9	13	11730.7
KorB S47C + KorA WT + CTP + OB + BMOE		14	3811.3	79.215		14	3704.18	78.5064		14	2889.41	80.2367	79.3194	0.869848
	10	5	4057.7		10	5	4868.94		10	5	4634.06
KorB S47C + KorA Y84A, BMOE		6	12140	25.0511		6	12807.7	27.5445		6	12763.6	26.6362	26.4106	1.26191
	11	13	3583.11		11	13	3422.7		11	13	3689.11
KorB S47C F249A + KorA WT, BMOE		14	10999.4	24.5712		14	11524.4	22.8987		14	11674.4	24.0121	23.8273	0.851444

## Sheet: Fig 3c ITC
KorB (WT) + KorA (WT)
DP_X	DP_Y	Baseline_X	Baseline_Y	Fit_X	Fit_Y	NDH_X	NDH_Y
0.083333	-0.00154			0.019352	-18.6677	0.116676	-17.9322
0.1	-0.000976			0.116676	-18.2484	0.214934	-17.428
0.116667	-0.000763			0.214934	-17.4452	0.314127	-17.0021
0.133333	-0.00076			0.314127	-16.4842	0.414255	-15.5743
0.15	-0.000756			0.414255	-15.3555	0.515317	-13.7735
0.166667	-0.000683			0.515317	-14.0658	0.617314	-12.4722
0.183333	-0.00057			0.617314	-12.6457	0.720245	-10.9238
0.2	-0.000466			0.720245	-11.1513	0.82411	-10.0281
0.216667	-0.000252			0.82411	-9.65599	0.92891	-8.37255
0.233333	8.2e-05			0.92891	-8.23389	1.03465	-6.7772
0.25	0.000226			1.03465	-6.94301	1.14131	-5.68272
0.266667	0.00038			1.14131	-5.81573	1.24892	-4.17869
0.283333	0.000554			1.24892	-4.85964	1.35746	-4.343
0.3	0.00091			1.35746	-4.06465	1.46693	-4.88965
0.316667	0.001416			1.46693	-3.41135	1.57733	-1.94982
0.333333	0.001742			1.57733	-2.8774	1.68868	-2.6796
0.35	0.001828			1.68868	-2.44136	1.80095	-2.01511
0.366667	0.001934			1.80095	-2.08444	1.91416	-1.55198
0.383333	0.00206			1.91416	-1.791
0.4	0.001938
0.416667	0.001186
0.433333	0.000694
0.45	0.000922
0.466667	0.00126
0.483333	0.001558
0.5	0.001457
0.516667	0.000636
0.533333	9.5e-05
0.55	0.000183
0.566667	0.000192
0.583333	-0.000279
0.6	-0.001032
0.616667	-0.002095
0.633333	-0.002408
0.65	-0.002561
0.666667	-0.002674
0.683333	-0.002857
0.7	-0.002583
0.716667	-0.002289
0.733333	-0.001996
0.75	-0.001942
0.766667	-0.001618
0.783333	-0.001174
0.8	-0.000753
0.816667	-0.000502
0.833333	-0.000391
0.85	-0.00035
0.866667	-0.000198
0.883333	0.000263
0.9	0.000854
0.916667	0.001495
0.933333	0.001896
0.95	0.002196
0.966667	0.003737
0.983333	0.004388
1	0.00312
1.01667	0.003622
1.03333	0.002445
1.05	0.006357
1.06667	-0.030361
1.08333	-0.065449
1.1	-0.072726
1.11667	-0.070433
1.13333	-0.066809
1.15	-0.058956
1.16667	-0.053753
1.18333	-0.049139
1.2	-0.044335
1.21667	-0.039131
1.23333	-0.035247
1.25	-0.033193
1.26667	-0.031289
1.28333	-0.029015
1.3	-0.027
1.31667	-0.024956
1.33333	-0.023131
1.35	-0.022126
1.36667	-0.020782
1.38333	-0.019487
1.4	-0.018232
1.41667	-0.016767
1.43333	-0.015333
1.45	-0.013828
1.46667	-0.012853
1.48333	-0.011918
1.5	-0.011173
1.51667	-0.010529
1.53333	-0.009744
1.55	-0.009289
1.56667	-0.008964
1.58333	-0.00829
1.6	-0.007795
1.61667	-0.007581
1.63333	-0.007127
1.65	-0.006922
1.66667	-0.006748
1.68333	-0.006644
1.7	-0.00649
1.71667	-0.006447
1.73333	-0.006343
1.75	-0.00604
1.76667	-0.005736
1.78333	-0.005212
1.8	-0.00482
1.81667	-0.004577
1.83333	-0.004385
1.85	-0.004072
1.86667	-0.00394
1.88333	-0.003227
1.9	-0.002816
1.91667	-0.002875
1.93333	-0.002893
1.95	-0.002652
1.96667	-0.002261
1.98333	-0.00184
2	-0.00147
2.01667	-0.000871
2.03333	-0.000651
2.05	-0.000542
2.06667	-0.000622
2.08333	-0.000683
2.1	-0.000725
2.11667	-0.000807
2.13333	-0.000829
2.15	-0.000841
2.16667	-0.000743
2.18333	-0.000576
2.2	-0.000449
2.21667	-0.000212
2.23333	0.000235
2.25	0.000382
2.26667	0.000489
2.28333	0.000586
2.3	0.000543
2.31667	0.00064
2.33333	0.000687
2.35	0.000644
2.36667	0.000571
2.38333	0.000468
2.4	0.000386
2.41667	0.000304
2.43333	0.000292
2.45	0.00018
2.46667	0.000188
2.48333	9.5e-05
2.5	4e-06
2.51667	-3.7e-05
2.53333	7.2e-05
2.55	4.1e-05
2.56667	-0.00023
2.58333	-0.000191
2.6	-0.000201
2.61667	-0.00018
2.63333	-8e-05
2.65	-0.00011
2.66667	-8e-05
2.68333	-1e-05
2.7	0.000152
2.71667	0.000263
2.73333	0.000315
2.75	0.000436
2.76667	0.000508
2.78333	0.000529
2.8	0.000562
2.81667	0.000675
2.83333	0.000658
2.85	0.00058
2.86667	0.000503
2.88333	0.000366
2.9	0.00021
2.91667	-9.6e-05
2.93333	-0.000322
2.95	-0.000519
2.96667	-0.000565
2.98333	-0.000521
3	-0.000497
3.01667	-0.000633
3.03333	-0.000749
3.05	-0.000545
3.06667	-0.000461
3.08333	-0.000407
3.1	-0.000183
3.11667	6.1e-05
3.13333	-5e-06
3.15	-0.000211
3.16667	-0.000247
3.18333	-0.000273
3.2	-0.000358
3.21667	-0.000224
3.23333	5e-05
3.25	0.000244
3.26667	0.000549
3.28333	0.000683
3.3	0.000868
3.31667	0.000762
3.33333	0.000537
3.35	0.000552
3.36667	0.000507
3.38333	0.000382
3.4	0.000177
3.41667	0.000542
3.43333	0.000767
3.45	0.001032
3.46667	0.001057
3.48333	0.000172
3.5	0.001567
3.51667	0.004561
3.53333	0.000396
3.55	-0.087239
3.56667	-0.217195
3.58333	-0.36864
3.6	-0.510327
3.61667	-0.587854
3.63333	-0.59229
3.65	-0.545127
3.66667	-0.478464
3.68333	-0.415261
3.7	-0.35467
3.71667	-0.305199
3.73333	-0.263049
3.75	-0.227798
3.76667	-0.199818
3.78333	-0.177897
3.8	-0.163499
3.81667	-0.147872
3.83333	-0.134236
3.85	-0.122999
3.86667	-0.115132
3.88333	-0.104295
3.9	-0.093811
3.91667	-0.085629
3.93333	-0.076977
3.95	-0.069494
3.96667	-0.064642
3.98333	-0.0598
4	-0.056192
4.01667	-0.050945
4.03333	-0.041208
4.05	-0.037942
4.06667	-0.035055
4.08333	-0.032748
4.1	-0.030647
4.11667	-0.027807
4.13333	-0.025247
4.15	-0.022737
4.16667	-0.020327
4.18333	-0.017917
4.2	-0.016383
4.21667	-0.015191
4.23333	-0.013879
4.25	-0.013057
4.26667	-0.012354
4.28333	-0.011402
4.3	-0.009837
4.31667	-0.008693
4.33333	-0.00824
4.35	-0.007677
4.36667	-0.007023
4.38333	-0.00632
4.4	-0.005724
4.41667	-0.00499
4.43333	-0.004457
4.45	-0.004113
4.46667	-0.00369
4.48333	-0.003176
4.5	-0.00288
4.51667	-0.002476
4.53333	-0.002182
4.55	-0.001678
4.56667	-0.001294
4.58333	-0.00083
4.6	-0.000351
4.61667	2.6e-05
4.63333	0.000173
4.65	0.000331
4.66667	0.000648
4.68333	0.000945
4.7	0.00111
4.71667	0.001095
4.73333	0.001089
4.75	0.000933
4.76667	0.000878
4.78333	0.000992
4.8	0.001097
4.81667	0.001142
4.83333	0.001147
4.85	0.001202
4.86667	0.001166
4.88333	0.001061
4.9	0.001048
4.91667	0.000825
4.93333	0.000632
4.95	0.00051
4.96667	0.000447
4.98333	0.000524
5	0.000714
5.01667	0.000834
5.03333	0.000725
5.05	0.000646
5.06667	0.000566
5.08333	0.000417
5.1	0.00042
5.11667	0.000504
5.13333	0.000408
5.15	0.000492
5.16667	0.000556
5.18333	0.00066
5.2	0.000586
5.21667	0.000273
5.23333	-6e-05
5.25	-0.000203
5.26667	-0.000226
5.28333	-0.000199
5.3	-0.000291
5.31667	-0.000492
5.33333	-0.000982
5.35	-0.001073
5.36667	-0.000814
5.38333	-0.000485
5.4	-0.000245
5.41667	-6.4e-05
5.43333	-6.3e-05
5.45	-0.000133
5.46667	-0.000112
5.48333	-0.000161
5.5	-0.000189
5.51667	-0.000237
5.53333	-0.000245
5.55	-0.000162
5.56667	-3e-05
5.58333	4.2e-05
5.6	3.6e-05
5.61667	4e-05
5.63333	0.000424
5.65	0.000668
5.66667	0.000722
5.68333	0.000586
5.7	0.000452
5.71667	0.000358
5.73333	0.000224
5.75	0.000129
5.76667	-5e-06
5.78333	-0.000129
5.8	-0.000262
5.81667	-0.000324
5.83333	-4.7e-05
5.85	7.1e-05
5.86667	0.000308
5.88333	0.000616
5.9	0.000714
5.91667	0.000253
5.93333	0.000351
5.95	0.00022
5.96667	0.000369
5.98333	0.001127
6	0.001046
6.01667	0.002025
6.03333	-0.000816
6.05	-0.077856
6.06667	-0.200367
6.08333	-0.339758
6.1	-0.473909
6.11667	-0.543211
6.13333	-0.547712
6.15	-0.513823
6.16667	-0.456274
6.18333	-0.399065
6.2	-0.344297
6.21667	-0.29387
6.23333	-0.252912
6.25	-0.217674
6.26667	-0.193627
6.28333	-0.173879
6.3	-0.156402
6.31667	-0.145117
6.33333	-0.133651
6.35	-0.121915
6.36667	-0.112719
6.38333	-0.105803
6.4	-0.097879
6.41667	-0.089906
6.43333	-0.083293
6.45	-0.0771
6.46667	-0.071267
6.48333	-0.062883
6.5	-0.058012
6.51667	-0.053533
6.53333	-0.051143
6.55	-0.047813
6.56667	-0.044314
6.58333	-0.041484
6.6	-0.037157
6.61667	-0.033321
6.63333	-0.029686
6.65	-0.02676
6.66667	-0.023855
6.68333	-0.022029
6.7	-0.019877
6.71667	-0.018156
6.73333	-0.016426
6.75	-0.014066
6.76667	-0.011945
6.78333	-0.010365
6.8	-0.009408
6.81667	-0.009063
6.83333	-0.008458
6.85	-0.007784
6.86667	-0.006719
6.88333	-0.005754
6.9	-0.004774
6.91667	-0.004196
6.93333	-0.003807
6.95	-0.003249
6.96667	-0.002961
6.98333	-0.002623
7	-0.002129
7.01667	-0.001547
7.03333	-0.001095
7.05	-0.000433
7.06667	0.000208
7.08333	0.00081
7.1	0.000929
7.11667	0.000747
7.13333	0.000585
7.15	0.000652
7.16667	0.00069
7.18333	0.000447
7.2	0.000204
7.21667	-4.1e-05
7.23333	3.4e-05
7.25	0.00023
7.26667	0.000405
7.28333	0.000281
7.3	0.000176
7.31667	5.1e-05
7.33333	0.000126
7.35	-0.0001
7.36667	-0.000245
7.38333	-6e-05
7.4	0.000156
7.41667	0.000281
7.43333	0.000447
7.45	0.000423
7.46667	0.000399
7.48333	0.000385
7.5	0.000332
7.51667	0.000479
7.53333	0.000467
7.55	0.000465
7.56667	0.000233
7.58333	7.1e-05
7.6	0.000211
7.61667	0.000222
7.63333	0.000273
7.65	0.000234
7.66667	5e-06
7.68333	-0.000234
7.7	-0.000351
7.71667	-0.000457
7.73333	-0.000652
7.75	-0.000757
7.76667	-0.000853
7.78333	-0.000868
7.8	-0.000871
7.81667	-0.000972
7.83333	-0.001043
7.85	-0.001154
7.86667	-0.001135
7.88333	-0.001095
7.9	-0.000943
7.91667	-0.000777
7.93333	-0.000732
7.95	-0.000676
7.96667	-0.000471
7.98333	-0.000145
8	0.000185
8.01667	0.00051
8.03333	0.000845
8.05	0.00107
8.06667	0.001305
8.08333	0.00153
8.1	0.001571
8.11667	0.001488
8.13333	0.001305
8.15	0.001291
8.16667	0.001258
8.18333	0.001065
8.2	0.000989
8.21667	0.001009
8.23333	0.00105
8.25	0.00116
8.26667	0.00118
8.28333	0.001041
8.3	0.000938
8.31667	0.000981
8.33333	0.000905
8.35	0.000719
8.36667	0.000553
8.38333	0.000327
8.4	0.000327
8.41667	0.000603
8.43333	0.001569
8.45	0.002196
8.46667	0.002282
8.48333	0.001958
8.5	0.00139
8.51667	0.001367
8.53333	0.004674
8.55	-0.052019
8.56667	-0.158063
8.58333	-0.287706
8.6	-0.416185
8.61667	-0.494679
8.63333	-0.511754
8.65	-0.488979
8.66667	-0.443784
8.68333	-0.394849
8.7	-0.345901
8.71667	-0.301389
8.73333	-0.261618
8.75	-0.230067
8.76667	-0.204386
8.78333	-0.185775
8.8	-0.170182
8.81667	-0.156197
8.83333	-0.142572
8.85	-0.129347
8.86667	-0.118102
8.88333	-0.108237
8.9	-0.100542
8.91667	-0.091446
8.93333	-0.084129
8.95	-0.076583
8.96667	-0.069537
8.98333	-0.065761
9	-0.061645
9.01667	-0.05343
9.03333	-0.049054
9.05	-0.045459
9.06667	-0.042684
9.08333	-0.040379
9.1	-0.037465
9.11667	-0.034433
9.13333	-0.031481
9.15	-0.028729
9.16667	-0.026437
9.18333	-0.024135
9.2	-0.022086
9.21667	-0.020589
9.23333	-0.018733
9.25	-0.017087
9.26667	-0.01582
9.28333	-0.014134
9.3	-0.012621
9.31667	-0.011013
9.33333	-0.009564
9.35	-0.008646
9.36667	-0.007837
9.38333	-0.006899
9.4	-0.005965
9.41667	-0.005237
9.43333	-0.004568
9.45	-0.00421
9.46667	-0.003952
9.48333	-0.003784
9.5	-0.00326
9.51667	-0.002683
9.53333	-0.002446
9.55	-0.002049
9.56667	-0.001602
9.58333	-0.001105
9.6	-0.000831
9.61667	-0.000713
9.63333	-0.000735
9.65	-0.000807
9.66667	-0.000918
9.68333	-0.00087
9.7	-0.000764
9.71667	-0.000491
9.73333	-0.000198
9.75	6.5e-05
9.76667	0.000248
9.78333	0.000361
9.8	0.000724
9.81667	0.001157
9.83333	0.001309
9.85	0.001362
9.86667	0.001504
9.88333	0.001647
9.9	0.00173
9.91667	0.001466
9.93333	0.001231
9.95	0.001257
9.96667	0.001342
9.98333	0.001338
10	0.001435
10.0167	0.001676
10.0333	0.001587
10.05	0.001507
10.0667	0.001488
10.0833	0.001399
10.1	0.001121
10.1167	0.000698
10.1333	0.000504
10.15	0.00035
10.1667	9.7e-05
10.1833	-0.000247
10.2	-0.000569
10.2167	-0.000857
10.2333	-0.000916
10.25	-0.000714
10.2667	-0.000553
10.2833	-0.000551
10.3	-0.000758
10.3167	-0.000772
10.3333	-0.000766
10.35	-0.0007
10.3667	-0.000774
10.3833	-0.000848
10.4	-0.0009
10.4167	-0.000889
10.4333	-0.000857
10.45	-0.000786
10.4667	-0.000675
10.4833	-0.000554
10.5	-0.00032
10.5167	-3e-06
10.5333	0.000195
10.55	0.000223
10.5667	0.0002
10.5833	0.000198
10.6	0.000168
10.6167	0.000204
10.6333	0.00029
10.65	0.000386
10.6667	0.000351
10.6833	0.000497
10.7	0.000586
10.7167	0.000591
10.7333	0.000747
10.75	0.000952
10.7667	0.001078
10.7833	0.001073
10.8	0.000982
10.8167	0.001018
10.8333	0.001093
10.85	0.001149
10.8667	0.001335
10.8833	0.001491
10.9	0.00178
10.9167	0.001946
10.9333	0.001931
10.95	0.002257
10.9667	0.002543
10.9833	0.003269
11	0.004677
11.0167	0.003631
11.0333	0.006575
11.05	-0.029801
11.0667	-0.122897
11.0833	-0.235153
11.1	-0.350817
11.1167	-0.427278
11.1333	-0.453518
11.15	-0.443049
11.1667	-0.410119
11.1833	-0.37007
11.2	-0.32783
11.2167	-0.287407
11.2333	-0.249534
11.25	-0.221132
11.2667	-0.194999
11.2833	-0.172497
11.3	-0.157774
11.3167	-0.144441
11.3333	-0.132948
11.35	-0.127145
11.3667	-0.114252
11.3833	-0.102499
11.4	-0.089207
11.4167	-0.084426
11.4333	-0.079465
11.45	-0.072244
11.4667	-0.066133
11.4833	-0.059812
11.5	-0.054012
11.5167	-0.050016
11.5333	-0.04668
11.55	-0.043653
11.5667	-0.040057
11.5833	-0.0369
11.6	-0.033996
11.6167	-0.031697
11.6333	-0.029558
11.65	-0.027329
11.6667	-0.025539
11.6833	-0.02336
11.7	-0.021134
11.7167	-0.019344
11.7333	-0.017985
11.75	-0.016745
11.7667	-0.015366
11.7833	-0.014226
11.8	-0.01327
11.8167	-0.012413
11.8333	-0.011446
11.85	-0.010178
11.8667	-0.009081
11.8833	-0.008324
11.9	-0.007621
11.9167	-0.007038
11.9333	-0.006286
11.95	-0.005613
11.9667	-0.004951
11.9833	-0.004328
12	-0.00409
12.0167	-0.003905
12.0333	-0.00352
12.05	-0.003295
12.0667	-0.00307
12.0833	-0.002824
12.1	-0.002574
12.1167	-0.002337
12.1333	-0.00195
12.15	-0.001543
12.1667	-0.001335
12.1833	-0.001278
12.2	-0.001245
12.2167	-0.001134
12.2333	-0.000784
12.25	-0.000383
12.2667	-0.000222
12.2833	-0.000171
12.3	-0.000123
12.3167	-2.6e-05
12.3333	0.000142
12.35	0.00034
12.3667	0.000518
12.3833	0.000675
12.4	0.000731
12.4167	0.000809
12.4333	0.000637
12.45	0.000255
12.4667	0.000233
12.4833	0.000211
12.5	0.000288
12.5167	0.000389
12.5333	0.00051
12.55	0.000322
12.5667	-7e-06
12.5833	-9.6e-05
12.6	-0.000206
12.6167	-0.000239
12.6333	-0.000342
12.65	-0.000735
12.6667	-0.000678
12.6833	-0.000401
12.7	-0.000124
12.7167	-3.9e-05
12.7333	-0.000234
12.75	-0.000278
12.7667	5.7e-05
12.7833	2e-06
12.8	-0.000382
12.8167	-0.000616
12.8333	-0.000379
12.85	9.7e-05
12.8667	0.000284
12.8833	0.00044
12.9	0.000628
12.9167	0.000909
12.9333	0.00137
12.95	0.001731
12.9667	0.001571
12.9833	0.001332
13	0.001265
13.0167	0.001142
13.0333	0.0012
13.05	0.001277
13.0667	0.001305
13.0833	0.001233
13.1	0.001402
13.1167	0.001457
13.1333	0.001332
13.15	0.001107
13.1667	0.000823
13.1833	0.000728
13.2	0.000724
13.2167	0.000427
13.2333	0.000259
13.25	0.000291
13.2667	0.000283
13.2833	0.000326
13.3	0.000349
13.3167	0.000167
13.3333	-5.5e-05
13.35	-8.7e-05
13.3667	-0.000409
13.3833	-0.000261
13.4	-0.000282
13.4167	-0.00031
13.4333	-0.000408
13.45	-0.000736
13.4667	-0.001073
13.4833	-0.001701
13.5	-0.001878
13.5167	0.000257
13.5333	0.002662
13.55	-0.040423
13.5667	-0.121288
13.5833	-0.218323
13.6	-0.318847
13.6167	-0.3816
13.6333	-0.396163
13.65	-0.381576
13.6667	-0.354119
13.6833	-0.321522
13.7	-0.284915
13.7167	-0.252048
13.7333	-0.22033
13.75	-0.194082
13.7667	-0.172925
13.7833	-0.155297
13.8	-0.14094
13.8167	-0.131353
13.8333	-0.118315
13.85	-0.109618
13.8667	-0.100401
13.8833	-0.089484
13.9	-0.080567
13.9167	-0.072521
13.9333	-0.065616
13.95	-0.06133
13.9667	-0.055645
13.9833	-0.049799
14	-0.045764
14.0167	-0.041371
14.0333	-0.037278
14.05	-0.033996
14.0667	-0.032273
14.0833	-0.03006
14.1	-0.028138
14.1167	-0.026289
14.1333	-0.02386
14.15	-0.022151
14.1667	-0.020822
14.1833	-0.019553
14.2	-0.018175
14.2167	-0.016961
14.2333	-0.015847
14.25	-0.014633
14.2667	-0.013269
14.2833	-0.012355
14.3	-0.011582
14.3167	-0.010804
14.3333	-0.010016
14.35	-0.009348
14.3667	-0.008541
14.3833	-0.007553
14.4	-0.006646
14.4167	-0.005865
14.4333	-0.005185
14.45	-0.004734
14.4667	-0.004484
14.4833	-0.003973
14.5	-0.003534
14.5167	-0.003111
14.5333	-0.003119
14.55	-0.003067
14.5667	-0.003205
14.5833	-0.002833
14.6	-0.002461
14.6167	-0.001917
14.6333	-0.001573
14.65	-0.001278
14.6667	-0.001004
14.6833	-0.00087
14.7	-0.001326
14.7167	-0.001456
14.7333	-0.001087
14.75	-0.000918
14.7667	-0.000958
14.7833	-0.000829
14.8	-0.00051
14.8167	-0.000121
14.8333	8.8e-05
14.85	0.000166
14.8667	0.000485
14.8833	0.000854
14.9	0.001083
14.9167	0.001285
14.9333	0.001268
14.95	0.001091
14.9667	0.001154
14.9833	0.001216
15	0.00119
15.0167	0.0012
15.0333	0.001441
15.05	0.001511
15.0667	0.001632
15.0833	0.001723
15.1	0.001644
15.1167	0.001435
15.1333	0.000886
15.15	0.000537
15.1667	0.000377
15.1833	0.000528
15.2	0.00062
15.2167	0.000482
15.2333	-6e-06
15.25	-0.000154
15.2667	0.000228
15.2833	0.000451
15.3	0.000323
15.3167	0.000297
15.3333	0.000421
15.35	0.000465
15.3667	0.000399
15.3833	0.000232
15.4	0.000177
15.4167	5.2e-05
15.4333	0.000168
15.45	0.000473
15.4667	0.000649
15.4833	0.000734
15.5	0.00075
15.5167	0.000817
15.5333	0.000694
15.55	0.00064
15.5667	0.000537
15.5833	0.000404
15.6	0.000321
15.6167	0.000238
15.6333	9.6e-05
15.65	-4.7e-05
15.6667	-0.00025
15.6833	-0.000303
15.7	-0.000375
15.7167	-0.000489
15.7333	-0.000643
15.75	-0.000577
15.7667	-0.000511
15.7833	-0.000394
15.8	-0.000348
15.8167	-0.000214
15.8333	-1.9e-05
15.85	3.5e-05
15.8667	0.000119
15.8833	5.4e-05
15.9	-4.2e-05
15.9167	0.00033
15.9333	0.000721
15.95	0.001333
15.9667	0.002305
15.9833	0.002486
16	0.002948
16.0167	0.003416
16.0333	0.010384
16.05	-0.017168
16.0667	-0.0904
16.0833	-0.171592
16.1	-0.260034
16.1167	-0.316391
16.1333	-0.335768
16.15	-0.331635
16.1667	-0.312142
16.1833	-0.284589
16.2	-0.259267
16.2167	-0.232801
16.2333	-0.204904
16.25	-0.180018
16.2667	-0.163652
16.2833	-0.145916
16.3	-0.13787
16.3167	-0.127312
16.3333	-0.114304
16.35	-0.104636
16.3667	-0.093788
16.3833	-0.08228
16.4	-0.066233
16.4167	-0.056914
16.4333	-0.054736
16.45	-0.053868
16.4667	-0.05272
16.4833	-0.051112
16.5	-0.049734
16.5167	-0.047907
16.5333	-0.04595
16.55	-0.043624
16.5667	-0.041667
16.5833	-0.0399
16.6	-0.037413
16.6167	-0.035389
16.6333	-0.033135
16.65	-0.030501
16.6667	-0.028168
16.6833	-0.025974
16.7	-0.02388
16.7167	-0.02146
16.7333	-0.018981
16.75	-0.016831
16.7667	-0.015001
16.7833	-0.013012
16.8	-0.010982
16.8167	-0.009609
16.8333	-0.008545
16.85	-0.007571
16.8667	-0.006588
16.8833	-0.005544
16.9	-0.004581
16.9167	-0.003524
16.9333	-0.002908
16.95	-0.002252
16.9667	-0.001596
16.9833	-0.00108
17	-0.000674
17.0167	-0.000276
17.0333	3.1e-05
17.05	0.000278
17.0667	0.000575
17.0833	0.000702
17.1	0.000839
17.1167	0.000957
17.1333	0.001053
17.15	0.00107
17.1667	0.001156
17.1833	0.001243
17.2	0.001269
17.2167	0.001504
17.2333	0.001678
17.25	0.001601
17.2667	0.001655
17.2833	0.001699
17.3	0.001773
17.3167	0.001721
17.3333	0.001529
17.35	0.001326
17.3667	0.001103
17.3833	0.000801
17.4	0.000618
17.4167	0.000505
17.4333	0.000331
17.45	0.000116
17.4667	0.000112
17.4833	7.8e-05
17.5	-0.000107
17.5167	-0.000417
17.5333	-0.00063
17.55	-0.000922
17.5667	-0.001154
17.5833	-0.001227
17.6	-0.001389
17.6167	-0.001583
17.6333	-0.001909
17.65	-0.002235
17.6667	-0.002512
17.6833	-0.002648
17.7	-0.002605
17.7167	-0.002485
17.7333	-0.00263
17.75	-0.002664
17.7667	-0.002619
17.7833	-0.002683
17.8	-0.002868
17.8167	-0.003158
17.8333	-0.003522
17.85	-0.003575
17.8667	-0.003659
17.8833	-0.003803
17.9	-0.003947
17.9167	-0.004154
17.9333	-0.004415
17.95	-0.004377
17.9667	-0.004448
17.9833	-0.004589
18	-0.0047
18.0167	-0.004958
18.0333	-0.00515
18.05	-0.005341
18.0667	-0.005643
18.0833	-0.005925
18.1	-0.006266
18.1167	-0.006664
18.1333	-0.006743
18.15	-0.006863
18.1667	-0.007012
18.1833	-0.007332
18.2	-0.007532
18.2167	-0.00785
18.2333	-0.008068
18.25	-0.008036
18.2667	-0.008404
18.2833	-0.008802
18.3	-0.00871
18.3167	-0.008191
18.3333	-0.007449
18.35	-0.003467
18.3667	0.020745
18.3833	0.071457
18.4	0.079159
18.4167	0.05047
18.4333	0.015978
18.45	-0.007814
18.4667	-0.020005
18.4833	-0.027817
18.5	-0.027808
18.5167	-0.025711
18.5333	-0.015477
18.55	-0.020892
18.5667	-0.071837
18.5833	-0.135622
18.6	-0.213638
18.6167	-0.271481
18.6333	-0.294587
18.65	-0.291873
18.6667	-0.279899
18.6833	-0.260894
18.7	-0.23829
18.7167	-0.21808
18.7333	-0.196994
18.75	-0.179607
18.7667	-0.14589
18.7833	-0.104464
18.8	-0.071337
18.8167	-0.0577
18.8333	-0.052678
18.85	-0.052746
18.8667	-0.051643
18.8833	-0.049631
18.9	-0.050658
18.9167	-0.054862
18.9333	-0.054101
18.95	-0.049649
18.9667	-0.047368
18.9833	-0.044697
19	-0.042306
19.0167	-0.039886
19.0333	-0.037553
19.05	-0.03457
19.0667	-0.032286
19.0833	-0.030403
19.1	-0.02838
19.1167	-0.026484
19.1333	-0.025075
19.15	-0.023647
19.1667	-0.022298
19.1833	-0.02106
19.2	-0.019681
19.2167	-0.018366
19.2333	-0.017639
19.25	-0.016752
19.2667	-0.015625
19.2833	-0.014528
19.3	-0.013511
19.3167	-0.012283
19.3333	-0.011594
19.35	-0.010906
19.3667	-0.010207
19.3833	-0.009719
19.4	-0.00905
19.4167	-0.008586
19.4333	-0.008223
19.45	-0.00771
19.4667	-0.007066
19.4833	-0.006673
19.5	-0.00627
19.5167	-0.006036
19.5333	-0.005755
19.55	-0.005204
19.5667	-0.004973
19.5833	-0.004722
19.6	-0.004501
19.6167	-0.004254
19.6333	-0.003882
19.65	-0.003429
19.6667	-0.003227
19.6833	-0.002804
19.7	-0.002752
19.7167	-0.002727
19.7333	-0.002837
19.75	-0.003017
19.7667	-0.002807
19.7833	-0.002747
19.8	-0.002467
19.8167	-0.002176
19.8333	-0.002229
19.85	-0.001972
19.8667	-0.002136
19.8833	-0.002099
19.9	-0.001942
19.9167	-0.001792
19.9333	-0.001296
19.95	-0.000931
19.9667	-0.000725
19.9833	-0.000469
20	-0.000174
20.0167	-8.1e-05
20.0333	-1.3e-05
20.05	-4e-06
20.0667	1.5e-05
20.0833	0.000193
20.1	0.000302
20.1167	0.000331
20.1333	0.000257
20.15	0.000483
20.1667	0.000819
20.1833	0.000616
20.2	0.000582
20.2167	0.000672
20.2333	0.00091
20.25	0.000788
20.2667	0.000715
20.2833	0.000773
20.3	0.000811
20.3167	0.000956
20.3333	0.000919
20.35	0.000852
20.3667	0.001015
20.3833	0.000838
20.4	0.000592
20.4167	0.000223
20.4333	-1.6e-05
20.45	-0.000205
20.4667	-0.000204
20.4833	-2.3e-05
20.5	-3.2e-05
20.5167	-0.000191
20.5333	-0.00043
20.55	-0.00068
20.5667	-0.000559
20.5833	-0.000558
20.6	-0.000497
20.6167	-0.000185
20.6333	0.000178
20.65	0.000521
20.6667	0.000724
20.6833	0.000907
20.7	0.00112
20.7167	0.001066
20.7333	0.001213
20.75	0.001191
20.7667	0.001358
20.7833	0.001586
20.8	0.001343
20.8167	0.001415
20.8333	0.001188
20.85	0.000801
20.8667	0.000344
20.8833	0.000197
20.9	0.00039
20.9167	0.000238
20.9333	0.000107
20.95	-0.000134
20.9667	4e-06
20.9833	0.000163
21	0.000992
21.0167	-0.000105
21.0333	0.001
21.05	-0.004906
21.0667	-0.049822
21.0833	-0.108967
21.1	-0.166813
21.1167	-0.219695
21.1333	-0.243145
21.15	-0.242686
21.1667	-0.230516
21.1833	-0.219687
21.2	-0.201148
21.2167	-0.186425
21.2333	-0.164121
21.25	-0.148097
21.2667	-0.132113
21.2833	-0.120168
21.3	-0.112624
21.3167	-0.104707
21.3333	-0.096219
21.35	-0.08741
21.3667	-0.082422
21.3833	-0.076664
21.4	-0.071205
21.4167	-0.067224
21.4333	-0.062622
21.45	-0.05875
21.4667	-0.055047
21.4833	-0.050965
21.5	-0.047083
21.5167	-0.043308
21.5333	-0.039903
21.55	-0.037357
21.5667	-0.034921
21.5833	-0.032685
21.6	-0.03027
21.6167	-0.027792
21.6333	-0.025643
21.65	-0.023754
21.6667	-0.022165
21.6833	-0.020316
21.7	-0.018667
21.7167	-0.017347
21.7333	-0.016165
21.75	-0.014904
21.7667	-0.013742
21.7833	-0.012571
21.8	-0.011479
21.8167	-0.010326
21.8333	-0.009102
21.85	-0.008268
21.8667	-0.007414
21.8833	-0.006801
21.9	-0.006247
21.9167	-0.005652
21.9333	-0.005046
21.95	-0.00425
21.9667	-0.003504
21.9833	-0.003078
22	-0.002903
22.0167	-0.002596
22.0333	-0.002079
22.05	-0.001731
22.0667	-0.001484
22.0833	-0.001197
22.1	-0.000949
22.1167	-0.000661
22.1333	-0.000343
22.15	-0.000224
22.1667	-0.000156
22.1833	-2.7e-05
22.2	-0.000249
22.2167	-0.0002
22.2333	-0.000111
22.25	8.8e-05
22.2667	0.000198
22.2833	0.000327
22.3	0.000376
22.3167	0.000666
22.3333	0.000875
22.35	0.000515
22.3667	0.000134
22.3833	-9.6e-05
22.4	-0.000387
22.4167	-0.000617
22.4333	-0.000638
22.45	-0.000709
22.4667	-0.000939
22.4833	-0.00071
22.5	-0.000511
22.5167	0.000108
22.5333	0.000466
22.55	0.000505
22.5667	0.000373
22.5833	0.000112
22.6	-0.00011
22.6167	-0.000142
22.6333	-3.4e-05
22.65	7.3e-05
22.6667	0.000121
22.6833	0.000378
22.7	0.000406
22.7167	0.000423
22.7333	0.000359
22.75	0.000375
22.7667	0.000292
22.7833	0.000118
22.8	-0.000256
22.8167	-0.000581
22.8333	-0.000706
22.85	-0.000872
22.8667	-0.000938
22.8833	-0.000913
22.9	-0.001049
22.9167	-0.001206
22.9333	-0.001263
22.95	-0.001291
22.9667	-0.001249
22.9833	-0.001196
23	-0.001034
23.0167	-0.000952
23.0333	-0.000851
23.05	-0.00056
23.0667	-0.000279
23.0833	-2.7e-05
23.1	0.000164
23.1167	0.000386
23.1333	0.000398
23.15	0.00048
23.1667	0.000352
23.1833	0.000284
23.2	0.000326
23.2167	0.00027
23.2333	0.000594
23.25	0.000989
23.2667	0.001134
23.2833	0.001059
23.3	0.001024
23.3167	0.000941
23.3333	0.00087
23.35	0.000858
23.3667	0.000827
23.3833	0.000746
23.4	0.000605
23.4167	0.000666
23.4333	0.000859
23.45	0.001073
23.4667	0.000896
23.4833	0.000139
23.5	2e-06
23.5167	-0.000413
23.5333	0.001234
23.55	0.004351
23.5667	-0.031632
23.5833	-0.078405
23.6	-0.132408
23.6167	-0.17745
23.6333	-0.19599
23.65	-0.19701
23.6667	-0.18944
23.6833	-0.17752
23.7	-0.16594
23.7167	-0.153529
23.7333	-0.138518
23.75	-0.124626
23.7667	-0.110484
23.7833	-0.101272
23.8	-0.09326
23.8167	-0.087267
23.8333	-0.081134
23.85	-0.073581
23.8667	-0.072278
23.8833	-0.069445
23.9	-0.062572
23.9167	-0.059628
23.9333	-0.054495
23.95	-0.049801
23.9667	-0.044708
23.9833	-0.040235
24	-0.037201
24.0167	-0.034388
24.0333	-0.032655
24.05	-0.030722
24.0667	-0.029239
24.0833	-0.027346
24.1	-0.025363
24.1167	-0.023641
24.1333	-0.022289
24.15	-0.021047
24.1667	-0.019696
24.1833	-0.018554
24.2	-0.017363
24.2167	-0.016042
24.2333	-0.014873
24.25	-0.013783
24.2667	-0.012774
24.2833	-0.011484
24.3	-0.010525
24.3167	-0.009757
24.3333	-0.008891
24.35	-0.007984
24.3667	-0.007328
24.3833	-0.006682
24.4	-0.006005
24.4167	-0.005461
24.4333	-0.005078
24.45	-0.004556
24.4667	-0.004123
24.4833	-0.003801
24.5	-0.003399
24.5167	-0.003078
24.5333	-0.002851
24.55	-0.002673
24.5667	-0.002385
24.5833	-0.002208
24.6	-0.00218
24.6167	-0.002225
24.6333	-0.002213
24.65	-0.002181
24.6667	-0.002089
24.6833	-0.001907
24.7	-0.001645
24.7167	-0.001516
24.7333	-0.00157
24.75	-0.001495
24.7667	-0.001449
24.7833	-0.001393
24.8	-0.001427
24.8167	-0.001375
24.8333	-0.001175
24.85	-0.000985
24.8667	-0.000845
24.8833	-0.000726
24.9	-0.000666
24.9167	-0.000558
24.9333	-0.000463
24.95	-0.000317
24.9667	-0.000162
24.9833	-0.000156
25	0.000139
25.0167	0.000464
25.0333	0.000857
25.05	0.000991
25.0667	0.001165
25.0833	0.001218
25.1	0.001092
25.1167	0.001016
25.1333	0.00108
25.15	0.001023
25.1667	0.000827
25.1833	0.000631
25.2	0.000535
25.2167	0.000609
25.2333	0.000744
25.25	0.000689
25.2667	0.000644
25.2833	0.000519
25.3	0.000184
25.3167	9e-06
25.3333	-8.5e-05
25.35	-0.000409
25.3667	-0.000802
25.3833	-0.000916
25.4	-0.00093
25.4167	-0.000853
25.4333	-0.000556
25.45	-0.000208
25.4667	0.000129
25.4833	0.000246
25.5	0.000274
25.5167	0.000342
25.5333	0.000282
25.55	0.000221
25.5667	6e-05
25.5833	5e-05
25.6	0.000109
25.6167	0.000309
25.6333	0.000331
25.65	0.000243
25.6667	0.000234
25.6833	0.000216
25.7	0.000338
25.7167	0.00029
25.7333	0.000175
25.75	9.9e-05
25.7667	7.3e-05
25.7833	6.7e-05
25.8	-0.000108
25.8167	-0.000253
25.8333	-0.000256
25.85	-0.000249
25.8667	-8.2e-05
25.8833	-7.6e-05
25.9	1e-06
25.9167	0.000119
25.9333	9.9e-05
25.95	0.000338
25.9667	0.000958
25.9833	0.000957
26	0.000237
26.0167	0.002657
26.0333	0.00498
26.05	0.007082
26.0667	-0.023166
26.0833	-0.060244
26.1	-0.098582
26.1167	-0.139519
26.1333	-0.156914
26.15	-0.158709
26.1667	-0.154744
26.1833	-0.14758
26.2	-0.143945
26.2167	-0.134939
26.2333	-0.128322
26.25	-0.117605
26.2667	-0.102858
26.2833	-0.089791
26.3	-0.084314
26.3167	-0.080626
26.3333	-0.073377
26.35	-0.067898
26.3667	-0.063158
26.3833	-0.060269
26.4	-0.05606
26.4167	-0.05088
26.4333	-0.046998
26.45	-0.043827
26.4667	-0.040395
26.4833	-0.037314
26.5	-0.034563
26.5167	-0.031801
26.5333	-0.029647
26.55	-0.027444
26.5667	-0.024991
26.5833	-0.023057
26.6	-0.021424
26.6167	-0.01938
26.6333	-0.017555
26.65	-0.01599
26.6667	-0.015195
26.6833	-0.014239
26.7	-0.013204
26.7167	-0.012169
26.7333	-0.011012
26.75	-0.009755
26.7667	-0.008768
26.7833	-0.007632
26.8	-0.006545
26.8167	-0.005517
26.8333	-0.004479
26.85	-0.003911
26.8667	-0.003153
26.8833	-0.002514
26.9	-0.002036
26.9167	-0.001357
26.9333	-0.000798
26.95	-0.000208
26.9667	0.000561
26.9833	0.001261
27	0.002021
27.0167	0.002651
27.0333	0.003272
27.05	0.003652
27.0667	0.003583
27.0833	0.003764
27.1	0.003885
27.1167	0.003896
27.1333	0.003808
27.15	0.00353
27.1667	0.003682
27.1833	0.003984
27.2	0.003966
27.2167	0.003808
27.2333	0.003591
27.25	0.003413
27.2667	0.003636
27.2833	0.003869
27.3	0.003772
27.3167	0.003595
27.3333	0.003429
27.35	0.003152
27.3667	0.002886
27.3833	0.002929
27.4	0.002873
27.4167	0.002686
27.4333	0.00251
27.45	0.002633
27.4667	0.002397
27.4833	0.00192
27.5	0.001524
27.5167	0.001046
27.5333	0.000476
27.55	0.000157
27.5667	-0.000173
27.5833	-0.000443
27.6	-0.000933
27.6167	-0.001525
27.6333	-0.001783
27.65	-0.00211
27.6667	-0.002668
27.6833	-0.002785
27.7	-0.002583
27.7167	-0.002924
27.7333	-0.002812
27.75	-0.002501
27.7667	-0.002469
27.7833	-0.002428
27.8	-0.002316
27.8167	-0.002328
27.8333	-0.002127
27.85	-0.001697
27.8667	-0.001407
27.8833	-0.001166
27.9	-0.000906
27.9167	-0.000688
27.9333	-0.000437
27.95	-0.000145
27.9667	-4.4e-05
27.9833	-1.3e-05
28	0.000119
28.0167	0.000178
28.0333	0.000214
28.05	3.9e-05
28.0667	-3.6e-05
28.0833	-5.1e-05
28.1	5.5e-05
28.1167	0.000119
28.1333	0.000202
28.15	0.000394
28.1667	0.000596
28.1833	0.000629
28.2	0.000711
28.2167	0.000804
28.2333	0.001016
28.25	0.001118
28.2667	0.00101
28.2833	0.000933
28.3	0.000845
28.3167	0.000778
28.3333	0.000882
28.35	0.000916
28.3667	0.00094
28.3833	0.001184
28.4	0.001258
28.4167	0.001293
28.4333	0.00108
28.45	0.000927
28.4667	0.000674
28.4833	0.000161
28.5	0.000427
28.5167	0.001895
28.5333	0.002394
28.55	0.008074
28.5667	-0.011027
28.5833	-0.045657
28.6	-0.078758
28.6167	-0.111438
28.6333	-0.121967
28.65	-0.121115
28.6667	-0.114724
28.6833	-0.116552
28.7	-0.11459
28.7167	-0.107119
28.7333	-0.098595
28.75	-0.089932
28.7667	-0.081449
28.7833	-0.074896
28.8	-0.071523
28.8167	-0.069569
28.8333	-0.065035
28.85	-0.05965
28.8667	-0.054736
28.8833	-0.049862
28.9	-0.044427
28.9167	-0.041413
28.9333	-0.038597
28.95	-0.035822
28.9667	-0.033267
28.9833	-0.030982
29	-0.028477
29.0167	-0.026252
29.0333	-0.024356
29.05	-0.022361
29.0667	-0.020415
29.0833	-0.01834
29.1	-0.016984
29.1167	-0.015659
29.1333	-0.014234
29.15	-0.012848
29.1667	-0.011833
29.1833	-0.010748
29.2	-0.009702
29.2167	-0.008777
29.2333	-0.007972
29.25	-0.007398
29.2667	-0.006793
29.2833	-0.006208
29.3	-0.005454
29.3167	-0.004819
29.3333	-0.004316
29.35	-0.003892
29.3667	-0.003588
29.3833	-0.003275
29.4	-0.003051
29.4167	-0.002838
29.4333	-0.002706
29.45	-0.002233
29.4667	-0.001821
29.4833	-0.001569
29.5	-0.001527
29.5167	-0.001405
29.5333	-0.001345
29.55	-0.001085
29.5667	-0.000855
29.5833	-0.000625
29.6	-0.000475
29.6167	-0.000445
29.6333	-0.000547
29.65	-0.000649
29.6667	-0.000612
29.6833	-0.000674
29.7	-0.000696
29.7167	-0.000599
29.7333	-0.000384
29.75	-0.000509
29.7667	-0.000644
29.7833	-0.000759
29.8	-0.000855
29.8167	-0.00079
29.8333	-0.000619
29.85	-0.000587
29.8667	-0.000636
29.8833	-0.000714
29.9	-0.000703
29.9167	-0.000632
29.9333	-0.000534
29.95	-0.000356
29.9667	-0.000208
29.9833	-0.000141
30	-0.000173
30.0167	-0.000206
30.0333	-0.000212
30.05	-0.000338
30.0667	-0.000525
30.0833	-0.000641
30.1	-0.000588
30.1167	-0.000535
30.1333	-0.000545
30.15	-0.000546
30.1667	-0.000496
30.1833	-0.000337
30.2	-0.000377
30.2167	-0.000578
30.2333	-0.000863
30.25	-0.001047
30.2667	-0.000991
30.2833	-0.000885
30.3	-0.000859
30.3167	-0.000894
30.3333	-0.00078
30.35	-0.000567
30.3667	-0.000404
30.3833	-0.00026
30.4	-0.000297
30.4167	-0.000283
30.4333	-0.00022
30.45	-0.000127
30.4667	-0.000163
30.4833	-0.00017
30.5	-0.000237
30.5167	-0.000183
30.5333	2.2e-05
30.55	0.000387
30.5667	0.000833
30.5833	0.001188
30.6	0.001284
30.6167	0.0011
30.6333	0.00105
30.65	0.00109
30.6667	0.00093
30.6833	0.00083
30.7	0.00077
30.7167	0.000871
30.7333	0.000837
30.75	0.000822
30.7667	0.000948
30.7833	0.000984
30.8	0.00084
30.8167	0.000876
30.8333	0.000878
30.85	0.00079
30.8667	0.000662
30.8833	0.000484
30.9	5.6e-05
30.9167	-0.000102
30.9333	-0.000114
30.95	-3.7e-05
30.9667	-6e-05
30.9833	-0.000522
31	-0.000385
31.0167	-0.000247
31.0333	0.001325
31.05	0.009346
31.0667	-0.010522
31.0833	-0.03222
31.1	-0.055288
31.1167	-0.082076
31.1333	-0.08724
31.15	-0.088605
31.1667	-0.086469
31.1833	-0.088844
31.2	-0.086178
31.2167	-0.077312
31.2333	-0.073644
31.25	-0.065596
31.2667	-0.056157
31.2833	-0.052759
31.3	-0.049541
31.3167	-0.046502
31.3333	-0.043252
31.35	-0.040252
31.3667	-0.037202
31.3833	-0.034501
31.4	-0.032201
31.4167	-0.029901
31.4333	-0.027449
31.45	-0.025688
31.4667	-0.023677
31.4833	-0.021355
31.5	-0.019274
31.5167	-0.017413
31.5333	-0.016021
31.55	-0.01479
31.5667	-0.014028
31.5833	-0.012987
31.6	-0.011755
31.6167	-0.010404
31.6333	-0.009233
31.65	-0.008192
31.6667	-0.007132
31.6833	-0.006231
31.7	-0.00544
31.7167	-0.004619
31.7333	-0.00371
31.75	-0.003071
31.7667	-0.002641
31.7833	-0.002472
31.8	-0.002093
31.8167	-0.001874
31.8333	-0.001927
31.85	-0.00201
31.8667	-0.002013
31.8833	-0.002117
31.9	-0.0023
31.9167	-0.002393
31.9333	-0.00297
31.95	-0.003396
31.9667	-0.003873
31.9833	-0.004559
32	-0.004866
32.0167	-0.004442
32.0333	-0.004143
32.05	-0.003903
32.0667	-0.003574
32.0833	-0.003645
32.1	-0.004135
32.1167	-0.003736
32.1333	-0.003112
32.15	-0.002748
32.1667	-0.002473
32.1833	-0.002249
32.2	-0.001885
32.2167	-0.001401
32.2333	-0.001072
32.25	-0.000834
32.2667	-0.000606
32.2833	-0.000457
32.3	-0.000469
32.3167	-0.00032
32.3333	-0.000279
32.35	-0.000187
32.3667	-0.000236
32.3833	-9.4e-05
32.4	2.7e-05
32.4167	0.000139
32.4333	0.000193
32.45	0.000287
32.4667	0.000431
32.4833	0.000185
32.5	4.9e-05
32.5167	0.000322
32.5333	0.000128
32.55	-0.000157
32.5667	-0.000172
32.5833	1.4e-05
32.6	0.000159
32.6167	0.000384
32.6333	0.00038
32.65	-0.000114
32.6667	-0.000509
32.6833	-0.000653
32.7	-0.000788
32.7167	-0.000902
32.7333	-0.001117
32.75	-0.001312
32.7667	-0.001418
32.7833	-0.001693
32.8	-0.002068
32.8167	-0.002203
32.8333	-0.002289
32.85	-0.002175
32.8667	-0.002161
32.8833	-0.002197
32.9	-0.002222
32.9167	-0.002168
32.9333	-0.002142
32.95	-0.002197
32.9667	-0.002391
32.9833	-0.002385
33	-0.0022
33.0167	-0.002014
33.0333	-0.001832
33.05	-0.00153
33.0667	-0.001358
33.0833	-0.001146
33.1	-0.001034
33.1167	-0.000912
33.1333	-0.000397
33.15	3.9e-05
33.1667	0.000274
33.1833	0.000369
33.2	0.000604
33.2167	0.00073
33.2333	0.000955
33.25	0.001292
33.2667	0.001858
33.2833	0.002464
33.3	0.00288
33.3167	0.003257
33.3333	0.003679
33.35	0.003853
33.3667	0.003946
[truncated: 910 more rows]
