# Supplementary material for: KorB switching from DNA-sliding clamp to repressor mediates long-range gene silencing in a multi-drug resistance plasmid
Source: Nat Microbiol. 2025 Jan 23;10(2):448–67. doi: 10.1038/s41564-024-01915-3 (PMC11790492; doi:10.1038/s41564-024-01915-3)
Supplement: Supplementary file 8 — C-trap data and XylE assay data. [file 41564_2024_1915_MOESM8_ESM.xlsx]

## Sheet: Fig 4a C-trap
Left_BlueChannel
Kymograph B-channel ASCII Matrix file
X Amplitude: 67.9784448 s
Y Amplitude: 25.5 um
Z Amplitude: 15 a.u.
0 1 0 1 0 1 3 0 6 1 2 4 5 2 1 2 3 6 1 3 3 5 2 1 0 0 3 0 2 1 5 3 6 3 0 3 1 0 2 2 2 3 0 2 1 1 4 1 1 1 2 2 3 5 2 2 1 3 4 2 3 2 2 3 1 1 1 5 6 1 0 2 2 0 1 1 0 1 0 3 3 0 4 5 5 3 1 1 0 1 0 0 0 2 1 1 3 3 2 0 1 2 2 2 0 1 1 6 1 3 1 0 5 3 2 2 3 5 0 6 2 3 0 3 3 0 2 1 2 1 1 1 3 4 3 2 1 2 0 2 3 3 1 2 2 0 4 3 2 3 1 3 2 1 0 0 2 3 4 1 1 1 3 1 2 1 3 2 0 2 3 2 1 0 0 2 1 1 1 3 2 1 3 2 1 1 1 0 5 2 1 3 1 0 2 1 2 0 1 2…
1 3 2 1 0 1 2 0 5 4 1 0 2 1 1 0 0 3 3 2 3 1 1 1 0 0 4 0 2 1 0 2 2 0 1 1 4 1 1 2 1 3 1 0 2 1 2 1 2 2 3 1 4 3 7 2 3 2 2 1 3 3 0 2 1 0 2 2 2 2 2 0 3 1 3 3 5 1 6 2 1 1 3 2 2 5 1 3 0 1 2 2 1 1 1 1 1 5 2 2 3 3 5 1 0 1 1 1 1 2 0 2 4 4 4 0 2 1 0 2 1 1 3 4 2 0 0 3 2 0 0 1 5 1 3 1 0 3 2 0 0 0 3 2 1 1 0 3 3 4 2 4 1 3 2 1 0 2 2 2 5 4 1 1 6 4 3 1 2 1 2 1 1 3 2 1 0 1 4 2 3 0 2 2 2 2 0 4 3 1 3 1 3 3 2 1 0 0 1 1…
2 2 1 1 1 4 3 1 3 1 2 1 2 1 3 0 1 1 1 2 0 1 2 1 2 1 1 1 3 1 4 7 1 1 0 1 1 0 1 2 2 1 0 2 2 2 2 0 1 2 2 1 3 0 1 4 1 4 3 2 2 0 2 2 2 2 2 3 6 1 1 3 1 2 1 0 8 0 3 1 1 0 3 4 2 2 0 3 2 3 1 1 3 3 1 2 0 4 1 2 2 1 1 2 1 1 2 4 3 0 1 3 0 4 4 1 0 5 3 1 0 2 1 2 2 2 2 2 2 1 5 3 1 2 2 2 2 1 2 0 0 0 1 3 5 2 1 2 2 2 4 1 4 4 1 0 1 2 1 0 3 2 2 2 1 3 1 2 1 1 5 1 3 1 3 3 0 3 1 6 1 2 3 4 1 3 3 2 0 2 3 1 1 2 0 0 1 2 2 2…
0 0 4 4 1 2 1 3 3 0 2 3 3 0 3 2 1 0 2 1 0 1 1 3 1 3 0 1 2 2 0 5 2 1 0 1 4 4 0 2 3 3 0 1 3 4 0 0 3 2 1 4 0 2 0 2 1 2 3 1 2 2 1 2 0 1 2 2 2 0 2 3 2 0 2 1 1 1 3 3 1 0 2 1 0 3 0 3 3 2 3 2 3 0 5 1 1 0 2 2 1 1 2 0 2 1 2 4 2 4 2 3 2 1 3 1 1 5 0 2 0 0 5 1 2 1 1 0 1 3 0 0 0 0 6 2 1 4 3 0 4 3 3 2 1 2 1 4 2 2 2 3 3 1 1 2 0 3 2 0 2 3 0 0 2 6 0 1 2 1 0 0 1 1 3 0 0 2 1 6 2 2 2 3 0 3 1 3 6 1 3 1 0 2 0 0 2 4 1 2…
0 1 2 1 0 0 6 1 1 3 0 2 1 1 3 0 2 2 1 1 0 3 2 2 1 3 1 2 1 0 2 3 2 3 3 2 2 3 4 1 5 2 3 2 1 2 0 5 2 2 0 1 0 2 0 4 3 0 1 2 2 1 3 2 3 0 4 2 4 2 1 3 2 2 0 4 3 2 1 1 1 3 1 2 4 1 2 2 1 1 1 3 0 1 4 1 2 2 0 3 1 0 2 0 0 4 1 1 2 2 3 3 2 3 2 3 6 2 0 2 1 2 1 0 5 1 0 2 1 2 0 3 2 2 4 3 0 2 1 1 4 3 2 1 3 2 0 0 2 2 3 0 1 2 2 2 4 1 0 3 0 1 1 2 1 3 1 1 1 5 0 0 1 1 3 2 0 3 1 1 4 1 2 1 3 4 2 0 2 1 3 3 1 5 3 1 2 2 1 4…
1 0 3 1 0 1 3 0 0 1 3 0 5 1 1 2 3 1 3 2 2 1 2 0 5 2 1 1 2 6 2 1 4 4 0 0 3 4 1 2 2 2 1 1 2 4 6 1 5 1 3 2 1 1 1 5 2 0 2 0 3 1 2 0 0 2 3 1 1 1 5 2 5 0 2 1 2 0 3 3 1 1 2 2 2 1 1 3 1 1 1 0 3 2 2 2 3 3 2 1 2 2 1 3 2 1 0 2 1 4 0 0 2 1 1 1 2 0 1 5 2 3 3 0 1 1 1 4 0 2 1 2 1 0 1 3 0 2 2 3 3 4 3 1 0 1 2 2 1 0 2 1 3 1 1 2 0 2 2 2 1 2 1 0 0 1 3 0 3 2 1 2 2 2 1 0 2 0 0 2 5 1 2 3 4 0 3 0 0 1 2 0 1 3 1 1 3 1 2 4…
2 0 4 0 0 2 0 2 0 0 1 0 2 0 3 0 6 0 2 1 2 0 2 1 0 1 2 2 2 3 5 1 3 0 1 4 2 3 0 2 3 0 0 1 0 1 0 2 1 1 2 2 1 1 0 1 2 1 2 0 2 1 0 6 0 3 4 1 0 0 2 3 0 0 2 1 0 1 3 0 2 1 0 0 1 0 0 2 2 1 2 2 0 1 2 0 0 1 2 3 2 1 1 2 0 2 2 3 0 0 0 2 1 5 4 1 1 0 3 2 4 3 3 0 1 2 1 5 1 2 1 0 1 0 3 0 1 2 1 0 0 2 0 2 0 1 0 0 1 0 0 1 0 0 3 1 1 0 1 0 2 2 0 1 1 4 1 0 1 4 2 0 0 1 0 0 1 1 0 0 2 2 4 0 0 1 1 3 2 1 0 4 1 1 2 4 1 0 0 2…
2 4 1 2 2 1 2 0 0 5 3 1 0 0 2 0 0 2 0 2 2 0 3 1 2 2 2 0 3 2 1 3 1 3 4 1 2 0 3 0 3 3 1 1 3 0 2 1 1 2 0 1 3 0 2 0 2 0 1 1 0 4 2 1 2 0 0 1 0 1 1 1 0 0 1 0 2 2 0 1 0 1 1 1 0 2 1 1 1 2 1 1 1 2 0 0 4 1 3 4 1 2 1 1 1 3 1 4 1 4 0 2 2 2 1 0 2 0 1 2 1 5 2 1 1 1 3 2 2 1 1 0 3 2 2 1 0 4 0 0 3 1 1 2 1 0 1 1 0 4 1 2 1 1 1 1 0 1 1 0 1 0 2 3 0 2 2 1 0 4 2 1 0 1 3 0 0 2 1 4 0 0 0 3 0 2 1 3 0 1 0 0 1 2 2 0 0 3 0 3…
1 2 2 0 2 3 1 0 0 1 3 1 4 0 0 1 2 1 0 0 2 1 1 3 0 0 0 0 1 2 0 2 4 0 2 1 1 2 2 1 1 4 2 2 1 3 1 0 1 2 0 0 2 2 3 1 2 1 0 0 2 0 3 1 2 2 2 1 2 2 2 1 1 2 4 1 1 1 2 0 1 2 1 2 0 1 0 1 2 3 1 2 0 0 2 0 2 0 0 2 1 1 2 1 1 0 1 0 0 2 0 3 0 2 1 1 1 1 0 1 2 0 2 0 2 1 0 0 1 2 0 1 0 1 1 1 1 5 2 2 3 1 2 1 1 2 0 0 2 2 1 1 0 4 0 1 1 3 2 0 0 3 0 4 1 1 3 1 0 0 0 0 0 0 2 1 2 1 1 2 2 2 1 5 2 2 3 3 1 0 1 2 1 2 0 2 0 0 1 1…
2 0 2 0 4 2 1 2 0 2 0 3 1 1 0 0 3 2 0 2 1 1 0 2 3 3 1 1 2 0 3 1 0 0 2 0 1 3 0 1 3 0 0 0 1 0 3 1 1 1 0 0 4 2 0 4 0 1 2 1 2 4 0 1 0 1 3 3 1 3 2 0 5 0 2 2 1 3 0 0 1 1 0 1 1 2 2 6 0 2 0 0 2 2 0 1 0 2 3 0 0 0 0 1 2 1 2 1 2 1 0 0 0 1 2 2 2 0 0 1 2 2 0 4 1 1 5 1 1 0 1 2 2 0 0 1 1 1 0 0 1 1 1 2 0 1 1 2 0 3 2 1 3 2 0 1 1 2 0 1 4 4 1 0 0 0 0 0 2 1 2 2 1 1 0 1 0 3 0 1 1 1 1 0 1 1 1 1 0 2 1 1 1 2 2 3 1 2 1 1…
0 0 3 0 0 3 0 2 0 0 2 2 2 1 1 1 3 0 0 0 1 0 0 3 2 0 1 0 0 0 3 0 2 0 1 2 3 2 3 1 0 1 0 2 2 1 1 1 3 2 3 0 0 1 2 1 1 0 0 0 0 2 2 1 0 4 0 1 2 2 2 0 0 1 0 1 1 0 2 0 1 0 1 0 2 3 1 1 1 4 0 0 2 2 1 0 1 0 1 0 1 1 0 1 1 1 1 0 1 0 1 2 1 0 3 0 0 1 2 1 2 0 0 0 3 0 1 3 0 3 1 1 0 2 1 0 2 1 2 1 6 1 0 1 2 0 1 3 1 2 1 0 0 2 1 0 0 1 0 2 1 0 1 0 1 0 1 1 2 0 1 3 0 1 3 0 0 0 0 2 2 0 1 0 1 0 2 1 0 1 1 0 0 3 0 2 2 2 0 1…
0 1 1 0 1 1 1 2 1 1 2 1 1 1 0 2 0 4 0 1 1 2 1 1 2 1 0 1 2 1 2 1 0 0 0 0 0 1 0 1 1 0 0 0 1 1 1 1 0 2 2 0 0 0 1 2 1 1 0 1 2 0 1 1 0 2 1 1 0 2 2 0 1 0 1 0 0 1 2 1 0 1 3 2 2 2 1 0 1 0 1 0 0 0 2 1 1 1 0 3 1 1 3 2 0 4 4 1 0 0 0 0 1 1 0 1 3 3 1 1 0 1 1 0 1 2 2 2 0 1 2 1 1 1 0 1 1 3 2 1 0 0 5 0 0 1 3 0 2 0 3 0 0 0 2 0 3 0 1 2 0 0 1 1 1 3 2 0 2 0 0 0 1 4 0 3 1 1 1 0 1 1 2 0 1 2 2 0 0 2 0 2 0 1 1 2 1 2 1 0…
3 0 2 3 1 1 0 0 1 3 0 0 2 1 2 2 0 1 0 1 0 3 3 3 1 2 1 2 0 1 3 0 3 1 1 1 0 1 1 0 0 2 1 2 2 1 1 0 2 1 1 4 1 0 0 1 2 3 1 1 3 0 1 2 2 1 2 0 0 2 1 0 0 2 2 0 1 0 0 1 0 2 3 1 0 0 1 1 1 1 0 1 1 0 0 1 1 0 0 1 2 2 0 0 0 1 1 1 0 2 0 2 0 1 0 2 1 0 1 0 1 1 3 0 1 1 1 0 1 2 1 3 2 0 1 2 1 1 0 2 2 2 2 0 3 1 1 1 1 0 1 0 1 2 0 1 1 0 0 1 1 1 0 1 0 1 1 2 0 3 1 0 1 1 0 0 2 0 2 0 2 2 1 2 3 1 3 1 0 2 0 1 1 0 1 1 1 0 0 0…
1 2 0 0 2 1 1 1 0 0 3 1 0 3 2 1 0 1 2 0 1 0 0 0 1 3 2 0 3 2 1 1 2 1 0 0 3 1 1 0 0 1 3 0 0 0 4 0 1 0 0 2 2 0 1 0 0 1 0 0 1 1 1 3 4 2 0 0 1 1 3 4 2 1 0 2 1 2 0 1 1 2 1 0 0 0 1 1 3 1 1 2 1 2 0 1 1 0 1 0 1 0 0 2 1 1 0 2 1 2 1 1 1 1 2 1 1 1 2 1 1 1 1 3 2 1 0 2 1 0 0 0 0 0 1 1 0 0 0 2 1 0 1 1 1 0 0 0 0 0 0 0 0 3 1 1 1 1 0 1 0 0 0 1 1 1 2 0 1 0 3 0 1 1 0 0 1 0 0 1 0 1 1 1 1 0 0 0 1 2 1 3 2 0 0 1 1 1 0 1…
0 1 0 2 3 2 2 2 0 2 2 0 1 0 1 0 2 0 2 0 1 4 1 1 0 0 0 1 2 1 1 0 2 0 0 3 0 0 0 1 0 1 0 1 1 2 1 1 0 3 1 1 1 0 0 1 0 2 1 0 1 2 2 2 1 0 0 2 2 0 0 1 1 4 1 3 0 1 1 1 0 0 0 0 0 1 0 0 0 2 1 0 0 2 1 0 1 0 1 3 2 1 0 0 0 1 1 4 0 0 0 3 0 2 0 1 1 0 0 1 1 0 0 0 0 1 1 3 1 0 1 2 0 0 1 2 0 0 2 2 1 0 2 1 0 0 0 2 1 2 1 0 0 1 1 1 1 0 1 2 0 1 0 1 0 0 1 2 2 0 0 1 3 1 1 0 0 0 0 0 0 1 0 1 1 1 2 1 0 0 1 0 1 1 2 0 0 0 1 2…
1 0 1 0 1 1 1 0 1 1 0 0 2 1 1 0 1 1 1 2 1 0 1 1 2 0 1 0 0 1 0 0 1 0 0 2 0 1 1 1 3 0 1 0 1 2 0 2 0 0 1 2 2 2 1 1 0 0 0 1 0 1 1 2 1 2 3 0 0 1 1 1 2 0 2 0 1 1 2 1 0 2 0 1 0 1 1 0 1 1 0 2 1 1 0 1 2 0 1 1 1 0 0 1 1 1 3 1 1 1 0 1 1 0 3 1 0 2 1 1 3 1 0 1 1 1 0 0 2 0 1 1 0 2 1 1 1 1 1 1 2 1 1 0 1 2 2 2 0 2 1 0 2 0 2 2 1 0 0 1 1 0 1 1 1 1 0 1 1 2 1 1 2 0 2 0 1 3 1 0 0 0 2 0 1 1 1 0 0 1 0 0 1 1 2 1 1 2 0 1…
0 0 0 0 1 3 2 1 0 3 1 2 2 2 1 0 2 0 0 2 1 1 1 1 0 1 4 0 0 1 0 2 0 1 1 0 1 0 0 1 2 1 2 0 0 0 0 1 0 0 1 2 2 2 0 3 1 2 0 0 1 1 2 1 1 1 0 1 2 1 0 2 0 2 0 5 2 0 3 2 1 4 0 2 2 2 2 1 1 1 0 2 2 0 0 0 2 1 1 0 3 1 0 1 1 2 1 0 1 0 0 0 0 2 2 0 1 1 0 2 0 1 2 1 2 1 0 0 1 0 1 2 0 0 1 1 0 2 0 0 1 1 2 2 1 2 3 2 1 1 1 0 2 1 0 0 0 1 1 1 0 2 1 4 1 1 0 0 0 0 0 1 1 0 0 0 0 1 1 1 2 0 2 2 0 1 1 0 1 0 1 1 2 0 0 1 0 1 0 0…
0 0 0 0 1 2 4 2 1 2 0 1 2 0 0 0 1 0 0 0 0 3 0 2 1 1 0 2 0 0 0 0 0 1 1 0 1 0 0 1 1 0 1 2 0 0 2 1 1 1 0 1 0 0 0 0 1 2 0 1 1 1 1 1 1 2 0 0 1 1 2 2 1 0 0 0 1 2 1 0 0 0 1 1 0 1 1 0 0 1 0 2 1 1 3 1 0 0 1 4 2 0 2 1 1 0 2 0 0 0 3 1 1 1 0 0 3 0 1 2 0 0 1 2 1 1 0 0 0 0 1 0 1 1 0 1 0 0 2 3 2 1 0 0 0 1 0 0 1 1 1 2 0 1 1 0 2 0 1 0 1 1 1 1 3 1 1 0 4 0 2 2 0 2 1 3 0 0 1 1 1 2 1 0 0 1 2 0 1 1 1 2 0 0 0 1 1 1 0 0…
0 0 2 0 0 1 1 1 2 0 0 1 2 1 0 4 0 1 0 0 1 2 1 0 2 0 1 0 1 3 0 3 0 3 0 1 1 0 0 1 3 1 1 2 0 0 0 0 1 0 0 2 0 2 0 0 1 2 0 0 1 0 2 0 0 0 0 1 1 3 0 0 0 1 0 0 1 0 0 1 0 0 0 2 1 0 1 2 1 3 1 1 0 0 1 0 0 1 0 0 2 0 0 2 0 1 1 3 1 2 0 0 0 0 1 1 2 1 1 1 1 1 3 1 1 0 0 0 1 0 0 0 0 1 0 1 0 0 2 0 1 0 0 0 0 0 2 0 3 2 1 0 3 1 1 1 0 0 2 1 1 0 0 0 1 0 0 2 0 2 1 0 1 1 1 1 0 2 0 1 0 1 0 1 1 1 0 2 0 2 1 2 0 0 1 0 0 3 0 0…
2 0 0 2 2 1 0 0 2 1 0 0 2 1 0 0 1 1 2 2 1 0 1 0 1 0 0 1 2 1 0 1 0 0 1 0 1 3 0 1 1 2 0 1 1 0 0 1 1 1 0 1 2 1 0 1 2 1 0 3 0 0 0 0 2 1 2 0 0 0 1 0 1 1 2 1 0 1 1 1 1 1 1 1 0 1 1 1 1 0 2 0 1 3 0 1 1 0 0 1 0 0 2 1 1 2 1 1 1 1 2 0 2 0 0 1 0 0 0 0 0 1 1 0 0 0 1 0 0 0 0 0 1 1 1 1 0 0 0 2 1 0 2 1 1 0 0 0 0 0 1 0 0 1 0 0 0 2 1 0 0 1 0 1 1 0 0 1 2 1 1 2 1 1 1 0 1 2 3 2 1 0 1 0 1 1 0 1 0 0 1 2 1 2 2 1 0 0 0 1…
0 0 0 0 1 0 1 0 2 0 2 0 1 2 1 0 0 0 1 0 0 0 1 0 2 2 2 1 1 0 0 0 0 1 0 0 2 1 1 0 1 2 0 1 0 1 0 0 1 4 2 0 0 0 0 0 0 0 2 0 0 1 2 2 1 1 0 1 0 1 1 0 2 0 0 0 1 1 1 1 1 1 1 2 0 2 1 1 0 0 1 0 1 3 0 1 0 2 2 2 2 0 0 0 0 2 0 1 0 3 0 0 1 0 0 2 0 0 2 0 0 1 0 2 1 0 0 1 1 0 2 0 3 2 0 2 0 1 2 2 0 1 0 1 0 1 0 0 0 0 0 0 0 0 0 0 2 0 0 1 1 0 1 2 0 0 5 1 0 0 1 1 0 1 1 0 0 0 2 1 0 2 1 0 0 1 0 0 2 2 1 1 0 2 0 0 2 2 1 1…
1 0 1 1 0 0 1 0 1 0 1 1 1 0 1 0 1 3 0 0 1 0 1 0 1 1 0 2 2 2 2 0 1 0 0 1 0 0 0 0 0 0 1 1 0 1 1 2 1 0 1 1 0 0 1 2 0 0 0 3 2 1 1 0 0 0 1 1 0 1 0 0 1 0 0 0 0 0 2 0 2 0 0 3 0 1 0 0 0 0 1 0 0 0 1 0 2 1 0 0 0 0 1 1 1 1 1 0 0 2 0 0 1 1 1 0 0 0 4 1 0 1 0 0 1 0 1 0 0 1 1 0 1 1 0 2 1 0 1 0 2 0 0 0 1 0 0 1 0 0 0 0 2 1 1 4 1 1 1 0 1 1 1 1 0 0 0 0 0 0 1 0 0 2 1 0 0 0 0 0 1 0 1 0 0 1 1 1 0 0 2 1 1 0 0 0 0 0 1 0…
3 0 0 0 1 0 1 0 1 2 1 0 0 0 0 1 3 2 0 2 0 0 0 0 0 0 1 1 3 0 0 0 2 0 0 0 1 0 1 1 0 0 1 3 0 1 0 1 0 1 2 0 2 1 0 0 2 0 0 2 0 0 0 1 1 0 1 0 0 1 0 0 0 1 1 0 0 0 1 1 0 0 1 0 0 0 0 0 1 3 2 0 1 1 1 0 0 1 0 1 0 0 2 1 0 0 0 0 0 1 0 2 0 3 0 0 0 0 0 0 0 0 0 0 0 0 1 1 0 0 0 1 1 1 0 1 0 0 0 1 1 0 0 2 1 1 1 0 1 0 0 0 1 0 0 1 2 1 1 0 1 1 1 0 0 2 1 1 2 1 1 0 0 1 0 0 2 1 0 0 1 1 0 1 1 2 1 0 1 0 1 2 0 1 1 1 0 0 1 0…
1 1 0 0 1 0 2 1 0 0 0 0 1 3 0 1 0 1 0 0 0 0 2 1 1 3 0 0 1 0 1 0 0 0 1 1 0 1 1 0 1 0 1 0 0 1 0 0 0 0 0 0 0 0 0 2 1 2 0 0 0 1 0 1 0 0 0 0 2 1 0 0 0 0 0 1 0 0 1 2 1 1 1 0 1 1 0 2 1 2 2 1 1 2 1 0 0 1 1 1 1 3 1 1 1 3 0 0 0 0 0 2 1 0 2 0 1 5 0 2 0 0 0 3 2 0 0 0 0 1 1 0 3 0 0 0 0 0 3 1 1 2 1 0 1 0 1 0 1 0 0 1 1 0 1 4 0 0 1 1 0 0 1 0 0 1 1 0 3 0 1 1 0 2 0 0 0 2 0 1 0 0 0 0 1 3 0 1 3 0 1 2 0 0 0 1 1 0 0 1…
1 1 0 0 1 1 1 0 0 1 0 1 0 2 0 0 0 2 0 0 1 1 0 1 0 1 0 0 0 0 1 0 0 0 0 1 2 2 3 1 2 3 2 0 0 0 0 0 0 0 2 0 1 1 2 1 1 0 1 1 2 1 0 0 0 1 2 0 1 1 1 1 0 0 0 0 1 2 0 1 1 0 0 0 0 1 1 2 0 0 3 0 0 1 2 1 2 1 1 1 0 1 0 0 0 0 1 2 0 2 0 1 0 0 0 0 1 0 0 1 0 1 1 1 2 0 1 0 0 1 1 1 0 0 1 0 1 1 1 0 0 1 1 1 2 1 0 1 1 0 0 1 0 1 1 0 1 1 0 2 1 0 1 0 1 0 1 0 2 1 0 1 0 1 1 0 0 0 0 0 1 1 2 0 1 1 1 0 0 0 1 0 1 1 0 0 0 1 1 1…
1 1 1 2 1 0 0 1 1 1 0 0 0 0 1 1 1 2 0 0 0 0 1 3 1 0 0 0 1 3 0 0 0 0 1 0 1 3 3 1 0 0 0 0 1 0 1 2 1 0 0 1 0 0 1 1 2 1 4 0 0 0 0 0 0 0 1 2 1 1 0 2 0 2 0 2 0 0 0 1 0 0 0 1 0 1 3 2 0 1 0 1 1 1 0 1 0 1 0 1 0 0 0 2 0 0 0 1 0 0 0 0 0 2 0 3 0 1 0 0 1 0 1 0 1 2 0 0 0 0 1 2 0 0 1 0 3 1 0 0 0 0 0 2 1 0 0 1 1 0 1 0 0 0 0 0 1 1 1 0 1 1 0 1 1 2 2 3 0 0 0 0 2 0 0 0 0 0 0 1 0 0 0 0 0 0 1 0 0 0 1 0 0 2 1 1 0 0 1 1…
0 1 0 1 2 2 1 0 1 0 1 0 0 1 1 0 1 1 0 0 0 0 2 1 1 1 0 0 0 1 0 1 0 0 0 0 0 0 0 1 3 1 0 0 0 1 2 3 1 1 1 0 0 0 1 1 1 3 1 0 1 1 1 0 0 0 0 0 1 0 0 1 0 1 0 1 1 0 0 0 0 1 0 0 0 1 1 0 0 0 2 0 0 1 0 1 0 0 0 1 1 1 0 0 0 0 1 0 0 2 1 1 0 0 0 2 1 0 2 0 1 1 2 0 0 0 0 0 0 0 1 1 1 1 1 1 0 1 0 0 0 0 1 0 1 0 2 0 0 2 1 1 0 1 0 1 0 1 0 1 0 1 0 1 0 1 0 0 2 1 1 0 1 1 0 1 1 2 2 0 1 1 1 0 2 0 0 0 1 3 0 0 1 3 0 2 0 0 1 0…
1 0 2 0 3 0 0 1 0 0 2 0 0 1 0 1 0 0 0 1 2 0 1 1 2 1 0 0 2 0 0 1 0 0 0 2 1 1 0 1 2 0 0 0 0 0 0 0 1 2 0 0 0 2 0 0 0 1 2 0 1 1 0 0 1 2 1 0 0 1 1 1 1 2 0 0 1 2 0 0 0 0 1 0 0 0 0 1 3 1 1 1 1 1 0 1 0 1 0 0 0 1 0 1 0 0 2 0 0 0 3 0 0 0 0 0 1 1 2 2 0 0 1 1 2 0 0 0 0 0 0 1 2 1 1 0 2 3 0 1 0 0 0 0 2 0 2 1 0 1 1 1 0 0 1 0 1 3 1 1 1 0 0 1 1 0 0 0 0 1 1 0 0 1 0 0 1 2 0 0 0 1 0 0 0 0 0 0 0 0 1 1 0 1 0 0 1 0 1 1…
0 1 0 2 0 1 0 0 1 2 0 0 1 0 1 0 2 0 1 1 0 1 0 1 1 0 0 1 2 1 0 0 0 0 0 1 1 0 0 1 0 0 1 2 0 0 0 1 0 2 0 0 0 1 0 1 1 0 2 1 0 0 0 1 0 1 0 0 1 0 0 1 0 0 0 1 1 1 1 1 0 0 1 0 0 0 0 1 0 1 0 1 2 0 1 1 1 1 0 1 1 0 0 1 3 0 0 1 2 1 0 1 0 0 1 2 1 0 0 2 0 1 1 0 0 1 1 0 1 0 3 1 0 0 0 3 0 0 0 2 0 1 0 0 0 1 0 0 0 1 0 2 1 1 1 1 2 1 1 0 0 2 1 1 0 1 2 1 1 0 0 0 2 0 2 2 1 0 1 0 0 3 0 0 0 1 0 0 1 0 0 0 1 0 2 2 0 2 0 0…
1 1 0 1 0 0 0 1 1 0 0 0 2 0 0 0 0 0 0 1 3 0 1 0 2 0 1 0 0 0 1 0 0 0 0 1 1 1 1 1 0 0 0 0 1 2 1 1 1 0 3 0 0 0 0 0 0 0 0 0 0 1 1 0 1 1 0 1 0 1 1 0 0 1 0 2 0 0 0 0 1 0 0 0 0 1 0 0 0 0 0 0 1 0 0 0 0 0 0 0 1 0 1 1 2 0 0 1 2 1 0 2 1 0 1 0 0 2 0 0 0 0 1 0 1 1 1 0 1 2 2 1 0 0 1 0 1 0 2 2 0 2 0 1 2 0 0 0 0 2 0 0 0 0 0 1 1 2 0 2 1 0 1 2 1 0 0 1 0 2 0 1 1 0 0 0 0 1 1 0 0 1 2 0 0 0 1 0 0 1 0 0 0 0 0 0 2 1 1 2…
0 0 0 0 0 1 0 1 0 5 1 1 0 2 0 0 0 0 0 0 1 1 0 1 1 3 0 0 0 1 1 0 1 1 0 1 0 1 1 1 1 0 0 1 1 0 0 1 0 1 0 0 1 2 1 0 1 0 0 1 0 2 0 1 0 0 0 0 2 0 0 0 1 0 0 0 0 0 0 1 0 0 1 0 1 0 3 1 0 0 1 1 0 1 1 0 0 0 0 0 1 0 0 0 1 0 0 1 2 1 0 0 1 0 0 1 1 0 1 3 0 0 0 1 1 1 0 1 0 2 1 3 1 1 3 0 0 2 0 1 0 1 0 2 0 0 1 1 1 0 0 0 0 1 2 0 2 0 3 0 1 1 1 1 0 0 1 2 0 0 0 0 1 1 0 1 0 1 2 2 1 0 0 2 2 0 0 0 0 1 1 1 0 0 0 1 1 1 0 2…
1 1 0 1 0 0 0 0 0 1 0 0 0 0 0 2 1 1 4 0 0 1 1 0 0 0 1 0 0 0 0 0 0 0 0 0 1 1 1 0 1 2 2 0 0 2 1 1 0 0 1 2 3 0 0 2 0 0 1 0 2 2 0 0 0 0 0 0 0 0 0 1 1 2 2 0 0 1 0 0 0 1 1 0 0 0 0 2 0 0 0 0 0 1 1 1 0 0 0 0 0 0 0 0 1 1 2 1 0 1 2 1 1 2 0 0 0 1 1 2 0 1 0 0 1 1 0 0 0 2 1 1 0 0 1 1 1 2 0 2 1 0 2 0 0 1 0 1 0 0 1 0 5 0 0 1 0 0 1 0 0 1 1 1 1 1 0 1 1 3 1 0 0 1 1 0 2 1 0 2 0 0 2 0 1 0 1 1 0 3 2 0 0 0 1 1 0 1 1 0…
0 1 0 1 1 1 1 2 1 1 2 0 0 1 0 1 0 0 1 2 1 3 0 2 2 0 1 3 0 0 0 1 1 0 3 1 0 0 1 0 1 0 2 1 1 0 0 0 0 0 0 1 0 1 1 0 0 0 2 1 0 0 0 0 2 2 1 1 1 1 1 1 1 1 1 2 0 0 1 1 1 0 1 0 0 2 1 0 2 1 0 0 0 0 0 0 0 0 0 0 0 2 0 1 1 0 2 0 1 0 0 0 0 3 2 1 1 0 1 0 1 1 2 2 2 0 0 0 0 0 0 1 0 0 0 0 0 1 2 1 2 1 2 0 0 0 0 1 0 1 0 0 0 1 0 0 1 1 0 0 0 0 0 0 0 0 0 2 1 0 1 1 1 0 0 1 1 1 0 0 0 1 0 2 1 3 1 0 2 0 1 3 0 0 0 1 0 2 1 1…
0 3 0 1 2 0 0 0 0 0 0 0 0 1 0 1 1 0 1 1 2 0 0 1 1 0 1 0 1 0 0 2 1 1 0 0 1 0 0 0 0 1 1 0 1 1 0 0 1 0 0 0 0 1 2 0 0 2 0 0 0 3 0 2 0 1 1 0 0 2 1 1 2 0 0 0 0 4 0 0 0 0 0 1 0 1 1 1 0 0 0 0 1 1 0 1 1 0 0 0 0 0 3 0 2 2 0 0 0 1 1 0 0 1 0 0 1 0 1 0 0 0 0 0 1 0 0 0 1 2 0 0 0 1 1 1 1 1 2 1 1 0 0 0 0 2 1 0 1 1 0 2 1 1 2 0 1 1 1 0 1 0 2 0 3 1 0 0 2 1 3 0 0 2 1 1 1 1 0 1 0 2 0 1 0 1 0 0 0 0 1 0 0 0 0 2 0 1 0 0…
0 1 3 0 0 1 0 1 0 0 2 0 2 1 0 1 0 2 3 0 0 1 0 0 2 0 3 0 2 0 0 0 0 1 1 2 0 0 0 0 0 1 1 0 3 1 1 1 1 1 4 1 2 2 2 2 0 0 1 1 1 2 1 1 0 0 1 1 2 0 0 0 4 0 1 1 2 0 0 0 0 1 2 0 0 2 3 1 0 0 1 1 1 2 0 1 1 0 0 2 2 0 0 0 0 0 1 1 0 0 1 0 0 1 2 1 0 0 0 2 0 0 0 1 0 0 0 2 2 2 0 0 0 0 1 1 0 0 0 0 1 0 0 0 1 0 0 2 0 0 0 0 0 0 0 0 1 0 1 0 0 1 0 1 1 0 1 1 1 0 0 1 1 1 2 1 1 1 1 1 0 1 0 1 0 2 0 0 0 0 1 0 0 1 0 0 1 1 1 0…
0 1 1 0 1 0 0 1 0 0 1 1 0 0 1 2 1 0 1 0 1 1 0 2 0 2 0 1 0 0 0 0 0 0 0 1 0 0 0 0 1 0 0 0 1 0 0 0 0 0 0 0 1 1 0 0 0 1 0 0 0 1 1 0 0 0 0 1 0 2 0 0 1 1 1 2 0 1 2 2 0 0 1 0 1 1 1 0 0 1 0 0 0 0 1 0 0 0 0 1 0 0 0 1 1 1 0 3 0 1 1 1 1 1 1 1 0 0 2 0 3 0 0 0 1 0 1 0 2 0 1 1 1 0 0 1 1 0 1 1 1 1 2 0 2 0 1 1 2 0 0 1 1 1 0 0 1 0 2 0 0 1 0 0 0 0 2 1 2 0 1 0 0 1 0 2 0 1 1 4 0 0 1 1 1 1 2 0 1 1 0 0 0 1 0 0 0 1 0 0…
1 1 1 1 1 1 1 1 2 2 0 0 2 1 0 1 0 1 1 0 0 1 1 0 1 1 1 1 2 0 0 1 0 1 0 1 0 1 0 0 0 1 2 0 0 2 1 0 1 0 1 1 0 0 0 1 0 1 0 0 1 0 1 1 2 0 0 2 1 0 0 0 0 1 1 0 1 1 0 0 0 2 0 1 3 0 0 0 2 2 1 0 2 0 1 1 1 1 0 1 2 1 0 0 0 1 1 0 1 1 2 0 1 3 0 1 2 0 1 0 1 0 1 0 1 0 1 1 0 0 2 2 0 0 1 0 2 1 0 0 2 1 0 0 2 1 0 0 0 0 1 2 0 2 0 1 0 0 0 0 0 0 0 0 0 0 0 0 0 0 4 0 0 1 0 0 2 0 1 0 2 1 1 1 0 1 2 1 1 0 2 0 2 0 1 1 0 0 0 1…
1 2 1 0 0 0 0 0 1 0 0 1 2 1 0 1 0 0 1 2 2 0 0 1 0 1 0 1 1 0 1 1 1 0 0 1 0 0 0 0 4 1 1 0 2 1 1 0 0 0 1 2 1 1 0 0 0 1 1 0 2 1 0 2 0 1 1 1 0 0 0 2 2 1 1 2 1 0 0 0 1 0 0 0 2 0 0 1 1 0 1 2 1 1 0 0 0 3 0 1 0 0 0 0 0 0 0 0 1 0 1 1 0 2 2 0 1 1 0 0 0 0 0 1 0 2 1 2 0 1 0 1 2 2 0 0 0 0 1 0 1 0 0 0 0 1 2 0 2 4 0 1 1 3 2 0 0 1 1 0 1 1 0 0 0 0 0 0 0 0 1 0 1 1 2 0 1 0 0 1 0 0 1 1 0 0 1 0 0 1 1 1 2 0 1 0 0 1 2 0…
1 1 2 0 1 1 0 0 0 2 0 1 1 0 0 0 1 1 0 0 0 0 0 1 0 0 0 0 1 0 0 1 0 2 1 1 0 0 2 1 1 0 0 0 3 2 3 1 1 0 1 0 2 0 0 1 0 1 0 1 1 0 0 0 0 0 1 0 0 0 0 0 1 2 0 3 1 0 1 0 1 1 1 1 1 1 0 1 1 0 2 1 0 0 0 0 0 0 1 2 0 1 0 0 1 0 0 1 2 1 1 0 2 0 0 1 1 0 0 0 1 0 1 1 0 1 3 1 1 1 0 0 0 0 1 1 2 1 0 0 0 2 1 0 0 0 0 1 0 1 1 0 0 0 0 0 0 1 0 0 0 0 0 1 0 1 1 0 0 0 0 1 1 0 0 0 0 1 1 0 0 1 2 2 1 0 2 1 0 0 1 0 0 0 0 0 1 3 1 0…
0 0 0 0 0 0 0 0 1 1 1 0 1 0 0 1 0 1 1 2 1 0 0 0 1 0 0 1 0 1 0 0 0 0 2 2 0 0 0 0 0 1 1 1 1 1 3 1 1 1 0 0 1 1 1 0 0 3 1 0 0 4 1 2 0 2 1 1 0 1 0 0 0 1 1 0 1 3 0 1 1 0 0 1 0 1 0 0 0 0 1 1 1 1 0 0 2 2 3 1 2 0 0 0 1 0 2 1 0 2 1 0 0 0 0 0 1 1 1 1 0 1 1 2 0 2 1 1 1 0 1 1 0 0 0 2 0 0 0 1 0 1 1 0 0 0 0 0 0 0 1 2 2 1 0 2 0 0 1 1 1 0 1 1 0 0 0 2 0 1 1 0 0 2 4 0 0 0 1 0 1 1 2 1 2 1 1 0 0 0 1 2 1 0 0 1 1 2 1 2…
1 0 0 0 0 1 1 1 3 1 0 2 0 0 1 0 0 1 0 3 0 0 0 1 0 0 0 1 2 1 1 0 0 1 0 1 0 4 3 0 2 0 1 0 1 0 1 1 0 0 4 1 0 1 0 0 0 0 0 0 1 2 0 1 0 0 1 1 0 1 1 0 0 1 1 0 3 1 1 2 0 0 1 0 0 1 1 1 2 1 2 0 0 1 0 1 0 2 0 0 0 1 0 0 1 0 0 0 0 0 2 2 1 2 1 1 0 1 1 0 0 1 0 1 0 0 0 0 2 1 0 0 0 2 1 0 0 2 0 0 1 0 1 1 1 0 0 0 3 0 0 1 0 1 0 0 0 1 1 1 2 1 2 0 1 0 1 0 1 0 0 1 1 0 1 1 4 1 0 0 0 2 0 0 1 0 1 0 0 1 1 3 0 1 3 0 0 1 3 1…
3 0 2 0 1 0 2 1 2 1 0 1 2 1 1 1 1 0 1 0 0 0 0 1 1 0 2 2 1 1 0 0 0 0 0 1 2 0 1 1 0 0 0 1 1 0 0 1 1 1 0 2 0 1 1 0 1 2 2 1 0 1 1 0 0 1 1 0 0 0 1 1 2 1 1 0 1 1 1 0 0 1 0 2 1 0 0 0 1 3 0 1 0 0 1 1 3 3 1 1 0 0 1 1 1 0 0 0 1 1 2 1 1 0 1 0 0 0 2 0 2 1 0 3 0 0 1 0 0 0 1 0 1 2 0 1 0 0 1 0 1 2 0 0 3 3 1 0 1 0 1 2 0 2 3 1 2 0 1 0 0 1 0 1 0 1 1 0 0 1 1 1 1 1 0 0 1 0 0 2 1 1 2 2 0 0 1 0 3 0 0 0 0 0 1 0 0 1 1 0…
1 0 1 0 1 1 1 0 2 2 2 2 1 0 0 1 0 0 1 0 0 0 1 3 0 0 2 2 0 0 1 0 0 1 0 1 0 3 0 0 0 0 1 5 1 0 0 3 0 1 1 0 0 0 2 1 0 1 1 2 1 0 1 0 0 0 1 0 0 0 1 0 0 0 1 2 0 2 2 0 1 0 0 2 0 0 3 0 1 1 0 1 0 1 0 2 0 1 1 3 0 0 0 1 2 1 1 0 0 0 3 2 1 1 1 0 0 1 1 3 0 0 0 1 1 0 0 1 0 0 0 1 0 0 1 0 1 1 1 0 0 0 1 1 0 1 1 0 0 1 0 0 1 2 0 1 1 0 1 1 1 0 1 1 3 1 0 3 0 1 1 0 1 0 2 1 1 1 4 0 0 1 1 0 0 2 1 1 3 0 1 0 0 1 0 0 0 1 0 0…
1 1 0 1 1 0 0 1 0 1 0 1 0 1 0 1 0 1 2 0 1 1 1 1 1 0 0 0 0 3 1 0 1 0 0 0 0 3 3 0 0 0 0 1 1 0 1 2 0 0 3 0 0 0 2 3 0 2 0 2 0 1 1 2 1 2 1 0 0 1 0 1 0 3 0 1 0 1 1 1 1 1 0 3 2 2 0 1 0 1 1 3 1 0 0 0 0 0 0 0 2 0 2 1 0 3 2 0 0 0 2 2 0 0 0 0 1 0 1 0 1 0 2 0 1 0 0 0 1 0 3 0 0 4 4 2 0 1 0 1 0 2 0 1 1 1 2 1 1 2 0 0 1 0 0 1 2 0 0 1 1 1 0 0 2 0 2 0 0 1 0 0 0 0 0 0 2 1 0 1 0 0 1 1 1 0 0 2 3 0 2 0 1 0 1 1 1 1 1 0…
1 0 0 0 0 1 1 3 1 0 1 2 1 1 0 0 0 0 1 0 0 1 3 1 0 1 0 1 0 0 0 0 0 1 0 1 0 1 0 0 1 3 1 1 2 0 0 1 0 1 0 1 1 1 2 1 2 1 0 1 0 0 0 1 1 2 1 0 0 0 1 1 0 1 1 1 1 0 0 0 1 4 0 0 0 1 0 0 0 0 0 6 0 0 4 2 0 0 0 1 1 1 0 0 1 1 0 2 0 2 1 0 1 0 1 5 1 0 0 0 1 0 1 0 0 1 1 1 1 0 1 0 1 0 0 2 1 2 1 0 0 2 0 0 1 1 0 1 0 1 1 0 0 1 0 1 2 1 1 1 0 1 1 1 0 0 0 0 3 1 1 0 1 3 1 0 1 1 0 0 0 1 0 1 1 1 2 1 0 2 1 2 0 1 0 1 0 1 1 1…
0 0 0 0 1 3 1 1 0 0 2 0 0 1 0 0 0 2 1 1 0 0 0 0 0 0 2 1 2 0 1 0 1 0 0 0 0 1 0 1 1 0 1 1 1 0 2 1 1 0 0 0 3 2 2 0 0 0 1 2 1 1 0 1 1 2 1 0 0 1 0 2 2 2 2 0 0 0 1 1 1 0 1 0 2 0 1 0 0 0 0 1 2 1 0 1 1 1 0 1 0 1 2 0 0 0 0 0 0 0 1 1 1 1 1 0 1 1 1 1 0 2 2 0 2 0 0 1 0 0 3 1 1 2 0 0 1 0 1 3 1 1 0 0 1 1 1 1 0 2 3 0 1 1 0 2 1 1 0 0 0 1 1 0 0 1 3 1 1 1 1 1 1 2 1 0 0 1 0 0 1 2 1 0 0 1 1 1 0 0 0 4 1 1 1 2 1 1 0 0…
0 1 1 0 1 0 0 0 0 0 0 1 3 1 2 1 3 0 0 0 0 0 0 0 0 0 1 2 1 0 1 1 2 1 1 2 0 1 1 2 0 0 0 1 1 3 1 3 0 2 2 1 0 0 1 0 0 1 1 0 0 1 0 3 0 1 2 1 1 1 0 1 2 1 1 0 1 1 1 0 0 1 0 0 3 2 0 0 1 0 0 3 0 0 1 1 2 0 2 0 0 2 2 0 1 0 1 3 0 2 0 1 1 0 1 0 0 1 0 2 0 2 1 0 0 0 0 1 2 0 2 3 1 1 2 0 1 2 0 0 0 0 3 1 0 2 2 0 1 0 3 2 2 0 2 0 2 2 2 0 1 1 0 0 1 2 0 2 2 3 0 2 1 0 0 0 1 1 3 1 4 0 0 0 0 0 0 1 2 1 1 0 1 0 0 0 1 2 2 1…
1 0 0 0 2 1 0 0 0 1 1 3 1 0 1 1 0 2 0 0 1 1 1 3 0 1 0 0 0 1 3 0 0 0 2 1 1 0 1 1 0 1 0 0 1 1 1 1 0 1 0 2 0 0 1 0 1 0 1 1 1 3 1 3 2 2 0 1 1 1 1 2 3 1 0 1 0 1 1 1 1 1 1 2 2 1 1 4 1 0 0 1 3 1 0 1 0 0 0 3 0 0 3 0 0 0 1 1 0 4 2 2 1 1 0 2 0 2 0 2 0 2 2 0 1 1 2 0 2 1 2 0 0 2 0 0 0 2 2 0 0 0 0 1 0 1 1 0 0 0 0 2 1 0 2 0 2 0 2 1 1 0 0 0 4 2 2 1 2 3 0 0 1 2 0 1 0 0 1 2 0 0 2 2 0 1 0 1 0 1 0 3 3 1 2 1 1 0 0 0…
1 1 0 1 2 0 1 0 1 2 0 4 0 0 0 0 1 0 0 0 0 3 2 4 1 0 2 1 1 0 4 1 0 0 1 3 1 3 1 2 0 1 2 3 1 1 0 1 2 2 0 3 1 0 1 0 1 1 1 0 1 0 1 1 3 1 2 0 4 0 2 0 0 3 1 2 0 0 2 0 0 0 1 2 0 0 3 1 0 2 0 0 1 1 2 1 0 0 1 1 2 0 0 3 2 1 0 0 2 1 0 0 0 3 1 2 1 1 1 2 1 2 0 0 0 2 1 2 3 1 1 1 1 0 1 0 1 0 1 1 1 1 0 0 0 0 3 2 2 0 0 0 1 2 2 1 3 3 2 1 3 1 2 1 1 0 2 0 1 0 1 1 2 3 1 1 0 0 3 0 1 0 0 1 2 0 3 0 2 0 0 0 0 0 2 1 0 1 3 0…
2 2 0 2 0 2 2 0 0 2 0 0 4 0 3 1 1 2 1 1 1 0 1 2 0 2 1 0 2 0 0 0 0 0 0 0 0 0 2 0 2 1 1 2 2 4 0 0 0 2 3 1 0 1 1 1 2 1 0 2 1 1 1 0 4 1 1 0 0 0 0 0 0 2 2 2 0 0 1 2 0 0 0 2 1 1 2 0 1 2 2 1 2 0 1 0 0 0 0 2 2 1 0 0 1 2 0 2 2 1 2 0 0 0 1 3 1 1 1 1 3 2 2 3 1 1 0 0 0 1 0 0 0 1 0 2 2 0 0 0 0 1 2 1 2 4 0 1 2 2 2 1 2 0 1 2 1 0 1 1 0 0 1 0 0 1 0 2 2 1 2 0 0 0 1 0 0 0 2 1 0 2 0 0 2 2 0 0 0 1 0 0 1 0 0 1 1 1 0 0…
1 0 3 0 0 4 0 3 0 0 1 1 3 3 1 0 2 0 2 3 0 1 0 2 0 1 0 2 1 0 0 0 0 1 1 0 2 1 1 2 0 1 2 2 0 1 2 2 0 1 1 1 2 1 0 0 1 0 0 1 0 0 0 1 0 0 1 1 0 3 1 1 2 2 1 3 3 1 1 2 0 0 1 0 0 1 1 2 1 3 3 0 3 0 1 2 4 3 1 4 2 2 0 1 1 0 2 3 1 0 1 3 1 0 3 1 1 1 1 3 2 1 0 2 2 0 0 0 3 0 2 2 3 0 1 0 2 0 2 2 0 4 2 1 0 1 0 1 1 0 1 0 0 0 1 1 0 0 3 1 1 2 0 3 2 1 0 0 2 2 1 2 2 1 0 1 0 0 0 0 3 1 2 0 0 2 1 0 0 2 0 1 0 0 2 1 0 1 1 3…
1 3 0 1 1 5 1 6 2 1 3 0 1 2 2 2 0 1 0 3 1 3 2 2 2 0 2 0 0 1 3 4 1 0 2 0 2 2 3 0 0 1 2 1 1 1 0 0 0 2 2 3 2 1 3 2 0 2 0 0 3 1 0 2 0 3 1 0 1 0 1 3 2 1 0 5 0 1 0 1 1 0 0 4 2 0 5 0 0 2 3 1 1 1 0 1 3 1 1 4 1 0 1 1 2 2 0 3 1 1 2 1 3 1 1 1 0 1 2 1 3 0 3 1 0 0 2 0 0 0 0 0 0 2 0 2 0 0 2 2 3 1 1 2 1 1 1 0 1 1 1 1 0 1 1 1 0 0 0 1 2 2 1 1 1 0 0 3 1 0 2 0 1 1 1 2 2 3 1 1 0 2 1 0 2 1 0 1 1 1 3 0 3 3 2 2 0 1 1 1…
3 2 3 1 3 4 1 1 0 1 2 2 3 1 4 2 3 1 3 1 1 0 2 1 1 4 1 5 3 2 2 3 2 0 0 3 1 1 4 0 4 1 1 1 0 1 1 1 3 0 1 4 2 0 2 1 2 1 1 1 1 2 1 2 1 1 2 3 2 1 1 1 1 0 1 1 3 2 2 1 3 1 1 2 0 1 1 1 2 1 3 1 2 0 3 1 0 2 4 1 2 2 2 1 1 0 1 0 1 2 0 5 4 1 1 1 0 4 0 1 4 3 2 0 0 1 2 2 0 4 0 0 2 2 1 1 1 2 3 2 0 1 0 2 1 3 0 1 1 5 0 1 1 3 0 2 1 1 3 4 3 1 1 1 2 2 1 1 0 1 3 2 3 2 1 0 0 1 0 1 1 1 1 1 0 0 0 0 0 1 3 0 1 2 0 0 0 0 4 0…
6 0 0 0 3 1 1 2 1 3 1 2 2 1 4 1 0 4 2 0 2 3 0 0 0 0 0 2 0 1 3 1 1 1 2 2 3 1 0 0 0 0 3 1 1 0 3 2 2 2 2 1 1 0 1 2 2 1 5 2 3 2 1 2 0 2 1 2 0 0 1 0 2 1 2 0 3 0 4 2 3 2 2 2 1 2 1 1 3 0 1 1 0 2 1 1 0 2 1 2 3 0 2 3 1 3 1 0 1 1 0 0 0 1 1 0 2 0 1 0 1 0 2 3 0 3 1 1 0 2 0 1 1 1 5 2 0 0 3 3 1 1 3 1 0 3 3 3 1 4 1 3 3 0 4 1 0 1 2 1 0 4 1 0 1 2 1 0 2 0 2 2 1 0 2 2 7 3 1 2 3 2 2 1 0 0 1 1 2 2 2 0 0 1 0 3 3 2 3 1…
0 3 1 2 1 2 2 0 1 3 2 1 2 2 2 3 3 5 5 1 3 3 1 2 2 1 2 4 1 1 1 2 3 1 2 0 1 0 2 3 2 1 0 0 4 2 1 2 0 2 3 1 2 2 1 1 1 1 0 0 1 1 5 0 2 1 0 1 2 2 0 2 1 2 2 0 1 1 1 2 0 3 2 3 0 0 0 1 0 3 4 1 2 4 0 2 2 0 4 2 1 1 1 2 1 1 2 1 2 1 1 1 2 3 3 0 2 2 2 1 1 0 1 2 6 1 1 1 0 0 4 0 0 2 0 0 1 0 1 1 2 3 1 3 1 4 2 3 1 0 2 1 1 1 2 0 1 1 2 3 0 6 6 2 2 3 2 4 1 1 2 1 0 1 1 1 0 1 1 0 1 1 0 0 2 3 2 1 3 2 4 2 3 3 3 1 1 2 4 3…
4 1 2 2 1 0 1 0 3 2 1 4 3 7 1 5 2 1 1 2 1 1 0 4 1 4 1 1 4 6 5 4 2 1 3 0 3 2 4 4 1 1 1 1 1 2 2 1 1 2 1 0 2 2 0 1 1 1 0 0 3 0 2 1 1 1 1 3 0 1 2 1 1 1 2 0 1 1 1 4 2 0 2 4 0 2 2 0 3 4 3 1 5 3 1 1 1 0 2 3 2 1 2 2 1 1 2 1 2 2 0 0 2 1 1 2 1 2 3 1 3 1 1 1 4 3 3 1 1 2 2 1 3 1 1 1 1 1 1 2 1 3 1 2 1 2 1 3 0 4 2 2 3 1 3 0 2 1 1 2 1 1 2 0 3 4 1 0 3 1 0 0 0 3 4 1 1 3 2 1 2 2 3 0 2 1 2 0 5 0 1 1 1 4 1 3 2 3 1 1…
1 2 2 0 1 1 4 1 3 1 4 1 0 2 0 2 1 2 0 0 1 0 1 2 2 1 1 4 1 2 2 3 0 2 1 0 2 4 1 0 0 3 3 1 2 1 1 3 1 3 2 1 1 2 0 0 0 3 0 2 1 2 1 1 1 2 1 1 3 2 2 3 4 0 0 0 4 2 2 3 0 1 1 0 0 1 1 2 3 2 0 2 4 2 3 2 2 0 3 5 0 1 4 2 4 1 2 0 4 4 4 2 3 2 2 1 1 6 6 1 2 4 0 1 1 0 4 3 3 1 2 2 1 3 4 1 2 0 1 1 3 0 1 1 4 4 2 3 1 1 2 0 4 1 2 3 3 5 0 3 2 2 1 2 1 1 1 2 2 3 1 2 1 1 0 0 0 1 1 2 1 0 2 1 0 1 2 4 6 2 2 1 4 2 0 2 3 0 3 3…
0 3 0 2 1 0 1 3 2 2 2 1 0 1 3 3 2 1 2 1 1 1 2 0 3 1 1 3 2 2 1 1 3 2 1 3 3 2 1 2 4 2 1 1 1 2 2 0 1 0 3 1 1 1 1 1 0 2 3 0 1 1 0 1 2 3 0 1 1 4 2 5 1 1 0 6 1 0 0 1 3 2 5 3 1 1 5 6 1 5 2 4 1 4 1 1 2 0 1 2 1 1 3 2 0 5 3 2 3 3 2 5 0 1 0 1 2 4 0 0 2 1 0 2 0 2 2 1 1 2 1 2 6 1 3 0 0 2 1 0 3 3 0 1 1 3 3 3 0 3 1 2 1 2 2 3 0 4 1 2 1 3 3 0 2 0 0 1 3 3 2 2 3 3 0 0 3 5 1 4 1 1 5 2 1 1 2 0 1 2 3 1 3 0 0 4 0 3 2 4…
1 1 5 1 2 2 1 1 0 1 2 2 1 1 4 1 1 0 1 2 0 4 2 4 1 2 4 0 0 3 3 2 2 1 0 0 1 0 2 6 3 3 3 3 1 3 0 2 2 2 2 3 3 2 2 4 1 0 0 1 4 2 2 3 0 0 3 3 1 1 4 3 2 2 1 1 4 3 5 3 1 0 3 2 2 1 3 4 3 3 1 5 0 3 4 1 1 0 3 1 1 2 2 3 2 1 1 1 3 0 4 1 1 1 0 0 6 6 0 0 3 3 0 4 1 2 3 2 1 1 1 4 0 2 1 1 2 3 1 1 2 0 2 1 1 3 2 1 2 2 1 4 4 2 2 2 2 2 0 2 0 3 0 2 1 2 2 0 2 2 2 2 1 3 1 1 3 3 1 1 1 0 3 0 2 1 0 0 2 2 2 1 0 4 1 3 2 1 2 4…
0 2 3 0 2 0 3 2 2 5 2 2 4 4 1 2 2 3 0 2 2 2 1 2 3 3 1 1 0 2 2 3 0 1 4 4 0 3 0 1 2 1 3 1 0 2 0 0 1 1 0 0 1 0 0 2 1 2 4 0 1 2 1 3 0 2 3 6 4 2 2 1 1 0 0 3 3 3 2 2 1 3 3 0 4 5 2 3 2 3 1 0 3 3 2 2 4 2 1 1 1 1 2 2 0 5 1 4 3 1 4 2 1 2 1 2 2 2 0 1 0 1 3 6 1 3 1 3 1 1 2 1 3 2 2 0 6 3 4 3 1 2 0 1 0 1 1 0 3 1 0 2 5 0 0 1 2 1 0 3 3 5 1 1 2 5 6 3 0 1 5 3 1 2 3 0 2 5 0 1 0 0 1 1 4 0 0 1 0 4 2 0 2 1 3 4 5 1 1 2…
3 3 2 3 1 1 1 1 2 2 2 1 3 0 4 0 2 1 1 3 1 3 3 0 1 1 0 1 2 2 2 0 0 4 3 2 3 2 3 6 3 6 4 2 1 2 1 1 1 2 1 1 3 2 1 3 2 0 1 1 3 3 1 0 3 3 1 2 3 2 2 2 4 4 1 0 2 4 4 3 2 0 2 1 2 3 3 1 2 1 1 2 0 6 2 4 1 1 0 4 1 1 4 1 4 2 1 2 5 2 2 8 0 2 1 4 5 8 1 1 1 0 4 2 2 2 0 0 3 4 3 3 3 4 3 1 3 4 4 3 1 0 1 1 4 3 1 1 0 2 2 0 5 1 0 8 0 4 2 2 0 2 8 1 1 4 1 2 2 2 1 4 2 2 1 1 3 1 3 2 2 2 3 2 4 2 1 3 1 1 1 1 2 0 1 3 2 2 0 2…
1 2 0 2 3 2 0 3 6 1 7 1 1 1 3 1 3 2 0 1 0 0 0 3 1 1 1 5 3 2 4 0 1 1 0 2 1 5 3 1 1 3 3 9 4 2 3 0 1 2 1 1 4 1 0 3 2 2 2 5 1 0 2 1 2 2 0 2 5 3 1 2 0 2 4 1 1 3 2 1 2 1 0 1 2 0 1 0 1 1 4 4 0 1 1 1 0 4 1 1 0 1 2 2 3 2 2 2 1 3 1 2 1 1 0 4 6 5 1 0 2 1 4 0 2 0 3 2 1 2 0 1 0 2 0 2 4 6 2 2 6 1 2 3 1 4 2 2 2 2 1 1 6 0 2 2 1 0 2 2 3 2 1 3 1 3 2 3 1 2 2 3 0 2 7 3 2 0 1 3 3 4 2 2 2 1 2 1 5 1 2 1 1 1 1 6 0 4 0 2…
4 1 2 2 2 1 3 1 1 1 0 3 4 1 1 2 0 3 3 0 0 0 1 1 2 4 0 0 0 0 6 1 2 2 2 3 1 7 2 4 1 1 1 1 0 0 2 1 4 2 2 0 3 1 3 3 1 2 2 1 3 3 6 1 2 2 1 0 0 3 2 0 3 2 1 0 1 4 3 0 1 0 3 7 1 1 0 1 0 5 2 0 1 4 1 7 3 6 1 6 1 1 2 0 2 4 2 0 2 2 2 7 3 1 0 2 1 3 0 0 2 2 1 1 2 4 1 0 2 5 2 1 0 4 2 1 1 5 1 3 5 4 1 1 1 7 3 3 2 1 1 1 2 2 0 2 5 0 1 2 1 2 3 5 2 2 3 0 0 2 2 2 0 0 1 1 2 2 1 2 0 0 0 2 3 2 1 3 2 0 2 2 1 1 3 4 3 2 1 0…
1 1 0 1 0 1 1 3 3 3 0 2 4 1 7 2 3 0 2 2 4 3 1 0 1 3 4 5 2 0 2 0 1 1 4 3 1 4 2 1 5 3 2 3 3 2 1 2 1 2 2 2 3 2 3 3 2 2 1 3 2 3 1 1 4 3 1 1 1 1 4 2 1 2 3 1 3 0 2 2 4 1 0 3 0 4 3 1 0 2 0 3 0 4 1 2 1 2 0 4 2 2 2 3 0 4 1 3 5 2 1 4 2 2 2 5 4 1 0 2 2 0 1 1 2 2 1 1 1 4 3 1 3 3 0 1 2 3 2 3 1 2 2 3 1 2 2 5 0 1 2 2 0 4 4 4 4 1 1 0 1 1 2 2 0 1 1 6 3 2 0 3 1 0 3 1 0 1 1 1 0 2 1 1 2 3 4 3 4 1 3 4 2 0 2 0 0 1 1 2…
3 2 2 1 1 1 3 0 1 1 0 3 3 3 2 2 2 1 1 4 0 4 0 3 1 4 0 6 3 1 2 1 1 2 1 3 2 5 5 4 0 0 2 2 2 3 2 2 2 0 1 0 2 0 3 1 2 0 1 4 1 2 0 0 1 1 3 2 3 6 3 0 3 3 1 1 4 1 2 4 2 0 3 2 0 5 1 0 3 1 1 5 1 2 5 1 1 2 1 3 0 3 2 2 0 1 4 0 1 1 6 0 4 3 2 3 3 2 3 2 2 2 1 2 3 1 1 5 1 1 2 7 0 2 4 2 4 4 4 4 1 2 3 3 6 3 1 2 2 0 1 1 2 2 3 1 6 3 3 1 1 4 4 3 0 3 2 3 1 3 2 3 2 1 2 1 2 2 3 1 4 3 1 1 2 0 3 3 6 3 0 0 1 1 2 3 9 2 1 1…
2 2 0 2 6 3 4 5 3 1 4 1 3 5 1 2 2 2 0 1 2 8 3 1 2 0 2 1 3 2 2 2 3 1 1 5 0 2 5 2 8 2 3 5 1 3 5 3 1 0 4 1 1 1 2 1 2 0 2 0 0 0 1 3 3 0 2 1 0 0 2 2 0 2 0 0 2 6 3 0 3 4 1 2 3 0 3 5 1 6 2 4 0 0 3 0 0 3 1 1 2 2 3 4 0 0 0 2 2 2 3 3 2 0 3 2 1 3 1 0 0 2 1 1 1 3 4 1 5 4 1 2 0 3 0 2 1 2 0 8 4 2 0 0 2 1 0 0 1 0 5 2 3 2 2 0 3 2 0 2 2 2 0 2 0 3 4 4 5 3 5 3 5 3 2 2 2 2 1 2 2 0 7 2 8 0 5 2 1 1 3 5 2 1 2 2 2 3 2 5…
3 1 1 5 7 3 1 3 2 0 3 2 2 1 0 2 0 2 1 1 0 0 4 0 1 1 1 1 3 4 4 4 3 1 1 3 0 0 0 2 3 1 0 1 1 1 5 3 2 1 1 0 0 2 2 2 8 3 3 2 2 2 1 1 1 4 1 0 2 1 2 2 0 4 2 1 1 6 3 3 3 2 3 3 1 3 4 1 3 4 3 3 1 4 4 0 2 2 4 6 5 1 2 2 4 0 2 1 1 3 3 0 5 0 3 1 2 5 1 0 4 2 2 3 1 1 1 0 2 3 3 1 6 1 2 2 1 2 1 2 2 2 3 0 4 2 5 1 5 3 2 0 8 1 1 0 0 0 3 3 4 0 2 0 0 2 3 1 4 2 2 2 2 1 2 4 0 4 2 0 0 1 1 1 0 1 2 4 1 2 1 2 3 2 3 1 1 3 2 1…
3 2 2 1 3 1 1 2 6 0 4 0 2 3 2 1 2 1 3 5 3 3 4 0 1 2 2 5 5 3 1 1 1 1 0 3 2 1 0 2 1 2 3 7 0 1 3 0 3 0 5 2 1 0 3 3 6 3 0 3 2 1 2 3 0 0 0 1 4 0 3 4 2 2 1 2 0 2 4 3 1 4 4 5 1 1 3 1 1 5 4 3 2 1 3 2 3 0 2 0 4 0 1 1 5 1 0 1 5 0 1 3 3 3 1 2 5 5 3 2 4 2 1 3 1 1 3 1 1 2 2 3 1 2 1 4 1 0 4 3 1 4 1 1 0 2 4 0 1 2 4 2 2 6 0 5 2 1 0 0 0 3 2 4 1 0 2 4 4 0 1 7 4 4 1 0 0 3 2 6 1 1 3 2 3 5 2 0 0 0 2 4 1 0 1 1 2 2 2 2…
3 2 0 2 1 6 2 2 1 2 0 2 1 5 2 1 3 4 0 3 0 1 6 2 1 2 2 1 3 2 0 4 3 1 4 5 2 4 5 3 4 6 3 0 3 2 5 1 2 0 5 1 1 1 1 3 2 6 2 2 1 6 0 1 3 2 2 7 1 2 1 0 0 4 1 3 1 2 1 2 2 1 2 2 0 0 3 4 2 2 5 1 0 2 1 2 3 0 0 1 3 4 3 2 3 1 4 0 3 3 1 0 0 1 1 1 4 1 3 1 1 1 3 2 0 2 2 6 3 3 2 8 3 4 1 2 3 2 1 1 2 3 2 1 1 3 2 2 2 1 5 4 2 1 2 3 0 0 1 1 4 4 0 1 1 1 2 4 4 1 2 5 2 2 0 5 3 5 0 1 1 3 2 2 3 1 2 1 3 1 4 3 3 2 2 1 1 1 2 1…
1 3 3 1 5 0 2 5 1 0 1 0 0 2 4 2 5 1 0 1 0 3 3 2 3 1 2 3 1 1 1 1 5 2 1 2 2 3 2 2 4 3 2 0 2 4 4 2 1 4 3 0 1 5 1 1 0 3 0 0 0 7 1 0 6 2 1 0 4 1 3 3 1 2 0 3 3 0 1 0 4 5 3 4 2 1 0 2 2 3 5 3 4 3 0 1 4 2 3 1 3 2 0 2 2 2 1 1 5 2 0 1 2 0 1 0 3 5 0 2 1 1 3 3 2 2 2 1 7 1 1 1 1 0 0 1 1 0 3 1 2 3 1 3 1 4 3 0 3 4 1 3 4 0 2 1 2 2 1 3 4 1 3 2 0 2 3 1 2 4 3 0 0 2 3 1 1 2 1 2 3 2 1 3 1 0 0 5 2 2 2 5 2 1 5 0 2 4 3 1…
3 0 4 1 2 2 3 1 2 0 0 4 1 2 1 3 1 4 0 3 1 2 2 4 5 1 5 3 0 5 3 0 3 3 5 3 1 2 3 1 6 1 0 2 2 3 1 0 1 0 3 1 1 0 3 2 0 4 1 3 1 2 3 2 5 2 1 3 1 3 1 1 2 1 2 1 6 5 0 4 3 1 2 1 2 2 3 0 0 1 1 0 3 1 2 2 2 1 2 1 1 1 3 1 2 1 4 4 0 3 2 2 1 1 1 1 1 1 0 0 1 4 1 6 5 4 4 1 1 3 4 4 7 4 3 2 1 5 4 3 2 3 3 2 1 2 3 3 1 4 7 3 2 1 4 3 0 4 4 0 2 0 1 4 3 3 0 2 1 0 0 2 6 0 2 3 1 0 2 3 3 4 1 1 1 2 2 0 2 2 1 2 1 1 2 3 3 1 2 2…
2 3 2 3 3 2 4 2 5 3 0 2 0 3 5 6 1 1 5 0 2 3 4 1 4 3 4 2 1 1 3 2 3 3 3 3 1 3 3 1 2 2 2 1 2 3 1 1 3 1 1 2 3 2 3 3 2 1 2 4 4 4 3 3 3 3 4 3 1 4 1 1 2 2 2 2 5 4 2 3 6 3 3 4 8 1 5 5 1 1 2 1 0 3 0 1 2 4 2 2 4 0 1 0 4 2 1 0 2 8 2 3 5 1 0 2 4 4 1 0 1 6 3 3 0 2 0 2 2 2 1 2 3 3 2 0 2 2 0 3 2 2 6 0 1 1 6 5 0 0 1 2 1 1 1 0 4 4 2 2 1 2 1 5 0 2 2 1 4 2 1 3 1 4 1 1 3 1 0 3 2 2 2 1 4 0 2 1 3 4 0 2 1 1 4 1 1 2 4 2…
6 6 5 1 0 1 5 3 4 1 1 1 5 4 6 2 1 2 0 3 4 1 4 2 4 1 3 0 3 7 2 1 3 1 0 3 3 5 1 0 3 5 0 1 3 1 1 9 1 3 2 3 0 3 2 2 2 0 1 1 2 0 4 2 1 0 6 3 3 0 2 3 2 2 2 0 1 5 1 2 4 2 1 3 2 6 1 5 1 2 1 4 1 0 1 2 0 5 2 0 2 3 1 4 5 1 2 1 2 3 5 3 3 2 3 1 0 3 3 1 3 2 2 0 1 1 2 4 2 1 0 4 3 4 1 1 3 0 1 2 2 1 3 5 2 4 3 2 2 3 1 0 5 0 3 1 1 1 5 2 1 1 1 0 1 1 0 2 3 2 1 0 2 5 2 0 2 2 1 5 2 2 4 1 3 1 2 0 2 1 2 3 1 1 3 4 1 3 0 3…
3 1 2 2 2 0 4 2 0 5 2 0 1 0 1 1 1 1 1 2 2 2 0 0 4 3 0 3 1 1 2 3 4 2 3 3 1 0 1 6 2 1 1 2 1 1 2 1 3 4 2 2 5 1 4 4 4 8 1 5 0 3 2 0 1 1 4 6 2 1 1 2 5 0 2 2 1 4 0 3 2 1 6 3 0 1 4 0 1 1 1 2 1 2 0 3 2 5 3 1 3 5 1 2 5 1 1 1 2 3 1 1 3 1 1 1 3 4 1 5 1 2 3 0 2 3 2 2 2 1 1 5 2 0 2 2 0 4 1 2 1 4 1 3 1 1 1 2 1 0 1 1 2 4 1 1 1 2 2 1 1 2 3 2 4 2 1 0 3 1 0 7 1 0 3 1 3 6 6 5 2 2 2 2 0 5 1 0 1 4 0 0 0 2 3 1 1 1 0 4…
1 3 1 0 2 0 1 4 1 3 0 2 3 1 4 4 0 0 1 0 1 2 3 2 3 3 3 2 3 8 3 2 2 1 3 3 0 3 1 2 1 2 2 2 2 1 2 0 3 1 3 2 3 2 3 1 0 2 4 5 4 6 3 1 0 3 3 6 0 4 0 1 2 1 1 1 4 1 3 0 4 1 2 2 2 5 2 0 2 2 2 0 2 2 0 2 0 1 2 3 1 2 1 3 0 3 1 1 1 2 2 2 2 1 2 3 3 4 1 4 1 0 1 1 2 2 3 2 1 1 3 0 4 2 1 3 3 3 1 2 1 2 4 1 7 3 2 1 0 4 1 5 3 2 2 1 1 1 1 3 0 3 2 1 5 3 3 0 3 1 0 2 2 5 2 1 1 2 2 4 1 0 1 4 1 2 3 2 3 2 1 2 0 2 5 2 3 2 4 0…
2 4 0 1 4 2 2 1 2 3 1 4 5 0 2 2 2 3 2 1 3 3 5 3 2 2 1 4 1 3 4 3 1 1 2 2 1 0 3 5 1 1 1 3 1 2 2 4 2 2 3 1 2 3 5 1 4 0 2 3 1 2 4 1 2 0 4 3 2 5 4 3 3 1 5 2 2 1 3 2 2 3 0 3 0 2 4 2 3 2 2 2 1 2 1 0 2 3 1 2 0 2 1 0 5 3 3 4 0 1 1 2 3 3 0 2 4 5 0 0 0 3 1 2 2 0 5 2 2 1 4 1 1 3 2 2 2 3 3 2 1 3 1 3 1 0 2 4 3 3 0 3 3 3 1 3 1 1 0 1 0 1 3 2 4 3 0 1 4 3 1 0 2 4 1 0 2 1 1 0 0 0 3 1 4 3 1 0 1 2 1 4 1 2 3 2 3 1 4 2…
0 0 4 1 0 2 3 1 2 2 2 5 1 3 4 2 0 0 1 0 3 3 1 1 1 2 0 1 1 9 2 2 2 1 1 3 0 2 1 3 2 0 1 3 1 2 0 5 0 0 2 1 1 4 3 2 4 1 3 3 2 0 3 0 1 3 2 5 2 1 2 0 2 1 2 1 2 1 1 2 4 5 1 3 3 1 4 1 1 2 3 2 3 4 2 2 1 3 2 4 1 4 2 5 3 1 1 2 9 0 2 2 3 4 2 1 2 2 0 1 1 4 3 1 2 3 3 2 3 3 1 0 0 3 2 3 0 4 6 3 4 2 1 0 0 1 3 1 5 7 0 2 1 3 0 3 4 4 1 4 2 0 2 4 1 3 4 0 1 2 2 0 0 2 4 3 1 4 1 2 1 3 3 2 1 0 1 1 4 7 2 5 2 4 0 4 8 2 7 0…
1 1 3 1 1 0 3 3 4 1 1 1 1 2 0 0 0 1 2 2 1 4 5 1 0 3 5 1 2 2 3 4 5 1 1 1 3 0 1 2 0 3 9 1 2 4 0 5 1 1 0 2 2 1 1 2 2 0 1 2 3 6 0 6 1 0 4 2 1 1 1 1 1 3 3 0 0 3 2 4 1 3 3 4 4 1 2 1 2 2 0 1 0 1 3 2 0 4 2 5 3 4 0 0 3 4 3 2 4 1 1 1 7 2 1 1 2 4 0 0 1 4 1 2 2 1 3 2 0 2 4 1 2 5 1 3 0 0 2 4 1 5 6 3 1 3 2 4 2 5 2 7 2 2 4 1 3 5 1 1 1 4 4 5 3 3 0 4 0 0 2 2 4 0 0 1 2 0 0 2 0 2 2 2 0 1 1 3 2 3 1 2 0 7 3 4 7 3 4 1…
2 6 5 2 6 4 1 2 4 2 1 1 2 1 4 5 1 0 3 1 5 0 4 1 0 2 0 1 2 2 2 5 4 2 2 0 1 4 0 0 2 2 5 1 1 3 4 3 2 3 3 1 1 2 2 0 1 5 5 2 5 2 5 5 1 2 1 5 1 1 1 1 2 0 2 7 2 1 0 6 1 1 3 1 2 3 1 2 3 2 3 0 4 0 3 1 1 1 1 4 2 2 0 4 3 4 1 0 2 4 0 3 5 1 2 1 1 4 1 5 1 7 5 4 1 0 1 2 1 2 4 3 4 0 1 1 0 1 1 5 2 3 1 1 1 2 4 2 2 3 2 6 4 3 1 2 3 1 4 3 1 6 1 1 1 1 4 1 1 1 3 2 5 2 2 4 1 1 4 0 3 3 2 3 2 1 1 2 5 3 1 4 1 2 1 1 5 4 7 2…
2 7 3 0 1 2 2 1 0 2 1 1 2 0 0 1 0 3 1 1 0 1 2 2 1 3 3 2 2 2 0 1 4 0 5 7 1 2 3 7 2 2 3 0 4 2 1 3 1 0 5 2 6 2 2 2 1 2 1 2 6 1 1 1 5 2 4 2 3 1 1 3 4 3 4 1 0 4 2 4 0 1 4 4 2 1 1 1 1 2 2 3 0 4 4 2 1 3 0 0 3 4 2 3 2 2 2 1 5 1 1 4 3 1 1 3 0 5 2 1 0 3 3 4 2 0 0 2 4 2 2 2 3 1 4 1 1 4 0 4 1 0 3 3 0 0 1 1 1 2 0 3 2 1 1 1 9 0 1 1 1 3 2 0 2 4 2 1 3 2 1 0 1 4 1 5 2 1 3 2 0 0 0 2 2 1 4 3 1 0 3 2 1 2 5 1 1 1 5 2…
2 1 2 5 2 1 3 0 2 1 1 3 4 4 0 1 1 3 3 2 3 0 1 3 2 1 1 2 4 1 3 1 3 0 1 5 1 2 2 3 4 3 2 3 5 1 3 1 3 0 2 4 2 3 3 1 2 1 4 2 1 2 3 4 4 4 2 1 3 2 1 3 3 4 3 2 2 4 2 3 1 5 4 2 4 3 1 2 1 2 1 4 2 1 4 2 1 3 2 2 2 5 3 1 1 3 1 4 2 2 1 2 3 3 1 2 1 7 0 2 3 2 2 3 1 4 0 5 4 0 0 1 1 3 3 3 3 7 1 3 2 1 2 5 2 1 0 1 1 5 0 1 1 2 2 6 5 2 0 2 2 0 2 3 2 2 2 2 4 5 1 2 3 2 4 2 0 3 3 3 3 5 2 2 4 0 1 1 0 5 1 3 2 5 5 1 3 1 4 1…
8 3 2 0 1 1 2 6 1 0 4 3 4 0 3 4 0 3 3 5 0 1 0 3 3 3 1 1 5 2 1 3 2 2 0 7 3 1 5 3 3 1 2 1 3 1 5 4 4 2 5 3 4 5 2 4 4 2 1 3 0 4 2 4 1 6 0 4 3 1 1 3 3 5 5 3 2 4 2 2 3 3 4 3 3 3 1 3 1 1 1 2 3 1 3 3 1 1 3 4 7 5 3 5 3 4 2 2 1 3 2 3 3 3 5 5 2 3 4 3 1 2 1 4 3 1 3 3 0 1 1 2 5 3 2 0 2 6 2 6 4 2 3 2 3 2 7 4 3 0 4 6 1 3 0 1 5 4 5 5 1 3 2 3 4 2 7 2 0 2 6 4 1 0 3 1 1 3 4 1 1 2 5 2 2 0 4 1 1 2 2 2 0 3 3 0 3 1 4 1…
7 4 2 4 2 2 5 3 3 1 2 1 6 4 8 3 1 1 2 2 3 1 2 3 2 3 3 5 4 5 1 3 4 2 3 4 5 4 3 2 6 4 6 1 4 7 7 1 0 1 0 2 3 2 0 3 0 1 3 4 2 1 2 2 1 2 3 5 5 3 0 5 6 1 4 5 0 1 4 4 1 1 1 2 3 4 2 3 3 2 2 2 4 2 7 4 3 1 1 2 5 1 3 4 2 5 2 4 1 1 3 0 1 3 1 2 5 1 0 4 1 4 5 3 3 0 2 3 4 1 6 3 4 2 2 4 8 3 5 4 2 1 4 4 6 2 3 3 2 2 0 4 4 3 4 4 1 4 4 1 2 1 8 4 4 1 2 7 3 0 2 7 3 2 5 6 2 2 4 1 6 3 4 3 3 4 2 3 3 2 2 10 2 2 6 3 6 3 4 …
3 2 1 3 3 4 5 3 1 1 3 3 3 5 1 2 0 3 4 1 2 6 1 3 7 1 3 3 2 0 3 3 3 1 4 4 6 1 1 3 6 4 0 1 4 0 3 4 1 0 5 1 2 3 2 0 2 2 1 1 3 4 3 3 2 1 2 0 1 2 4 3 2 0 2 3 1 5 1 2 1 2 6 2 0 5 2 3 0 3 2 0 1 4 7 2 1 4 3 2 4 2 1 3 3 4 3 2 3 1 0 2 3 0 1 3 1 3 0 5 4 2 2 1 0 1 5 7 2 4 1 1 4 5 1 2 2 3 0 7 3 4 2 0 4 2 2 2 2 5 2 1 0 1 1 2 2 8 5 2 3 0 2 0 5 3 6 8 2 4 3 1 1 2 5 2 5 3 5 4 0 3 7 1 4 2 2 3 1 3 4 4 1 5 2 4 0 1 3 1…
2 3 1 0 0 2 4 1 4 1 7 2 6 0 3 3 2 2 2 4 1 2 3 4 4 4 2 1 1 1 4 3 1 0 3 3 3 6 2 4 1 1 3 3 1 4 1 1 5 4 1 1 1 3 2 3 2 0 2 2 3 2 2 2 2 2 1 4 1 1 4 2 3 1 2 0 3 2 3 0 2 1 2 4 3 1 1 2 3 2 1 3 2 1 6 5 6 0 3 0 3 0 1 1 3 2 2 5 6 2 2 4 4 2 1 3 1 6 1 2 3 2 2 5 2 2 4 3 3 1 0 2 1 4 3 0 3 4 4 2 2 1 0 4 4 1 3 2 3 2 1 0 1 2 4 1 3 3 1 0 2 0 1 1 3 4 6 4 2 2 2 2 5 0 2 3 4 4 4 2 0 2 0 0 1 1 4 4 3 3 2 2 3 4 3 2 0 3 6 2…
3 1 2 0 2 4 2 1 4 3 3 3 5 4 3 1 1 3 2 2 5 0 1 3 2 4 5 1 2 3 2 1 3 1 2 3 3 3 3 3 1 1 1 2 0 3 3 0 5 4 4 1 1 5 4 4 6 2 1 1 0 0 1 4 1 0 0 2 2 4 2 4 2 8 3 2 2 3 1 2 0 1 1 1 2 1 1 1 0 4 4 3 2 2 1 2 3 4 2 1 0 4 2 0 2 4 2 0 1 2 4 4 1 1 0 6 3 4 1 4 0 0 2 2 2 5 3 2 3 1 0 1 4 1 3 1 1 1 2 3 3 2 4 0 3 2 7 4 2 0 3 4 1 2 3 1 1 1 5 6 1 1 1 3 3 3 3 9 1 2 1 2 2 1 1 0 1 3 1 2 1 2 1 2 2 0 3 6 2 1 2 1 0 4 1 3 0 2 2 1…
0 3 2 2 0 4 1 4 3 3 3 2 3 2 3 4 1 1 1 3 2 2 4 4 3 2 0 1 1 3 2 1 4 3 1 3 1 0 0 1 3 0 1 4 1 2 2 1 2 1 1 1 0 5 1 2 2 1 6 2 3 1 0 6 2 2 2 0 0 1 1 1 0 3 0 1 5 0 0 4 1 4 2 0 1 4 2 0 3 2 6 4 2 1 0 0 2 0 3 2 2 1 4 4 1 1 1 0 3 1 5 3 4 2 2 3 1 1 3 4 4 4 2 1 2 1 1 3 1 2 3 1 6 2 1 3 1 3 0 2 4 2 4 3 3 1 6 3 5 5 1 0 1 2 3 1 2 3 3 2 0 5 5 0 2 3 2 1 2 1 1 0 2 4 3 4 3 1 2 0 2 6 2 2 2 3 1 4 0 4 3 4 1 3 4 1 3 1 4 2…
2 1 2 2 0 0 5 1 1 3 2 3 1 2 0 2 1 3 4 2 3 0 5 4 1 4 5 1 4 2 3 2 1 5 3 3 2 1 0 1 1 3 5 0 3 2 2 0 3 4 1 4 2 1 4 4 2 0 3 5 3 5 1 1 0 2 6 2 2 1 0 3 0 2 1 5 2 1 1 2 3 2 4 3 2 1 4 0 2 4 0 4 5 0 2 2 2 3 0 1 2 2 0 0 3 2 1 0 1 0 3 3 2 4 1 1 3 4 4 2 2 2 1 4 1 2 3 3 4 1 1 0 3 2 1 3 6 3 2 4 3 4 3 3 2 5 1 2 0 3 0 1 3 2 0 2 2 1 1 1 2 3 1 2 3 0 1 3 1 3 1 4 1 2 6 1 3 2 2 3 1 4 2 4 2 1 3 2 0 2 1 2 6 1 1 2 0 4 4 1…
3 3 0 5 0 3 5 1 2 3 4 2 3 6 1 5 3 1 3 1 2 0 4 5 1 2 3 2 2 2 4 2 4 1 1 1 1 3 0 2 2 7 1 4 2 0 3 1 1 2 1 0 0 6 1 4 4 3 4 3 1 3 2 1 1 0 2 3 3 2 3 2 0 3 1 4 4 0 0 3 0 1 3 1 1 3 1 1 4 4 0 3 1 2 2 1 3 1 4 1 1 1 2 5 0 2 2 1 0 4 1 1 0 0 1 3 1 4 2 4 2 6 4 3 3 0 2 4 1 1 4 0 1 6 1 4 6 10 1 5 6 1 3 4 1 3 4 5 0 6 1 2 1 1 1 0 0 3 2 1 2 4 3 3 3 3 3 6 0 1 2 0 9 3 6 2 1 1 0 1 0 2 3 4 6 3 2 0 3 0 1 3 2 2 1 5 2 3 1 …
1 5 1 4 3 2 0 3 2 5 2 3 1 3 1 1 0 1 2 2 2 0 2 5 2 0 1 3 0 1 3 0 2 1 1 4 3 1 2 2 1 2 2 2 1 2 3 1 1 3 3 4 1 0 0 4 2 2 1 3 2 1 4 3 1 1 4 1 1 2 5 4 2 3 2 2 4 0 2 5 4 3 1 0 1 3 4 0 3 3 6 3 2 0 3 3 4 1 2 3 2 0 2 2 2 3 4 0 2 4 2 3 2 0 0 3 1 2 4 1 0 3 2 0 2 0 6 4 2 2 2 1 1 6 1 4 3 2 2 2 3 3 1 1 1 0 0 1 0 1 1 1 2 1 1 1 1 3 5 2 3 5 3 2 0 2 4 5 3 1 1 4 3 1 2 5 1 1 1 0 1 1 2 3 2 4 4 1 2 2 3 3 1 2 2 0 2 0 2 2…
1 0 1 2 1 4 3 1 2 1 0 3 6 4 1 5 0 1 1 0 3 0 1 1 1 2 4 3 0 4 2 5 3 4 2 5 6 0 2 3 0 6 5 2 2 1 3 3 2 4 4 1 2 1 1 0 1 0 2 3 4 4 2 4 2 6 5 1 2 1 1 1 6 6 2 4 1 0 1 1 2 0 3 0 1 2 1 7 1 1 1 2 3 3 5 1 3 4 2 1 1 1 1 0 0 2 6 3 2 6 2 1 3 3 1 1 1 2 1 2 2 2 1 1 7 1 0 1 1 2 2 1 2 3 1 3 2 1 0 2 3 0 3 2 1 0 2 1 0 1 4 4 1 3 8 3 2 1 3 2 0 1 4 1 1 3 0 2 2 1 0 2 4 0 5 2 3 1 6 2 2 0 2 0 5 1 1 4 2 2 1 2 3 1 2 8 2 5 2 3…
3 2 2 3 2 3 1 2 6 3 3 5 2 2 2 5 1 3 1 3 5 1 1 1 2 1 2 0 2 2 3 3 5 3 0 3 3 0 3 3 1 3 2 3 1 1 2 2 1 0 0 2 2 1 1 0 3 2 0 3 0 3 1 4 3 3 5 0 0 4 8 2 4 2 1 4 1 1 2 1 2 0 2 1 2 1 2 3 2 0 2 1 1 3 1 0 2 5 1 2 3 0 2 0 3 1 2 6 3 4 1 3 2 0 1 1 1 3 5 1 5 3 2 2 2 4 2 0 0 1 3 1 2 4 3 4 4 1 3 1 6 2 3 2 4 3 2 1 1 2 0 2 0 0 4 2 1 6 0 3 0 2 1 4 1 0 1 6 3 1 0 2 3 1 2 1 1 2 0 1 1 3 1 1 1 0 1 4 1 3 0 0 3 5 1 4 1 0 4 2…
4 4 2 3 1 6 1 2 2 3 2 0 6 1 0 3 1 2 1 2 1 0 2 0 3 2 0 2 1 0 0 4 2 4 0 2 5 2 4 1 1 2 3 4 3 1 4 3 3 2 1 3 1 1 1 6 0 2 1 2 1 1 5 2 2 1 3 1 0 2 2 1 3 1 2 5 4 1 4 3 4 1 3 3 4 1 1 1 1 1 1 4 6 2 5 2 2 2 0 1 2 0 0 3 2 1 2 1 4 4 2 1 2 3 3 5 1 0 3 1 2 2 3 0 0 1 3 1 1 3 1 2 5 3 3 2 1 2 3 5 4 3 5 1 2 1 4 1 3 0 0 4 3 2 0 1 4 3 0 0 0 0 0 3 3 3 0 4 2 2 3 0 1 4 2 1 3 2 4 0 8 3 2 2 2 0 5 4 1 1 3 0 3 2 7 4 3 3 4 3…
2 3 5 8 1 2 2 4 2 6 0 1 5 2 1 5 1 4 3 1 0 0 2 0 2 6 1 2 1 3 2 2 3 0 1 2 1 0 2 4 2 3 2 2 1 1 1 2 1 0 2 6 0 1 2 0 3 3 4 3 4 1 4 2 5 3 2 1 0 3 1 2 1 3 7 0 1 2 1 1 3 0 2 1 1 2 3 1 1 2 0 1 3 2 2 3 5 3 1 1 0 3 2 3 2 4 0 2 2 0 2 1 5 1 1 1 2 2 1 1 3 1 2 1 1 2 1 1 1 0 2 3 6 2 3 1 1 2 3 5 1 0 1 0 1 2 3 1 1 2 0 3 0 1 2 4 4 0 3 4 2 1 1 2 1 1 1 8 0 2 0 3 0 1 2 1 2 8 1 6 2 5 1 1 0 2 2 2 0 1 1 0 0 2 7 4 1 1 5 2…
3 1 0 5 3 7 1 1 5 9 1 3 3 5 1 5 1 3 0 2 0 1 2 1 1 1 2 0 1 2 2 4 0 2 2 0 2 1 6 1 2 2 2 1 3 6 3 5 2 1 3 3 1 3 3 2 4 4 1 0 1 2 4 3 1 1 3 3 2 5 1 2 4 1 3 2 2 1 6 2 1 2 1 2 3 2 1 5 2 0 1 2 4 4 1 1 2 4 0 2 0 1 2 2 2 2 0 1 2 6 1 0 4 3 0 5 3 1 5 2 8 1 1 0 0 2 2 1 1 1 0 2 4 3 2 1 3 1 2 1 5 0 2 2 1 4 2 2 1 0 2 2 3 3 3 5 0 2 1 0 0 0 2 2 4 2 0 2 0 6 0 2 3 1 1 4 2 2 1 3 1 4 5 0 3 3 0 5 1 2 3 3 1 1 1 2 2 1 5 2…
2 2 1 3 2 1 1 1 4 4 1 2 3 1 2 0 2 2 0 2 4 5 5 1 2 0 7 1 1 2 1 0 3 3 2 1 2 2 6 1 4 0 2 3 2 0 1 6 3 0 2 3 0 0 4 3 3 3 5 2 1 3 1 1 2 2 1 3 2 1 1 3 4 0 1 0 1 2 1 1 1 2 0 0 0 2 2 4 4 4 3 1 0 4 1 2 0 4 4 3 1 3 0 2 2 2 1 2 2 0 2 2 4 0 2 1 3 2 3 1 3 3 1 2 4 4 3 3 4 3 2 5 2 4 3 2 3 2 4 2 1 4 3 4 3 3 1 4 3 3 3 0 1 3 1 2 2 3 4 2 2 2 6 0 1 4 5 0 2 2 6 1 2 2 4 3 1 1 4 0 3 2 1 0 4 2 1 6 1 2 0 6 1 3 3 2 2 4 0 3…
5 1 0 2 1 1 2 2 4 3 2 0 2 1 0 0 1 0 2 3 2 5 1 0 1 2 0 4 3 7 1 1 1 2 0 1 2 3 1 2 6 1 2 4 3 4 3 4 3 1 4 0 4 2 1 3 2 3 1 5 1 3 6 2 2 4 1 3 2 1 2 3 1 2 3 5 4 5 2 1 3 2 4 2 1 5 1 3 4 2 2 1 1 1 1 2 3 2 5 2 1 2 2 3 3 9 0 2 4 0 1 2 1 0 5 0 2 0 0 3 6 0 0 1 0 2 1 3 3 3 1 2 3 5 7 1 5 0 5 1 3 3 4 5 6 4 2 0 3 1 1 0 1 0 0 3 3 3 1 1 4 3 4 2 1 4 2 0 2 2 0 1 2 2 2 1 3 2 3 1 4 5 2 4 1 3 0 3 1 1 2 1 0 1 2 3 2 0 2 3…
0 5 2 2 4 3 3 2 4 3 2 2 2 0 5 3 2 0 2 2 0 7 2 2 5 2 0 4 0 1 3 4 2 3 0 3 4 1 2 1 2 3 3 3 3 1 2 2 1 2 2 2 4 4 1 1 3 1 1 4 4 1 4 4 0 3 0 2 3 0 1 1 0 3 5 1 3 2 5 2 1 5 1 3 1 1 3 1 1 2 3 2 4 3 3 1 3 2 12 6 4 1 4 2 1 4 0 3 1 0 6 2 6 1 1 1 4 2 2 0 4 6 1 5 2 1 2 4 1 0 2 1 2 3 4 0 2 1 0 2 2 1 1 1 6 4 1 0 0 6 1 2 2 3 4 1 4 0 1 0 5 3 0 2 1 4 7 0 0 2 2 5 3 2 0 4 1 0 3 2 5 1 1 3 2 1 1 1 2 4 3 0 0 3 5 1 4 1 2 …
1 2 3 0 1 1 0 1 3 2 2 3 0 1 1 1 2 0 1 2 1 2 0 0 0 3 0 2 2 2 1 2 4 2 1 2 2 2 2 1 3 2 4 2 0 3 3 5 0 2 1 3 3 3 4 2 1 0 2 2 5 4 0 1 1 2 3 3 1 0 3 7 1 3 6 4 3 1 3 2 3 2 3 3 2 1 1 1 2 1 2 1 1 2 2 3 1 2 3 5 4 0 0 3 3 1 2 2 3 3 3 2 6 5 4 2 0 4 1 1 1 0 1 2 1 2 3 1 1 1 0 2 1 1 2 3 2 2 1 0 3 2 4 1 3 3 4 2 2 3 3 2 0 0 5 5 3 3 2 2 2 1 3 2 0 2 2 1 1 6 2 2 1 2 0 3 1 3 2 0 0 2 1 2 3 1 5 3 2 1 1 0 1 3 2 3 2 2 2 3…
7 0 2 3 5 0 1 3 2 5 2 4 4 2 2 3 2 0 0 2 2 4 3 5 5 2 1 1 2 3 1 3 1 4 0 3 2 3 2 4 2 3 3 5 2 0 2 4 2 2 3 3 7 3 2 3 0 2 0 3 1 0 2 3 1 0 5 1 1 3 0 3 4 7 2 1 5 3 1 3 1 3 0 4 3 0 2 1 1 1 2 2 2 3 3 2 1 0 1 5 6 1 2 2 4 3 5 2 3 1 6 0 2 4 3 1 2 0 1 3 1 4 3 0 0 0 1 2 1 1 2 3 1 4 0 1 4 1 1 3 1 3 1 2 2 3 1 0 1 0 1 4 6 3 4 3 3 1 1 2 1 1 1 3 5 1 3 2 1 1 2 1 2 0 3 0 2 1 1 0 2 1 1 0 3 1 4 4 2 4 2 1 2 0 1 3 1 1 0 2…
3 1 1 4 3 0 4 3 3 3 2 0 3 3 3 4 1 1 5 0 0 6 2 0 1 4 2 3 7 1 5 1 2 2 0 1 3 0 3 4 3 3 1 5 3 4 2 3 1 2 1 3 1 2 2 1 0 2 0 1 1 2 0 1 4 3 3 1 0 1 0 1 1 2 3 2 3 3 2 3 3 4 3 1 1 3 2 3 4 8 2 1 2 5 1 0 1 1 2 3 1 1 6 2 2 2 3 2 3 1 5 1 2 3 4 3 2 1 1 4 4 4 2 2 4 3 0 4 0 6 1 1 3 1 0 5 4 2 2 1 2 3 6 1 0 3 2 2 2 3 3 1 0 3 1 0 4 2 3 2 2 2 6 2 3 3 0 1 1 1 1 1 2 0 1 3 5 5 4 1 3 1 1 1 5 0 1 1 1 1 3 3 4 4 5 3 1 4 4 4…
2 1 4 2 0 1 4 2 0 0 3 2 2 4 4 3 4 6 4 2 2 0 3 4 0 1 3 1 0 1 1 3 3 0 1 2 4 3 1 1 4 4 0 0 3 3 4 0 2 4 3 1 2 0 1 0 2 2 2 1 0 1 0 1 2 1 1 1 1 2 3 6 2 0 3 3 4 1 3 1 4 6 0 1 2 1 2 5 1 1 0 1 4 2 2 2 3 5 3 5 2 1 2 6 2 4 4 3 1 2 5 5 1 2 0 2 3 3 5 2 1 0 0 4 2 4 2 1 2 2 0 1 0 0 2 7 2 4 5 1 3 3 2 0 3 2 2 2 2 5 1 2 2 6 4 7 1 1 1 0 4 4 2 0 4 3 5 0 1 6 2 1 2 4 0 2 1 2 2 2 6 3 5 2 2 4 1 2 1 4 1 3 0 3 3 0 0 3 1 1…
1 0 2 3 2 0 6 1 3 1 2 1 2 2 6 4 1 0 7 0 2 1 1 1 0 0 1 5 2 0 0 1 0 4 1 3 2 3 3 2 2 0 0 1 5 1 3 4 5 2 3 4 4 3 1 2 1 4 1 2 4 1 3 1 5 1 2 2 2 1 0 0 2 4 1 2 1 9 3 0 2 3 2 0 0 2 5 1 3 2 1 6 3 1 2 1 1 6 0 1 3 1 1 1 4 1 1 3 0 2 3 2 4 2 4 2 2 1 2 3 1 1 1 2 0 4 1 2 2 1 1 4 0 0 2 4 5 0 3 3 1 4 2 2 2 1 3 4 3 0 3 1 1 12 0 3 0 2 2 0 4 3 2 1 2 2 2 0 2 3 3 2 1 3 0 1 3 3 1 5 4 3 1 3 4 3 0 3 3 3 5 4 3 0 3 1 0 3 1 …
1 1 0 2 0 5 3 2 2 6 2 1 1 1 0 5 1 0 2 3 1 3 0 6 1 1 2 1 2 1 0 0 1 2 2 1 1 0 1 4 0 0 2 2 10 0 2 1 2 1 3 4 2 3 2 3 3 1 2 3 1 4 2 1 3 0 3 0 2 1 0 3 3 2 6 4 2 2 3 2 4 3 3 2 0 7 1 1 1 4 0 0 2 1 1 0 1 3 3 3 2 3 2 2 2 0 2 5 4 2 3 5 3 0 3 1 3 2 3 1 2 3 2 5 0 5 2 1 5 2 1 3 4 6 1 4 2 4 2 1 3 0 4 3 2 3 2 9 3 2 4 6 2 3 2 4 4 2 1 2 2 3 3 2 1 2 2 1 1 4 3 4 2 3 3 3 0 0 0 1 4 2 2 6 1 0 2 2 2 1 2 2 3 4 4 0 1 2 1 …
3 1 1 3 3 2 0 2 3 2 0 0 1 0 1 0 2 2 7 1 1 1 1 2 4 1 4 1 0 0 1 3 0 3 6 1 2 4 5 0 2 2 1 1 3 0 3 2 0 0 1 6 2 4 2 4 3 0 3 1 2 2 2 0 0 2 3 7 1 1 1 4 2 1 3 4 2 2 4 1 1 2 3 4 3 6 1 3 1 1 1 3 1 3 2 1 1 4 0 1 2 1 1 1 4 4 0 2 1 0 2 3 1 0 2 4 4 3 1 1 0 3 2 2 1 3 6 2 4 1 2 2 3 2 1 4 6 1 3 3 3 2 4 4 5 0 2 1 3 2 1 3 0 1 0 2 1 1 5 1 0 2 4 3 6 1 3 1 1 2 5 1 1 2 2 2 1 0 0 1 0 3 4 1 3 1 2 3 0 0 5 5 0 1 4 1 3 0 2 4…
3 3 1 4 4 5 1 3 2 1 1 5 2 1 0 0 2 5 5 1 2 0 1 3 1 1 1 6 3 1 0 5 1 1 0 4 2 3 0 1 2 5 2 5 5 1 2 3 1 3 6 3 0 0 3 3 1 0 3 5 1 3 3 2 1 3 3 4 3 0 0 1 2 3 2 1 4 2 1 1 2 3 0 2 4 3 1 2 3 2 1 7 1 1 3 1 1 4 2 1 2 0 1 1 1 2 3 2 5 1 4 0 5 1 1 1 2 4 1 2 5 2 4 2 4 9 2 0 2 1 2 3 3 1 3 1 4 2 4 1 0 1 0 1 2 2 1 0 1 3 1 2 4 0 0 4 2 1 3 2 2 2 3 3 4 1 2 0 2 5 2 2 2 4 3 3 2 5 0 1 1 1 0 5 2 2 3 1 2 3 0 1 0 4 1 2 0 2 3 3…
0 1 1 1 2 2 4 9 2 4 2 2 0 3 3 1 1 2 4 5 1 5 3 2 2 1 3 2 4 2 1 3 1 5 1 3 0 0 1 4 2 1 4 4 1 3 5 0 1 1 1 2 3 7 6 3 4 3 3 3 0 3 0 1 1 3 3 4 0 0 1 0 1 2 3 3 4 2 3 3 0 4 6 3 3 4 1 2 0 1 1 4 5 0 1 1 2 2 4 1 3 0 0 0 5 3 1 3 0 3 3 1 1 1 2 3 6 0 1 1 1 1 1 4 4 1 0 3 2 2 2 2 4 1 3 1 4 0 5 3 6 3 4 2 2 1 2 1 3 1 2 1 2 2 4 3 2 2 2 1 1 3 6 2 5 0 3 1 1 4 3 3 3 5 2 4 0 5 1 1 2 1 1 3 3 2 4 1 0 1 3 5 3 2 4 1 2 2 2 3…
2 1 0 2 2 3 1 3 2 3 3 2 2 1 2 2 1 1 0 2 1 2 1 0 1 3 4 1 4 3 3 0 2 1 1 3 1 1 4 1 2 6 3 2 2 3 4 6 2 1 2 1 2 1 0 1 3 0 3 1 0 3 3 3 3 1 0 1 1 3 2 1 2 0 4 2 3 0 0 2 0 2 4 2 0 2 2 0 0 1 1 2 2 1 3 3 2 3 5 3 3 5 3 3 6 1 1 0 0 1 2 4 1 0 3 0 3 1 2 3 2 2 0 1 0 1 2 4 1 3 3 2 3 0 3 6 2 3 5 1 1 0 2 4 0 2 1 2 0 5 1 2 1 2 2 2 2 0 0 2 0 2 4 3 3 4 2 5 1 2 2 2 0 0 5 3 0 4 0 2 3 2 1 6 2 4 4 3 3 2 1 0 2 2 5 2 3 0 3 3…
1 1 2 2 1 2 3 1 2 1 3 2 0 2 3 1 0 2 2 1 1 2 1 2 2 4 1 4 4 1 2 2 2 1 2 3 2 0 1 0 2 3 3 3 6 4 2 3 1 3 3 4 0 2 3 1 8 1 2 2 1 3 3 3 1 3 2 0 3 1 0 3 1 2 0 3 1 4 2 3 1 6 1 1 1 0 4 1 2 3 3 2 6 0 1 0 2 1 3 2 1 2 1 3 3 5 0 5 4 7 3 0 0 3 5 1 4 2 1 2 4 2 3 2 2 3 0 4 2 1 1 2 1 0 0 3 3 1 1 5 0 1 2 2 1 1 2 0 1 2 5 2 2 3 3 5 2 2 0 3 1 0 3 3 1 5 2 2 4 3 4 0 1 2 2 2 1 5 3 1 0 2 1 10 4 0 0 1 2 1 2 1 1 6 2 2 4 3 2 …
2 5 2 4 2 3 3 1 2 1 1 0 2 2 0 3 1 5 2 2 2 1 1 1 1 0 0 4 2 4 5 3 1 0 4 3 5 6 8 3 2 4 3 2 2 4 4 4 3 2 7 1 1 8 5 3 3 2 1 3 4 2 2 5 2 7 1 2 2 1 0 2 3 4 2 2 1 2 3 4 0 1 1 0 2 0 4 0 5 5 4 0 0 2 3 1 2 0 4 1 2 1 1 1 3 5 1 2 1 1 1 3 0 2 4 6 2 3 4 1 0 2 2 2 1 4 4 5 2 1 4 0 0 1 5 5 1 0 2 2 1 2 1 1 3 2 2 2 1 2 2 0 3 2 2 3 3 2 0 2 2 0 1 1 4 1 0 7 2 6 1 2 5 1 3 1 0 2 0 5 0 3 3 2 3 3 1 1 0 4 1 2 2 1 2 4 1 1 3 2…
0 4 1 4 2 3 7 2 2 3 1 1 2 1 2 4 0 2 1 2 3 1 0 0 1 1 6 0 1 0 1 1 3 3 3 4 2 1 1 1 2 1 2 1 2 2 4 1 2 0 4 1 7 1 10 3 2 3 1 0 3 2 2 3 1 5 3 3 3 2 6 0 3 2 0 2 1 1 4 2 3 2 4 0 2 0 1 1 2 3 4 1 2 5 1 2 1 2 1 1 4 2 1 4 3 5 2 1 2 1 2 0 1 5 1 3 3 3 2 4 5 5 5 1 8 1 0 2 3 6 0 1 1 0 1 3 1 2 5 0 1 2 1 1 2 2 1 5 2 2 3 2 4 1 2 2 0 0 4 2 4 4 3 2 2 2 2 3 2 4 2 5 2 3 3 2 1 3 5 2 0 4 1 5 4 1 2 0 4 3 2 2 1 1 4 0 2 0 2 …
2 4 2 4 0 0 4 2 3 3 1 1 3 6 0 8 3 0 2 1 3 4 2 3 5 0 2 1 0 2 4 1 1 8 5 0 2 2 4 3 2 2 3 1 1 0 2 0 2 4 3 7 3 4 4 6 1 6 0 4 1 3 2 5 1 4 3 5 1 1 1 2 1 0 3 5 2 5 3 2 1 2 2 2 2 2 4 2 4 2 0 2 3 3 0 1 1 1 1 2 2 5 3 5 1 3 1 0 4 2 6 2 2 2 1 2 3 4 4 2 2 1 3 1 5 1 3 2 1 0 5 2 2 0 2 1 2 4 2 1 1 1 3 6 2 0 3 4 3 1 1 1 4 1 2 2 5 2 2 0 0 0 4 0 5 0 5 1 2 4 1 2 3 1 2 1 0 1 3 2 5 2 3 0 0 2 6 0 2 1 1 2 4 0 5 1 6 2 1 5…
3 0 3 4 3 4 6 1 6 1 3 3 1 6 0 2 2 2 1 2 3 0 0 2 0 3 1 0 1 2 0 5 4 1 2 5 2 0 3 0 3 2 2 2 2 4 3 2 3 1 0 1 2 2 3 4 2 3 1 1 4 1 1 3 0 5 1 3 4 0 2 4 3 2 6 5 2 3 1 5 1 1 3 1 1 0 2 3 4 3 4 4 3 0 3 3 1 4 2 2 2 0 3 4 4 2 1 5 1 0 4 2 1 3 1 3 4 4 1 1 1 2 5 2 0 5 2 2 7 4 3 2 3 5 6 5 2 2 1 0 0 3 1 1 2 0 4 3 4 4 1 2 0 1 4 1 1 1 1 2 3 2 5 6 2 4 2 4 1 0 4 2 2 1 7 4 2 3 2 3 3 1 0 3 3 1 4 3 2 2 1 1 1 0 7 2 3 2 5 3…
4 6 1 0 2 0 4 5 4 3 0 0 5 1 1 1 0 2 1 1 5 5 0 2 3 0 3 7 2 3 2 1 1 6 1 3 4 1 3 1 1 1 1 1 1 1 1 1 4 3 3 1 1 1 1 3 3 3 1 2 2 2 1 3 2 4 0 2 2 0 0 4 3 2 3 3 0 3 0 0 5 1 3 0 2 3 0 3 4 1 1 2 0 1 3 3 1 1 1 0 0 0 1 1 1 3 1 1 2 2 2 2 4 5 4 2 1 1 3 2 3 2 1 4 6 3 0 0 1 2 2 1 1 3 2 1 0 2 1 0 0 0 0 3 4 1 1 3 3 1 1 1 3 2 2 0 0 1 1 2 1 3 6 3 0 2 0 3 4 1 1 1 0 5 1 3 3 2 0 1 5 1 5 1 1 1 1 2 3 4 1 0 3 1 4 6 3 1 2 2…
2 3 1 2 1 3 2 1 2 4 5 4 3 4 1 3 4 1 2 2 1 4 5 1 4 3 2 4 4 2 2 3 4 3 1 2 9 3 1 5 3 2 4 3 0 8 2 4 0 4 4 3 1 2 3 5 1 1 2 1 1 2 5 0 1 3 3 3 2 3 2 3 2 2 2 4 1 1 2 1 2 1 2 1 0 1 5 4 7 1 2 1 0 4 2 1 1 2 3 2 4 3 5 0 3 2 2 2 2 4 2 2 3 4 0 3 5 1 2 3 1 1 0 1 1 6 1 3 3 3 1 2 2 3 2 4 2 0 2 1 1 3 0 1 2 2 3 2 3 1 2 2 2 0 3 1 0 1 3 1 1 2 0 5 2 2 0 0 1 2 2 1 2 3 2 0 2 3 5 2 3 4 3 3 2 0 2 0 2 0 2 1 3 2 1 1 4 2 2 2…
3 1 4 3 0 3 3 2 1 6 1 1 2 0 1 1 2 2 2 0 2 1 0 3 2 2 3 3 3 0 1 2 1 4 4 0 3 2 2 2 1 4 1 7 0 1 2 4 4 6 3 1 0 1 2 1 0 1 1 3 1 2 8 0 4 4 2 2 5 4 3 2 1 4 1 3 1 5 3 6 3 3 4 4 1 1 6 5 1 7 1 4 1 1 3 0 1 1 4 3 3 0 3 3 1 2 2 3 2 2 1 1 4 1 2 3 2 3 2 2 2 2 1 1 2 5 2 0 3 1 1 2 2 7 3 1 2 1 1 0 1 2 1 3 1 0 2 2 2 1 1 4 2 2 3 0 0 0 2 1 1 4 1 3 3 4 1 2 1 0 0 2 4 3 0 5 2 4 1 2 2 1 4 1 1 0 0 2 2 3 0 2 2 6 2 3 4 2 4 2…
3 2 1 3 0 2 3 3 3 0 5 4 3 2 0 2 2 0 2 1 5 1 2 3 3 4 0 3 2 2 6 5 1 5 2 3 3 1 3 1 1 4 3 4 1 1 2 1 3 1 3 0 1 1 2 2 2 1 0 0 4 3 5 2 0 1 4 3 2 1 4 0 2 1 4 0 2 1 1 1 3 1 3 3 2 5 0 2 3 2 3 1 1 5 3 4 3 2 0 6 1 3 5 4 1 2 1 1 3 2 2 2 1 4 1 4 1 1 5 1 3 3 0 2 1 3 0 3 6 1 4 2 2 2 2 2 5 0 6 1 1 1 0 2 1 3 2 4 1 4 1 0 2 3 1 0 1 3 3 1 0 3 3 3 5 1 0 3 0 2 4 2 4 1 1 4 1 1 4 2 3 4 1 6 0 1 2 2 1 4 1 3 2 2 1 3 1 3 0 0…
1 3 1 2 2 0 2 5 2 2 1 1 1 2 3 2 1 1 2 2 1 2 2 2 1 4 0 1 4 1 1 4 0 4 1 2 4 2 3 2 3 3 1 1 1 3 1 2 1 5 2 3 4 1 2 2 2 4 1 2 1 1 2 2 1 1 0 0 3 3 4 2 0 3 0 0 4 2 2 0 3 2 1 3 4 3 1 4 3 1 0 2 2 2 2 6 0 2 2 2 3 1 1 1 1 3 1 4 3 2 2 3 2 4 1 1 5 4 0 2 1 0 2 2 3 3 3 1 2 4 1 2 0 2 1 0 3 4 1 1 2 2 2 3 2 5 3 1 1 3 1 1 1 2 2 0 1 5 3 1 0 2 0 3 0 3 1 1 0 1 4 1 4 1 2 1 2 1 2 4 1 2 1 1 2 2 1 3 1 5 6 0 2 2 3 2 1 2 1 1…
3 0 3 0 0 0 0 5 3 2 3 0 1 1 3 1 4 5 2 2 0 2 6 2 1 4 2 3 4 1 0 2 3 2 1 1 5 0 3 5 2 4 3 6 3 3 1 1 2 2 1 1 4 3 3 2 1 0 1 2 4 3 3 2 1 2 3 1 4 1 1 0 3 0 2 1 1 2 2 1 3 2 2 1 4 2 3 2 5 1 3 2 1 1 1 0 2 0 1 2 6 0 4 2 1 4 5 2 1 3 4 0 2 4 2 3 0 4 4 0 2 2 2 2 0 1 0 1 2 2 3 1 3 5 4 1 2 0 5 1 1 1 2 2 2 1 1 2 2 1 1 1 3 1 1 0 1 3 2 1 3 2 3 2 5 1 2 4 2 6 4 0 6 2 1 1 1 1 2 5 3 0 1 0 0 2 1 2 3 1 4 1 5 1 2 2 0 2 4 1…
2 3 2 2 3 1 2 4 1 6 1 2 2 2 3 1 1 1 1 2 0 6 2 0 2 2 1 2 2 1 2 2 3 1 1 2 2 1 4 1 1 1 3 3 1 1 2 2 0 3 2 4 4 2 4 1 2 3 2 1 2 0 1 6 1 1 0 0 2 3 1 0 2 4 1 2 1 2 2 3 2 0 1 1 0 2 2 3 3 0 3 0 4 2 1 1 4 4 2 2 3 1 5 1 0 0 4 1 8 2 5 3 2 2 0 3 1 1 3 2 3 4 0 2 2 2 4 4 1 2 3 0 3 10 1 2 1 5 1 1 1 3 0 3 0 1 1 1 1 4 3 1 4 3 1 7 1 3 2 0 3 4 3 4 4 2 5 1 6 2 1 1 4 3 1 2 4 3 1 1 1 3 1 1 5 0 3 4 1 3 2 0 3 3 4 1 5 1 0 …
0 1 3 1 2 2 2 6 1 2 0 0 1 1 4 2 3 1 0 1 3 4 1 1 0 4 3 2 4 2 4 1 1 0 2 1 4 1 2 4 3 1 2 2 5 2 2 2 5 4 2 0 0 2 1 0 4 2 2 2 4 4 0 1 4 3 1 1 1 1 2 0 3 3 1 1 1 4 4 1 0 1 1 5 4 1 2 2 2 1 5 2 3 5 2 3 2 2 1 0 3 2 3 1 0 1 1 2 2 2 2 2 5 4 4 4 4 3 0 1 6 3 4 2 1 3 1 3 1 4 14 2 1 0 3 0 4 3 2 3 2 1 3 1 1 2 5 3 2 1 4 1 6 1 3 0 4 0 3 3 1 0 0 2 3 2 2 2 0 2 2 2 1 2 3 2 2 1 6 0 5 1 5 0 0 1 1 1 2 2 2 3 4 0 2 3 4 1 1 …
2 4 5 2 5 1 0 3 1 1 2 1 1 2 2 0 3 2 0 0 1 1 2 2 3 5 1 2 0 3 0 2 3 3 1 2 2 2 3 3 2 1 2 3 1 5 0 4 0 2 2 2 0 3 1 1 5 1 0 1 1 2 1 1 4 1 2 2 2 1 0 3 1 0 1 1 7 6 1 1 2 0 2 3 1 0 4 2 2 4 3 2 1 3 0 2 3 4 0 2 2 3 4 1 1 1 1 1 1 1 1 1 4 2 3 2 1 1 4 2 2 2 2 3 1 6 4 3 1 3 5 3 1 3 0 4 2 3 5 5 1 2 2 2 4 2 1 3 1 3 3 0 3 0 2 2 1 2 2 2 1 1 0 4 3 1 3 1 0 2 2 4 0 0 4 1 3 0 3 1 4 0 1 1 2 1 1 0 3 4 1 3 6 2 1 2 6 0 7 1…
3 3 1 3 4 2 2 2 8 1 3 2 2 2 1 2 4 2 0 0 2 0 1 0 1 2 3 4 1 2 1 2 3 4 2 0 1 3 2 2 2 2 1 3 3 5 0 3 3 2 5 3 0 3 3 5 0 2 3 1 2 5 3 0 0 4 1 1 1 1 4 0 3 2 3 0 4 6 2 1 1 5 2 7 2 2 1 2 0 3 1 3 3 1 1 2 3 1 5 4 2 3 1 1 1 4 2 3 1 3 7 1 5 2 4 0 0 2 3 2 3 3 1 3 1 1 3 0 2 2 1 2 0 2 0 3 2 2 2 1 1 3 0 5 9 4 5 0 2 3 3 4 2 4 4 3 3 1 3 2 3 2 0 4 4 1 4 1 7 1 1 0 1 4 2 2 1 2 1 2 3 3 3 2 1 3 6 2 3 1 3 2 5 0 3 2 1 3 5 4…
0 4 4 0 1 1 0 1 1 2 1 1 4 2 1 3 5 4 2 4 0 5 1 0 6 2 3 3 1 0 1 1 2 3 3 0 2 1 2 8 1 3 7 1 2 5 1 2 3 4 2 3 1 1 0 3 0 0 4 2 6 2 1 2 4 3 2 2 1 2 3 2 2 3 1 2 0 2 2 1 1 3 0 0 3 3 2 1 1 0 1 0 1 1 2 0 1 0 1 0 3 2 1 2 1 1 2 1 3 2 1 2 2 1 4 3 0 1 0 1 2 2 1 4 6 3 1 2 2 1 3 4 1 3 3 1 3 2 1 1 3 3 2 2 2 0 4 1 1 1 3 1 2 2 1 2 2 3 0 1 1 2 1 3 5 0 3 1 2 1 1 3 1 1 3 0 1 4 3 1 1 3 2 2 3 6 6 3 3 2 0 6 1 3 6 0 1 0 4 6…
0 3 2 7 3 2 2 5 4 2 1 0 1 2 2 4 0 3 1 6 4 1 2 0 6 3 5 1 0 2 2 1 2 4 0 4 3 2 4 3 3 0 2 2 3 2 4 1 3 4 2 1 1 7 1 4 4 5 3 4 3 2 3 3 4 1 5 2 0 1 2 2 1 2 1 2 4 2 0 2 4 3 3 2 1 1 0 2 0 2 5 5 4 3 4 1 0 4 2 0 1 3 4 2 1 2 3 3 3 2 2 0 2 1 5 7 0 1 2 0 0 3 1 2 4 0 2 3 2 4 2 6 0 2 2 1 6 4 1 3 1 2 1 2 5 3 1 2 6 2 5 0 3 1 2 4 2 2 2 4 4 2 0 2 1 1 7 1 3 0 3 4 1 4 2 1 1 2 0 1 1 0 0 2 3 3 3 4 1 2 5 4 4 2 1 3 2 1 4 3…
1 1 2 1 3 2 0 1 1 7 0 2 2 2 2 2 1 2 2 1 4 3 3 0 1 3 1 1 0 4 3 0 1 4 1 4 2 2 1 3 0 0 2 1 0 0 3 2 3 2 0 2 1 4 3 3 1 0 2 3 2 1 3 1 2 5 2 2 2 3 2 2 1 5 0 0 4 5 1 0 2 1 2 0 3 2 0 1 3 0 2 3 3 2 2 4 5 3 1 5 2 1 1 0 0 2 1 3 4 0 3 2 0 0 1 3 0 4 4 0 1 2 5 3 2 4 1 2 0 0 1 2 2 2 3 1 4 0 3 1 5 1 0 3 3 1 2 3 2 4 2 2 4 2 1 0 2 3 3 3 0 3 1 3 3 2 4 2 4 5 2 1 0 3 2 2 1 2 0 1 2 0 1 2 4 6 0 3 0 2 1 4 2 2 0 5 2 1 1 4…
0 1 1 0 0 1 1 4 0 2 1 3 1 3 4 1 4 0 0 1 2 3 2 0 4 1 1 3 1 1 3 2 2 4 7 1 4 1 4 5 0 7 2 4 3 3 1 3 2 4 1 0 1 0 4 3 2 1 1 0 2 3 2 4 4 2 4 1 2 0 4 1 1 2 0 1 4 1 4 1 1 3 1 1 2 3 2 2 3 1 1 3 2 2 2 4 3 3 0 1 3 2 6 4 0 1 2 1 5 2 5 2 2 1 1 1 4 1 3 1 0 2 3 1 2 2 0 2 2 4 5 4 3 1 3 5 4 1 5 2 1 2 1 0 3 1 1 3 3 3 1 2 3 2 2 1 3 2 2 1 7 3 3 1 2 1 3 3 4 3 0 2 1 3 2 3 5 2 3 2 3 1 1 1 0 3 5 0 2 0 1 2 4 1 3 5 3 1 3 5…
3 4 3 1 1 0 1 3 0 4 4 1 4 0 0 1 3 2 0 2 4 0 0 0 1 1 1 3 1 2 1 5 1 2 2 4 1 4 4 2 2 3 2 6 3 2 1 0 0 1 1 2 3 4 3 7 1 4 3 2 2 4 2 3 1 1 1 2 2 2 1 2 2 3 1 1 4 5 3 1 1 3 2 1 1 2 3 3 1 0 5 1 4 6 2 3 0 1 4 0 3 1 3 3 3 2 1 0 1 4 3 2 1 0 1 5 5 1 2 3 0 3 3 2 3 1 2 1 2 5 3 3 2 4 4 3 5 4 5 2 5 1 1 4 3 2 0 4 3 0 1 1 3 0 1 4 1 1 1 1 2 3 0 2 2 0 4 1 0 1 3 2 1 1 4 3 5 2 3 2 3 2 1 1 2 7 3 1 1 1 2 1 2 2 2 2 2 1 2 2…
0 2 1 0 2 1 1 1 2 1 7 1 3 2 1 1 2 2 1 1 3 1 3 3 3 1 1 1 0 5 0 1 3 2 2 1 1 1 1 0 1 1 3 4 1 2 6 2 1 4 2 3 3 0 4 4 0 3 1 3 1 3 4 4 1 1 1 4 1 5 3 2 1 0 1 0 5 1 2 2 0 1 2 1 3 3 4 3 3 2 0 3 3 1 5 2 1 5 2 4 1 3 4 4 1 0 2 2 5 4 2 1 1 0 2 3 5 1 4 1 5 0 0 0 4 0 1 2 2 3 0 4 3 6 1 1 1 2 7 2 2 1 3 2 4 4 0 1 2 0 3 0 3 2 1 4 1 2 0 1 1 5 2 2 0 6 0 3 7 2 2 0 3 1 2 1 2 0 2 1 0 0 2 4 0 5 1 3 2 3 2 1 1 0 3 2 3 0 2 2…
3 1 1 1 2 0 1 0 2 3 2 3 3 2 5 1 1 5 0 0 1 4 3 0 1 4 1 0 3 4 2 2 0 2 2 3 0 2 2 2 0 3 5 0 1 0 1 1 1 3 1 4 4 1 3 2 3 2 0 4 2 5 3 2 2 0 2 1 0 3 5 0 5 3 0 1 4 2 0 2 0 5 2 0 2 6 2 5 0 1 3 1 2 1 3 1 0 1 0 4 1 1 2 0 2 1 1 2 1 0 5 6 2 2 2 3 3 1 9 0 0 0 3 2 1 1 2 0 7 1 3 1 3 0 1 6 1 6 3 1 3 0 2 1 2 1 3 2 5 1 3 2 3 2 4 2 1 2 4 3 2 1 0 2 1 2 2 2 4 3 1 2 1 2 2 2 2 1 2 7 0 4 1 2 2 2 2 2 1 2 1 0 3 1 2 1 2 1 1 4…
2 1 0 3 3 2 2 0 1 1 4 4 3 7 2 1 4 1 0 1 2 2 1 4 2 0 4 2 7 0 0 2 1 3 4 5 1 1 2 1 7 1 2 4 2 2 1 3 0 0 6 2 2 4 1 4 1 4 1 2 2 1 2 0 2 1 0 3 4 2 2 3 1 6 1 2 2 1 2 2 2 1 2 1 0 0 1 1 2 0 2 1 3 6 1 1 5 0 5 1 3 1 2 2 2 1 3 1 0 4 0 1 3 1 1 4 3 2 2 5 4 1 5 2 1 0 3 2 4 5 2 2 1 5 3 0 3 0 3 2 1 5 1 2 2 1 5 2 4 2 4 0 5 4 1 1 2 2 1 0 2 3 2 0 1 0 4 2 6 1 3 1 6 4 5 0 0 1 3 1 4 1 1 4 2 1 1 1 3 1 1 1 8 1 3 2 3 3 6 2…
5 1 0 2 3 1 3 0 0 2 3 1 1 3 1 1 2 1 0 5 0 4 4 4 1 4 6 1 2 2 0 3 2 0 4 5 2 4 0 2 3 0 0 4 0 4 2 2 0 6 1 2 2 0 3 2 5 0 1 5 5 5 5 3 4 0 3 2 1 0 4 4 0 1 1 0 2 3 1 2 3 1 2 4 6 4 3 3 3 4 1 1 0 2 5 1 0 2 4 0 0 2 2 0 0 2 6 2 3 1 3 1 1 4 1 0 6 0 0 3 1 3 2 2 1 2 2 2 2 1 2 0 3 4 2 1 0 6 3 2 1 4 2 2 1 2 2 1 1 1 2 2 2 2 4 4 0 1 2 1 1 4 2 2 0 3 1 2 0 7 3 2 0 3 3 4 5 2 3 2 4 0 3 1 2 1 0 1 2 3 1 1 2 3 4 1 3 5 4 1…
0 5 2 5 9 1 2 3 2 0 3 1 12 2 2 2 3 3 4 2 6 3 3 0 2 3 4 2 2 3 5 0 1 2 1 0 0 2 3 2 2 4 0 2 1 2 1 3 3 3 1 4 4 1 1 2 2 3 3 3 4 1 2 0 7 3 2 3 1 2 7 2 0 4 1 0 3 3 2 4 0 1 1 0 4 1 2 6 3 1 2 0 2 1 2 2 1 0 2 2 3 5 5 1 0 1 6 0 3 4 3 2 1 2 1 4 3 1 6 1 0 2 1 2 6 4 2 1 2 5 2 0 0 0 3 1 0 1 2 3 3 3 1 5 4 4 1 3 1 1 3 2 2 1 4 1 1 2 1 2 2 1 5 3 3 2 5 3 5 2 2 3 0 4 2 2 2 0 2 1 5 0 2 4 1 1 4 1 2 1 3 1 0 3 0 3 2 0 4 …
3 1 0 1 4 6 4 1 2 2 4 1 3 3 4 4 2 0 2 1 4 6 2 2 1 2 0 1 1 2 4 0 2 2 2 1 2 0 2 2 5 3 1 1 2 0 2 5 4 1 2 1 1 1 2 3 1 4 7 2 0 3 3 2 2 1 6 2 5 0 3 6 6 3 1 2 0 3 2 0 1 0 2 4 4 3 2 0 8 0 8 1 3 2 2 2 2 3 1 3 2 2 5 4 4 2 3 0 0 1 3 1 2 2 3 5 4 1 3 3 2 0 1 0 3 3 2 0 5 4 2 2 2 2 2 0 1 2 1 2 7 1 3 2 1 1 0 3 3 1 5 1 3 1 3 3 2 3 2 2 0 7 2 5 1 2 2 2 3 4 4 2 5 3 1 3 2 0 2 1 1 0 4 2 5 1 3 1 0 1 2 2 2 1 3 4 4 2 1 0…
0 2 3 4 2 2 2 2 0 1 2 1 4 3 6 1 3 5 2 0 3 4 0 2 1 3 2 0 0 3 1 1 3 1 2 3 3 1 1 1 1 2 3 2 1 1 2 2 3 3 2 0 2 1 2 3 3 3 8 3 0 1 3 1 3 2 2 0 3 2 3 1 1 0 1 2 1 2 0 2 3 3 2 4 1 0 2 2 5 3 5 1 3 4 1 0 3 2 3 3 2 2 2 1 1 2 0 0 1 0 1 2 1 2 1 4 5 3 6 0 3 5 2 3 1 0 1 1 2 2 4 3 0 2 1 3 1 2 3 1 2 3 2 2 2 3 1 5 3 3 4 1 3 1 2 6 4 2 1 3 2 3 2 1 0 3 0 2 7 2 0 2 0 1 3 4 1 2 1 2 2 0 5 4 1 2 4 3 1 1 4 0 2 5 5 2 3 1 4 0…
2 1 2 2 6 2 5 2 2 1 3 2 2 1 2 3 1 2 6 0 2 2 3 2 3 5 7 1 2 0 0 4 1 2 6 2 3 5 2 1 4 3 4 1 2 2 0 1 2 3 2 2 1 0 3 2 1 3 3 2 1 3 0 2 2 5 2 3 1 3 1 2 3 3 3 0 1 2 2 3 1 3 4 6 2 2 5 4 8 2 3 0 1 2 0 2 1 2 1 6 2 2 6 1 0 1 2 2 3 2 2 2 6 1 2 4 4 2 2 2 1 5 1 3 0 0 3 1 1 4 2 2 3 2 3 1 1 1 6 1 0 4 4 3 2 5 0 6 4 2 2 1 1 0 0 0 3 3 2 1 3 2 2 2 0 2 2 2 5 1 2 0 3 3 3 2 1 3 0 3 1 0 1 1 1 0 1 0 1 3 1 5 5 1 7 2 0 2 3 3…
0 5 3 4 1 4 4 4 0 3 3 1 5 5 1 1 1 3 0 2 7 2 1 3 2 3 1 4 5 0 1 0 2 2 3 5 1 3 2 0 0 2 2 0 4 3 3 2 1 3 3 3 1 0 1 6 0 4 0 2 1 0 1 1 3 2 3 2 8 1 2 1 1 1 1 3 0 1 0 4 2 0 1 7 4 2 3 1 6 1 3 1 2 3 1 3 0 1 0 1 2 1 4 1 1 3 2 4 0 3 2 6 0 2 1 2 2 2 3 4 0 2 3 3 4 4 4 3 0 2 3 2 0 3 1 4 3 2 2 4 0 7 1 4 1 1 3 3 1 2 0 2 1 0 1 1 1 2 4 3 1 3 4 5 6 2 0 1 3 1 2 3 2 3 2 1 2 1 0 3 1 1 1 2 2 6 3 2 2 4 1 2 2 0 5 1 6 3 1 3…
1 0 2 1 3 0 3 1 2 0 2 6 2 2 3 1 1 3 1 2 3 4 1 1 4 1 0 0 1 1 4 2 2 1 3 3 3 1 1 2 0 2 2 3 3 3 2 2 3 5 1 0 2 0 0 0 4 3 1 3 2 0 1 4 1 1 1 3 2 2 3 2 3 2 3 0 5 1 1 1 7 0 2 4 4 1 1 0 3 1 1 2 2 4 5 3 2 0 0 5 3 8 1 2 3 4 0 2 4 3 1 2 0 2 5 6 3 2 2 2 2 1 1 4 4 1 1 2 0 1 0 0 5 2 1 0 0 2 1 0 0 4 2 3 3 1 2 1 1 0 1 3 2 0 3 1 2 2 2 1 5 2 2 2 4 2 1 1 2 1 0 3 5 1 0 1 2 3 2 2 1 1 1 3 5 2 1 2 1 4 3 3 0 2 5 5 5 0 3 3…
4 4 4 3 5 3 1 2 1 4 1 0 1 1 2 2 3 0 1 0 4 3 1 3 2 0 1 3 2 6 3 3 3 2 1 2 6 0 0 4 2 0 1 2 0 3 1 1 2 3 4 0 2 0 1 2 2 5 7 2 3 3 0 0 1 3 6 1 0 1 3 1 4 4 3 4 0 1 0 1 3 2 2 1 2 4 0 6 8 0 2 5 1 5 1 0 2 2 3 1 5 1 1 6 1 4 1 5 7 5 2 2 3 1 4 0 2 5 2 2 0 1 3 1 1 0 3 4 0 2 3 0 2 2 2 3 3 0 3 5 2 0 8 1 5 3 2 0 1 4 3 3 1 0 3 2 2 3 2 0 2 2 0 4 0 3 3 0 1 2 2 1 2 2 2 0 2 1 5 2 2 3 3 3 1 0 3 2 0 4 2 5 1 5 1 4 7 2 2 3…
1 3 1 0 1 2 3 2 2 3 1 3 0 2 1 2 1 2 0 0 1 4 1 5 0 3 2 2 0 0 3 1 2 3 0 4 1 1 6 0 1 2 1 1 2 1 2 1 0 3 1 3 3 5 1 4 1 0 0 3 1 2 2 0 2 2 4 0 1 2 4 1 1 5 1 0 4 1 0 0 3 2 0 4 1 1 4 3 1 1 1 2 0 2 2 1 3 1 0 3 4 3 0 1 3 4 3 1 0 0 1 0 1 3 0 4 0 2 1 1 0 2 1 2 1 1 1 1 6 0 1 1 2 3 2 0 1 3 3 4 2 3 7 3 1 1 1 2 0 3 2 1 1 1 3 2 1 1 3 2 1 1 1 0 3 2 3 1 3 2 0 1 2 3 4 1 1 2 1 1 2 2 2 2 4 4 4 3 0 1 7 0 3 0 1 2 4 1 1 1…
2 3 4 3 4 3 2 3 1 1 1 3 0 0 3 3 1 2 1 5 1 2 0 1 4 2 5 1 4 4 7 2 3 1 1 1 4 3 1 2 0 1 3 1 2 1 1 2 0 2 3 3 3 0 1 2 1 2 3 3 8 1 2 2 1 7 0 4 4 4 0 0 2 1 2 1 3 1 0 2 3 1 5 2 2 3 0 1 1 3 4 3 1 4 3 5 6 1 2 2 4 2 3 4 2 1 3 2 1 1 2 2 1 1 1 2 2 4 4 1 2 1 3 1 0 1 2 2 3 3 5 3 2 2 2 2 1 4 3 3 2 3 3 3 2 2 0 7 1 1 2 1 2 1 1 4 7 2 1 1 0 4 2 2 6 2 1 0 2 1 1 3 4 4 0 2 4 3 2 4 3 2 0 5 2 2 5 3 1 1 3 1 1 2 2 2 2 3 0 0…
3 2 1 0 5 4 3 5 0 1 4 2 1 3 1 0 2 2 1 1 0 6 0 1 6 1 2 1 1 1 3 4 2 2 1 4 3 2 2 1 2 5 2 1 3 2 4 3 1 5 3 1 2 0 1 8 0 8 0 1 3 3 5 3 3 2 0 0 1 1 1 0 3 5 2 0 0 0 1 2 0 4 3 1 7 3 0 1 0 4 0 0 0 0 1 2 2 4 2 3 2 4 6 1 0 3 5 4 0 0 4 4 1 1 0 3 1 2 2 6 1 2 2 2 2 3 0 0 2 1 3 0 2 4 2 3 3 3 1 3 3 0 5 2 2 4 0 0 1 1 3 4 1 2 3 2 0 3 3 1 2 4 2 5 2 4 0 2 3 2 3 1 0 3 3 1 4 5 0 1 3 2 0 1 3 0 9 4 2 2 5 7 1 1 5 3 5 2 4 4…
1 3 2 1 3 4 0 1 2 3 2 2 2 2 3 1 1 0 3 1 0 4 0 3 3 0 2 1 1 2 1 2 4 1 5 3 2 1 4 2 4 2 2 3 3 2 5 2 1 2 1 2 2 0 3 3 0 5 3 2 2 2 2 5 4 1 1 1 2 0 5 0 4 4 1 2 1 0 1 2 1 2 2 2 2 4 3 0 2 5 2 2 1 0 2 3 1 1 2 1 0 0 1 1 3 4 2 0 3 3 3 2 0 4 5 3 0 7 3 3 0 3 1 2 3 0 2 6 0 4 1 2 2 3 3 6 2 1 3 3 3 0 3 2 2 2 0 2 1 1 1 2 0 2 2 2 1 2 0 1 0 0 2 4 1 3 4 2 0 3 0 2 1 5 1 1 2 4 0 3 5 4 4 2 3 0 4 8 2 1 7 0 1 0 4 6 2 0 7 4…
2 3 5 3 4 3 3 4 1 4 4 3 1 2 1 3 2 4 2 1 2 3 2 0 5 2 2 1 2 2 0 1 2 1 1 5 1 1 1 1 5 1 2 4 0 2 1 1 2 2 1 3 0 1 0 0 0 3 4 3 6 1 0 2 0 1 1 1 1 1 0 2 2 2 5 2 3 1 1 5 2 4 1 3 4 1 2 1 2 2 3 0 0 3 2 5 2 3 1 1 1 1 1 0 1 4 0 2 2 1 1 4 2 2 4 2 1 1 3 0 0 7 0 0 2 2 1 4 5 0 4 2 1 2 2 0 2 1 1 2 1 2 5 0 6 1 4 1 2 0 2 3 0 2 3 1 3 4 3 1 3 0 4 1 1 4 1 0 1 1 3 2 3 4 1 2 2 3 1 0 0 0 2 2 2 1 2 3 3 1 1 0 4 0 1 2 2 4 0 7…
2 2 1 1 0 2 7 3 4 4 3 3 2 5 3 0 4 5 3 6 1 4 1 1 2 2 5 0 3 1 0 1 5 3 8 2 4 5 0 2 2 2 0 1 7 3 3 1 4 3 3 2 3 1 1 6 3 3 1 3 0 2 2 1 2 4 1 2 0 3 1 3 3 2 3 3 3 2 1 7 4 6 2 1 3 2 2 3 3 2 3 2 3 0 2 1 3 0 3 4 0 1 3 5 2 3 3 3 4 1 0 1 4 3 4 2 2 0 2 5 0 1 2 2 2 1 2 1 2 1 4 1 2 3 1 2 2 1 0 3 3 1 8 4 6 0 1 1 4 2 1 0 2 2 3 1 4 1 1 1 2 1 1 4 6 7 2 2 2 0 0 2 3 1 5 2 4 4 0 2 2 3 1 3 1 1 2 1 2 2 2 2 2 4 1 0 3 6 3 4…
1 5 6 2 1 1 2 0 3 3 4 5 1 2 3 0 3 1 5 0 0 2 3 0 5 0 0 0 5 2 1 3 2 2 0 4 2 2 3 2 1 2 2 2 2 2 5 5 0 2 0 3 4 1 0 2 1 1 5 6 0 4 1 4 3 1 1 2 1 1 0 2 3 2 1 0 3 1 2 3 1 6 1 3 3 3 2 1 1 3 4 1 6 4 4 1 0 1 1 4 0 0 3 1 3 0 1 2 1 2 0 0 1 6 1 3 1 1 2 0 2 3 5 3 2 0 2 3 2 1 0 0 2 1 0 1 0 0 1 1 2 2 9 3 1 2 0 4 2 6 3 2 0 1 1 0 1 2 2 3 1 0 1 1 2 2 1 1 1 1 2 0 1 4 2 3 2 2 0 0 1 3 0 0 4 1 0 0 1 1 3 2 3 0 0 4 1 4 1 1…
5 3 1 2 1 1 5 0 1 0 6 7 2 2 0 0 1 2 4 4 1 1 2 2 2 5 3 0 2 0 4 2 0 3 3 4 1 3 3 5 4 1 1 1 1 2 4 3 1 2 2 2 0 1 4 2 6 1 3 2 6 2 4 3 8 5 1 4 2 3 3 2 1 4 1 3 1 0 0 3 2 2 1 1 6 0 4 0 0 1 1 1 6 4 5 0 1 1 1 0 3 3 1 4 1 3 3 3 0 1 1 1 2 2 1 2 1 2 4 4 0 0 1 2 0 0 2 1 3 3 4 0 2 3 4 3 3 0 4 1 1 2 7 2 1 5 1 4 1 3 0 2 3 1 2 0 1 2 1 2 3 1 3 3 1 2 4 1 3 0 0 4 1 5 5 2 2 1 2 2 0 2 2 2 4 2 1 0 3 1 0 2 2 1 3 1 2 3 1 2…
0 1 2 1 1 0 3 2 0 3 0 2 2 0 1 2 4 2 4 2 4 2 1 6 5 0 1 1 1 3 2 3 2 4 1 1 3 1 1 3 1 2 2 4 5 2 6 3 4 1 0 2 2 3 3 5 2 3 4 4 3 2 5 2 1 1 1 3 3 0 2 1 1 2 4 3 0 1 2 2 0 2 1 2 3 1 1 3 2 4 3 4 4 2 1 0 1 2 2 1 3 3 2 4 0 2 3 3 0 4 2 3 3 2 1 3 0 5 3 0 0 2 2 1 1 3 2 1 1 2 1 2 3 0 3 1 3 3 2 4 1 4 5 3 2 2 1 4 3 2 3 2 1 2 3 0 1 5 2 0 1 1 3 3 4 1 3 2 2 1 2 1 1 2 4 1 2 4 0 5 1 2 4 4 4 5 3 5 2 2 1 3 1 1 2 4 1 3 3 1…
0 2 4 5 0 3 0 1 2 3 1 2 1 2 1 5 4 5 5 1 1 3 5 4 3 2 3 3 4 1 1 1 1 5 2 3 1 1 3 4 0 0 3 5 0 5 0 1 7 2 0 1 4 0 0 3 1 2 4 1 1 2 1 2 3 3 1 2 5 2 1 4 4 2 2 4 1 5 0 2 0 2 0 1 0 1 0 4 2 4 1 0 1 1 4 1 1 2 1 1 5 2 6 4 1 1 3 1 3 1 4 4 3 3 1 4 3 0 1 4 1 4 1 0 2 3 2 2 0 3 0 4 2 1 4 2 4 2 0 2 3 3 1 1 2 3 4 1 2 3 3 4 1 1 2 5 0 0 2 1 4 3 0 1 3 0 0 2 1 0 1 0 3 2 5 4 3 2 2 2 8 1 4 1 1 2 2 6 1 4 3 0 2 1 0 1 4 2 1 2…
3 1 3 2 3 3 2 2 3 4 2 3 2 1 5 2 2 1 2 0 2 2 2 0 3 4 3 6 0 2 0 1 3 3 0 2 2 5 3 2 4 1 2 7 0 0 3 2 5 1 4 1 3 1 1 4 2 3 1 1 3 0 4 5 3 0 1 1 2 0 3 1 1 1 1 4 0 4 1 4 1 3 3 1 3 1 5 1 2 4 4 1 8 1 1 0 3 2 3 2 4 2 0 2 3 0 1 0 3 6 2 3 4 5 1 3 2 2 4 2 2 2 3 0 2 1 8 0 1 2 2 1 4 0 2 1 4 0 2 2 0 1 1 2 5 3 4 1 4 3 1 1 1 3 1 1 0 0 1 4 1 0 4 2 1 3 1 3 1 2 4 3 3 4 1 4 0 0 1 8 5 2 5 5 2 3 3 6 0 3 3 1 0 2 5 4 3 5 2 0…
1 3 5 3 3 2 9 1 1 3 5 4 2 1 1 6 0 1 2 3 1 3 3 1 3 4 3 1 2 4 3 4 6 1 3 2 6 2 3 1 1 3 1 4 1 1 5 2 6 4 0 0 3 2 1 1 3 1 2 0 6 1 1 1 2 3 2 2 2 2 2 1 8 5 4 4 1 7 1 2 1 3 4 3 3 4 2 5 0 4 3 0 3 3 1 2 0 4 2 0 4 9 6 1 1 4 2 4 3 6 2 3 3 2 2 2 0 0 3 0 4 0 1 4 2 4 3 2 1 3 5 0 2 1 5 3 4 2 2 0 4 5 1 2 4 2 3 2 1 5 3 1 0 3 0 2 2 2 2 1 4 2 1 1 3 1 4 1 0 0 0 1 2 2 3 1 2 5 1 3 4 2 3 2 1 2 3 2 3 3 1 6 4 2 0 1 5 1 3 1…
3 5 0 1 0 0 2 5 1 1 3 2 1 3 4 2 2 1 0 1 7 1 3 3 1 1 1 2 2 2 1 2 5 2 2 6 2 3 6 0 1 1 3 1 3 0 2 2 2 2 3 2 0 1 2 2 3 2 5 3 3 1 0 2 1 4 0 2 3 2 1 0 1 1 3 1 0 1 3 3 3 1 5 3 9 3 1 8 3 4 2 3 3 2 2 4 3 2 1 1 3 5 1 2 1 2 2 3 3 1 2 3 2 6 2 2 4 1 4 7 0 2 2 4 5 0 1 3 3 2 2 3 2 0 2 2 4 1 3 1 4 2 2 2 2 3 4 0 2 3 1 0 1 3 3 1 2 2 3 0 1 0 2 1 2 1 1 2 0 1 0 2 3 2 2 2 3 1 4 3 6 0 3 3 0 1 2 3 6 0 4 5 3 6 0 2 3 3 3 1…
2 1 1 4 1 1 1 1 0 2 1 2 1 1 4 5 2 3 2 2 4 5 6 1 2 1 2 0 3 4 7 3 2 5 2 5 1 2 3 3 3 2 1 2 1 1 2 1 3 0 1 3 1 4 0 1 2 5 0 5 0 1 1 3 5 1 6 0 0 4 3 2 5 1 1 1 0 1 2 1 1 1 0 1 0 1 3 5 6 5 3 2 1 1 3 2 3 5 0 2 1 3 0 2 2 2 3 2 1 3 4 5 1 2 3 6 3 4 0 3 1 5 3 5 2 0 3 4 2 0 4 0 1 3 1 2 4 3 3 0 0 1 1 0 2 3 1 1 1 3 0 0 1 2 1 2 0 0 0 2 0 1 1 0 1 0 0 1 3 1 1 1 4 1 3 0 1 1 1 3 3 2 6 3 0 0 3 2 8 4 1 5 1 2 3 2 1 1 1 6…
0 3 2 0 3 1 5 2 2 4 4 4 0 2 3 0 2 2 1 4 2 4 0 2 1 4 1 2 2 2 3 7 2 4 1 2 0 1 2 1 3 1 0 0 3 2 3 2 4 3 4 2 2 2 2 3 1 3 3 1 2 1 3 6 1 5 0 3 2 4 4 1 0 0 4 2 2 1 3 1 2 1 2 0 0 2 0 3 0 1 2 0 0 3 1 0 3 2 0 1 3 1 0 2 3 2 0 2 1 2 4 1 2 3 1 2 2 0 4 2 2 2 4 3 3 3 0 6 0 0 2 2 1 2 2 0 2 2 7 5 4 1 4 4 1 1 3 2 2 0 2 2 1 1 2 1 4 1 3 1 0 1 2 3 7 0 1 1 1 3 1 3 9 2 1 3 2 5 1 1 2 2 1 2 0 4 4 5 5 5 4 0 0 4 3 3 4 1 2 3…
0 3 4 5 1 0 2 5 2 4 2 3 1 0 3 0 2 0 0 1 2 1 1 3 4 1 5 4 3 2 1 2 3 3 0 3 2 4 0 1 1 1 3 0 2 5 4 2 6 1 0 0 8 2 4 3 0 0 1 1 0 3 4 4 2 0 3 3 0 2 3 3 4 4 0 2 4 1 2 5 4 3 1 2 3 2 0 5 2 3 4 0 2 1 1 2 4 4 1 2 2 4 5 1 2 2 1 3 1 0 1 5 0 1 2 2 1 2 3 0 1 1 2 4 2 0 4 4 2 3 3 1 1 1 1 3 3 1 2 2 1 1 4 0 1 1 1 1 0 4 3 2 3 1 2 1 10 7 2 3 4 0 3 7 7 3 3 2 3 3 1 3 3 4 3 2 3 3 2 2 2 2 2 5 0 5 1 0 3 4 0 3 1 2 1 2 3 2 2 …
3 2 1 1 4 2 2 4 0 5 4 5 1 2 1 1 3 1 2 2 0 1 3 2 3 1 5 3 4 2 2 1 3 1 1 1 0 2 2 1 3 2 1 0 0 4 4 1 3 1 2 0 2 0 1 4 0 0 2 1 4 2 0 3 1 0 1 1 0 3 2 2 0 1 3 3 0 1 1 0 1 1 2 2 1 4 1 4 2 2 6 1 4 1 4 1 3 5 3 0 2 4 3 3 0 4 3 2 4 3 3 0 2 0 0 0 0 1 2 2 1 2 2 3 0 2 0 3 3 1 1 0 4 1 3 2 4 1 0 3 1 0 3 4 3 2 1 3 2 0 2 1 0 1 2 3 0 1 1 1 2 6 2 1 2 2 5 1 0 2 0 2 9 3 1 0 0 1 3 6 1 4 2 2 2 4 6 2 2 1 0 1 0 2 2 0 3 0 3 2…
3 2 1 7 1 2 1 2 0 2 5 1 1 1 2 0 4 3 4 1 2 2 5 1 4 0 1 1 5 3 3 2 1 3 1 2 3 2 3 2 1 1 1 1 0 3 5 4 4 1 0 3 4 1 4 2 1 0 3 1 0 3 2 3 3 4 4 1 2 3 3 1 0 3 3 4 4 1 3 4 7 2 3 3 2 2 2 2 0 3 1 4 2 3 3 1 1 2 2 0 2 1 3 0 1 5 7 1 1 3 4 3 2 2 0 1 3 2 3 0 2 5 4 0 0 3 3 3 2 3 1 1 4 1 0 1 2 3 3 3 1 0 5 2 3 1 2 2 2 2 1 2 2 4 1 0 5 0 3 0 2 1 3 1 1 2 2 2 1 2 1 1 7 1 0 0 3 1 2 3 2 3 1 6 0 0 0 3 2 2 0 2 3 3 4 4 1 5 2 3…
3 4 3 3 2 2 1 1 0 5 5 2 1 4 1 1 1 2 3 4 1 2 3 1 2 0 2 1 1 8 3 4 2 5 5 3 2 1 2 0 5 4 1 0 4 3 3 1 3 1 0 2 2 5 0 4 1 1 2 5 3 4 3 5 2 2 4 4 0 1 1 2 4 3 4 1 4 0 4 0 2 8 1 2 0 2 0 1 1 1 3 0 2 1 2 2 2 2 5 2 0 0 1 5 5 4 0 5 3 2 1 0 2 1 0 2 3 0 1 4 1 2 1 1 0 5 1 6 3 2 2 3 5 1 2 3 2 4 0 3 3 1 7 2 5 2 4 2 0 3 2 0 2 2 4 2 3 3 1 2 1 3 3 1 1 1 3 2 1 2 1 4 5 3 2 2 0 4 6 2 4 1 1 2 2 0 3 5 3 1 0 1 4 1 3 0 3 2 2 3…
3 3 0 5 4 3 4 0 0 2 3 1 2 5 2 4 7 0 4 4 4 1 1 2 1 1 1 1 1 4 0 4 4 0 1 2 3 2 0 4 2 2 3 0 3 3 4 2 2 2 0 1 2 0 2 3 2 1 1 0 5 3 3 1 0 2 1 2 0 4 2 4 3 1 4 0 3 1 2 3 2 3 1 1 1 2 3 0 2 3 0 3 0 0 1 2 1 0 1 0 3 3 2 0 5 1 1 3 3 1 2 0 2 2 3 3 5 1 2 1 1 1 3 1 3 2 4 1 3 0 3 1 2 0 7 4 0 1 1 3 2 2 1 0 1 3 2 2 1 4 2 0 1 0 4 3 0 2 1 4 1 2 2 1 2 0 0 5 3 1 2 1 3 2 1 1 2 0 3 3 3 5 2 3 4 1 1 4 1 3 3 0 3 2 4 1 1 0 2 3…
2 4 1 1 5 1 5 1 0 1 3 4 0 3 0 1 1 4 7 0 6 1 6 2 4 3 1 4 3 2 0 2 0 0 2 4 3 2 3 1 3 3 3 2 2 2 3 2 0 0 3 7 1 1 4 4 1 0 3 2 2 0 0 1 1 1 5 0 1 2 1 2 5 3 2 2 1 1 2 2 6 3 1 2 0 1 5 0 2 3 1 1 0 1 1 3 2 5 2 3 2 5 3 2 1 1 4 3 4 2 0 6 2 3 2 1 3 2 2 3 1 2 3 2 3 4 3 4 4 2 1 2 0 1 0 1 2 4 2 2 2 2 3 3 1 1 1 5 2 4 2 0 2 0 2 2 2 4 3 4 5 2 2 0 2 1 0 2 3 1 5 2 3 1 0 0 2 1 0 1 0 1 1 0 1 2 2 1 3 1 4 2 5 2 0 2 2 4 4 2…
2 2 4 3 1 1 3 3 2 3 6 3 2 4 0 1 6 3 6 4 3 6 1 1 1 2 3 3 0 2 0 4 2 3 5 2 5 2 4 1 3 4 1 1 3 2 2 0 1 3 0 0 1 2 1 3 1 2 6 2 1 3 2 3 0 3 0 3 2 4 0 1 2 1 2 1 0 3 2 2 2 2 1 2 2 2 3 1 7 2 0 1 2 2 2 0 2 2 1 1 1 1 2 2 5 4 1 1 4 4 2 2 0 3 1 7 1 0 4 2 1 0 6 6 1 2 3 1 1 0 3 3 0 3 1 1 0 3 0 1 1 1 0 0 0 0 1 2 1 0 3 2 2 1 3 4 3 2 3 3 3 4 3 3 1 5 1 4 0 1 8 7 2 0 2 1 4 3 2 3 1 2 2 0 3 4 3 3 0 2 1 1 2 3 0 5 0 1 3 2…
2 1 0 2 6 0 3 5 2 1 2 0 2 6 3 3 0 5 2 1 1 1 2 4 5 0 3 6 1 1 3 2 3 3 0 1 1 4 1 7 1 3 2 1 3 0 6 3 2 0 1 3 3 0 2 0 2 5 3 4 0 0 3 1 1 1 3 2 1 4 1 1 3 1 3 4 1 1 1 0 1 5 1 2 3 2 1 1 2 2 6 3 2 2 1 1 3 1 4 3 0 4 1 0 2 3 2 2 2 2 1 4 2 2 2 4 3 2 1 2 3 2 3 1 3 3 1 3 3 2 0 4 1 0 2 1 2 2 1 2 1 2 2 2 1 2 2 3 5 3 0 1 1 1 4 1 0 4 0 0 1 1 0 3 1 0 3 2 6 2 0 2 1 1 2 1 3 3 2 2 1 3 4 2 2 2 2 0 1 4 1 3 2 1 2 2 8 5 3 1…
1 3 0 2 5 0 1 6 1 3 4 0 3 1 4 1 0 2 1 2 0 7 0 2 2 1 1 3 4 0 3 1 2 6 0 0 5 2 2 3 3 3 3 1 2 1 4 2 1 1 2 3 2 3 1 1 1 4 2 0 0 2 3 1 1 3 4 3 3 2 2 3 5 1 3 1 2 0 1 4 2 0 1 1 6 1 1 5 3 1 4 5 6 3 2 0 3 1 1 1 1 4 4 2 2 1 1 0 3 2 1 3 3 4 1 0 3 2 1 0 6 4 1 3 2 4 2 2 2 2 2 2 2 4 3 2 3 4 0 0 2 1 1 1 2 2 1 3 1 2 0 1 1 1 0 1 3 1 1 3 3 1 5 2 2 2 2 4 4 3 2 1 1 1 0 0 1 1 2 2 2 2 4 3 0 5 3 2 2 0 1 0 1 2 0 3 2 5 1 0…
3 3 2 9 0 0 4 2 2 5 1 1 2 0 0 4 0 4 4 1 1 3 0 1 1 0 1 3 3 7 2 0 4 3 3 2 0 4 1 2 0 1 1 0 3 0 3 3 3 2 4 5 0 2 3 1 3 2 0 0 2 2 0 4 2 4 2 2 3 6 2 2 4 3 2 1 4 0 2 1 0 0 4 1 2 6 1 2 3 3 1 1 5 4 1 2 1 2 3 0 3 1 1 0 3 2 4 6 4 4 1 2 4 4 3 3 0 5 2 3 1 3 0 2 1 1 1 1 2 0 3 4 1 5 2 0 4 2 1 0 3 3 1 3 0 1 0 0 3 1 1 2 3 2 2 2 1 4 2 2 5 3 2 2 1 3 3 4 4 9 0 3 2 2 5 0 3 2 2 0 4 2 3 1 2 4 0 0 4 1 0 1 2 1 0 3 6 4 3 1…
4 1 1 1 2 5 1 3 1 6 5 4 1 4 4 3 2 8 2 2 4 1 1 3 2 1 1 2 2 2 0 2 7 4 1 1 2 1 4 2 1 2 5 0 2 0 1 2 0 3 1 3 1 1 1 3 4 2 4 1 2 3 2 1 2 0 1 2 2 5 0 0 5 0 3 3 1 1 2 1 1 2 4 1 0 4 2 3 3 4 1 1 2 3 1 2 2 1 2 0 0 3 2 1 2 4 5 0 3 0 6 3 3 3 0 0 2 1 1 5 1 4 2 2 2 1 2 1 0 1 2 2 1 2 4 2 6 2 5 4 0 2 4 7 1 4 1 4 1 1 2 4 1 5 0 1 1 2 3 3 3 0 0 1 3 3 2 2 1 5 1 4 0 4 6 2 0 0 0 1 1 1 0 1 3 2 1 4 1 2 0 2 4 2 3 0 5 0 2 2…
1 4 2 3 1 1 1 4 1 3 0 2 2 2 2 0 0 1 5 2 4 1 2 4 2 1 0 5 0 2 0 10 4 3 0 3 6 2 2 5 1 4 2 3 3 5 2 1 0 3 3 1 3 0 3 3 3 2 6 4 1 1 3 3 1 1 2 2 1 1 5 1 2 3 1 1 2 3 0 2 2 1 1 1 2 4 2 2 2 3 5 2 1 0 1 1 1 4 1 4 3 0 2 1 1 3 3 2 3 3 2 1 2 3 1 3 3 2 3 2 1 2 1 5 2 2 3 3 2 2 3 1 2 0 3 4 3 3 2 0 1 5 4 1 4 3 1 1 4 1 3 3 2 4 2 3 4 5 0 3 2 1 1 2 2 2 2 2 0 4 1 2 1 3 1 2 6 0 3 1 3 2 2 1 5 1 2 2 3 3 1 3 1 3 5 1 3 3 3 …
5 3 2 0 3 3 2 5 0 5 1 3 1 1 3 1 3 3 1 2 5 1 2 2 1 2 2 1 3 2 2 5 0 0 2 4 2 2 2 2 8 2 1 4 4 3 3 2 1 7 0 5 2 1 1 2 0 3 2 1 0 1 1 5 8 4 2 1 1 0 0 2 3 1 0 2 4 5 6 2 4 1 4 0 3 4 1 2 1 0 4 3 3 3 3 0 0 3 1 3 2 1 1 2 2 1 2 3 1 3 0 3 1 2 2 2 2 1 2 1 2 5 6 3 4 3 2 1 2 1 4 0 3 3 2 1 8 2 0 3 2 1 3 3 0 0 3 3 1 0 1 0 1 3 3 3 3 5 1 4 1 1 1 3 2 4 1 2 1 5 0 0 2 1 1 3 4 2 0 1 2 1 4 1 1 3 0 1 2 3 2 2 4 1 2 2 1 0 3 1…
2 3 0 1 1 0 1 2 2 4 2 3 3 3 1 2 3 3 5 1 0 1 0 2 2 2 1 3 2 3 2 2 4 4 1 2 1 3 6 2 4 4 3 1 3 1 1 2 3 4 3 4 0 1 1 3 1 3 2 3 3 2 4 0 1 2 0 3 2 2 2 2 1 4 3 1 1 4 1 2 0 1 2 0 2 4 3 1 1 3 5 3 5 0 5 2 3 0 1 2 3 1 3 0 2 4 3 4 0 5 3 0 2 2 0 1 0 2 2 1 3 3 5 3 4 2 5 1 2 1 3 2 0 4 6 2 2 3 0 1 0 2 3 4 1 0 2 1 1 1 0 2 4 5 2 5 3 3 3 2 5 5 1 4 3 3 0 3 3 1 2 3 0 3 2 2 2 5 1 6 2 1 2 2 4 3 5 3 5 2 0 2 1 0 0 2 1 1 1 3…
2 3 3 2 2 6 1 2 1 3 5 1 1 4 2 1 1 3 4 2 4 1 2 3 1 4 1 4 0 4 0 0 7 3 1 2 3 5 1 0 2 0 2 8 3 0 3 0 2 3 4 4 6 4 2 1 1 3 3 1 6 3 2 0 0 1 4 0 1 9 4 1 0 3 1 0 1 5 1 0 1 2 3 0 0 1 2 3 3 1 2 2 0 0 4 2 0 3 2 1 4 3 3 0 1 2 2 2 0 7 5 1 0 1 1 3 2 6 0 5 4 1 3 5 0 0 3 1 0 3 0 2 3 2 7 4 2 0 1 4 2 1 0 4 2 2 3 1 1 1 0 0 2 2 2 5 1 1 1 1 5 2 1 1 2 4 0 2 2 2 2 4 4 3 2 1 3 3 1 3 4 2 0 2 8 1 0 1 2 0 1 3 2 2 1 1 0 2 1 1…
0 2 3 2 2 2 1 3 2 1 5 1 3 2 2 0 1 2 1 2 2 1 0 4 1 3 2 3 2 0 1 2 2 2 2 0 1 6 1 0 2 1 2 5 1 4 1 0 1 2 3 1 2 6 1 2 2 0 1 0 0 1 3 3 1 2 2 2 1 4 1 4 5 1 0 1 1 3 1 3 4 1 1 1 2 3 0 3 3 2 2 4 3 2 6 1 2 3 0 2 7 7 0 3 2 3 1 0 1 5 4 2 4 5 2 4 2 3 1 1 2 1 4 4 0 2 5 4 1 3 2 5 2 0 1 3 3 2 2 4 3 1 1 2 2 5 2 4 3 3 0 1 3 2 1 0 7 4 3 4 0 4 4 1 1 0 1 2 2 3 2 5 4 2 4 1 4 5 1 2 1 3 3 5 2 1 2 2 4 2 0 4 3 2 1 3 2 2 2 1…
2 2 1 3 0 0 4 2 2 1 1 2 5 4 1 2 1 2 7 4 2 2 0 5 0 4 0 2 4 4 4 0 1 3 1 1 0 4 0 2 2 1 0 6 0 2 2 0 3 2 4 1 2 3 1 2 5 2 3 3 2 3 1 2 3 0 2 1 3 1 3 4 1 1 1 1 1 1 1 2 1 3 1 1 0 3 3 1 1 4 1 0 0 3 1 1 2 2 0 2 3 4 2 1 1 3 2 2 2 0 3 1 0 2 2 0 3 3 3 1 3 1 1 4 1 3 1 3 2 1 3 1 2 1 3 3 0 4 2 3 4 4 4 1 5 2 1 0 2 0 4 1 2 0 3 2 5 3 1 3 4 0 4 2 1 2 4 4 2 5 1 0 0 3 5 0 5 1 1 2 0 1 1 0 0 1 1 2 3 0 4 0 2 4 1 1 2 1 0 4…
0 4 3 4 1 1 2 3 5 2 0 4 2 1 4 0 2 2 3 2 1 1 0 6 1 2 4 1 0 1 3 0 0 2 1 2 1 3 2 3 1 0 1 3 5 0 2 0 2 2 1 7 1 3 1 3 1 3 2 8 3 5 0 4 2 0 2 1 4 1 7 3 3 2 0 2 1 1 2 3 1 2 2 5 4 3 3 2 3 1 2 5 4 1 3 2 1 2 0 1 4 3 2 1 2 2 5 3 5 3 4 2 1 5 0 4 3 2 3 1 2 1 1 3 7 1 0 2 1 4 0 2 2 0 3 2 2 1 3 1 1 3 1 3 4 4 3 1 1 0 4 2 2 2 5 0 3 0 1 4 3 3 4 1 0 2 2 0 5 1 4 1 2 2 3 2 1 1 0 3 1 4 3 2 1 3 2 3 2 1 2 2 1 4 7 3 2 2 0 1…
2 2 3 2 1 4 1 1 3 0 2 2 2 6 5 3 4 1 3 3 1 2 3 1 6 5 3 7 0 1 0 1 4 3 4 1 1 3 4 1 0 0 3 3 4 2 1 0 1 3 1 2 2 1 0 2 3 1 0 2 1 3 4 4 1 2 4 0 3 4 3 7 0 1 1 2 3 1 3 2 0 6 2 5 1 2 3 2 3 0 3 2 1 4 1 2 8 3 1 0 1 4 5 0 4 2 1 1 2 2 0 2 1 1 3 5 2 1 4 1 2 5 1 0 0 0 0 0 1 4 0 2 3 1 1 1 2 1 2 4 2 3 2 1 1 2 4 1 1 4 2 2 1 0 2 1 7 5 0 3 1 5 4 1 2 3 2 1 3 1 6 2 8 2 1 2 7 1 1 2 3 3 1 4 3 3 5 2 2 2 3 3 2 6 1 2 1 0 1 5…
3 0 5 2 2 3 2 3 5 1 4 0 2 5 1 1 0 2 3 6 4 3 5 1 4 0 0 2 3 1 2 0 2 2 0 2 7 2 5 2 1 0 2 2 3 2 4 2 3 2 5 2 3 4 1 1 3 0 0 3 1 6 2 3 2 0 1 1 3 1 0 1 2 2 1 1 4 1 2 2 2 2 3 4 2 2 3 0 2 3 2 1 1 0 4 0 1 2 1 3 3 0 0 1 2 0 4 2 2 9 0 2 1 1 1 3 2 3 1 3 3 1 6 2 2 2 6 7 3 4 2 1 2 1 4 2 2 2 8 3 3 0 1 6 3 3 4 2 2 0 5 2 1 3 1 1 6 5 2 3 4 1 3 3 1 1 0 0 6 1 1 1 2 0 1 2 2 3 2 0 1 0 4 3 1 0 2 3 7 1 1 2 2 4 2 4 1 0 0 3…
6 3 2 3 2 5 6 3 1 4 3 2 1 1 2 4 0 1 4 2 1 3 4 1 5 6 3 0 2 1 4 1 1 1 1 4 3 2 1 2 3 0 4 1 0 0 2 0 0 5 1 3 4 3 3 1 1 2 3 3 0 2 1 3 1 2 4 1 3 4 6 1 1 3 4 0 4 1 3 1 4 1 2 0 1 2 2 1 4 4 1 3 1 0 2 0 2 3 4 1 3 5 3 0 1 3 3 2 2 3 3 7 4 3 2 4 2 1 2 4 1 3 7 2 1 2 1 3 3 4 0 1 2 6 1 3 1 2 5 1 3 2 5 2 3 2 2 2 0 1 3 3 2 3 2 2 3 3 3 2 3 0 3 1 1 2 2 2 3 2 0 3 0 1 6 1 0 3 4 1 3 1 3 2 3 1 0 3 7 0 0 0 3 1 1 1 1 3 1 2…
2 0 3 4 1 4 4 1 1 0 1 2 3 2 0 3 3 7 1 2 0 3 2 2 2 2 4 4 3 0 2 2 4 4 1 1 2 5 3 3 0 0 1 1 5 5 3 2 5 2 3 2 2 2 1 3 3 1 2 1 4 4 1 1 3 0 1 1 2 2 3 2 2 2 0 2 0 2 2 6 0 1 6 2 2 2 4 1 1 4 1 4 0 1 0 3 0 3 0 0 2 2 1 2 0 2 1 1 3 0 2 3 1 5 1 2 4 0 3 2 4 2 2 4 2 5 2 3 5 2 2 3 3 3 4 2 1 1 3 0 2 4 0 0 1 0 1 5 0 2 1 3 1 0 3 1 2 3 5 4 1 4 2 1 0 3 2 3 1 0 1 4 0 2 1 4 2 2 2 1 3 1 5 5 0 0 1 2 4 1 1 0 4 3 0 3 2 3 1 0…
3 2 1 3 0 1 4 2 5 3 3 6 1 6 1 2 4 5 5 4 1 1 4 2 2 3 0 2 2 2 4 1 2 5 1 1 1 7 2 1 5 9 2 1 1 6 4 1 4 2 4 2 2 1 2 0 4 2 4 2 4 1 4 4 3 2 2 4 5 1 1 2 5 1 3 5 3 2 2 4 3 3 6 5 2 2 3 1 0 1 4 3 2 2 2 3 1 3 2 0 3 1 1 0 6 3 2 1 2 2 3 4 2 1 3 0 6 2 1 1 3 3 2 3 3 2 3 1 2 1 2 6 4 1 2 3 1 2 3 2 2 3 3 1 2 0 3 5 1 4 2 3 2 0 4 2 3 2 5 1 3 1 2 2 2 2 0 5 5 3 2 3 1 5 3 0 2 1 0 1 3 2 5 2 4 2 1 2 1 1 1 2 3 0 2 4 1 0 2 3…
1 3 2 3 2 5 0 2 5 1 3 4 2 0 3 1 2 0 3 3 3 7 3 2 6 3 5 1 2 1 3 3 5 0 3 4 4 2 1 5 4 4 4 4 6 3 2 3 6 5 5 6 2 6 1 3 3 1 0 4 8 4 3 2 7 1 2 6 4 6 2 3 3 1 10 2 4 4 2 1 2 7 6 2 5 3 4 4 3 2 4 4 0 0 2 2 3 3 3 3 4 1 5 1 8 5 7 0 5 2 5 2 1 1 5 1 3 5 2 6 2 7 2 3 2 7 6 5 6 6 1 3 2 1 4 2 1 5 7 5 2 3 6 1 6 4 3 4 1 2 6 3 1 4 0 0 1 7 4 3 3 3 1 3 2 5 1 4 2 3 2 2 2 4 3 5 3 3 1 2 4 4 3 4 3 4 8 6 6 5 2 2 5 1 2 3 1 4 5 …
0 2 1 4 1 5 2 0 2 6 6 4 4 3 5 2 8 3 6 3 4 8 2 2 5 0 6 1 6 3 7 1 1 3 5 8 0 5 4 2 8 1 5 2 2 3 2 5 3 3 4 8 3 2 6 7 2 5 1 3 5 3 3 5 3 1 1 6 2 2 2 3 3 3 4 2 5 4 3 3 10 6 3 3 5 3 2 4 0 2 2 3 5 0 6 2 3 2 0 4 2 0 2 2 1 2 4 3 4 4 3 3 1 6 2 2 3 5 2 2 4 4 3 2 7 6 2 2 3 3 1 4 7 3 8 3 4 4 6 4 4 2 3 5 1 6 3 1 7 5 3 4 2 1 5 5 4 0 7 3 1 3 3 2 3 4 6 2 6 2 1 2 2 2 5 5 4 3 2 0 4 6 0 6 1 3 0 3 2 2 5 6 6 1 2 3 2 5 0 …
2 1 2 3 2 4 5 5 0 6 2 6 4 2 2 1 2 3 4 4 4 2 0 2 1 3 3 7 1 2 2 2 1 3 1 4 3 3 3 3 4 2 4 3 6 3 6 2 3 5 6 3 7 2 3 2 1 3 3 3 5 3 4 5 3 5 1 3 2 3 0 0 6 2 5 2 0 2 1 1 1 1 3 1 1 1 1 4 3 4 2 3 1 4 1 0 3 2 2 1 2 1 2 1 3 1 4 2 3 3 1 0 5 1 4 2 2 2 2 4 0 1 1 1 4 1 5 3 0 5 4 4 3 3 1 4 4 4 4 3 1 2 2 1 1 2 7 2 3 0 3 3 2 1 2 1 2 4 8 2 2 7 2 0 4 0 1 2 2 2 1 2 3 4 3 1 0 1 1 1 3 1 2 0 0 6 2 4 3 4 0 1 4 2 0 1 3 0 3 2…
1 1 4 2 2 0 2 7 5 1 2 4 2 0 2 3 0 2 3 1 2 0 3 0 2 1 0 2 0 2 2 1 2 4 0 1 3 3 1 3 5 2 0 3 0 4 1 3 2 2 6 4 2 0 5 2 1 4 2 3 4 5 2 0 1 3 1 2 1 3 2 0 1 3 4 4 3 2 0 1 1 2 3 1 5 2 1 0 4 2 5 1 0 4 2 1 5 2 3 4 1 2 3 3 4 1 4 2 1 6 0 2 1 0 0 5 3 1 4 1 3 0 4 2 3 1 1 3 4 5 6 4 2 4 0 3 2 2 3 4 1 1 4 1 2 2 4 3 4 6 3 0 3 1 1 3 2 2 1 1 2 2 2 0 4 1 1 3 1 2 1 1 0 2 0 2 2 2 2 4 1 3 1 3 2 0 0 1 3 2 1 3 4 5 2 4 1 1 1 2…
2 2 2 1 3 2 3 2 3 2 3 5 2 0 0 3 3 2 4 3 4 3 5 1 2 2 2 2 2 3 4 3 5 1 0 5 2 2 6 0 1 0 1 5 1 4 3 3 5 3 2 6 0 3 2 1 2 1 0 3 6 1 3 4 3 1 2 1 2 4 0 2 1 2 3 1 1 0 2 1 1 5 5 1 3 2 1 2 3 0 1 2 1 3 3 1 2 2 3 1 2 1 4 1 2 4 1 3 2 3 4 3 3 1 3 3 5 5 2 1 0 6 2 5 3 2 3 4 3 3 0 1 5 1 1 0 1 2 6 2 3 2 2 2 0 1 4 1 3 1 1 4 3 1 0 8 4 0 2 1 1 5 0 2 2 1 1 1 1 1 1 4 3 1 2 3 1 5 2 1 4 1 1 1 3 3 4 2 0 3 1 5 5 0 8 3 1 0 1 1…
4 0 1 0 1 2 1 2 5 1 2 2 1 0 0 2 0 0 3 2 2 5 3 3 2 1 4 2 1 0 5 3 2 2 2 1 1 1 1 1 1 2 3 3 0 0 2 2 4 1 2 4 2 4 1 2 3 3 0 1 3 1 1 4 6 6 0 0 0 3 0 1 1 3 4 3 3 0 4 5 1 1 4 2 5 1 4 5 2 3 4 2 2 2 4 3 4 1 3 0 4 2 1 1 1 0 2 2 2 3 1 0 0 0 5 1 1 2 4 2 1 1 1 2 5 4 6 2 0 1 2 3 4 1 2 4 0 4 3 3 6 2 0 4 0 4 4 1 1 3 1 3 1 2 1 4 2 5 4 1 1 2 1 1 1 3 2 0 1 1 5 1 4 1 1 2 1 0 3 0 1 1 1 4 2 2 0 1 1 2 1 2 5 3 4 1 2 0 2 1…
2 3 3 2 1 2 5 0 1 1 1 3 0 1 1 3 2 2 2 3 3 2 0 2 3 1 1 2 1 2 2 3 3 3 1 2 5 3 2 4 1 0 4 2 4 0 0 5 4 0 9 0 3 1 2 3 3 3 3 1 0 4 1 2 5 5 3 4 2 4 0 3 3 1 1 1 3 1 4 1 3 1 5 3 0 4 6 2 1 2 4 2 5 4 2 1 4 0 2 1 2 2 4 1 3 6 1 3 8 3 3 0 3 1 5 1 0 5 0 0 1 3 5 1 3 5 5 1 1 3 1 1 1 1 2 6 3 2 1 5 2 4 1 2 1 1 1 2 5 2 1 1 3 1 2 3 2 3 1 0 1 1 1 3 2 1 2 0 2 4 2 1 1 3 2 5 1 2 3 0 4 0 2 4 3 3 2 2 1 2 1 3 3 3 4 2 2 1 3 2…
0 1 2 2 0 0 1 2 1 2 4 4 2 1 3 2 1 4 2 1 2 2 2 1 1 1 2 1 2 4 1 2 1 2 5 0 1 2 2 1 0 0 0 1 4 3 1 6 6 0 3 1 3 2 3 0 1 2 2 0 5 0 5 1 1 3 2 3 1 3 2 0 1 3 0 1 2 0 6 5 1 1 4 4 1 2 3 0 1 4 0 0 1 0 4 2 2 2 2 2 3 2 2 0 3 4 1 3 4 1 1 3 1 2 2 0 1 2 0 0 1 0 1 0 2 4 5 5 3 2 2 3 1 4 4 1 0 3 2 2 1 2 2 2 2 2 1 4 4 1 2 1 6 3 2 1 3 4 6 1 6 2 5 5 5 5 2 1 2 2 5 0 0 2 4 2 0 1 5 0 3 1 1 2 2 2 1 1 2 1 1 1 5 2 1 4 2 1 2 2…
2 2 2 5 0 2 2 2 3 0 0 2 5 1 3 1 4 4 2 2 4 3 2 2 0 1 2 3 3 0 1 4 0 2 2 6 5 4 7 2 3 1 3 1 2 4 2 2 0 1 1 0 1 3 2 2 2 5 1 1 2 4 4 0 0 4 2 3 1 4 2 2 2 2 0 8 3 3 4 5 0 2 1 6 1 4 2 1 2 2 1 3 3 3 4 3 7 1 2 3 2 1 1 1 2 3 2 1 1 4 2 4 5 2 2 4 5 1 1 3 3 1 4 0 1 3 1 5 0 2 3 2 0 0 2 2 0 6 1 1 3 1 2 1 4 2 1 3 0 3 4 6 4 1 2 2 2 4 2 0 3 1 2 4 2 4 3 1 1 2 4 6 1 1 1 2 1 4 2 3 4 0 4 0 1 2 1 3 1 0 1 3 2 1 2 0 3 1 1 2…
2 2 2 5 2 4 1 1 1 1 2 3 4 4 3 4 3 2 2 3 0 3 4 2 5 1 2 3 5 6 5 1 2 5 1 0 1 4 4 3 0 1 2 1 4 2 2 1 2 2 3 2 1 0 1 3 3 3 3 2 7 1 2 1 1 2 1 3 3 5 4 0 2 1 5 1 0 1 0 1 2 2 3 3 1 0 4 2 1 2 5 2 2 2 2 1 1 3 2 4 4 4 2 1 2 4 2 0 3 1 1 2 2 3 1 2 2 2 1 5 2 3 1 4 1 1 2 2 5 3 2 0 2 3 3 1 1 1 3 2 2 1 1 0 1 6 3 0 5 2 2 2 1 3 1 2 0 3 2 3 1 0 3 7 1 4 1 1 2 3 2 2 2 0 0 3 2 4 2 2 0 1 0 2 0 0 3 2 5 1 4 3 3 3 0 3 1 0 1 1…
3 4 3 2 4 2 3 1 5 2 4 5 5 0 2 0 3 2 3 2 2 2 3 3 5 1 0 1 0 3 3 0 2 5 4 0 1 8 2 2 1 3 1 4 1 2 1 4 4 1 0 1 3 4 1 2 4 1 4 2 1 0 1 2 0 3 1 2 1 5 6 3 3 0 2 3 2 2 2 1 3 2 2 3 1 1 3 3 3 3 5 3 5 0 4 0 2 1 3 2 3 1 1 1 1 4 0 3 5 1 1 2 3 1 0 2 2 2 4 2 2 1 6 2 0 2 0 2 1 1 2 5 7 5 1 1 3 1 3 4 3 1 0 2 0 1 2 0 4 1 0 3 2 3 4 2 1 0 3 2 0 3 2 2 0 2 1 2 1 2 1 3 1 1 1 4 2 0 4 1 4 1 4 3 1 2 1 1 3 3 1 2 1 2 2 4 5 2 1 1…
2 4 5 1 4 1 2 3 2 1 3 2 2 2 3 4 1 4 0 3 0 3 3 1 4 1 1 1 4 2 2 3 3 0 2 2 1 4 1 4 2 1 3 0 2 2 2 3 1 3 4 2 3 1 1 2 3 2 2 0 0 2 2 0 1 1 1 0 1 0 5 5 4 3 2 4 0 1 0 5 2 0 4 1 5 2 4 1 1 0 3 1 4 2 3 4 2 1 3 4 2 4 2 3 0 4 1 4 4 3 2 4 6 2 1 1 1 5 3 2 2 0 2 1 4 3 0 2 0 3 0 7 1 1 2 1 1 1 1 1 2 6 0 3 2 4 3 0 2 5 0 1 5 0 2 2 2 4 2 4 2 1 3 1 2 3 1 4 2 3 1 4 3 4 1 5 0 3 2 1 0 2 3 3 0 4 4 0 5 0 1 2 0 3 2 4 2 1 0 3…
5 2 1 3 2 1 2 2 4 2 1 3 2 2 1 1 3 3 2 0 3 1 2 3 1 2 0 4 2 2 0 3 6 1 0 3 2 2 2 3 0 3 3 1 2 7 1 1 6 0 2 2 1 3 1 3 2 3 5 2 2 0 3 2 1 3 2 1 1 2 4 5 2 2 2 3 2 1 0 6 2 2 0 1 0 2 5 0 2 3 4 2 3 6 2 7 4 1 0 2 2 2 0 2 3 3 2 3 4 3 3 2 2 4 0 1 1 3 3 3 1 2 0 1 1 1 1 1 1 3 3 1 3 1 3 3 2 2 3 2 0 2 3 0 1 3 0 3 3 1 4 1 3 3 3 1 2 1 1 0 3 3 3 0 4 3 1 3 1 4 0 5 4 4 0 4 5 1 2 1 3 2 3 2 1 1 0 2 1 4 2 0 2 2 1 3 3 3 3 0…
1 5 5 4 5 2 3 2 3 1 4 3 4 0 1 4 2 5 1 1 7 3 3 2 3 1 2 4 3 0 2 3 3 3 2 1 0 0 1 0 2 0 0 2 1 4 2 4 2 2 0 1 2 3 1 3 1 4 0 0 3 0 1 1 3 1 1 3 0 1 4 7 0 0 2 2 1 1 1 3 2 1 6 3 2 2 1 2 5 4 1 0 5 0 3 4 0 2 2 1 1 3 1 1 1 1 2 3 2 3 2 0 4 4 2 0 0 0 3 0 1 1 5 3 4 5 4 5 2 2 2 2 2 4 1 1 1 2 5 0 6 1 1 3 1 2 1 4 4 3 8 2 0 0 4 3 0 2 1 0 4 4 3 3 2 3 1 2 1 6 0 2 2 4 2 3 0 0 5 3 1 4 1 1 0 4 2 1 1 2 3 3 0 1 2 3 1 3 2 1…
3 1 4 1 2 1 1 1 3 2 2 0 4 1 0 0 1 4 3 2 0 2 2 1 0 0 2 1 3 2 5 3 2 4 6 2 1 0 1 2 0 2 3 3 4 1 2 4 4 2 1 1 2 6 1 2 4 4 3 2 1 4 1 2 1 1 3 2 1 3 0 2 3 2 2 1 1 0 0 3 4 2 3 6 4 2 4 1 2 6 0 2 2 0 2 6 1 3 4 3 1 3 3 1 2 0 0 1 2 0 1 2 3 4 2 1 1 2 0 2 0 1 1 4 1 3 1 2 5 2 5 1 1 1 5 0 1 2 2 2 0 7 1 4 5 3 1 0 1 1 2 1 0 1 4 1 1 3 1 2 0 3 8 0 3 6 0 2 1 0 1 0 1 3 3 2 3 2 1 1 1 10 1 2 1 4 0 1 3 1 1 3 3 1 2 4 1 1 3 …
3 8 2 0 5 2 1 2 1 3 0 4 6 1 2 3 2 2 1 1 0 0 2 3 1 0 1 1 1 2 4 6 3 1 0 1 2 1 6 2 1 3 1 1 1 2 0 4 3 2 2 1 0 5 6 1 3 2 8 1 2 0 3 0 2 3 2 2 1 2 0 1 3 1 3 1 0 2 5 1 4 1 4 0 3 2 5 2 0 3 2 1 2 0 4 4 1 1 0 0 1 1 1 0 1 1 0 3 4 0 2 0 8 4 2 0 1 4 5 2 5 1 4 2 1 4 1 0 3 0 3 0 5 1 1 1 2 2 1 4 0 3 0 1 2 3 3 3 3 3 7 2 2 3 0 1 1 0 2 4 4 0 2 1 1 5 2 0 2 1 2 2 2 1 4 1 2 3 0 1 1 1 2 3 5 2 1 1 2 3 0 2 0 2 3 1 2 1 1 4…
2 1 1 2 4 2 0 0 3 6 1 4 4 2 0 6 3 5 1 1 3 4 3 0 7 0 4 2 1 2 1 0 5 3 2 4 4 3 2 2 3 2 2 2 2 3 1 1 2 1 1 7 0 3 2 1 1 1 4 0 0 0 1 0 1 4 3 1 1 1 1 1 2 1 7 2 2 6 5 3 2 0 2 1 4 5 6 0 2 2 3 2 5 3 4 2 2 0 2 3 3 1 1 1 3 1 2 3 3 2 2 0 4 2 3 2 0 0 2 1 2 1 4 3 1 1 3 1 3 2 1 2 4 1 1 6 2 1 1 2 3 3 3 4 5 1 1 2 2 3 4 2 2 2 1 1 1 2 1 5 3 3 5 2 3 0 4 0 1 1 2 1 1 1 2 1 1 2 2 1 1 4 1 1 2 0 1 2 2 4 1 3 1 2 2 1 0 2 2 3…
4 1 1 0 0 3 3 1 5 4 3 2 7 4 0 2 4 0 3 2 2 1 1 4 0 1 2 5 3 2 1 3 4 1 3 4 1 2 3 3 2 3 1 0 2 2 4 4 2 0 3 3 0 2 2 4 3 5 3 1 2 2 1 3 1 4 4 2 1 3 2 3 4 2 3 6 1 6 2 3 2 1 1 0 0 3 3 0 1 1 3 6 4 1 1 1 6 3 3 4 0 1 1 3 0 3 2 6 2 2 1 4 2 4 1 3 2 1 4 6 3 1 2 1 1 1 1 3 2 4 2 1 0 3 3 1 2 1 1 0 5 3 0 2 4 1 2 3 1 6 4 2 1 1 2 3 1 4 1 2 4 0 3 3 1 0 3 2 7 3 0 4 1 2 2 0 5 3 2 2 2 3 4 1 2 2 1 2 0 0 1 1 2 1 1 4 2 2 3 4…
1 0 4 1 3 2 2 2 4 5 1 0 3 4 2 4 1 2 4 3 4 0 3 0 5 2 2 2 1 3 1 6 3 2 1 1 0 1 3 1 1 4 2 3 0 2 5 0 1 1 0 3 3 2 0 1 1 0 3 3 2 1 2 1 2 1 2 3 2 1 2 0 1 3 1 1 1 6 1 2 2 0 6 4 2 1 4 0 0 0 1 1 0 3 1 4 1 0 2 7 0 1 2 2 2 1 3 1 1 2 2 2 3 0 2 1 2 1 1 3 1 1 5 2 1 1 0 4 0 2 2 2 4 3 2 3 3 6 2 1 5 2 1 1 2 2 1 2 1 3 1 3 0 1 2 5 1 4 3 2 3 4 2 1 2 1 3 3 0 1 3 1 1 2 5 0 1 1 1 1 3 6 3 1 2 2 1 2 2 2 0 0 2 1 2 1 1 3 3 2…
3 1 1 4 2 1 0 2 2 1 2 2 2 4 1 3 3 1 3 1 0 3 1 0 1 2 3 1 2 5 0 6 2 2 3 0 1 0 0 0 5 0 1 2 2 1 1 2 4 1 4 5 2 1 2 1 1 0 1 0 1 1 2 3 3 2 2 2 4 5 3 2 3 1 2 4 0 3 3 0 0 1 2 4 2 3 2 2 0 2 3 2 1 2 5 3 2 2 0 3 2 2 3 2 1 3 4 0 5 1 1 1 4 1 3 0 1 4 2 2 0 0 1 2 6 6 1 1 1 2 4 1 0 2 3 0 1 1 2 6 2 3 1 1 2 4 0 1 2 2 4 3 2 4 2 2 4 1 2 4 2 1 3 1 0 1 5 2 3 1 2 0 3 2 1 1 1 5 2 2 2 3 3 2 1 1 1 0 1 2 3 1 1 2 3 0 2 2 2 2…
1 2 2 1 1 0 4 0 1 0 1 4 3 2 2 3 5 2 3 2 0 2 1 1 3 4 2 2 0 2 1 3 1 2 3 0 3 2 1 0 4 1 1 1 1 2 2 3 3 0 3 4 1 0 1 1 2 4 2 0 2 0 3 1 6 0 1 1 1 1 3 2 3 0 3 1 1 0 3 0 2 0 1 3 1 3 1 2 2 1 3 0 3 1 3 8 1 3 1 1 1 0 3 3 1 4 2 1 1 3 0 3 2 1 1 0 3 1 1 1 2 1 1 2 1 1 1 2 2 2 5 5 0 1 1 3 4 2 6 1 2 3 5 5 1 3 2 3 4 2 1 0 0 3 4 1 6 2 1 3 2 0 2 2 3 4 3 6 0 3 3 0 3 1 0 0 2 2 2 1 1 1 3 2 1 2 2 0 1 4 1 1 2 1 1 1 3 1 3 4…
3 2 0 2 1 2 0 1 2 1 3 3 6 1 1 7 1 0 5 1 1 2 3 2 3 2 1 2 3 3 1 3 1 0 3 3 2 4 2 2 4 2 1 2 1 1 2 1 3 1 0 2 1 1 1 4 1 4 1 1 0 0 3 2 1 1 1 3 1 4 0 1 3 3 1 6 2 5 3 2 1 2 2 1 2 2 3 0 1 5 2 1 3 3 1 1 6 3 3 4 2 2 3 1 0 3 2 4 2 3 4 1 0 0 3 3 1 3 1 2 3 4 0 3 1 2 3 1 1 3 4 1 1 1 1 3 3 1 1 2 1 4 3 0 1 3 4 4 3 2 2 2 2 4 0 0 4 3 2 3 0 3 6 5 0 1 3 2 2 1 0 3 0 1 1 3 1 7 3 0 1 4 0 2 4 0 2 4 0 0 2 0 3 6 3 3 4 2 2 2…
2 1 1 2 1 1 3 0 1 2 1 4 2 5 1 4 0 1 0 0 1 1 2 4 3 3 3 0 2 3 0 3 4 2 3 2 1 0 3 2 1 1 2 1 1 2 0 1 1 3 2 0 5 5 0 4 2 3 4 2 1 1 3 3 2 0 2 5 2 2 1 0 4 1 1 3 1 3 3 2 1 0 1 1 1 0 0 2 4 2 2 3 0 3 3 1 1 4 0 1 3 2 3 1 2 1 0 2 5 3 0 2 2 3 6 1 3 2 5 3 2 1 2 0 2 0 1 3 2 0 2 3 0 1 3 0 1 1 2 3 1 4 2 1 2 5 1 2 1 3 4 2 2 5 3 2 3 1 2 4 1 0 1 3 3 0 0 4 2 2 2 5 4 5 4 1 4 2 4 3 3 2 1 0 1 1 0 1 0 1 3 3 2 2 2 2 5 1 0 1…
0 3 1 3 3 1 1 1 3 4 0 6 2 4 0 7 4 1 0 3 1 1 2 3 1 0 3 2 3 1 1 2 4 1 1 0 1 2 1 7 5 3 2 1 1 4 2 0 0 2 5 0 1 1 4 4 3 1 1 1 3 6 0 0 6 1 2 3 1 2 1 0 4 0 4 3 6 1 1 2 1 1 3 1 0 1 3 1 1 2 2 2 0 2 0 3 2 1 3 5 1 0 0 2 2 4 2 0 2 3 4 3 3 1 2 4 5 3 1 0 1 1 3 1 2 2 3 1 0 2 1 2 2 1 0 2 1 2 3 1 2 3 2 2 0 3 4 2 1 1 0 2 2 3 1 1 4 1 1 7 2 3 2 2 2 1 0 1 0 1 0 6 4 2 1 1 3 1 4 2 1 3 2 3 2 1 3 2 5 4 3 0 1 0 4 1 7 2 1 1…
3 4 2 1 1 2 3 0 4 2 3 2 0 2 3 3 0 2 1 5 2 2 2 2 0 3 0 3 2 3 3 1 0 0 0 6 3 3 1 4 3 4 1 2 4 2 0 0 3 1 2 1 1 1 0 0 3 1 2 2 4 2 1 2 3 2 3 1 3 0 2 2 4 3 1 4 2 2 3 2 2 1 1 3 2 2 2 2 2 1 3 2 1 2 3 3 3 0 3 0 1 2 2 0 5 1 3 1 4 2 2 1 1 2 2 3 1 0 2 3 2 3 2 1 4 1 0 0 1 2 6 2 0 2 1 4 1 0 1 2 5 2 0 3 2 4 2 1 3 2 0 1 0 3 1 1 2 2 0 3 7 0 2 0 1 2 1 3 3 1 2 4 1 3 3 1 3 1 1 1 1 1 3 0 0 2 2 5 1 1 3 2 2 1 2 4 2 1 3 2…
1 2 3 2 1 3 2 0 5 1 2 1 0 0 1 3 3 2 1 1 4 3 4 4 3 0 0 1 0 2 2 0 2 2 0 3 4 2 4 1 3 1 1 3 1 2 2 1 1 2 1 2 4 1 1 1 0 0 4 3 1 3 0 2 0 0 1 0 1 1 2 2 3 3 3 2 0 2 2 0 0 1 1 3 1 2 1 4 2 2 5 0 0 5 2 2 3 2 3 1 1 2 3 2 1 1 2 0 1 5 3 1 4 2 1 1 2 2 1 1 1 1 1 4 4 2 2 2 4 0 0 1 4 0 2 0 3 3 1 1 2 1 1 4 4 0 1 2 3 2 5 2 1 2 0 1 1 2 1 3 2 1 1 3 1 0 1 1 2 3 3 5 0 4 5 0 1 1 1 2 2 2 2 0 1 2 1 0 3 3 1 3 0 2 3 2 1 3 1 3…
3 1 2 0 2 5 2 0 2 6 3 1 4 3 1 5 4 1 3 1 1 0 2 3 1 0 1 0 0 1 3 4 3 6 4 2 0 0 2 4 2 0 3 1 2 2 2 3 2 1 0 3 4 3 0 5 3 1 1 1 0 2 2 2 1 0 5 2 2 4 1 0 3 1 1 0 1 1 3 1 0 1 2 2 3 3 3 5 0 0 0 1 4 0 1 0 7 1 1 1 3 1 2 0 1 0 3 2 1 1 4 1 2 4 0 2 2 1 2 2 1 1 2 2 5 1 2 2 1 5 1 2 0 1 4 0 1 1 2 2 1 2 3 1 2 3 0 2 2 1 0 1 3 1 1 1 0 1 4 3 3 2 1 2 0 1 0 0 2 0 1 2 2 2 2 1 2 0 1 1 1 0 2 1 3 0 5 2 2 1 7 2 5 4 3 1 1 5 1 3…
1 5 4 2 2 1 1 1 1 3 1 1 0 3 3 0 1 0 1 6 2 3 2 1 1 2 1 2 1 1 0 7 4 2 2 2 4 1 2 7 3 0 0 0 4 1 1 0 2 3 1 2 1 1 0 5 2 2 2 2 5 5 3 1 1 2 2 1 0 1 1 4 2 1 4 2 3 1 3 2 1 1 2 2 4 0 3 2 0 3 3 0 1 1 1 1 0 0 1 0 4 0 2 2 2 2 2 1 2 3 4 3 0 6 1 0 2 1 2 1 2 1 0 1 1 1 1 2 3 2 2 1 3 1 4 1 1 0 2 2 2 1 2 0 3 1 1 2 2 0 1 2 3 1 1 2 4 0 3 0 1 2 2 1 0 5 0 1 0 2 4 0 4 3 2 1 8 0 1 1 3 2 0 1 2 2 3 3 2 0 0 0 2 1 1 4 1 2 3 1…
4 1 2 2 1 3 1 0 0 1 0 3 3 4 0 3 2 4 2 5 2 2 0 1 5 3 1 4 2 0 5 4 3 3 3 1 4 0 1 3 1 0 1 1 2 1 1 1 1 3 2 2 1 2 1 2 3 1 3 2 2 6 2 2 1 0 1 2 2 2 1 4 1 3 0 3 1 2 4 1 0 1 3 3 1 0 3 3 2 1 2 1 0 1 0 2 2 1 0 0 2 1 0 3 0 2 0 0 3 1 2 1 2 0 1 2 1 2 2 2 2 1 2 0 2 0 2 1 2 1 4 2 1 1 1 1 3 1 0 1 2 1 2 1 1 2 1 1 3 1 0 2 1 1 2 1 1 4 4 1 2 2 1 1 2 3 5 2 0 0 1 0 0 0 2 1 3 2 0 0 1 1 0 2 1 0 2 3 2 0 0 2 2 1 0 2 2 0 1 3…
0 1 0 0 0 3 6 0 0 1 1 2 5 0 0 3 2 2 0 1 3 0 1 0 2 3 4 0 1 2 2 2 1 2 1 2 2 4 4 1 3 3 1 2 3 2 1 2 3 2 0 4 2 1 1 1 5 1 2 1 2 1 2 0 0 2 0 3 1 0 0 3 0 1 2 0 0 1 3 1 2 2 1 3 0 2 2 4 1 1 0 1 2 0 2 2 1 1 1 1 3 1 0 0 0 0 1 3 1 2 0 3 2 3 2 4 6 1 1 0 1 0 1 0 2 0 1 0 2 2 1 2 4 0 0 1 0 1 0 2 0 2 1 4 4 0 2 0 1 0 2 0 0 2 1 0 1 1 2 2 2 2 1 4 1 1 1 0 2 0 2 1 1 1 4 3 4 2 1 1 1 3 3 0 1 2 0 2 0 1 2 0 1 2 0 0 1 0 2 0…
2 0 3 1 1 1 3 2 1 0 2 0 3 4 3 1 3 0 0 1 2 1 0 0 0 3 0 0 4 0 2 2 2 1 3 1 4 1 3 0 1 0 2 1 1 1 2 2 1 1 0 1 2 5 2 1 2 2 0 2 2 2 0 1 2 3 0 0 4 1 1 1 1 0 0 1 2 1 2 2 2 1 1 1 0 2 1 2 2 1 3 4 3 0 0 2 0 2 1 0 1 1 1 0 1 6 1 2 1 0 3 2 0 5 0 2 2 4 1 1 3 1 0 1 1 1 1 2 1 0 1 2 3 0 2 0 2 1 2 1 3 1 1 0 4 1 0 1 0 2 1 3 2 1 2 1 3 2 0 1 1 1 2 2 2 1 1 1 1 2 1 1 2 3 1 1 0 0 0 0 0 2 1 4 4 2 3 2 1 2 0 2 2 2 4 1 0 1 1 2…
4 0 0 2 0 2 2 5 1 2 0 2 2 0 5 2 0 1 3 0 1 0 0 0 1 2 0 3 3 1 1 1 1 1 1 1 1 2 0 2 2 2 0 2 0 2 1 1 1 1 2 0 0 1 2 0 0 1 2 2 3 2 0 2 2 1 0 0 3 1 2 0 3 0 1 0 1 1 1 0 2 2 3 0 1 2 1 4 3 1 1 4 3 0 0 2 0 2 0 1 0 0 1 2 1 1 1 1 2 1 0 2 5 0 2 1 2 2 2 0 1 2 1 0 1 0 3 1 4 4 1 2 0 0 1 2 1 1 0 3 2 0 0 0 1 1 0 2 1 3 1 2 1 1 0 1 0 2 1 2 1 1 2 2 1 2 0 1 2 2 2 0 2 0 6 0 1 2 3 1 4 1 0 0 1 1 2 0 1 0 0 0 0 2 2 1 1 1 0 2…
2 0 0 1 1 1 3 2 2 0 2 0 1 0 5 0 0 0 1 1 0 0 1 2 2 1 0 2 1 2 2 0 0 1 1 0 3 0 1 0 6 2 0 0 1 3 2 1 1 1 1 2 0 1 1 0 2 1 0 0 1 0 0 2 1 1 1 3 1 1 1 2 0 1 0 1 0 1 0 1 2 0 1 2 0 1 1 2 3 1 3 2 0 2 1 1 0 1 1 1 2 1 0 3 1 2 0 1 3 0 0 0 1 1 0 2 1 0 3 0 2 1 1 0 1 1 1 1 0 3 0 0 2 0 3 2 2 2 1 0 3 1 0 2 1 2 0 3 0 5 1 1 2 1 0 3 1 3 3 1 0 0 5 2 0 0 4 4 0 4 2 1 3 2 1 0 0 1 1 1 1 2 2 0 0 0 0 0 0 2 1 0 2 1 2 3 0 2 3 1…
2 0 0 2 0 2 2 2 0 1 0 1 1 3 0 1 0 1 0 2 2 0 0 0 1 7 0 1 2 2 1 0 2 2 0 1 0 4 3 0 0 2 1 1 0 1 1 0 2 3 1 0 0 0 2 1 2 3 0 0 1 0 1 2 2 0 1 0 0 0 0 0 0 0 0 2 2 0 0 0 0 2 0 1 0 2 1 1 3 0 0 1 3 2 1 2 2 1 0 1 1 0 0 0 2 0 0 0 1 2 2 1 1 0 1 1 0 0 1 1 0 0 0 3 1 0 2 0 2 0 0 4 0 0 1 0 1 2 1 0 3 0 1 1 1 2 1 1 1 0 3 2 0 1 2 1 2 0 1 0 2 3 1 0 0 0 1 0 0 2 2 1 0 1 1 1 0 0 1 2 1 4 0 1 0 1 2 5 1 1 1 1 2 1 1 1 2 3 0 2…
3 4 0 0 1 2 0 1 1 3 1 2 0 0 0 2 3 2 1 1 0 0 1 3 1 0 1 2 2 1 2 0 0 1 1 2 0 0 0 1 0 0 0 0 1 1 1 2 0 3 0 0 1 2 2 0 1 1 0 0 2 0 1 0 1 2 0 1 1 1 1 3 3 2 2 2 0 3 3 3 3 0 2 2 2 1 1 1 2 2 2 0 1 1 1 0 2 2 3 0 1 0 2 1 0 1 1 1 2 4 0 0 1 1 1 0 0 0 0 0 1 1 2 0 1 1 1 1 3 1 2 1 0 0 0 0 3 0 0 0 0 1 2 2 2 0 0 1 0 3 3 2 1 0 0 0 2 0 3 1 0 1 0 0 1 3 1 0 3 1 0 4 3 3 2 1 1 3 0 2 0 1 0 2 2 0 2 0 1 3 0 0 0 1 1 1 3 3 1 0…
0 0 0 0 1 1 1 1 0 1 1 0 1 0 0 0 1 1 2 0 1 2 1 1 1 0 1 0 0 2 0 0 0 1 1 1 1 0 5 3 0 0 1 1 1 2 0 0 0 0 0 0 1 4 0 0 1 2 0 2 0 1 0 1 1 2 1 3 0 3 0 0 1 0 2 1 0 1 1 2 0 2 0 0 1 1 1 0 1 0 1 1 1 1 1 2 0 1 0 1 1 0 1 5 0 1 0 1 0 1 1 1 3 0 0 2 1 1 2 0 1 0 1 0 1 2 0 0 0 1 0 1 0 1 0 0 0 1 1 1 1 1 0 1 1 0 2 1 0 0 0 1 3 5 0 0 0 0 0 0 1 0 0 2 1 0 0 3 1 2 0 0 1 1 2 1 0 1 3 4 0 1 1 1 1 0 2 0 0 1 1 2 0 1 0 1 3 2 1 1…
0 1 0 1 1 2 5 1 2 1 0 3 0 1 1 1 1 1 1 2 0 1 2 1 0 3 2 0 0 0 0 0 2 1 2 2 0 1 2 0 3 1 0 0 1 1 1 0 2 0 1 1 1 0 0 2 1 0 1 1 0 2 0 1 0 1 0 2 1 2 1 0 0 0 2 1 3 0 1 2 2 0 0 1 0 1 0 2 1 2 1 1 1 0 2 1 0 0 0 1 1 0 0 1 0 2 1 2 2 0 0 0 2 1 0 0 0 2 0 1 1 0 0 0 0 1 0 1 0 3 1 2 0 1 1 2 0 1 2 0 0 2 0 1 1 0 2 2 0 0 0 0 0 0 0 2 0 1 0 0 0 1 1 1 1 1 0 2 2 2 1 1 0 1 1 0 0 1 2 1 0 0 1 1 3 1 0 1 1 1 1 0 0 2 2 1 1 3 0 0…
3 0 0 0 2 1 0 0 1 0 3 1 3 1 3 2 0 1 0 0 2 1 1 1 2 0 0 2 1 0 0 0 1 1 1 1 0 2 3 0 1 1 0 0 0 1 0 0 2 0 0 1 0 1 1 0 1 1 2 0 1 1 1 3 0 2 1 1 0 3 0 0 0 0 1 0 1 0 0 1 3 0 1 1 0 0 1 0 1 0 0 1 0 1 0 0 0 1 0 2 1 2 0 0 3 1 1 2 0 0 0 1 0 0 0 0 0 0 1 0 1 1 0 0 2 2 1 0 1 0 0 0 0 1 1 0 0 1 0 2 1 1 0 2 1 0 0 0 1 1 0 0 1 0 0 2 0 0 2 2 1 1 1 1 0 0 2 0 0 0 0 0 1 0 0 2 0 1 0 1 0 0 0 1 0 1 2 1 1 2 0 0 2 1 1 2 2 1 0 2…
1 0 2 1 1 0 0 0 0 1 3 0 0 0 1 1 0 0 2 1 2 0 0 2 0 3 2 1 1 1 0 1 1 0 0 0 0 1 0 0 4 1 1 0 0 1 0 0 0 2 4 0 0 1 3 1 0 3 0 0 1 2 0 0 1 3 2 1 1 1 0 0 1 0 1 0 1 0 1 0 0 0 0 0 2 1 1 0 0 0 1 1 2 0 1 2 1 3 1 0 1 2 0 0 2 1 0 1 0 1 0 1 2 0 0 1 2 0 4 2 0 0 3 1 0 4 2 0 4 2 0 0 0 0 1 0 1 0 0 0 0 1 1 0 2 1 2 1 0 0 2 0 0 0 0 1 1 0 1 0 0 0 1 1 1 1 0 1 1 1 0 1 1 1 0 1 2 0 0 1 1 1 0 1 1 0 3 0 1 0 0 0 0 0 0 1 0 1 0 0…
1 0 0 1 0 0 0 2 0 0 0 0 1 5 0 2 0 0 1 0 0 0 1 1 0 1 0 1 3 0 1 2 2 0 0 0 1 0 1 1 2 0 2 0 1 1 1 0 0 0 0 1 1 0 0 0 1 0 1 2 2 0 1 0 3 0 0 2 0 0 0 1 0 0 2 2 1 0 0 1 2 1 1 0 1 1 1 0 2 1 2 2 0 2 0 1 0 1 0 0 1 0 2 0 0 0 0 0 1 1 1 2 0 0 2 2 0 2 2 0 1 0 1 0 0 1 1 0 2 1 2 1 0 0 0 0 0 1 0 0 0 2 1 1 0 0 0 0 1 1 1 1 1 0 2 1 1 1 1 2 0 1 2 0 0 1 1 0 0 0 0 0 0 0 1 0 0 1 1 0 3 0 0 3 1 1 0 2 1 0 1 1 0 1 1 1 0 0 0 1…
0 0 0 3 1 1 0 1 1 0 1 0 1 1 1 0 1 3 1 1 0 0 0 2 1 0 0 1 0 2 0 0 1 1 1 0 1 1 1 0 0 2 2 0 0 1 1 1 0 0 0 1 1 1 0 0 1 0 3 2 1 1 0 1 1 1 5 1 0 1 2 1 0 1 1 0 0 0 1 0 1 1 2 2 1 1 2 0 0 0 0 0 1 1 2 0 0 0 1 0 1 0 1 3 0 2 2 1 1 1 0 2 0 2 0 1 2 0 0 0 2 0 0 0 1 0 1 1 0 0 0 1 0 1 1 1 0 1 1 1 0 1 0 0 0 0 3 1 0 1 1 0 1 0 1 0 2 0 1 0 1 0 0 1 0 0 1 1 2 0 2 2 0 0 1 1 0 1 0 0 1 0 0 0 1 0 1 1 2 1 1 1 2 2 0 1 1 2 2 1…
2 1 0 5 0 0 1 0 0 0 0 1 1 0 1 1 2 0 1 1 0 0 0 1 1 0 0 0 0 1 0 1 0 0 0 0 1 0 1 3 0 2 0 1 0 0 1 1 0 0 1 0 0 0 0 0 0 0 2 0 2 2 1 2 1 1 0 0 0 1 0 1 2 0 2 1 1 0 0 0 2 0 0 0 1 0 2 0 2 0 1 0 2 0 0 0 0 3 0 0 0 0 0 1 0 0 0 1 0 2 1 2 1 1 1 0 0 2 1 1 2 1 3 1 1 1 0 0 2 2 0 3 2 0 0 1 0 0 2 0 2 0 1 2 0 1 4 1 1 0 1 0 1 0 0 1 0 0 1 1 3 0 1 0 0 0 0 0 1 0 3 1 0 2 1 1 2 0 1 1 3 0 1 0 1 0 0 0 2 1 1 0 0 1 0 2 0 2 0 1…
0 0 1 3 0 1 1 0 1 0 1 0 3 0 1 2 0 1 0 1 2 0 3 1 0 0 1 0 0 1 1 1 1 1 0 0 0 0 3 0 1 1 2 0 1 0 2 1 1 1 0 0 1 1 1 0 2 1 0 1 0 0 1 1 1 0 0 1 1 0 0 1 1 1 0 2 0 0 0 1 0 1 0 2 0 1 0 1 0 1 0 0 1 1 1 0 2 1 0 0 2 2 0 5 0 0 1 0 0 1 1 0 2 0 0 1 0 0 0 0 2 0 0 0 1 1 0 1 1 2 1 2 0 1 1 2 0 0 0 3 1 0 0 2 0 2 1 1 0 1 1 0 0 1 0 0 2 0 1 0 0 0 0 3 0 1 1 1 1 1 0 1 1 0 1 0 0 0 2 1 1 1 3 1 0 0 0 1 0 1 1 0 3 1 0 1 0 1 1 1…
3 0 0 1 0 0 1 0 0 0 0 0 0 0 0 1 0 1 0 0 1 3 0 1 0 0 0 1 1 0 2 0 0 2 2 2 1 2 0 0 0 1 0 0 2 1 0 0 0 0 0 1 1 0 0 1 0 0 2 0 2 2 0 1 0 0 1 2 1 0 0 0 0 2 0 0 1 0 2 0 0 0 0 0 0 1 1 0 1 0 0 1 0 1 1 1 0 0 0 1 0 0 0 0 0 0 1 1 0 0 0 1 0 1 0 1 0 0 1 1 0 1 0 0 0 0 2 0 0 1 0 2 0 1 0 1 1 0 0 0 1 0 0 0 1 0 0 0 0 1 0 1 0 2 1 0 2 0 1 0 0 1 1 0 0 0 0 0 1 0 0 1 0 0 0 1 3 0 1 0 0 1 1 2 0 1 0 0 1 0 1 0 1 0 0 0 2 0 2 2…
0 0 3 3 2 1 1 0 2 0 0 0 1 3 0 2 1 0 1 2 3 0 0 0 0 0 1 0 0 1 1 0 2 0 3 0 1 1 1 0 4 2 0 2 0 0 0 0 1 2 0 1 0 2 3 0 2 1 1 0 0 1 1 0 0 1 0 1 0 0 2 2 1 0 1 1 0 1 1 1 2 0 0 0 0 2 1 1 0 1 2 2 0 0 1 0 2 0 1 1 1 2 0 0 2 0 0 0 1 1 0 1 0 1 0 1 0 0 2 2 0 1 0 1 0 0 1 2 0 0 0 1 0 0 0 0 2 1 2 1 1 0 0 1 2 0 1 1 3 0 0 0 2 1 2 0 0 1 2 0 0 2 1 0 0 0 1 0 2 0 1 1 0 1 0 2 1 1 0 1 1 0 0 2 1 0 0 1 1 3 1 1 0 1 0 0 0 0 0 1…
1 1 1 0 0 1 1 0 1 0 0 2 0 0 0 0 0 0 0 1 0 0 0 1 1 1 0 1 1 1 0 1 1 0 0 0 1 2 1 0 1 0 0 0 1 0 0 1 1 1 4 2 1 0 0 1 1 0 1 2 3 0 2 0 0 0 0 0 2 0 2 0 0 0 1 1 0 0 0 0 0 0 1 1 2 0 0 0 0 0 0 2 1 0 1 0 0 0 1 2 0 2 0 1 1 2 2 1 0 0 0 0 0 1 0 0 1 0 1 0 2 0 0 0 0 0 0 1 1 2 1 0 1 2 0 0 0 0 1 0 0 0 0 0 0 2 0 0 0 1 1 1 0 1 2 1 1 1 1 1 1 0 2 0 0 1 1 0 1 1 0 0 2 0 1 1 0 0 0 1 2 1 0 0 2 1 0 1 0 0 0 0 1 2 0 2 0 1 0 1…
0 0 0 1 2 2 0 1 1 0 2 1 0 1 0 1 1 0 1 0 0 0 2 0 1 0 0 0 0 0 0 1 0 1 0 1 1 0 0 0 0 0 2 1 2 0 0 0 0 0 0 0 0 3 1 1 2 0 0 1 0 1 1 0 0 0 0 0 1 0 0 0 2 0 1 1 1 2 2 1 0 1 0 1 0 0 1 0 0 0 2 0 0 0 1 1 0 0 1 0 1 2 1 0 0 0 1 1 0 1 1 1 0 2 0 2 1 1 0 1 0 0 0 0 1 1 1 0 1 0 1 1 0 1 1 0 0 1 0 0 0 0 0 1 0 0 0 2 0 1 0 1 0 0 0 0 0 0 0 0 1 1 0 0 1 0 0 1 0 1 0 1 0 0 0 0 0 2 0 0 0 0 0 1 1 0 0 0 3 0 0 0 1 0 1 1 0 1 0 1…
1 1 0 5 0 0 0 0 1 2 1 0 0 1 0 0 0 0 0 0 1 3 0 0 2 0 0 1 0 1 1 0 0 2 0 1 1 1 2 1 0 1 3 0 0 0 0 0 1 0 1 0 1 1 0 0 1 1 1 0 0 0 0 1 1 1 1 2 1 1 0 0 1 1 3 0 0 1 0 1 0 0 0 1 0 0 1 1 1 0 1 0 2 1 2 2 1 1 1 1 0 0 1 0 1 1 1 1 0 0 0 1 2 0 1 0 1 1 0 1 0 2 0 0 1 0 0 4 0 0 0 0 0 0 0 0 1 2 0 0 1 2 0 2 0 0 0 0 0 0 2 1 1 1 1 2 0 0 0 0 0 1 0 0 0 1 0 0 0 0 0 0 1 2 2 0 1 0 0 1 1 2 1 0 0 0 1 2 0 1 1 0 1 1 0 0 4 0 1 1…
1 1 1 0 1 2 3 1 0 2 1 0 1 0 1 0 0 0 0 1 1 0 0 1 0 0 1 1 1 0 0 3 0 1 1 0 2 2 1 1 1 2 0 0 1 3 3 1 0 1 0 1 0 0 0 0 0 0 0 0 1 0 0 0 1 0 0 0 2 1 0 0 3 0 0 1 0 1 0 0 0 3 0 0 0 1 1 1 1 2 1 0 0 2 1 0 2 0 1 1 0 0 0 1 2 1 1 0 0 0 0 0 1 0 0 0 0 0 1 1 0 2 0 2 0 1 0 2 0 0 2 0 0 1 0 3 2 0 3 1 1 0 0 0 2 1 0 1 2 3 1 0 0 1 0 2 1 2 1 1 1 0 1 0 0 0 2 0 1 0 0 1 1 2 1 1 0 1 0 1 1 0 1 1 1 0 0 0 0 2 0 0 0 0 0 0 0 0 0 0…
0 0 1 0 0 0 0 0 0 0 0 1 0 0 1 0 0 1 0 2 1 2 3 0 1 0 0 0 0 1 1 0 0 0 1 0 0 0 0 1 0 0 0 0 1 1 0 1 1 0 0 0 2 0 1 0 0 1 2 2 2 0 0 0 0 0 0 1 0 0 1 1 1 0 0 2 0 0 0 2 1 1 2 1 0 0 0 0 0 1 1 0 1 1 1 0 2 0 0 0 0 1 1 2 1 1 1 1 1 0 0 0 2 2 1 0 1 1 2 1 1 0 0 0 0 0 0 0 0 0 0 2 2 0 0 2 1 1 3 1 2 0 0 1 0 1 0 1 0 0 0 1 1 0 0 2 2 0 1 0 1 1 0 0 2 0 0 1 1 1 0 0 1 0 0 1 0 0 0 0 2 1 1 0 0 1 0 0 0 1 0 1 0 1 0 0 2 0 2 3…
0 0 3 1 0 0 1 0 0 1 2 1 2 0 0 0 1 2 0 1 0 1 2 2 1 0 0 0 1 1 0 1 1 0 0 2 0 1 0 1 0 1 0 0 1 1 0 0 0 1 0 1 2 0 0 0 1 0 1 0 0 1 1 0 2 0 0 0 0 1 1 0 0 1 0 2 0 0 2 0 0 0 0 2 0 1 2 0 0 0 1 0 0 2 1 0 1 0 1 0 2 0 0 0 1 0 0 1 0 1 0 2 1 1 0 0 2 0 3 2 1 0 1 0 1 0 0 1 0 1 0 0 0 2 0 0 0 0 1 2 0 0 0 0 1 0 0 1 0 0 1 0 0 2 0 1 2 2 1 0 0 1 3 1 2 1 0 0 0 1 0 0 0 0 0 0 0 0 0 0 2 1 2 2 1 1 1 3 0 2 0 0 0 1 1 0 0 1 1 0…
1 0 0 0 1 2 0 1 1 0 2 3 0 1 0 2 0 1 0 2 1 0 1 1 1 2 0 2 0 1 1 0 0 2 0 3 0 0 1 0 2 0 2 1 0 0 0 0 0 0 0 0 0 0 1 2 1 1 0 1 1 3 0 0 1 0 0 0 0 1 0 0 2 1 1 3 0 0 1 1 1 2 3 1 0 0 0 0 0 0 1 0 0 1 0 0 0 0 0 1 0 0 0 2 0 1 0 1 0 0 1 0 0 1 1 0 1 0 2 0 0 1 1 0 0 0 0 1 1 0 1 0 0 0 0 0 0 0 0 0 0 0 0 1 0 0 4 1 1 1 1 0 1 1 0 0 4 1 1 1 0 0 1 0 1 2 3 1 2 0 0 0 0 0 0 0 0 0 1 0 1 0 0 0 0 1 0 0 1 0 0 0 2 0 2 0 0 1 0 1…
0 0 2 0 0 1 1 0 0 1 0 0 0 0 1 2 1 1 0 2 0 1 1 0 0 1 3 0 2 1 0 1 0 1 1 0 0 2 0 0 2 1 0 0 1 0 1 1 0 1 0 0 0 0 0 0 1 1 1 0 1 1 1 1 1 0 1 0 3 0 0 0 0 3 3 1 2 1 1 1 0 1 1 0 1 0 0 0 1 2 0 1 1 1 1 0 1 0 0 1 1 0 1 0 0 1 1 0 1 0 3 1 1 2 0 0 1 0 1 1 0 2 3 0 0 1 0 1 1 0 1 0 2 1 1 1 0 0 0 1 0 0 0 1 0 0 0 0 0 2 1 1 1 2 0 1 0 1 1 1 0 0 0 0 0 1 0 0 0 0 0 1 0 1 1 0 0 0 0 2 2 0 0 1 2 0 0 1 0 2 1 0 0 0 0 0 2 0 0 3…
0 0 0 0 0 1 1 1 1 1 0 2 0 0 0 1 2 0 1 0 0 0 0 1 1 1 1 3 1 1 0 0 1 0 2 0 0 0 1 1 0 2 0 2 3 0 0 2 3 1 0 0 0 0 2 1 0 1 1 0 1 0 1 1 0 0 1 0 1 1 0 1 1 1 0 0 0 0 0 0 0 0 1 0 0 1 0 0 1 0 0 0 0 1 0 0 1 1 2 0 0 0 1 1 1 0 4 0 0 0 0 0 0 0 0 0 0 1 2 2 3 0 0 0 2 0 0 2 1 0 1 0 1 0 0 0 1 1 0 0 1 1 1 0 1 0 0 0 0 0 0 0 2 1 0 1 1 0 1 1 0 0 2 0 0 1 1 1 0 0 1 0 0 0 1 0 1 0 1 1 1 1 0 1 1 0 0 1 0 1 1 1 1 2 1 0 0 0 1 0…
1 3 0 1 2 1 1 0 0 1 3 2 1 0 0 0 0 1 0 1 1 1 0 1 2 1 0 1 1 0 0 1 0 0 0 0 0 0 0 0 1 2 1 0 0 0 0 0 1 0 0 1 2 1 1 0 1 0 0 0 2 1 1 1 1 0 1 0 0 1 0 1 0 1 1 0 0 2 0 0 1 0 0 0 0 0 1 0 1 0 1 0 1 0 1 0 0 2 1 0 1 0 1 1 1 1 1 1 0 0 1 0 1 2 1 0 2 0 2 1 2 1 1 1 1 0 2 0 1 0 0 1 1 0 0 0 0 0 1 1 0 0 0 1 0 2 1 1 2 1 1 0 2 0 3 0 2 1 0 2 0 0 0 1 0 0 1 0 0 0 0 1 1 0 1 2 1 0 1 2 0 0 0 0 2 0 0 0 1 1 0 0 0 0 1 0 2 0 1 0…
0 0 1 0 1 1 0 0 1 1 0 0 0 2 0 0 1 3 1 1 1 2 1 1 2 0 1 0 1 2 1 0 0 0 1 0 0 0 1 0 0 0 1 0 0 1 1 1 1 1 2 0 0 1 1 1 0 0 0 1 2 1 0 4 1 1 0 1 0 1 1 0 0 0 1 1 1 0 2 0 1 0 0 2 0 1 2 2 0 0 0 0 2 1 2 1 0 3 0 1 1 1 2 0 1 0 0 0 0 0 2 2 0 1 0 3 1 1 0 1 0 0 0 0 1 1 1 0 1 0 0 0 0 0 1 0 1 0 3 1 0 0 0 1 1 0 0 0 0 2 0 2 0 1 0 0 1 0 1 1 2 0 1 1 1 0 1 0 3 0 1 0 0 0 2 3 1 2 0 1 2 0 0 0 1 0 1 0 1 0 0 2 1 1 0 0 1 0 1 2…
1 1 0 0 2 1 4 0 1 0 0 0 0 0 1 0 2 1 1 1 0 0 1 2 1 1 0 0 0 0 2 1 1 1 1 2 0 1 0 0 1 0 0 0 2 1 0 0 1 1 3 1 0 0 1 0 0 2 0 0 1 1 0 0 0 0 0 0 0 0 0 1 1 1 1 0 2 1 0 1 1 3 1 1 0 0 2 0 0 2 0 2 0 0 0 0 1 2 3 0 0 1 1 0 0 0 2 1 0 1 1 1 0 0 1 1 1 1 2 1 1 2 1 1 0 0 1 0 0 0 0 1 1 0 1 0 2 0 0 0 1 0 0 1 3 0 0 0 2 2 0 1 0 1 1 1 0 1 0 0 0 0 1 1 1 0 1 2 0 2 1 0 0 2 1 1 1 2 0 3 2 1 2 2 1 1 0 0 0 0 0 1 0 0 1 2 0 3 0 0…
2 1 1 0 0 1 1 4 1 1 1 2 2 2 1 1 1 2 0 1 0 1 1 0 0 1 0 0 0 1 0 0 0 0 0 1 0 2 0 1 1 0 0 0 1 0 0 2 0 1 2 0 0 0 2 0 0 0 2 1 0 2 0 0 0 2 0 0 0 1 2 0 0 1 1 0 1 0 0 0 1 0 0 0 1 0 0 1 0 0 0 0 1 0 1 0 0 2 2 1 1 0 0 0 1 0 0 1 0 0 1 2 0 1 1 1 0 0 0 0 1 1 2 2 0 2 0 0 0 0 1 0 1 0 1 1 0 1 1 0 0 0 1 0 0 1 1 1 2 2 0 2 1 1 0 1 1 2 0 0 0 1 0 2 2 0 2 2 0 0 1 3 1 0 0 1 0 1 0 0 1 0 1 1 1 1 1 1 1 2 1 0 2 0 2 1 0 0 0 0…
0 0 2 0 0 2 1 0 0 2 1 0 1 1 1 0 2 0 1 0 1 0 0 1 3 1 1 2 0 0 2 0 2 0 1 0 3 0 0 0 0 3 1 1 1 0 0 0 1 1 1 1 1 0 0 0 1 2 0 2 0 0 0 0 0 0 1 2 1 0 0 4 0 1 1 0 0 0 1 0 0 0 0 0 0 0 0 1 1 1 0 1 0 0 1 0 0 1 0 0 1 2 0 0 1 0 1 3 0 0 0 1 0 0 0 1 1 0 1 0 1 2 0 1 0 2 3 0 2 0 0 0 0 1 1 1 0 1 0 1 0 1 0 0 0 1 0 0 2 2 0 1 0 2 0 1 2 1 2 1 0 1 0 0 0 0 1 0 0 1 1 0 1 1 1 0 1 0 0 0 1 0 0 2 1 1 0 3 0 1 0 0 0 1 0 2 0 0 0 1…
1 0 0 0 0 0 1 1 0 0 1 1 1 1 0 1 1 0 0 1 1 1 2 0 2 1 0 0 1 1 0 0 0 1 1 1 2 0 1 0 0 1 2 0 2 0 2 0 1 1 0 0 0 0 0 1 1 1 0 0 0 0 1 0 0 1 2 1 0 1 0 1 2 0 2 1 0 1 0 1 0 1 0 0 0 0 0 0 0 1 0 1 0 1 0 0 0 1 0 1 0 0 0 1 1 0 2 0 1 3 1 1 0 0 1 2 0 1 1 0 1 0 0 1 1 0 1 1 0 0 1 1 0 0 0 1 1 0 0 1 0 0 2 2 0 0 1 2 1 1 0 1 0 0 0 1 1 0 1 3 0 0 2 2 2 0 2 0 0 1 1 0 2 0 2 0 1 1 1 1 0 0 0 0 1 2 1 2 1 2 1 1 3 0 2 0 2 0 0 1…
0 0 1 0 2 1 1 0 1 1 0 0 0 1 0 2 1 1 1 0 0 0 1 0 0 0 5 0 0 0 1 2 1 0 0 1 1 0 0 2 0 1 0 0 1 0 1 3 1 0 0 2 0 1 0 1 1 0 0 0 0 0 0 0 2 0 0 1 1 0 1 2 1 4 1 0 0 0 0 0 0 0 0 0 0 0 0 1 0 0 1 0 0 0 0 2 1 0 0 0 1 0 0 2 0 0 0 1 1 1 0 1 0 0 0 2 0 1 1 1 0 0 0 0 0 0 0 3 4 1 1 0 2 0 0 1 0 0 0 0 1 0 0 1 0 0 0 0 1 1 2 3 0 2 0 0 0 1 0 0 0 2 1 0 1 1 0 0 2 1 1 1 0 0 2 0 2 0 1 0 1 0 0 1 0 1 1 0 3 1 1 1 2 2 2 1 0 2 1 1…
0 1 0 1 0 1 0 0 1 1 2 0 0 0 0 0 2 0 0 1 0 0 1 0 3 1 0 0 0 0 0 0 0 0 1 0 3 0 1 1 1 0 0 1 0 0 0 2 0 0 1 0 1 0 1 2 0 0 2 2 0 0 0 0 0 1 1 0 0 0 1 0 1 2 2 0 0 1 0 2 0 0 0 1 2 2 1 1 0 0 1 0 1 0 2 2 0 1 0 0 1 2 1 0 0 1 2 0 1 0 0 0 3 0 1 0 1 0 1 0 0 0 0 0 0 2 0 0 0 1 0 0 0 0 0 0 1 0 0 0 1 1 0 1 1 2 1 1 0 1 0 1 0 1 1 1 1 1 0 1 1 1 2 2 0 2 0 1 0 0 0 0 0 0 2 1 1 1 1 1 1 0 0 2 0 1 1 1 0 1 4 3 1 0 0 0 1 1 1 0…
0 0 1 0 0 1 0 0 0 1 1 1 1 0 0 1 1 1 2 1 0 0 1 0 1 2 0 0 0 0 0 2 0 1 2 2 0 3 4 0 0 2 1 2 0 1 0 1 2 1 0 0 0 2 3 0 1 0 0 1 0 1 1 0 0 1 2 0 1 1 0 1 1 0 1 1 0 1 1 1 1 1 1 1 2 0 0 1 0 1 3 0 0 2 0 0 1 0 2 2 0 0 0 1 0 2 1 0 0 1 3 0 0 2 0 0 0 1 0 0 1 0 1 0 0 0 0 2 0 0 0 0 0 0 0 0 2 1 0 0 1 0 0 1 1 1 1 0 1 0 2 1 0 1 1 0 2 0 0 0 0 0 1 0 1 0 1 1 0 2 0 0 1 0 0 0 0 0 0 0 0 1 2 2 2 1 2 2 1 1 0 1 2 0 0 0 0 0 2 0…
2 2 0 1 1 0 0 0 0 0 0 1 0 0 0 0 0 1 1 0 1 1 0 1 2 2 1 0 1 0 0 1 0 1 0 1 1 1 0 0 1 1 0 1 1 0 1 2 1 0 0 1 1 1 2 2 1 0 0 1 0 1 0 0 0 1 0 0 0 2 1 1 0 1 1 2 0 1 0 0 0 1 0 1 1 1 0 1 0 1 0 1 0 0 2 0 2 0 1 0 2 1 1 0 1 0 2 0 1 0 0 1 0 2 1 0 0 0 0 1 0 2 0 1 0 0 0 2 0 2 1 2 3 1 0 2 0 1 0 1 2 0 2 1 0 0 2 1 0 1 0 0 2 1 0 1 0 0 0 1 0 0 1 1 0 0 1 1 0 0 0 1 1 0 1 0 0 0 1 0 0 0 0 0 3 0 2 3 0 1 0 1 1 1 2 1 0 0 2 3…
1 0 0 1 2 0 1 1 1 1 1 2 1 3 0 0 1 3 1 0 1 0 1 0 1 4 1 2 0 1 1 1 1 0 1 0 0 0 0 2 2 0 2 0 1 1 0 0 0 0 2 0 0 0 2 0 0 0 1 0 1 0 2 0 1 1 0 0 0 1 2 0 2 1 0 0 0 1 1 0 2 0 2 2 0 2 0 2 0 1 1 0 3 1 0 0 2 1 0 0 0 1 0 3 0 1 0 0 2 2 0 0 0 0 1 1 1 1 3 0 1 1 2 1 0 1 0 1 1 0 0 1 0 2 0 0 1 2 1 0 2 0 0 1 0 1 1 0 1 0 0 1 0 1 0 1 0 1 2 2 0 1 0 0 2 0 0 0 4 1 1 2 1 1 0 0 0 0 1 0 1 1 2 1 1 2 0 1 1 1 1 2 0 1 3 1 0 1 3 2…
0 1 0 0 1 0 0 3 1 1 0 0 0 1 0 0 0 0 2 0 0 2 1 0 2 0 2 0 0 0 0 0 1 3 0 0 0 1 0 0 2 0 1 0 0 0 2 1 1 0 0 0 1 0 0 0 1 0 1 0 0 0 1 0 3 2 0 0 3 3 0 1 1 1 0 0 2 0 3 0 0 1 0 0 2 0 0 1 1 3 0 1 1 0 0 0 1 1 2 1 0 1 0 0 2 0 1 3 1 1 1 1 1 1 1 0 0 0 2 0 0 1 1 1 2 0 0 0 0 0 0 0 0 1 0 2 0 1 0 1 2 1 0 1 1 1 2 0 1 0 3 0 2 1 1 1 0 0 2 1 2 0 0 1 0 2 1 0 0 1 0 1 2 2 1 0 0 1 1 0 1 0 1 1 3 0 0 2 1 0 0 1 0 1 2 2 1 0 0 2…
0 1 2 1 1 0 0 0 1 0 2 1 0 0 1 1 2 3 1 0 1 1 1 1 0 0 1 2 0 2 1 1 1 0 0 0 0 0 0 1 0 0 2 1 1 2 1 0 1 1 1 0 0 1 0 0 1 0 0 1 2 0 0 1 1 2 1 3 1 2 1 1 0 2 1 1 3 1 1 0 2 0 1 1 0 1 2 4 2 1 0 2 0 2 1 0 2 1 0 0 1 0 0 1 1 0 1 1 3 2 1 1 1 1 1 2 2 0 3 0 2 1 0 1 1 1 0 1 0 1 0 1 2 0 1 0 1 1 1 1 2 1 1 0 1 0 1 0 0 1 0 0 0 0 0 2 0 0 0 1 0 1 0 1 0 0 0 1 1 1 0 0 0 0 2 1 1 1 0 1 2 1 2 2 1 0 0 1 1 1 0 2 1 0 0 0 2 0 3 0…
3 1 0 0 1 1 0 0 0 1 1 0 2 1 0 2 0 1 3 0 0 1 1 0 0 3 1 0 1 3 2 2 3 0 1 1 1 1 1 0 1 1 2 2 3 0 1 0 0 0 1 2 2 1 2 0 2 2 0 1 1 0 1 0 0 0 2 3 2 1 0 1 2 0 1 1 0 0 2 0 0 0 1 1 0 2 2 1 1 0 3 3 0 1 0 0 2 0 1 0 0 4 1 0 2 2 1 0 0 0 1 2 4 0 0 2 0 0 0 0 0 1 1 2 0 1 1 2 2 2 1 1 2 1 0 1 2 0 1 1 3 0 0 1 1 1 1 1 0 1 0 0 0 2 0 0 1 1 0 0 1 0 2 0 0 0 0 1 1 2 0 0 1 2 0 1 0 1 0 2 1 0 0 0 0 3 1 4 1 0 0 0 1 0 1 3 1 2 0 0…
0 2 0 0 0 1 1 0 0 2 1 2 0 0 1 1 2 0 0 1 0 1 1 1 1 1 0 2 0 0 1 2 0 0 0 0 0 0 0 1 0 0 2 3 0 0 2 0 0 3 0 1 0 2 3 1 2 2 0 0 1 0 0 0 2 0 0 0 1 0 1 0 0 0 2 1 0 3 0 2 0 3 0 1 0 0 1 0 1 0 0 4 1 1 2 1 1 1 2 0 1 1 0 0 4 2 0 0 1 1 3 0 1 1 1 1 2 0 1 1 1 0 1 0 0 2 0 4 0 0 1 1 0 0 3 1 0 0 0 0 3 2 1 1 0 0 1 2 0 0 1 1 2 1 2 2 0 0 1 1 0 1 0 0 1 1 0 1 1 0 0 1 0 0 2 3 1 0 0 2 0 1 0 0 0 3 2 0 1 1 2 0 0 0 1 2 0 0 2 1…
1 1 2 0 0 0 1 0 0 0 1 1 1 0 1 1 0 1 3 1 0 3 0 2 2 1 0 1 2 1 2 1 3 2 0 0 3 0 1 0 1 2 0 1 0 0 2 0 1 0 0 0 1 1 2 1 1 0 3 0 1 0 2 1 0 1 2 1 1 1 3 1 1 1 0 3 0 0 0 0 0 3 1 0 0 0 1 5 0 1 1 0 1 1 2 1 0 1 1 1 1 0 1 1 0 1 2 2 0 1 1 0 1 1 2 1 2 3 2 1 0 1 1 4 1 1 0 2 0 2 0 1 0 1 0 0 0 0 0 0 1 1 3 2 1 2 0 0 0 2 0 0 2 3 2 0 1 0 1 2 2 0 1 0 1 3 0 1 0 0 0 0 0 0 0 1 0 1 0 0 2 0 0 0 0 1 0 0 1 1 1 0 0 1 1 1 0 2 1 0…
0 3 0 1 0 1 1 1 0 3 0 1 1 1 0 1 3 1 1 1 0 3 1 0 1 0 1 2 2 2 2 2 2 3 0 2 1 2 1 0 1 0 0 4 0 2 0 0 0 0 0 1 0 0 2 1 1 1 2 2 2 1 0 0 0 0 0 1 2 0 0 1 1 3 0 2 0 3 2 1 0 0 0 0 0 0 0 0 0 0 2 1 1 0 1 2 2 0 1 1 0 1 3 0 0 1 2 2 0 1 1 2 0 0 0 2 1 3 0 1 0 0 0 4 1 1 1 1 2 0 0 0 0 4 1 2 0 0 2 2 2 1 2 0 2 1 1 2 0 3 4 1 0 1 1 1 0 1 1 2 1 2 0 1 1 0 1 0 0 0 3 1 0 1 0 0 4 1 1 0 0 0 1 1 1 2 2 2 3 0 1 3 2 1 1 0 0 1 1 0…
0 0 2 1 0 1 0 0 1 2 5 0 2 1 2 1 0 2 2 0 0 0 0 3 2 0 2 1 0 0 0 0 0 0 0 3 0 2 1 1 1 2 0 2 1 1 3 0 0 4 2 2 0 0 1 0 1 2 4 1 1 0 2 0 0 1 0 1 0 1 1 0 0 3 1 3 1 1 0 0 2 0 0 0 0 2 0 1 0 1 3 1 1 0 0 0 5 0 0 0 1 4 0 0 1 1 1 1 1 3 0 0 1 2 4 0 1 1 1 1 0 0 0 1 0 1 0 0 0 2 0 0 3 0 0 0 1 3 2 0 0 2 1 0 2 1 2 0 0 0 2 1 1 1 3 2 0 1 0 0 0 0 1 3 2 1 2 2 2 2 0 3 4 2 1 4 3 0 1 1 2 2 2 0 2 1 1 1 0 2 0 2 3 1 2 0 0 1 3 1…
4 1 0 1 1 0 1 2 1 0 1 1 1 1 1 1 0 5 1 2 0 1 0 1 2 0 0 0 3 1 0 0 0 2 0 0 0 0 3 2 1 2 0 0 5 1 1 1 2 1 1 2 1 1 1 0 2 4 4 0 2 2 0 1 0 2 0 1 3 0 1 0 2 3 3 3 0 1 0 2 1 2 1 1 2 0 2 2 1 0 1 2 0 2 1 1 0 1 1 2 3 0 1 3 0 1 0 2 1 2 0 0 0 3 1 2 0 0 1 2 2 3 1 1 2 1 2 2 3 0 1 3 2 1 0 3 0 0 0 3 0 3 1 0 3 2 1 1 1 1 1 0 0 1 1 0 2 3 1 0 1 1 1 0 3 5 2 2 0 1 1 1 2 2 2 1 0 0 0 1 2 0 0 5 1 3 0 1 1 0 1 4 1 2 2 1 0 2 1 1…
4 1 4 0 1 3 3 0 2 0 1 3 0 2 0 2 2 3 3 0 0 1 0 0 0 0 2 0 2 2 0 3 1 0 0 0 0 0 4 1 1 2 3 0 0 1 1 4 1 0 0 1 2 2 1 2 0 2 0 1 0 2 1 1 1 0 1 0 1 1 3 0 1 1 0 1 2 0 0 0 0 2 2 1 0 2 2 3 3 0 4 1 0 1 0 1 1 2 0 2 0 1 0 4 1 0 1 1 5 1 1 1 1 1 2 3 1 2 2 0 2 1 0 1 3 2 0 1 1 2 0 0 0 0 1 0 1 2 1 2 1 1 1 0 2 1 0 0 1 2 2 0 1 0 0 1 0 1 0 2 2 1 0 1 1 2 0 1 2 1 3 0 3 0 2 0 0 2 1 1 3 1 2 4 1 0 1 5 0 1 1 0 0 2 3 2 4 1 0 1…
3 1 1 1 1 1 1 1 1 1 0 0 1 1 4 0 2 0 3 0 2 0 1 1 1 3 2 2 0 2 0 4 1 3 2 1 2 1 1 0 3 2 2 2 2 0 0 4 3 2 2 2 0 1 2 2 1 0 0 0 3 2 3 1 1 0 1 1 2 3 3 1 1 2 0 1 1 2 1 1 1 2 1 1 3 1 0 0 1 5 1 4 1 0 2 1 1 1 1 0 0 2 1 1 4 0 1 0 0 0 1 0 0 2 1 4 1 1 1 1 2 0 1 4 3 1 0 2 0 1 2 1 3 0 3 1 1 5 1 0 2 0 2 0 3 2 3 3 1 3 0 0 0 1 2 2 3 0 1 0 2 3 2 2 4 1 3 5 1 2 5 1 0 0 3 3 0 1 1 2 1 3 0 1 1 1 2 2 1 2 0 2 1 0 2 1 1 0 7 2…
2 0 1 1 2 1 0 3 2 2 0 0 1 1 1 1 1 0 3 1 1 3 2 0 4 1 6 0 3 3 1 0 1 2 3 1 1 5 0 1 3 1 2 1 1 0 1 0 2 4 1 3 1 2 0 1 1 0 1 0 0 1 0 3 1 1 2 0 6 0 1 3 0 5 1 2 2 0 4 2 1 1 2 1 3 2 2 2 3 2 1 0 2 0 0 1 0 1 1 0 0 2 2 2 2 1 1 1 3 1 2 3 1 4 3 5 1 1 1 3 2 0 2 3 0 3 2 3 2 0 2 2 1 0 1 2 1 1 0 1 1 2 2 5 2 0 2 2 0 0 1 2 0 1 0 1 0 0 2 0 0 0 1 2 2 5 0 1 1 1 2 2 0 0 2 0 0 0 2 4 1 2 1 0 0 1 3 2 1 1 1 4 3 1 0 2 1 1 0 1…
1 1 5 2 1 2 0 1 1 0 2 1 1 0 1 0 3 1 3 2 3 1 4 2 2 3 0 1 5 1 1 2 1 1 1 3 2 2 5 3 0 3 1 1 0 1 3 0 2 2 0 2 1 3 1 0 2 1 3 2 1 0 3 2 0 2 1 2 3 1 0 0 0 4 0 0 2 1 1 1 0 3 0 2 1 1 0 0 0 0 3 2 2 2 5 1 3 2 1 2 0 0 2 0 3 1 1 1 3 1 1 0 1 2 1 3 2 3 1 2 3 1 2 3 4 4 5 1 4 7 0 0 1 2 2 0 2 0 0 0 1 1 2 1 0 1 1 2 0 0 2 1 2 2 3 4 2 0 0 2 2 0 0 2 3 4 0 1 3 3 1 1 2 1 3 1 1 2 0 1 3 3 0 0 2 1 1 2 2 2 1 0 1 4 2 2 1 2 1 1…
1 0 1 1 3 1 3 0 1 0 1 5 0 2 6 0 8 1 3 0 0 1 0 6 1 3 2 1 0 2 1 2 0 3 4 2 3 0 2 5 4 7 1 1 1 1 2 1 1 1 5 2 2 1 0 2 2 1 0 3 3 1 0 1 2 2 1 3 2 0 3 1 2 0 1 3 1 1 6 3 0 2 0 2 5 1 3 0 1 0 2 1 1 1 1 4 3 2 1 5 2 2 0 4 1 1 1 0 3 3 0 1 0 1 1 3 2 1 4 2 0 0 1 1 4 0 0 2 2 0 0 0 2 2 2 3 1 1 2 2 3 0 3 3 2 3 0 0 1 2 1 2 3 3 1 1 0 1 0 0 0 2 0 0 4 2 5 3 0 3 2 1 3 2 0 2 2 2 1 1 2 3 1 2 3 5 2 1 1 0 1 2 3 0 3 3 4 3 3 2…
Left_RedChannel
Kymograph R-channel ASCII Matrix file
X Amplitude: 67.9784448 s
Y Amplitude: 25.5 um
Z Amplitude: 110 a.u.
11 88 91 72 84 73 76 84 74 71 89 75 83 81 83 76 79 70 64 73 74 71 72 85 63 64 73 67 70 71 77 69 65 63 83 58 75 82 72 82 59 100 65 73 74 62 59 73 78 81 74 80 82 66 79 74 62 78 76 66 62 63 67 65 72 61 66 65 62 68 68 70 66 79 78 58 66 77 73 71 76 62 76 80 60 72 65 48 69 70 70 61 62 77 50 60 82 64 63 63 74 61 67 64 65 67 72 66 59 72 72 76 63 57 56 78 68 53 56 53 53 65 62 68 65 53 70 84 70 54 68 51 61…
16 77 62 72 60 77 64 76 82 81 70 82 80 79 61 67 97 73 80 66 55 75 70 75 77 58 71 80 70 70 71 64 81 73 62 67 68 71 76 78 62 58 82 68 69 73 68 66 73 56 67 77 85 75 53 67 83 69 55 60 75 67 59 73 64 68 70 73 64 69 58 57 77 72 65 62 65 63 48 63 70 75 64 62 67 67 68 63 75 80 59 65 58 67 60 62 63 69 60 54 71 75 60 59 63 70 52 71 64 74 60 69 72 69 62 72 50 65 62 58 58 58 63 58 55 58 69 64 58 50 54 63 72 …
30 80 73 72 77 64 79 57 82 69 82 61 66 68 77 75 67 72 67 57 60 60 80 73 59 75 74 68 54 66 74 78 60 58 68 65 65 72 62 59 79 66 61 65 76 77 80 78 62 76 80 91 79 66 69 71 77 73 54 55 74 70 63 61 58 69 70 67 71 52 67 67 69 64 74 65 73 54 71 65 62 65 76 72 88 64 59 55 78 72 47 64 65 61 41 63 71 91 64 69 63 55 58 50 74 69 68 50 54 62 57 61 56 60 67 59 47 73 68 61 67 66 58 64 55 61 56 61 75 69 65 57 48 …
54 66 89 80 72 75 78 76 75 77 80 76 84 65 81 66 63 73 78 61 66 71 69 75 62 71 69 67 78 60 66 70 66 73 70 75 65 68 62 71 61 78 61 56 61 76 82 68 71 82 74 78 70 65 69 68 81 71 72 63 70 67 72 68 58 73 59 56 60 63 75 55 61 57 67 67 63 66 53 68 75 77 68 48 65 77 52 76 52 68 68 55 62 60 47 83 57 60 50 67 65 62 57 68 64 65 50 63 53 67 65 48 66 68 82 62 55 56 46 54 66 77 60 67 59 53 70 52 64 66 62 56 67 …
82 80 62 76 81 62 75 56 70 62 72 61 52 77 67 74 73 71 76 61 71 71 58 80 78 65 59 67 72 61 62 72 68 66 75 76 56 49 66 63 66 67 87 80 57 63 65 65 69 61 56 58 63 66 55 78 65 63 77 39 69 81 64 46 51 63 63 69 63 51 64 49 61 66 54 56 68 71 66 63 87 64 66 59 57 68 56 47 68 49 58 57 50 77 54 65 55 45 71 63 60 61 62 66 62 59 65 42 68 62 55 64 47 60 64 71 61 53 56 58 52 52 57 55 54 53 51 56 67 63 53 71 65 …
80 64 60 70 52 69 56 66 60 69 67 59 60 58 46 55 80 59 62 69 61 56 60 51 64 61 64 59 53 47 63 52 59 64 60 65 62 63 49 55 73 72 60 75 57 61 50 60 61 54 53 72 62 63 60 77 60 65 53 50 63 68 68 61 66 61 61 50 44 54 48 51 54 43 60 66 52 50 55 53 65 53 61 60 57 67 65 52 50 61 56 54 49 58 63 54 40 58 64 55 57 66 57 70 49 63 49 42 47 53 53 65 61 53 51 35 71 49 59 62 51 57 51 54 61 48 61 45 59 48 51 50 42 …
87 70 48 66 61 63 59 71 48 56 70 58 63 60 64 56 55 52 50 46 59 63 47 52 54 54 56 56 53 55 62 52 59 51 62 57 63 51 41 56 58 48 47 57 58 63 59 54 55 55 50 52 56 60 58 56 59 66 48 53 52 55 56 46 44 62 63 39 58 51 57 54 57 60 50 52 64 51 63 62 64 51 58 68 52 54 64 50 50 65 51 52 45 57 57 47 57 41 46 42 63 49 33 53 59 53 60 51 52 55 46 39 41 50 56 59 47 53 42 57 48 44 52 50 47 63 47 43 47 38 56 59 56 …
68 45 49 65 47 49 70 58 61 69 51 44 62 39 49 60 63 46 55 55 47 59 55 58 56 56 46 51 51 55 49 44 62 52 53 49 55 53 41 48 58 67 63 57 60 62 63 50 51 60 52 45 46 52 54 52 52 63 42 64 42 48 44 37 53 61 40 55 46 47 43 58 40 38 45 56 58 40 60 56 56 64 57 65 42 56 54 60 53 62 49 40 68 52 45 52 57 64 49 48 63 46 37 48 51 39 41 53 55 36 49 50 47 57 61 55 41 57 38 35 49 46 45 41 53 37 50 51 47 47 52 40 52 …
46 44 50 57 56 51 46 72 64 56 53 61 46 41 62 57 57 58 55 55 58 57 51 64 51 43 62 70 57 75 50 39 47 58 54 42 50 66 61 40 56 44 43 49 53 54 50 54 63 51 53 43 43 51 45 55 53 53 48 47 47 50 47 58 48 56 48 46 56 45 42 58 40 59 59 52 55 39 62 54 56 54 61 42 61 58 40 48 49 55 41 36 56 40 57 44 49 48 48 45 48 53 40 59 51 31 49 48 44 33 38 47 51 46 49 42 46 36 54 47 44 37 45 50 43 47 55 50 46 47 48 61 49 …
52 44 50 48 39 62 45 55 50 41 43 52 56 36 48 46 46 42 48 58 52 40 49 54 50 57 50 41 48 44 43 57 52 38 47 49 44 64 55 53 59 41 46 59 46 48 45 42 57 38 48 38 56 57 42 61 45 57 39 38 47 54 44 62 46 41 44 42 44 47 53 57 39 44 45 48 45 38 55 35 40 35 49 47 39 39 50 50 45 37 47 42 41 46 52 54 45 50 46 43 39 51 59 44 41 39 55 49 54 53 33 45 44 47 48 38 43 52 37 31 50 50 50 58 58 50 40 48 36 48 41 51 47 …
55 40 52 47 45 45 42 47 45 47 45 52 49 46 37 40 43 40 56 49 52 45 44 51 40 34 49 39 43 37 49 33 44 55 48 54 54 34 46 41 44 39 39 60 36 48 51 46 47 42 37 49 49 48 49 52 44 38 48 49 39 43 42 39 27 42 43 40 49 45 48 28 38 44 46 43 41 49 46 42 50 46 41 38 53 44 41 41 30 53 45 37 47 49 45 45 45 39 45 33 36 50 39 30 53 48 50 44 48 39 46 34 45 36 36 40 54 40 52 44 34 34 51 28 44 50 44 45 39 39 45 49 60 …
52 45 35 48 47 47 55 44 47 40 39 35 51 46 36 45 36 40 43 38 38 39 37 45 34 36 47 33 28 53 40 42 42 45 36 27 41 38 29 41 42 33 33 49 31 34 34 36 40 43 48 47 46 42 39 47 40 41 33 44 55 31 41 38 32 37 48 39 38 39 38 44 40 42 30 41 42 26 46 26 47 44 51 46 33 41 43 37 39 38 49 48 39 30 26 44 45 32 46 41 36 28 41 41 33 50 40 35 50 42 35 48 26 50 36 41 33 35 35 46 38 42 31 33 38 44 39 41 38 42 38 29 44 …
36 50 31 36 34 47 53 44 34 43 29 37 33 35 29 43 40 45 40 44 40 49 43 28 38 35 38 49 37 42 33 38 25 36 22 42 52 31 38 36 39 39 46 30 40 39 35 31 35 38 32 30 41 35 55 50 41 46 39 31 34 34 36 43 45 33 26 37 31 31 30 43 41 40 37 33 30 40 39 34 42 27 38 39 32 52 39 24 39 47 28 25 22 37 30 41 35 32 30 29 43 39 31 48 40 33 36 27 30 37 44 31 37 41 26 40 31 31 46 28 41 35 47 36 34 34 26 37 25 43 34 42 32 …
31 42 39 50 45 36 31 34 35 40 34 42 34 38 39 23 25 33 35 30 38 35 46 30 43 36 35 29 32 30 31 44 39 37 36 34 35 38 32 39 32 28 37 32 29 29 47 46 37 31 39 42 31 52 32 41 41 24 41 33 39 45 32 35 45 41 37 30 28 39 46 29 46 38 35 30 36 44 36 36 32 37 50 38 42 32 39 26 30 43 31 26 37 22 24 26 45 31 30 27 21 31 35 31 35 25 33 40 36 29 36 44 35 28 31 30 35 30 35 36 38 36 30 29 30 37 29 35 38 35 39 29 34 …
44 38 39 34 31 19 37 33 27 31 25 38 27 40 31 34 27 31 25 37 34 33 33 32 25 25 35 27 32 27 35 40 28 41 25 40 43 26 39 34 33 30 37 23 35 31 50 27 30 42 35 33 38 28 33 30 37 26 43 21 27 23 32 27 31 30 28 29 26 27 24 32 32 30 20 24 29 29 27 20 34 26 33 30 26 31 43 32 25 24 22 33 32 28 32 29 29 34 23 22 29 32 27 38 28 38 35 29 33 33 31 29 33 32 33 27 35 30 28 40 25 35 31 21 36 34 22 34 44 44 35 31 30 …
38 42 29 41 22 47 25 26 30 29 29 28 27 35 30 37 30 25 22 24 31 28 35 24 18 22 29 26 27 27 22 29 33 24 31 36 34 25 37 29 30 33 29 26 26 23 16 33 30 27 26 18 29 26 24 26 15 26 37 39 15 22 31 23 26 29 26 41 16 24 33 37 21 23 21 27 34 22 37 24 30 28 20 24 25 29 35 29 23 28 20 18 24 24 25 26 25 25 29 24 35 29 31 23 25 27 32 27 18 28 30 32 35 30 20 25 31 24 27 30 30 30 23 26 30 32 29 24 24 22 28 31 29 …
30 23 29 26 33 25 30 31 26 31 25 19 27 23 21 23 33 29 22 28 27 30 29 26 29 26 18 28 31 23 25 25 23 30 33 26 27 32 37 21 19 19 28 25 26 26 29 28 33 30 20 15 21 24 27 26 25 26 31 24 24 20 23 25 19 26 31 24 32 25 37 37 29 31 25 21 23 24 37 32 26 30 21 35 30 21 36 17 23 28 24 17 32 30 26 28 28 29 24 24 25 21 26 19 22 28 35 21 15 30 28 26 26 33 20 27 29 34 13 29 26 25 23 16 30 29 18 23 23 26 23 25 29 …
30 26 33 31 31 23 25 27 31 20 28 41 30 24 21 25 25 29 26 36 32 36 22 26 34 32 27 28 25 30 28 19 30 29 26 25 24 31 21 31 22 32 27 32 28 22 20 27 36 31 37 22 26 20 30 25 22 24 29 25 20 32 25 27 25 23 28 28 29 21 17 22 20 30 14 23 38 22 31 28 29 27 23 22 27 36 26 23 19 17 37 22 23 27 24 20 24 29 25 14 26 23 30 28 33 24 24 29 28 22 21 17 17 24 21 22 16 22 25 25 32 23 13 22 19 21 26 14 22 20 21 28 22 …
28 24 24 25 28 26 34 27 17 21 23 31 21 22 29 17 22 21 21 21 25 17 22 16 17 27 25 24 16 23 20 22 20 22 22 24 25 14 26 21 24 23 24 28 27 26 21 19 26 23 25 25 18 27 24 22 21 19 24 21 23 26 26 24 13 24 16 32 16 22 15 23 17 16 16 23 29 20 25 27 14 25 21 21 25 24 30 23 22 21 19 25 22 16 27 17 28 19 25 19 21 23 23 27 19 20 21 31 21 18 31 16 23 23 18 29 24 25 20 16 16 30 18 26 20 26 16 17 23 21 21 27 30 …
23 21 26 24 27 23 32 19 23 24 16 21 22 22 17 21 11 17 20 28 17 26 26 24 16 29 24 24 23 22 26 31 16 24 26 20 24 30 26 24 22 22 22 24 21 22 22 18 32 16 23 24 26 23 23 26 21 14 18 27 24 13 26 12 23 20 16 18 19 20 20 18 12 24 20 18 31 27 23 14 12 24 26 19 32 14 19 17 18 24 25 9 22 17 18 21 24 16 15 15 17 18 16 24 15 26 29 17 23 12 21 22 16 25 20 24 19 12 15 21 20 18 21 19 27 20 18 21 22 26 19 27 21 1…
19 20 18 23 17 15 19 25 24 23 22 9 22 34 23 25 13 21 18 24 17 18 8 27 16 30 22 18 18 19 22 17 24 18 23 29 30 20 21 23 13 18 26 29 19 24 25 23 19 23 18 18 25 21 17 12 20 22 10 22 13 14 19 28 19 12 24 13 26 15 17 15 13 15 13 19 25 21 23 8 22 21 17 17 24 13 31 18 17 14 17 20 23 21 22 21 14 16 19 17 16 12 17 16 26 24 18 14 22 22 17 16 27 8 18 18 12 25 17 16 13 18 29 18 22 22 11 22 15 21 27 20 13 13 2…
21 20 22 13 17 22 27 25 19 18 15 18 22 19 14 18 20 22 17 17 18 19 16 12 25 19 18 5 21 21 14 16 18 16 15 18 23 13 22 25 22 20 20 23 20 15 17 20 20 28 25 16 14 18 14 20 21 20 15 29 26 23 21 16 22 29 22 15 19 17 14 22 11 12 19 18 20 18 17 20 17 17 30 18 20 18 17 16 21 15 22 16 28 17 12 18 13 14 20 19 22 17 15 16 15 21 30 11 16 16 21 11 17 22 15 29 18 13 18 17 15 15 20 16 20 21 19 16 16 14 16 10 12 2…
27 21 21 19 22 27 21 20 16 24 17 18 17 22 18 26 16 19 12 20 18 20 20 16 15 13 22 17 22 16 24 17 25 20 19 22 15 21 23 18 19 14 18 13 13 17 14 17 16 12 15 15 23 22 17 14 12 21 16 18 14 16 15 13 21 17 13 16 19 13 21 19 12 13 18 24 15 21 15 13 22 32 18 28 20 22 9 22 22 10 16 11 22 18 20 22 21 16 19 14 15 18 20 14 16 21 20 12 8 16 25 12 20 10 12 22 22 15 24 16 18 23 14 16 14 22 10 14 10 13 12 12 15 15…
22 14 21 17 25 20 13 18 15 20 17 13 21 15 19 7 10 18 22 14 16 15 17 14 16 15 18 14 17 14 10 13 15 12 16 14 12 10 15 20 22 8 27 20 14 32 14 11 14 18 26 21 19 12 20 12 14 24 16 13 18 10 15 18 23 18 11 21 20 9 23 17 16 15 15 18 17 12 14 14 16 21 21 15 22 14 17 15 12 24 20 10 14 13 18 22 19 9 14 23 20 13 20 17 19 14 19 15 21 14 10 14 14 16 14 12 20 12 22 23 17 19 26 21 18 15 13 21 14 17 14 29 20 21 1…
22 20 14 16 16 20 20 14 17 18 25 21 8 20 16 12 19 15 15 19 15 16 15 12 13 16 17 21 14 14 22 18 16 18 11 13 14 9 15 22 16 13 14 13 21 19 15 14 18 19 19 23 11 20 13 25 12 16 18 14 14 19 12 11 20 11 16 9 21 14 11 22 21 9 16 14 11 13 10 17 11 13 17 22 17 12 12 10 8 12 9 21 22 15 16 21 18 11 18 12 9 16 18 19 19 13 11 11 12 10 14 14 9 14 11 16 15 18 16 16 12 13 11 10 14 13 10 19 21 18 13 8 14 10 14 17 …
14 22 16 7 13 18 11 20 19 16 17 16 18 18 19 21 10 17 12 12 15 16 17 14 19 17 15 15 16 11 19 9 16 12 11 11 13 14 18 10 13 16 10 18 16 9 16 19 14 16 14 11 23 12 12 19 16 17 12 14 13 7 9 11 8 15 17 17 16 10 14 12 29 10 11 14 20 19 9 17 20 16 11 12 10 14 17 11 15 14 10 12 14 11 12 8 13 14 15 10 16 15 6 14 11 19 12 16 10 11 12 16 15 17 13 11 14 18 8 15 16 13 12 13 18 15 10 16 15 24 8 11 14 15 6 18 12 …
15 9 13 7 18 16 18 16 21 21 14 18 11 15 18 14 10 19 12 13 19 20 18 15 7 15 20 18 17 19 23 11 10 15 14 14 19 23 9 17 17 11 16 18 23 11 8 12 14 14 16 19 18 17 19 20 19 13 13 10 15 18 13 9 17 19 12 11 14 17 20 24 14 14 10 18 16 18 15 16 17 18 8 19 19 16 13 11 8 16 17 16 10 13 16 15 11 19 15 12 20 16 14 19 16 12 17 13 11 16 9 19 11 14 10 16 16 13 16 19 12 13 12 12 10 12 12 17 17 18 14 19 19 8 19 16 8…
17 10 10 18 13 17 15 21 14 14 22 15 18 18 13 14 19 6 13 14 5 15 19 14 12 16 16 14 19 18 11 15 14 23 13 16 12 19 15 9 16 20 19 7 19 16 18 9 24 12 17 12 19 16 14 22 18 14 19 11 15 15 10 20 11 18 11 10 11 19 9 13 14 16 9 7 16 10 16 12 19 14 15 19 7 5 12 13 15 18 10 16 14 14 16 14 14 9 13 15 15 12 9 21 15 18 13 11 12 10 14 6 12 12 17 15 5 15 13 23 9 10 11 14 14 8 11 10 10 19 8 19 12 15 14 13 9 13 7 1…
15 26 10 12 14 21 14 17 7 18 13 12 21 13 12 17 24 19 16 16 13 13 7 16 12 15 8 25 15 19 13 16 18 18 13 17 11 9 9 11 12 25 19 11 16 19 23 11 19 15 17 12 13 19 12 13 15 9 12 10 12 19 22 13 14 9 17 10 12 7 13 14 21 17 11 9 13 10 24 14 13 15 16 19 10 24 13 15 13 10 17 17 9 18 16 13 14 16 7 13 15 11 6 10 14 12 9 13 15 17 13 12 18 13 11 18 14 16 22 8 12 12 12 15 9 15 8 13 14 13 18 22 16 13 6 17 18 6 11 …
15 22 15 16 18 14 19 12 13 10 18 9 15 18 18 7 13 23 13 16 19 26 19 11 23 12 16 13 11 12 16 14 20 14 11 20 14 18 23 14 12 15 21 13 19 14 12 7 14 15 12 10 19 10 19 15 22 17 14 8 10 12 14 13 12 12 16 12 15 10 13 15 14 14 10 8 18 11 12 12 10 21 21 14 13 13 15 11 16 16 13 6 10 12 13 14 10 11 9 12 18 20 6 12 16 17 22 17 17 26 12 7 8 15 22 10 28 11 16 11 13 16 12 17 8 7 16 12 7 12 14 15 14 17 10 19 12 9…
16 16 13 24 18 18 18 14 14 15 13 20 11 16 13 13 6 12 14 18 9 16 14 19 17 10 12 13 16 15 21 16 13 16 17 17 16 14 21 18 16 18 19 16 22 9 16 16 18 11 15 14 21 16 12 14 11 20 11 16 18 18 15 12 11 14 14 14 10 7 19 15 22 11 14 5 13 13 13 15 13 19 12 15 13 15 22 11 12 14 20 13 18 13 8 17 11 15 12 12 13 13 16 13 13 15 12 10 17 13 13 19 14 12 20 16 7 16 17 16 14 9 14 18 8 9 12 12 10 14 12 9 9 14 17 10 13 …
14 17 12 18 15 18 15 25 20 19 20 21 13 18 16 15 20 10 17 15 15 15 23 13 21 12 11 12 21 20 13 17 15 12 17 22 16 19 15 12 13 20 12 12 20 19 9 14 8 15 26 15 17 16 16 15 12 16 11 8 13 12 10 21 19 9 18 10 16 12 14 15 11 13 7 13 18 18 15 16 16 9 18 19 10 11 13 16 20 11 17 19 9 14 20 13 8 13 12 18 14 10 14 10 15 12 12 13 13 12 15 14 14 13 12 18 10 17 20 15 13 13 12 10 17 17 16 9 13 17 15 18 21 13 11 18 …
22 21 17 14 18 18 19 18 23 13 14 15 13 15 20 17 17 18 10 20 14 16 15 15 14 18 13 13 25 14 18 10 20 24 19 15 12 13 15 15 9 23 15 13 17 26 9 14 19 22 16 20 17 15 17 15 20 22 14 20 18 14 18 13 25 15 16 11 16 13 15 22 18 17 19 12 16 13 12 15 22 16 12 17 9 7 15 9 16 18 16 13 9 11 10 12 15 12 12 16 19 17 19 14 14 14 14 14 13 10 20 15 21 17 18 14 19 19 14 14 14 10 19 14 18 16 13 12 18 12 13 15 16 13 15 …
22 19 20 21 17 19 14 23 18 15 14 16 21 17 12 17 21 16 14 15 13 10 22 18 20 15 14 17 10 18 15 22 14 18 9 12 14 18 12 16 24 23 13 15 11 21 19 20 17 14 19 14 16 19 23 21 13 18 14 16 16 16 11 21 9 6 9 21 16 12 13 15 19 11 17 10 14 11 14 13 12 16 19 15 17 11 17 14 12 17 17 12 15 10 15 9 20 9 19 16 17 14 14 11 16 14 13 15 21 22 15 14 17 17 25 15 20 20 11 18 20 17 21 16 19 14 16 14 16 10 19 14 21 14 11 …
16 13 27 16 13 22 11 19 15 19 24 9 13 12 11 11 16 18 18 12 18 17 15 25 19 13 15 21 11 18 17 20 7 9 18 15 10 18 9 14 16 11 31 16 24 16 10 13 10 24 20 13 28 18 18 16 16 10 13 18 21 13 12 13 23 15 13 19 24 25 22 17 14 21 15 14 23 16 21 11 19 9 24 17 13 16 22 21 13 13 20 16 21 14 15 14 19 18 13 9 16 16 18 16 14 17 18 18 17 19 11 8 17 9 17 17 11 27 11 13 19 22 19 20 17 11 19 12 10 13 14 11 15 13 15 13…
18 18 22 19 21 7 18 19 15 12 18 16 14 10 21 20 21 12 19 18 19 17 14 19 17 18 17 19 16 19 19 18 16 17 23 22 16 14 19 23 14 16 23 10 15 19 14 23 16 23 20 20 18 20 14 11 23 17 23 22 22 18 16 22 17 18 14 18 18 16 22 18 11 15 14 17 20 12 17 14 20 17 18 15 21 17 17 17 14 19 23 13 12 21 18 15 22 11 20 16 14 18 19 16 9 15 16 9 16 16 11 18 23 20 14 23 17 24 8 12 20 14 12 15 23 20 10 21 13 19 16 20 19 22 1…
17 25 20 17 10 15 25 22 11 20 24 16 23 19 21 14 15 13 17 22 15 24 19 21 11 20 16 22 13 22 18 17 24 15 20 14 25 17 13 18 15 13 18 22 20 10 16 23 30 19 22 27 14 23 28 23 29 21 24 19 19 18 20 31 21 23 18 14 13 22 15 18 24 21 14 18 17 23 19 24 12 22 9 12 11 18 11 14 16 16 13 17 14 14 11 22 17 14 12 23 32 19 8 18 17 22 15 13 13 22 25 15 16 17 17 15 14 15 14 15 17 18 21 20 22 12 12 19 17 20 17 17 19 20…
24 18 22 23 22 19 16 16 22 21 23 25 17 15 13 18 18 17 26 19 20 19 16 21 29 30 19 20 22 25 19 20 17 26 21 26 15 16 21 16 17 26 20 19 21 22 24 15 20 20 22 22 21 21 11 23 18 22 25 22 17 21 13 21 17 20 21 17 27 20 12 12 22 19 21 16 16 16 26 18 18 10 19 19 24 17 16 17 29 23 24 20 15 20 25 19 15 16 22 17 26 19 19 20 21 20 16 18 17 22 17 24 20 19 18 18 25 23 23 20 12 20 22 20 18 16 23 20 16 20 18 10 18 …
27 22 19 26 32 30 20 24 25 34 24 21 20 22 24 22 26 31 21 25 28 14 20 19 25 23 18 23 23 21 17 20 25 28 22 16 25 18 16 22 19 22 16 27 22 24 20 21 26 19 30 10 13 20 22 22 13 17 15 19 24 22 21 17 14 20 17 28 12 14 19 24 20 19 10 25 15 14 19 24 17 22 17 14 31 15 19 17 25 15 25 26 23 13 22 20 24 32 18 18 16 17 12 20 20 32 18 20 18 20 20 11 26 17 30 22 22 14 24 31 21 28 11 22 27 23 17 21 30 21 21 23 16 …
23 25 25 19 22 20 13 17 25 20 21 19 15 25 15 21 38 20 17 22 26 19 30 23 33 30 25 23 14 30 28 29 22 25 20 18 22 21 30 17 28 18 19 24 25 20 22 23 26 25 31 27 27 27 18 32 19 29 33 26 17 21 16 23 17 30 19 36 20 35 31 17 28 18 25 23 20 27 20 21 22 20 25 20 17 33 27 19 21 22 28 33 21 22 22 27 16 23 21 26 25 21 20 14 26 20 20 20 24 23 23 30 14 18 21 23 21 23 25 22 31 29 30 24 18 26 18 21 25 25 18 21 21 …
28 15 26 25 39 16 26 31 26 28 19 32 29 18 20 19 25 36 21 22 18 21 23 26 35 21 26 18 23 26 27 22 28 29 25 26 22 19 24 24 24 21 29 41 27 24 29 21 24 32 22 26 31 24 23 19 23 26 20 20 25 30 31 18 27 21 20 21 22 28 33 15 25 28 15 30 25 24 24 28 22 28 21 24 24 25 23 33 35 26 27 17 18 24 21 16 28 23 24 32 25 16 20 28 15 21 29 23 20 35 24 31 20 15 25 22 14 20 30 18 27 27 26 22 25 13 22 24 28 25 20 27 35 …
28 36 29 19 34 38 26 29 24 19 32 22 28 23 25 31 25 31 32 17 26 30 31 31 29 31 23 22 29 22 29 33 28 35 30 12 24 29 21 29 19 23 23 43 31 27 29 29 26 25 31 34 20 31 21 28 38 36 38 25 25 26 21 17 15 24 33 26 17 20 26 31 25 25 24 25 33 22 27 23 22 25 39 25 27 32 30 27 26 26 34 24 21 24 21 25 26 25 29 27 20 28 23 33 33 22 37 23 23 24 27 30 23 29 19 25 21 32 27 29 22 18 30 22 23 31 30 22 24 34 26 41 24 …
32 35 37 34 22 32 26 39 32 35 36 24 32 30 37 34 20 28 27 31 31 30 35 24 26 25 35 30 31 29 28 22 33 27 28 32 26 27 26 28 28 31 29 28 27 34 23 35 33 27 31 18 26 32 28 26 36 40 35 36 34 25 33 29 26 28 37 29 29 27 23 32 30 22 30 27 37 36 29 30 30 26 25 27 25 29 22 34 19 29 33 31 22 24 35 28 30 32 23 32 17 29 43 32 26 31 29 42 33 25 27 35 23 28 29 32 27 25 22 28 24 32 25 26 22 33 29 22 33 27 21 26 31 …
29 29 43 27 35 32 30 39 34 40 34 31 26 20 29 35 28 33 23 33 36 32 30 35 38 28 23 33 37 32 26 30 33 33 30 34 33 37 31 37 32 39 45 26 26 28 32 26 33 32 32 30 30 35 36 32 40 29 31 29 30 27 29 23 23 20 22 24 26 42 39 45 36 28 34 20 35 34 32 38 34 37 27 29 33 27 33 36 25 36 38 34 34 19 32 33 34 27 24 34 43 26 35 33 27 39 17 30 27 35 28 39 29 35 47 30 32 30 29 33 31 33 29 31 36 34 28 26 44 30 35 40 27 …
44 39 44 29 31 31 40 41 39 34 32 29 37 33 36 30 43 40 36 24 41 35 33 43 34 35 42 39 35 36 39 44 43 30 35 43 37 39 28 28 38 24 42 49 36 36 50 37 39 51 40 31 38 30 50 37 34 32 27 33 47 32 32 23 43 30 35 48 42 30 43 28 35 37 32 26 47 27 42 40 41 34 35 33 32 33 36 38 29 36 36 35 27 35 38 33 32 33 36 36 32 35 22 34 30 37 31 38 45 32 41 24 31 32 34 30 31 45 30 34 43 41 41 20 46 35 26 26 36 27 36 38 35 …
35 42 30 45 44 40 44 45 33 48 37 41 33 38 38 51 40 46 39 49 41 40 38 35 46 45 40 41 32 42 36 47 35 55 32 37 29 41 28 36 42 42 39 50 46 39 42 41 33 31 49 35 45 49 39 32 51 58 33 33 46 48 34 40 26 39 31 29 44 38 39 47 26 48 31 41 45 41 40 34 40 45 43 38 45 43 45 44 38 31 32 43 30 30 36 40 41 37 42 43 37 47 38 38 31 43 42 38 34 23 24 45 31 38 40 31 36 52 35 36 42 34 44 25 38 35 45 43 38 42 29 28 51 …
34 52 39 53 53 40 46 48 43 38 46 35 36 41 44 45 42 51 53 35 40 39 41 43 37 40 34 40 53 28 36 46 44 41 37 43 34 38 40 41 54 32 41 42 48 39 49 38 44 52 45 41 32 40 44 35 59 44 32 52 43 43 36 38 37 36 48 43 34 36 51 50 40 41 34 40 37 38 45 36 43 52 37 40 37 40 38 41 37 55 31 35 40 44 41 46 38 37 49 33 49 40 39 43 45 38 40 46 42 43 45 42 36 48 36 50 36 51 40 48 50 51 37 31 42 38 38 62 50 33 37 43 39 …
48 48 40 51 47 35 52 59 52 37 32 50 43 43 45 48 62 50 42 44 54 42 40 48 52 46 44 37 51 42 52 55 45 42 50 54 52 67 42 39 47 48 52 46 37 43 35 42 44 48 50 49 41 50 42 43 39 49 36 31 40 51 47 51 42 33 46 33 41 38 41 41 51 52 55 38 40 35 34 51 54 43 49 46 40 30 51 55 35 37 42 43 47 48 40 35 41 48 50 46 48 40 36 52 42 36 37 40 62 50 58 41 37 40 51 46 48 36 48 35 48 49 35 41 51 49 55 47 41 38 32 47 48 …
64 44 56 61 35 51 46 43 64 41 58 57 51 61 50 60 52 54 45 51 61 58 44 48 44 63 48 51 48 43 77 55 46 55 40 45 60 45 61 49 53 58 57 50 67 52 48 58 50 47 66 49 35 51 49 74 38 49 42 50 71 58 43 53 60 44 47 45 55 49 66 46 51 48 51 46 44 46 35 35 48 44 48 40 46 56 60 47 53 53 52 46 48 48 48 55 53 36 49 44 45 42 43 46 53 61 50 44 48 45 52 45 43 41 71 45 44 45 60 61 62 69 35 44 54 52 44 58 41 42 48 35 52 …
63 50 52 51 62 62 58 47 59 50 64 44 47 57 47 50 50 52 47 51 48 58 66 61 63 57 54 53 55 51 46 53 54 50 47 56 49 49 44 54 55 44 52 56 63 41 58 59 53 49 65 43 54 68 56 55 64 58 46 47 43 58 62 58 68 50 52 56 48 44 64 54 61 54 58 56 51 47 48 59 62 64 46 57 52 53 50 59 52 55 60 64 50 51 42 58 46 52 65 52 45 56 58 44 47 61 47 52 60 55 52 52 61 45 61 51 68 55 59 54 56 49 53 56 57 53 48 48 56 60 54 43 50 …
48 56 58 50 53 58 58 53 57 62 62 52 57 46 57 68 68 68 61 60 55 61 62 47 69 68 66 50 52 67 57 60 57 56 57 54 44 42 49 56 60 64 67 58 51 54 61 48 64 66 46 67 65 50 54 68 61 52 46 66 50 64 61 45 57 58 46 62 50 48 54 49 51 50 69 56 53 63 66 49 65 40 51 60 58 49 58 50 49 60 60 66 54 56 53 65 75 45 57 68 65 61 63 56 49 60 68 50 47 50 55 53 85 67 68 53 65 65 62 55 53 54 63 66 62 55 58 64 59 49 53 58 68 …
72 71 63 70 68 46 62 47 55 71 72 62 67 62 58 69 47 62 60 56 58 60 55 51 50 53 56 62 72 59 56 72 56 54 50 63 56 61 56 55 49 42 70 68 65 60 59 58 61 52 64 51 51 45 54 71 69 60 58 49 72 67 53 61 59 49 67 52 62 59 68 48 62 57 55 54 57 71 62 56 55 56 54 59 55 52 57 59 68 63 44 68 62 61 42 57 58 60 65 56 49 36 63 52 57 57 61 52 46 66 76 58 61 64 62 68 67 57 52 58 50 62 53 54 66 55 47 51 41 49 48 56 53 …
64 64 63 41 58 58 41 55 67 58 56 64 62 70 60 62 54 55 63 62 61 54 61 52 64 55 64 59 60 43 60 62 69 71 58 73 69 44 62 63 67 45 66 54 70 55 66 65 47 65 72 58 64 54 60 61 57 52 67 57 59 51 78 61 62 68 63 65 57 55 55 66 77 61 56 65 67 58 54 51 72 53 71 55 65 63 78 50 73 67 63 62 49 78 69 54 45 71 72 73 60 74 54 57 42 65 58 50 56 66 68 66 66 57 65 59 70 59 53 70 52 69 66 58 71 44 67 55 47 58 59 73 61 …
61 59 70 62 57 54 56 63 63 62 65 54 63 57 63 46 73 59 69 59 72 57 65 54 61 63 64 55 65 53 54 61 69 60 54 53 59 57 56 74 65 62 56 46 64 61 50 50 59 51 61 64 65 63 61 68 62 46 59 47 57 61 71 47 59 57 54 55 63 59 62 60 50 55 60 69 72 57 51 62 73 46 46 60 60 47 68 56 62 65 57 62 44 67 53 76 67 51 51 59 61 47 59 60 46 66 54 74 64 42 52 60 56 56 68 53 59 66 65 55 57 54 52 47 43 58 58 52 65 65 72 47 44 …
58 76 77 79 48 60 54 61 74 64 72 68 80 68 67 68 54 57 62 64 62 64 60 65 67 63 54 48 62 52 70 84 65 57 61 64 77 72 58 64 70 66 62 66 56 72 74 52 60 47 66 62 68 54 57 63 69 78 63 56 65 86 59 62 65 73 64 60 51 62 59 68 55 58 55 65 76 66 74 55 58 54 60 71 58 73 57 61 62 62 68 60 58 69 64 62 72 58 63 67 67 58 60 51 76 67 61 53 53 61 63 59 63 62 75 60 61 62 51 58 55 53 49 73 65 58 66 67 50 59 79 60 56 …
67 71 83 78 73 70 65 89 71 59 71 76 71 67 67 66 62 86 75 70 83 85 65 65 83 75 65 63 75 64 68 69 68 75 86 61 74 61 69 69 77 68 76 63 67 74 81 78 71 66 77 79 60 61 66 74 72 65 64 72 78 65 72 64 77 61 59 72 92 67 57 59 51 79 58 77 62 79 72 76 57 72 73 63 63 48 69 56 58 66 57 65 62 55 64 63 58 62 63 63 64 72 60 78 60 66 68 66 70 61 80 69 78 59 68 73 58 60 70 67 53 63 54 76 56 75 68 72 77 58 81 67 59 …
44 61 71 71 62 73 71 61 70 82 53 76 72 56 74 71 68 58 61 52 54 65 48 70 61 53 58 50 60 53 84 69 59 48 48 68 57 64 65 68 55 64 66 65 58 57 72 57 48 79 66 68 62 67 69 54 67 59 65 52 57 71 63 53 72 62 59 63 52 56 66 66 67 56 40 45 51 57 49 59 52 52 61 51 47 60 47 60 63 67 53 63 59 50 63 65 48 67 66 59 65 58 61 57 65 63 57 56 58 53 66 78 50 47 45 64 55 41 46 55 61 39 50 47 59 58 67 57 61 56 59 63 69 …
34 45 37 40 29 38 35 35 49 36 32 37 39 44 41 32 45 53 39 43 38 39 41 35 30 35 34 38 40 37 39 47 35 29 36 31 35 36 41 37 38 44 43 38 40 37 58 37 34 33 39 42 29 33 30 53 37 31 40 33 43 43 34 39 39 41 28 47 40 37 33 35 42 35 39 33 44 42 35 35 23 36 29 36 33 46 32 37 29 45 35 37 41 32 28 48 41 47 31 45 40 34 33 42 34 33 39 34 33 45 39 34 33 29 35 32 33 32 28 27 36 52 39 41 42 36 34 43 30 31 46 55 33 …
25 17 15 26 27 21 16 19 21 20 24 22 24 21 14 26 25 25 15 23 18 21 23 21 25 17 25 12 21 23 27 19 20 20 22 21 19 24 24 26 26 21 17 13 14 22 17 12 29 14 21 23 25 14 21 17 20 27 22 17 29 19 23 22 14 17 24 19 15 17 21 16 27 22 18 18 28 15 15 26 18 23 20 17 17 23 18 17 20 20 15 14 19 20 22 20 17 21 19 17 23 13 21 22 14 20 32 21 16 30 20 14 12 27 16 17 19 12 13 34 21 30 21 19 22 20 14 15 23 23 28 19 17 …
14 22 16 22 16 22 21 15 15 24 13 12 15 19 16 15 28 16 14 16 17 13 22 16 26 19 21 15 17 18 14 17 10 10 24 15 12 15 14 23 22 9 19 20 10 16 16 21 14 14 25 29 20 17 24 15 20 26 17 18 23 18 13 18 20 14 19 19 16 15 21 17 17 22 19 16 23 14 18 16 16 9 19 21 12 16 12 19 13 23 11 13 19 21 21 16 13 13 18 16 18 22 18 17 13 16 14 16 12 25 22 17 15 18 10 13 14 17 19 22 12 6 17 24 14 18 17 17 15 21 15 15 21 15 …
15 19 17 14 24 19 17 18 20 17 18 21 11 13 17 27 15 17 21 13 16 21 22 20 17 10 24 12 16 21 27 15 16 19 28 20 18 15 10 18 20 20 16 26 13 19 9 13 16 15 18 21 11 15 19 12 19 21 21 13 22 19 19 24 17 18 13 20 12 24 16 21 21 17 10 10 21 20 30 17 14 12 22 18 13 17 12 12 21 16 12 21 28 18 15 20 20 16 15 23 16 17 16 20 17 11 22 21 22 19 13 19 21 10 14 14 30 19 17 21 14 23 22 17 19 11 9 13 15 13 24 25 18 19…
10 10 18 17 11 19 9 10 12 12 16 14 26 21 14 15 15 11 19 21 10 7 22 18 21 17 14 15 14 9 22 11 15 16 10 12 12 10 6 19 21 23 12 17 16 11 8 14 13 20 20 10 12 9 16 16 14 13 7 15 19 14 13 14 10 16 14 11 12 23 11 18 14 20 11 11 18 20 16 12 22 6 16 17 11 12 17 11 8 10 17 13 10 19 19 11 18 13 16 9 14 21 9 14 14 12 15 17 8 7 18 19 13 7 13 12 11 11 16 10 11 22 6 10 14 22 15 11 18 15 20 14 13 18 16 21 19 18 …
17 5 13 15 11 18 17 13 16 8 13 12 10 15 17 15 9 5 14 15 8 4 13 15 12 10 11 9 14 11 12 6 9 9 17 14 13 11 9 13 13 12 10 15 24 5 10 17 12 8 14 17 11 8 13 18 8 9 9 13 17 15 11 11 15 9 8 11 15 15 11 11 9 15 12 10 12 16 19 12 10 10 13 8 7 7 12 11 10 16 5 11 15 15 12 11 13 10 14 11 6 7 6 12 7 10 13 12 9 9 12 10 16 3 15 13 16 11 12 16 9 8 13 15 20 19 16 3 13 12 21 16 14 13 8 9 21 11 7 14 14 15 12 9 14 15…
11 12 20 19 12 11 7 15 23 12 13 8 12 8 13 14 17 11 12 13 12 17 16 11 6 6 14 15 19 4 8 8 10 9 13 8 8 10 10 18 11 13 10 15 18 9 14 15 19 13 14 22 6 10 10 17 14 14 15 10 16 14 12 11 18 9 17 8 13 15 19 10 10 5 15 10 19 11 9 12 15 10 7 12 11 10 15 6 18 14 12 13 13 11 11 9 8 21 12 17 12 15 8 10 15 14 19 30 10 9 15 10 16 16 8 12 9 9 13 10 8 14 9 7 9 13 7 12 10 19 9 12 10 15 7 19 5 13 11 12 6 9 13 9 11 9…
12 8 19 11 11 10 14 16 18 15 7 10 11 16 11 9 11 9 7 9 19 10 14 11 14 8 11 12 11 7 17 6 8 9 9 15 8 14 12 8 14 10 7 11 20 15 11 12 11 12 19 13 10 16 15 9 19 16 5 12 20 18 6 6 16 12 13 11 13 10 11 12 11 12 8 12 14 12 12 10 12 11 14 1 14 11 13 9 16 15 4 8 10 20 16 15 9 16 11 18 11 10 11 15 15 9 14 17 14 10 17 17 16 14 13 13 20 7 12 18 7 6 10 14 11 12 13 12 3 13 14 7 9 17 12 18 7 13 10 14 12 14 10 15 …
9 9 18 11 7 9 10 9 18 10 8 11 7 16 14 13 16 11 10 14 10 10 9 10 9 14 13 12 18 13 10 9 14 13 11 8 14 8 13 14 17 8 6 17 7 14 10 10 19 9 16 20 12 17 14 9 17 11 10 3 11 8 11 10 15 17 9 9 23 4 14 9 14 13 14 9 15 5 16 11 8 13 11 8 19 16 15 13 11 13 12 7 12 16 12 13 11 20 5 11 8 10 12 11 10 13 11 13 8 11 11 14 12 10 13 14 12 7 16 14 8 10 4 18 13 9 9 9 9 15 12 9 9 8 12 5 13 17 11 16 8 12 12 6 11 13 13 15…
9 12 12 22 10 10 5 21 16 5 10 11 3 12 10 9 13 7 9 21 12 7 11 15 10 12 3 8 8 10 13 10 11 8 12 16 6 13 17 10 11 4 9 13 5 7 10 17 9 7 8 14 10 17 15 11 7 16 6 7 14 8 15 12 11 10 15 6 12 10 18 11 11 9 13 9 9 9 6 9 6 10 6 13 14 15 13 16 10 18 12 15 9 8 12 7 6 7 10 12 9 4 12 9 9 15 18 7 10 6 7 16 14 6 18 10 7 16 10 9 7 9 8 10 5 10 5 13 7 17 13 10 11 11 8 8 13 15 17 5 12 20 9 15 11 8 10 13 11 3 10 9 11 1…
16 10 7 10 11 16 6 7 15 11 12 9 10 14 12 14 10 9 8 3 17 12 14 13 13 15 9 14 13 10 14 15 8 8 9 16 7 11 10 13 10 12 9 14 7 8 5 14 2 7 15 14 14 14 14 16 11 15 16 10 23 9 6 8 16 18 17 7 17 12 13 10 9 17 7 16 9 20 14 14 13 8 13 9 11 8 8 8 13 10 12 9 12 12 17 7 13 12 10 16 16 14 13 11 10 14 19 17 5 10 17 8 9 6 12 7 9 14 8 20 13 12 10 10 9 10 11 8 10 15 5 4 13 8 5 9 13 18 9 15 8 13 8 11 21 13 12 10 12 1…
5 15 14 17 14 10 12 7 16 12 10 9 8 14 6 9 16 12 11 10 14 15 10 11 7 9 12 8 8 7 13 14 4 11 9 12 7 14 11 7 10 16 10 11 8 14 11 10 9 15 32 16 17 17 15 14 10 13 10 4 14 16 9 8 10 9 19 11 17 14 11 15 9 23 12 10 11 20 15 6 9 8 8 9 15 5 15 6 9 9 8 12 21 10 4 10 10 8 17 12 16 8 6 16 14 9 16 14 5 11 15 10 3 13 15 8 8 11 9 19 3 9 10 11 7 11 11 8 12 11 10 10 12 7 8 12 13 14 10 10 6 17 12 12 16 18 11 16 15 1…
16 6 7 9 12 11 13 9 8 10 8 6 8 13 16 10 12 11 13 13 12 5 8 12 20 12 10 8 10 10 8 15 20 5 9 14 11 15 12 11 12 9 15 15 7 12 12 16 13 12 19 8 13 18 12 9 15 22 11 13 14 5 3 12 16 14 16 10 11 6 14 11 9 13 18 20 9 19 10 4 7 7 6 8 11 14 9 15 12 14 6 7 9 11 10 8 18 8 10 11 5 19 9 8 14 16 15 12 11 16 12 16 10 10 12 7 10 13 10 13 11 14 8 13 10 11 11 14 4 8 10 9 7 6 8 11 17 6 13 10 11 14 7 18 11 13 7 5 17 1…
9 14 11 7 8 19 14 10 9 17 8 8 12 15 11 9 18 8 7 13 5 8 10 13 13 13 19 17 12 8 8 11 14 14 11 11 8 7 7 9 6 4 9 20 22 10 11 18 12 17 16 9 13 8 19 9 8 13 6 14 12 10 10 12 11 7 6 8 13 6 5 17 5 8 17 20 9 13 11 14 10 12 11 10 6 8 10 21 13 6 10 13 11 13 8 11 7 6 10 9 12 16 11 18 7 14 16 11 8 11 6 13 11 12 11 5 14 13 13 10 12 10 8 7 9 6 15 11 4 11 12 12 7 7 15 11 14 9 8 14 11 8 8 15 9 12 7 13 13 10 16 7 1…
13 13 9 7 8 16 7 7 21 10 14 12 8 18 11 9 16 10 15 14 8 10 5 6 13 7 11 11 9 10 9 7 12 13 11 16 5 11 11 13 15 14 8 15 14 9 12 13 13 9 7 11 14 22 15 10 13 5 12 15 12 14 14 10 9 13 5 15 17 14 8 10 13 13 18 12 6 8 8 9 14 6 10 13 5 7 11 12 4 12 6 9 7 11 11 9 12 14 18 9 8 17 8 16 5 16 15 11 14 3 16 23 18 13 6 4 11 9 8 13 9 9 16 14 8 7 13 7 10 13 13 12 6 12 16 12 14 14 15 6 7 11 9 8 7 11 7 11 18 9 11 12 …
2 6 12 7 8 11 19 6 12 11 10 14 14 10 13 13 12 11 8 11 10 8 11 11 21 16 13 4 7 10 19 10 21 13 6 16 8 4 4 18 5 11 7 18 10 4 9 18 13 7 12 11 9 12 7 10 8 8 13 14 10 4 11 8 13 8 4 10 12 10 7 13 12 6 16 19 14 19 9 12 10 10 10 11 7 9 10 14 8 17 11 16 15 10 10 10 13 9 9 10 7 15 6 12 10 10 14 12 14 8 12 8 15 7 10 7 8 10 9 10 6 15 11 7 14 10 10 4 15 4 12 11 15 13 15 5 17 9 9 10 16 4 10 9 7 11 9 11 12 8 9 1…
11 5 17 12 14 9 21 11 17 10 8 8 9 5 8 14 15 7 7 12 11 12 16 10 8 11 8 11 12 6 15 8 12 20 17 10 5 8 9 11 13 10 5 20 14 10 9 6 9 9 20 11 12 9 15 8 3 7 8 10 15 7 9 10 14 6 3 7 10 7 7 20 13 15 17 14 9 12 10 16 14 17 14 6 4 8 7 6 10 12 9 8 7 7 15 6 12 13 9 6 8 17 9 3 14 7 12 12 10 5 15 23 14 12 11 5 7 12 18 10 8 11 12 10 17 13 10 11 9 9 12 10 11 15 16 15 12 9 8 6 4 10 11 17 14 14 8 11 9 7 7 10 16 8 5 …
6 11 14 12 15 16 6 11 15 14 8 12 15 7 14 10 11 12 19 17 11 16 5 11 10 11 13 6 9 7 12 11 9 11 3 11 11 9 4 13 10 18 9 10 10 13 8 6 9 15 18 9 13 6 13 9 12 4 17 11 7 22 13 8 15 13 8 14 11 10 8 12 13 13 10 10 6 11 11 2 15 12 17 6 12 4 9 7 12 7 9 4 6 5 16 1 26 13 12 11 4 3 13 9 5 10 11 3 16 11 6 16 13 11 12 8 11 8 10 13 11 12 11 12 12 13 5 12 19 5 7 9 8 17 11 14 10 16 4 10 14 4 3 15 21 11 9 11 7 7 3 7 …
19 9 11 10 9 16 10 4 11 19 15 7 17 15 9 12 11 7 11 8 13 14 12 7 9 5 8 12 15 8 9 9 12 13 2 12 5 11 10 11 6 20 9 13 8 12 7 7 12 9 12 16 9 8 5 15 8 11 13 10 10 11 14 12 11 7 8 10 11 9 13 14 11 6 17 13 12 11 6 9 8 12 6 11 9 9 11 8 8 11 12 10 13 8 8 10 9 12 9 14 6 11 16 13 7 5 9 13 17 16 10 9 5 4 8 7 10 5 9 5 12 12 18 6 12 16 9 7 15 7 11 10 15 8 14 5 9 16 11 11 16 5 12 16 9 9 9 12 11 6 3 15 12 17 9 15…
15 18 4 10 18 10 12 12 10 10 13 10 17 16 12 5 13 9 11 8 19 11 10 16 10 10 9 8 9 5 11 6 13 12 7 18 14 8 13 10 11 11 7 19 5 13 7 6 21 13 18 2 15 7 8 12 15 6 15 7 9 5 13 5 14 13 14 16 8 8 14 12 14 9 8 10 22 9 12 6 7 8 14 10 14 10 7 18 9 11 6 16 11 13 16 10 12 10 9 12 10 17 15 15 7 16 9 14 9 4 7 9 10 17 11 13 14 10 15 10 19 13 11 5 7 12 18 5 11 5 22 13 8 8 11 7 18 14 12 13 18 10 10 11 22 16 17 9 17 7…
5 17 14 14 7 9 8 7 16 13 16 20 13 15 10 10 9 11 8 5 13 9 11 7 8 9 10 9 9 9 15 8 7 11 9 18 12 12 13 8 11 10 11 18 13 6 9 14 16 22 18 19 8 8 9 11 7 15 10 9 6 13 21 11 13 8 14 20 12 16 6 12 7 9 12 10 9 11 13 11 9 10 11 20 8 11 9 12 7 10 10 17 13 15 13 8 14 9 10 7 10 11 12 10 12 17 13 14 12 16 10 7 7 12 6 11 12 11 5 7 12 12 7 6 13 16 15 8 14 9 10 10 18 11 9 6 17 10 11 20 12 9 6 12 14 14 8 11 10 9 13 …
10 7 16 15 20 10 8 10 7 9 6 20 11 11 19 9 14 12 16 4 9 17 12 9 4 18 17 5 8 11 21 5 4 10 12 14 12 14 13 11 8 14 9 13 14 9 11 9 14 13 13 19 6 7 9 13 7 13 19 8 12 11 9 13 17 6 12 9 7 12 10 14 7 6 13 12 9 5 7 15 15 7 10 15 5 6 15 18 16 14 5 17 11 14 20 13 11 19 12 5 14 10 9 5 10 11 8 15 18 13 3 9 7 14 6 14 15 13 7 6 6 18 6 11 18 11 7 9 7 6 6 5 9 15 15 12 11 10 8 16 17 5 5 12 11 11 11 14 18 4 12 11 13…
8 11 6 14 14 9 10 6 13 9 10 12 13 16 15 7 6 8 10 10 12 11 10 17 17 6 10 11 13 7 16 10 14 14 12 9 7 8 13 14 8 15 12 9 20 9 9 20 13 11 12 13 8 9 6 16 9 17 13 7 10 11 8 14 6 7 8 9 15 17 10 22 6 6 15 9 12 5 15 11 17 11 10 11 12 15 18 12 10 14 6 11 18 17 17 17 21 18 11 9 6 8 8 6 15 10 6 13 17 5 11 11 7 8 11 9 7 14 12 16 7 12 13 6 10 13 12 14 16 11 11 5 10 8 11 11 15 11 11 17 17 12 6 16 11 9 12 11 16 1…
6 8 6 15 13 8 4 10 18 18 9 9 18 15 14 6 6 8 13 11 12 9 5 17 14 10 16 9 11 11 12 13 10 5 8 10 16 12 9 16 15 11 3 12 11 11 16 9 12 14 11 10 9 12 10 7 6 16 15 10 21 12 9 14 8 7 7 10 12 15 9 14 10 6 11 10 5 12 8 6 10 14 9 16 12 6 11 8 14 13 8 11 13 10 8 7 13 16 11 14 11 6 12 10 12 10 7 10 19 14 10 12 9 14 4 11 13 12 13 13 7 15 15 9 3 10 9 20 13 6 19 12 14 12 14 10 10 10 16 13 6 5 8 7 13 13 11 8 14 12…
16 4 10 8 11 11 7 18 13 16 11 10 11 5 4 7 11 12 19 12 15 17 4 15 4 11 12 9 13 6 6 10 12 14 20 9 14 6 10 14 7 16 9 7 9 11 13 13 8 14 17 13 8 7 8 16 15 6 18 4 13 13 12 7 6 11 13 6 13 8 13 6 4 6 14 6 14 15 7 9 6 15 6 17 12 11 9 15 7 7 7 12 7 4 6 16 10 14 13 4 8 8 14 11 9 12 17 9 14 11 8 12 12 15 7 17 12 12 12 7 11 12 13 9 13 14 10 15 12 13 12 16 10 10 7 6 15 8 7 12 11 13 13 12 2 12 7 19 11 15 8 8 14…
10 13 11 12 8 20 9 14 12 14 11 9 13 16 8 13 13 8 10 9 12 6 10 12 12 10 11 1 9 13 11 7 4 7 11 11 10 5 6 9 14 15 5 13 8 20 14 9 6 14 12 5 15 8 8 7 9 8 9 11 12 6 9 10 6 9 12 8 12 14 8 11 12 10 15 10 17 8 11 7 7 5 12 13 12 11 12 21 18 12 8 18 9 5 11 9 15 18 6 9 9 4 10 7 12 16 8 10 4 20 10 8 3 15 8 19 9 9 15 5 11 5 19 8 8 10 13 6 8 13 18 6 10 17 13 9 11 8 17 22 19 7 17 11 5 11 7 16 9 6 13 10 17 5 10 6…
11 3 6 14 20 16 7 10 17 7 14 5 19 9 4 13 6 5 10 12 9 11 11 8 7 10 20 5 10 9 5 6 5 6 6 13 9 8 10 11 12 7 14 18 4 9 20 8 8 13 13 12 8 14 11 8 10 6 11 8 17 9 16 9 13 12 12 10 16 8 14 8 12 14 13 19 15 13 5 10 18 9 8 12 13 12 9 14 17 9 11 13 11 11 12 15 19 16 9 12 15 11 11 13 8 14 5 11 3 16 9 9 12 11 5 10 12 12 11 2 22 6 6 9 10 4 11 14 14 12 13 9 8 16 13 11 13 7 12 16 10 11 10 12 7 9 18 13 6 5 11 9 14…
4 12 7 7 15 17 16 11 10 7 6 4 9 13 8 11 20 12 12 15 15 11 9 9 7 11 9 15 9 8 8 16 8 9 3 5 3 8 11 7 11 17 9 20 11 16 14 17 6 16 15 10 18 22 12 19 12 9 13 10 11 8 10 11 16 17 21 8 9 14 13 11 9 14 9 5 7 8 3 6 11 11 16 4 8 12 12 13 9 9 12 10 17 13 9 8 11 14 12 10 12 9 17 8 7 9 9 4 9 15 12 8 16 15 16 6 9 16 12 7 26 10 22 16 10 7 14 7 9 9 13 9 9 16 18 19 13 6 10 16 10 4 11 14 11 9 12 8 16 11 6 13 15 7 1…
7 10 8 10 16 21 7 10 8 17 16 7 6 11 20 6 24 13 20 8 25 9 10 8 8 10 13 8 19 7 10 7 13 12 7 13 14 7 12 13 8 18 6 18 14 9 10 12 9 15 14 8 7 12 13 17 9 11 14 11 5 14 13 6 9 10 16 11 12 24 15 10 11 13 18 12 2 11 8 7 14 14 13 11 17 16 18 16 17 13 7 8 15 12 3 11 10 18 9 20 11 10 12 10 15 22 4 3 3 15 11 12 11 15 10 8 18 16 10 10 11 9 9 10 11 13 12 7 11 18 9 14 13 10 12 14 12 11 10 14 13 4 8 10 6 12 8 9 1…
10 7 8 19 20 7 8 7 14 14 11 6 7 11 7 7 13 14 17 20 8 6 10 10 12 13 10 9 14 6 5 7 9 13 10 17 6 7 7 9 9 8 6 14 10 14 11 7 18 14 13 5 11 5 12 18 12 7 11 9 8 8 11 10 9 11 27 4 13 22 11 11 9 9 12 14 14 11 6 4 9 5 10 10 16 15 17 9 16 11 13 8 8 12 6 10 9 13 8 11 9 12 10 10 16 11 10 7 16 9 11 8 9 15 12 12 15 14 11 7 10 13 7 7 13 8 11 3 16 16 6 13 6 8 12 10 7 19 15 10 15 5 10 6 16 9 10 11 16 11 10 13 15 9…
7 5 7 12 12 14 2 8 6 14 8 8 12 10 6 8 13 9 16 18 10 16 10 11 5 6 9 7 6 11 9 6 8 12 4 17 9 14 13 11 3 15 14 16 18 14 8 15 20 16 12 8 21 11 17 16 11 7 14 8 13 7 14 11 13 11 18 6 13 13 11 8 8 9 5 6 11 12 7 7 14 12 10 9 17 10 14 14 12 13 11 5 12 14 9 13 9 16 16 15 7 10 10 9 24 10 7 6 16 14 8 6 14 18 8 6 9 10 7 10 11 14 16 10 12 12 9 5 15 15 6 3 12 9 9 8 5 10 15 13 21 13 3 8 16 14 10 11 14 13 12 8 7 8…
12 8 11 12 16 14 4 5 15 13 8 12 9 12 16 14 15 13 11 16 15 14 11 5 6 6 18 7 14 16 6 13 10 13 12 12 7 15 7 12 8 12 17 19 16 13 16 5 11 16 4 9 19 11 5 6 8 14 8 10 13 12 10 6 11 6 20 14 13 13 11 11 13 14 13 11 14 11 15 9 12 10 10 10 11 15 16 14 15 17 11 15 11 10 10 12 10 14 11 10 12 10 7 14 9 16 11 11 5 13 2 9 6 12 13 14 7 24 5 9 11 8 11 8 7 8 10 6 14 13 5 5 15 12 15 9 8 14 13 13 3 10 11 9 12 16 10 8…
11 7 7 22 7 12 10 7 15 13 14 13 12 13 16 11 17 9 9 11 18 15 16 9 15 5 11 7 13 6 8 10 11 10 10 9 9 9 11 8 9 10 18 12 11 9 7 7 10 9 10 13 13 9 15 12 8 8 15 10 3 9 12 12 13 8 10 6 12 14 10 9 8 9 10 14 12 8 16 8 11 10 7 8 8 17 6 12 17 3 6 7 9 17 6 10 12 16 10 17 6 14 24 12 8 12 10 18 16 15 4 9 10 5 10 16 9 18 7 11 8 12 14 5 8 9 15 11 10 18 9 11 17 12 16 10 6 5 9 14 12 8 13 7 7 12 12 8 4 8 12 13 9 9 1…
11 7 15 10 11 10 12 9 13 14 6 16 10 8 8 15 8 6 12 18 15 10 22 11 14 6 13 12 10 6 12 12 9 6 11 16 9 9 6 9 11 16 11 12 13 16 6 10 18 11 9 16 13 13 13 8 5 11 11 4 10 7 14 7 20 12 8 7 11 13 9 10 8 14 7 15 9 7 16 8 15 2 11 6 7 9 13 12 10 6 5 9 14 16 6 13 12 12 7 9 13 8 8 14 5 9 5 13 10 13 11 13 15 16 5 10 14 18 6 9 3 13 9 11 11 9 4 17 7 9 8 11 14 10 8 6 6 10 12 12 14 4 14 10 7 10 9 8 11 12 12 13 10 10…
8 10 13 5 10 13 10 10 8 15 15 17 5 15 21 13 10 10 11 12 18 5 15 7 10 15 16 14 16 16 4 13 13 9 11 4 11 16 12 7 4 18 11 20 12 13 14 15 18 8 17 11 12 12 8 16 7 6 9 6 11 9 9 8 9 20 4 8 12 11 11 8 12 11 9 9 11 8 19 10 12 12 18 7 7 13 14 18 6 10 10 10 4 15 6 14 10 12 10 10 11 6 4 7 6 6 13 12 8 14 8 8 17 16 12 10 19 22 8 8 10 10 15 14 18 12 12 7 8 12 3 5 5 7 12 3 8 12 13 10 8 9 10 9 9 12 5 17 15 12 10 1…
12 19 18 13 21 21 11 18 13 11 16 12 18 18 17 18 8 12 8 10 19 12 8 11 13 22 11 19 18 16 13 13 9 10 14 13 6 17 13 12 9 16 9 9 8 17 16 9 14 11 15 15 10 18 11 11 10 10 13 16 10 10 15 11 14 17 13 16 10 11 15 13 9 11 10 12 13 13 13 12 13 9 17 11 13 18 9 9 14 10 8 9 14 10 7 13 8 3 9 14 11 18 10 16 5 11 10 13 15 10 11 11 20 3 11 14 13 15 6 9 7 7 10 14 11 14 21 9 15 7 11 11 5 12 8 12 8 7 12 14 12 5 8 17 1…
12 11 17 30 13 16 23 22 18 14 18 18 12 14 16 15 20 26 16 15 18 15 21 11 10 12 10 16 17 11 15 17 12 16 11 20 23 13 10 13 13 18 13 14 8 10 13 15 18 18 15 18 11 10 9 14 7 17 15 13 13 10 10 10 12 15 18 7 14 12 15 7 12 14 14 10 20 18 20 12 17 14 15 16 15 9 7 14 16 15 10 8 13 11 11 13 6 7 6 13 9 14 5 20 9 12 9 19 13 13 13 8 12 12 7 5 12 11 11 24 10 13 7 13 16 13 23 9 13 14 13 9 6 13 9 14 16 8 10 15 9 7…
9 17 15 4 9 19 22 12 13 23 19 22 15 26 20 15 17 13 12 11 19 15 14 20 9 14 16 17 11 8 14 21 17 17 15 10 12 15 10 6 10 12 10 27 13 23 15 16 10 20 19 14 13 17 8 9 15 17 17 8 17 9 18 22 14 14 10 9 14 25 10 11 6 5 20 7 5 10 25 11 12 10 25 18 11 19 10 13 13 10 14 11 14 17 6 16 8 11 16 9 14 17 9 16 12 16 15 18 6 7 9 11 9 7 8 11 8 11 7 13 11 3 16 4 9 17 22 13 11 6 9 9 10 15 15 11 9 8 7 7 7 4 12 8 15 7 8 …
11 14 10 19 11 19 19 16 11 15 13 20 14 12 18 3 13 16 19 15 16 18 24 12 14 27 17 13 15 6 10 25 14 14 15 11 8 12 15 9 10 11 15 13 21 19 12 26 8 15 14 4 14 17 12 7 14 10 16 18 9 15 20 22 16 5 12 14 14 12 15 18 9 9 11 17 7 12 7 11 10 14 7 9 16 21 2 9 10 10 10 15 11 9 6 15 12 13 23 10 10 23 8 16 8 16 11 15 19 6 10 4 12 11 16 10 13 8 21 8 8 6 9 9 9 15 12 19 11 11 10 4 6 12 13 13 10 12 22 10 13 3 7 14 1…
14 20 8 18 12 14 14 9 19 13 6 16 14 25 17 11 13 21 6 12 11 11 17 9 7 14 14 13 16 17 16 14 15 9 7 12 15 11 12 10 9 13 12 10 17 22 14 20 14 13 10 15 10 11 12 6 9 9 12 13 24 9 14 16 14 15 8 12 15 11 17 10 9 10 10 24 10 11 4 11 23 10 14 12 17 13 7 5 4 8 6 14 12 17 7 13 11 12 18 4 12 14 9 14 10 14 10 18 7 5 7 5 9 5 15 17 15 12 2 15 11 8 13 7 6 6 13 13 10 6 15 8 8 13 9 8 7 18 11 11 14 8 14 19 8 10 10 1…
7 16 13 8 11 6 22 8 14 10 16 13 9 6 10 15 8 8 11 12 13 10 10 11 15 13 9 14 16 11 12 7 13 5 13 16 9 19 11 3 17 10 6 8 6 16 14 14 19 10 14 12 19 22 14 9 14 12 9 14 19 5 8 12 14 5 10 9 14 15 11 17 9 9 17 10 19 5 5 15 15 10 17 6 18 11 15 11 17 4 5 11 9 7 7 17 10 8 16 14 6 11 8 15 12 13 12 6 6 11 7 9 11 11 12 16 19 16 4 17 10 19 19 8 12 9 12 15 17 11 18 5 10 10 12 9 12 15 12 8 9 6 5 11 17 8 6 10 6 9 1…
12 23 8 12 11 8 21 6 11 14 7 13 14 10 16 12 16 5 11 8 18 15 7 9 12 7 11 14 13 12 9 5 2 18 8 7 11 14 10 7 8 12 10 10 6 8 6 9 9 6 13 13 10 15 10 10 14 16 11 12 10 11 14 9 19 10 14 7 2 12 11 13 13 10 12 7 17 7 10 8 14 7 23 15 16 13 8 11 12 11 11 23 15 16 5 9 10 16 7 22 14 18 15 13 17 10 16 12 9 13 14 7 12 7 14 16 20 12 10 6 9 17 9 14 3 6 15 8 14 8 12 6 10 13 16 9 18 9 7 16 14 5 10 4 10 4 8 10 11 13 …
11 11 13 7 14 10 13 13 10 12 2 14 9 14 8 17 14 10 7 10 12 10 11 11 9 11 13 9 14 7 4 8 11 5 8 13 8 7 11 15 6 13 9 14 9 8 8 7 13 10 11 8 12 5 17 10 6 14 12 13 9 10 13 6 12 14 12 16 11 14 10 12 13 23 15 13 12 9 6 10 14 11 6 11 8 16 8 9 15 10 9 21 10 7 14 4 11 6 11 14 6 13 12 12 11 8 14 13 8 9 10 18 10 14 18 12 16 12 10 11 17 17 11 9 16 13 22 8 12 13 11 13 14 6 15 18 7 16 6 11 14 12 13 3 9 11 4 12 13…
16 12 9 5 14 8 18 14 12 9 10 8 6 15 9 16 17 19 11 20 8 10 5 7 17 12 15 20 7 15 9 9 7 14 14 12 10 11 13 16 15 17 5 8 11 10 11 4 12 10 9 9 21 13 15 13 10 12 8 12 6 9 10 7 4 7 6 9 10 9 9 19 15 17 7 12 9 19 5 16 15 10 13 13 7 6 12 14 13 13 13 12 6 17 10 5 13 11 11 25 16 14 8 10 14 8 18 12 11 12 13 10 13 9 9 14 10 10 7 12 18 7 9 10 12 15 11 7 11 12 21 12 18 11 10 12 10 9 5 15 11 14 11 10 7 14 9 11 8 8…
11 12 13 9 10 8 12 9 9 10 9 8 10 14 7 11 12 10 13 14 13 17 4 11 6 10 10 5 9 13 11 14 9 11 10 7 4 7 10 16 8 6 7 12 13 11 5 5 12 11 8 12 14 14 13 10 12 10 8 11 12 8 9 9 9 13 5 12 12 24 7 21 16 6 10 9 4 4 5 12 5 12 16 9 11 20 6 12 6 11 11 10 7 4 8 7 4 7 7 16 17 8 7 11 10 9 23 10 13 10 11 13 10 9 10 8 19 8 8 14 6 12 10 15 13 14 14 7 12 9 13 10 11 12 8 9 6 5 7 18 11 8 9 7 8 17 9 17 8 17 10 13 13 18 9 …
10 8 11 10 12 4 11 20 14 9 5 8 8 16 8 10 10 11 3 11 16 11 14 9 12 6 7 12 6 12 11 14 13 8 10 9 7 8 12 9 13 7 13 7 7 7 10 5 20 8 7 6 9 12 16 12 3 10 10 10 13 10 9 10 13 13 8 17 14 20 7 7 14 14 10 14 15 11 13 11 10 5 19 7 14 9 4 8 11 9 11 14 17 18 12 12 7 9 14 19 14 17 6 8 10 15 10 9 6 10 7 10 10 9 14 7 12 22 6 12 11 20 14 14 13 16 11 11 9 3 11 8 17 15 15 12 18 7 16 18 5 3 16 8 12 12 8 16 19 7 9 13 …
16 14 3 10 9 4 6 17 11 12 11 18 8 21 8 15 8 12 6 14 16 7 7 11 13 8 15 12 12 16 9 10 14 12 12 8 9 7 15 6 11 14 13 8 14 12 11 8 9 12 10 16 7 8 26 13 10 17 10 9 13 10 13 6 12 12 9 15 10 8 10 13 14 11 4 13 8 10 7 20 9 13 12 15 9 13 4 7 14 10 9 11 16 8 8 14 10 13 11 16 14 16 11 10 10 10 15 12 12 9 13 3 8 15 10 6 13 22 15 11 14 12 7 16 9 19 15 13 15 11 15 13 12 13 15 10 12 6 7 17 8 5 11 9 11 7 9 22 7 1…
15 19 8 5 11 8 8 7 12 13 10 9 8 9 8 12 15 13 9 8 14 14 7 16 6 12 10 11 23 9 7 9 5 7 7 8 11 6 12 10 8 7 7 15 8 11 4 14 18 13 9 14 14 9 15 12 10 10 9 10 19 9 15 8 11 10 12 17 16 23 9 10 7 8 18 15 11 13 7 9 8 13 6 21 11 10 7 19 7 10 13 15 7 15 9 13 8 9 12 7 11 16 6 12 9 12 8 10 9 10 12 7 10 10 13 10 9 17 10 14 7 11 7 10 7 7 18 9 12 17 10 11 10 19 12 6 10 13 9 8 12 12 17 17 10 14 13 18 12 15 5 13 3 1…
20 16 9 6 12 12 11 24 10 12 16 13 10 16 11 14 11 8 6 12 15 16 6 5 10 10 14 9 11 11 8 7 9 10 10 4 14 7 11 14 3 10 9 11 15 13 6 18 10 6 13 11 14 12 10 12 9 13 10 5 12 14 3 14 11 9 3 18 9 6 13 12 10 10 7 9 16 13 6 8 8 15 9 13 9 12 16 9 11 10 18 4 2 7 6 9 7 9 12 11 7 10 8 8 16 13 9 7 14 11 9 9 9 9 14 12 13 13 15 6 14 11 4 4 10 8 8 19 11 17 16 10 7 11 7 15 12 8 7 11 15 8 14 5 13 12 3 9 3 11 8 10 11 5 …
9 7 4 15 9 18 6 15 6 14 15 9 24 10 10 15 16 9 11 12 23 15 11 10 14 5 14 8 15 7 10 6 8 13 13 15 14 11 12 12 7 13 10 14 6 6 7 16 7 14 16 13 7 13 10 12 17 11 13 9 6 10 14 7 7 6 9 19 15 13 11 13 20 14 14 16 12 12 14 9 4 7 6 13 7 12 15 10 10 7 13 8 7 12 9 15 9 12 9 9 13 6 16 11 9 8 6 12 12 10 7 2 8 8 13 6 7 9 10 8 9 15 9 11 7 12 12 11 10 7 26 8 6 11 13 12 13 22 9 12 8 13 12 7 13 6 10 14 6 11 10 6 17 5…
10 9 6 6 10 9 16 12 15 6 9 18 7 12 17 15 7 15 19 11 11 9 5 12 11 9 10 13 7 9 13 4 11 15 13 15 13 11 9 11 11 8 9 9 21 16 16 17 19 9 5 6 16 10 13 15 18 16 9 9 14 11 9 16 11 12 8 17 12 9 11 9 10 6 9 6 10 18 10 13 11 10 12 16 14 12 9 11 8 20 10 8 9 15 11 15 7 8 7 8 17 10 15 10 8 13 8 14 17 8 10 11 9 14 7 6 13 12 5 18 16 14 12 10 4 10 14 10 6 4 14 8 14 6 9 14 15 7 12 9 8 13 8 12 11 10 13 5 20 10 8 8 1…
12 6 7 14 7 10 13 8 11 14 9 6 10 21 15 9 12 13 5 4 8 9 9 9 15 9 8 4 10 15 6 12 8 13 7 8 15 8 2 18 11 8 6 7 5 15 9 12 13 11 11 9 15 11 10 15 15 13 11 13 8 15 9 9 7 11 11 12 10 12 14 12 14 11 12 15 10 11 9 7 19 11 17 13 5 8 9 14 11 6 10 10 4 13 13 17 12 7 16 4 20 8 11 11 13 14 10 8 15 10 10 8 13 11 12 13 13 8 9 19 18 8 5 4 5 15 15 15 8 10 7 16 12 15 14 14 13 14 8 22 13 14 9 6 18 12 11 14 8 17 11 9 …
19 5 11 10 5 17 17 14 9 9 12 5 9 16 10 8 14 10 16 10 7 9 4 9 13 8 9 13 17 13 8 10 9 6 13 13 15 13 6 16 10 9 10 7 12 8 10 16 10 6 17 19 11 16 17 10 20 6 10 17 9 7 7 6 7 13 9 9 7 19 8 10 8 11 10 11 9 10 8 7 10 11 2 15 14 8 11 6 7 10 11 17 7 8 9 11 20 7 13 12 16 9 9 9 7 8 8 13 11 8 14 18 10 15 14 18 16 10 9 11 17 8 14 11 10 6 15 3 5 12 12 11 7 6 14 15 14 9 7 13 7 11 8 14 11 6 11 5 8 15 13 12 11 17 1…
11 9 6 9 11 11 9 17 9 8 16 6 5 17 9 6 14 6 13 6 11 8 16 15 7 5 12 8 9 12 10 2 8 10 9 9 14 7 11 5 13 13 9 8 13 8 12 16 10 10 8 21 7 14 11 8 21 9 10 17 12 8 10 14 8 6 6 11 4 7 7 17 21 10 22 8 15 11 7 10 11 18 7 22 7 6 18 12 11 6 10 7 7 20 10 13 7 4 7 12 22 14 10 9 8 10 7 4 13 7 12 10 11 23 12 12 6 7 7 12 15 16 4 12 7 12 10 8 8 8 8 16 8 9 10 13 9 9 9 20 11 9 13 7 17 15 7 8 10 11 10 8 16 14 7 12 11 4…
15 12 4 10 12 14 13 10 9 9 13 9 14 13 14 15 14 9 17 15 11 7 10 5 17 15 8 11 11 15 5 9 15 6 11 10 10 6 13 14 8 3 15 11 11 9 6 16 14 22 7 20 15 7 15 14 9 17 11 17 9 10 3 8 8 14 9 4 14 10 7 10 9 3 12 7 10 7 12 6 16 14 10 22 9 9 10 6 10 6 17 25 11 10 12 8 9 7 10 15 15 8 8 11 8 7 7 9 10 9 15 6 19 11 10 8 15 12 4 18 17 8 11 14 12 17 12 10 12 7 6 9 5 12 11 6 17 13 15 10 15 5 10 17 14 9 13 13 8 13 19 10 …
13 18 10 24 14 17 12 7 15 11 17 17 12 19 17 10 10 16 11 10 17 10 8 13 9 18 8 11 16 11 10 8 13 12 10 6 7 16 15 14 11 4 6 10 13 9 5 16 11 7 11 18 12 6 10 11 10 11 6 17 14 7 10 7 7 18 8 14 12 8 5 5 16 9 21 10 9 13 7 14 15 11 6 15 6 12 18 8 6 5 6 9 7 19 14 12 6 7 10 11 12 8 14 6 14 6 5 11 11 14 3 11 15 14 17 8 7 18 11 11 23 8 7 10 11 6 12 4 19 10 5 11 19 10 8 9 14 10 6 14 15 18 14 10 12 15 14 9 7 14 …
10 12 9 15 12 10 20 7 13 8 15 13 8 13 14 7 10 15 15 15 12 6 4 13 9 16 8 10 12 11 8 9 8 9 9 8 13 14 12 7 7 8 5 11 10 6 13 11 12 11 6 13 9 15 13 10 8 5 14 9 14 9 16 8 17 11 4 15 10 7 13 9 13 9 16 13 16 8 10 10 11 8 14 14 6 14 8 13 14 6 9 10 8 14 12 13 10 6 10 18 11 7 8 14 18 20 8 8 8 11 7 12 14 12 10 10 8 11 9 13 22 7 8 13 13 10 12 13 6 8 10 2 9 8 6 9 9 12 11 10 14 16 11 9 17 9 16 9 9 11 14 13 7 10…
9 11 7 15 15 15 8 15 11 12 12 9 5 18 10 12 18 6 7 19 14 6 13 4 7 7 6 10 19 13 11 9 10 11 14 16 26 4 11 8 13 12 15 17 18 15 10 13 20 13 9 2 7 9 12 14 10 12 14 17 7 13 6 8 9 12 13 8 16 15 12 12 10 3 14 13 10 8 6 13 18 10 16 22 9 14 18 15 11 7 12 18 11 15 9 10 13 10 8 16 17 6 6 19 13 8 9 12 17 11 14 9 13 15 7 14 6 18 7 8 15 16 18 13 8 17 4 11 10 9 6 10 16 8 16 13 8 8 8 13 14 18 13 9 6 11 13 7 7 10 1…
10 11 12 11 9 17 4 10 6 9 14 15 7 20 8 6 13 9 11 13 16 10 9 18 9 13 11 6 17 15 11 7 14 9 13 14 20 14 10 15 5 10 13 16 14 14 11 12 11 6 11 10 15 12 16 8 14 11 6 7 15 14 11 7 13 12 7 9 24 12 14 8 17 7 10 6 6 8 6 8 18 13 13 12 9 17 11 5 13 12 8 14 11 8 12 12 8 14 6 12 12 10 9 16 8 13 7 9 16 7 14 5 16 18 7 4 4 13 10 8 12 11 15 5 16 8 12 12 13 9 16 15 14 15 9 12 3 10 16 11 7 14 8 10 14 16 11 17 5 5 14…
13 18 9 11 14 12 10 10 16 13 8 11 15 20 6 4 26 13 8 7 12 8 14 11 9 7 11 10 12 13 10 10 14 11 6 9 9 11 10 11 10 22 10 16 13 8 8 16 14 11 10 4 10 14 8 16 14 15 15 9 22 8 14 10 10 9 6 11 5 15 7 9 13 10 14 15 9 20 12 12 7 11 17 20 13 10 8 4 6 12 15 7 11 7 14 13 9 11 10 11 12 5 13 11 10 9 13 10 11 13 9 8 22 4 14 11 8 13 7 12 9 10 12 9 12 14 4 10 5 13 10 12 12 10 10 12 8 4 14 6 10 12 15 7 10 12 14 10 1…
8 12 7 15 13 14 4 4 15 13 7 11 14 14 13 14 18 22 2 8 8 5 10 11 3 8 10 22 12 8 6 13 13 7 8 8 11 10 13 6 13 11 8 8 13 12 3 15 17 17 11 7 10 4 14 12 10 13 12 6 13 7 6 16 12 16 13 11 7 11 13 11 11 20 13 10 7 12 12 13 14 8 9 20 11 13 11 11 10 6 13 10 9 17 10 16 8 13 4 8 24 10 7 24 9 15 11 8 13 11 13 9 12 17 8 13 2 8 10 19 15 13 11 9 20 15 7 17 7 8 15 11 6 16 14 9 7 11 11 7 9 9 10 10 14 10 16 10 10 5 1…
15 12 17 15 10 12 12 7 11 12 9 15 17 20 10 10 10 10 14 10 13 10 8 15 11 11 6 21 6 8 9 10 5 7 16 7 10 15 17 15 12 8 5 15 9 19 8 20 8 18 13 13 5 6 8 11 7 9 12 13 11 5 15 4 3 11 8 13 14 7 18 5 8 8 21 10 7 11 21 11 10 15 15 12 13 10 14 6 13 6 10 7 11 8 7 7 11 13 8 10 11 14 9 10 6 13 3 13 11 4 6 5 9 10 11 8 8 13 13 15 12 12 17 13 17 14 7 14 11 8 16 11 6 8 5 15 15 7 9 11 8 10 7 15 8 10 12 8 16 16 7 11 …
12 10 10 9 11 10 11 9 11 7 7 11 14 18 10 17 8 24 13 6 18 7 10 13 6 12 11 10 7 9 9 10 17 8 11 6 6 7 7 10 16 5 13 17 3 17 11 12 10 5 15 4 4 10 12 14 13 7 9 9 17 12 11 12 6 12 7 3 14 6 9 9 8 12 13 9 11 15 11 11 14 18 5 22 8 11 9 5 11 11 10 14 6 7 9 11 13 8 8 10 26 6 9 14 11 11 7 8 7 16 9 16 8 12 10 10 16 12 9 11 19 9 9 8 12 11 12 11 10 10 8 10 8 6 4 10 21 11 4 16 7 15 14 15 10 11 10 13 10 10 7 4 9 1…
11 19 10 14 8 14 13 18 16 9 6 16 10 11 10 7 10 11 8 12 9 8 9 15 10 10 13 21 7 16 8 12 13 20 16 8 5 7 13 14 7 12 12 13 15 11 12 13 13 10 23 13 11 9 17 11 14 10 17 8 13 11 8 13 11 8 13 11 6 5 7 7 10 10 11 14 10 17 15 9 9 11 6 11 6 11 9 6 9 18 9 9 9 12 8 10 4 14 10 12 17 16 16 15 9 11 10 7 10 28 12 11 11 9 11 5 12 14 11 17 8 6 14 10 5 13 9 13 10 4 16 7 6 5 8 9 9 9 9 22 15 18 12 13 16 15 14 23 15 12 …
15 13 10 18 14 16 11 14 15 5 4 20 11 8 7 11 9 12 5 10 9 11 15 13 9 10 11 21 17 10 8 7 18 6 15 6 11 6 13 12 9 10 11 8 18 10 11 10 13 10 20 12 16 12 8 3 11 4 19 14 14 15 13 9 8 13 15 17 8 8 7 10 8 11 12 9 11 16 12 10 12 7 11 11 9 8 9 9 13 13 9 8 7 11 18 7 10 20 11 5 21 9 12 10 13 10 7 7 7 19 11 11 12 21 9 7 14 4 9 16 10 10 6 12 14 8 11 12 6 8 6 12 13 8 12 12 15 9 6 13 10 14 11 8 11 5 7 10 15 9 12 8…
10 13 8 7 5 18 12 11 10 9 14 10 9 14 3 15 11 16 10 14 11 13 14 13 6 23 9 10 18 13 12 9 7 9 10 10 13 10 8 12 8 14 3 13 11 15 13 11 7 12 13 18 11 9 12 20 14 8 15 17 9 10 6 6 7 22 9 10 10 8 9 11 6 7 22 13 7 12 9 9 8 9 12 5 10 8 7 10 9 8 8 11 9 9 10 12 12 10 14 14 10 12 13 16 11 12 8 14 15 10 14 22 13 11 11 8 6 5 6 14 8 17 10 4 10 9 14 15 3 13 13 12 7 10 5 11 9 9 11 18 18 18 10 10 11 9 12 18 9 9 9 10…
11 11 16 9 16 15 11 15 11 6 14 18 14 5 7 11 11 13 8 10 13 16 13 11 11 16 12 7 14 11 7 10 6 15 13 5 8 11 16 12 22 9 3 14 7 7 8 11 8 13 25 8 12 9 10 7 12 20 16 11 16 15 3 8 10 14 9 23 12 5 12 10 10 9 6 12 5 10 16 16 14 4 4 22 10 8 6 8 15 9 12 9 6 2 16 8 11 7 8 4 7 13 9 21 16 15 6 16 15 12 10 13 10 19 6 10 9 14 8 13 10 7 16 9 6 11 6 10 6 12 11 12 6 15 10 7 9 13 5 9 11 16 6 19 11 14 15 19 11 8 8 11 1…
18 6 13 12 13 12 14 11 17 8 15 18 13 11 9 10 9 15 22 19 8 21 15 14 4 15 13 14 4 8 9 9 12 14 7 12 8 14 7 19 9 12 9 17 9 14 6 22 7 12 19 11 12 5 5 8 9 11 13 9 3 13 8 11 7 13 8 10 14 7 16 15 8 6 5 10 5 9 14 9 13 7 3 9 11 10 7 17 6 7 12 8 7 10 9 17 7 10 5 3 9 12 9 18 7 21 15 9 12 13 7 13 16 13 11 13 11 8 14 7 9 7 15 8 8 9 21 13 8 14 8 12 6 11 11 11 4 19 18 15 9 9 11 14 9 10 13 9 14 10 11 7 9 8 5 8 10…
18 7 13 17 9 7 8 14 11 9 11 10 13 16 16 10 9 15 14 19 11 5 26 12 12 8 7 7 12 6 1 11 13 9 15 8 7 14 10 20 15 7 9 10 14 8 14 23 10 7 14 13 12 10 9 18 9 18 12 5 11 10 14 7 9 9 15 17 10 6 14 11 9 9 3 11 8 7 13 10 16 12 10 7 20 14 6 13 12 6 11 7 9 12 9 8 10 11 6 10 12 10 17 10 17 10 10 13 16 12 17 9 10 5 9 14 9 8 6 7 7 13 13 11 17 10 6 10 14 10 10 11 8 7 10 12 6 11 10 13 15 10 13 10 16 10 14 10 14 4 8…
19 11 9 10 9 12 14 14 11 5 13 14 17 8 14 15 6 15 9 9 10 8 12 15 12 8 14 9 13 12 11 11 16 14 12 12 13 13 7 12 11 12 13 12 8 4 5 19 7 10 12 8 8 9 6 24 9 10 9 12 15 23 12 7 7 13 16 10 10 7 7 14 9 11 9 9 8 13 6 7 13 8 18 10 15 12 6 16 6 6 15 13 8 9 11 13 12 13 9 17 26 11 15 13 16 16 8 4 12 14 17 8 4 15 13 15 14 8 8 11 20 12 9 8 4 12 15 18 7 16 12 4 8 5 14 9 16 9 14 9 2 11 13 13 12 8 18 13 21 6 10 17 …
13 8 7 16 14 8 12 9 8 17 13 19 9 9 13 7 7 18 18 12 16 12 8 8 5 12 16 9 8 8 10 9 15 9 21 16 12 11 6 10 14 15 13 9 15 14 11 12 16 5 16 13 14 8 9 15 9 14 10 12 12 13 6 6 9 7 14 19 7 7 11 6 11 11 10 10 4 12 13 6 10 7 10 6 22 7 19 10 16 9 4 12 11 6 8 11 8 8 10 9 14 9 20 10 13 15 6 11 7 14 12 9 3 6 12 14 12 6 11 13 14 9 6 21 10 14 11 13 21 14 11 3 12 7 10 11 10 7 11 9 16 10 9 13 9 17 22 12 10 8 10 6 7 …
13 6 18 15 13 14 14 14 8 19 8 14 18 15 12 13 6 9 13 12 15 13 11 9 9 11 7 7 10 9 8 12 13 9 13 7 10 15 7 13 8 7 12 9 11 10 13 14 8 10 13 6 8 14 11 7 10 10 8 6 17 13 14 12 8 9 7 6 8 12 13 14 14 13 5 14 7 14 7 15 6 10 9 10 14 9 16 11 8 9 11 8 11 12 5 4 20 7 10 9 13 12 9 19 12 9 7 7 8 20 5 13 13 10 12 9 9 9 8 14 14 9 5 13 8 9 10 6 9 11 15 5 6 7 18 9 17 12 16 12 14 10 5 6 9 13 10 11 10 5 12 6 14 11 15 …
9 15 16 15 11 8 18 17 11 16 6 18 12 18 10 14 10 11 5 16 10 8 12 14 13 8 10 11 10 11 11 7 13 4 8 14 11 15 9 9 5 12 11 17 23 9 15 16 6 13 11 15 13 14 5 14 8 7 7 5 8 6 11 16 10 6 9 22 7 8 14 11 19 12 7 13 3 11 4 11 9 10 13 12 11 13 14 3 9 9 7 19 13 18 9 4 12 7 5 7 14 10 12 17 10 8 9 6 13 8 9 8 15 14 6 6 16 12 6 13 14 8 14 6 11 10 15 9 18 11 13 16 11 11 7 9 13 7 7 19 6 10 4 17 10 11 13 11 4 8 18 8 5 …
6 12 16 11 7 9 10 6 11 12 7 6 6 13 8 15 11 12 7 16 9 12 10 14 8 10 8 7 14 15 5 13 12 9 9 10 8 14 13 5 8 7 11 11 7 8 8 12 13 10 11 9 14 14 8 10 8 8 8 10 9 18 12 9 7 3 11 15 7 14 9 10 15 6 6 10 12 15 14 8 10 8 10 13 13 12 11 11 9 13 9 8 8 10 10 9 9 11 8 16 2 9 11 12 13 10 13 8 12 13 10 11 8 9 11 16 13 8 9 10 14 8 12 13 11 13 3 10 7 6 12 12 11 12 13 16 7 16 8 15 19 8 9 21 8 8 15 8 11 7 8 12 4 8 15 1…
13 7 17 9 9 3 12 5 16 11 11 15 11 11 10 10 16 7 13 11 12 8 7 12 10 12 7 13 12 13 6 6 11 16 5 8 12 17 9 9 6 14 6 11 8 18 19 15 6 8 15 5 18 11 13 8 16 15 9 8 13 10 11 9 5 12 4 12 5 18 18 9 13 20 6 11 7 13 14 11 12 11 8 6 13 5 14 16 6 15 15 14 10 11 8 4 9 7 8 12 7 15 8 12 16 13 10 20 16 11 5 14 8 11 11 17 13 12 18 19 13 11 9 14 9 13 13 10 7 14 19 8 14 7 20 12 10 11 8 6 9 8 13 9 8 8 8 4 7 15 11 16 20…
11 10 18 7 10 8 9 12 7 9 7 13 8 11 9 7 11 5 7 18 14 7 8 16 6 11 8 16 12 8 4 4 7 14 12 8 8 12 10 14 11 6 11 8 12 13 26 8 7 10 11 10 4 14 5 8 14 12 9 7 10 11 17 11 9 11 16 15 4 12 14 7 19 16 12 12 4 8 19 6 10 8 6 10 1 4 13 8 7 10 11 9 17 14 12 7 11 10 11 5 10 10 3 7 14 9 9 11 10 6 7 7 5 8 16 9 10 11 8 20 13 7 15 7 13 12 6 9 10 16 11 12 8 12 19 17 5 7 4 14 15 7 17 12 8 4 8 10 6 9 12 13 7 12 13 17 6 …
10 10 9 14 7 8 8 12 12 13 10 12 11 13 13 10 6 10 12 10 15 15 9 7 8 10 14 9 20 6 6 15 10 17 11 17 5 10 11 9 5 12 7 5 13 6 29 13 10 12 14 20 8 12 12 11 13 15 10 10 9 10 8 5 16 8 12 8 17 17 16 3 11 9 9 9 7 16 6 11 9 17 8 6 6 8 8 8 4 9 1 13 7 8 14 12 7 11 7 20 8 9 12 19 7 8 13 7 10 10 12 6 13 9 12 11 16 12 13 12 15 18 16 11 15 11 16 11 13 23 20 7 9 15 20 20 5 7 15 17 9 8 3 12 16 5 13 7 5 11 20 9 8 7 …
9 14 16 17 11 10 19 17 8 15 13 5 15 11 8 4 3 11 11 9 6 14 12 13 11 8 11 13 14 11 5 8 21 9 13 16 8 9 11 6 14 11 6 11 10 6 17 9 10 15 15 5 3 14 14 8 10 7 11 8 12 12 8 15 13 15 4 12 9 10 10 16 12 10 9 11 9 13 13 10 14 12 7 6 6 8 15 6 7 7 12 7 11 11 15 13 10 10 11 11 8 9 9 8 11 4 8 12 12 9 13 13 10 11 13 10 11 15 9 11 9 7 21 7 7 18 12 13 14 8 3 10 8 10 6 12 2 8 5 9 7 8 5 9 17 6 8 7 7 9 14 7 18 9 10 4…
3 17 14 6 6 12 10 14 11 9 5 13 9 13 16 11 5 8 13 19 5 9 10 12 8 11 13 9 10 9 8 18 13 11 9 13 11 13 15 8 11 8 9 13 12 16 22 14 10 11 13 6 5 10 6 3 5 12 11 5 12 9 7 9 19 12 5 16 14 15 5 8 12 8 13 10 13 8 6 15 10 8 9 15 8 11 11 13 13 12 11 7 9 16 9 8 8 15 9 11 8 14 18 8 8 7 6 11 25 8 14 17 5 11 7 2 11 12 8 10 18 11 15 12 8 9 9 6 3 10 14 14 7 9 5 6 11 11 8 18 11 6 12 10 10 9 16 7 12 16 8 18 11 6 9 11…
5 7 13 10 12 6 14 10 14 7 11 15 12 8 9 15 8 11 13 10 11 11 7 10 12 10 16 13 16 6 11 9 9 16 14 5 13 11 9 14 14 17 9 15 9 8 8 6 13 13 13 3 7 16 6 4 9 8 9 17 10 9 12 10 9 6 14 10 11 8 6 9 12 13 10 9 7 10 8 22 13 14 12 12 6 10 9 9 11 10 6 11 10 8 13 16 11 8 9 12 10 16 14 14 13 12 12 8 18 8 9 13 8 9 17 14 13 6 8 12 15 20 16 7 10 9 11 18 4 6 9 14 4 7 8 8 9 12 6 8 10 7 12 11 8 8 16 9 7 10 10 6 11 8 16 7…
16 12 8 11 22 9 9 5 9 7 15 7 13 7 8 9 3 14 10 9 6 9 11 13 10 9 14 12 5 9 10 10 7 15 10 6 8 9 8 17 7 14 17 17 11 9 17 11 14 8 15 7 8 12 10 12 8 11 12 17 10 4 9 12 11 10 14 10 5 6 6 12 18 15 14 12 3 14 17 11 9 5 16 5 15 10 6 8 16 16 7 10 8 12 5 10 15 5 8 12 13 11 9 13 9 10 21 7 12 6 21 13 14 11 6 12 16 8 12 22 13 10 9 14 10 6 5 12 8 19 11 7 10 12 15 10 5 12 5 4 19 11 20 10 8 7 9 12 10 15 8 11 6 15 …
11 7 10 8 13 10 5 7 14 18 9 9 9 4 9 12 9 13 16 6 5 9 6 16 14 10 16 11 9 8 7 13 11 11 11 12 11 18 13 10 12 14 9 11 14 13 11 17 6 13 11 11 7 13 14 3 8 19 8 19 17 6 9 6 15 9 9 5 13 11 11 10 19 6 7 11 9 18 9 14 11 13 17 7 14 6 13 6 11 20 12 21 8 5 10 12 11 20 18 11 10 19 10 20 8 8 13 6 10 10 11 10 8 8 12 17 12 14 13 23 16 12 11 11 7 2 6 6 14 6 16 19 7 8 16 11 17 15 6 8 11 14 11 12 11 12 7 14 10 9 9 6…
9 14 11 11 18 13 8 8 6 11 7 2 11 11 7 6 12 9 13 14 6 11 12 11 16 13 14 14 17 13 6 12 16 11 9 6 8 8 10 5 19 19 11 14 13 10 19 9 6 12 14 8 11 10 17 4 13 12 13 20 12 12 18 22 13 8 7 10 17 8 18 15 14 18 5 10 13 10 10 14 4 9 4 13 14 4 6 18 13 9 6 12 17 12 10 15 18 16 5 18 6 15 11 15 12 10 8 7 15 16 8 9 15 8 13 8 19 11 10 15 20 14 10 3 12 12 8 8 10 8 12 12 15 11 9 12 8 9 10 9 12 14 10 19 19 9 13 11 9 1…
6 14 12 11 10 8 6 15 13 17 14 15 5 19 13 13 14 11 13 15 5 10 6 8 11 9 17 14 9 9 3 7 14 9 12 9 11 1 14 8 11 12 13 14 16 14 9 8 6 12 13 3 7 22 5 17 11 7 21 18 9 16 11 13 7 14 9 6 23 11 23 15 9 12 8 15 11 7 7 10 12 12 15 12 9 5 6 10 16 4 5 12 7 8 15 12 5 16 9 16 7 14 18 8 11 11 7 11 8 8 8 4 13 8 8 19 8 11 7 11 17 8 13 6 15 8 6 10 12 8 13 11 8 15 12 6 8 4 7 10 11 10 10 8 7 4 16 9 10 4 8 9 6 8 10 14 1…
8 16 7 10 18 12 3 16 13 11 13 11 11 8 11 16 10 10 8 7 10 18 9 10 7 4 19 9 13 6 7 16 8 8 16 8 13 9 13 10 19 24 14 12 7 11 14 14 14 11 11 6 16 12 12 5 13 1 13 17 8 5 11 8 12 16 7 13 13 11 13 7 11 9 12 21 9 19 8 11 14 13 16 15 5 6 11 8 12 10 10 9 10 6 8 17 8 13 16 13 18 5 12 12 7 6 10 5 16 8 10 4 12 9 14 17 13 15 10 10 11 9 16 12 13 13 10 6 19 7 7 16 17 9 9 6 8 12 9 4 12 13 12 10 9 10 17 12 11 13 14…
10 10 10 9 20 8 13 7 22 6 8 8 11 10 14 14 6 6 11 11 17 5 12 10 7 5 9 7 30 8 9 12 11 10 9 5 12 15 10 8 10 15 20 8 10 13 15 10 11 16 12 8 6 11 12 9 9 8 16 14 6 15 16 15 5 10 4 10 13 11 23 13 19 12 14 17 18 13 3 14 15 13 5 9 10 3 11 8 12 11 11 18 21 8 11 20 12 9 20 11 20 10 14 8 15 9 8 10 19 5 3 7 15 13 16 10 11 8 7 8 10 9 8 9 12 11 7 17 6 9 8 13 13 4 12 6 12 4 8 11 2 4 9 11 10 7 16 10 6 12 5 18 4 1…
22 14 15 18 15 12 11 13 12 11 12 16 9 14 6 20 12 6 15 14 18 6 8 13 9 7 6 10 12 12 11 11 14 12 10 9 9 17 10 9 18 26 12 12 15 5 17 7 12 13 8 15 8 12 6 8 7 6 13 17 14 17 9 16 7 3 12 10 20 12 24 10 18 8 11 11 17 13 13 12 6 17 8 11 13 16 10 11 13 6 9 9 7 9 10 18 11 19 7 10 11 7 10 12 14 16 10 6 13 14 8 10 6 12 15 9 9 8 12 11 13 11 12 8 5 8 5 18 16 11 4 12 13 4 10 10 5 13 5 16 11 6 8 11 10 9 17 11 6 6 …
13 10 4 9 10 12 13 11 11 9 11 11 6 7 11 7 3 8 18 5 12 10 15 18 18 9 10 7 20 8 6 9 16 13 14 6 4 9 13 4 11 9 11 9 13 7 10 9 26 17 12 13 11 10 17 4 10 9 13 16 10 15 11 5 1 7 18 19 15 11 8 11 24 14 15 8 8 10 8 13 16 9 9 8 10 13 6 10 18 11 6 9 8 6 15 12 14 16 12 7 9 11 7 9 8 16 6 8 20 12 11 9 8 13 9 14 6 8 14 5 9 7 13 4 8 9 8 8 11 15 8 15 12 13 9 9 9 10 11 13 10 9 9 12 9 7 19 9 6 13 10 11 4 10 5 16 17…
9 9 8 21 12 15 12 5 7 11 12 8 7 13 10 7 7 9 11 14 9 14 6 14 12 9 13 7 9 7 9 18 15 7 9 9 5 7 9 11 11 12 7 11 10 14 16 5 17 18 7 10 10 12 24 8 12 7 5 15 12 16 7 13 9 16 7 11 14 11 10 11 13 23 10 9 10 13 4 10 15 5 15 5 19 11 9 8 14 4 15 8 13 11 8 20 18 11 5 15 7 18 20 10 10 15 14 10 5 9 12 9 9 16 16 16 4 8 11 9 12 7 12 8 8 12 10 5 6 6 4 10 13 9 11 11 11 13 10 12 10 14 5 13 12 8 12 7 15 9 13 11 10 5 …
15 6 10 12 11 11 8 10 12 8 17 12 4 18 16 11 8 12 6 6 10 14 22 22 13 9 13 13 8 13 7 9 11 8 6 11 9 14 11 7 7 19 12 13 14 13 12 4 9 10 4 8 7 11 16 6 8 9 9 10 20 16 10 16 5 17 5 13 16 10 8 6 8 17 15 6 8 8 6 12 20 9 12 9 10 8 8 9 11 5 4 12 11 10 9 14 18 7 8 11 5 11 9 14 6 17 11 12 8 7 8 7 9 7 11 6 7 10 7 11 6 11 16 7 4 10 8 17 9 11 11 4 15 10 12 9 8 8 8 11 7 2 5 12 13 13 10 11 9 5 11 7 6 12 4 12 9 5 1…
8 8 11 11 11 12 11 9 10 5 12 3 6 10 11 17 2 9 11 8 14 7 12 9 10 11 10 15 14 8 11 8 9 8 14 12 8 5 11 6 9 17 5 12 7 6 17 9 11 15 20 12 10 11 10 7 5 11 10 10 17 20 16 8 3 9 4 8 11 7 9 9 13 9 10 6 10 16 11 11 14 9 13 14 12 17 6 13 8 7 8 16 6 12 8 24 14 19 8 5 10 7 6 15 9 11 17 17 10 9 10 13 4 9 7 10 7 8 8 10 14 6 11 9 7 8 11 9 6 10 7 7 14 14 16 7 9 8 14 13 12 10 9 17 5 10 7 10 10 14 7 5 7 22 8 8 13 1…
9 12 11 16 11 12 10 8 3 5 12 13 9 5 13 8 12 19 20 11 8 9 13 5 8 13 7 7 19 8 7 8 8 11 15 8 9 17 16 12 5 20 12 3 10 8 9 12 20 13 12 12 10 4 7 13 9 16 4 10 11 13 11 10 13 12 6 13 9 10 10 8 8 16 8 8 11 5 6 11 13 15 5 17 16 11 7 8 9 9 20 10 11 10 7 23 11 12 9 8 13 12 9 9 10 11 9 12 15 10 8 9 10 9 7 8 4 7 10 4 17 6 23 8 8 9 14 16 15 9 8 9 5 9 12 5 13 11 10 15 13 8 15 13 5 10 12 12 15 11 10 11 14 15 7 1…
18 6 7 17 7 13 15 19 13 8 7 6 12 7 15 14 6 17 18 20 7 7 9 9 11 19 18 15 11 8 14 7 11 7 16 19 11 7 11 11 13 16 16 12 15 10 10 9 7 8 8 17 8 9 12 8 9 13 7 10 11 13 6 11 12 8 12 10 9 10 17 16 13 9 12 9 2 7 11 15 18 8 11 9 9 4 9 5 15 7 6 8 15 15 9 14 14 8 10 4 8 6 4 9 5 12 10 8 13 13 8 12 7 8 12 7 11 13 18 9 11 8 8 11 8 9 10 14 10 19 9 11 9 6 9 8 9 12 11 15 21 11 6 10 13 16 12 10 12 9 16 14 15 16 9 9 …
9 13 7 9 12 5 10 12 16 12 16 6 10 18 12 11 11 19 7 13 8 13 11 10 8 23 8 13 25 3 10 14 11 10 8 16 2 12 11 14 15 23 20 16 13 6 5 10 8 8 10 11 13 19 12 12 9 14 7 13 10 12 12 7 6 14 8 11 9 9 17 11 9 11 15 9 13 6 10 10 16 12 7 12 10 11 10 15 12 13 15 13 8 13 10 13 7 15 9 10 8 14 10 9 11 15 10 15 12 9 16 9 12 8 8 13 10 12 5 13 7 10 10 8 10 6 12 11 16 10 10 5 5 14 7 16 10 10 11 10 7 11 8 12 10 11 13 9 1…
4 12 16 5 12 13 10 13 9 6 8 9 5 11 9 10 12 18 16 13 8 10 20 6 11 12 12 8 8 10 10 18 13 14 7 13 12 14 14 14 17 12 11 15 17 9 11 19 9 11 16 11 10 11 10 17 10 12 7 11 8 15 12 9 14 12 8 10 7 7 14 14 9 9 12 16 6 12 6 8 7 4 10 13 8 20 9 12 18 9 15 8 15 12 16 12 13 9 7 7 4 8 14 8 5 7 6 11 6 16 5 8 11 14 7 16 14 10 8 7 4 10 7 9 6 8 10 9 11 11 15 11 11 14 13 8 8 8 15 6 18 8 17 15 12 10 8 8 7 13 7 8 6 6 8 …
8 14 5 4 4 8 15 16 5 8 3 10 6 11 11 6 16 10 9 13 13 10 13 8 10 14 9 7 10 15 17 17 11 14 9 9 6 10 7 11 11 10 10 13 14 9 7 6 11 9 15 7 9 5 9 8 3 10 8 11 12 10 11 16 9 7 10 10 11 10 17 11 10 13 10 16 16 15 8 6 3 10 14 16 8 13 9 11 16 6 9 15 10 10 16 21 4 15 14 12 6 14 20 6 8 9 10 10 14 8 18 11 5 7 6 16 4 15 11 9 6 10 15 17 11 6 17 10 17 19 15 9 6 15 8 8 8 15 13 9 16 8 12 14 10 8 5 7 5 7 14 11 10 6 1…
7 14 9 9 12 11 9 17 12 3 17 4 10 15 14 10 14 11 9 7 7 18 6 5 5 8 15 8 16 10 6 9 14 8 7 14 16 12 14 11 12 18 10 7 5 12 9 19 4 10 9 10 13 12 12 9 16 9 7 12 12 16 6 12 11 7 9 18 8 6 15 12 9 12 10 14 6 8 6 17 10 10 13 6 6 11 13 7 14 12 11 9 13 15 10 11 8 15 13 12 4 11 10 11 11 10 7 13 20 11 9 11 5 10 8 21 11 11 15 10 12 6 14 9 9 4 6 5 17 15 17 6 7 8 18 9 11 6 12 18 11 9 8 5 4 14 17 10 5 14 7 11 11 9 …
5 11 9 9 8 9 15 15 12 8 11 5 11 7 7 11 16 11 9 9 17 11 9 9 8 6 8 8 14 12 19 9 12 15 10 13 17 16 10 12 20 12 8 14 12 15 15 17 10 11 8 9 5 8 8 8 7 10 11 10 9 10 8 13 8 10 14 16 7 10 17 9 19 13 8 15 5 16 10 11 14 8 11 22 15 13 7 15 9 16 19 14 13 9 5 12 15 10 15 6 6 9 8 4 10 15 16 12 13 13 8 8 6 13 6 17 7 11 6 12 9 19 9 17 15 12 13 11 25 8 8 12 13 4 12 9 8 8 6 9 16 9 7 9 3 13 7 11 6 10 6 7 9 10 5 13 …
12 14 8 6 17 5 14 9 5 6 8 7 9 5 10 12 26 18 2 8 7 12 9 7 13 5 11 7 7 14 12 10 8 12 10 15 5 30 10 12 11 8 12 5 14 12 16 11 3 10 14 2 14 10 11 9 10 9 8 7 11 13 7 11 14 4 15 8 14 17 11 11 10 13 14 10 7 10 6 12 7 8 5 15 13 9 17 5 12 20 12 12 8 13 2 8 16 10 13 8 10 8 6 13 16 8 6 9 11 13 9 16 6 18 10 17 5 15 10 16 9 7 9 12 8 13 12 10 14 8 9 7 12 4 16 8 11 15 7 16 11 10 12 12 5 14 15 10 14 7 15 8 12 9 1…
5 13 13 7 11 13 15 10 13 7 13 10 10 7 9 4 17 17 7 4 8 10 8 10 12 10 14 9 15 7 7 9 7 3 14 21 8 24 4 8 10 12 8 8 6 6 11 20 5 12 13 12 14 9 7 11 11 7 9 8 3 5 4 12 8 13 9 11 8 9 10 6 6 10 17 18 15 12 13 7 8 16 15 13 16 12 7 6 16 22 14 11 11 14 5 6 18 12 5 14 12 10 4 11 8 14 17 11 20 10 14 13 8 9 16 13 7 16 13 13 6 15 12 9 8 14 18 13 15 18 8 7 14 11 13 9 6 9 10 11 9 11 3 8 10 11 11 10 14 10 10 5 11 17…
11 8 11 12 6 11 5 10 14 13 16 13 14 9 10 9 28 15 10 13 11 14 7 13 12 13 20 16 9 6 14 14 9 4 7 18 6 7 7 13 14 10 5 5 13 9 23 13 8 18 15 8 5 11 11 8 15 6 6 13 11 10 9 11 15 8 14 8 12 11 15 8 14 16 10 10 7 11 12 10 14 7 11 11 12 7 17 12 10 10 9 18 4 12 15 7 17 9 9 13 17 14 5 13 15 10 14 11 16 12 8 12 12 17 13 16 5 15 10 8 12 13 10 9 12 16 5 10 4 16 10 12 14 11 8 9 6 5 11 10 12 11 10 5 12 12 11 14 14…
6 13 6 6 5 6 10 12 17 6 12 7 11 11 14 6 14 12 10 9 13 2 5 15 4 9 12 13 9 19 3 10 12 7 12 10 13 8 15 8 15 9 7 7 12 8 5 4 12 6 13 11 7 4 12 7 18 17 12 8 15 12 5 14 9 12 9 9 6 12 10 11 10 18 12 15 7 11 9 13 7 10 13 13 13 10 9 11 8 13 8 13 10 4 12 11 14 10 10 10 9 14 14 6 10 6 18 11 12 8 11 14 12 7 9 14 8 9 12 14 9 14 8 11 11 8 16 7 4 15 8 10 11 11 10 9 11 9 5 13 12 9 8 15 18 9 12 16 18 7 10 13 5 5 1…
10 10 12 11 12 16 13 9 6 16 15 12 9 14 9 7 11 13 10 13 9 9 13 14 9 9 10 15 7 9 10 9 11 6 12 12 11 9 10 10 13 8 9 8 13 15 14 11 11 7 10 14 3 8 5 8 18 19 6 6 10 16 9 16 7 13 7 17 9 12 5 16 16 17 15 7 12 10 11 10 12 9 10 13 8 8 13 18 11 14 6 14 8 8 12 11 18 5 4 16 12 26 11 12 24 12 16 18 16 13 8 13 8 6 16 16 8 10 15 10 8 10 7 8 11 9 7 11 11 15 9 12 7 9 10 5 6 8 6 8 6 11 7 12 6 17 9 9 9 17 7 11 5 3 1…
13 8 12 7 10 6 12 9 9 11 8 9 8 4 13 8 19 7 12 8 11 11 13 6 11 16 17 15 11 12 7 9 7 6 15 13 11 10 12 8 11 9 9 13 12 8 10 17 8 17 5 8 15 3 9 14 7 6 13 14 12 6 7 8 6 18 8 11 12 11 6 7 13 6 14 21 6 12 6 11 7 9 13 5 15 10 22 9 20 14 7 13 6 9 10 5 15 11 14 11 12 15 14 8 8 10 13 10 14 12 14 11 8 6 4 7 8 8 8 9 8 3 8 7 7 10 10 13 8 11 15 14 10 12 3 8 8 8 9 9 9 8 7 5 13 11 11 12 11 22 15 11 9 8 8 6 11 14 8…
8 5 12 7 10 2 8 14 16 9 7 16 15 16 5 7 15 15 11 5 9 7 12 5 9 14 14 12 10 3 3 16 12 8 9 12 9 19 12 11 18 10 15 13 11 12 10 12 12 18 14 13 7 9 8 4 6 8 9 10 10 8 7 8 9 14 19 8 12 12 17 11 19 21 19 18 8 14 1 10 18 14 11 9 12 12 11 11 12 12 7 20 12 4 9 15 16 14 14 15 14 16 13 6 13 8 18 12 8 12 6 11 14 11 16 10 11 4 10 11 20 13 12 7 10 20 14 12 15 10 13 11 6 13 8 9 14 14 5 13 10 12 9 13 15 12 8 11 15 1…
8 11 8 13 10 8 14 5 12 12 15 9 16 12 10 10 12 6 8 11 8 6 12 12 6 14 10 21 7 8 9 15 8 14 11 15 13 25 10 8 10 9 8 8 11 11 7 16 11 8 8 5 7 9 8 7 1 7 5 13 13 20 8 17 9 20 14 7 6 12 18 11 18 9 13 17 16 12 11 14 10 4 13 6 10 8 9 12 7 13 8 11 9 9 14 14 19 14 8 11 10 16 13 10 8 10 13 12 13 7 7 7 10 16 13 14 11 6 13 8 13 7 9 9 17 13 15 8 13 10 11 7 3 7 4 6 9 9 8 18 17 12 10 16 19 8 5 3 18 20 10 9 16 10 6 …
12 10 13 8 20 5 8 12 9 6 14 9 20 9 13 12 10 10 11 9 15 4 17 15 6 12 12 20 13 14 13 8 8 15 6 8 11 9 3 10 13 12 5 15 12 9 10 6 8 14 10 11 11 4 12 7 14 11 10 21 15 13 12 18 11 12 14 8 10 20 11 9 20 9 4 15 10 15 11 12 13 15 12 12 13 7 8 9 14 16 9 8 8 11 10 7 11 10 14 22 7 17 15 9 11 5 10 10 7 10 13 12 13 8 8 13 9 8 14 5 5 11 6 13 7 11 11 19 9 10 8 9 12 8 4 8 9 13 10 5 9 11 10 12 18 9 6 18 8 11 11 15 …
7 10 7 7 8 7 6 6 13 6 10 7 18 12 11 16 10 10 11 8 7 9 5 6 17 7 19 5 5 13 10 7 17 9 11 10 20 8 11 12 8 9 9 9 3 7 14 15 17 10 9 11 9 3 18 7 8 10 11 13 11 8 5 8 3 16 9 9 16 10 10 17 7 14 7 14 8 10 11 12 19 10 14 16 12 10 5 10 15 12 11 12 8 13 10 19 7 6 7 16 8 18 13 13 18 5 13 12 8 6 11 3 13 8 6 10 14 10 10 8 3 7 11 14 11 11 12 18 8 13 13 14 8 12 6 11 7 7 10 15 11 9 6 16 11 14 7 9 9 11 13 17 18 10 10…
17 12 14 5 14 9 15 8 15 18 8 12 12 8 12 8 9 15 13 6 15 3 8 9 9 15 12 5 17 13 12 14 7 10 9 17 11 4 10 11 12 10 8 8 8 16 10 12 11 11 5 8 12 12 7 9 10 12 8 19 12 12 11 13 10 12 11 9 13 9 12 15 10 7 13 11 13 8 10 10 12 12 12 3 13 11 12 11 13 7 11 10 8 8 10 15 12 2 13 14 17 14 7 13 8 9 16 11 14 9 15 17 14 9 6 8 16 10 11 7 9 10 9 16 13 9 15 13 8 10 8 10 15 17 6 7 15 15 12 13 12 10 10 22 15 11 8 8 14 12…
19 11 13 10 5 11 11 12 8 10 14 7 7 7 9 13 11 15 14 12 14 11 19 12 12 6 8 9 19 10 14 15 10 18 4 12 15 14 10 10 8 8 10 14 3 12 14 7 18 12 7 14 19 9 5 6 19 12 5 9 6 5 14 18 6 10 13 13 12 11 16 9 10 15 7 8 9 6 12 6 10 10 11 6 10 5 15 15 16 15 15 10 23 13 11 9 7 9 14 7 11 17 6 13 14 10 10 9 10 16 8 6 9 9 11 7 12 4 7 8 2 12 11 9 7 10 16 13 6 10 8 11 21 15 5 6 11 15 17 10 12 24 7 8 7 18 16 5 8 16 8 18 4…
14 12 15 10 9 8 9 8 10 10 10 11 16 10 10 15 10 11 17 13 9 11 7 13 15 4 10 5 7 8 24 10 8 19 7 11 11 12 5 13 11 4 16 7 10 11 13 4 13 5 10 14 17 7 14 9 15 11 12 7 14 8 8 10 8 8 14 7 16 5 11 6 17 10 6 12 12 7 16 18 12 11 13 8 10 8 7 10 9 19 15 12 15 17 11 8 7 19 14 14 15 13 14 14 15 10 0 6 8 15 13 12 10 3 7 4 7 3 7 6 6 8 12 7 4 10 10 8 11 10 11 13 20 7 10 12 4 24 15 12 18 16 10 13 21 13 15 6 13 10 16…
11 6 9 5 15 7 5 13 9 9 10 9 5 11 12 5 6 5 16 12 8 7 6 9 12 16 10 4 7 13 11 13 10 11 8 6 13 13 11 13 8 9 20 10 8 12 10 21 9 11 14 6 15 12 7 10 11 14 10 17 8 16 9 23 5 8 19 9 14 11 10 15 6 9 5 7 9 10 10 17 7 9 11 7 9 13 12 10 15 5 10 14 11 13 10 9 8 12 12 10 12 11 10 6 13 6 9 15 14 11 14 21 6 17 12 15 5 14 4 10 12 8 8 18 9 18 11 17 5 6 16 10 18 13 4 11 8 8 24 11 9 13 19 11 12 10 10 10 12 14 13 10 9…
7 3 7 8 19 9 15 8 7 10 9 14 8 8 15 11 7 8 8 11 9 5 7 13 11 11 14 13 9 7 18 11 15 9 8 18 12 11 17 9 10 7 13 11 11 19 16 14 9 22 14 6 11 6 17 10 11 9 4 20 11 9 9 16 7 12 15 7 12 11 5 11 12 18 9 18 8 13 10 17 7 12 6 7 4 6 9 8 14 8 8 10 9 6 10 8 15 16 19 15 15 12 12 22 6 18 13 12 18 18 10 20 16 20 6 13 20 8 10 10 8 10 10 8 10 13 11 16 8 14 9 9 14 5 9 11 8 13 9 16 5 15 16 10 18 12 19 7 12 11 10 7 5 9 …
4 12 8 8 9 12 7 11 10 9 7 15 11 12 10 8 14 11 5 7 12 18 12 12 13 10 11 11 5 15 8 11 12 17 13 12 7 16 15 10 9 15 12 8 6 6 10 17 9 3 11 6 7 18 8 12 13 12 10 14 10 11 15 12 9 8 7 10 16 11 7 15 11 8 9 19 9 10 9 18 6 10 15 8 13 9 6 11 9 10 11 8 14 14 5 4 14 8 9 13 13 12 10 16 12 11 9 12 17 10 6 5 12 10 15 15 18 7 8 9 6 8 16 11 7 10 23 4 10 9 13 6 14 14 10 4 9 13 10 10 15 9 7 16 9 10 14 13 12 10 10 11 …
11 13 10 10 12 9 9 13 12 21 12 14 10 12 9 12 7 11 11 11 10 11 8 12 17 7 17 9 7 14 17 11 9 5 12 11 16 16 17 10 16 16 12 9 13 12 23 9 19 9 5 8 7 7 13 12 5 7 11 10 10 7 8 12 5 9 9 9 13 14 6 14 12 16 2 12 4 10 19 8 2 21 11 9 12 13 6 13 12 7 7 8 17 17 13 8 7 12 7 8 7 11 12 17 15 7 11 15 13 10 13 13 12 10 7 13 15 3 7 11 4 14 9 15 9 10 21 10 14 8 4 13 12 11 9 15 9 6 9 9 11 5 4 11 7 6 16 11 4 9 5 11 8 11…
7 8 11 11 10 9 5 9 8 11 9 8 6 11 5 11 9 6 16 9 12 9 17 16 17 14 10 5 18 14 16 14 14 10 9 12 13 9 12 7 10 19 7 7 10 11 13 5 8 17 10 9 5 18 7 9 7 7 8 16 7 7 17 10 7 17 10 13 8 15 6 25 14 5 12 10 10 17 5 8 5 15 9 15 15 16 11 8 9 10 6 10 19 14 13 12 5 17 7 11 8 10 9 15 7 14 11 14 14 11 10 13 10 13 13 14 19 11 7 10 9 18 17 15 7 6 8 6 13 11 6 3 6 9 8 10 11 14 16 12 2 9 13 14 2 15 10 20 7 16 10 12 13 8 …
14 11 10 7 14 10 6 7 11 14 10 13 6 16 12 12 15 11 9 10 6 9 13 8 5 9 11 8 6 8 14 17 9 9 6 13 10 8 8 8 8 6 6 9 6 17 17 13 16 28 9 12 10 5 13 14 9 11 19 13 12 14 10 6 9 6 6 7 14 19 10 7 14 14 9 12 5 11 7 12 3 12 11 18 17 20 7 12 6 10 16 7 13 15 16 5 8 8 7 10 13 18 15 10 13 14 8 6 14 10 20 12 7 9 5 4 13 13 5 10 12 8 8 7 6 9 8 10 7 12 10 9 13 6 5 9 9 13 15 6 9 13 14 9 10 13 15 11 12 11 10 9 14 7 11 12…
10 5 13 16 12 10 10 10 16 11 11 6 6 16 23 8 10 7 12 12 12 8 7 12 7 18 8 11 7 6 7 20 16 7 7 6 9 8 9 20 11 12 10 16 10 13 18 11 8 19 8 6 12 8 12 11 9 5 13 10 7 10 9 5 20 10 5 13 9 6 13 17 15 7 9 14 12 11 12 10 6 12 12 11 6 13 4 12 8 9 8 10 16 11 23 10 8 8 13 14 10 9 6 11 8 11 13 5 12 10 16 9 11 4 11 19 8 12 12 6 5 20 9 9 13 12 14 5 15 14 6 6 7 7 6 9 9 9 8 9 16 11 7 12 6 12 13 12 16 15 8 15 6 7 13 1…
15 8 14 7 12 8 15 18 10 5 11 19 5 13 17 12 6 8 12 6 8 12 9 12 14 12 11 12 4 8 11 9 13 12 13 14 5 10 7 10 9 6 12 14 11 9 11 13 12 15 2 11 9 9 8 10 19 5 8 8 11 18 14 11 9 11 6 7 14 9 8 14 12 13 5 9 7 14 9 21 4 9 13 10 8 8 3 8 11 8 6 10 10 7 17 8 12 21 12 9 16 12 11 17 5 15 10 11 8 16 11 11 8 10 3 11 10 7 10 6 16 19 8 15 11 14 9 11 5 12 10 13 11 8 7 11 11 10 4 14 18 7 17 18 12 16 12 7 12 9 10 9 9 8 …
8 12 10 12 7 9 8 6 10 9 9 16 11 10 14 11 10 9 14 6 13 6 16 15 8 11 12 14 14 7 18 13 7 11 17 6 7 9 11 16 4 9 15 17 6 7 16 9 14 9 7 20 11 26 5 5 14 14 13 8 9 14 8 10 17 10 14 10 8 13 12 11 12 11 13 6 9 11 7 13 11 9 11 10 19 10 9 8 12 12 8 9 16 13 13 9 11 7 9 16 10 13 7 13 4 9 14 11 10 4 4 9 11 18 7 15 10 6 10 13 18 6 6 10 16 6 7 10 5 9 6 10 8 5 7 18 9 6 15 16 19 13 12 8 12 7 7 10 14 9 6 14 10 10 10…
14 8 9 11 8 12 7 13 9 12 22 16 4 12 14 6 12 11 11 13 13 12 11 19 13 8 13 18 11 16 13 13 16 9 8 9 8 14 18 7 6 13 11 10 14 13 13 10 16 14 8 8 5 15 7 9 17 10 12 8 17 8 13 8 17 18 13 12 11 8 10 14 13 11 11 10 4 15 15 13 14 11 14 10 14 7 4 15 13 14 8 9 5 6 8 14 5 3 3 15 10 13 9 11 4 15 9 11 18 12 10 15 15 17 7 9 11 6 19 6 10 11 7 11 13 12 8 6 7 10 3 5 11 9 11 14 13 10 16 15 12 11 11 12 5 13 8 18 10 12…
10 19 19 10 10 5 10 9 15 7 15 13 12 3 14 9 13 10 12 17 14 10 7 7 7 17 10 8 7 11 11 16 21 13 12 13 11 7 15 11 7 10 11 12 7 8 11 9 12 5 5 6 12 18 7 6 15 6 10 13 12 12 8 3 14 10 17 6 11 7 13 12 13 14 18 12 11 13 15 11 16 10 9 14 12 11 10 7 13 10 8 9 12 9 6 13 8 13 5 15 11 6 12 11 7 13 12 18 10 7 10 8 8 11 11 14 15 2 17 9 10 7 11 13 9 10 14 9 7 10 10 9 8 14 8 5 11 9 5 22 10 6 10 8 10 17 11 13 11 11 9…
9 12 14 14 10 13 19 13 12 6 12 18 8 6 14 16 14 13 11 9 10 9 4 11 9 15 9 17 12 13 12 12 17 7 12 13 9 11 12 9 15 11 10 9 11 6 14 19 9 14 13 24 5 14 11 10 21 7 11 9 10 4 10 11 12 9 13 9 10 11 9 9 6 9 9 5 8 10 10 13 8 11 5 9 16 10 4 8 14 8 14 15 10 11 13 5 10 9 10 8 10 10 11 5 6 12 15 12 6 12 4 15 5 18 6 5 4 10 15 14 14 9 14 10 12 13 13 10 8 13 9 5 17 7 5 9 8 10 13 15 9 11 14 11 9 16 7 12 13 8 13 17 …
15 8 11 15 3 20 11 10 8 6 25 14 7 9 9 10 14 11 22 16 10 7 11 6 9 18 11 12 11 12 11 12 14 14 2 22 7 18 10 11 12 10 10 11 21 6 11 10 7 8 7 17 8 3 13 10 9 10 11 9 11 18 19 10 15 16 6 12 18 14 5 12 15 13 6 11 8 7 20 20 15 11 11 18 8 13 13 6 5 16 8 9 12 8 9 8 15 1 13 7 5 8 9 6 7 18 8 14 7 9 5 18 8 8 16 13 9 7 9 10 7 14 8 14 10 5 9 7 9 10 11 12 9 11 10 13 12 12 10 5 7 11 12 10 11 16 10 12 12 8 12 9 6 1…
7 4 11 12 6 13 5 14 8 10 7 8 11 7 12 12 9 11 13 21 20 8 8 8 6 10 14 10 11 4 20 17 12 10 14 11 10 10 14 10 7 10 15 14 11 15 7 13 21 16 6 8 10 12 14 9 11 4 13 20 8 6 18 13 12 7 7 7 21 13 7 8 7 14 11 10 14 12 5 17 7 13 17 10 9 15 15 10 9 7 18 9 5 8 33 9 7 5 13 7 9 13 11 14 8 9 10 9 18 10 7 12 8 12 10 8 16 8 12 10 5 10 10 11 8 6 12 7 12 16 14 9 14 10 10 12 6 7 14 12 15 14 9 4 7 6 9 12 13 18 10 5 9 17…
9 11 11 9 10 17 17 17 9 10 10 9 8 6 12 5 19 15 10 8 5 7 3 10 7 14 5 11 9 14 11 11 13 13 20 16 9 7 14 3 14 17 14 11 10 13 12 11 18 6 8 15 6 13 6 15 16 7 14 12 15 9 14 6 6 18 11 9 8 13 16 15 12 23 14 9 10 11 13 16 18 15 6 12 13 13 18 9 10 5 5 16 4 15 9 16 9 9 24 7 7 9 18 7 8 10 10 10 8 10 16 13 7 10 8 14 11 8 9 10 8 9 18 18 6 5 12 7 17 14 7 9 17 10 4 13 11 5 10 14 9 16 15 8 7 7 8 8 9 17 12 8 7 14 9…
14 7 6 11 12 10 19 17 14 13 14 9 7 9 13 15 17 12 7 12 8 12 12 13 10 9 12 9 14 9 4 16 9 10 9 11 10 15 11 13 10 10 14 11 8 13 8 13 8 3 11 6 5 6 7 16 8 11 13 7 9 7 16 19 11 4 8 8 13 6 12 15 10 12 13 11 12 16 4 9 10 7 10 14 7 19 17 9 12 12 18 6 17 13 26 19 10 7 11 17 10 14 12 8 14 14 7 14 6 12 8 8 9 13 9 13 14 11 7 12 14 10 16 6 11 12 15 5 14 12 6 16 10 22 6 17 13 9 12 21 18 10 9 16 12 9 10 13 11 15 …
14 12 14 5 6 10 11 15 17 12 12 15 7 8 10 11 10 9 15 11 14 11 8 18 18 7 10 14 11 5 11 12 9 6 12 15 13 12 9 5 9 9 10 10 13 9 7 8 8 11 7 6 15 8 9 16 13 12 12 9 14 9 13 9 16 11 11 11 9 13 6 5 12 15 16 7 3 11 18 14 13 10 6 16 15 14 11 13 21 11 19 8 16 13 18 17 19 9 8 12 10 16 11 16 12 12 11 16 12 15 4 11 9 10 12 13 9 7 17 4 12 13 11 13 9 14 18 9 10 8 12 10 11 12 4 5 12 11 12 11 14 10 18 21 12 3 11 11 …
20 16 7 12 8 6 11 13 10 16 5 12 6 11 9 14 10 8 10 12 19 16 5 10 8 6 18 18 10 16 6 12 7 9 11 17 8 4 20 16 7 19 8 9 7 12 13 8 8 14 8 6 8 9 7 11 10 11 7 9 6 9 10 9 12 12 23 9 10 14 12 11 17 15 13 14 9 14 15 7 7 17 5 21 10 9 14 7 17 12 16 17 11 11 23 8 6 15 18 13 11 13 6 9 8 4 10 18 12 15 3 10 7 15 17 11 9 4 6 6 13 6 15 16 8 8 9 12 14 6 16 7 15 11 8 8 12 5 8 19 9 9 13 20 9 9 10 10 9 13 10 12 15 17 6 …
7 18 10 12 10 14 11 3 15 10 6 12 6 14 13 13 14 11 10 9 12 14 9 14 19 10 4 15 14 11 14 11 10 9 11 14 10 10 10 11 15 14 10 7 10 8 12 14 5 17 13 7 16 15 7 3 6 16 5 9 16 7 11 11 5 12 16 6 10 16 10 16 8 11 12 6 10 7 14 14 7 18 9 18 8 12 12 4 23 2 14 16 11 20 17 9 10 8 16 9 15 10 10 18 5 13 8 8 12 13 8 16 8 6 14 17 8 8 10 15 12 13 13 16 15 7 10 16 13 9 13 18 8 9 7 10 13 11 14 24 15 8 8 12 11 10 10 9 16…
11 19 5 4 11 15 10 14 11 8 11 12 11 10 13 13 9 7 13 23 17 10 11 11 13 9 7 12 8 11 17 6 15 7 15 14 7 15 8 7 9 16 10 7 12 10 10 9 5 12 10 8 9 16 14 18 15 24 9 8 7 3 3 13 13 18 17 3 11 7 10 16 11 9 14 9 12 6 16 9 15 16 6 19 11 17 16 6 13 10 16 14 17 21 22 5 7 14 16 14 17 13 6 12 6 15 7 16 16 17 4 13 12 8 20 21 5 14 20 9 7 16 16 21 10 8 6 13 7 8 13 8 17 5 13 11 12 10 16 17 5 2 12 12 11 15 3 7 10 10 7…
25 15 10 8 13 20 8 8 10 13 4 9 5 14 16 10 9 12 8 16 16 9 12 9 14 13 9 15 12 4 17 5 16 8 16 10 14 10 19 17 8 16 7 12 7 15 12 4 14 12 13 10 8 19 10 13 11 3 14 8 9 12 8 10 11 10 9 9 9 18 9 12 10 12 8 15 14 11 11 16 16 7 7 9 12 15 12 7 15 11 7 8 18 14 17 11 14 10 6 14 9 10 14 8 9 8 14 5 11 10 8 11 11 5 19 15 12 17 11 11 16 12 15 14 17 17 8 10 13 12 15 8 6 8 9 12 14 8 24 9 9 7 12 7 13 15 9 9 8 10 12 7…
5 13 11 14 18 10 10 9 10 13 9 15 9 11 9 11 15 6 14 10 18 13 6 6 11 14 10 7 7 10 7 5 13 6 9 12 18 8 9 8 12 12 18 15 7 8 10 8 13 5 16 5 13 8 12 9 13 11 11 5 9 7 11 8 5 5 10 13 8 12 13 15 18 12 11 12 4 12 5 8 7 9 13 16 16 12 8 13 11 10 8 13 16 17 15 12 8 9 7 18 10 8 5 10 11 11 12 10 9 12 12 9 10 10 13 6 12 8 9 10 12 11 15 9 2 10 7 8 17 10 10 12 10 10 6 9 10 8 10 8 23 9 16 8 12 10 8 10 11 13 14 15 11…
16 13 8 9 8 12 17 14 8 12 12 18 7 8 10 20 7 11 9 10 16 12 9 14 6 7 13 10 16 12 12 8 12 10 16 9 13 9 9 22 8 16 19 10 19 10 17 11 11 10 15 12 7 14 7 16 16 9 15 5 11 7 11 7 9 13 12 6 14 11 9 11 9 9 7 7 8 9 13 11 10 11 9 12 12 7 7 14 13 9 9 15 22 14 14 6 14 8 5 18 6 9 11 14 12 16 13 6 13 19 15 7 9 7 17 16 7 13 12 10 13 13 12 6 13 11 7 11 7 9 13 10 9 9 4 6 14 5 11 15 18 20 18 10 5 8 12 9 9 7 9 12 9 9 …
15 9 7 8 17 9 20 8 7 8 20 13 8 19 17 14 7 14 4 14 14 13 2 12 7 10 9 9 7 8 10 13 19 13 11 15 10 15 13 16 14 7 15 11 9 11 5 13 7 13 17 13 6 6 19 12 8 16 12 8 12 15 8 5 6 13 13 5 15 6 18 7 9 10 17 8 9 18 6 13 14 11 8 16 10 13 8 9 11 11 4 16 11 13 13 8 17 15 14 7 7 8 9 9 12 16 10 11 9 18 6 22 14 13 12 9 6 11 10 12 4 10 10 12 4 7 6 15 13 8 9 14 9 4 11 5 6 9 3 9 10 3 13 12 11 11 8 8 12 17 11 13 8 8 11 …
12 11 8 15 8 6 18 8 9 14 5 17 13 16 16 21 15 8 12 13 9 8 4 10 15 12 14 10 14 11 13 11 15 19 8 5 13 19 10 11 12 7 11 3 15 6 9 11 6 11 12 9 12 7 9 7 5 11 12 13 8 9 13 8 13 12 8 7 17 13 15 16 8 15 17 7 9 15 13 10 6 8 13 8 9 16 11 8 10 11 6 9 11 8 5 5 15 9 7 10 15 6 11 8 13 17 14 15 5 12 14 8 4 8 6 3 5 6 7 5 9 6 9 9 6 10 12 10 15 12 5 8 10 9 9 7 6 8 13 8 12 3 8 19 13 11 13 8 13 10 13 11 5 16 4 8 12 1…
12 13 15 15 11 14 16 6 13 6 15 8 14 6 12 8 7 6 6 15 15 9 8 12 7 7 13 11 11 10 8 6 9 11 8 9 12 15 13 11 12 15 15 13 13 6 9 10 11 8 10 15 14 9 14 21 14 12 10 15 11 15 13 10 8 11 12 15 20 11 8 8 17 20 13 10 10 14 9 11 8 8 9 12 12 17 4 11 11 8 14 13 10 9 17 10 19 10 9 13 11 17 7 9 11 9 8 11 16 10 6 9 10 6 11 11 9 18 7 13 15 14 10 10 7 9 10 9 11 9 14 9 12 10 7 12 10 19 9 15 10 8 7 22 10 13 10 15 13 11…
12 12 16 16 11 8 16 16 17 14 6 9 16 8 12 12 9 12 13 9 5 7 10 11 5 11 9 14 6 10 12 12 14 13 9 15 7 10 6 14 9 16 10 12 21 10 10 18 9 11 19 11 7 12 11 15 10 13 12 19 12 10 11 8 8 16 15 13 13 11 11 18 9 14 11 12 6 16 18 12 15 8 8 18 9 16 11 5 10 15 8 10 13 15 13 8 16 12 11 12 23 13 18 11 8 17 10 7 15 9 8 9 7 8 15 13 7 7 8 11 18 9 14 28 11 5 4 10 20 13 11 11 13 15 3 7 19 15 9 16 17 8 10 18 8 13 8 14 1…
10 16 11 9 13 22 11 8 16 9 20 11 7 14 9 8 11 9 7 8 12 12 10 11 10 14 13 11 13 8 16 10 18 10 13 10 15 15 11 13 20 13 9 14 10 11 11 13 9 12 16 7 11 8 17 16 10 19 12 9 18 13 7 8 7 9 11 12 12 11 19 11 15 16 17 8 11 19 14 12 12 14 10 19 6 14 12 5 15 7 9 6 12 12 11 9 17 22 16 11 13 23 15 12 8 8 9 15 13 12 14 12 15 12 12 15 14 11 6 9 6 7 12 12 12 11 5 9 15 15 12 9 10 12 12 9 13 8 7 8 11 8 7 8 10 16 14 1…
18 16 12 10 21 12 15 9 12 19 23 8 9 7 14 17 12 7 8 18 13 9 10 12 14 13 14 9 12 15 13 16 16 15 11 16 17 15 20 15 7 10 11 13 16 12 17 9 12 12 11 12 21 10 10 17 9 7 17 14 11 26 12 15 9 25 11 14 13 16 16 16 8 14 13 15 14 18 9 13 13 11 14 22 10 17 12 5 9 12 7 12 14 9 12 8 18 17 20 11 7 9 19 16 11 9 13 14 10 20 13 14 8 7 13 13 15 7 12 12 17 17 14 15 11 8 20 15 16 13 11 18 2 17 11 13 17 12 10 8 15 10 9 …
13 17 15 16 19 17 18 19 21 12 8 15 11 11 14 19 15 11 17 18 20 12 17 19 19 17 13 17 12 9 15 13 18 17 12 17 12 19 13 14 16 13 20 19 9 17 24 24 18 20 19 14 15 12 11 15 16 16 25 13 14 16 22 15 10 16 11 17 14 29 19 16 13 12 23 14 9 11 13 13 18 21 13 21 19 11 13 14 15 17 16 15 20 13 18 12 16 15 34 19 9 20 14 8 10 16 13 18 14 16 16 11 18 15 22 10 20 10 11 11 16 21 19 21 12 16 12 20 18 12 13 18 16 13 8 1…
16 20 15 6 22 17 15 13 25 18 11 20 15 18 14 17 9 19 15 16 18 23 19 16 15 20 19 12 10 18 27 15 15 13 14 17 18 28 28 18 16 14 8 20 19 14 13 14 12 17 21 16 17 16 14 17 23 20 22 13 14 18 21 13 17 17 18 15 20 11 35 20 8 25 10 16 22 12 17 16 15 15 26 20 17 15 20 18 14 17 13 14 13 19 18 25 17 23 16 12 13 23 13 14 22 14 24 23 16 19 13 17 16 17 16 17 14 6 16 8 27 13 17 23 15 9 21 13 13 13 20 23 15 19 7 19…
20 20 19 21 22 14 10 20 21 22 16 26 16 28 24 17 20 22 22 14 18 16 20 20 14 19 21 19 14 26 19 23 12 13 13 18 14 17 20 15 26 21 15 26 17 25 25 22 27 14 26 20 29 15 30 13 26 21 14 12 21 17 26 8 20 27 24 15 17 21 15 12 19 20 25 16 23 21 16 20 16 19 15 15 12 19 11 13 16 17 20 19 19 6 22 17 13 11 19 22 18 21 12 6 18 15 12 16 19 14 24 20 14 12 10 14 11 10 30 20 15 15 32 15 19 20 13 15 15 12 27 19 19 16 …
42 28 33 36 49 42 40 32 31 38 38 48 32 32 40 33 21 23 26 39 22 42 37 34 31 36 33 41 38 31 31 23 35 24 40 22 33 38 30 34 27 32 33 28 31 37 50 40 36 32 34 27 32 33 35 44 26 40 35 27 22 40 35 24 40 30 31 31 32 33 39 35 37 37 31 23 45 34 33 36 54 24 30 28 32 37 30 28 34 35 29 24 31 29 32 35 34 26 31 28 40 19 33 32 29 28 22 36 30 36 35 34 35 23 27 32 28 28 29 39 37 27 28 32 33 27 26 27 20 41 42 27 40 …
83 68 71 81 67 66 59 73 68 68 59 52 75 75 68 60 59 75 62 63 65 54 57 74 71 66 72 63 58 67 72 59 53 62 82 73 60 69 78 59 69 59 80 59 83 56 57 75 60 56 62 74 69 74 68 68 78 66 70 67 81 59 64 62 52 65 62 73 60 66 60 55 70 65 74 66 64 51 50 71 64 62 64 73 62 57 71 61 68 55 54 53 53 62 57 50 44 54 69 56 65 62 63 65 61 64 53 55 58 56 72 60 71 60 84 54 51 71 55 66 50 52 59 62 45 53 67 70 58 65 67 70 61 …
94 95 93 91 106 93 107 83 85 96 94 87 78 76 83 90 76 74 76 81 83 91 91 93 95 104 84 96 94 93 97 86 93 90 79 83 74 107 90 73 93 64 105 83 84 79 91 80 85 92 89 89 73 89 92 92 72 92 86 79 76 96 70 76 79 102 81 90 86 66 94 91 69 84 87 90 77 67 91 108 87 76 76 71 78 78 74 78 72 81 78 76 99 88 71 83 77 56 87 95 91 66 60 67 78 79 76 72 103 83 68 79 90 100 67 86 78 87 85 85 78 79 85 79 84 75 60 76 82 78 …
86 78 104 85 106 89 84 94 82 81 78 101 109 79 86 91 83 86 87 81 78 65 99 96 81 79 87 76 92 67 73 82 75 89 108 69 95 69 88 72 87 87 73 102 89 92 86 94 91 77 96 88 69 66 64 83 69 67 92 82 70 79 89 77 79 90 84 79 64 74 110 91 81 79 80 88 87 72 97 89 76 80 88 90 72 92 77 75 77 78 90 63 71 79 75 71 62 80 73 73 91 68 77 76 61 94 77 64 81 72 87 66 71 73 78 77 58 67 72 79 78 55 94 83 76 67 82 71 81 70 84…
86 84 79 77 76 74 72 75 62 94 85 75 65 88 69 73 77 76 64 83 72 64 76 84 64 71 80 71 75 76 62 87 85 62 77 79 65 79 65 78 88 74 80 70 71 72 79 78 81 61 67 78 83 69 66 63 67 64 77 71 76 82 69 83 67 67 72 74 70 65 64 62 67 74 73 73 70 66 85 76 65 73 75 64 70 68 67 70 77 71 87 78 64 81 80 69 78 87 70 65 69 71 68 72 78 68 73 83 62 69 68 70 68 82 75 68 67 74 72 80 55 66 66 74 60 61 57 64 80 84 73 75 72 …
68 86 69 98 61 68 71 58 61 61 70 56 59 75 54 73 61 71 67 55 69 84 62 69 69 71 72 67 71 58 60 75 62 74 69 69 62 72 68 68 80 81 66 70 59 81 61 69 74 76 61 78 56 64 65 64 50 56 61 61 69 72 70 54 72 60 71 66 72 64 44 56 82 54 85 54 69 66 65 78 76 71 64 62 57 62 81 51 57 68 67 74 78 64 66 48 57 67 73 60 53 68 74 67 70 65 62 63 69 64 59 63 64 58 61 59 75 71 58 63 56 54 59 62 65 69 74 63 67 75 62 63 65 …
75 65 76 64 66 81 78 65 65 63 84 65 69 76 65 68 66 70 66 73 59 69 52 49 56 74 58 63 63 54 65 78 69 62 89 63 67 65 66 58 62 66 53 55 47 50 59 53 79 74 59 60 54 78 65 44 65 77 68 71 77 64 66 81 60 56 56 79 71 59 67 59 69 62 71 59 56 68 50 65 60 55 59 79 65 63 60 67 63 62 73 68 53 62 62 62 63 67 59 67 68 63 76 64 56 65 61 80 65 64 56 58 73 62 61 65 59 62 56 62 68 72 64 84 69 50 56 63 67 59 65 59 60 …
55 85 71 72 61 85 59 66 67 62 67 66 58 70 71 67 56 67 69 67 73 74 66 76 50 64 52 57 61 62 56 64 78 72 48 66 70 56 58 62 65 50 58 65 62 56 54 54 61 66 69 58 59 56 70 57 71 69 69 75 56 62 56 55 61 59 70 69 59 64 58 56 54 56 64 66 63 65 39 79 63 55 61 61 67 60 55 66 65 71 44 62 51 52 63 67 55 70 62 64 59 64 70 59 57 51 47 65 77 63 63 58 63 51 64 58 66 62 53 61 67 57 55 68 65 66 51 60 58 60 57 58 57 …
51 46 67 58 62 60 54 47 64 50 45 62 72 57 72 56 58 45 57 51 52 47 54 58 50 52 53 65 57 59 63 38 66 65 69 66 62 61 68 56 57 48 50 56 56 59 54 62 61 64 61 47 47 46 61 61 52 60 75 53 56 54 60 71 56 64 64 48 68 57 45 71 55 56 44 67 58 60 53 56 56 64 50 35 55 60 54 64 56 53 65 58 57 54 49 53 74 58 61 49 64 59 51 44 50 46 62 57 49 62 65 59 60 55 61 53 61 54 50 71 65 72 67 58 60 56 55 57 50 58 58 61 60 …
49 48 56 51 61 59 50 54 57 52 63 57 54 47 59 45 64 66 49 43 59 55 52 58 49 62 50 40 45 48 45 45 46 44 49 43 50 47 54 54 53 61 72 40 57 49 53 51 40 54 45 54 61 53 33 46 52 43 71 54 43 42 57 51 47 53 45 50 52 49 45 48 46 44 54 62 55 57 54 52 49 50 48 49 58 50 49 48 42 36 57 59 42 56 49 52 45 43 51 44 58 53 54 57 49 42 41 41 54 61 45 51 52 46 44 61 42 42 55 47 51 58 53 49 48 59 46 31 49 48 54 51 51 …
51 55 38 48 49 46 56 39 51 45 56 47 34 41 47 41 60 54 46 48 50 46 41 41 38 47 56 52 73 44 52 53 40 49 50 54 44 51 53 38 42 39 44 45 42 45 53 52 60 41 37 45 49 53 36 46 50 46 55 51 43 36 42 47 44 46 40 54 48 43 52 45 52 38 42 50 43 59 54 45 49 47 50 44 62 33 42 50 36 49 33 44 52 39 45 47 42 49 37 46 56 42 48 55 45 43 54 45 47 47 40 33 52 52 45 54 49 35 51 60 44 46 44 40 55 44 34 47 50 45 40 52 47 …
40 46 51 40 61 51 45 49 45 39 46 44 41 56 38 40 53 52 38 42 51 47 41 44 38 51 48 50 62 44 37 47 36 51 45 45 47 39 35 37 40 39 43 46 51 60 42 54 51 50 38 39 44 37 45 45 62 43 44 50 32 40 32 53 37 45 47 33 42 43 40 39 59 46 43 50 52 44 34 38 50 43 54 51 47 51 50 32 40 37 46 38 46 27 32 46 30 42 39 34 30 56 31 44 45 45 39 41 38 53 46 45 31 32 40 38 35 47 37 45 40 44 44 41 47 41 42 53 44 37 45 44 32 …
44 33 32 35 47 40 47 31 22 40 40 40 35 30 33 38 38 30 37 35 38 54 33 38 29 42 43 38 32 47 30 36 37 36 40 49 36 50 43 33 48 37 43 45 44 26 39 31 45 31 50 39 42 40 36 37 40 35 27 30 50 46 36 24 37 37 39 35 44 41 41 41 41 41 50 40 46 43 37 42 29 38 41 31 34 38 31 29 39 34 49 41 31 24 27 41 33 31 33 35 43 33 51 38 41 32 39 44 37 33 28 42 41 29 33 31 31 35 34 39 40 42 49 36 31 33 40 43 29 50 41 49 46 …
38 35 44 38 24 44 34 37 28 34 36 40 28 39 37 42 31 28 46 46 34 40 35 36 33 42 29 28 30 46 37 25 38 31 33 41 23 43 40 40 42 35 34 40 43 40 43 43 31 30 24 23 22 42 26 39 35 26 31 40 34 26 40 33 28 35 33 29 36 33 33 41 39 28 36 36 33 25 33 36 40 31 39 33 36 50 20 32 33 32 39 23 31 33 37 27 32 38 21 40 33 30 41 23 30 30 32 38 39 36 33 27 29 44 35 44 24 32 32 34 30 32 30 33 38 32 34 33 42 38 33 33 40 …
35 33 39 27 33 34 22 34 29 29 41 31 41 32 34 31 21 26 33 37 24 30 25 40 38 25 33 39 35 36 34 41 32 29 41 36 35 30 30 34 30 25 39 20 42 30 20 31 27 35 31 33 27 30 40 33 35 36 34 33 27 28 37 40 40 26 33 26 34 26 40 29 26 40 43 25 29 34 32 30 29 24 26 29 35 23 22 41 32 29 32 26 42 37 41 30 26 30 21 37 29 37 30 40 29 27 31 32 32 24 32 20 28 30 28 33 28 36 31 26 37 28 30 31 44 29 35 26 32 26 34 27 39 …
32 36 23 34 42 36 38 30 33 28 33 23 28 25 30 30 35 32 31 22 32 38 39 24 23 28 32 30 31 41 31 29 30 35 24 30 40 32 24 35 26 43 22 27 39 29 34 32 37 33 36 25 20 39 26 22 29 31 32 28 23 20 27 30 34 28 28 28 26 32 33 27 15 41 33 32 34 32 26 27 29 33 24 33 34 27 24 23 22 31 28 30 32 32 23 28 22 41 26 39 19 35 19 27 27 26 32 21 19 30 36 29 37 25 26 25 31 30 22 23 36 25 32 27 29 19 20 25 34 35 26 35 32 …
30 25 40 28 34 37 22 24 34 34 37 32 24 24 32 38 22 21 29 32 23 35 25 22 31 27 30 28 25 20 28 28 32 30 28 21 28 32 27 25 27 36 32 29 26 26 29 32 28 31 27 27 20 21 25 32 29 30 31 34 26 20 31 33 36 35 24 29 24 28 21 27 25 32 24 23 24 26 28 35 30 26 23 36 21 28 25 20 26 24 24 33 31 27 29 22 18 24 25 27 24 29 25 23 32 24 29 28 25 34 28 28 28 29 28 22 25 23 27 24 28 28 30 23 28 28 22 36 31 24 28 28 26 …
27 22 30 25 36 26 29 22 21 22 27 22 26 24 25 15 24 26 24 24 26 28 25 28 20 31 33 24 24 22 22 36 25 32 28 29 28 21 27 25 25 22 27 34 24 23 23 22 34 20 21 30 31 27 26 20 17 20 24 31 15 20 27 26 38 24 24 18 29 21 28 25 24 23 20 30 25 29 26 32 27 30 25 31 25 22 27 24 24 22 37 21 25 25 30 28 29 18 28 26 21 32 26 30 18 29 27 25 18 17 22 19 23 24 22 23 21 24 32 24 15 17 21 24 27 21 24 20 27 37 27 28 28 …
23 23 26 20 23 21 18 26 24 22 24 17 26 18 32 25 27 22 20 20 25 23 15 19 20 20 20 20 28 33 20 31 20 22 16 20 24 20 26 17 28 26 22 19 17 19 25 25 31 18 25 23 22 18 18 22 14 17 21 21 21 24 22 18 24 23 12 20 23 10 16 22 24 25 21 14 20 19 26 23 29 29 26 18 23 20 19 21 24 16 20 22 18 20 17 24 26 19 17 19 18 33 23 21 20 26 25 22 30 27 19 25 19 30 23 20 25 28 19 20 17 22 17 18 28 23 24 25 15 15 28 20 25 …
20 13 28 27 20 16 24 24 18 29 19 22 22 14 37 19 18 25 22 20 16 27 16 27 26 16 29 22 18 28 19 31 13 34 23 22 22 20 13 24 21 22 27 13 14 15 26 24 18 18 19 20 14 28 12 24 18 28 16 14 19 27 17 19 25 18 26 17 24 12 26 14 17 25 25 19 18 19 19 17 22 24 16 26 17 30 14 18 19 24 8 22 26 21 22 15 26 31 20 25 25 22 19 18 25 22 18 20 20 17 13 20 25 17 28 17 17 20 20 19 19 17 17 24 17 19 12 17 30 24 18 17 26 1…
31 21 16 25 24 18 24 21 17 18 26 20 26 16 18 18 20 19 21 14 24 20 16 16 19 21 18 14 22 14 15 25 20 11 25 30 25 27 24 11 23 24 22 17 23 15 31 18 16 24 20 18 15 21 13 21 18 23 20 17 21 24 17 24 15 11 20 15 21 16 17 23 21 17 18 12 18 26 24 22 19 17 18 20 22 27 22 20 25 22 12 19 18 16 22 25 22 20 20 17 17 21 22 19 29 22 25 19 20 23 20 20 26 18 18 23 18 17 13 24 15 8 25 15 19 19 19 27 36 21 23 26 23 2…
19 31 25 24 24 29 16 18 14 13 20 21 23 28 12 27 15 11 23 21 20 19 25 29 16 17 18 20 17 26 15 19 22 21 22 13 19 14 19 23 13 17 25 20 17 21 14 18 30 18 12 18 21 25 13 11 16 15 25 24 30 19 23 18 17 19 22 12 19 14 15 16 24 20 23 18 23 23 13 12 18 20 19 12 23 15 13 17 14 12 17 19 18 10 18 18 22 18 22 14 24 14 21 18 14 9 15 19 21 22 20 16 21 16 17 13 15 16 19 15 20 18 22 10 12 20 16 16 29 21 15 18 18 2…
24 19 24 18 25 20 20 17 14 15 18 21 20 22 21 29 19 12 17 20 20 27 23 15 24 21 17 19 12 18 15 20 16 16 20 18 19 18 20 18 15 20 11 20 18 15 17 11 17 17 17 13 17 19 28 17 11 14 16 17 20 13 15 20 15 8 20 16 17 26 15 14 17 19 11 18 19 14 18 13 18 22 17 16 16 19 16 18 20 12 20 14 19 26 13 19 14 11 13 20 11 16 14 13 24 18 21 22 15 20 16 18 14 13 16 12 19 17 17 12 15 12 15 20 16 14 22 11 14 17 16 22 13 2…
15 16 16 20 26 18 20 19 13 16 22 13 15 27 20 20 10 15 18 21 15 18 16 12 13 20 20 24 15 11 18 17 13 18 16 15 14 14 11 19 25 19 19 13 16 18 18 13 23 10 20 22 16 16 23 15 20 16 21 18 27 19 18 20 8 16 15 15 17 18 18 18 11 12 24 19 16 17 13 17 16 24 16 15 20 10 18 19 21 19 16 28 15 21 19 10 16 23 18 12 18 19 21 25 16 16 12 18 18 9 16 14 13 19 19 13 23 12 19 14 22 21 20 20 19 20 18 19 18 17 14 19 12 15…
21 24 23 15 13 18 21 11 16 11 13 19 22 21 24 9 21 14 13 12 19 15 17 20 17 13 20 14 12 15 22 21 11 23 17 14 29 17 15 21 16 25 14 14 22 16 18 19 14 16 17 21 15 17 16 8 14 19 12 13 23 10 16 8 12 11 21 21 12 19 17 20 24 17 19 22 13 16 19 12 22 10 12 18 14 16 14 19 12 17 21 23 16 26 13 13 21 10 19 21 16 20 14 13 17 23 14 16 16 15 24 20 20 21 14 10 15 19 18 14 23 16 13 14 19 13 17 20 14 21 14 12 19 15 …
14 13 23 21 16 8 16 22 15 14 20 21 23 16 14 26 14 17 20 26 15 21 19 17 12 18 23 14 19 12 13 16 15 22 28 16 14 19 19 19 18 13 13 18 20 11 20 16 18 24 24 18 26 20 16 15 16 15 19 16 11 8 20 16 11 18 21 20 20 16 20 15 23 18 18 10 18 10 15 24 14 19 12 12 16 17 24 10 16 19 13 17 17 13 18 17 15 10 16 14 11 14 16 23 21 13 13 20 10 13 16 15 24 17 22 21 17 14 24 23 19 17 12 20 17 22 20 14 17 20 13 14 13 19…
21 24 25 13 12 24 23 19 18 20 20 15 27 22 26 13 17 16 26 14 24 14 19 21 18 17 16 19 19 14 16 14 17 13 14 22 24 19 23 9 17 17 11 21 27 21 14 15 25 24 12 23 18 11 15 15 12 16 12 15 11 20 16 16 18 14 15 12 23 23 10 20 26 22 18 17 22 11 9 14 19 18 15 22 12 12 14 16 14 13 29 20 10 28 13 21 13 22 32 18 13 20 16 15 20 10 12 18 18 18 15 14 17 20 12 19 18 13 19 20 13 12 25 16 26 14 9 15 12 21 17 15 14 11 …
19 14 17 20 21 19 14 19 17 18 26 25 16 7 24 15 22 12 15 13 26 14 19 25 21 20 25 22 17 19 18 12 14 15 15 22 22 14 14 20 18 14 13 16 17 10 20 18 18 20 20 15 20 18 17 19 16 18 11 21 24 24 11 18 24 15 11 12 18 12 17 19 16 17 22 12 21 10 24 14 16 23 18 17 14 15 16 18 13 17 23 23 15 17 16 20 19 20 19 20 25 15 15 15 22 19 13 19 18 13 17 18 17 18 17 18 17 13 16 16 14 22 13 18 13 15 12 13 16 19 17 22 25 1…
27 17 20 12 15 22 17 19 25 12 12 22 15 23 21 16 24 24 17 19 21 10 24 23 10 23 12 15 16 16 16 16 20 17 21 14 19 17 21 13 12 20 23 26 16 15 18 21 26 17 15 19 12 20 18 19 22 13 14 9 17 12 25 18 12 20 19 24 22 14 24 10 19 14 23 21 18 21 17 22 16 19 14 25 17 16 11 18 19 14 12 18 10 20 25 16 20 23 16 25 13 23 21 19 14 21 13 17 17 17 18 10 20 17 17 24 20 18 20 22 23 16 19 20 15 21 17 23 21 12 14 9 18 13…
17 19 23 26 14 18 15 22 21 21 16 26 16 14 26 19 19 29 12 19 18 14 22 15 16 28 11 16 18 18 25 15 21 12 26 17 17 25 17 15 21 24 19 12 19 23 13 15 21 22 17 10 15 23 13 24 14 16 15 13 13 16 25 20 14 14 19 12 21 9 12 20 18 12 18 14 8 24 15 17 21 14 16 14 17 17 13 16 16 8 17 16 19 24 22 19 27 21 12 22 17 17 15 19 19 18 15 12 17 14 12 18 12 11 10 14 18 24 17 25 22 15 19 19 17 16 12 30 19 14 19 14 17 14 …
14 18 27 20 20 16 17 14 19 17 17 16 17 17 19 28 17 16 17 16 16 17 19 21 13 17 19 21 25 17 19 10 18 10 17 23 16 18 15 17 15 15 12 22 18 10 19 14 12 16 21 16 17 25 20 14 19 29 21 17 21 15 17 12 10 11 17 18 17 17 15 23 20 11 24 12 19 17 18 14 20 13 15 16 14 29 18 19 19 18 22 17 15 21 17 18 14 10 18 15 17 23 18 21 17 13 17 21 17 20 17 20 16 18 17 13 14 19 12 23 21 12 17 15 21 24 12 18 17 19 16 17 12 …
27 20 26 19 26 18 19 26 13 30 20 20 26 21 22 20 16 20 32 21 18 18 17 23 16 23 32 17 27 16 22 17 25 16 19 20 13 25 21 13 20 14 19 26 12 22 12 16 17 19 17 24 11 20 19 16 17 18 20 18 15 22 21 15 11 19 8 20 22 19 12 25 16 19 27 19 21 21 13 13 18 27 16 12 17 8 17 18 25 21 24 15 20 10 16 15 18 19 14 16 14 14 10 18 20 12 16 14 28 16 14 16 16 14 27 22 19 13 13 23 20 17 17 18 17 23 16 21 21 17 12 20 19 13…
25 29 23 20 27 27 13 22 20 25 24 20 30 21 16 27 26 22 23 21 21 18 19 21 14 25 24 21 23 21 15 21 17 15 24 20 19 25 29 18 22 24 28 20 26 24 17 21 11 20 18 23 22 16 16 25 15 18 25 25 12 21 21 17 11 10 19 17 24 17 17 13 20 25 21 18 23 22 19 17 23 17 21 22 19 17 19 26 28 19 14 21 27 17 21 21 29 22 16 14 19 23 20 15 21 22 22 15 20 15 28 22 28 20 31 21 21 19 20 12 23 13 22 23 17 18 24 16 23 17 18 26 18 …
23 36 15 28 32 18 16 24 33 19 30 20 15 28 23 32 22 26 22 23 29 22 22 21 21 15 14 29 21 23 29 20 21 19 24 24 20 26 28 25 24 22 21 30 21 22 22 21 23 19 23 23 26 21 21 17 18 19 26 22 28 20 17 22 23 18 22 27 27 28 19 22 23 18 20 30 23 20 29 24 19 24 21 18 15 22 19 26 19 21 17 29 17 12 20 19 16 22 24 24 22 16 18 21 18 16 20 15 22 22 25 31 20 20 22 18 29 19 14 25 20 20 27 27 21 24 13 13 15 18 28 22 17 …
25 29 31 26 32 22 18 28 31 30 14 17 24 23 25 19 34 22 13 28 33 32 24 24 26 21 24 22 22 24 15 22 24 25 20 19 23 24 27 29 36 21 15 24 21 31 25 33 31 23 19 25 15 25 30 20 22 27 18 20 19 24 28 22 27 37 18 34 25 31 14 30 33 26 25 19 25 18 30 20 21 27 14 19 18 24 25 25 18 17 20 20 18 17 26 18 21 21 23 30 24 15 21 29 20 19 30 23 22 17 19 19 33 25 29 19 29 23 31 21 24 27 30 20 19 22 23 23 24 23 29 20 22 …
25 26 33 28 33 26 27 20 26 26 22 32 35 25 27 31 33 30 25 31 30 30 34 28 24 29 26 26 26 22 24 20 34 22 31 20 32 33 18 28 26 20 32 25 40 31 34 32 26 28 25 30 33 29 25 25 27 24 28 16 18 28 29 17 25 25 22 24 28 19 34 27 28 33 20 23 26 31 23 25 29 27 20 19 36 25 33 30 19 21 27 28 28 29 22 24 25 23 31 33 22 20 29 37 22 26 31 19 22 33 23 29 19 19 29 16 21 26 31 32 29 30 15 33 24 28 20 30 21 34 31 28 25 …
25 35 24 27 24 34 20 31 16 22 33 28 35 29 25 28 36 32 34 23 30 27 23 29 30 25 38 25 29 35 24 31 30 31 34 32 37 28 26 25 34 24 32 33 38 29 31 32 34 30 35 28 26 18 26 21 18 28 25 30 25 31 27 24 28 16 36 34 28 25 22 33 21 38 30 20 36 30 22 20 33 36 26 33 27 27 23 29 25 22 39 21 27 37 27 28 25 26 31 38 27 19 39 20 23 28 34 22 28 32 22 22 19 31 25 25 29 30 26 33 22 31 26 28 31 25 36 30 27 25 22 25 32 …
24 27 32 34 29 34 37 34 31 42 34 37 39 30 30 37 37 36 27 37 31 29 31 30 21 25 19 31 43 30 18 34 28 28 24 32 30 33 33 34 27 34 34 29 34 42 24 26 25 31 23 29 27 25 31 28 30 26 28 40 26 39 22 29 24 27 27 31 36 33 31 28 24 34 17 34 31 34 33 29 32 28 30 28 28 20 28 23 33 37 23 30 40 21 39 35 34 23 30 29 28 36 28 43 26 29 27 31 39 33 27 32 24 32 35 24 27 29 26 38 33 28 26 48 37 23 24 22 27 27 41 34 45 …
25 38 38 35 37 38 35 32 32 44 48 35 40 28 30 40 42 28 36 33 33 40 31 44 43 40 22 22 45 42 26 30 34 38 33 34 34 28 39 34 50 26 29 36 35 37 34 33 29 42 35 35 28 32 35 29 28 32 39 28 40 30 33 37 47 34 26 35 32 28 41 35 34 44 36 29 35 38 29 44 36 36 40 43 34 35 22 28 24 33 22 40 27 43 39 35 34 30 30 32 31 30 48 28 28 35 40 38 28 32 47 33 34 36 20 35 28 27 27 33 34 26 33 34 34 41 24 26 37 33 32 26 27 …
39 42 34 37 41 38 38 32 40 38 38 41 38 35 45 43 47 35 32 39 32 44 35 36 40 53 38 33 38 32 28 43 34 49 34 44 42 42 33 41 39 44 29 30 52 26 32 39 37 31 37 42 33 36 41 39 31 39 44 47 36 34 33 38 29 35 27 37 24 39 37 34 35 38 35 44 49 36 32 31 39 37 36 40 43 31 32 49 45 38 41 42 35 42 42 27 26 25 29 38 38 27 46 35 28 40 35 40 39 42 39 36 46 31 30 35 35 41 31 39 41 34 36 31 33 50 35 38 35 30 43 36 33 …
42 48 29 31 36 36 42 48 46 41 39 43 48 36 37 50 46 43 37 47 37 35 44 40 31 43 41 42 37 45 45 39 37 38 31 52 40 50 35 47 39 37 46 40 52 48 33 40 40 49 44 29 33 53 31 45 44 43 35 51 44 43 31 40 37 34 40 43 38 48 36 46 38 35 59 51 48 45 53 46 40 37 41 32 40 35 32 45 30 38 34 41 30 48 46 31 34 35 42 36 38 39 43 28 45 56 38 38 37 35 52 38 42 28 29 34 35 36 36 35 47 32 46 40 37 34 43 49 46 43 40 38 37 …
49 53 42 37 50 44 48 46 35 32 46 50 36 49 51 40 49 50 39 43 48 46 42 60 40 38 55 43 35 58 48 49 43 38 39 51 34 54 36 45 35 43 31 39 44 45 40 36 50 52 50 44 33 49 37 44 50 34 42 36 49 37 38 56 36 47 39 42 50 49 41 40 38 57 49 43 55 51 43 45 66 35 40 40 48 48 31 49 47 45 45 42 38 39 41 38 41 53 33 41 49 47 44 43 43 32 35 47 47 44 39 37 49 36 40 41 36 53 49 47 52 43 34 49 32 40 41 40 45 51 45 39 45 …
59 43 66 59 48 54 44 39 38 45 46 53 64 51 49 60 45 51 44 48 52 55 54 58 61 51 48 50 56 57 59 56 45 59 47 39 47 47 51 51 51 38 43 53 58 54 43 47 42 50 40 47 35 36 53 38 45 42 47 54 42 47 45 42 37 38 44 40 43 41 53 64 53 33 52 51 48 48 64 54 48 43 42 43 48 56 34 30 42 45 45 40 36 39 48 44 31 43 42 43 42 51 43 42 48 55 52 43 48 53 48 46 55 40 47 48 48 50 36 38 48 44 55 39 50 52 47 47 45 44 47 41 45 …
61 58 57 52 39 59 57 62 58 56 52 63 61 57 42 55 56 48 48 61 61 45 52 64 63 55 50 55 60 66 59 53 50 51 51 40 61 48 57 44 47 45 58 68 43 47 63 52 40 44 57 41 50 51 48 49 51 45 54 57 65 47 55 47 51 59 37 51 48 53 55 52 47 50 52 58 51 48 52 52 55 51 43 54 39 48 59 58 43 49 46 37 42 31 61 54 54 52 58 52 55 48 44 69 59 46 46 65 55 42 63 54 43 52 49 56 39 52 59 51 52 45 59 53 53 42 49 53 52 57 45 54 54 …
58 45 64 45 46 57 57 45 47 52 47 64 49 53 53 44 59 56 53 69 67 53 52 57 57 57 61 53 55 58 47 70 55 59 61 47 36 41 51 51 50 57 69 55 64 43 49 64 53 56 60 54 50 41 44 51 52 49 54 58 54 50 39 64 57 43 55 73 49 60 53 67 61 59 52 44 61 61 47 63 66 55 56 45 53 53 47 38 51 47 68 58 61 47 46 45 51 48 55 54 64 49 49 55 63 39 59 55 50 63 48 36 57 53 52 57 58 48 53 41 59 56 50 62 33 49 52 59 60 62 57 58 51 …
59 62 59 76 48 52 57 54 52 62 70 59 67 62 64 66 49 57 79 63 53 64 67 60 62 65 62 54 50 71 53 52 48 55 55 66 44 56 52 66 56 56 53 58 59 69 51 52 50 64 61 48 52 61 42 56 55 59 49 62 55 54 53 50 59 66 54 64 64 56 58 64 49 52 47 62 57 66 65 48 81 51 48 50 64 57 62 70 50 51 65 61 41 64 52 43 46 53 53 58 70 57 66 57 68 33 55 64 57 65 61 55 44 55 47 54 46 61 52 57 69 55 57 56 51 63 66 58 54 52 63 53 57 …
55 41 64 59 74 58 61 60 60 68 61 75 70 47 54 65 55 52 66 53 59 55 79 57 67 54 52 60 64 62 61 59 51 61 66 63 61 61 71 60 49 58 65 63 61 51 57 72 72 54 60 62 53 59 77 73 57 73 63 52 58 56 59 62 56 67 58 49 48 56 79 56 63 54 54 56 52 58 68 50 61 61 58 63 50 57 63 61 55 57 48 53 55 43 46 61 67 60 67 50 56 60 59 48 59 52 46 70 53 51 44 53 57 60 53 59 54 59 54 56 71 59 74 51 46 58 60 57 66 65 62 54 43 …
50 59 64 74 48 77 54 69 68 55 69 63 64 59 60 56 78 68 59 55 50 55 68 54 69 67 50 45 60 74 72 60 65 55 73 60 75 70 71 71 57 61 61 85 56 72 54 64 51 64 47 53 71 69 70 51 57 62 62 50 61 55 51 52 53 57 57 46 57 55 72 52 56 57 63 56 55 64 66 57 54 49 61 60 52 51 73 65 52 59 54 50 64 55 55 55 46 45 67 48 59 88 68 58 45 57 62 62 63 58 58 55 66 47 43 67 59 68 65 61 63 50 73 63 48 68 53 54 62 53 60 48 49 …
54 55 61 69 46 60 59 62 67 72 59 48 79 61 67 50 59 49 60 63 54 56 65 61 60 68 67 52 48 56 52 62 63 66 81 62 35 53 63 54 77 67 70 48 58 49 58 56 71 64 66 55 48 62 61 45 66 49 66 45 55 53 43 61 46 48 51 48 48 49 48 57 52 51 61 48 69 50 71 50 53 45 55 59 61 60 54 57 52 57 57 63 43 54 47 53 49 58 53 51 65 59 65 57 53 58 62 60 51 63 50 53 65 44 42 58 59 42 67 47 57 53 48 62 43 54 54 56 55 62 54 50 46 …
62 59 43 59 56 67 59 58 67 58 64 61 50 74 46 40 65 50 65 52 50 55 68 51 56 60 55 59 51 47 67 57 54 63 57 59 58 43 66 62 52 55 59 60 49 57 60 45 57 52 48 63 49 69 59 57 63 61 46 66 60 60 50 41 45 48 54 54 49 69 53 42 51 43 54 55 62 54 48 51 46 50 42 51 51 44 55 69 46 58 60 59 50 58 47 50 54 45 46 60 44 60 58 56 69 53 50 47 42 47 51 58 61 47 57 67 72 58 48 42 46 55 45 58 59 44 48 53 59 47 66 41 53 …
55 57 60 52 54 70 52 52 73 71 49 52 68 61 64 71 51 55 46 63 57 57 56 49 59 52 55 45 66 60 53 59 62 50 55 61 54 44 59 59 54 53 66 60 50 66 54 51 49 53 49 64 53 61 50 51 61 53 72 48 55 52 47 47 54 50 54 58 48 61 43 50 64 48 56 52 56 64 50 49 58 56 44 52 55 53 52 55 74 52 56 54 64 44 59 54 55 54 44 53 62 66 57 45 64 56 60 66 47 38 48 54 47 59 56 48 51 46 57 47 63 50 50 49 53 37 45 43 59 61 47 50 43 …
57 72 68 62 69 60 52 67 58 64 57 64 71 75 67 45 65 74 67 61 49 62 53 56 55 51 61 60 64 68 50 71 53 57 65 59 71 65 57 59 61 52 65 73 58 59 62 76 56 69 68 50 61 77 55 51 63 60 44 54 59 54 54 61 55 38 55 51 74 54 54 66 59 62 82 51 59 61 44 53 58 47 52 53 48 51 53 66 45 57 52 62 52 58 59 59 50 51 55 66 52 60 60 57 60 51 54 51 69 56 49 50 65 57 49 63 55 65 65 58 61 57 59 62 61 55 44 52 53 51 56 63 59 …
73 66 65 80 67 69 52 56 67 58 59 58 57 68 50 59 61 57 53 60 59 64 53 57 43 50 57 54 67 58 54 57 57 67 71 72 70 56 73 52 60 63 53 70 61 56 62 72 66 39 63 61 50 54 59 69 62 56 59 67 58 63 60 75 48 49 60 62 51 54 55 57 64 50 67 60 58 76 66 63 59 64 43 57 51 60 53 62 60 65 60 47 53 43 51 60 55 67 57 62 39 57 47 63 47 55 53 59 55 55 46 50 58 56 58 43 47 60 64 57 51 53 47 65 56 30 48 67 59 50 52 40 62 …
65 74 69 64 57 52 69 58 48 49 57 76 61 53 49 58 70 54 56 62 57 76 58 49 58 67 51 54 51 71 69 45 60 46 69 52 70 66 56 59 65 64 50 62 66 65 56 73 69 62 48 56 52 60 60 59 60 44 60 45 61 51 56 61 51 51 54 46 61 56 61 67 68 57 67 50 52 44 56 57 50 43 53 61 46 54 56 51 50 54 53 47 55 42 56 50 51 56 50 49 55 52 55 47 65 52 45 61 49 48 42 67 51 54 57 57 50 56 63 56 45 38 55 46 51 58 53 59 56 62 48 48 66 …
50 55 53 64 66 53 48 40 46 42 50 48 57 50 54 49 41 41 66 65 41 53 46 58 54 55 54 42 48 49 45 49 42 39 56 38 46 54 41 65 48 67 62 58 50 47 52 50 70 49 51 45 54 43 50 45 37 58 49 59 50 52 44 57 47 32 50 45 52 49 46 41 50 51 67 44 56 52 45 54 53 46 43 52 38 41 50 61 46 51 42 47 43 54 49 48 43 45 40 46 53 38 55 49 44 55 44 47 58 49 44 57 56 41 40 41 41 53 50 43 36 47 51 49 47 57 54 45 52 43 54 41 51 …
Right_BlueChannel
Kymograph B-channel ASCII Matrix file
X Amplitude: 16.4350592 s
Y Amplitude: 17.8 um
Z Amplitude: 6 a.u.
2 0 0 1 1 0 1 0 0 0 1 0 0 0 0 0 0 1 0 0 0 0 1 1 0 1 0 0 1 0 0 2 0 1 1 0 0 0 0 0 1 0 0 1 0 0 0 0 0 1 0 0 2 0 0 1 1 0 0 0 2 1 0 0 2 1 1 0 0 0 0 0 1 0 0 1 1 1 0 1 0 1 0 0 0 0 0 0 0 0 1 0 0 1 0 0 0 0 0 2 0 1 1 0 0 0 0 0 0 0 0 1 0 3 0 0 0 2 0 0 0 0 0 0 1 1 0 0 0 0 0 0 0 0 0 1 0 1 1 2 1 0 0 0 0 0 0 1 0 0 1 0 3 0 0 2 1 0 0 0 2 0 0 0 0 0 1 0 1 0 0 0 0 1 1 0 0 0 0 1 1 2 1 1 1 0 1 0 0 1 0 0 0 1 1 1 0 0 0 0…
0 1 2 1 0 0 0 0 1 0 0 2 1 0 1 1 2 0 2 4 0 1 0 1 1 1 0 0 1 0 0 1 0 1 0 0 0 2 1 0 0 1 0 0 0 2 2 1 0 0 0 1 1 0 0 0 2 1 2 1 1 2 0 1 0 2 0 0 2 0 1 0 1 0 0 1 0 0 0 0 0 1 1 0 1 1 0 0 2 0 0 1 0 0 0 0 0 0 0 0 0 0 0 0 0 0 2 0 1 0 0 2 0 1 0 0 0 0 0 0 0 1 0 0 0 0 1 1 0 0 0 1 1 1 2 1 0 1 0 0 1 1 1 1 0 0 1 0 1 0 0 0 1 3 0 1 0 0 1 0 0 0 0 2 0 0 0 1 1 1 0 0 0 0 0 0 0 0 0 0 0 1 0 1 0 0 2 2 0 0 0 0 0 0 1 0 0 1 1 0…
0 0 0 1 0 1 1 0 1 0 0 0 2 0 0 2 0 2 0 2 0 3 0 0 2 1 1 0 0 0 0 0 0 1 0 1 0 1 0 0 0 1 1 0 0 0 1 0 1 1 0 0 1 0 2 0 0 0 0 1 0 1 0 0 1 0 1 0 0 0 1 1 1 0 2 0 1 0 0 0 1 0 0 1 2 0 0 0 0 0 0 0 1 1 0 0 0 1 0 0 0 0 0 0 0 0 1 0 1 1 0 0 1 2 0 0 0 1 0 1 0 0 0 0 1 1 0 0 0 0 0 0 3 2 0 0 1 0 0 0 0 0 0 0 1 1 0 0 0 0 0 0 0 0 0 0 0 0 0 2 0 0 0 1 0 0 1 1 0 0 0 2 0 0 2 1 0 0 1 0 1 0 0 1 0 0 2 1 0 0 0 0 0 0 0 2 1 1 0 1…
0 0 2 1 1 0 0 0 0 1 2 0 0 3 0 2 0 0 0 2 2 0 1 1 0 0 1 0 1 0 0 0 0 1 1 0 2 0 1 1 0 0 0 0 2 0 0 0 3 0 0 0 0 0 1 1 0 0 0 3 0 0 0 0 0 0 1 0 0 0 3 0 0 0 0 0 1 1 1 1 0 0 0 0 0 0 0 0 0 0 0 0 0 1 0 0 1 0 1 0 0 1 1 1 0 1 0 0 0 0 0 2 0 1 0 2 1 2 0 0 0 0 0 0 0 0 1 0 0 0 0 1 0 1 1 1 1 0 1 1 0 0 0 0 0 1 0 0 2 0 1 0 1 1 0 2 1 0 1 0 0 0 0 1 0 0 0 0 0 2 0 1 0 0 2 0 0 0 0 0 0 0 0 0 0 0 0 1 1 0 0 0 0 0 1 0 1 1 0 1…
0 1 0 1 0 0 0 0 0 1 1 1 0 0 0 1 0 0 1 0 1 0 1 1 1 0 0 1 0 0 0 0 1 0 1 0 1 0 1 1 0 1 0 0 1 0 2 2 1 0 1 0 1 1 0 1 0 3 0 0 1 0 0 0 2 1 1 1 2 1 0 1 0 2 0 1 0 0 0 0 0 1 0 1 1 0 2 0 0 1 0 0 2 1 1 0 0 0 1 0 0 0 1 0 0 0 0 1 0 0 0 0 0 0 0 0 0 1 1 0 0 0 0 0 0 1 0 0 0 0 1 0 1 1 0 1 0 1 1 0 1 1 1 3 0 0 1 0 0 0 0 0 0 0 0 0 1 0 1 0 0 0 0 0 3 1 0 0 1 0 0 0 0 2 0 0 0 0 0 0 1 0 0 0 1 0 0 0 2 3 0 0 2 1 1 0 1 0 1 0…
0 0 0 1 0 0 0 1 0 0 2 2 0 2 2 0 1 1 2 1 1 2 1 0 1 1 0 0 1 0 0 0 1 1 0 1 0 1 1 1 1 0 0 0 0 0 0 0 0 1 1 0 1 0 1 1 0 1 0 0 0 0 1 0 0 0 0 0 1 0 1 0 0 0 0 1 0 0 1 0 0 0 1 0 1 1 0 0 1 0 0 0 0 0 2 0 0 0 0 0 0 0 1 0 1 0 0 0 1 0 0 0 1 0 0 1 0 0 0 1 0 0 0 0 0 0 1 1 0 2 0 0 0 0 1 0 2 2 1 0 1 0 0 0 0 0 0 0 1 0 0 0 0 2 0 0 0 1 0 1 0 0 0 1 1 0 0 1 1 0 0 1 1 1 1 0 1 3 0 2 0 2 0 0 0 0 0 2 1 0 0 1 0 0 0 0 0 1 0 0…
0 0 2 0 0 1 0 0 0 0 1 0 0 1 0 0 1 1 0 0 1 0 0 0 3 1 2 1 1 0 2 0 0 0 1 0 0 1 0 0 0 3 1 0 0 0 0 2 0 0 0 0 2 0 1 1 2 0 0 1 0 2 0 0 1 1 1 0 1 1 0 1 1 1 0 0 0 0 0 0 0 0 1 1 0 2 0 1 0 1 0 0 0 0 1 0 1 0 0 1 1 0 1 0 1 0 1 3 0 0 0 1 1 0 0 1 1 0 0 2 0 0 0 0 0 0 0 1 2 0 1 1 0 1 0 0 1 0 0 0 1 1 1 1 0 1 0 0 0 1 0 0 0 0 1 0 1 0 0 0 0 2 1 0 0 0 1 1 0 0 2 0 0 0 0 0 1 0 0 0 0 0 1 0 0 0 0 0 0 0 0 0 0 0 0 2 0 0 0 1…
1 1 1 1 0 0 0 1 0 0 1 0 0 1 0 0 1 0 1 0 3 1 1 0 1 0 2 0 1 1 0 1 1 1 0 0 1 0 1 1 1 1 0 0 0 2 1 1 0 0 0 0 2 0 0 0 2 1 0 1 1 0 1 0 0 0 0 0 0 0 1 0 0 1 0 0 1 0 0 0 0 2 1 1 0 1 0 0 1 0 0 0 0 0 0 0 1 0 1 0 0 1 1 0 1 0 0 0 0 0 1 1 1 0 0 0 0 0 1 0 1 0 0 1 0 1 0 2 1 2 0 0 0 0 0 0 0 0 1 1 1 1 1 0 0 0 1 0 0 0 0 0 0 0 0 0 2 0 0 2 2 0 1 1 1 2 1 2 0 0 0 1 0 1 0 0 0 1 0 0 0 1 0 0 0 1 0 0 0 3 0 1 0 1 0 0 0 0 0 0…
0 0 0 0 0 0 0 0 0 2 0 1 2 0 1 0 0 1 0 0 3 1 1 0 2 1 0 0 0 0 0 1 0 0 1 1 0 0 0 1 1 0 0 2 1 2 0 1 0 0 1 2 0 0 0 0 0 1 3 0 1 0 1 1 0 1 0 0 0 1 0 1 2 0 1 0 0 0 1 1 0 0 0 1 0 0 1 1 0 3 0 0 0 1 0 0 1 1 0 1 0 0 0 1 1 1 0 1 0 1 1 0 0 1 0 0 1 1 0 0 1 0 0 1 0 0 0 0 1 0 0 0 1 0 0 0 0 1 0 2 2 1 0 0 1 0 1 0 0 0 0 2 0 1 0 0 0 1 0 0 0 1 0 0 0 0 0 1 0 0 0 0 0 0 0 1 1 0 1 0 0 1 0 0 0 0 0 0 2 0 1 0 0 0 0 0 0 0 0 0…
0 0 1 1 0 0 0 1 1 0 0 0 0 0 0 0 0 0 0 0 1 1 0 0 1 0 0 0 0 0 0 0 1 0 1 2 0 2 1 1 0 1 0 0 1 2 1 0 0 0 1 0 0 1 1 0 1 0 1 1 1 1 0 0 0 0 0 1 0 0 0 2 0 0 0 1 0 0 0 0 0 1 0 1 0 0 1 0 0 0 1 0 1 0 1 0 2 0 0 0 0 0 1 0 0 0 0 1 0 0 1 0 0 1 0 0 1 1 0 1 1 0 0 1 0 0 0 0 0 0 0 0 0 1 1 0 0 1 0 0 0 0 0 1 0 2 1 1 1 0 1 0 1 1 1 0 1 0 0 0 0 1 2 1 0 0 0 2 0 0 1 1 0 0 0 1 0 0 1 0 0 0 1 0 0 0 0 0 0 0 0 0 0 0 0 0 0 0 0 0…
0 1 0 0 0 2 0 1 1 0 2 0 1 0 0 0 0 0 1 0 0 1 0 1 1 1 1 0 0 2 0 0 1 0 0 0 0 0 0 0 0 0 0 1 0 1 0 0 0 0 0 0 0 0 0 1 0 2 1 0 2 0 0 0 0 0 0 0 0 0 0 0 0 0 0 0 0 0 0 1 0 1 0 1 1 0 0 1 0 0 0 0 1 0 0 0 0 1 0 0 0 0 0 0 0 2 1 0 0 0 0 1 0 0 0 2 0 0 0 0 0 0 1 0 0 0 0 0 0 0 0 0 0 1 0 0 0 1 0 0 0 0 0 0 0 0 0 0 1 0 0 0 0 0 0 0 0 1 1 0 2 0 0 1 1 0 0 0 0 0 2 0 0 0 0 0 0 0 0 1 0 0 0 0 0 0 1 0 1 0 0 0 0 1 0 0 1 0 1 1…
0 2 0 1 1 2 0 0 0 0 0 0 0 1 0 0 0 1 1 1 0 0 1 0 0 0 2 2 1 1 0 0 0 1 0 0 1 0 0 0 0 1 1 0 2 0 1 2 0 0 0 0 0 1 1 0 0 0 0 0 2 0 0 0 1 0 0 0 0 1 1 1 0 0 0 0 0 0 0 0 1 0 0 0 0 0 0 0 0 0 0 1 0 1 0 0 1 0 1 1 0 0 0 0 1 0 0 1 0 1 0 0 1 1 2 0 0 0 0 0 0 0 0 1 0 0 0 0 0 0 1 1 0 0 0 1 0 0 0 1 0 0 0 0 1 0 1 0 1 0 0 0 0 0 1 0 0 0 1 0 1 0 0 0 0 0 0 0 0 0 0 1 0 0 0 1 1 0 0 0 0 0 0 0 0 0 0 0 1 0 0 0 3 1 1 0 1 0 1 0…
0 1 1 0 0 0 0 1 1 1 0 0 1 0 0 2 0 0 0 0 1 0 1 0 0 0 0 1 0 0 0 0 0 0 1 0 0 0 0 0 1 0 1 1 1 0 0 1 0 1 0 1 0 0 0 1 0 0 0 0 0 0 0 0 1 0 0 1 1 0 0 1 0 0 0 2 0 1 0 0 0 1 1 0 0 0 0 0 0 0 0 0 0 0 0 0 2 0 0 0 1 0 0 0 0 1 0 0 0 0 0 1 1 0 0 0 0 0 0 0 2 0 0 0 0 0 1 1 0 0 0 0 0 0 0 0 0 0 1 0 0 0 0 1 0 1 0 0 0 1 0 0 0 1 0 0 2 0 1 0 0 0 0 1 0 1 1 1 0 1 0 0 0 0 0 0 0 0 0 0 0 0 0 1 1 0 0 0 1 0 0 0 0 0 0 0 0 0 1 0…
0 0 0 0 0 0 0 0 0 0 0 1 0 1 0 1 0 0 1 0 1 0 0 1 0 2 0 0 1 0 2 0 1 2 0 0 0 0 0 0 0 0 0 2 0 0 0 0 0 0 0 0 0 3 1 1 0 2 0 0 1 1 0 0 0 0 0 0 1 1 0 0 0 0 0 1 0 1 0 0 0 0 1 0 0 0 0 0 1 1 0 1 1 0 0 0 0 0 0 0 0 1 0 0 0 0 0 0 1 0 0 0 0 0 0 0 0 0 1 0 0 0 0 0 0 0 1 0 1 0 1 0 1 0 1 0 0 0 0 0 0 0 0 0 0 0 1 0 0 0 0 0 0 1 1 0 0 0 0 1 0 0 1 0 0 0 2 0 1 1 1 0 0 0 0 0 0 0 0 0 1 0 0 0 0 0 0 0 0 0 1 0 0 0 0 1 1 0 0 0…
0 0 0 0 1 0 0 0 0 0 0 0 0 0 0 0 0 0 0 0 0 1 1 0 0 1 0 0 0 0 0 0 0 0 0 0 0 0 0 0 1 0 0 0 1 1 1 0 0 1 1 0 0 0 1 0 1 1 0 0 0 0 1 0 0 0 0 0 1 1 0 0 0 0 1 0 0 0 0 1 1 0 0 0 0 0 0 0 0 0 0 0 0 0 1 0 1 0 0 0 0 0 0 0 1 0 0 0 0 0 0 0 0 0 0 2 0 0 0 0 2 0 0 0 0 0 0 0 0 0 0 0 0 0 0 0 1 0 1 0 1 0 0 0 1 0 0 0 0 1 0 0 0 0 2 0 1 0 0 0 0 0 0 0 0 0 0 1 0 0 0 1 0 0 0 0 0 0 0 1 1 0 0 0 2 0 1 0 0 0 0 1 0 0 1 0 1 0 0 0…
0 0 0 0 0 1 1 0 1 0 0 0 0 1 0 0 0 1 0 1 0 0 0 0 0 0 0 0 0 0 1 0 1 0 0 0 0 0 1 2 0 0 0 0 0 0 0 0 1 0 0 0 0 0 0 0 0 0 1 1 1 1 0 1 2 0 1 1 2 0 0 0 2 0 0 0 0 0 0 0 0 0 0 0 0 0 0 0 1 0 0 0 0 2 0 0 0 0 0 0 1 0 0 1 0 0 0 0 0 0 1 0 0 1 1 0 0 0 0 0 1 1 1 0 0 0 0 0 0 0 0 1 0 1 0 0 1 0 0 0 0 0 0 0 0 0 1 0 1 0 1 0 1 0 0 0 0 0 0 0 0 0 0 0 0 0 0 0 1 0 0 0 0 0 0 0 1 0 1 0 0 0 1 0 2 1 0 0 0 0 0 0 0 0 0 0 0 0 1 0…
0 0 0 0 0 0 0 0 0 0 0 0 0 0 0 0 0 1 0 0 0 0 0 0 1 0 0 0 1 0 0 0 0 0 0 0 0 0 0 0 0 0 0 0 0 0 0 0 0 0 1 0 0 0 1 0 0 0 0 0 0 0 0 0 1 0 0 2 0 0 0 0 0 0 0 0 0 1 0 0 0 0 0 0 0 0 0 1 0 0 0 0 0 0 0 0 0 1 0 1 0 0 0 1 0 0 0 0 0 0 0 0 0 0 0 0 0 0 0 1 0 0 0 0 0 0 0 0 0 0 0 0 0 0 0 1 1 1 0 1 1 1 0 0 0 1 0 0 0 0 0 0 1 1 0 0 0 0 1 1 0 0 0 0 0 0 0 0 0 2 0 0 0 0 0 0 0 0 0 0 0 0 1 1 0 0 0 0 0 1 0 0 0 1 0 0 0 1 0 1…
0 0 0 0 0 0 0 0 0 0 0 0 0 0 0 0 0 0 0 0 0 1 0 0 0 1 0 0 0 0 0 0 0 0 0 0 0 0 0 0 0 0 0 0 0 0 0 0 0 0 0 1 0 0 0 0 0 1 0 0 0 0 1 0 0 0 0 0 1 2 1 0 0 0 0 1 0 0 0 0 0 0 0 0 0 1 0 0 0 1 0 0 0 0 0 0 1 0 0 0 0 0 0 0 0 0 0 0 0 0 0 0 0 1 0 1 1 1 0 0 3 0 0 0 0 0 1 0 0 0 0 0 0 0 0 1 1 0 0 1 0 1 1 1 0 0 0 0 0 0 0 0 0 0 0 0 0 0 0 0 0 0 0 0 0 0 0 0 0 0 0 1 0 0 0 0 1 0 0 1 0 0 0 0 0 0 1 0 0 0 0 1 1 0 0 0 0 0 0 0…
1 0 0 0 0 0 0 0 0 0 1 0 1 0 0 0 0 0 0 0 0 0 0 0 0 0 0 0 0 0 0 1 0 0 0 1 0 0 0 0 0 0 0 0 0 0 0 0 0 0 0 0 0 0 0 0 0 0 1 0 0 1 0 2 0 0 0 1 0 0 1 0 0 1 0 0 0 1 0 0 0 1 0 0 1 0 1 0 0 0 0 0 0 1 0 1 0 0 0 1 0 0 1 0 0 0 1 0 0 0 0 0 0 0 0 1 0 0 0 0 0 0 0 0 0 0 0 0 0 0 0 0 1 0 0 0 0 1 0 1 0 1 0 0 0 0 0 0 0 0 0 0 0 0 0 0 0 0 0 1 1 0 0 0 0 0 0 0 0 1 0 0 0 0 0 1 0 0 0 0 0 0 0 0 0 0 1 0 0 0 0 0 0 0 0 0 0 1 0 0…
0 0 0 0 0 0 0 0 1 0 0 0 0 0 1 1 0 0 0 0 0 0 0 0 0 0 0 0 0 0 0 1 0 0 0 0 0 0 0 0 1 0 1 0 0 0 0 0 0 0 0 0 0 1 0 0 1 2 0 1 0 1 0 0 0 0 0 0 0 1 0 0 0 0 0 0 1 1 0 0 0 0 0 0 0 0 0 0 0 0 0 0 1 0 0 0 0 0 1 0 0 0 0 0 0 0 0 0 1 0 1 0 0 0 0 0 0 0 0 0 1 0 0 0 1 0 0 0 1 0 0 0 0 0 0 1 0 0 0 0 0 0 0 0 0 0 0 0 0 0 0 0 0 0 0 0 0 0 0 0 0 1 0 0 0 0 0 0 0 0 0 0 0 0 0 0 0 0 0 0 0 1 0 0 0 0 0 1 0 0 0 0 0 0 0 0 1 0 0 0…
0 0 0 0 0 0 0 0 0 0 0 0 0 0 0 0 0 0 0 0 0 0 0 0 0 0 0 0 0 0 0 0 0 0 0 0 0 0 0 0 0 0 0 0 1 0 0 0 0 0 0 0 0 0 1 0 0 1 0 1 0 0 0 0 0 0 0 0 0 0 2 0 0 0 0 0 0 1 0 0 0 1 0 0 0 0 0 0 0 0 0 0 2 0 1 0 0 0 0 0 0 0 1 0 0 1 0 0 0 0 0 0 0 0 0 0 0 1 0 0 1 0 0 0 0 0 0 0 0 0 0 0 0 0 0 1 0 0 0 0 0 0 0 0 0 0 1 0 0 0 0 0 0 0 0 0 0 0 0 0 0 1 0 0 0 0 0 0 1 0 0 0 0 0 0 0 1 0 1 0 0 0 0 0 1 0 0 0 0 0 0 0 0 0 0 0 1 1 0 0…
0 0 0 0 0 0 0 0 0 0 0 1 1 0 0 0 0 0 0 0 0 0 0 0 0 0 0 0 0 0 0 0 0 0 0 0 0 0 0 0 0 0 0 0 0 1 0 0 0 0 1 0 0 2 0 0 0 1 0 1 0 0 0 1 0 1 0 2 0 0 0 0 0 1 0 0 1 1 1 0 0 0 0 0 0 1 1 0 0 0 0 0 1 0 0 0 0 0 1 0 0 0 0 1 0 0 0 0 0 0 0 0 0 0 2 0 0 0 0 0 0 0 2 1 0 2 0 0 0 0 0 0 0 0 2 0 0 0 0 0 0 0 0 0 0 0 0 0 0 0 0 0 0 0 1 0 0 0 0 0 0 0 0 0 0 1 0 0 1 0 0 0 0 0 0 0 1 0 0 0 0 1 0 0 0 0 1 1 0 0 0 1 0 0 0 0 0 0 0 0…
0 0 0 0 0 0 0 0 0 0 0 1 0 0 0 0 0 0 0 0 0 0 0 0 0 0 0 0 0 0 0 0 0 0 0 0 0 0 0 0 0 0 0 0 0 0 0 0 0 0 0 0 0 0 0 2 0 0 0 0 0 0 0 0 0 0 0 2 0 1 0 0 1 1 0 0 0 0 1 0 0 0 0 0 2 0 0 0 0 0 0 0 0 0 0 0 0 0 0 0 0 0 0 0 0 0 0 0 0 0 0 0 0 0 0 0 0 0 0 0 0 0 0 1 0 1 0 0 1 0 0 0 0 0 1 0 0 0 0 0 0 0 0 0 0 0 0 0 0 0 0 0 0 0 0 0 0 0 0 0 2 0 0 0 0 1 0 0 0 0 0 0 0 0 1 0 0 0 0 1 0 0 0 1 0 0 0 0 0 0 1 0 1 0 0 0 0 0 0 0…
0 0 0 0 0 0 0 0 0 0 0 0 0 0 0 0 0 0 0 0 0 0 0 0 0 0 0 0 0 0 0 0 0 0 0 0 0 0 0 0 0 0 0 0 0 0 0 0 0 0 0 0 0 0 0 0 0 0 0 0 0 0 0 0 0 1 0 2 0 1 0 0 1 1 0 0 0 0 0 0 0 0 0 0 0 0 0 0 0 0 0 0 0 0 0 0 0 0 0 0 0 0 0 0 1 0 0 0 0 0 0 0 0 0 0 0 0 0 0 0 0 0 0 0 2 0 0 0 0 0 0 0 0 0 0 0 0 0 0 0 0 0 0 0 0 0 0 0 0 0 0 0 0 1 0 0 0 0 0 0 0 1 1 0 0 0 0 0 0 0 0 0 0 1 0 0 0 0 0 0 0 0 0 0 0 0 0 1 0 2 0 0 1 0 0 0 0 0 0 0…
0 0 0 0 0 0 0 0 0 0 0 0 2 0 0 0 0 0 0 0 0 0 0 0 0 0 0 0 0 1 0 0 0 0 0 0 0 0 0 0 0 0 0 0 0 0 0 0 0 1 0 0 0 0 0 0 0 0 0 0 2 0 1 0 0 0 0 0 0 0 0 0 1 0 0 0 0 0 0 0 0 0 0 0 0 0 0 0 0 0 0 0 0 0 0 0 0 0 0 0 0 1 0 0 0 0 0 0 0 0 0 0 0 0 0 0 0 1 0 0 0 0 1 0 0 0 0 0 0 0 0 0 0 0 0 0 0 0 0 0 0 0 0 0 0 0 0 0 0 0 0 0 0 0 0 0 0 0 0 1 0 0 0 0 0 0 0 0 0 0 1 0 0 0 0 0 0 0 0 0 0 1 1 0 0 0 0 0 0 0 0 0 0 0 0 0 0 0 0 0…
0 0 0 0 0 0 0 0 0 0 0 0 0 0 0 0 0 0 0 0 0 0 0 0 0 0 0 0 0 0 0 0 0 0 0 0 0 0 0 0 1 0 0 0 0 0 0 0 0 0 0 0 0 0 0 1 0 0 0 0 0 0 0 0 1 0 0 0 0 0 0 0 0 0 0 0 0 0 0 0 0 0 0 0 0 0 0 0 0 0 0 0 0 0 0 0 0 0 0 0 0 1 0 0 0 0 1 0 0 0 0 1 0 0 1 0 0 0 0 0 0 0 0 0 0 0 0 0 1 0 0 0 0 0 0 0 1 0 0 0 0 0 0 0 0 1 0 0 0 0 0 0 0 0 0 0 0 0 0 0 0 0 0 0 0 0 0 0 0 0 0 0 1 0 0 0 0 0 0 0 0 0 1 0 0 0 0 0 0 0 0 0 0 0 1 0 0 0 0 0…
0 0 1 0 0 0 0 0 0 0 0 0 0 0 0 0 0 0 0 0 0 0 0 0 0 0 0 0 0 0 0 0 0 0 0 0 0 0 0 0 0 0 0 0 0 0 0 0 0 0 0 0 0 1 0 0 0 0 0 0 0 1 0 0 0 0 0 0 0 0 2 0 0 0 0 0 0 0 0 0 0 0 0 1 0 0 0 0 0 0 0 0 0 0 0 0 0 0 0 0 0 0 0 0 0 0 0 0 0 0 0 0 0 0 0 0 1 1 0 2 0 0 0 0 1 0 0 0 0 0 1 1 0 0 0 0 0 0 0 0 0 0 0 0 0 0 0 0 0 0 0 0 0 0 0 0 0 0 1 0 0 0 0 0 0 0 0 0 0 0 0 0 0 0 0 0 0 0 0 0 0 0 0 0 0 0 0 0 0 0 0 0 0 0 0 0 0 0 0 1…
0 0 0 0 0 0 0 0 0 0 0 0 0 0 0 0 0 0 0 1 0 0 1 0 0 0 0 0 0 0 0 0 0 0 0 0 0 0 0 0 0 0 0 0 0 0 0 0 0 0 0 0 0 0 0 0 0 0 0 0 0 0 0 0 0 0 0 1 0 0 0 0 0 0 0 0 0 1 0 0 0 0 2 1 0 0 0 0 0 0 0 0 0 0 0 0 0 0 0 0 0 0 0 0 0 0 0 0 0 0 0 0 0 0 0 0 0 0 1 0 0 1 0 0 0 0 0 1 0 0 0 0 0 0 0 0 0 0 0 0 0 0 0 0 0 0 0 0 0 0 0 0 0 0 0 0 0 0 0 0 0 0 0 1 0 0 0 0 0 0 0 0 1 0 0 0 0 0 0 0 1 0 0 0 0 0 0 0 0 0 0 0 0 0 0 0 0 0 0 0…
0 0 0 0 0 0 0 0 0 0 0 0 0 0 0 0 0 0 0 0 0 1 0 0 0 0 0 0 0 0 0 0 0 0 0 0 0 0 0 0 0 0 0 0 0 0 0 0 0 0 0 1 0 0 0 0 0 0 1 0 0 1 1 0 2 0 0 0 0 0 1 0 0 0 0 0 0 0 1 0 0 0 0 0 0 0 0 0 0 2 0 0 0 0 0 0 0 0 0 0 0 0 0 0 0 0 0 0 0 0 0 0 0 0 1 0 0 0 0 0 1 0 0 0 0 0 1 0 0 0 0 0 0 0 0 0 0 0 1 0 0 0 0 0 0 0 0 0 0 0 0 0 0 0 0 0 0 0 0 0 0 0 0 0 0 0 0 0 0 0 0 0 1 0 1 0 0 0 0 0 0 0 0 0 0 0 0 0 0 0 0 0 0 0 0 0 0 0 0 0…
0 0 0 0 0 0 0 0 0 0 0 0 0 0 0 0 0 0 1 0 0 0 0 0 0 0 0 0 0 0 0 0 0 0 0 0 0 0 0 0 0 0 0 0 0 0 0 1 0 0 0 0 0 0 0 0 0 0 0 0 0 0 0 0 0 1 0 0 0 0 0 0 0 0 0 0 0 0 1 0 0 0 0 0 0 0 1 0 0 1 1 0 0 0 0 0 0 0 0 0 0 0 0 0 0 0 0 0 0 0 0 0 0 0 0 0 1 0 0 0 0 0 0 0 1 0 2 0 0 0 0 0 0 0 0 0 0 0 0 0 0 0 0 0 0 0 0 0 1 0 0 0 0 0 0 0 0 0 0 0 0 0 0 0 0 0 0 0 0 1 0 0 0 0 0 0 0 1 0 0 0 0 1 0 0 0 0 0 0 0 0 0 0 0 0 0 0 0 0 0…
0 0 1 0 0 0 0 0 0 0 0 0 0 0 0 0 0 0 0 0 0 0 0 0 0 0 0 0 0 0 0 1 0 0 0 0 0 0 0 0 0 0 0 0 0 0 0 1 0 1 0 0 0 0 0 0 0 0 0 0 0 0 0 0 0 0 0 0 0 0 1 0 0 0 0 0 0 0 0 1 0 0 0 0 0 0 1 0 0 1 0 0 0 1 0 0 0 0 0 1 0 0 0 0 0 0 0 0 0 0 0 0 0 0 0 0 0 0 0 0 0 0 0 0 0 0 1 1 0 0 0 0 0 0 0 0 0 0 0 0 0 0 0 1 0 0 0 0 0 0 0 0 0 0 0 0 0 0 0 0 0 0 0 0 0 0 1 0 0 0 0 0 0 0 0 0 0 0 0 1 0 0 0 0 0 0 0 0 0 0 0 0 0 0 0 0 0 0 0 0…
0 0 0 0 0 0 0 0 0 0 0 0 0 0 0 0 0 0 0 0 0 0 0 0 0 0 0 0 0 0 0 0 0 0 0 0 0 0 0 0 1 0 0 0 0 0 0 0 0 0 0 0 0 0 0 0 0 0 0 0 0 0 0 0 0 0 0 0 0 0 0 0 0 0 0 0 0 0 0 0 0 0 0 0 0 0 0 1 0 0 0 0 0 0 0 1 1 0 0 0 0 0 0 0 0 0 1 0 1 1 0 0 0 1 0 0 0 0 0 0 1 0 0 0 0 0 0 0 0 0 0 0 0 0 0 0 0 0 0 0 0 0 0 0 0 0 0 0 0 0 0 0 0 0 0 0 0 0 0 0 0 0 0 0 0 0 0 0 0 0 2 0 0 0 0 0 0 0 0 0 0 0 0 0 0 0 0 0 0 0 0 0 0 0 0 0 0 0 0 0…
0 0 0 0 0 0 0 0 0 0 0 0 0 0 0 0 0 0 0 0 0 0 0 1 0 0 0 0 0 0 0 0 0 0 0 0 0 0 0 0 0 0 0 0 0 0 0 0 0 0 0 0 0 1 0 0 0 0 0 0 0 0 1 0 0 0 0 0 2 0 0 0 0 0 0 0 0 0 0 0 0 0 0 0 0 0 0 1 0 1 0 0 0 0 1 0 1 0 0 0 0 0 0 0 0 0 0 1 0 0 0 0 0 0 1 0 0 0 0 0 1 0 0 0 0 0 0 0 0 0 0 0 0 0 0 0 0 0 0 0 1 0 0 0 0 0 0 0 0 0 0 0 0 0 0 0 0 0 0 0 0 0 0 0 0 1 0 0 0 0 0 0 0 0 0 0 0 0 0 0 0 0 0 0 0 0 0 0 0 0 1 0 0 0 0 0 0 0 0 0…
0 0 0 0 0 1 0 0 1 0 0 0 0 0 0 0 0 0 0 0 0 0 0 0 0 0 0 0 0 0 0 0 0 0 0 0 0 0 0 0 0 0 0 0 0 0 0 0 0 0 0 0 0 0 0 0 0 0 0 0 0 0 0 0 0 0 0 1 0 0 0 0 0 0 0 0 0 0 0 0 0 1 0 1 0 0 0 0 0 2 0 0 0 0 0 0 0 0 0 0 0 0 0 0 1 0 2 2 0 0 0 0 0 0 0 0 0 0 1 0 0 0 0 0 0 0 1 0 0 0 0 0 0 0 0 0 0 0 0 0 0 1 0 0 0 0 0 0 0 0 0 0 0 0 0 0 0 0 0 0 0 0 0 0 0 0 0 0 0 0 0 0 0 0 0 0 0 0 0 0 0 0 0 0 0 0 0 0 0 0 0 0 0 0 0 0 0 0 0 0…
0 0 0 0 0 0 0 1 0 0 0 0 0 0 0 0 0 0 0 0 0 0 0 1 0 0 0 0 0 0 0 0 0 0 1 0 0 2 0 0 0 0 0 0 1 0 0 2 0 0 0 0 0 0 0 0 0 0 0 0 0 0 0 0 0 0 0 0 0 0 0 0 0 0 0 0 0 0 0 0 0 0 0 0 0 0 0 0 0 1 0 0 0 0 0 0 0 0 0 0 0 0 0 0 0 1 0 0 0 0 0 0 0 1 0 0 0 0 0 0 0 0 0 0 0 0 0 0 0 0 0 0 0 0 0 0 0 0 0 0 0 0 0 0 0 0 0 0 0 0 0 0 2 0 0 0 0 0 0 0 0 0 0 0 0 0 0 0 0 0 0 0 0 0 0 0 0 0 0 1 0 1 0 0 0 0 0 0 0 0 0 0 0 0 0 0 0 0 0 0…
1 0 0 0 0 0 0 0 0 0 0 0 0 0 0 0 1 0 0 0 0 0 0 0 0 0 0 0 0 0 0 0 0 0 0 0 0 0 0 0 0 0 1 0 1 0 0 1 0 0 0 0 0 0 0 1 0 0 0 0 0 0 0 0 0 0 0 0 0 0 0 0 1 0 0 0 0 0 0 0 0 0 0 0 0 0 0 0 0 1 0 0 0 0 0 0 0 0 0 0 0 0 0 0 0 0 0 0 0 0 0 0 0 0 0 0 0 0 0 0 0 0 0 0 0 0 0 0 0 1 1 0 0 0 0 0 0 0 0 0 0 0 0 0 0 0 0 0 0 0 0 0 0 0 0 0 0 0 0 0 0 0 0 0 0 0 1 0 0 0 0 0 0 0 0 0 0 0 0 0 0 0 0 0 0 0 0 0 0 0 0 0 0 0 0 0 0 0 0 0…
0 0 0 0 0 0 0 0 0 0 0 0 1 0 0 0 0 0 0 0 0 0 0 0 0 0 0 0 0 0 0 0 0 0 0 0 0 0 0 0 0 0 1 0 2 0 1 0 0 0 0 0 0 0 0 0 0 0 0 0 0 1 0 0 0 0 0 0 0 0 0 0 1 0 1 0 0 0 0 0 0 0 0 1 0 0 0 0 0 1 0 0 0 0 0 0 0 0 0 0 0 0 1 0 0 0 0 0 0 0 0 0 0 1 0 0 0 0 0 1 0 0 0 0 0 0 0 0 0 0 0 0 0 0 0 0 0 0 0 0 0 0 0 0 0 0 0 0 0 0 0 0 0 0 0 0 0 0 0 0 0 1 0 0 0 0 0 0 0 0 0 0 0 0 0 0 0 0 0 0 1 0 0 0 0 0 0 0 0 0 0 0 0 0 0 0 0 0 0 0…
0 0 0 1 0 0 0 0 0 0 0 0 0 0 0 0 0 0 0 0 0 0 0 0 0 1 0 0 0 0 0 0 0 0 0 0 0 0 0 0 1 0 0 0 0 0 1 1 0 0 0 0 0 0 0 0 0 0 0 0 0 0 0 0 0 0 0 1 0 0 0 0 0 1 0 0 0 1 0 0 0 0 0 0 0 0 1 0 0 0 0 1 0 0 0 0 0 0 0 0 0 0 0 0 0 0 0 0 0 0 0 0 0 0 0 1 0 0 0 0 0 0 0 0 0 0 0 0 0 0 0 0 1 0 0 0 0 0 0 1 1 0 0 0 0 0 0 0 0 0 0 0 0 0 0 0 0 0 0 0 0 0 0 0 0 0 1 0 0 0 0 0 0 0 0 0 0 0 0 0 0 0 0 0 0 0 0 0 0 0 1 0 0 0 0 0 0 0 0 0…
0 0 1 0 0 0 0 0 0 0 0 0 0 0 0 0 0 0 0 0 0 1 0 0 0 0 0 0 0 0 0 1 0 0 0 0 1 1 0 0 0 0 1 0 0 0 0 0 0 0 1 0 0 0 0 0 0 0 0 0 1 0 0 0 0 0 0 1 1 0 0 0 0 0 1 0 0 1 2 0 0 1 0 0 0 0 0 0 0 0 0 0 0 0 0 0 0 0 0 0 0 0 0 0 1 0 0 0 0 0 0 0 0 0 0 0 0 0 0 0 0 0 0 0 0 0 0 0 0 0 0 0 0 0 0 0 0 0 0 1 1 0 0 0 0 0 0 0 0 0 0 0 1 0 0 0 1 0 0 0 0 0 0 0 0 1 0 0 0 0 0 0 0 0 0 0 0 0 0 0 0 0 0 0 0 0 0 0 0 0 0 0 0 0 0 0 1 0 0 1…
1 0 0 1 0 0 0 0 3 2 0 1 0 0 0 0 0 0 0 0 1 2 1 0 0 1 1 0 2 0 1 0 0 1 0 0 1 0 1 0 0 0 0 0 0 0 0 0 0 0 1 0 0 0 0 0 0 0 0 0 0 0 0 0 0 0 0 0 0 0 0 0 0 0 0 0 0 0 0 0 0 0 0 0 0 1 0 0 0 0 1 0 0 0 0 0 0 0 0 0 0 0 0 0 0 0 0 0 0 0 2 0 0 0 0 1 0 0 0 0 0 0 0 0 0 0 0 0 0 0 0 0 0 0 0 0 0 0 0 1 0 0 0 1 0 0 0 0 0 0 0 0 1 0 0 0 0 0 0 0 0 0 0 0 0 0 0 0 0 0 0 0 0 0 0 0 0 0 0 0 0 1 0 0 0 0 0 0 0 0 0 0 0 0 0 0 0 0 0 0…
1 2 1 3 0 1 0 0 2 1 1 1 0 1 1 0 1 3 0 4 1 2 2 1 1 0 3 0 1 3 2 1 0 2 1 2 2 4 3 0 1 0 0 0 0 0 0 1 0 0 0 0 0 0 0 0 0 0 0 0 0 0 0 0 0 0 0 0 0 2 0 0 0 0 0 0 0 0 0 0 0 0 0 0 0 2 0 0 0 0 0 0 1 0 0 0 0 1 0 0 0 0 0 0 0 0 0 0 1 0 0 0 0 0 0 0 0 0 0 0 0 0 0 0 0 0 0 0 0 0 0 0 0 0 0 0 0 0 1 0 0 0 0 0 0 0 0 0 0 0 0 0 1 0 0 0 0 0 0 0 0 0 0 0 0 0 0 0 1 0 0 0 0 0 0 1 0 0 0 0 0 0 0 0 0 0 0 0 0 0 0 0 0 0 0 0 0 0 0 0…
1 2 0 0 2 0 4 2 2 1 0 0 1 0 1 0 1 1 3 1 1 2 1 1 4 1 0 0 3 1 2 0 2 0 3 2 2 3 0 4 0 2 0 0 0 2 0 1 0 0 0 0 0 0 0 0 0 0 0 0 0 0 0 0 0 0 0 0 0 0 0 0 0 0 0 0 0 0 1 1 0 2 0 0 0 0 0 0 1 0 0 0 1 0 0 0 0 0 0 0 0 0 0 0 0 0 0 0 0 0 0 0 0 0 0 0 0 0 0 0 0 0 0 0 0 0 0 0 0 0 0 0 0 0 0 1 0 0 1 0 0 0 0 0 0 1 0 0 0 0 0 0 0 0 0 0 1 0 0 0 0 0 0 1 1 0 0 0 0 0 0 0 0 0 0 0 0 0 0 0 0 0 1 0 0 0 0 0 0 0 0 0 0 0 0 1 0 1 0 1…
0 0 1 0 1 0 1 1 3 1 1 0 1 1 0 0 0 1 2 0 2 0 0 0 1 1 1 0 3 1 0 0 1 0 0 1 2 0 1 2 2 1 0 0 0 2 1 1 0 0 0 0 0 0 0 0 0 0 0 0 0 0 0 0 0 1 0 0 0 0 0 0 0 0 0 0 0 0 0 0 0 0 0 0 0 0 0 0 0 0 0 0 0 0 0 0 0 1 0 0 0 0 0 0 0 0 0 0 0 0 0 0 0 0 0 0 0 0 0 0 0 0 0 0 0 0 0 0 0 0 0 0 0 0 0 0 0 0 0 0 0 0 0 0 0 0 0 0 0 0 0 0 0 0 0 0 0 0 0 0 0 0 0 0 1 0 0 1 0 0 1 0 0 0 0 0 0 0 0 1 0 0 0 0 0 0 0 0 0 0 0 0 0 0 0 0 0 0 0 0…
0 0 0 0 2 0 0 0 1 1 1 0 0 1 2 0 0 0 0 0 1 1 1 0 2 0 1 0 0 0 0 0 2 0 0 0 1 1 0 1 0 0 0 0 0 1 0 0 0 0 0 0 0 0 0 0 0 0 0 0 0 0 0 0 0 0 1 0 1 0 0 0 0 0 0 0 0 0 0 0 1 0 1 0 0 0 0 0 0 0 0 0 1 0 0 0 0 0 0 1 0 0 0 0 0 0 1 1 0 1 0 0 0 0 0 0 0 0 0 0 0 0 0 0 0 0 0 0 0 1 0 0 1 0 0 0 0 0 0 0 0 0 0 0 0 0 0 0 0 0 1 0 0 0 0 0 0 0 0 0 0 0 0 0 1 0 1 0 0 0 0 0 0 0 0 0 0 0 0 0 0 0 0 0 0 0 0 0 0 0 0 1 0 0 0 0 0 0 0 0…
0 2 0 0 0 0 0 0 0 1 1 0 1 0 1 2 1 0 0 0 0 1 0 0 0 3 0 0 0 0 0 0 0 0 0 2 1 0 2 0 0 0 0 1 0 0 0 0 0 1 0 0 0 0 0 0 0 0 0 0 0 0 0 0 0 0 0 0 0 1 0 0 0 0 0 0 0 0 0 1 0 3 1 0 0 0 0 0 0 0 0 0 1 0 0 0 0 0 0 0 1 0 0 0 0 0 0 0 1 0 0 0 1 0 0 0 0 1 0 0 0 0 0 0 0 0 0 0 0 0 0 0 0 0 0 0 0 0 0 0 0 0 0 0 0 0 0 1 0 0 0 1 0 0 0 0 0 0 0 0 0 0 0 0 0 0 0 0 0 0 0 0 0 0 0 0 0 0 0 0 0 0 0 0 0 0 0 0 0 0 0 1 0 0 0 0 0 0 0 0…
0 2 1 1 0 0 2 0 0 0 1 0 0 2 3 2 1 2 1 0 0 0 2 0 0 1 0 1 0 0 0 0 1 1 1 1 0 0 1 0 1 0 0 0 0 0 0 0 0 0 0 0 0 0 0 1 0 0 0 0 0 0 0 0 0 0 0 0 0 0 2 0 0 1 0 0 2 0 0 0 0 0 0 0 0 0 0 0 1 0 0 0 0 0 0 0 0 0 1 0 0 0 0 0 0 1 0 1 0 0 0 0 0 0 0 0 0 0 0 0 0 0 0 0 1 0 0 0 0 0 0 0 1 0 0 0 0 0 0 0 0 0 0 0 0 0 0 0 0 0 2 0 0 0 0 1 1 0 0 0 0 0 0 0 0 0 0 0 0 0 0 0 0 0 0 0 0 0 0 0 0 0 0 0 0 0 0 0 0 0 0 0 0 0 0 0 2 0 0 0…
2 2 0 2 0 0 0 0 0 1 1 2 0 0 1 0 1 1 0 0 2 0 1 0 0 0 0 0 0 0 0 1 0 1 0 2 1 0 0 0 0 0 0 0 0 1 0 0 0 0 0 0 0 0 0 0 0 0 0 0 0 0 2 0 1 0 0 0 0 0 1 0 0 0 0 0 0 0 0 0 0 0 0 0 0 0 0 1 0 0 0 0 0 0 0 0 0 1 1 0 1 1 0 0 0 0 0 0 1 0 0 0 0 0 0 0 0 0 0 0 1 0 0 0 0 0 0 0 0 0 0 0 0 0 0 0 0 0 0 0 0 0 0 0 0 0 0 0 0 0 0 0 0 0 0 0 0 0 0 0 0 0 0 0 0 0 0 0 0 0 0 0 0 0 0 0 0 0 0 0 0 0 0 0 0 0 0 0 0 0 1 0 0 0 0 0 0 0 0 0…
0 1 0 3 0 1 0 0 0 0 1 0 0 0 2 0 0 0 0 0 1 0 0 0 1 0 0 1 0 0 0 0 0 1 1 0 0 1 2 0 2 0 0 0 0 0 0 0 0 0 0 0 0 0 0 1 0 0 0 0 0 0 0 0 0 0 0 0 0 0 0 0 0 0 0 0 0 0 0 0 0 0 0 1 0 0 0 0 0 0 0 0 0 0 0 0 0 0 0 0 0 0 0 0 0 1 0 0 0 0 0 0 0 0 0 0 0 1 0 0 0 0 0 0 0 0 0 0 1 0 0 0 0 0 0 0 0 0 0 0 0 0 0 0 1 0 0 0 0 0 0 0 0 0 0 0 0 0 0 0 1 0 0 0 0 0 0 0 0 0 0 0 0 0 0 0 0 0 0 0 0 0 0 0 0 0 0 0 0 0 0 0 0 0 0 0 0 0 1 1…
1 1 0 0 0 0 0 0 0 1 1 3 1 1 0 0 0 0 0 0 3 1 0 1 0 0 0 0 0 0 0 0 0 0 0 0 0 0 0 0 0 0 1 2 0 0 0 0 0 0 0 0 1 0 0 1 0 0 1 0 0 0 0 0 0 0 0 0 0 0 0 0 0 0 0 0 0 0 0 0 0 0 0 0 0 0 0 1 0 0 0 0 0 0 1 0 0 0 0 2 0 0 0 0 0 0 0 0 0 1 0 1 0 0 0 0 0 1 0 0 0 0 0 0 0 0 0 0 0 0 0 0 0 0 0 0 0 0 0 0 0 0 0 0 0 0 0 0 0 0 0 0 0 0 1 0 0 0 0 0 0 0 0 0 0 0 0 0 0 1 0 0 0 0 0 0 0 0 0 0 0 0 0 0 0 0 0 0 0 0 0 0 0 0 0 0 1 0 0 0…
0 0 1 0 0 1 0 2 0 0 0 0 0 1 0 0 1 0 0 0 0 1 1 0 0 0 0 1 0 0 0 1 0 0 0 0 0 0 0 0 0 0 0 0 0 0 0 0 0 1 1 1 0 0 0 0 0 0 0 0 0 0 0 0 0 0 0 0 0 0 0 0 0 0 0 0 0 0 0 0 0 0 0 0 0 0 0 0 0 0 0 0 0 0 0 0 0 0 0 1 0 0 0 0 0 0 0 0 0 1 0 0 0 0 0 0 0 0 0 0 0 0 0 0 0 0 0 0 0 0 0 0 0 0 0 0 0 0 0 0 0 0 0 0 0 0 0 0 0 0 0 0 0 1 1 0 0 0 0 0 0 0 0 0 0 0 0 0 0 0 0 0 0 0 0 0 0 0 0 0 0 0 0 0 0 0 0 0 0 0 0 0 0 1 0 0 0 0 0 0…
0 0 1 0 0 2 2 0 0 0 0 1 0 1 0 0 0 0 0 0 0 1 1 2 0 2 0 0 0 0 0 0 0 0 0 0 0 0 1 0 0 0 0 0 0 0 0 0 0 0 0 0 0 0 0 0 0 0 0 1 0 0 0 1 0 0 0 0 0 0 0 0 0 0 0 1 0 0 0 0 0 0 0 0 1 0 0 1 0 1 0 0 0 0 0 0 1 0 0 1 0 0 0 0 1 0 0 0 0 0 1 2 0 1 3 0 1 0 0 0 0 0 0 0 0 0 0 0 0 0 0 0 0 0 0 1 0 0 0 0 0 0 0 0 0 0 0 0 0 0 0 0 0 0 1 0 0 0 0 0 0 0 0 0 0 0 0 0 0 1 0 0 0 0 0 0 0 0 0 0 0 0 0 0 0 0 0 0 0 0 0 0 0 0 0 0 0 0 0 0…
1 0 1 0 0 0 2 0 0 0 2 0 0 0 0 0 0 0 0 0 0 2 0 0 0 1 0 2 0 0 0 1 0 0 0 0 0 0 0 0 0 0 0 0 0 0 0 0 0 0 0 0 0 0 1 0 0 0 1 0 0 0 0 1 0 0 0 1 0 0 0 0 0 0 0 0 0 0 0 0 0 0 0 0 1 0 0 0 0 0 0 0 0 0 0 0 0 1 0 0 0 0 0 0 0 0 0 0 0 1 1 0 0 0 0 0 0 0 0 0 0 0 0 0 0 0 0 0 0 0 0 0 0 0 0 0 0 0 0 0 0 0 0 0 0 0 0 0 0 0 0 0 0 0 0 0 1 0 0 0 0 0 0 0 0 0 0 0 0 0 0 0 0 0 0 0 1 0 0 0 0 0 0 0 0 0 0 0 0 0 0 0 0 1 0 0 0 0 0 0…
0 1 0 0 0 1 2 0 0 0 0 0 0 0 1 0 0 0 0 1 0 0 0 2 0 1 1 0 0 0 0 0 0 0 1 0 0 0 0 0 0 0 0 0 1 0 0 0 0 0 0 0 0 0 1 0 1 0 0 0 1 0 0 0 0 0 0 0 0 0 0 0 0 0 0 0 0 0 0 0 0 0 0 0 0 0 0 0 0 0 0 0 0 0 0 0 0 0 1 0 0 0 0 0 0 0 0 0 0 0 1 0 0 0 1 0 0 0 1 0 0 0 0 0 0 0 0 0 0 0 0 0 0 0 0 0 0 0 0 0 0 0 0 0 0 0 0 0 0 0 0 0 0 0 0 0 0 0 1 0 0 0 0 0 0 0 0 0 0 0 0 0 0 0 0 0 0 0 0 0 0 0 0 0 0 0 0 0 0 0 0 0 0 0 0 0 0 0 0 0…
0 0 0 0 1 2 0 0 1 0 1 0 0 0 0 0 0 0 0 2 0 0 1 1 1 0 0 2 0 0 0 0 0 0 0 0 0 0 0 0 0 0 0 0 0 0 0 0 0 0 0 0 0 0 0 0 0 0 0 0 0 0 0 1 0 0 0 0 0 0 0 0 0 0 0 0 0 0 0 0 0 0 0 0 1 0 0 0 0 0 0 0 0 0 0 1 0 0 0 0 0 0 0 0 0 0 0 1 0 1 0 0 0 0 1 0 0 0 1 0 0 1 0 1 0 0 0 0 0 0 0 0 0 0 0 0 0 0 0 0 0 0 0 0 0 0 0 0 0 0 0 0 0 0 0 1 0 0 0 0 0 0 0 0 0 0 1 0 0 1 0 0 0 0 0 0 0 0 0 0 0 0 1 0 0 0 0 0 0 0 0 0 0 0 0 0 0 1 0 0…
1 0 0 1 2 2 1 0 0 1 0 1 1 1 3 2 0 1 0 1 0 3 1 0 0 1 1 0 0 0 1 0 0 1 0 0 0 0 0 0 1 0 0 0 0 1 0 0 0 0 0 0 0 0 0 0 0 1 0 0 1 0 0 0 0 0 0 0 1 0 0 0 1 0 0 0 1 0 1 0 0 0 0 0 0 0 0 0 0 0 0 0 0 1 0 0 0 0 0 0 1 1 0 0 0 0 1 0 0 0 1 0 0 0 0 1 0 0 0 0 1 0 1 0 0 0 0 2 0 1 1 0 0 0 0 0 0 0 0 0 0 0 0 0 0 0 0 0 1 0 0 0 1 0 0 0 0 0 1 0 1 0 0 0 0 1 0 0 0 0 1 0 0 1 1 0 0 0 0 0 1 1 0 0 0 0 1 0 2 0 1 1 0 0 0 0 0 1 1 0…
2 1 0 2 2 0 0 1 1 0 2 0 1 0 1 2 0 0 0 1 0 0 2 0 0 1 0 0 0 0 1 0 0 0 1 0 0 0 0 0 0 2 0 1 0 1 1 0 0 0 0 0 0 0 0 0 0 0 0 1 0 1 0 0 0 0 0 1 0 1 0 0 0 0 0 1 0 1 0 0 0 0 0 1 1 1 1 0 0 0 0 1 2 1 1 1 0 0 1 1 0 0 1 0 1 0 1 0 0 1 0 1 0 2 1 1 0 0 0 0 0 0 0 0 1 0 0 1 0 0 0 0 2 0 0 1 0 0 0 1 0 0 0 0 0 0 0 0 1 0 0 0 0 0 0 1 0 0 0 0 0 0 0 1 1 0 0 0 0 1 0 1 0 0 0 0 0 0 0 0 0 1 0 0 0 1 0 0 0 0 0 0 0 0 0 0 0 0 0 0…
0 2 0 1 0 1 0 0 2 0 0 1 0 1 0 0 0 0 1 0 1 0 0 0 0 0 0 0 0 0 1 2 1 0 1 1 0 0 0 0 0 0 0 0 0 2 0 0 0 1 0 0 1 0 1 0 0 1 0 1 0 0 0 0 0 0 2 1 0 1 1 0 0 0 0 0 0 0 0 0 0 0 0 0 0 1 0 0 0 0 0 0 0 0 0 0 0 0 0 0 0 0 0 0 0 1 0 1 0 0 0 0 0 0 1 1 0 1 0 0 0 1 1 0 0 1 0 0 0 0 0 0 0 0 1 0 0 0 0 0 0 0 0 1 1 0 1 1 2 0 0 0 0 1 0 0 0 0 0 0 0 0 0 0 0 0 0 0 0 1 0 0 0 1 0 0 0 0 0 1 0 0 0 0 0 0 0 0 0 0 1 0 0 0 1 1 0 0 0 0…
0 0 0 1 0 0 0 0 0 0 1 0 0 0 0 0 1 2 0 1 0 0 0 0 0 0 0 0 0 0 0 0 0 0 0 0 0 0 0 0 0 0 0 0 0 0 0 0 0 0 0 0 0 0 1 0 0 0 0 1 0 0 1 0 1 0 0 0 0 0 0 0 0 1 0 0 0 0 0 0 0 0 2 1 0 0 0 0 0 0 0 0 0 0 0 0 1 0 0 0 0 0 0 0 0 0 0 0 0 0 0 2 0 0 0 0 1 0 0 0 0 0 0 0 0 0 0 0 0 1 0 0 0 0 0 1 0 0 0 0 0 0 0 0 2 0 0 0 0 0 0 0 0 0 0 0 1 0 0 0 0 0 0 0 0 0 0 2 1 0 0 0 2 0 0 0 1 0 0 0 0 0 1 1 0 1 0 1 0 1 1 0 0 1 0 0 0 0 0 0…
0 0 0 1 0 0 0 0 0 0 0 0 0 0 0 0 0 0 0 0 0 0 0 0 0 0 0 0 0 0 0 0 0 0 0 0 0 0 0 0 0 0 0 0 0 0 0 0 0 0 0 0 0 0 0 0 0 0 0 0 0 0 0 0 0 0 0 0 0 0 0 0 0 0 0 0 0 0 0 0 0 0 0 0 0 0 0 0 0 0 0 0 0 0 0 0 0 0 0 0 0 0 0 0 0 0 0 0 0 0 0 0 0 0 0 0 0 0 0 0 0 0 0 0 0 0 0 0 0 0 0 0 0 0 0 1 0 0 0 0 0 0 0 0 0 0 0 0 0 0 0 0 0 0 0 0 0 0 0 0 1 0 0 0 0 0 0 0 0 0 0 0 0 0 0 0 0 0 0 0 0 0 0 0 0 0 0 0 0 0 0 0 0 0 0 0 0 1 0 1…
0 0 0 0 0 0 0 0 0 0 0 0 0 0 0 0 0 0 0 0 0 1 0 0 0 0 0 0 0 0 0 0 0 0 0 0 0 0 0 0 0 0 0 0 0 0 0 0 0 0 0 0 0 0 1 0 0 0 0 0 0 0 0 0 0 0 0 0 0 0 1 0 0 0 0 0 0 0 0 0 0 0 0 0 0 0 0 0 0 0 0 0 0 0 0 0 0 0 0 0 0 0 1 0 0 0 1 0 0 0 0 0 1 0 0 0 0 0 0 0 0 0 0 0 0 0 0 0 0 0 0 0 0 0 0 0 0 0 0 0 0 0 0 0 2 0 0 0 0 0 0 0 0 0 0 0 0 0 0 0 0 0 1 0 0 0 0 0 0 0 0 0 0 1 0 0 1 0 0 0 0 0 0 0 0 0 0 0 0 1 0 0 0 0 0 0 0 0 0 0…
0 0 0 0 0 0 0 0 0 0 0 0 1 0 0 0 2 0 0 0 0 0 0 0 0 0 0 0 0 0 0 0 0 0 0 0 0 1 0 0 0 0 0 0 0 0 0 0 0 0 0 0 0 0 0 0 0 0 0 1 0 0 0 0 0 0 0 0 0 0 0 0 0 0 0 0 0 0 0 0 0 0 0 0 0 0 0 0 0 0 0 0 0 0 0 0 0 0 0 0 0 0 0 0 1 0 0 0 3 0 0 0 0 0 0 0 0 0 0 0 0 0 0 0 0 0 0 0 0 0 0 0 0 0 0 0 0 0 0 0 0 0 0 0 1 0 0 0 0 0 0 0 0 0 0 0 0 0 0 0 0 0 0 0 0 0 0 0 0 0 0 0 0 0 0 0 0 0 0 0 0 0 0 0 0 1 0 0 0 0 0 0 0 0 0 0 0 0 0 0…
0 0 0 0 0 0 0 0 0 0 0 0 0 0 1 0 0 0 0 0 0 0 0 0 0 0 0 0 0 0 0 0 0 0 0 0 0 0 0 0 0 0 0 0 0 0 0 0 0 0 0 0 0 0 1 0 0 0 0 0 0 0 0 0 0 0 0 0 0 0 0 0 0 0 0 0 0 0 0 0 0 0 0 0 0 0 0 0 0 0 0 0 0 0 0 0 0 0 0 0 0 0 0 0 0 0 0 0 0 0 0 0 0 0 0 0 0 0 0 0 0 0 0 0 0 1 0 0 0 0 0 0 0 1 0 0 0 0 0 0 0 0 0 0 0 0 0 0 1 1 1 0 0 0 0 0 0 0 0 0 0 0 0 0 0 0 0 0 0 0 0 0 0 0 0 0 0 0 0 0 0 0 0 0 0 0 0 0 0 0 0 0 1 0 0 0 0 0 0 0…
0 0 0 0 0 0 0 0 0 0 0 0 0 0 0 0 0 0 1 0 0 0 1 0 0 0 0 0 0 0 0 0 0 0 0 0 0 0 0 0 0 0 0 0 0 0 0 1 0 0 0 0 0 0 0 0 0 0 0 0 0 0 0 0 0 0 0 0 0 0 0 0 0 0 0 0 1 0 0 0 0 0 0 0 0 0 0 0 0 0 0 0 0 0 0 0 0 0 0 0 0 0 0 0 0 0 0 0 0 0 0 0 0 1 0 0 0 0 0 0 0 0 0 0 0 0 0 0 0 0 0 0 0 0 0 0 0 0 0 0 0 0 0 0 1 1 0 1 0 0 1 0 0 0 0 0 0 0 0 0 0 0 0 0 0 0 0 0 0 0 0 0 0 0 0 0 0 0 0 0 0 1 0 0 0 0 0 0 0 0 0 0 0 0 0 0 0 1 0 0…
0 0 0 0 1 0 0 0 0 0 0 0 0 0 0 0 0 0 0 0 0 0 0 0 0 0 0 0 0 0 0 0 0 0 0 0 0 0 0 0 0 0 0 0 0 0 0 0 0 0 0 0 0 0 0 0 0 0 0 0 0 0 0 0 1 0 0 0 0 0 0 0 0 0 0 0 0 0 1 0 0 0 0 0 0 0 0 1 0 0 0 0 0 0 0 0 0 0 0 0 0 0 0 0 0 0 0 0 0 0 0 0 0 0 0 0 0 1 0 0 0 0 0 0 0 0 0 0 0 0 0 0 1 0 0 0 0 0 0 0 0 0 0 0 0 0 0 0 0 0 1 0 0 0 0 0 0 0 0 0 0 0 0 0 0 0 0 0 0 0 0 0 0 1 0 0 0 0 0 1 0 0 0 0 0 0 0 0 0 0 0 0 0 0 0 0 0 0 0 0…
0 0 0 0 0 0 0 0 0 0 1 0 0 0 0 0 0 0 0 0 0 0 0 0 0 0 0 0 0 0 0 0 2 0 0 0 0 0 0 0 0 0 0 0 0 0 0 0 0 0 0 0 0 0 0 0 0 0 0 0 0 0 0 0 0 0 0 0 0 0 0 0 2 0 0 0 0 0 0 0 0 0 0 0 0 0 0 0 0 0 0 0 0 0 0 0 0 0 0 0 0 1 1 0 0 0 0 0 0 0 0 0 0 0 0 0 0 0 0 0 0 0 0 0 0 0 0 0 0 0 0 0 0 0 0 0 0 0 0 0 0 0 0 0 0 0 0 0 0 0 0 0 0 0 0 0 0 0 0 0 0 0 0 0 0 0 0 0 0 0 0 0 1 0 0 0 0 0 1 0 0 0 0 1 0 0 0 0 0 0 0 0 0 0 0 0 0 0 0 0…
0 0 0 0 0 0 0 0 0 0 0 0 0 0 0 0 0 0 0 0 0 0 0 0 0 0 0 0 0 0 0 0 1 0 0 0 0 0 0 0 0 0 0 0 0 0 0 0 0 0 0 0 0 0 0 0 0 0 0 0 0 0 0 0 0 0 0 0 0 0 0 0 0 0 0 0 0 0 0 0 0 0 0 0 0 0 0 0 0 0 0 0 0 0 0 0 1 0 0 0 0 0 0 0 0 0 0 0 0 1 0 0 0 0 0 0 0 0 0 0 0 0 0 0 0 0 0 0 0 0 0 0 0 0 0 0 0 0 0 0 0 0 0 0 0 0 0 0 0 0 0 0 0 0 0 0 0 0 0 0 0 0 0 0 0 0 0 0 0 0 0 0 0 0 0 0 0 0 0 1 0 0 0 0 0 0 0 0 0 0 0 0 0 0 0 0 0 0 0 0…
0 0 0 0 0 0 0 0 0 0 0 0 0 0 0 0 0 0 0 0 0 0 0 0 0 0 0 0 0 0 0 0 0 0 0 0 0 0 1 0 0 0 0 0 0 0 0 0 0 0 0 0 0 0 0 0 0 0 0 0 0 0 0 0 0 0 0 0 0 0 0 0 0 0 0 0 0 0 0 1 0 0 0 0 0 0 0 0 0 0 0 0 0 0 0 0 0 0 0 0 0 0 0 0 0 0 0 0 0 0 0 0 0 0 0 0 0 0 0 0 0 0 0 0 0 0 1 0 0 0 0 0 0 0 0 0 0 0 0 0 0 0 1 0 0 0 1 0 0 0 0 0 0 0 0 0 0 0 0 0 0 0 0 0 0 0 0 0 0 1 0 0 0 0 0 0 0 0 0 0 0 0 0 0 0 0 0 0 0 0 0 0 0 0 0 0 0 0 0 0…
0 0 0 0 0 0 0 0 0 0 0 0 0 0 0 0 0 0 0 0 0 0 0 0 0 0 0 0 0 0 1 0 0 0 0 0 0 0 0 0 0 0 0 0 0 0 0 0 0 0 1 0 0 0 0 0 0 0 0 0 0 0 0 0 0 0 1 0 0 0 0 0 0 0 0 0 0 0 0 0 0 0 0 0 0 0 0 0 0 0 0 0 0 0 0 0 0 0 0 0 0 0 0 0 0 1 0 0 0 0 0 0 0 0 0 0 0 0 0 0 0 0 0 0 0 0 0 0 0 0 0 0 0 0 0 0 0 0 0 1 0 0 0 0 0 0 0 0 0 0 0 0 0 0 0 0 0 0 0 0 0 0 1 0 0 0 0 1 0 0 0 0 0 0 0 0 1 0 0 0 0 0 0 0 0 0 0 0 0 0 0 0 0 0 0 0 0 0 0 0…
1 0 0 0 0 0 0 0 0 0 0 0 0 0 0 0 0 0 0 0 0 0 0 0 0 0 0 0 0 0 0 0 0 0 0 1 0 0 0 0 0 0 0 0 0 0 0 1 0 1 0 0 0 0 0 0 0 0 0 0 0 0 0 0 0 0 0 1 0 0 0 0 0 0 0 0 0 0 0 0 0 0 0 0 0 0 0 0 0 0 0 0 0 0 0 0 0 0 0 0 0 0 0 0 0 0 0 0 0 0 0 0 0 0 0 0 0 0 0 0 0 0 0 0 0 0 0 0 1 0 0 0 0 0 0 0 0 0 0 0 0 0 0 0 0 0 0 0 0 0 0 0 0 0 0 0 0 0 0 0 0 0 0 0 0 0 0 0 0 0 0 0 0 0 0 0 0 1 0 0 0 0 0 0 0 0 0 0 0 0 0 0 0 0 0 0 0 0 0 0…
0 0 0 0 0 0 0 0 0 0 0 0 0 0 0 0 0 0 0 0 0 0 0 0 0 0 0 0 0 1 0 0 0 0 0 0 0 0 0 0 0 0 0 0 0 0 0 0 0 0 0 0 0 0 0 0 0 0 0 0 1 0 0 3 0 0 1 0 0 0 0 0 0 0 0 0 0 0 0 0 0 0 0 0 0 0 0 0 0 1 0 0 0 0 0 0 0 0 0 0 1 0 0 0 0 1 0 0 0 0 0 0 0 0 0 0 0 0 0 0 0 0 0 0 1 0 0 0 0 0 0 0 0 0 0 0 0 0 0 1 0 0 0 1 0 0 0 0 0 0 0 0 0 0 0 0 0 0 0 0 0 0 0 0 0 0 0 0 0 1 0 0 0 0 0 0 0 0 0 0 0 1 0 0 0 0 0 0 0 0 0 0 1 0 0 0 0 0 0 0…
0 0 0 0 0 0 0 0 0 0 0 0 0 0 0 0 0 0 0 0 0 0 0 0 0 0 0 0 0 0 0 0 0 0 0 0 0 0 0 0 0 0 1 0 0 0 0 0 0 0 0 0 0 0 0 0 0 0 0 0 0 0 0 0 0 1 0 0 0 0 0 0 0 0 0 0 0 0 0 0 0 0 0 0 0 0 0 0 0 0 0 0 0 0 0 0 0 0 0 0 0 0 0 0 0 0 0 0 0 0 0 1 0 0 0 0 0 0 0 0 0 0 0 0 0 0 0 0 0 0 0 0 0 0 0 0 0 1 0 0 0 0 0 0 0 0 0 0 0 0 0 0 0 0 0 0 0 0 0 0 0 0 0 0 0 0 0 0 0 0 0 0 0 0 0 0 0 0 0 0 0 0 1 0 0 0 0 0 0 0 0 0 0 0 0 0 0 0 0 0…
0 0 0 0 0 0 0 0 0 0 0 0 0 0 0 0 0 0 0 0 0 0 0 0 0 0 0 0 0 0 0 0 0 0 0 0 0 0 0 0 0 0 0 0 0 0 0 0 0 0 0 0 0 0 0 0 0 0 0 0 0 0 0 0 0 0 0 0 0 0 0 0 0 0 0 0 0 0 0 0 0 0 0 0 0 0 0 0 0 1 0 0 0 0 0 0 0 0 0 0 0 0 0 0 0 0 0 0 0 0 0 0 0 0 0 1 0 0 0 0 0 0 0 0 0 0 0 0 0 0 0 0 0 1 0 0 1 0 0 0 0 0 0 0 0 0 0 0 1 0 0 0 0 0 0 0 0 0 0 0 0 0 0 0 0 0 0 0 0 0 0 0 0 0 0 0 0 0 0 0 0 0 0 1 0 0 0 0 0 0 0 0 0 0 0 0 0 0 0 0…
0 0 0 0 0 0 0 0 0 0 0 0 0 0 0 0 0 0 0 0 0 0 0 0 0 0 0 0 0 0 0 0 0 0 0 0 0 0 0 0 0 0 0 0 0 0 0 0 0 0 0 0 0 0 0 0 0 0 0 0 0 0 0 0 0 0 0 0 0 0 0 0 0 0 0 0 0 0 0 0 0 0 0 0 0 0 0 0 0 0 0 0 0 1 0 0 0 0 0 0 0 0 0 0 0 1 0 0 0 0 0 0 0 0 0 0 0 0 0 0 0 0 0 0 0 0 0 0 0 0 0 0 0 0 0 0 0 0 0 1 0 0 0 0 0 0 0 0 0 0 0 0 0 0 0 0 0 0 0 0 0 0 0 0 0 0 0 0 0 0 0 0 1 0 0 0 0 0 0 0 0 0 0 0 0 0 0 0 0 0 0 0 0 0 0 0 0 0 0 0…
0 0 0 0 0 0 0 0 0 0 0 0 0 0 0 0 0 0 0 0 0 0 1 0 0 0 0 0 1 0 0 0 0 0 0 0 0 0 0 0 0 0 0 0 0 0 0 0 0 0 0 0 0 0 1 0 0 0 0 0 0 0 0 0 0 0 0 0 0 0 0 0 0 0 0 0 0 0 0 0 0 0 0 0 0 1 1 0 0 1 0 0 0 0 0 0 0 0 0 1 0 0 0 0 0 0 0 0 0 0 0 0 0 0 0 0 0 0 0 1 0 0 0 0 0 0 0 0 0 0 0 0 0 0 1 0 0 0 0 0 0 0 0 0 0 0 0 0 0 0 0 0 0 0 0 0 0 0 0 0 0 0 0 1 1 0 0 0 0 0 0 0 0 0 1 0 0 0 0 0 0 0 0 0 0 0 0 0 0 0 0 0 0 0 0 0 0 0 0 0…
0 0 0 0 0 0 0 0 0 0 0 0 0 0 0 0 0 0 0 0 0 0 0 0 0 0 0 0 1 0 0 0 0 0 0 0 0 0 0 0 0 0 0 0 0 0 0 0 0 0 0 0 0 0 0 0 0 1 0 0 0 0 0 0 1 0 0 0 0 0 0 0 0 0 0 0 0 0 0 0 0 0 0 0 0 0 0 0 0 1 0 0 0 0 0 0 0 1 0 0 0 0 0 0 0 0 1 0 0 0 0 0 0 0 0 0 0 0 0 0 0 0 0 0 0 0 0 0 0 0 0 0 0 0 0 0 0 0 0 0 0 0 0 0 0 0 0 0 0 0 0 0 0 0 0 0 0 0 0 0 0 0 0 0 0 0 0 0 0 0 1 0 0 0 0 0 0 0 0 0 0 0 0 0 0 0 0 0 0 0 0 0 0 0 1 0 0 0 0 1…
0 0 0 0 0 0 0 0 0 0 0 0 0 0 0 0 0 0 0 0 0 0 0 0 0 0 0 0 0 0 0 0 0 0 0 0 0 0 0 0 0 0 0 0 0 0 0 0 0 0 0 0 0 0 1 0 0 0 0 0 0 0 0 0 0 0 0 0 0 0 0 0 0 0 0 1 0 0 0 0 0 0 0 0 0 0 0 0 0 0 0 0 0 0 0 0 0 0 0 0 0 0 0 0 0 1 0 0 0 0 0 0 0 0 0 0 0 0 0 0 0 0 0 0 0 0 0 0 0 0 0 0 0 0 0 0 0 0 0 0 0 0 0 0 0 0 0 0 0 0 0 0 0 0 0 1 0 0 0 0 0 0 0 0 0 0 0 0 0 0 0 0 0 0 0 0 0 1 0 0 0 0 0 0 0 0 0 0 0 0 0 0 0 0 0 0 0 0 0 0…
0 0 0 0 0 0 0 0 0 0 0 0 0 0 0 0 0 0 0 0 0 0 0 0 0 0 0 0 0 0 0 0 0 0 0 0 0 1 0 0 0 0 0 0 0 0 0 0 0 0 0 0 0 0 0 0 0 0 0 0 0 0 0 0 0 0 0 0 0 0 0 0 0 0 0 0 0 0 0 0 0 0 0 0 0 0 0 0 0 0 0 0 0 0 0 0 0 0 0 0 0 0 0 0 0 0 0 0 0 0 0 0 0 0 0 0 0 0 0 0 0 0 0 0 0 0 0 0 0 0 0 0 0 0 0 0 0 0 0 0 0 0 0 0 0 0 0 0 0 0 0 0 0 0 0 1 0 0 1 0 1 0 0 0 0 0 0 1 0 0 0 0 0 0 0 0 0 0 0 0 0 0 0 0 0 0 0 0 0 0 0 0 0 0 0 0 0 0 0 0…
0 0 0 0 0 0 0 0 0 0 0 0 0 0 0 0 0 0 0 0 0 0 0 0 0 0 0 0 0 0 0 1 0 0 0 0 0 0 0 0 0 0 0 0 0 0 0 0 1 0 0 0 0 0 0 0 0 0 0 0 0 0 0 0 0 0 0 0 0 0 0 0 0 0 0 0 0 0 0 0 0 0 0 0 0 0 0 0 0 0 0 0 1 0 0 0 0 0 0 0 0 0 0 0 0 0 0 0 0 0 0 0 0 0 0 0 0 0 0 0 0 0 0 0 0 0 0 0 0 0 0 0 0 0 0 0 0 0 0 0 0 1 0 0 0 0 1 0 0 0 0 0 0 0 0 0 0 0 0 0 0 0 0 0 0 0 0 0 0 0 0 0 0 0 0 0 0 0 0 0 0 0 0 0 0 1 0 0 0 0 0 1 0 0 0 0 0 0 0 0…
0 0 0 0 0 0 0 0 0 0 0 0 0 0 0 0 0 0 1 0 0 0 0 0 0 0 2 0 0 0 0 0 0 0 0 0 0 0 0 0 0 0 0 0 0 0 0 0 0 0 0 1 0 0 0 0 0 0 0 0 0 0 0 0 0 0 0 0 0 0 0 0 0 0 0 0 0 0 0 0 0 0 0 0 0 0 0 0 0 0 0 0 0 0 0 0 0 0 0 0 0 0 0 0 0 0 0 0 0 0 0 0 0 0 0 0 0 0 0 0 0 0 0 0 0 0 0 0 0 0 0 0 0 0 0 0 0 0 0 0 0 0 0 0 0 0 0 0 0 0 0 0 1 0 0 0 0 0 0 0 0 0 0 0 1 0 0 0 0 1 0 1 0 0 0 0 0 0 0 0 0 1 0 0 0 0 0 0 0 0 0 0 0 0 0 0 0 0 0 0…
0 0 1 0 0 0 0 0 0 0 0 0 0 0 0 0 0 0 0 0 0 0 0 0 1 0 0 0 0 0 0 0 0 0 0 0 0 0 0 0 0 0 0 0 0 0 0 0 0 0 0 0 0 0 0 0 0 0 0 0 0 0 0 0 0 0 0 0 0 0 0 0 0 0 0 0 0 0 0 0 0 0 0 0 0 0 0 0 0 0 0 0 0 0 0 0 0 0 0 0 0 0 0 0 0 0 0 0 0 0 0 0 0 0 0 0 0 1 0 0 0 0 0 0 0 0 0 0 0 0 0 0 0 0 0 0 0 0 0 0 0 0 0 0 0 0 0 0 0 0 0 0 0 0 0 0 0 0 0 0 0 0 0 0 0 0 0 0 0 0 0 0 0 0 0 0 0 0 0 0 0 0 0 0 0 0 0 0 0 0 0 0 0 0 0 0 0 0 0 0…
1 0 0 0 0 0 0 0 0 0 1 1 0 0 0 0 0 0 0 0 0 0 1 0 0 0 0 0 0 0 0 0 0 0 0 0 0 0 0 0 0 0 0 0 0 0 0 0 0 0 0 1 0 0 0 0 0 0 0 0 0 0 0 0 0 0 0 0 0 0 0 0 0 0 0 0 0 0 0 0 0 0 0 0 0 0 0 0 0 0 0 0 0 0 0 0 0 0 0 0 0 0 0 0 0 0 0 0 0 0 0 0 0 0 0 0 0 1 0 0 0 0 0 0 0 0 0 0 0 0 0 0 0 0 0 0 0 0 0 0 0 0 0 0 0 0 0 0 0 0 0 1 0 0 0 0 0 0 0 0 0 0 0 0 1 0 0 0 0 0 0 2 0 0 0 0 0 0 0 0 0 0 0 0 0 1 0 0 0 0 0 0 0 0 1 0 0 0 0 1…
0 0 0 0 0 0 0 0 0 0 0 0 0 0 0 0 0 0 0 0 0 0 0 0 0 0 0 0 0 0 0 0 0 0 0 0 0 0 0 0 0 0 0 0 1 0 0 0 0 0 0 0 0 0 0 0 0 0 0 0 1 0 0 0 0 0 0 0 0 0 0 0 0 0 0 0 0 0 0 0 0 0 0 0 0 0 0 0 0 0 0 0 0 0 0 0 1 0 0 0 0 0 0 0 0 0 0 0 0 0 0 0 0 0 0 0 0 0 0 0 0 0 0 0 0 0 0 0 0 0 0 0 0 0 0 0 0 0 0 0 0 0 0 0 0 0 0 0 0 1 0 0 0 0 0 0 0 0 0 0 0 1 0 0 0 1 0 0 0 0 0 0 0 0 0 0 0 0 0 0 0 0 0 0 0 0 0 0 0 0 0 0 0 0 0 0 0 0 0 0…
0 0 0 0 0 0 0 0 0 0 0 0 0 0 0 1 0 0 0 0 0 0 0 0 0 0 0 0 0 0 0 0 0 0 0 0 0 0 0 0 0 0 0 0 0 0 0 0 0 0 0 0 0 0 0 0 0 0 0 0 0 0 0 0 0 0 0 0 0 0 0 0 0 0 0 0 0 0 0 0 0 0 0 0 0 0 1 0 0 0 0 0 0 0 0 0 1 0 0 0 1 0 0 0 0 0 0 0 0 0 0 1 0 0 0 0 0 0 0 0 0 0 0 0 0 0 0 0 0 0 0 0 0 0 0 0 0 0 0 0 0 0 0 0 0 0 0 0 0 0 0 0 0 1 0 0 0 0 0 0 0 0 0 0 0 0 0 0 0 0 0 0 0 0 0 0 0 0 0 0 0 0 0 0 0 0 0 0 0 0 0 0 0 0 0 0 0 0 0 0…
0 0 0 0 0 0 0 1 0 0 0 0 0 0 0 0 0 0 0 0 0 0 0 0 1 0 0 0 0 0 0 0 0 0 0 0 0 0 0 0 0 0 0 0 0 0 0 0 0 0 0 0 0 0 0 0 0 0 0 0 0 0 1 0 0 0 0 0 0 0 0 0 0 0 0 0 0 0 0 0 0 0 0 0 0 0 0 0 0 0 0 0 0 0 0 0 0 0 0 0 1 0 0 0 0 0 0 0 0 0 0 0 0 0 0 0 0 0 0 0 0 0 0 0 0 0 0 0 0 0 0 0 0 0 0 0 0 0 0 0 0 0 0 0 0 0 0 1 0 0 0 0 0 0 0 0 0 1 0 0 0 0 0 0 0 0 0 0 0 0 0 0 0 0 0 0 0 0 0 0 0 0 0 0 0 0 0 0 0 0 1 0 0 0 0 1 0 0 0 0…
0 0 1 0 0 0 0 0 0 0 0 0 0 0 0 0 0 0 0 0 0 0 0 0 0 0 0 0 0 0 0 0 0 0 0 0 0 0 0 0 0 1 0 0 0 0 0 0 0 0 0 0 0 0 0 0 0 0 0 0 0 0 0 0 0 0 0 0 0 0 0 0 0 0 0 0 0 0 0 0 0 0 0 0 0 0 1 0 0 0 0 0 0 0 0 0 0 0 0 0 0 0 0 0 0 0 0 0 0 0 0 0 0 0 0 0 0 0 0 0 0 0 0 0 0 0 0 0 0 1 0 0 0 0 0 0 0 0 0 0 0 0 0 0 0 0 0 0 0 0 0 0 0 0 0 0 0 0 0 0 0 0 0 0 1 0 0 0 0 0 0 0 0 0 0 0 0 0 0 0 0 0 0 0 0 0 0 1 0 0 0 0 0 0 0 0 0 0 0 0…
0 0 0 0 0 0 1 0 0 0 0 0 0 0 0 0 0 0 0 0 0 0 0 0 0 0 0 0 0 1 0 0 0 0 0 0 0 0 0 0 0 0 0 0 1 0 0 0 0 0 0 0 0 0 0 1 0 0 0 0 0 0 0 0 0 0 0 1 0 0 0 0 0 0 0 0 0 0 0 0 0 1 0 0 0 0 0 0 0 0 0 0 0 0 0 0 0 0 0 0 0 0 0 0 0 0 0 0 0 0 0 0 0 0 0 0 0 0 0 0 0 0 1 0 0 0 0 0 0 0 0 0 0 0 0 0 0 0 0 0 0 0 0 0 0 0 0 0 0 0 0 0 0 0 0 0 0 1 0 0 0 0 0 0 1 0 0 0 0 0 0 0 0 0 0 0 0 0 0 0 0 1 0 0 0 0 0 0 0 0 0 0 0 0 0 0 0 0 0 0…
0 0 0 0 0 0 1 0 0 0 0 0 0 0 0 0 0 0 0 0 0 0 0 0 0 0 0 0 0 0 0 0 0 0 0 0 0 0 0 0 0 0 0 0 0 0 0 0 0 0 0 0 0 0 0 0 0 0 0 0 0 0 0 0 0 0 0 0 0 0 0 0 0 0 0 0 0 0 2 0 0 0 0 0 0 0 0 0 0 0 0 0 0 0 0 0 0 0 0 0 0 0 0 0 0 0 0 0 0 0 0 0 0 0 0 0 0 0 0 0 0 0 0 0 0 0 0 0 0 0 0 0 0 0 0 0 0 0 0 0 0 0 0 1 1 0 0 0 0 0 0 0 0 0 0 0 0 0 0 0 0 0 0 0 0 0 0 0 0 0 0 0 0 0 0 0 0 0 0 0 0 0 0 0 0 1 0 0 0 0 0 0 0 0 0 0 0 0 0 0…
0 0 0 0 0 0 0 0 0 0 0 0 0 0 0 0 0 0 0 0 0 0 0 0 0 0 0 0 0 0 0 0 0 0 0 0 0 0 0 0 0 0 0 0 0 0 0 0 0 0 0 0 0 0 0 0 0 0 0 0 0 0 0 1 1 0 0 0 0 0 0 0 1 0 0 0 0 0 0 0 0 0 0 0 1 0 0 0 0 0 0 0 0 0 0 0 0 0 0 0 0 0 0 0 0 0 0 0 0 0 0 0 0 0 0 0 0 0 0 0 0 0 0 0 0 0 1 0 0 0 0 0 0 0 0 0 0 0 0 0 0 0 0 0 0 0 0 0 0 0 0 0 0 0 0 0 0 0 0 1 0 0 0 0 0 0 0 0 0 0 0 0 0 0 0 0 0 0 0 0 0 0 0 0 0 0 0 0 0 1 0 0 0 0 0 0 0 0 0 0…
0 0 0 0 0 0 0 0 0 0 0 0 0 0 0 0 0 0 0 0 0 0 0 0 0 0 0 0 0 0 0 0 0 0 0 0 0 0 0 0 0 0 0 0 0 0 0 0 0 0 0 0 0 0 0 0 0 0 0 0 0 0 0 0 0 0 0 0 0 0 0 0 0 0 0 0 1 0 0 0 0 0 0 0 0 0 0 0 0 0 0 0 0 0 0 0 0 0 0 0 0 0 0 0 0 0 0 0 0 0 0 0 0 0 0 0 0 0 0 0 0 0 0 0 0 0 0 0 0 0 1 0 0 0 0 0 0 0 0 0 0 0 0 0 0 0 0 0 0 0 0 0 0 0 0 0 0 0 0 0 0 0 0 0 1 0 0 0 1 0 0 0 0 0 0 0 0 0 0 0 0 0 0 0 0 0 0 0 0 0 0 0 0 0 0 0 0 0 0 0…
0 0 0 0 0 0 0 0 0 0 0 1 0 0 0 0 0 0 0 0 0 0 0 0 0 0 0 0 0 0 0 0 0 0 0 0 0 0 0 0 0 0 0 0 0 0 0 0 0 0 0 0 0 0 0 0 0 0 0 0 0 0 0 0 0 1 0 0 0 0 0 0 0 0 0 0 0 0 0 0 0 0 0 0 0 0 0 0 0 0 0 0 0 0 0 0 0 0 0 0 0 0 0 0 0 0 0 0 0 1 0 0 0 0 0 0 0 0 0 0 1 0 0 0 0 0 0 0 0 0 0 0 0 0 0 0 0 0 0 0 2 0 0 0 0 0 0 0 0 0 0 0 0 0 0 0 0 0 0 0 0 0 0 0 0 0 0 0 0 0 0 0 0 0 0 0 0 0 0 0 0 0 0 0 0 0 0 0 0 0 0 0 0 0 0 0 0 0 0 0…
0 0 0 0 0 0 0 0 0 0 0 0 0 0 0 0 0 0 0 1 0 0 0 0 0 0 0 1 0 0 0 0 0 0 1 0 0 0 0 0 0 0 0 0 0 0 0 0 0 0 0 0 0 0 0 0 0 0 0 0 0 0 0 0 0 0 0 0 0 0 0 0 0 0 0 0 0 0 0 0 0 0 0 0 0 0 0 0 0 0 0 0 0 0 0 0 0 0 0 0 0 0 0 0 1 0 0 0 0 0 0 0 0 0 0 0 0 0 0 1 0 0 0 0 1 0 0 0 0 1 0 0 0 0 0 0 0 0 1 0 0 0 0 0 0 0 1 1 0 0 0 0 0 0 1 0 0 0 0 0 0 0 0 0 0 0 0 0 0 0 0 0 0 0 0 0 2 0 1 0 0 0 0 0 0 0 0 0 0 0 0 0 0 0 0 0 0 0 0 0…
0 1 0 0 0 0 0 0 0 0 0 0 0 0 0 0 0 0 0 0 0 0 0 0 0 0 0 0 0 0 0 0 0 0 0 0 0 0 0 0 0 0 0 0 0 0 0 0 0 0 0 0 0 0 0 0 0 0 0 0 0 0 0 0 0 1 0 0 0 0 0 0 0 0 0 0 2 0 0 0 1 0 0 0 0 0 0 0 0 0 0 0 0 0 0 0 0 0 0 0 0 0 0 0 0 0 0 0 0 1 0 0 0 0 0 0 0 0 0 1 0 0 0 0 0 0 0 0 0 0 0 0 0 0 0 0 0 0 0 0 0 0 0 0 0 0 0 1 0 0 0 0 0 0 0 0 0 0 0 0 0 0 0 0 1 0 0 0 0 0 0 0 0 0 0 0 1 0 1 0 0 0 0 0 0 0 0 0 0 0 0 0 0 0 0 0 0 0 0 0…
0 0 0 0 0 0 0 0 0 0 0 0 0 0 0 0 0 0 0 0 0 0 0 0 0 0 0 1 0 0 0 0 0 0 0 0 0 0 0 0 0 0 0 0 0 0 0 0 0 0 0 0 0 1 0 0 0 0 0 0 0 0 0 0 0 0 0 0 0 0 0 0 0 0 0 0 0 0 0 0 0 0 0 0 0 0 0 0 0 0 0 0 0 0 0 0 0 0 0 0 0 0 0 0 0 0 0 0 0 0 0 0 1 0 0 0 0 0 0 0 0 0 0 1 0 0 0 0 0 0 0 0 0 0 0 0 0 0 1 2 0 0 1 0 0 0 0 0 0 0 0 0 0 0 0 0 0 0 0 0 0 1 0 0 0 0 0 0 0 0 0 0 0 0 0 0 0 0 1 0 0 0 0 0 0 0 0 0 0 0 0 0 0 0 0 0 0 0 0 0…
0 1 0 0 0 0 0 0 0 1 0 0 0 0 0 0 0 0 0 1 0 0 0 0 0 0 0 1 0 0 0 0 0 0 0 0 0 0 0 0 0 0 0 0 0 0 0 0 0 0 0 0 0 0 0 0 1 0 0 0 0 0 0 0 0 0 0 0 0 0 0 0 0 0 0 0 0 0 0 0 0 0 0 0 0 0 0 0 0 0 0 0 0 0 0 0 0 0 0 0 0 0 2 0 0 0 0 0 0 0 0 0 0 0 0 0 0 0 0 0 0 0 0 0 0 0 0 1 0 0 0 0 0 0 0 0 0 0 0 0 0 0 0 0 0 0 0 0 0 0 0 0 0 0 0 0 0 0 0 1 0 0 0 0 0 0 0 0 0 0 0 0 0 0 0 0 0 0 0 0 0 0 0 0 0 0 0 0 0 0 0 0 0 0 0 0 0 0 0 0…
0 0 0 1 0 0 0 0 0 0 0 0 0 0 0 0 0 0 0 0 0 0 0 0 0 0 0 0 0 0 0 0 0 0 0 0 0 0 0 0 0 0 0 0 0 0 0 0 0 0 0 0 0 0 0 0 0 0 0 0 0 0 0 0 0 0 0 0 0 0 0 0 0 0 0 0 0 0 0 0 0 0 0 1 0 0 0 0 0 0 0 0 1 0 0 0 0 0 0 0 0 0 0 0 0 0 0 0 1 0 0 0 0 0 0 0 0 0 0 0 0 0 0 0 0 0 0 0 0 0 0 0 0 0 0 0 0 0 0 0 0 0 0 0 0 0 0 0 0 0 0 0 0 0 0 0 0 0 0 0 0 0 1 0 0 0 0 0 0 0 1 0 0 0 0 0 0 0 0 0 0 0 0 0 0 0 0 0 0 0 0 0 0 0 0 0 0 0 0 0…
0 0 0 0 0 0 0 0 0 0 0 0 1 0 0 0 0 0 1 0 0 0 0 0 0 0 0 0 0 0 0 0 0 0 1 0 0 0 0 0 0 0 0 0 0 0 0 1 0 0 0 0 0 0 0 0 0 0 0 0 0 0 0 0 0 0 0 0 0 0 0 0 0 0 0 0 0 0 0 0 0 0 0 0 0 0 0 0 0 0 0 0 0 0 0 0 0 0 0 0 0 0 0 0 0 0 1 0 0 0 0 0 0 0 0 0 0 0 0 0 0 0 0 0 0 0 0 0 0 0 0 0 1 0 0 0 0 0 0 0 0 0 0 0 0 0 0 0 0 0 0 0 0 0 0 0 0 0 0 0 0 1 0 0 0 0 0 0 0 0 0 0 1 0 0 0 0 0 1 0 0 0 0 0 0 0 0 0 0 0 0 0 0 0 0 0 0 0 0 0…
0 0 0 0 0 0 0 0 0 0 0 0 0 0 0 0 0 0 0 0 0 0 0 0 0 0 0 0 0 0 0 0 0 0 0 0 0 0 0 0 0 0 0 0 0 0 0 0 0 0 0 0 0 1 0 0 0 0 0 0 0 0 0 0 0 0 0 0 0 0 0 0 0 0 0 0 0 0 0 0 0 0 0 0 0 0 0 0 0 0 0 0 0 0 0 0 0 0 0 0 0 0 0 0 0 0 0 0 0 0 0 0 0 0 0 0 0 0 0 0 0 0 0 0 0 0 0 0 0 0 0 0 0 0 0 0 0 0 0 0 0 0 1 0 0 0 0 0 0 0 0 0 0 0 0 0 0 0 0 0 0 0 0 0 0 1 0 0 0 0 0 0 0 0 0 1 0 0 0 0 0 0 0 0 0 0 0 0 0 0 0 0 0 0 0 0 0 0 0 0…
0 0 0 0 0 0 0 0 0 0 0 0 0 0 0 0 0 0 0 0 0 0 0 0 0 0 0 0 0 0 0 0 0 0 0 0 0 0 0 0 0 0 0 0 0 0 0 0 0 0 0 0 0 0 0 0 0 0 0 0 0 0 0 0 0 0 0 0 0 0 0 1 0 0 0 0 0 0 0 0 0 0 0 0 0 0 0 0 0 0 0 0 0 0 0 0 0 0 0 0 0 0 0 0 0 0 0 0 0 0 0 0 0 0 0 0 0 0 0 0 0 0 0 0 0 0 0 0 0 0 0 0 0 0 0 1 0 0 0 0 0 0 0 0 0 0 0 0 0 0 0 0 0 0 0 0 0 0 0 0 0 0 0 0 0 0 0 0 0 0 0 0 0 0 0 0 0 0 0 0 0 0 0 0 0 0 0 0 0 0 0 0 0 0 0 0 0 0 0 0…
0 0 0 0 0 0 0 0 0 0 0 0 0 0 0 0 0 0 0 0 0 0 0 0 0 0 0 0 0 0 0 0 0 0 0 0 0 0 0 0 0 0 0 0 0 0 0 0 0 0 0 0 0 0 0 0 0 0 0 1 0 0 0 0 0 0 0 0 0 0 0 0 0 0 0 0 0 0 0 0 0 0 0 0 0 0 0 0 0 0 0 0 0 0 0 0 0 0 0 1 0 0 0 0 0 0 0 0 0 0 0 0 0 0 0 0 0 1 0 0 0 0 1 0 0 0 0 0 0 0 0 0 0 0 0 0 1 0 0 0 0 0 1 0 0 0 0 0 0 0 0 0 0 0 0 0 0 0 0 0 0 0 0 0 0 0 0 0 1 0 0 0 0 0 0 0 0 0 0 0 0 0 0 0 0 0 0 0 0 0 0 0 0 0 0 1 0 0 0 0…
0 0 0 0 0 0 0 0 0 0 0 0 0 0 0 0 0 0 0 0 0 0 0 0 0 0 0 0 0 0 1 0 0 0 0 0 0 0 0 0 0 0 0 0 0 0 0 0 0 0 0 0 0 0 0 1 0 1 0 0 0 0 0 0 0 0 0 1 0 0 0 0 0 0 0 0 0 0 0 0 0 0 0 0 0 0 0 0 0 0 0 0 0 0 0 0 1 0 1 0 0 0 0 0 0 0 0 0 0 0 0 0 0 0 0 0 0 1 0 0 0 0 0 0 1 0 0 0 0 0 0 0 0 0 0 0 0 0 0 0 0 0 0 0 0 0 0 0 0 0 0 0 0 0 0 0 0 0 0 0 0 0 0 0 0 0 0 0 0 0 0 0 0 0 0 0 0 0 0 0 0 0 0 0 0 0 0 1 0 1 0 0 0 0 0 0 0 0 0 0…
0 0 0 0 0 0 0 0 0 0 0 0 0 0 0 0 0 0 0 0 0 0 0 0 0 0 0 0 0 0 0 0 0 0 0 0 0 0 0 0 0 0 0 0 0 0 0 0 0 0 0 0 0 0 0 0 0 0 0 0 0 0 0 0 0 0 0 0 0 0 0 0 0 0 0 1 0 0 0 0 0 0 0 0 0 0 0 0 0 0 0 0 0 0 0 0 0 0 0 0 0 0 0 0 0 0 0 0 0 0 0 0 0 0 0 0 0 0 0 0 0 0 0 0 0 0 0 0 0 0 0 0 0 0 0 0 0 0 0 0 0 0 0 0 0 0 0 0 1 0 0 0 0 0 0 0 0 0 0 0 0 0 0 0 0 0 0 0 0 0 0 0 0 0 0 0 0 0 0 0 0 0 0 0 0 0 0 0 0 0 0 0 0 0 0 0 0 0 0 0…
1 0 0 0 0 1 0 0 0 0 0 0 0 0 0 0 0 0 0 0 1 1 0 0 0 0 0 0 0 0 0 0 0 0 0 0 0 0 0 0 0 0 0 0 0 1 0 0 0 0 0 0 0 0 0 0 0 0 0 0 0 0 0 0 0 1 0 0 0 0 0 0 0 0 0 0 0 0 0 0 0 0 0 0 0 0 0 1 0 0 0 0 0 0 0 0 0 0 0 0 0 0 0 0 0 0 0 0 0 0 0 0 0 0 1 0 0 0 0 0 0 0 0 0 0 0 0 0 0 0 0 0 0 0 0 0 0 0 0 0 0 0 0 0 1 0 0 0 0 0 0 0 0 0 0 0 0 0 0 0 0 0 0 0 0 0 0 0 0 0 0 0 0 0 0 0 0 0 0 0 0 0 0 0 0 0 0 0 0 0 0 0 0 0 0 0 0 0 0 0…
0 0 0 0 0 0 0 0 0 0 0 0 0 0 0 0 0 0 0 0 0 0 0 0 0 0 0 0 0 0 0 0 0 0 0 0 0 0 0 0 0 0 0 0 0 0 0 0 0 0 0 0 0 0 0 0 0 0 0 0 0 0 0 0 0 0 0 0 0 0 0 0 0 0 0 0 0 0 0 0 0 0 0 0 0 0 0 0 0 0 0 0 0 0 0 0 0 0 0 0 0 0 0 0 0 0 0 0 0 0 0 0 0 1 0 0 0 0 0 0 0 0 0 0 0 0 0 0 0 0 0 0 0 0 0 0 0 0 0 0 0 0 0 0 0 0 0 0 0 0 0 0 0 0 0 0 0 0 0 0 0 0 0 0 0 0 0 0 0 0 0 0 0 0 0 0 0 0 0 0 0 0 0 0 0 0 0 0 0 0 0 0 0 0 0 0 0 0 0 0…
0 0 0 0 0 0 0 0 0 0 0 0 0 0 0 0 0 0 0 0 0 0 0 0 0 1 0 0 0 0 0 0 0 0 0 0 0 0 0 0 0 1 0 0 0 0 1 0 0 0 0 0 0 1 0 0 0 0 0 0 0 0 0 0 0 0 0 0 0 0 0 0 0 0 0 1 0 0 1 0 0 0 0 0 1 0 0 0 0 0 0 0 0 0 0 0 0 0 0 0 1 0 0 0 0 0 0 0 0 0 0 0 0 0 0 0 0 0 0 0 0 0 0 0 0 0 0 0 0 0 0 0 0 0 0 0 0 0 0 0 0 0 0 0 0 0 0 0 0 0 0 1 0 0 0 0 0 0 0 0 0 0 0 0 0 0 0 0 0 0 0 0 0 0 0 0 0 0 0 0 0 0 0 0 0 0 0 0 0 0 0 0 0 0 0 0 0 0 0 0…
0 0 0 0 0 0 0 0 0 0 1 0 0 0 0 0 0 1 0 0 0 0 0 0 0 0 0 1 0 0 0 0 0 0 1 0 0 0 0 0 0 0 0 0 0 0 0 0 0 0 0 0 0 0 0 0 0 0 0 0 0 0 0 0 0 0 0 0 0 0 0 0 0 0 0 0 0 0 0 0 0 0 0 0 0 0 0 0 0 0 0 0 0 0 0 0 0 0 0 0 0 0 0 0 0 0 0 0 0 0 0 0 0 0 0 0 0 0 0 0 0 0 0 0 0 0 0 0 0 0 0 1 0 1 0 3 0 0 1 0 0 0 0 0 0 0 0 0 0 0 0 0 0 1 0 0 0 0 0 0 0 0 0 0 0 0 0 0 0 0 0 0 0 0 0 0 0 0 0 0 1 0 0 0 0 0 0 0 0 0 0 0 0 1 0 0 0 0 1 0…
0 0 0 0 0 1 0 0 0 0 0 0 0 0 0 0 0 0 0 0 0 0 0 1 0 0 0 0 0 0 0 0 0 0 0 0 0 0 0 0 0 0 0 0 0 0 0 0 0 0 0 0 0 0 0 0 0 0 0 0 0 0 0 0 0 0 0 0 0 0 0 0 0 0 0 0 0 0 0 0 0 0 0 0 0 0 0 0 0 0 0 0 0 1 1 0 1 0 0 0 0 0 0 0 0 0 0 0 0 1 0 0 0 0 0 0 0 0 0 0 0 0 0 0 0 0 0 0 0 0 0 0 0 0 0 0 0 0 0 0 0 0 0 0 0 0 0 0 0 0 0 0 0 0 0 0 0 0 0 0 0 0 1 0 0 1 0 0 0 0 0 0 0 0 0 0 0 0 0 0 0 0 0 0 0 0 0 0 0 0 0 0 0 0 0 0 0 0 0 0…
0 0 0 0 0 0 0 0 0 0 0 0 0 0 0 0 0 0 1 0 0 0 0 0 0 0 0 0 0 0 0 0 0 0 0 0 0 0 0 0 0 0 0 0 0 0 0 0 0 0 0 0 0 0 0 0 0 0 0 0 1 0 0 0 0 0 0 0 0 0 0 0 0 0 0 0 0 0 0 0 0 0 0 0 0 0 0 0 0 0 0 0 0 0 1 0 0 1 1 0 0 0 0 0 0 0 0 0 0 0 0 0 0 0 0 0 0 0 0 0 0 0 0 0 0 0 0 0 0 0 0 0 0 0 0 0 0 0 1 0 0 0 0 0 0 0 0 0 0 0 0 0 0 0 0 0 0 0 0 0 0 0 0 0 0 0 0 0 0 0 0 0 0 0 0 0 0 0 0 0 0 1 0 0 0 0 0 0 0 0 0 0 0 0 0 0 0 0 0 0…
0 0 0 0 1 0 0 0 0 0 0 0 0 0 0 0 0 0 0 0 0 0 1 0 0 0 0 0 0 0 0 0 0 0 0 0 0 0 0 0 0 0 0 0 1 0 0 0 0 0 0 0 0 0 0 0 0 0 0 0 0 0 0 0 0 0 0 0 0 0 0 0 0 0 0 0 0 0 0 0 0 0 0 0 0 0 0 0 0 0 0 0 0 0 0 0 0 0 0 0 0 0 0 0 0 0 0 0 0 0 0 0 0 0 0 0 0 0 0 0 0 0 0 0 0 0 1 0 0 0 0 0 0 0 0 1 0 0 0 0 0 0 0 0 0 1 0 0 0 0 0 0 0 0 0 0 0 0 0 0 0 0 0 0 0 0 0 0 0 0 2 0 0 0 0 0 0 0 0 0 0 0 0 0 0 0 0 0 0 0 0 0 0 0 0 0 0 0 0 0…
0 0 1 0 0 0 0 0 0 0 0 0 0 0 0 0 0 0 0 0 0 0 0 0 0 0 0 0 1 0 0 0 0 0 0 0 0 0 0 0 0 0 0 0 0 0 0 0 0 0 0 0 0 0 0 0 0 0 0 0 0 0 0 0 0 0 0 0 0 0 0 0 1 0 0 0 0 0 0 0 0 1 0 0 0 0 0 0 0 0 0 0 0 0 0 0 0 0 0 0 0 0 0 0 0 0 0 0 0 0 0 0 0 0 0 0 0 0 0 0 0 0 0 0 0 0 0 0 0 0 0 0 0 0 0 0 0 0 0 0 0 0 0 0 0 0 0 0 1 0 0 0 0 0 0 0 0 0 0 0 0 0 0 0 0 0 1 0 0 0 0 0 1 0 0 0 0 0 1 0 0 0 1 0 0 0 0 0 0 0 0 1 0 0 0 0 0 0 0 0…
0 0 0 0 0 0 0 0 0 0 0 0 0 0 0 0 0 0 0 0 0 0 0 0 0 0 0 0 0 0 0 0 0 0 0 0 0 0 0 0 0 0 0 0 0 0 0 0 0 0 0 0 0 0 0 0 1 0 0 0 0 0 1 0 0 0 0 0 0 0 0 0 0 0 0 0 1 0 0 1 0 0 1 0 0 0 0 0 0 0 0 0 0 0 0 0 0 0 0 0 0 0 0 0 0 0 1 0 0 0 1 0 0 0 0 0 0 0 0 0 0 0 1 0 0 0 0 0 0 0 0 0 0 0 0 0 0 0 0 0 0 0 0 0 0 0 0 0 0 0 0 0 0 0 0 0 0 0 0 0 0 0 0 1 0 0 0 0 0 0 0 0 0 2 1 0 0 0 1 0 0 0 0 0 0 0 0 0 0 0 0 0 0 0 0 0 0 0 0 0…
0 0 0 0 0 0 0 0 0 0 0 0 0 0 0 0 0 0 0 0 0 0 0 0 0 0 0 0 0 0 0 0 0 0 0 0 1 0 0 0 0 0 0 0 0 0 0 0 0 0 0 0 0 0 0 0 0 0 0 0 0 0 0 0 0 0 0 0 0 0 0 0 0 0 0 0 0 0 0 0 0 0 0 0 0 0 0 0 0 0 0 0 0 0 0 0 0 0 0 0 0 0 0 0 1 0 0 0 0 0 0 0 0 0 0 0 0 0 0 0 0 0 0 0 0 0 0 0 0 0 0 0 0 0 0 0 0 0 0 0 0 0 0 0 0 0 0 0 0 0 0 0 1 0 0 0 0 0 0 0 0 0 0 0 0 0 0 0 0 0 0 0 0 0 1 0 0 0 0 0 0 0 0 0 1 0 0 0 0 0 0 0 0 0 0 0 0 1 0 0…
0 0 0 0 0 0 0 0 0 0 0 0 0 0 0 0 0 0 0 0 0 0 0 0 0 0 0 0 0 0 0 0 0 0 0 0 0 1 0 0 0 0 0 0 0 0 0 0 1 0 0 1 0 0 0 0 0 0 1 0 0 0 1 0 0 0 0 0 1 0 0 0 0 0 0 1 0 0 0 0 0 0 0 0 0 0 0 0 0 0 0 0 0 0 0 0 0 0 0 0 0 0 0 0 0 0 0 0 0 0 0 0 0 0 0 0 0 2 0 0 0 0 0 0 0 0 0 0 0 0 0 0 0 0 0 0 0 0 0 0 0 0 0 0 0 0 0 0 0 0 0 0 0 0 0 0 1 0 0 0 0 0 0 0 0 0 0 0 0 0 0 0 0 0 0 0 0 0 0 0 0 0 0 0 0 0 0 1 0 1 0 0 0 0 0 0 0 0 0 0…
0 0 0 0 0 0 0 0 0 0 0 0 0 0 0 0 0 0 0 0 0 0 0 0 0 0 0 0 0 0 0 0 0 0 0 0 0 0 0 0 0 0 0 0 0 0 0 1 0 0 0 0 0 0 0 0 0 0 0 0 0 0 0 0 0 0 0 0 0 0 0 0 0 0 0 0 0 0 0 1 0 0 0 0 0 0 0 0 0 0 0 0 0 0 0 0 0 0 0 0 0 0 0 0 0 0 0 0 0 0 0 0 0 0 0 0 0 0 0 0 0 1 0 0 0 0 0 0 0 0 0 0 0 0 0 0 0 0 1 0 0 0 0 0 0 0 0 0 0 0 0 0 0 0 0 0 0 0 0 0 0 0 0 0 0 0 0 0 0 0 0 0 0 0 2 0 0 0 0 0 0 0 0 0 0 0 0 0 0 0 0 0 0 0 0 0 0 0 0 0…
0 0 0 0 0 0 0 0 0 0 0 0 0 0 0 0 0 0 0 0 0 0 0 0 0 0 0 0 0 0 0 0 0 0 0 0 0 0 0 0 0 0 1 0 0 0 0 0 0 0 0 0 0 0 0 0 0 0 0 0 0 0 0 0 0 0 0 0 0 0 0 0 0 0 0 0 0 0 0 0 0 0 0 0 0 0 0 0 0 0 0 0 0 0 0 0 0 0 0 0 0 0 0 0 0 0 0 0 0 0 0 0 0 0 0 0 0 0 0 0 0 0 0 0 0 0 0 0 0 0 0 0 0 0 0 0 0 0 0 0 0 0 0 0 0 0 0 0 0 0 0 0 0 0 0 0 0 1 0 0 0 0 0 0 0 0 0 0 0 0 0 0 0 0 0 0 0 0 0 0 0 0 0 0 0 0 0 0 0 0 0 0 0 0 0 0 0 0 0 0…
0 0 0 0 0 0 0 0 0 0 0 0 0 0 0 0 0 0 0 0 0 0 0 0 1 0 0 0 0 0 0 0 0 0 0 0 0 0 0 0 0 0 0 0 0 0 1 1 0 0 0 0 0 0 0 0 0 0 0 0 0 0 0 0 0 0 1 0 0 0 0 0 0 0 0 0 0 0 0 0 0 0 0 0 0 0 0 0 0 0 0 0 0 0 0 0 0 0 0 0 0 0 0 0 0 0 0 0 0 0 0 0 0 0 0 0 0 0 0 0 1 0 0 0 0 0 0 0 0 1 0 0 1 0 0 0 0 0 0 0 0 0 0 0 0 0 0 0 0 0 0 0 0 0 0 0 0 0 0 1 0 0 0 0 0 0 0 0 0 0 0 0 0 0 0 0 0 0 1 0 1 0 0 0 0 0 0 0 0 0 0 0 0 0 0 0 0 0 0 0…
1 0 0 0 0 0 0 0 0 0 0 0 0 0 0 0 0 0 0 0 0 0 0 0 0 0 0 0 0 0 0 0 0 0 0 0 0 0 0 0 0 0 0 0 0 0 0 0 0 0 0 0 0 0 0 0 0 0 0 0 0 0 0 0 0 0 0 0 0 0 0 0 0 0 0 0 0 0 0 0 0 0 0 0 0 0 0 0 0 0 0 0 0 0 0 0 0 0 0 0 0 0 0 0 0 0 0 0 0 0 0 0 0 0 0 1 0 0 0 0 0 0 0 0 0 0 0 0 0 0 0 0 0 0 0 0 0 0 0 0 0 0 0 0 0 0 0 0 0 0 0 0 0 0 0 0 0 0 1 0 1 0 0 0 0 0 0 0 0 0 0 0 0 0 0 0 0 1 0 0 1 0 0 0 0 0 0 0 0 0 0 0 0 0 0 0 0 0 0 0…
0 0 0 0 0 0 0 0 0 0 0 0 0 0 0 0 0 0 0 0 0 0 0 0 0 0 0 0 0 0 0 0 0 0 0 1 0 0 0 0 0 0 0 0 0 0 0 0 0 0 0 0 0 0 0 0 0 0 0 0 0 0 0 0 0 1 0 0 0 0 0 0 0 0 0 0 0 0 0 0 0 0 0 0 0 0 0 0 0 0 0 0 0 0 0 0 0 0 1 0 0 0 0 1 0 0 0 0 0 0 0 0 0 0 0 0 0 0 0 0 0 0 0 0 0 0 0 0 0 0 0 1 0 0 0 0 0 0 0 0 0 0 0 0 0 0 0 0 0 0 0 0 0 0 0 0 0 0 0 0 0 0 0 0 0 0 0 0 0 0 0 0 0 0 0 0 0 0 0 0 0 0 0 0 0 0 0 0 0 0 0 0 1 0 1 0 0 0 0 0…
0 0 0 0 0 0 0 0 0 0 0 0 0 0 0 0 0 0 0 0 0 0 0 0 0 0 0 0 0 1 0 0 0 0 0 0 0 0 0 0 0 0 0 0 0 0 0 0 0 0 0 0 1 0 0 0 0 0 0 0 1 0 0 0 0 0 0 0 0 0 0 0 0 0 1 0 0 0 0 0 0 0 0 0 0 0 0 0 0 0 0 0 0 0 0 0 0 0 1 0 0 0 0 0 0 0 0 0 0 0 0 0 0 0 0 2 0 0 0 0 0 0 0 0 1 0 0 0 0 0 0 0 0 0 0 0 0 0 0 0 0 0 0 0 0 0 0 0 0 0 0 0 0 0 0 0 0 0 0 0 0 0 0 0 0 0 0 0 0 0 0 0 0 0 0 0 0 0 0 0 0 0 0 0 0 0 0 0 0 0 0 0 0 0 0 0 0 0 0 0…
0 0 0 0 0 0 0 0 0 0 0 0 0 0 0 0 0 0 0 0 0 0 0 0 0 0 0 0 0 0 0 0 0 0 0 0 0 0 0 0 0 0 0 0 0 0 0 0 0 0 0 0 0 0 0 0 0 0 0 0 0 0 0 0 0 0 0 0 0 1 0 0 1 0 0 0 0 0 0 0 0 0 0 0 0 0 0 0 0 0 0 0 0 0 0 0 0 0 0 0 0 0 0 0 0 0 1 0 0 0 0 0 0 0 0 0 0 0 0 0 0 0 0 0 0 0 0 0 0 0 0 0 0 0 0 0 0 0 0 0 0 0 0 0 0 0 0 0 0 0 0 0 0 0 0 0 0 0 0 0 0 0 0 0 0 0 0 0 0 0 0 0 1 0 0 0 0 0 0 0 0 0 1 0 0 0 1 0 0 0 0 0 0 0 0 0 0 0 0 0…
0 0 0 0 0 0 0 0 0 0 0 0 1 0 0 0 0 0 0 0 0 0 0 0 0 0 0 0 0 0 0 0 0 0 0 0 0 0 0 0 0 0 0 0 1 0 0 0 0 0 0 0 0 0 0 0 0 0 0 0 0 0 0 0 0 0 0 0 0 0 0 0 0 0 0 0 0 0 1 0 0 0 0 0 0 0 0 0 0 0 0 0 0 0 0 0 0 0 0 0 0 0 0 0 0 0 0 0 0 0 0 0 0 0 0 0 0 0 0 0 0 0 1 0 0 0 0 0 0 0 0 0 1 0 0 0 0 0 0 0 0 0 0 0 0 0 0 0 0 0 0 0 0 0 0 0 0 0 0 0 0 0 0 0 0 0 0 0 0 0 0 0 0 1 0 0 0 0 0 0 0 0 0 0 0 0 0 0 0 0 0 0 0 0 0 0 0 0 0 0…
0 0 0 0 0 0 0 0 0 0 0 0 0 0 0 0 0 0 0 0 0 0 0 0 0 0 0 0 1 0 0 0 0 0 0 0 0 0 0 0 0 0 0 0 0 0 0 0 0 0 0 0 0 0 0 0 0 0 0 0 0 1 0 0 0 0 0 0 0 0 0 0 0 0 0 0 0 0 0 0 0 0 0 0 0 0 0 0 0 0 0 0 1 0 0 0 0 0 0 0 0 1 0 0 0 0 0 0 0 0 0 0 0 0 0 0 0 0 0 0 0 0 0 0 0 0 0 0 0 0 0 0 0 0 0 0 0 0 0 0 0 0 0 0 0 0 0 0 0 0 0 0 0 0 0 0 0 1 0 0 0 0 0 0 0 0 0 0 0 0 0 0 0 0 0 0 0 0 0 0 0 0 0 0 0 0 0 0 0 0 0 0 0 0 0 1 0 0 0 0…
0 0 0 0 0 0 0 0 0 0 0 0 0 0 0 0 0 1 0 0 0 0 0 0 0 0 0 0 0 0 0 0 0 0 0 0 0 0 0 0 0 0 0 0 0 0 0 0 0 0 0 0 0 0 0 0 0 0 0 0 0 0 0 0 0 0 0 0 0 0 0 0 0 0 0 0 1 0 0 0 0 0 0 0 1 0 0 0 0 0 0 0 0 0 0 0 0 0 0 0 0 0 0 0 0 0 0 0 0 0 0 0 0 0 0 0 0 0 0 0 0 0 0 0 0 0 0 0 0 0 0 0 0 0 0 0 0 0 0 0 0 0 0 0 0 0 0 0 0 0 0 0 0 0 0 0 0 0 0 0 0 0 0 0 0 0 0 0 0 0 0 0 0 0 0 0 0 1 0 0 0 0 0 0 0 0 0 0 0 0 0 0 0 0 0 0 0 0 0 0…
0 1 0 0 0 0 0 0 0 0 0 1 1 0 2 1 0 0 0 0 0 0 0 0 1 0 1 0 0 0 0 0 0 0 0 0 0 0 0 0 0 0 0 0 0 0 0 0 0 0 0 0 0 0 0 0 0 0 0 0 0 0 0 0 1 0 0 0 0 0 0 0 0 0 0 0 0 0 0 0 0 0 0 0 0 0 0 0 0 0 0 0 0 0 0 0 0 0 0 0 0 0 0 0 0 1 0 0 0 0 0 0 0 0 0 0 0 0 0 0 0 0 0 0 0 0 0 0 0 0 0 0 0 0 1 0 0 0 1 0 2 0 0 0 0 0 0 0 0 0 0 0 0 0 0 0 0 0 0 0 0 0 0 0 0 0 0 0 0 0 0 0 0 0 0 0 0 0 0 0 0 0 0 0 1 0 0 1 0 0 0 0 0 0 0 0 0 0 0 0…
1 1 0 1 1 0 0 1 1 0 0 1 1 1 0 0 0 1 0 0 1 0 1 2 1 1 0 0 1 0 1 1 0 0 0 0 0 0 0 0 0 0 0 0 0 0 0 0 0 0 0 0 0 0 0 0 0 0 0 0 0 0 0 0 0 0 0 0 0 0 0 0 0 0 0 0 1 0 0 0 0 0 0 0 0 0 0 0 0 0 0 0 0 0 0 0 0 0 0 0 0 0 0 0 0 0 0 0 0 0 0 0 0 0 0 0 0 0 0 0 0 0 0 0 0 0 0 0 0 0 0 0 0 0 0 0 0 0 0 1 0 0 0 0 0 0 0 0 0 0 0 1 0 0 0 0 0 0 0 0 0 0 0 0 0 0 0 0 0 0 0 0 0 0 0 0 0 0 0 0 0 0 0 0 0 0 0 0 0 0 0 0 0 0 0 0 0 0 0 0…
0 0 2 0 1 1 1 1 1 0 1 0 1 2 2 0 1 0 1 0 0 2 1 1 2 0 0 0 2 0 1 1 0 0 0 0 0 0 0 0 0 0 0 0 0 0 0 0 0 0 0 0 0 0 0 1 0 0 0 0 0 0 0 0 0 0 0 0 0 0 0 0 0 0 0 0 0 0 0 0 0 0 0 0 0 0 0 0 0 0 0 0 0 0 0 0 0 0 0 0 0 0 0 0 0 0 0 0 0 0 0 0 0 1 1 0 0 0 0 0 1 0 0 0 0 0 0 0 0 0 0 0 0 0 0 0 0 0 0 0 0 0 0 0 0 0 0 0 0 0 0 0 0 0 0 0 0 0 0 0 0 0 0 0 0 0 0 0 0 0 0 2 0 0 0 0 1 0 0 0 0 0 0 0 0 0 0 0 1 0 0 0 0 0 0 0 0 0 0 1…
0 0 0 0 0 0 0 2 0 1 0 5 0 2 1 2 0 0 1 1 0 1 0 2 2 2 0 1 2 0 0 0 0 0 0 0 0 0 0 0 0 0 0 0 0 0 0 0 0 0 0 0 0 0 1 0 0 0 0 1 0 0 0 0 0 0 0 0 0 0 0 0 0 0 0 0 0 0 0 0 0 0 0 0 0 0 0 0 0 0 0 0 0 0 0 0 0 0 0 0 0 0 0 0 0 0 0 0 0 0 0 0 0 0 0 0 0 0 0 0 0 0 0 0 0 0 0 0 0 0 0 0 0 0 0 0 0 0 0 0 0 0 0 0 0 0 0 0 0 0 0 0 0 0 0 0 0 0 0 0 0 0 0 0 0 0 0 0 0 0 0 0 0 0 1 0 0 0 0 0 1 0 0 0 1 0 0 0 0 0 0 0 0 0 0 0 0 0 0 0…
0 0 0 1 0 0 0 0 2 0 1 0 1 0 1 0 0 0 0 0 0 0 0 0 0 1 1 0 1 1 1 0 0 0 0 0 0 0 0 0 0 1 0 0 0 0 0 1 0 0 0 0 0 0 0 0 0 0 0 0 0 0 0 0 1 0 0 0 0 0 0 0 0 0 0 0 0 0 0 0 0 0 0 0 0 0 0 0 1 0 0 0 0 1 0 0 0 0 0 0 0 0 0 0 0 0 0 0 0 0 0 0 0 0 0 0 0 0 1 1 0 0 0 0 0 0 0 0 0 0 0 1 0 0 0 0 0 0 0 0 0 0 0 0 0 0 0 0 0 0 0 0 0 0 0 0 0 0 0 0 0 0 1 0 0 0 1 0 0 0 0 0 0 0 0 0 0 0 0 0 0 0 0 0 0 0 0 0 1 0 0 0 0 0 0 0 0 0 0 0…
2 0 0 2 0 0 1 0 0 0 0 0 0 0 1 0 0 0 0 0 0 0 0 0 0 0 1 0 0 0 0 1 0 0 0 1 0 0 0 0 2 0 0 0 0 0 0 0 0 0 0 0 0 0 0 0 0 0 0 0 0 0 0 0 0 0 0 0 0 0 0 0 0 0 0 0 0 0 0 0 0 0 0 0 0 0 0 0 0 0 0 0 0 0 0 0 0 0 0 0 0 0 0 0 0 0 0 0 0 0 0 0 0 0 0 0 0 0 0 0 0 0 0 0 0 0 0 0 1 0 0 0 0 0 0 1 0 0 0 0 1 0 0 0 0 0 0 0 0 0 0 0 0 0 0 0 0 0 0 0 0 0 0 0 0 1 0 0 1 0 0 0 0 0 0 0 0 0 0 0 0 0 0 0 0 0 0 0 0 0 0 0 0 0 1 1 0 1 0 0…
0 0 0 0 1 0 1 0 0 0 0 0 0 0 0 0 0 0 0 0 0 1 0 0 0 0 0 0 0 0 1 0 0 0 0 0 0 0 0 0 0 0 0 0 0 0 0 0 0 0 0 0 0 0 1 0 0 0 0 0 0 0 0 0 0 0 0 0 0 0 0 0 0 0 0 0 1 0 0 0 0 0 0 0 0 0 0 0 0 0 0 0 0 0 0 0 0 0 0 0 0 0 0 0 0 0 0 0 0 1 0 0 1 0 0 0 0 0 0 0 0 0 0 0 0 0 0 0 0 0 0 0 0 0 0 0 0 0 0 1 0 0 0 0 0 0 0 0 0 0 0 0 0 0 0 0 0 0 0 0 0 0 0 0 0 0 0 0 0 0 0 0 0 0 0 0 0 0 0 0 0 0 0 0 0 0 0 0 0 0 0 0 0 0 0 0 0 0 0 0…
0 0 0 0 0 0 1 0 0 0 0 0 0 0 0 0 0 0 0 0 0 0 0 0 0 0 0 0 0 0 0 0 0 0 0 0 0 0 0 0 1 0 0 0 0 0 0 0 0 0 0 0 0 0 0 0 0 0 0 0 0 0 0 0 1 0 0 0 0 0 0 1 0 0 0 0 0 0 0 0 0 0 0 0 0 0 0 0 0 0 0 0 0 0 0 0 0 0 0 0 0 0 0 0 0 0 0 0 0 0 0 0 0 0 0 0 0 1 0 0 0 0 1 0 0 0 0 0 0 0 0 0 0 0 0 0 0 0 0 0 1 0 0 0 0 0 0 0 0 0 0 0 0 0 0 0 0 0 0 0 0 0 0 0 0 0 0 0 0 0 0 1 0 0 0 0 0 0 0 0 0 0 0 0 0 0 0 0 0 0 0 0 0 0 0 0 0 0 0 0…
0 0 2 3 3 0 0 0 0 0 0 0 0 0 0 0 0 0 0 0 0 0 0 0 0 0 0 0 1 1 0 0 0 0 0 0 1 0 0 0 0 0 0 0 0 0 0 0 0 0 0 0 0 0 0 0 0 0 0 0 0 0 0 0 0 0 0 0 0 0 0 0 1 0 0 0 0 0 0 1 0 0 0 0 0 0 0 0 0 0 0 0 1 0 0 0 0 0 0 0 0 0 0 0 0 0 0 0 0 0 0 0 0 1 0 0 0 0 0 0 0 0 0 0 0 0 0 0 0 0 0 0 0 0 0 0 0 0 0 0 0 0 0 0 0 0 0 0 0 0 0 0 0 0 0 0 0 0 0 0 0 0 0 0 0 0 0 0 0 0 1 0 0 0 0 0 0 0 1 0 0 0 0 0 0 0 0 0 0 0 0 0 0 0 0 0 0 0 0 0…
0 0 0 0 1 0 0 1 0 1 0 0 0 0 0 0 0 0 0 0 1 0 1 2 0 0 0 0 1 0 0 0 0 0 2 0 0 0 0 0 0 0 1 0 0 0 0 0 0 0 0 0 0 0 0 0 0 0 0 0 0 0 0 0 0 0 0 0 0 0 0 0 0 0 0 0 0 1 0 0 0 0 0 0 0 0 0 0 0 0 0 0 0 0 0 0 0 0 0 0 0 0 0 0 0 0 0 0 0 0 0 0 0 0 0 0 0 0 0 0 0 0 0 0 0 0 0 0 0 1 0 0 0 0 1 0 1 0 0 0 0 0 0 0 0 0 0 0 0 0 0 0 0 0 0 0 0 0 0 1 0 0 0 0 0 0 0 0 0 0 0 0 0 0 0 0 0 0 0 0 0 0 0 0 0 1 0 0 0 0 0 0 0 0 0 0 0 0 0 0…
0 0 1 2 1 1 1 0 1 1 0 1 0 1 0 0 0 1 0 1 0 0 0 0 0 0 0 0 0 1 1 0 1 1 0 0 0 0 0 0 1 0 2 1 0 1 0 0 0 0 0 0 0 0 0 0 0 0 0 0 0 0 1 0 0 0 0 0 0 0 0 0 0 1 0 0 1 0 0 0 0 1 0 0 0 0 0 0 0 0 0 0 0 0 0 0 0 0 1 0 0 0 1 0 0 0 0 0 0 0 0 0 0 0 0 0 0 0 0 0 0 0 0 0 0 0 0 0 0 0 0 0 0 0 0 0 0 0 0 0 0 0 0 0 0 0 0 0 0 0 0 0 0 0 0 0 0 0 0 0 0 0 0 0 0 0 0 0 0 0 0 0 0 0 0 0 0 0 0 0 0 0 0 0 0 0 0 0 0 0 0 0 0 1 0 0 0 0 1 0…
1 0 0 1 3 1 0 0 1 1 0 1 2 0 2 0 1 1 0 0 0 0 0 0 0 0 0 0 0 2 0 0 0 1 1 0 0 0 2 1 1 0 1 0 0 0 0 0 0 0 0 0 0 1 0 0 0 0 0 0 0 0 0 0 0 0 0 1 1 0 0 0 0 0 0 0 0 0 0 0 0 0 0 0 0 1 0 0 0 0 1 0 0 0 0 0 0 0 0 0 0 0 0 0 0 0 0 0 0 0 0 0 0 0 0 0 0 0 0 0 0 0 0 0 0 0 0 0 0 1 0 0 0 0 0 0 0 0 0 0 0 0 0 0 0 0 0 0 0 0 0 0 0 0 0 0 0 0 1 0 0 0 0 0 0 0 0 0 0 0 0 0 0 0 0 0 0 0 0 0 0 0 0 0 0 0 0 0 0 0 0 0 0 0 0 0 0 0 0 0…
0 2 0 0 0 0 0 2 3 1 2 1 0 0 2 0 2 2 1 2 0 0 0 0 2 1 0 0 0 2 0 1 1 1 0 0 0 2 3 0 0 1 2 0 0 0 0 0 0 0 0 1 0 1 0 2 0 0 0 0 1 0 1 1 0 1 0 0 0 0 0 1 0 0 0 0 0 0 0 0 0 1 0 0 1 0 1 0 0 0 0 0 0 0 1 0 0 0 0 0 0 1 0 0 0 0 0 1 0 0 0 0 0 0 0 0 0 0 0 0 0 0 0 0 0 0 0 0 0 0 0 0 0 0 1 0 0 0 0 0 0 0 0 0 0 0 0 0 0 0 0 0 0 0 1 0 0 0 0 0 0 0 0 0 0 0 0 0 0 0 0 0 0 0 0 0 0 0 0 0 0 0 0 0 0 0 0 0 0 0 0 0 0 0 0 0 0 0 0 0…
0 0 0 1 0 0 1 3 0 0 2 1 3 2 1 0 0 1 0 0 0 0 0 0 0 4 2 0 0 1 0 1 0 2 1 1 0 0 1 0 0 2 1 0 0 0 0 0 0 0 0 1 0 1 0 0 0 0 1 0 0 0 0 0 0 0 0 0 0 0 0 0 0 0 0 0 0 0 0 1 0 0 0 0 0 0 0 0 0 0 0 0 0 0 0 0 0 1 0 0 0 0 0 0 0 0 0 0 0 0 1 0 0 0 0 0 0 0 0 0 0 0 0 0 0 0 0 0 0 0 0 0 0 0 0 0 0 0 0 0 0 0 1 0 0 0 0 0 0 0 0 0 0 0 0 0 0 0 0 0 1 0 0 0 0 0 0 0 0 0 0 1 0 0 0 0 0 0 0 0 0 0 0 0 0 0 0 0 0 0 0 0 0 0 0 0 0 0 0 0…
0 1 2 0 0 0 1 2 1 0 2 0 0 2 1 1 0 1 1 1 0 1 0 0 2 0 1 1 0 0 0 0 2 4 1 0 0 0 0 0 0 0 0 0 0 0 0 0 0 1 0 0 0 0 1 1 0 0 0 0 0 0 0 1 0 1 0 2 1 0 0 0 0 1 0 0 0 0 0 0 0 0 0 0 0 0 0 0 0 0 0 0 0 0 0 0 0 0 0 0 0 0 0 0 0 0 0 0 0 0 0 0 0 0 0 0 0 0 0 0 0 0 0 0 0 0 0 0 0 0 0 0 0 0 0 0 0 0 0 0 0 0 0 0 0 0 0 0 0 0 0 0 0 0 0 0 0 0 1 0 0 0 0 0 0 0 0 0 0 0 0 0 0 0 0 0 1 0 0 0 0 0 0 0 0 0 0 0 0 0 0 0 0 0 0 0 0 0 0 0…
0 0 1 3 0 0 1 0 0 0 1 0 1 0 2 1 0 0 0 0 0 0 0 1 0 0 0 1 0 0 0 1 0 1 1 0 0 1 1 0 0 1 1 0 0 2 0 0 2 0 1 0 0 0 1 0 0 0 0 1 0 1 0 0 0 0 0 0 1 0 0 0 0 0 0 0 0 0 0 0 0 0 0 0 0 0 0 0 0 0 0 0 0 0 0 0 1 0 0 0 0 0 3 0 0 0 0 0 1 0 0 0 0 1 1 0 0 0 0 0 0 0 0 0 0 0 0 0 0 0 2 0 0 0 0 0 1 0 1 0 0 0 0 0 0 0 0 0 0 0 0 0 0 0 0 0 0 0 0 1 0 0 0 0 0 0 0 0 2 0 0 1 0 0 1 0 0 0 0 0 0 0 0 0 0 0 0 0 0 0 0 0 1 0 1 0 0 0 0 0…
0 2 0 0 0 0 1 0 0 2 0 0 1 0 0 0 0 0 0 0 0 1 1 1 0 0 0 0 0 0 0 1 2 0 0 0 0 1 0 0 0 0 0 0 0 0 0 0 1 0 0 0 0 0 0 0 0 0 0 0 0 1 0 0 0 0 0 0 0 0 0 0 0 0 0 0 0 0 1 0 0 0 0 0 0 0 0 0 0 0 0 0 0 0 0 1 0 0 0 0 0 0 1 0 0 0 0 0 0 0 0 0 0 0 0 0 0 0 0 0 1 0 0 0 0 0 0 0 0 1 0 1 0 0 0 0 0 1 0 0 0 0 0 0 1 0 0 1 1 0 0 2 1 1 0 1 0 0 0 0 0 0 1 0 1 1 1 2 0 0 0 0 0 0 2 1 1 1 0 1 2 1 1 0 1 0 0 1 1 1 1 1 0 0 2 0 1 0 0 0…
0 0 0 0 0 0 0 0 0 0 0 0 1 0 0 0 1 0 0 0 0 1 0 0 0 0 0 1 0 0 0 0 0 0 0 0 0 0 0 0 0 0 0 0 0 0 0 0 0 0 0 0 0 0 0 0 0 0 1 0 0 0 0 0 0 0 0 0 2 0 0 0 0 0 0 0 0 1 0 0 0 0 0 0 0 0 0 1 0 0 0 0 0 0 0 0 0 0 0 0 0 0 0 1 3 0 1 0 0 0 0 0 1 0 0 0 0 0 0 0 0 0 0 0 0 0 0 2 3 1 1 0 2 0 0 1 1 2 0 0 0 1 0 1 1 1 1 1 2 0 1 0 2 2 0 1 2 3 0 1 1 2 0 2 1 0 0 0 0 1 0 2 3 1 1 2 0 2 0 0 0 1 0 1 0 3 1 0 0 1 1 2 1 0 2 0 0 0 1 0…
0 0 0 0 0 0 0 0 1 0 1 0 0 0 0 0 0 0 0 0 0 0 0 0 0 0 0 0 0 0 0 0 0 0 1 0 0 0 0 1 0 0 0 0 0 0 0 0 0 0 1 0 0 0 0 0 0 0 0 0 0 1 0 0 0 0 0 0 2 0 0 0 0 0 0 0 0 0 1 0 0 0 0 0 0 1 0 1 0 0 0 0 0 0 0 0 0 0 0 0 0 0 2 0 1 1 0 0 0 0 0 0 0 0 0 0 0 0 0 0 0 0 0 0 0 1 0 2 0 0 1 1 2 0 2 1 0 0 0 1 2 0 0 1 0 0 1 3 0 0 1 1 0 1 1 0 1 1 1 0 0 0 1 1 0 1 0 0 0 2 0 1 0 1 0 1 0 1 0 0 1 0 0 0 1 0 0 0 0 1 1 0 0 0 1 1 1 0 0 1…
0 0 0 0 0 0 0 0 0 0 1 0 0 0 0 0 1 0 1 0 1 0 0 1 0 0 0 1 0 0 0 0 0 0 0 0 0 1 1 0 0 0 1 0 0 0 0 0 0 0 0 0 1 0 0 0 0 0 0 0 0 0 0 0 0 0 0 0 0 0 1 0 0 0 1 0 0 0 2 0 0 0 0 0 0 0 0 0 0 0 1 0 0 0 0 0 0 0 0 0 0 0 0 1 0 0 1 0 0 0 0 0 0 0 0 0 0 0 0 0 0 0 0 0 0 0 0 0 0 0 1 0 0 1 0 0 0 2 0 0 1 1 1 1 1 0 0 0 0 0 0 0 2 0 1 0 0 1 0 0 0 0 1 1 1 0 0 1 0 0 0 0 0 0 2 0 0 0 0 1 2 1 0 0 0 1 1 1 0 0 1 0 2 0 0 0 1 1 1 0…
1 0 0 0 0 0 0 0 0 0 0 0 1 0 0 1 2 0 1 0 0 0 2 2 0 0 0 0 0 0 0 0 0 0 0 0 0 0 0 0 0 0 0 0 0 1 0 0 0 1 0 0 0 0 0 0 1 0 0 0 0 0 0 0 0 0 1 0 1 0 0 0 0 1 0 0 2 0 0 0 1 0 0 0 0 0 0 0 0 0 0 0 0 0 0 0 0 0 0 0 0 0 0 0 1 0 0 0 0 0 0 0 0 0 0 0 0 0 0 0 0 0 0 0 0 0 2 0 0 0 0 0 0 0 0 0 0 0 0 0 0 1 0 0 0 0 0 0 0 0 1 0 0 0 0 1 0 0 0 0 0 0 1 0 0 0 1 0 0 0 0 0 0 0 1 0 0 0 0 0 0 0 0 0 0 1 0 0 0 2 0 1 0 0 0 0 0 0 1 0…
0 2 0 0 0 0 0 0 0 0 0 0 0 0 0 0 0 0 0 0 0 0 1 1 0 0 1 0 0 0 0 0 0 0 0 0 0 0 0 0 0 0 0 0 0 2 0 0 0 0 0 1 0 0 0 0 2 0 0 0 0 0 0 0 0 0 0 0 0 0 0 0 0 0 1 0 1 0 0 0 0 0 0 0 0 0 1 0 0 0 0 0 0 0 0 0 0 0 0 0 0 0 0 0 0 1 0 0 0 0 0 0 0 0 0 0 0 0 0 1 0 0 0 0 0 0 1 0 0 0 1 0 0 0 0 0 0 0 0 0 0 0 0 0 0 0 0 0 0 0 1 0 0 0 0 0 0 0 0 0 0 0 0 0 0 0 0 0 1 0 0 0 0 0 0 0 0 0 0 0 0 0 0 0 0 0 0 0 0 0 0 0 0 0 0 0 0 0 0 0…
1 3 0 1 0 0 0 0 0 1 1 0 0 0 0 1 0 0 0 0 2 0 1 1 0 0 0 0 0 0 0 0 0 0 0 0 0 0 0 0 0 0 0 0 0 1 1 1 0 3 0 2 0 0 1 0 2 0 0 1 0 0 0 0 0 0 0 0 0 0 0 0 0 0 1 2 0 2 1 0 0 0 0 0 0 0 1 0 0 0 0 0 1 0 0 0 1 0 0 0 0 0 0 0 0 0 0 0 0 0 0 0 0 0 0 0 0 0 0 0 0 0 0 0 0 0 0 0 0 0 0 0 0 0 0 0 0 0 0 0 0 0 0 0 0 0 0 0 0 0 0 0 0 0 0 1 0 0 0 0 0 0 0 0 0 1 0 0 0 0 1 0 0 0 0 0 0 0 0 0 0 0 0 0 0 0 0 0 0 0 0 1 0 0 1 0 0 0 0 0…
2 0 0 0 0 0 0 0 1 1 3 0 1 0 0 0 0 0 0 0 1 1 0 0 0 1 0 0 0 0 0 0 0 0 0 0 0 0 0 0 0 0 0 0 0 0 0 1 0 0 0 1 1 0 1 0 0 1 1 1 0 0 0 0 0 0 0 2 0 0 0 0 0 0 1 1 0 2 0 0 0 1 0 1 0 0 0 0 1 1 0 0 0 0 0 0 0 0 0 0 0 0 0 0 1 0 0 0 0 0 0 0 0 0 0 0 0 0 0 0 0 0 0 0 0 0 0 0 1 0 0 0 0 0 1 0 0 0 1 0 0 1 1 0 0 0 0 0 0 0 0 0 0 0 0 0 0 0 0 0 0 0 0 0 0 0 0 0 0 0 1 0 0 0 0 0 0 0 0 0 0 0 0 0 0 0 0 0 0 0 0 0 0 0 0 0 0 0 1 0…
2 0 0 0 0 0 0 0 0 1 0 0 0 0 0 0 0 0 0 0 1 0 0 0 1 0 0 0 0 0 0 0 0 0 0 0 0 0 0 0 0 0 0 0 0 0 2 0 1 2 0 0 1 0 0 1 0 0 0 1 0 0 0 0 0 0 0 0 0 0 0 0 0 0 0 0 0 0 0 0 0 0 0 0 0 0 0 0 0 0 1 0 0 0 0 0 0 0 0 0 0 1 0 1 0 1 0 0 0 0 0 0 0 0 0 0 0 0 0 0 0 0 1 0 0 0 0 0 0 0 0 0 0 0 0 0 0 1 0 0 0 0 0 0 0 0 0 0 0 0 0 0 0 0 0 0 0 0 0 0 0 0 0 0 0 1 0 0 0 0 0 0 0 0 0 0 0 0 0 0 0 0 0 0 0 0 0 0 0 0 0 0 0 0 0 1 0 0 1 0…
2 0 1 0 0 0 1 0 5 0 2 1 1 0 0 0 0 0 0 0 0 1 0 0 0 0 0 0 0 0 0 0 0 0 0 0 0 0 0 0 0 0 0 1 0 0 0 3 1 1 3 0 0 0 1 0 0 3 0 1 1 1 0 0 0 0 0 0 0 0 0 0 0 0 1 0 0 1 0 0 0 0 0 1 0 1 0 0 1 0 0 0 0 0 0 0 0 0 0 0 0 0 0 0 0 0 0 0 0 0 0 0 0 0 0 1 0 0 0 0 0 1 0 0 0 0 0 0 0 0 0 0 0 0 0 0 0 0 0 0 0 0 0 0 0 0 0 0 0 0 0 1 0 0 0 0 0 0 0 0 0 0 0 0 0 0 0 1 0 0 0 0 0 0 0 0 0 0 0 0 0 0 0 0 0 0 0 0 0 0 0 0 0 0 0 0 0 0 0 0…
0 2 0 0 0 0 0 0 3 1 2 0 0 1 0 2 0 0 0 0 1 0 0 0 1 0 1 0 0 0 0 0 0 0 0 0 0 0 0 0 0 0 0 0 2 0 0 1 1 0 1 0 0 0 1 0 0 1 3 1 0 0 0 0 1 0 0 0 0 0 0 0 0 0 0 0 1 0 0 1 0 0 0 1 3 0 0 0 0 0 0 0 0 0 0 0 0 0 0 0 0 0 0 0 0 0 0 2 0 0 0 1 0 0 0 3 0 0 0 0 0 0 0 0 0 0 0 0 0 1 0 0 0 0 0 0 0 0 0 0 0 1 0 0 0 0 0 0 0 0 0 0 0 0 0 0 0 0 0 0 0 0 0 0 0 0 0 0 0 0 0 0 0 0 1 0 0 0 0 0 0 0 0 0 0 0 0 0 0 0 0 1 0 0 0 0 0 0 0 0…
0 1 2 0 0 0 1 0 0 0 1 1 0 1 0 1 0 0 0 0 0 0 0 0 1 0 1 0 0 1 0 0 0 0 0 0 0 0 0 0 0 0 0 0 1 1 0 0 0 0 1 1 1 2 1 0 0 0 0 0 2 0 0 0 2 0 0 0 0 0 0 0 0 0 0 3 0 0 0 2 0 0 0 0 1 0 0 0 0 0 0 0 0 0 0 0 0 0 0 0 0 0 0 0 0 0 0 0 0 0 1 1 0 0 2 1 0 0 0 1 0 0 0 1 0 0 0 0 0 0 0 0 0 0 0 0 0 0 0 0 0 0 0 0 0 0 0 0 0 1 0 0 0 0 0 0 0 0 0 0 0 0 0 1 0 0 0 0 0 1 0 0 0 0 0 0 0 0 0 0 1 0 1 0 0 0 0 0 0 0 0 1 0 0 0 0 0 0 1 1…
0 0 2 0 0 2 0 0 0 0 0 0 0 0 0 1 0 0 0 2 0 0 0 0 0 0 1 0 0 0 1 0 1 0 0 0 0 0 0 0 0 0 0 2 0 0 0 0 1 0 2 0 2 0 0 0 0 0 0 0 6 0 0 0 2 0 0 0 0 2 0 0 0 0 0 1 0 0 0 0 0 0 1 1 1 1 0 0 0 0 0 0 0 0 0 0 0 0 0 0 0 0 0 0 0 0 0 0 0 0 0 0 0 0 0 1 1 0 0 2 0 0 0 0 2 0 0 0 0 0 0 0 0 0 0 0 0 0 0 0 0 0 0 0 0 0 0 0 0 1 0 0 0 0 0 2 0 0 0 0 0 0 0 0 0 0 1 0 0 0 0 0 0 0 0 0 0 1 0 0 0 0 0 0 0 0 0 0 0 0 0 0 0 0 0 1 0 0 0 1…
0 2 2 0 0 0 0 0 0 1 0 0 0 1 0 0 0 0 0 1 0 0 0 0 2 0 1 1 0 1 1 0 0 1 0 0 0 0 0 0 1 0 0 0 1 0 3 0 0 1 0 1 0 0 1 1 1 0 1 2 0 0 0 2 0 2 4 0 1 0 0 0 0 0 0 1 0 0 0 0 0 0 0 0 0 0 0 0 1 0 0 0 0 1 0 0 0 0 0 1 0 0 1 0 0 0 0 0 0 0 1 0 1 0 1 0 0 0 1 0 0 0 0 0 0 0 0 0 0 0 0 0 0 0 0 0 0 0 0 0 0 0 0 0 0 0 0 0 0 1 0 0 0 0 0 1 0 0 0 0 0 0 0 0 0 0 0 0 0 2 1 0 0 0 0 0 0 1 0 0 0 0 0 0 0 0 0 0 0 0 0 0 0 0 1 0 0 0 1 1…
0 1 1 0 0 0 0 1 0 0 0 3 0 2 1 1 0 0 0 2 0 0 0 0 2 0 0 1 2 1 0 1 1 0 0 0 0 0 0 0 0 2 0 0 0 0 2 1 0 0 0 1 0 0 0 0 0 0 0 0 2 2 0 1 0 0 2 0 0 1 0 0 0 1 0 0 0 0 0 0 0 0 0 0 1 0 0 0 0 0 1 1 0 0 0 0 0 0 1 1 0 0 0 0 0 0 0 0 0 0 3 0 1 0 3 0 0 2 2 1 1 1 0 0 3 1 0 0 0 0 1 0 0 0 0 0 0 0 0 0 0 0 0 0 0 0 0 0 1 1 1 0 0 0 0 1 1 0 0 0 0 0 0 1 0 0 0 0 0 0 3 0 0 0 0 0 0 0 0 0 0 0 0 0 0 0 0 0 0 0 0 1 0 0 1 1 0 1 0 0…
0 3 2 2 2 0 0 0 0 0 2 0 0 3 0 1 1 0 1 1 0 1 0 3 0 2 0 0 1 0 2 1 1 0 1 0 1 0 0 1 1 1 2 0 1 0 0 0 0 0 2 0 0 0 0 1 0 0 0 2 0 0 0 1 0 0 0 0 0 2 0 0 0 0 0 0 0 0 0 0 0 0 0 0 0 1 0 0 1 0 0 0 0 0 2 2 0 0 0 0 0 0 1 0 0 0 1 0 0 1 1 0 1 0 0 0 0 1 1 1 0 1 0 3 0 1 0 0 0 0 0 0 0 0 0 0 0 0 0 0 0 0 0 0 1 0 0 0 0 0 1 1 0 0 0 0 0 0 0 0 0 2 0 0 0 0 0 0 0 0 1 0 0 0 0 0 0 0 0 0 0 1 0 0 0 0 0 0 1 1 0 0 0 0 1 0 0 0 0 1…
0 0 0 0 0 0 0 0 0 1 0 1 0 0 0 0 0 1 2 2 0 0 0 0 0 3 0 0 0 0 1 1 1 1 0 0 0 0 1 0 1 0 2 0 0 0 0 0 0 0 0 0 1 1 0 0 0 0 0 0 0 4 0 2 0 1 1 0 2 1 1 0 0 0 0 0 0 0 0 0 0 0 0 0 1 2 0 0 1 0 1 0 0 0 2 1 0 0 0 0 3 0 0 0 1 0 0 0 0 2 2 0 0 0 0 0 0 0 2 0 0 0 1 1 0 0 0 0 1 0 0 0 0 0 0 1 0 0 0 0 0 0 0 0 0 0 0 1 1 0 1 1 0 0 0 1 0 0 0 0 0 0 1 0 0 0 0 1 0 0 2 1 0 0 0 0 0 2 0 0 0 0 0 0 0 0 0 0 0 1 0 0 0 0 1 0 0 0 0 0…
0 0 0 1 0 1 0 1 0 1 0 2 2 0 0 0 1 2 1 0 0 1 1 0 0 1 0 0 0 0 0 3 1 0 0 0 2 0 1 0 1 1 1 1 0 0 0 0 0 0 0 0 0 0 0 1 0 0 0 1 1 1 0 1 0 0 1 1 1 2 0 0 1 0 0 0 1 0 0 0 0 0 0 1 0 4 2 0 0 0 2 1 0 1 0 2 0 0 0 0 3 0 0 1 1 0 0 0 1 1 1 0 0 0 0 0 0 1 0 0 0 0 0 1 0 0 0 0 0 0 0 0 0 2 0 0 0 0 1 0 0 0 0 0 0 0 0 0 0 0 0 0 0 0 0 0 0 0 0 0 0 3 3 0 1 0 0 0 0 0 0 1 0 0 0 0 0 0 0 0 0 0 0 1 3 0 0 0 1 1 0 0 0 0 0 0 0 0 0 0…
0 0 0 1 0 0 0 0 2 1 0 1 0 1 0 1 0 1 1 0 0 1 0 0 0 1 0 2 0 1 0 1 1 1 1 1 0 1 1 1 4 2 0 0 0 0 1 0 0 1 0 0 0 0 0 0 0 0 1 0 0 0 1 0 0 1 1 0 0 0 0 0 3 1 0 0 0 1 1 0 0 0 2 0 0 1 0 0 0 0 1 0 0 0 0 0 0 0 0 1 1 0 0 1 2 0 0 0 1 0 1 0 0 0 0 0 0 1 0 1 0 0 0 1 0 0 1 0 0 0 1 0 0 0 0 0 0 0 0 0 0 0 0 0 1 0 0 0 0 0 0 0 0 0 0 1 0 2 0 0 0 0 2 0 0 0 0 0 1 0 0 0 0 0 0 1 1 3 0 0 0 0 0 0 0 0 0 0 0 0 0 0 1 1 0 0 0 0 0 0…
0 0 0 2 0 0 0 0 0 0 1 1 2 1 0 0 5 1 1 1 0 0 0 0 0 0 0 0 1 1 0 1 3 1 2 1 3 3 3 0 2 0 1 0 0 0 0 0 0 0 0 0 0 0 0 0 0 0 0 0 0 0 1 0 0 0 1 0 1 0 0 0 0 0 1 0 0 1 0 0 2 2 0 0 0 3 0 0 0 0 0 1 0 0 0 0 0 2 1 0 2 0 0 1 0 0 0 0 1 0 0 0 0 0 0 0 0 0 1 0 0 0 0 0 1 0 0 0 0 0 0 0 0 0 1 0 0 0 0 0 0 0 0 0 0 1 0 0 0 0 0 0 0 0 0 0 0 2 0 0 0 0 0 0 2 0 0 0 0 0 0 0 0 0 0 0 2 0 0 0 0 0 0 0 2 1 0 0 1 0 0 0 0 2 0 2 1 0 0 1…
2 0 0 0 0 0 3 0 1 0 0 0 1 1 0 0 5 2 1 0 0 0 1 0 1 1 0 1 0 3 0 1 2 0 1 0 0 1 1 3 2 2 1 0 0 0 0 0 0 1 0 0 0 0 0 1 0 0 0 0 0 0 2 0 1 0 0 0 0 1 0 1 0 1 0 0 0 0 0 0 0 0 0 0 0 0 0 1 0 1 0 0 0 0 0 0 0 1 1 0 0 0 0 0 0 0 0 0 1 0 0 0 0 2 1 1 0 0 2 0 0 0 0 0 0 0 0 0 0 1 1 0 2 1 0 0 0 0 0 0 0 0 0 0 0 0 0 0 0 0 0 0 0 0 0 0 0 1 0 1 0 0 0 0 0 0 0 0 0 0 0 0 0 0 0 0 0 0 0 0 2 0 0 0 0 1 0 0 2 0 0 1 3 3 0 0 0 0 0 0…
0 0 0 0 0 0 0 0 0 0 0 0 0 0 0 0 1 1 2 0 0 0 0 0 0 0 0 2 1 2 0 1 0 0 0 0 0 0 1 2 0 1 0 0 0 0 0 0 0 0 0 1 0 0 0 0 0 0 0 0 0 0 0 0 0 0 0 0 0 1 0 0 0 0 0 0 0 0 0 1 2 1 0 1 0 0 0 0 0 0 0 0 0 3 0 0 2 1 1 0 0 0 0 0 0 0 1 0 0 0 0 0 0 0 1 0 0 0 2 0 0 0 1 0 0 0 0 0 0 0 0 1 0 0 1 0 0 1 0 0 0 0 1 0 0 2 0 1 0 0 0 0 1 1 0 0 1 0 0 0 0 0 0 0 0 0 0 0 0 0 0 0 1 0 0 1 2 0 0 1 2 1 3 1 0 1 0 0 0 0 0 0 0 0 0 0 0 0 0 0…
0 0 0 0 0 0 2 0 0 0 1 0 0 0 1 0 1 1 0 0 1 0 0 0 0 0 0 0 4 1 0 0 0 1 2 1 0 1 0 1 1 0 0 0 0 0 0 0 0 0 0 0 0 0 0 0 0 0 0 0 0 0 0 0 0 0 0 0 0 0 0 1 1 0 0 0 0 0 0 0 0 0 0 1 0 0 0 0 0 0 0 0 0 0 0 0 1 0 0 1 0 0 0 0 0 0 0 0 0 0 0 0 2 1 0 0 0 0 0 0 1 0 0 0 0 0 0 0 0 0 0 1 0 0 0 0 0 0 3 0 0 0 0 0 0 1 2 0 0 0 0 0 0 0 0 0 0 0 0 0 0 0 0 0 1 0 0 0 0 0 0 0 1 1 0 0 0 0 1 0 1 3 1 1 0 0 1 1 0 0 0 0 0 1 0 0 0 0 0 1…
0 0 0 0 2 1 1 0 2 0 0 0 1 0 1 0 0 1 0 2 2 0 0 0 0 0 1 0 0 0 0 1 0 0 1 1 0 1 0 2 0 2 0 0 0 0 0 0 0 0 0 0 0 0 0 0 0 0 0 0 0 0 0 0 0 0 0 2 1 0 0 0 0 0 0 0 0 0 0 0 0 0 0 1 0 0 0 0 0 1 1 0 1 0 0 0 0 0 0 0 0 0 0 0 0 1 0 1 0 0 0 0 2 0 0 0 0 0 0 0 1 0 0 1 0 0 0 3 0 0 0 0 0 0 1 1 0 1 0 1 0 0 0 0 1 0 0 0 0 0 0 0 0 1 0 0 0 0 0 1 0 0 0 0 0 1 0 0 0 0 0 0 0 0 1 0 1 0 1 0 1 0 0 0 0 0 0 1 1 0 0 0 0 0 0 0 0 0 0 0…
0 0 0 0 1 0 1 1 1 0 0 0 0 0 0 0 0 0 0 2 0 1 0 1 0 0 1 1 0 0 0 0 0 1 1 3 0 1 0 0 0 0 0 0 0 0 0 0 0 0 0 0 0 0 0 0 0 0 0 0 0 0 0 0 0 0 0 0 0 0 1 0 0 0 0 0 0 0 1 1 0 1 0 1 0 1 0 0 0 0 1 0 0 0 0 0 1 2 0 0 0 0 3 0 0 1 0 1 0 0 0 0 1 0 2 0 1 0 0 0 1 0 1 1 1 0 0 0 0 1 0 0 0 0 0 1 0 0 1 0 0 0 0 0 0 0 1 0 0 0 0 0 0 2 0 0 0 0 2 1 0 0 0 0 0 0 0 0 0 0 0 1 0 1 0 0 0 0 0 1 0 0 0 0 1 0 0 0 0 0 0 1 0 0 0 0 2 0 0 0…
0 0 0 0 0 0 0 0 1 0 0 0 0 0 1 0 0 0 0 0 0 1 0 0 0 1 2 0 0 0 0 0 0 0 0 0 1 0 0 0 0 0 0 0 0 0 0 0 0 0 0 0 0 0 0 0 0 0 0 0 0 0 0 0 0 0 0 0 0 0 1 0 0 0 0 0 0 0 0 0 0 0 0 1 0 0 0 0 0 0 1 0 3 1 0 0 1 1 0 0 0 0 2 0 0 1 0 1 0 0 0 0 1 0 3 1 0 0 0 0 1 0 0 1 0 0 0 0 0 0 0 0 0 0 0 0 0 0 0 0 0 0 2 0 0 0 0 0 0 1 0 0 0 0 1 0 0 0 0 1 2 0 0 0 0 2 0 0 0 0 0 1 0 1 0 1 1 0 0 2 1 0 0 0 0 0 0 1 0 0 0 1 0 0 1 0 0 0 0 1…
0 0 0 0 2 1 0 0 0 0 0 0 0 1 1 0 0 0 0 0 1 0 0 0 0 0 0 0 1 0 1 1 0 0 0 0 1 0 0 0 0 0 1 0 0 1 0 0 0 1 0 0 0 0 1 0 0 1 0 0 1 0 0 0 0 0 0 1 0 0 0 0 0 0 1 0 0 0 0 0 0 0 0 0 0 0 0 1 0 0 0 0 0 1 0 0 1 0 0 2 1 0 0 0 0 0 0 0 0 0 0 0 1 0 0 1 0 1 0 0 1 0 1 0 2 1 0 0 1 1 0 1 0 0 0 0 0 0 0 0 0 0 1 0 0 0 0 0 0 0 0 0 0 0 0 0 1 0 1 0 1 0 0 0 1 1 0 0 0 0 0 0 0 3 0 0 0 0 0 0 0 0 0 0 0 0 1 0 0 0 0 0 0 0 0 0 0 0 0 0…
0 0 0 0 0 1 0 0 0 0 0 1 0 0 0 0 0 0 1 0 0 0 1 1 0 0 2 0 1 0 0 0 1 0 1 2 1 0 0 0 0 0 0 0 1 1 0 0 0 0 0 1 0 0 0 0 0 0 0 0 0 0 0 0 0 0 0 0 0 1 0 0 0 0 0 0 0 0 0 0 0 1 0 0 1 0 0 0 0 1 0 1 0 1 2 0 1 0 0 1 0 0 0 0 0 0 0 0 0 0 0 1 0 1 0 0 0 2 0 0 0 0 2 0 1 0 0 1 0 1 0 0 0 1 0 1 2 1 0 0 2 1 0 0 0 0 0 0 0 0 0 0 0 0 1 0 0 1 0 1 0 0 0 1 0 0 0 0 0 0 0 0 0 0 0 0 0 0 1 0 1 0 0 0 0 0 0 0 0 0 0 0 0 0 1 0 0 0 0 0…
0 1 0 0 0 1 0 0 0 0 0 0 0 0 0 1 0 0 0 2 0 0 0 0 0 0 0 0 0 0 0 0 0 1 0 1 0 1 1 0 0 0 0 1 0 0 0 0 0 0 0 0 0 0 0 0 0 0 1 1 1 0 0 0 0 0 1 0 0 1 1 0 0 0 0 0 0 1 0 0 1 1 0 0 1 1 2 0 0 0 0 1 0 1 0 2 0 0 0 0 0 0 1 0 0 0 1 0 0 1 0 0 0 0 0 2 0 1 0 0 1 1 0 0 0 0 0 1 0 0 0 0 1 0 0 0 0 0 0 0 0 0 0 1 0 0 0 0 0 0 0 0 0 0 0 0 0 1 0 0 0 0 0 0 0 0 0 0 0 0 0 0 0 0 1 0 0 0 0 0 1 1 0 1 0 1 0 0 0 2 0 1 0 2 0 0 0 0 1 0…
1 0 1 0 0 0 2 0 2 0 0 1 1 1 0 1 0 0 0 0 1 1 1 0 0 0 1 0 0 0 0 1 1 0 0 0 1 0 0 2 0 0 1 0 0 0 1 0 1 0 0 2 0 0 1 1 0 0 0 0 1 1 0 0 0 0 0 1 0 1 0 0 0 0 1 0 0 0 1 0 1 0 0 0 2 1 0 1 1 0 0 0 1 0 0 1 0 0 0 0 0 1 1 0 0 0 0 0 1 0 0 0 1 0 0 0 0 1 0 0 1 0 1 0 0 1 3 0 0 0 0 0 0 1 1 0 0 0 0 1 0 1 0 1 1 1 0 0 0 1 0 0 0 0 0 3 0 0 1 0 0 0 0 0 0 0 0 1 0 0 0 0 0 0 1 0 0 0 0 0 1 1 1 0 1 0 1 0 0 0 0 0 0 0 1 0 0 0 1 0…
1 1 0 0 1 0 1 0 1 0 0 0 0 1 0 0 1 0 1 0 1 0 0 0 1 4 0 0 2 0 1 1 0 0 0 0 2 0 2 0 1 0 0 0 1 0 2 0 0 1 0 0 0 1 0 0 1 0 0 1 0 1 3 0 0 0 0 0 2 0 1 0 0 0 0 0 0 0 0 1 0 1 0 3 2 1 0 0 0 0 0 1 2 1 0 0 0 2 0 0 2 0 0 1 0 2 0 0 0 1 0 1 0 0 0 1 0 0 0 0 0 0 0 1 1 0 1 0 0 2 1 0 1 0 1 0 1 0 1 1 1 0 0 3 1 0 0 2 0 0 0 1 1 0 0 0 0 0 0 0 0 1 0 0 0 1 0 0 0 0 0 1 0 0 0 0 0 2 0 2 0 0 1 0 0 0 0 1 0 0 0 0 0 0 1 0 0 0 0 2…
0 0 0 1 0 1 1 0 2 1 1 1 0 3 0 1 0 0 0 0 1 1 1 0 0 1 0 1 0 0 0 1 0 0 0 0 1 2 0 0 0 1 1 1 0 0 0 0 0 0 0 0 0 1 0 2 1 0 1 0 1 0 1 0 0 0 1 1 1 0 1 0 1 0 1 0 0 0 0 0 0 1 1 0 0 0 0 0 0 0 0 3 0 0 1 0 1 0 0 0 0 0 0 0 1 1 0 0 0 1 0 0 1 0 0 0 1 1 0 0 0 0 1 1 0 0 1 1 2 0 0 0 1 0 0 0 0 0 0 1 0 0 2 0 1 0 1 1 0 2 0 0 0 0 0 0 0 0 0 0 2 3 1 1 0 0 3 0 0 1 1 0 0 1 0 0 0 2 0 0 0 1 1 0 0 0 0 1 0 0 1 0 0 0 1 1 0 0 1 1…
1 2 0 2 0 0 2 1 0 0 0 0 1 1 0 0 3 2 0 1 0 1 0 0 1 0 1 0 0 0 0 1 0 1 0 1 1 2 1 1 1 1 1 1 0 0 1 1 0 1 1 0 1 1 1 1 0 0 0 2 2 2 0 0 1 0 0 0 2 1 0 0 1 0 0 1 1 0 1 0 1 1 0 0 0 1 1 0 2 1 0 1 0 0 0 0 2 0 1 2 0 0 1 0 0 1 0 0 1 1 0 1 0 0 0 1 1 0 0 2 0 0 1 2 1 0 0 0 0 1 0 1 2 1 0 0 0 1 0 1 1 0 0 0 0 0 0 0 0 0 1 0 2 0 0 0 0 0 0 1 0 1 1 0 0 0 0 1 0 0 1 0 1 1 1 0 0 1 1 1 1 0 1 0 0 0 0 0 0 1 1 1 1 0 0 2 0 1 0 0…
0 0 1 1 1 1 0 1 0 0 1 0 1 0 0 1 0 1 0 1 0 1 0 0 1 1 1 0 0 0 0 0 2 0 0 0 0 0 1 1 0 2 0 2 0 1 2 0 0 0 0 1 0 1 2 0 1 1 1 0 0 0 0 1 1 1 0 1 0 1 0 1 1 1 1 0 0 0 0 1 0 0 0 1 0 0 0 0 0 1 0 2 0 0 0 2 0 1 0 0 1 2 0 0 0 0 1 0 1 0 0 0 0 0 1 3 1 1 1 0 0 2 1 0 0 0 0 0 0 0 2 2 0 0 1 0 0 1 0 2 2 2 1 0 2 0 0 0 1 1 0 1 2 0 1 0 1 1 1 2 0 0 0 0 0 0 1 0 0 1 1 1 0 1 1 0 0 1 0 1 0 1 0 0 0 0 1 0 0 0 0 0 2 0 2 0 1 0 1 0…
1 0 0 2 0 0 0 1 1 0 1 1 1 0 3 0 2 2 1 1 0 0 1 0 2 0 1 0 0 1 0 2 0 1 0 1 0 3 0 0 1 0 1 0 0 0 0 2 1 2 0 1 0 1 0 1 0 0 1 1 2 1 1 0 0 0 0 1 0 1 0 2 0 0 0 2 1 0 1 1 0 0 1 2 0 1 2 1 0 0 1 1 0 1 2 0 0 1 0 0 1 0 0 0 0 1 0 1 0 0 0 0 0 1 0 1 1 0 0 0 2 0 0 0 0 0 1 0 0 0 0 0 0 1 1 2 2 0 0 0 1 0 0 1 0 1 1 0 0 0 0 0 3 3 0 1 0 0 1 0 0 0 0 1 0 1 1 0 0 0 2 0 2 2 0 1 1 1 2 0 0 1 0 0 0 0 1 2 0 0 0 1 1 0 0 1 0 1 0 1…
1 2 2 0 1 2 0 0 0 0 0 0 1 0 2 0 0 1 0 0 0 0 0 2 1 0 0 0 1 0 1 1 1 1 0 0 0 0 1 1 1 1 0 0 1 0 0 1 1 1 2 2 0 0 0 0 0 1 0 0 1 3 0 0 0 0 0 0 0 1 1 0 0 0 0 0 1 1 1 1 0 0 0 0 0 0 0 0 0 0 0 0 0 0 0 1 1 0 1 0 1 0 0 0 2 1 0 0 0 0 0 0 1 1 0 0 1 1 1 0 0 0 2 1 3 0 0 0 0 1 0 0 1 0 1 2 1 1 0 3 2 0 0 0 1 0 0 0 1 1 0 0 0 0 0 1 0 1 0 0 0 0 0 0 1 1 1 0 0 1 1 0 4 0 0 0 1 1 0 0 1 3 0 0 0 0 0 1 0 0 0 1 0 1 1 1 0 0 0 0…
0 1 1 0 0 1 2 2 1 1 0 0 0 0 1 1 0 0 0 0 0 1 1 0 0 0 1 1 0 0 0 0 0 0 1 1 1 1 1 0 1 0 1 1 0 1 0 0 0 0 0 0 1 0 0 0 0 0 1 0 0 0 0 1 0 0 1 1 0 0 0 1 1 0 1 1 1 0 0 0 1 0 1 0 0 1 0 1 0 0 0 0 1 2 0 0 0 1 0 1 1 0 0 0 0 0 0 1 0 0 0 0 0 0 1 2 0 0 1 0 0 1 0 0 1 0 0 1 0 0 1 0 0 0 0 0 1 0 0 0 0 0 0 0 1 0 0 0 0 1 1 2 1 0 0 0 1 0 0 0 0 0 1 1 0 0 0 0 0 0 1 0 0 0 0 1 0 1 0 0 0 0 1 0 2 0 0 0 1 1 1 1 1 0 0 0 0 0 1 0…
1 0 1 1 2 0 1 0 0 0 1 0 0 1 1 0 0 2 0 0 0 1 2 0 0 1 1 0 0 0 0 1 0 0 1 0 0 0 0 0 0 2 2 0 1 0 0 0 1 0 1 0 0 1 0 0 0 0 0 0 0 0 1 0 0 1 0 0 0 2 0 0 0 2 1 0 1 1 1 2 1 0 0 0 0 0 0 1 0 0 1 0 0 0 0 1 0 0 0 1 0 1 0 1 0 0 1 0 0 0 1 0 0 0 1 1 0 0 0 1 0 0 1 0 0 0 0 0 0 0 0 1 0 0 0 0 0 1 1 0 0 0 1 0 0 0 0 1 0 0 0 0 0 0 0 1 0 2 0 0 0 2 0 1 2 0 0 0 0 0 0 0 0 0 2 0 0 0 0 1 0 0 0 0 0 0 0 0 0 0 0 0 0 0 0 0 1 1 2 0…
1 2 0 0 1 0 1 0 0 0 0 0 1 0 0 0 2 0 2 0 0 0 0 0 0 0 0 0 1 1 1 1 0 0 0 0 1 1 2 0 0 2 0 0 0 1 0 0 0 2 0 0 1 0 1 0 1 0 2 0 2 0 2 0 0 0 1 0 0 0 0 0 1 0 0 0 0 0 0 0 0 0 0 0 1 1 0 3 0 0 0 0 0 0 0 0 1 0 1 0 0 1 0 0 0 0 0 0 0 0 0 1 0 0 0 1 0 0 0 0 1 1 0 0 0 0 3 1 0 0 1 0 0 1 0 0 0 0 0 1 0 0 1 0 0 0 0 0 0 1 0 0 0 1 0 1 1 0 1 0 0 0 1 0 0 1 0 0 0 0 1 0 2 1 1 0 0 1 0 0 0 0 1 0 0 0 0 0 1 0 0 0 0 0 0 0 1 2 0 0…
0 0 1 2 1 0 2 0 1 0 0 0 0 0 0 1 0 0 1 0 1 0 0 0 1 1 0 0 0 1 0 0 0 0 0 0 1 0 0 0 0 0 0 0 0 0 0 0 0 0 0 0 1 0 0 0 0 0 0 0 0 0 1 1 0 0 0 1 0 0 1 0 0 2 2 0 0 0 1 1 0 0 0 1 1 1 2 0 1 0 0 1 0 1 0 0 0 0 0 0 1 0 1 0 0 0 0 0 0 0 0 0 0 1 0 1 0 0 0 5 0 0 0 0 0 0 1 0 0 0 0 0 0 0 1 0 0 0 0 0 0 0 1 0 0 1 2 0 0 0 0 1 0 0 0 2 1 1 0 0 2 0 0 0 0 0 0 0 0 0 1 0 0 0 1 0 0 0 1 0 1 0 0 0 0 0 1 0 0 0 0 1 1 0 0 0 0 1 0 0…
Right_RedChannel
Kymograph R-channel ASCII Matrix file
X Amplitude: 16.4350592 s
Y Amplitude: 17.8 um
Z Amplitude: 68 a.u.
22 29 32 20 27 27 23 38 18 16 19 24 27 20 22 30 20 18 33 32 22 35 14 18 25 20 17 26 28 27 26 17 26 23 30 22 30 23 26 16 22 32 21 19 18 25 25 17 18 22 33 29 22 16 17 29 29 16 22 27 19 23 29 25 22 28 13 18 20 23 27 24 25 19 22 23 17 15 15 20 26 20 18 25 23 24 23 16 21 22 19 12 16 21 27 17 17 9 22 19 18 16 27 22 21 24 14 14 22 14 19 18 20 15 18 19 23 14 15 19 24 28 18 20 18 25 8 31 19 20 16 20 15 13…
19 32 28 39 24 31 29 21 24 31 29 34 27 25 19 23 23 21 31 30 19 32 31 28 32 34 30 35 23 21 28 19 24 24 27 20 23 24 28 23 19 20 29 21 30 28 26 28 24 22 26 24 22 25 29 31 29 14 23 26 15 16 31 18 18 24 28 26 17 19 26 19 16 23 17 20 15 16 24 14 17 25 14 19 16 22 22 16 17 18 30 24 24 16 12 23 23 28 18 18 21 29 18 27 19 26 15 21 32 17 24 20 18 17 23 25 24 17 15 24 16 15 18 22 10 18 15 17 17 13 15 18 15 …
13 29 31 36 33 25 31 25 34 27 30 32 24 22 24 31 34 26 27 30 22 18 22 30 26 28 21 26 22 29 16 26 30 34 28 41 29 26 27 29 24 21 19 16 24 30 23 33 28 19 29 14 25 16 14 16 30 24 27 26 29 24 20 24 33 24 23 15 18 22 18 19 21 21 10 22 22 22 23 29 22 16 22 15 23 22 23 26 26 18 13 16 20 10 15 22 19 25 18 20 30 18 18 29 16 22 15 17 20 22 19 14 24 14 23 20 17 24 17 22 16 20 16 13 20 25 17 17 23 16 22 14 16 …
28 30 33 34 39 22 29 36 32 29 29 41 30 30 33 31 30 21 28 21 29 31 25 24 23 18 23 38 31 22 24 20 28 26 19 17 25 23 17 30 24 18 31 34 21 19 18 22 16 25 21 25 14 27 23 25 29 21 22 22 24 20 29 25 29 17 20 18 17 20 26 30 21 22 22 25 30 24 23 14 17 18 29 19 26 22 30 19 18 22 18 21 15 26 22 17 33 18 26 20 17 21 23 30 24 16 17 22 22 16 17 29 19 9 21 23 28 21 18 21 27 14 22 19 19 20 17 20 23 7 13 25 24 23…
21 30 36 22 35 32 26 37 31 28 35 29 23 25 30 24 23 26 27 31 25 28 23 24 34 32 20 24 21 27 18 29 19 24 31 25 39 27 20 31 29 21 32 22 24 17 37 34 19 20 24 27 19 19 31 22 18 14 29 18 22 22 34 22 20 22 24 20 18 23 22 22 17 25 19 22 24 26 23 34 22 20 23 21 24 22 26 14 15 27 27 22 24 21 24 23 16 30 27 21 21 18 29 23 19 17 21 24 19 21 24 22 21 21 22 16 15 19 23 19 21 14 15 22 18 18 12 17 18 28 20 24 25 …
22 34 37 38 26 30 24 32 29 25 23 42 31 25 24 30 29 36 29 25 29 29 29 26 31 45 26 32 34 34 27 34 38 35 27 19 25 28 33 32 23 18 27 26 22 26 27 32 18 23 22 27 31 29 26 31 29 15 28 28 25 27 25 24 23 25 25 28 26 26 24 26 24 29 22 20 22 28 24 20 22 23 15 20 28 22 21 22 33 26 24 19 22 27 23 26 25 22 19 32 21 24 33 12 20 23 26 25 29 18 27 27 24 30 22 24 24 24 33 26 22 23 14 29 23 15 17 18 22 12 18 25 21 …
30 28 37 40 29 35 30 38 37 33 41 38 23 39 31 31 30 30 18 33 26 38 34 36 29 27 30 30 23 33 31 22 31 28 22 25 32 29 38 40 29 28 28 28 35 23 33 35 30 25 30 31 34 28 31 28 35 26 24 23 18 25 41 30 26 20 17 31 26 27 23 32 24 27 16 24 24 32 20 31 30 31 20 20 16 25 26 22 28 27 17 22 23 32 19 15 33 26 29 26 30 19 29 26 22 26 24 20 22 36 24 23 23 26 20 20 23 23 28 30 16 26 32 31 20 23 24 24 32 23 21 26 23 …
42 37 48 40 36 47 48 38 29 29 37 35 30 36 31 44 40 36 46 39 41 21 35 34 30 39 35 39 28 32 31 32 34 31 34 32 17 28 31 32 22 35 37 31 37 28 23 20 32 26 32 20 24 25 19 26 30 35 25 19 22 26 22 31 28 30 26 24 21 31 33 27 25 21 31 22 22 34 28 29 30 36 25 31 24 19 35 26 40 20 26 20 20 29 34 27 25 29 33 21 27 18 20 27 24 34 21 20 25 18 22 27 26 21 30 29 28 16 21 22 24 19 24 23 26 19 36 21 26 28 32 20 17 …
31 52 41 53 44 34 33 42 35 31 43 33 33 35 43 31 25 39 38 34 33 42 35 37 34 31 31 39 38 37 34 41 30 32 32 27 30 35 27 23 36 28 30 28 31 30 28 39 31 25 31 28 24 34 42 32 24 28 26 27 31 31 34 20 24 26 31 29 28 24 23 26 25 32 31 24 30 26 36 25 24 15 24 24 29 44 27 28 36 19 28 18 32 19 29 30 27 23 39 26 30 24 25 24 21 27 24 23 24 25 29 25 25 33 23 28 22 24 30 20 18 23 20 27 20 29 22 20 29 24 22 19 32 …
40 35 34 49 38 42 34 38 35 50 50 40 35 46 35 35 41 35 33 47 45 46 37 38 35 41 31 33 40 34 36 39 37 40 37 33 27 45 39 35 31 34 37 25 36 29 36 35 17 32 36 15 32 33 39 34 28 26 27 27 34 31 34 33 38 25 20 30 29 29 26 30 25 23 29 25 27 24 24 33 38 25 31 27 20 40 32 29 25 27 19 32 30 18 23 36 28 28 38 32 34 31 18 31 26 33 24 28 28 23 20 21 30 22 16 17 15 26 30 12 21 32 20 30 21 23 28 26 18 25 26 29 26 …
46 41 49 33 34 40 40 40 46 34 46 49 39 44 42 30 35 30 35 26 48 33 43 34 48 26 42 38 46 44 46 42 43 34 29 36 31 36 30 37 34 31 34 29 38 48 41 29 29 26 40 31 38 37 35 30 39 40 37 33 33 28 35 28 30 27 33 34 29 26 26 31 28 26 29 32 33 38 27 28 32 37 30 22 26 23 42 32 32 31 30 21 24 30 29 35 30 38 31 39 31 39 31 29 26 31 24 30 23 23 27 24 24 21 28 28 28 37 19 24 26 21 23 19 19 32 30 35 23 32 23 25 28 …
44 40 44 46 44 47 40 34 37 49 45 45 36 38 45 39 44 37 25 41 41 35 29 42 36 39 43 38 48 40 44 29 29 22 37 30 24 33 27 32 31 26 30 34 41 27 30 27 33 31 33 37 51 33 39 36 29 28 27 42 37 35 33 24 23 35 32 29 21 25 33 35 26 27 29 28 25 31 22 28 26 13 30 25 28 22 24 33 25 24 25 33 19 27 29 26 28 28 27 30 29 32 17 28 34 25 19 20 28 22 33 36 40 19 20 32 24 21 26 18 25 10 31 28 26 21 30 24 23 26 24 16 21 …
37 46 36 33 36 30 39 35 29 29 39 30 41 32 41 33 36 31 27 27 27 30 38 32 33 33 34 37 28 32 27 34 29 30 32 31 28 28 36 34 29 37 28 28 37 26 24 35 25 27 31 19 32 24 27 34 26 20 25 21 25 26 29 42 26 31 28 25 22 22 21 21 15 30 30 29 26 31 18 25 25 20 16 21 20 31 23 20 19 26 24 20 32 20 25 23 21 22 15 26 22 25 35 22 28 19 32 32 29 22 27 23 24 21 27 19 17 17 19 24 22 11 23 28 24 22 17 27 18 18 15 17 27 …
35 35 36 27 38 27 39 33 32 36 30 32 34 38 35 29 31 23 34 30 35 32 23 32 42 32 31 35 31 33 31 28 29 11 36 27 23 39 20 27 26 25 22 20 30 26 16 31 26 23 20 25 23 20 22 15 26 27 18 29 24 26 29 20 13 26 25 29 22 21 21 20 22 17 15 23 24 19 24 17 19 21 20 22 24 29 19 21 27 21 27 30 24 24 17 22 17 33 23 15 19 17 17 27 17 24 25 22 21 18 30 19 12 25 21 26 18 33 25 24 20 17 26 19 18 20 23 17 24 15 18 26 27 …
38 33 37 36 30 31 39 25 27 27 32 48 26 35 47 36 39 30 36 24 21 25 28 30 29 21 38 26 34 41 26 37 27 29 22 21 29 34 30 26 33 30 32 25 29 25 27 22 27 32 27 27 23 25 24 25 24 24 23 31 26 28 33 25 20 31 28 25 23 22 27 32 31 19 21 22 30 18 21 32 30 23 20 29 30 26 16 23 24 19 29 23 22 34 24 21 19 21 28 26 28 18 29 18 19 28 29 22 28 27 27 17 27 20 22 21 19 21 26 18 19 18 13 22 16 12 16 13 17 20 23 22 26 …
34 27 32 33 32 30 31 27 43 24 35 30 30 30 33 29 18 38 23 27 34 31 29 23 36 32 31 36 26 31 20 24 34 24 34 24 23 20 29 28 24 23 28 24 18 29 17 33 27 37 28 36 29 25 17 27 18 24 20 26 21 26 28 27 21 23 19 20 27 30 25 29 16 19 15 21 21 23 18 15 26 22 17 33 25 26 22 23 24 25 17 19 29 19 18 27 29 20 19 17 25 19 28 21 27 23 15 25 18 26 17 29 27 25 26 16 29 24 30 22 22 33 18 23 22 19 25 20 14 21 20 15 13 …
33 26 18 31 14 26 26 21 24 24 28 20 19 25 20 17 16 25 16 25 15 17 16 10 24 24 15 18 23 20 12 19 20 22 18 23 16 18 19 18 12 18 19 16 14 21 16 18 21 22 19 18 20 21 22 14 17 22 13 19 12 12 19 14 14 22 19 16 16 18 16 16 19 9 9 8 20 13 17 19 27 16 13 14 19 12 9 15 21 17 15 21 13 19 12 14 24 9 19 21 17 13 18 21 20 11 11 11 7 17 18 17 12 15 20 14 19 16 14 15 20 17 16 14 11 10 11 11 11 15 12 10 18 17 12 …
20 16 14 9 11 12 8 12 14 14 12 14 16 8 12 6 15 12 8 8 12 9 12 10 10 12 6 13 9 9 6 7 6 11 13 11 10 19 9 12 7 6 8 11 6 5 12 8 9 16 9 12 11 16 11 10 8 8 8 8 9 10 8 4 13 6 9 10 13 6 12 12 5 5 9 9 6 5 10 4 9 7 8 7 7 12 13 9 16 12 11 11 13 6 7 9 5 14 9 11 10 8 16 6 12 8 10 11 10 9 6 7 10 12 10 8 5 9 5 7 7 8 8 9 6 14 11 8 9 10 10 15 6 5 6 6 6 3 7 10 9 6 4 7 6 4 8 3 11 9 9 6 7 8 3 7 8 15 9 4 13 8 7 7 10 …
8 5 8 6 6 11 7 6 7 11 7 1 9 5 9 7 5 8 2 5 10 7 7 5 9 11 3 4 5 6 4 7 7 14 6 6 5 3 5 7 5 3 6 10 10 5 7 3 9 7 7 3 6 2 5 6 3 4 3 2 2 2 5 4 5 1 4 8 2 7 4 6 2 5 4 6 12 5 3 5 9 4 6 8 11 6 0 6 1 10 8 3 10 4 7 5 5 7 5 4 3 2 3 4 5 6 7 9 3 4 5 3 4 7 5 7 9 3 5 4 2 3 6 2 3 7 4 6 1 3 4 7 3 4 3 4 3 4 3 3 8 4 3 2 8 3 4 2 2 3 4 4 4 4 4 6 3 6 3 6 4 3 4 6 5 4 6 1 4 5 4 4 3 10 2 4 3 3 7 3 3 5 8 3 4 4 4 7 7 5 5 1 5 3…
6 8 11 3 10 10 10 8 8 16 8 8 11 9 2 2 6 9 7 9 9 4 3 9 8 8 8 3 6 3 10 6 7 5 8 7 7 3 7 4 5 6 6 9 5 7 4 7 5 3 7 6 2 3 7 6 5 9 6 4 5 9 9 6 2 4 4 5 7 7 1 9 12 6 6 3 7 6 4 7 7 4 3 9 6 8 5 5 3 4 4 8 10 7 3 4 9 8 3 2 5 8 2 7 5 5 2 3 7 3 2 5 4 5 3 8 4 6 6 5 10 6 5 7 4 5 5 5 2 5 2 3 3 4 6 3 5 2 8 3 3 3 4 2 6 6 7 9 5 4 1 6 2 5 3 2 6 8 2 4 9 5 6 3 3 7 4 3 4 2 3 1 1 6 3 3 0 7 1 5 4 7 6 4 11 3 4 2 3 1 7 2 4 6 …
6 3 0 5 8 5 10 5 4 3 6 6 3 3 4 5 3 8 6 6 4 4 2 4 4 4 8 3 3 7 4 7 3 2 6 4 2 6 8 2 2 3 5 2 1 5 5 8 6 7 2 7 5 2 6 4 6 7 4 7 4 4 3 4 6 5 8 2 5 3 8 3 4 3 2 2 3 2 2 7 3 6 4 2 2 2 1 4 0 4 2 1 3 2 7 2 3 3 4 4 1 4 3 5 4 3 2 5 3 3 5 5 6 5 5 3 3 7 2 4 1 5 2 4 5 5 4 2 2 3 5 2 0 3 4 3 7 7 2 3 5 2 3 2 2 4 3 4 6 3 3 7 5 2 2 7 2 6 4 3 5 3 5 3 3 2 2 4 7 2 1 7 4 3 2 6 7 3 2 3 2 3 2 3 2 4 5 2 1 3 4 3 6 4 5 3 5 4 5 …
4 1 1 4 1 5 2 3 1 3 2 2 1 2 1 1 1 7 7 3 3 5 3 1 3 1 0 2 1 1 1 5 3 2 5 3 2 2 1 4 2 1 1 2 1 4 2 1 0 3 2 5 1 1 1 2 3 3 3 4 2 0 1 0 2 4 4 1 0 1 2 1 3 0 5 1 1 4 3 2 1 0 2 0 3 0 2 0 0 1 2 1 3 1 1 5 3 2 0 2 0 1 5 2 1 3 1 2 3 4 0 1 1 1 3 1 4 2 2 1 1 2 3 2 2 3 0 2 2 1 2 2 1 2 2 3 0 0 3 6 3 3 3 4 1 1 5 2 2 2 2 1 1 2 0 3 1 1 3 4 0 4 0 3 0 3 3 2 1 0 2 0 0 2 1 2 2 1 3 0 4 2 3 3 0 2 4 0 6 6 4 3 2 2 1 0 2 0 0 1…
2 1 0 0 0 0 7 0 0 1 1 1 0 3 1 2 2 5 1 0 0 1 0 1 2 1 1 1 0 3 2 3 2 0 1 3 3 1 2 1 1 0 3 2 2 0 3 1 1 1 0 1 1 2 1 1 1 0 1 2 2 0 3 4 5 0 1 0 1 1 1 0 0 2 0 1 2 1 2 1 1 3 0 0 1 1 1 0 1 1 2 0 0 1 1 1 1 0 1 0 3 1 0 0 1 0 2 1 1 1 3 0 4 2 0 2 5 2 0 1 1 1 0 1 2 2 2 0 2 0 0 0 0 1 0 0 1 1 1 0 1 1 2 0 0 1 1 0 0 1 3 1 0 0 3 3 0 1 1 1 0 1 1 0 1 1 2 0 2 3 3 2 2 0 3 4 1 0 2 1 1 1 1 0 1 1 0 1 1 1 1 0 0 0 0 1 0 1 1 1…
3 2 0 1 1 1 1 3 1 3 3 2 2 1 0 0 3 3 3 4 3 1 0 1 3 0 0 2 0 0 0 1 3 0 0 2 1 0 1 1 0 2 2 0 2 2 1 2 0 3 2 1 0 1 0 1 0 1 0 2 1 0 2 2 1 0 1 0 2 1 2 3 0 0 0 0 1 0 3 0 1 0 0 1 0 0 0 1 0 1 0 0 0 0 1 0 1 0 1 1 3 1 4 1 1 2 1 1 2 0 0 2 1 0 3 0 2 0 4 2 1 3 0 1 2 3 2 3 0 1 2 0 1 0 2 0 3 1 0 2 2 0 0 0 0 4 1 1 2 0 0 0 2 1 1 2 0 1 1 2 1 2 1 0 1 1 2 0 1 1 1 0 1 0 4 0 1 0 0 0 1 1 0 0 0 1 1 1 0 2 0 0 0 0 0 0 3 0 1 1…
3 2 2 1 0 0 1 0 0 1 2 0 1 2 0 0 1 1 2 0 2 0 2 1 1 1 4 0 1 0 1 1 2 1 2 0 1 1 0 0 0 0 2 2 0 1 3 0 1 0 2 0 0 2 0 1 1 1 2 2 1 1 1 1 0 1 1 1 0 0 0 0 0 1 0 2 3 0 2 0 0 0 0 0 0 0 1 0 0 0 0 1 0 1 2 1 0 0 0 1 5 0 1 0 1 0 0 0 1 1 0 0 1 0 0 1 1 2 0 1 0 0 0 1 1 2 1 1 0 0 0 2 1 0 4 2 1 0 0 1 1 1 0 0 2 0 0 0 1 0 2 1 0 0 0 0 0 2 0 0 1 1 0 0 1 0 0 0 1 1 1 1 0 1 0 0 1 1 2 0 1 2 1 1 0 1 0 0 3 0 0 0 1 2 1 1 3 0 0 0…
0 0 1 1 2 0 0 1 0 1 2 0 1 0 0 3 0 0 0 0 0 0 0 0 0 1 0 1 1 1 0 0 0 0 0 0 1 1 0 0 0 2 1 1 0 1 0 0 0 2 1 0 0 1 1 1 0 3 0 0 0 0 1 1 0 0 0 1 0 0 0 0 0 1 0 0 1 0 0 0 0 1 0 0 0 1 2 0 0 1 0 1 0 0 0 2 1 1 0 1 1 0 0 0 0 0 0 0 1 0 0 0 0 0 0 0 1 2 0 1 0 0 0 1 0 1 0 1 0 0 0 0 0 0 0 0 0 1 0 0 0 0 0 0 0 0 1 0 0 0 0 1 0 1 1 1 1 2 1 0 0 0 1 2 1 1 1 0 1 0 1 0 1 0 0 1 0 0 1 0 0 0 0 0 0 1 0 0 0 0 0 0 0 0 0 0 0 1 0 0…
0 0 0 0 0 0 0 1 1 1 1 0 2 0 0 2 2 0 0 0 1 0 0 1 1 0 0 0 0 2 2 0 0 1 0 0 2 1 0 0 0 0 1 0 0 0 1 1 0 1 0 0 0 1 1 1 0 0 0 1 0 0 1 0 0 0 0 1 1 0 0 1 0 0 0 0 0 1 2 2 0 0 0 0 0 1 0 2 0 0 0 0 0 0 3 0 0 1 0 1 0 0 0 0 1 0 0 0 0 1 0 0 1 0 0 0 0 1 0 0 0 0 0 0 1 1 0 1 0 0 0 0 0 0 1 0 0 1 0 0 0 1 0 1 0 0 0 0 0 0 0 0 0 1 0 0 0 1 1 0 0 0 0 0 1 2 0 1 0 0 0 0 1 0 0 0 0 0 1 1 1 0 0 0 0 0 1 0 0 0 0 0 2 0 0 0 0 1 0 0…
0 0 0 0 0 1 1 1 1 1 1 0 0 1 0 1 0 0 0 0 0 0 0 0 1 1 1 1 0 0 1 0 0 0 0 0 0 0 0 0 0 0 1 0 0 0 0 0 0 0 0 0 0 1 1 0 2 0 0 0 0 1 0 0 1 0 0 0 0 0 0 1 0 0 0 2 0 0 0 0 0 0 0 0 0 0 0 0 0 0 0 1 0 0 0 0 0 0 1 1 0 1 1 0 0 1 0 1 0 0 1 0 0 0 0 0 0 0 0 0 0 1 1 0 0 0 0 0 0 0 0 1 1 0 1 0 0 0 0 0 0 0 1 0 0 0 0 0 0 0 0 1 0 0 0 0 0 0 1 1 0 1 1 1 0 1 0 0 0 0 0 0 0 0 0 0 0 1 0 0 0 0 0 0 0 0 1 0 0 0 0 0 0 0 0 0 0 1 0 0…
0 0 0 0 1 0 1 0 0 1 1 0 0 0 3 0 0 0 0 0 0 0 1 0 0 0 2 0 0 0 0 1 1 0 1 0 0 1 0 0 0 0 0 0 0 0 0 0 1 0 0 0 0 0 1 0 0 0 1 0 0 0 0 0 0 0 0 0 0 0 1 0 0 1 0 0 0 0 0 0 1 0 0 0 0 0 1 0 0 0 0 0 0 0 0 0 0 0 0 0 1 1 1 0 0 0 0 1 0 0 0 0 0 0 0 0 0 0 1 0 1 1 0 1 0 1 0 0 0 0 0 0 0 0 1 1 0 0 1 0 0 1 0 1 0 0 0 0 3 0 0 0 0 1 1 0 0 0 0 1 0 0 0 0 0 1 1 0 0 0 0 0 0 0 0 1 1 0 0 0 0 1 0 0 0 0 1 0 0 0 0 0 1 0 0 0 0 0 0 0…
0 0 1 0 1 0 0 0 0 0 0 0 0 0 0 0 2 0 1 0 0 0 0 0 0 0 0 1 1 2 0 0 0 0 0 0 0 0 1 0 0 0 1 1 0 1 0 0 0 0 0 0 0 0 0 0 1 0 0 0 1 0 0 0 0 0 0 1 0 0 0 0 0 0 0 0 0 0 0 0 0 0 1 0 0 0 0 0 0 0 0 0 0 0 0 0 0 0 0 0 0 0 0 0 0 0 0 0 0 0 0 0 1 0 0 1 0 0 0 1 0 0 0 0 0 0 0 1 0 0 0 0 1 0 1 0 0 1 1 0 0 0 0 0 0 0 0 0 0 0 0 0 0 1 1 0 0 0 0 0 0 0 0 0 0 1 1 0 0 0 0 1 0 0 0 0 0 0 0 0 0 0 0 0 1 0 0 0 0 0 0 0 0 0 0 0 1 1 0 0…
0 0 0 1 1 0 0 0 0 0 0 0 0 0 0 0 0 0 0 0 0 0 0 0 0 0 0 0 0 0 0 0 0 0 0 0 1 0 0 0 0 0 0 0 0 0 1 0 1 0 0 0 0 0 0 0 0 0 0 0 0 0 0 0 0 0 0 0 0 0 0 0 0 0 0 2 0 0 0 0 0 0 0 0 0 0 1 1 0 0 0 0 0 0 0 0 0 0 0 0 0 0 0 0 0 0 0 0 0 0 0 0 0 0 0 0 0 0 1 0 0 0 0 0 0 0 0 0 0 0 1 0 0 0 0 0 0 0 0 1 1 0 0 1 0 0 0 1 0 1 0 0 0 0 0 0 0 0 0 1 0 0 0 1 0 0 0 0 0 1 0 0 0 0 0 0 1 0 0 0 1 0 0 0 0 0 0 0 0 0 0 0 1 0 0 0 0 1 0 0…
0 0 0 0 0 0 0 0 0 0 0 0 0 0 0 0 0 0 0 0 0 0 0 1 0 0 1 0 0 0 0 0 0 1 0 0 0 0 0 0 0 1 0 0 0 0 0 0 0 0 0 0 0 0 0 0 0 0 0 0 0 1 0 0 0 0 0 1 0 1 0 0 0 0 0 0 0 0 0 0 0 0 0 0 0 0 1 0 1 0 0 0 0 0 0 0 0 0 0 0 0 0 0 1 0 0 0 0 0 0 0 0 0 0 0 0 0 0 0 0 0 0 0 0 0 0 0 0 0 0 0 0 0 0 0 0 0 0 0 0 0 0 0 1 1 0 0 0 0 1 0 0 0 0 0 1 0 0 0 2 0 0 0 0 0 0 0 0 0 1 0 0 0 0 1 0 0 0 0 0 0 0 1 1 0 0 0 0 1 0 0 0 0 0 0 0 0 0 0 0…
0 0 0 0 0 0 0 0 0 0 0 0 0 0 0 0 0 0 0 0 0 1 0 0 0 0 0 0 0 0 0 0 0 0 0 0 0 0 0 0 0 0 0 0 0 0 0 0 0 0 0 1 0 0 0 0 0 0 0 0 0 0 0 1 0 0 1 0 0 1 0 0 0 0 0 0 0 0 0 0 0 0 0 0 0 0 0 0 0 0 0 0 1 0 0 0 0 0 0 0 0 0 0 0 0 0 0 0 1 0 0 2 0 1 0 0 0 0 0 0 0 0 0 0 0 1 0 0 0 0 0 0 0 0 0 0 0 0 0 0 0 0 0 0 0 0 0 0 0 0 0 0 0 0 0 0 0 0 0 0 0 0 0 0 0 0 0 1 0 1 0 0 0 0 0 0 0 0 0 0 1 0 0 1 0 0 0 0 0 0 0 0 0 0 0 0 0 0 0 0…
0 0 0 0 0 0 0 0 0 0 0 0 0 0 0 0 0 1 0 0 0 0 1 0 0 0 0 1 0 0 0 0 0 0 0 0 0 0 0 0 0 1 0 0 0 0 1 0 0 1 0 0 0 0 0 1 0 0 1 0 0 0 0 0 0 0 0 0 0 0 0 0 0 0 0 0 0 0 0 0 0 0 0 0 0 0 0 0 0 0 0 0 0 0 0 0 0 0 0 0 0 0 0 2 0 0 0 0 0 0 0 0 0 0 0 0 0 0 0 0 0 0 0 0 0 0 0 0 0 0 0 0 0 0 0 0 1 0 0 0 0 0 0 0 0 0 0 0 0 0 0 0 0 0 0 0 0 0 0 0 0 0 0 0 0 0 0 0 0 0 0 0 0 0 0 0 0 0 0 0 0 0 0 0 0 0 0 0 0 0 0 0 0 0 0 0 0 0 0 0…
0 0 0 0 0 1 0 0 0 0 0 0 0 0 0 0 1 0 0 0 0 0 0 1 0 0 0 0 0 0 0 1 0 0 1 0 0 0 0 0 0 0 0 0 0 0 0 0 0 0 0 0 0 0 0 0 0 0 0 0 0 0 0 0 0 0 0 1 0 0 0 0 0 0 0 0 0 0 0 0 0 0 0 0 0 0 0 1 0 0 0 0 0 0 0 0 0 0 0 0 0 0 0 0 0 0 0 0 0 0 0 0 0 0 0 0 0 0 0 1 0 0 0 0 0 0 0 0 0 0 0 0 0 0 0 0 0 0 0 0 0 0 0 0 0 0 0 0 0 1 0 0 0 0 0 0 0 0 1 0 0 0 0 0 0 0 0 0 0 0 0 0 0 0 0 0 0 0 0 0 1 0 0 1 0 0 0 0 0 0 0 0 0 0 0 0 0 0 0 0…
0 0 0 0 0 0 0 0 0 1 0 0 0 0 0 0 0 0 0 0 1 0 0 0 0 0 0 0 0 0 0 0 0 0 0 0 0 0 0 0 0 0 1 0 0 0 0 0 0 0 0 0 0 0 0 0 0 0 0 0 0 0 0 0 0 1 0 0 0 0 0 0 1 0 0 0 0 0 1 0 0 0 2 0 0 0 0 0 0 0 0 0 1 0 0 0 1 0 0 1 0 0 0 0 0 0 0 0 0 0 0 1 0 0 0 0 0 0 1 0 0 0 0 0 0 0 0 0 0 0 0 0 0 0 0 0 0 0 0 0 0 0 0 0 0 0 0 0 0 0 0 0 0 0 0 0 0 0 0 0 0 0 0 0 0 0 0 0 0 0 0 0 0 0 0 1 0 0 0 0 0 0 0 0 0 0 0 0 1 0 0 0 0 1 0 0 0 0 0 0…
0 0 0 0 0 0 0 0 0 0 0 0 0 0 0 0 0 0 0 0 1 0 0 0 0 0 0 0 1 0 0 0 0 0 0 0 1 0 0 0 0 0 1 0 0 0 0 0 1 1 0 0 0 0 0 0 0 0 0 0 0 0 0 0 0 0 1 0 0 0 0 0 0 0 0 0 0 0 0 0 0 0 0 0 0 0 0 0 0 0 0 0 0 0 0 1 0 0 0 0 0 0 0 0 0 0 0 0 0 0 0 0 0 2 0 0 0 0 0 0 0 0 0 0 0 0 0 1 0 0 0 0 0 0 0 0 0 0 0 0 0 0 0 0 0 0 0 0 0 0 0 0 0 0 0 0 0 1 0 0 0 0 0 0 0 0 0 0 0 0 0 1 0 0 0 0 0 0 1 0 0 0 0 0 0 0 0 0 1 0 0 0 0 0 0 0 0 0 0 0…
0 0 0 0 0 0 0 0 0 0 0 0 0 0 0 0 0 0 0 0 0 0 0 0 0 0 0 0 0 0 0 0 0 0 1 0 0 0 0 0 0 0 0 0 0 0 0 0 0 0 0 0 1 0 1 0 0 1 0 0 0 0 0 0 0 0 0 0 0 0 0 0 0 0 0 0 0 0 0 0 0 0 0 0 0 0 0 0 1 0 0 0 0 0 0 0 0 0 0 1 0 0 0 0 0 0 0 0 0 0 0 0 0 0 0 0 0 0 0 0 0 0 0 0 0 0 0 0 0 0 0 0 0 0 0 0 0 0 0 0 0 0 0 0 0 0 0 0 0 0 0 0 0 0 0 0 0 0 0 0 0 0 0 0 0 0 0 0 0 0 0 0 0 0 0 0 0 0 0 0 0 0 0 0 0 0 1 0 0 0 0 0 0 0 0 0 0 0 0 0…
0 0 0 0 0 0 0 0 0 0 0 0 0 0 0 0 0 0 0 0 0 0 0 0 0 0 0 1 0 0 0 0 0 0 0 0 1 0 0 0 0 0 0 0 0 0 0 0 0 0 0 0 0 0 0 0 0 1 0 0 0 0 0 0 1 0 0 0 0 0 0 0 0 0 0 0 2 0 0 0 0 1 0 0 0 0 0 0 0 0 0 0 1 0 0 0 0 0 0 0 1 0 0 0 0 0 0 0 0 0 0 0 1 0 0 0 0 0 0 0 0 0 0 0 0 0 0 0 0 0 0 0 0 0 0 0 0 0 0 0 0 0 0 1 0 0 0 0 0 0 0 0 0 0 1 0 1 0 0 0 0 0 0 0 0 0 0 0 0 0 0 0 0 0 0 0 0 0 0 0 0 0 0 0 0 0 0 0 0 0 0 0 0 0 0 0 0 0 0 0…
0 1 0 0 0 0 0 0 0 0 0 0 0 0 0 0 0 0 0 0 0 0 0 1 0 0 0 0 0 0 0 0 0 0 0 0 0 0 0 0 0 0 0 0 0 0 0 0 0 0 0 0 0 0 0 0 0 0 0 0 0 0 0 1 0 0 0 1 0 0 0 0 0 0 0 0 1 0 0 0 0 0 0 0 0 0 1 0 0 0 0 1 0 0 0 0 0 0 0 0 0 0 0 0 0 0 0 0 0 0 0 0 0 0 0 0 0 0 0 0 0 0 0 0 1 0 0 0 0 0 0 0 0 1 0 0 0 0 0 1 0 0 0 0 0 0 0 0 0 0 0 0 0 0 0 0 0 0 0 0 0 0 0 0 0 1 0 0 0 0 0 0 0 0 0 0 0 0 1 0 0 0 0 0 0 0 0 0 1 0 0 0 0 0 0 0 0 0 0 0…
1 0 0 0 0 0 0 0 0 0 0 0 0 0 0 0 0 0 0 0 0 0 0 0 0 0 0 0 0 0 0 0 0 0 1 0 0 0 0 0 0 0 0 0 0 0 0 0 0 0 0 0 0 0 0 0 0 0 1 0 0 0 0 0 0 0 0 0 0 0 0 0 0 0 0 0 0 0 0 1 0 1 0 0 0 1 1 1 0 0 0 0 0 0 1 0 0 0 0 0 0 0 0 0 0 0 0 0 0 0 1 0 0 0 0 0 0 0 0 1 0 0 0 0 0 0 0 0 0 0 0 0 0 0 0 0 0 0 0 0 0 0 0 0 0 0 0 0 0 0 0 0 0 0 0 0 0 0 0 0 0 0 0 0 0 0 0 0 0 0 0 0 0 0 0 0 0 2 0 0 0 0 0 0 0 0 0 0 0 0 0 0 0 0 0 0 0 0 0 0…
0 0 0 0 0 0 0 0 0 0 0 0 1 0 0 0 0 0 1 0 0 0 0 1 0 0 0 1 0 0 0 0 0 0 0 0 0 0 0 0 0 0 0 0 0 0 0 0 0 0 0 0 0 0 0 0 0 0 0 0 0 0 0 0 0 0 0 0 0 0 0 0 0 0 1 0 0 0 0 0 0 0 0 0 0 0 0 0 0 0 1 0 0 0 0 0 0 0 0 0 0 0 0 0 0 0 0 0 0 0 1 0 0 0 0 0 0 0 0 0 0 0 0 0 0 0 0 0 0 0 0 0 0 0 0 0 0 0 0 0 0 0 0 0 1 0 0 0 0 0 0 0 0 0 0 0 0 0 0 1 0 1 0 0 0 0 0 0 0 0 0 0 0 0 0 0 0 0 0 0 0 0 0 0 0 0 0 0 0 0 0 0 0 0 0 0 0 0 0 0…
0 0 1 0 0 0 0 0 0 0 0 0 0 0 0 0 0 0 0 0 0 0 0 0 0 0 0 0 0 0 0 0 0 0 0 0 0 0 0 0 0 0 0 0 0 0 0 0 0 0 0 0 0 0 0 0 0 0 0 0 0 0 0 0 0 0 0 0 0 0 0 0 0 0 0 0 0 0 0 0 0 0 0 5 0 0 0 1 0 0 0 0 0 0 0 0 0 0 0 0 0 0 0 0 0 0 0 0 0 0 0 0 0 0 0 0 0 0 0 0 0 0 0 0 0 0 0 1 0 0 0 0 0 0 0 0 0 0 0 0 0 0 0 2 1 0 0 0 0 0 0 0 1 0 0 0 0 0 0 1 1 0 0 0 0 0 1 0 1 0 0 0 0 1 0 1 0 0 0 0 0 0 0 0 0 0 0 0 0 0 0 0 0 0 0 0 0 0 0 0…
0 0 0 0 0 0 0 0 0 0 0 0 0 0 0 0 0 0 0 0 0 0 0 1 0 0 0 0 0 0 0 0 1 0 0 1 0 0 0 0 0 0 0 0 0 0 0 0 0 0 0 0 0 0 0 0 0 0 0 0 0 0 0 0 0 0 0 0 0 0 1 0 0 0 0 0 0 0 0 0 0 0 0 2 0 0 0 0 0 0 0 0 0 0 0 0 0 0 0 0 0 0 0 0 0 0 0 0 0 0 0 0 0 0 0 0 0 0 0 0 0 0 0 0 0 0 0 0 0 0 0 0 0 0 0 0 0 0 0 0 0 0 0 1 1 0 0 0 0 0 0 0 0 0 0 0 0 0 1 0 0 0 0 0 0 0 0 0 1 0 0 0 0 0 0 0 0 0 0 0 0 0 0 0 0 0 0 0 0 0 0 0 0 0 0 0 1 0 0 0…
0 0 0 0 0 0 0 0 0 0 0 1 1 0 0 0 0 0 0 0 0 0 0 0 0 0 0 0 0 0 0 0 0 0 0 0 0 0 0 0 0 0 0 0 0 1 0 0 0 0 1 0 0 0 0 0 0 0 0 0 0 0 0 0 0 0 0 0 0 0 0 1 0 1 0 0 0 0 0 0 0 0 0 0 0 0 0 1 0 0 0 0 0 0 0 0 1 0 1 0 0 0 0 0 0 0 1 0 0 0 0 1 0 0 0 0 0 0 0 0 0 0 1 0 0 0 0 0 0 0 0 0 0 0 0 0 0 0 0 0 0 0 0 2 1 0 0 0 0 0 0 0 0 0 0 0 0 0 1 0 0 0 0 0 0 0 0 0 0 0 0 0 0 0 0 0 0 0 0 0 0 0 0 0 0 0 0 0 0 0 0 0 0 0 1 0 0 0 0 0…
0 0 0 0 0 0 0 0 0 0 1 0 0 0 0 0 0 0 0 0 0 0 0 0 0 0 0 0 0 0 0 0 0 0 0 0 0 0 0 0 0 0 0 0 0 0 0 0 0 0 0 0 0 0 0 0 0 0 0 0 0 1 0 0 0 0 0 0 1 0 0 0 0 0 0 0 0 0 0 1 0 0 0 0 0 0 0 0 0 0 0 0 0 0 0 0 0 0 0 0 0 0 0 0 0 1 0 0 0 0 0 0 0 0 1 0 0 0 0 0 0 0 0 0 0 0 0 0 0 0 0 0 0 0 0 0 0 0 0 0 0 0 0 1 0 0 0 1 0 0 0 0 0 0 0 0 0 0 0 0 1 0 0 0 0 1 0 0 0 0 1 0 0 0 0 0 0 0 0 0 0 0 0 0 0 0 0 0 0 0 0 0 0 0 0 0 0 0 0 0…
0 0 0 0 0 0 0 0 0 0 0 0 0 0 0 0 1 0 1 1 0 0 1 0 1 0 0 0 0 0 0 1 0 0 0 0 0 0 0 0 0 0 0 0 0 1 0 0 0 0 0 0 1 0 0 0 0 0 0 0 0 0 0 0 0 0 0 1 0 0 0 0 0 0 0 0 0 0 0 0 0 0 0 0 0 0 0 1 0 0 0 0 0 0 0 0 0 0 0 0 1 0 0 0 0 0 0 0 0 0 0 0 0 0 0 0 0 0 0 0 0 0 0 0 0 0 0 0 0 0 0 0 0 0 0 0 0 0 0 0 0 0 0 2 0 0 0 0 0 0 0 0 0 0 0 0 0 0 0 0 0 0 0 0 0 0 0 1 0 0 0 0 0 0 0 0 0 0 0 0 0 0 0 0 0 0 0 0 1 0 0 0 0 0 0 0 0 0 0 0…
0 0 0 0 0 0 2 0 0 0 0 0 0 0 0 0 0 0 0 0 0 0 0 0 1 0 0 1 0 0 0 0 0 0 0 0 0 0 0 0 0 0 0 0 0 0 0 0 0 0 0 0 0 0 0 0 0 0 0 0 0 0 0 0 0 0 0 0 0 0 0 0 0 0 0 0 0 0 0 0 0 0 0 0 0 0 1 0 0 0 0 0 0 0 0 0 0 0 0 0 0 0 0 0 0 1 0 0 0 0 0 0 0 0 1 0 0 0 0 0 0 0 0 0 0 0 0 0 0 0 0 0 0 0 0 0 0 0 1 0 0 0 0 1 0 0 1 0 0 0 1 0 0 0 0 0 0 0 0 0 0 0 0 0 0 0 0 0 0 0 0 0 0 0 0 0 0 0 0 0 0 0 0 0 0 0 0 0 0 0 0 0 0 0 0 0 0 0 0 0…
1 0 0 0 0 0 0 0 0 0 1 0 1 0 0 0 0 0 0 0 0 0 0 0 0 0 0 0 0 0 1 0 0 0 1 1 0 0 0 1 0 1 0 0 0 0 0 0 0 1 0 0 0 0 0 0 0 0 0 0 0 0 0 0 1 0 0 0 0 0 0 0 0 1 1 0 0 0 0 0 0 0 0 0 0 0 0 0 0 0 0 0 0 0 0 1 0 0 0 0 0 0 0 0 0 0 0 0 1 1 0 0 0 1 0 0 0 0 0 1 0 0 0 0 0 0 0 0 0 0 0 0 0 0 0 0 0 0 0 0 0 0 0 1 0 0 0 0 0 0 0 0 0 0 0 0 0 0 0 0 0 0 0 0 0 0 0 0 0 0 0 0 0 0 0 0 0 0 0 0 0 0 0 1 0 0 0 0 0 0 0 0 0 0 0 0 0 0 0 0…
0 0 0 0 0 0 0 1 0 0 0 0 1 0 0 0 0 0 0 1 0 0 0 0 0 0 1 0 0 0 0 0 0 0 0 0 0 0 0 0 0 1 1 0 0 2 0 0 0 0 1 0 0 0 0 0 0 0 0 0 1 0 0 1 0 0 1 0 1 0 0 0 0 0 0 0 0 0 0 0 0 0 0 0 0 1 0 0 0 0 0 0 0 0 0 0 0 0 0 0 0 0 0 0 0 0 0 0 0 0 0 0 0 0 0 1 0 0 0 0 0 0 0 1 0 1 0 0 0 0 0 1 0 0 0 0 1 0 0 0 0 0 0 1 1 0 0 0 0 0 0 0 0 0 0 0 0 0 1 0 0 0 0 0 0 0 0 0 0 1 0 0 0 0 0 0 1 0 0 0 0 0 0 0 0 0 0 0 0 0 0 0 0 0 0 0 0 0 0 0…
2 0 1 0 0 0 1 0 0 0 0 1 0 1 0 0 0 1 0 1 0 0 0 0 0 0 0 2 0 2 0 0 0 0 0 0 0 0 0 1 0 0 0 0 1 0 0 0 0 0 0 0 1 1 1 0 1 1 0 1 0 0 0 0 0 0 1 0 0 0 0 0 1 1 1 1 1 2 0 0 2 0 1 1 0 1 1 0 0 0 0 0 1 0 0 0 0 1 0 0 0 0 1 0 0 0 0 0 0 0 0 1 0 0 1 0 0 0 0 1 0 1 0 0 0 0 0 1 0 0 0 0 1 0 1 0 0 0 0 1 2 0 0 0 0 0 0 0 0 1 1 1 0 0 0 0 0 1 1 0 1 0 0 0 0 0 0 0 0 0 0 0 0 0 1 0 0 0 0 0 0 0 0 0 0 0 0 0 0 0 0 0 0 0 0 0 0 0 0 0…
2 0 1 1 1 1 4 4 3 5 1 3 1 1 1 0 0 0 1 2 0 0 0 0 2 1 0 2 2 0 2 0 1 0 3 2 1 2 0 0 0 1 0 1 4 1 2 2 1 1 1 1 3 1 2 2 1 4 0 0 0 1 2 1 0 3 1 0 0 2 0 1 0 1 0 1 0 0 1 2 0 0 2 0 1 0 1 1 0 1 1 2 0 0 1 0 2 2 2 0 0 2 1 0 0 1 0 2 0 1 1 1 0 3 0 0 1 1 3 3 0 0 0 1 1 1 1 0 2 0 0 1 0 2 0 1 2 0 0 0 1 1 4 4 0 0 3 0 2 0 0 3 2 1 0 2 2 2 0 0 3 0 0 0 0 1 3 0 0 0 1 2 0 1 3 1 2 1 0 0 0 0 0 0 0 1 0 0 0 0 0 0 0 1 0 0 0 0 0 0…
8 3 3 3 3 2 9 5 3 4 4 4 4 6 4 3 7 2 4 1 2 1 3 1 1 1 4 1 1 1 4 1 4 1 2 2 0 1 1 2 5 3 0 2 5 6 3 1 2 1 2 2 0 0 6 0 3 2 0 3 0 1 4 4 2 2 2 3 2 2 3 5 3 3 1 0 5 4 4 3 1 3 5 3 2 5 1 1 3 1 2 5 4 1 1 3 2 6 3 1 2 5 4 3 2 5 3 4 0 0 5 2 1 4 0 1 3 3 1 7 0 1 1 6 2 1 4 1 1 1 2 0 0 0 2 2 3 0 2 4 3 2 0 2 1 0 0 6 1 3 6 1 0 3 1 3 1 1 4 0 3 4 3 1 1 1 4 1 1 2 3 2 1 0 2 3 1 4 0 0 0 0 0 0 0 0 0 0 0 0 0 0 0 0 0 0 0 0 0 0…
5 10 4 8 3 7 3 5 6 7 6 4 11 7 3 5 2 2 3 5 3 7 3 3 3 5 3 7 7 2 1 3 5 4 5 6 2 3 3 7 1 6 5 7 5 5 3 2 4 3 2 1 2 3 2 4 1 6 4 5 6 2 2 3 8 8 1 7 7 1 2 3 2 1 1 2 0 1 9 6 1 2 5 3 6 3 2 1 4 6 1 2 2 2 3 0 1 4 2 4 2 4 3 5 1 2 5 3 4 7 4 4 3 4 6 4 4 5 2 1 2 4 0 5 3 5 3 2 4 1 5 6 5 1 5 3 2 4 2 4 2 1 1 3 1 1 0 3 4 0 2 1 2 1 4 0 0 0 1 0 2 4 3 1 5 2 2 2 0 5 3 0 4 2 0 2 1 0 0 0 0 0 0 0 0 0 0 0 0 0 0 0 0 0 0 0 0 0 0…
6 7 7 11 1 1 8 5 11 7 7 8 3 4 1 8 4 5 3 6 2 4 3 4 5 2 3 4 6 6 7 2 6 4 3 4 4 1 4 4 7 7 1 6 1 4 4 8 2 5 0 3 2 11 4 0 5 6 6 3 2 5 0 3 4 5 5 6 3 6 4 2 1 5 4 10 3 6 1 8 6 3 9 4 5 1 2 10 2 3 4 2 6 2 5 3 4 3 8 5 2 9 2 3 10 2 3 6 1 3 3 4 8 5 6 1 3 9 4 6 0 1 4 3 2 1 3 2 6 4 2 2 1 5 4 4 0 0 4 4 3 6 4 7 7 1 1 1 0 2 0 6 2 3 0 2 1 2 2 2 0 3 5 1 1 5 1 1 0 1 0 5 3 1 2 2 0 0 0 0 0 0 0 0 0 1 0 0 0 0 0 0 0 0 1 0 0…
2 8 3 3 5 9 5 2 3 2 6 3 5 4 7 4 4 4 1 4 3 0 3 1 4 5 2 5 5 5 5 2 6 3 1 2 3 2 3 5 3 3 4 0 3 2 2 4 2 5 4 5 5 5 4 1 3 1 1 2 1 4 6 5 2 0 2 3 5 0 2 1 6 0 4 4 3 1 4 0 3 3 4 2 5 1 2 5 5 0 1 3 3 4 4 4 1 3 6 1 5 1 2 4 3 4 3 2 3 5 6 3 4 2 1 3 3 2 3 1 1 2 7 4 7 2 2 2 1 1 4 6 1 1 3 5 7 1 4 5 9 5 6 4 8 1 1 1 0 0 0 2 1 0 1 1 0 0 2 0 3 1 0 2 0 1 1 0 0 1 0 0 3 1 2 1 0 0 0 0 0 0 0 0 0 0 0 0 0 0 0 0 1 0 0 0 0 0 0 0…
1 2 0 1 6 6 1 0 3 0 4 3 3 2 3 5 0 2 0 2 5 4 4 6 4 2 2 3 1 0 2 1 2 5 5 2 1 0 1 3 2 1 1 1 1 0 3 2 2 1 2 3 3 5 1 4 1 0 2 0 0 1 3 1 1 3 1 2 3 0 4 1 1 3 0 2 3 3 0 2 2 4 3 0 1 2 4 1 0 1 3 1 2 4 2 1 5 2 5 0 0 3 4 2 1 2 5 4 4 4 2 3 2 2 3 1 2 3 5 4 4 1 3 1 2 3 2 2 0 3 1 3 4 3 0 3 2 2 1 3 2 6 0 2 1 0 0 0 0 1 0 0 1 1 0 0 0 0 0 0 0 1 1 0 0 0 0 0 0 0 0 0 1 0 1 0 0 0 0 0 0 0 0 0 0 0 0 0 0 0 0 0 0 0 0 0 0 1 0 0…
0 1 3 0 1 0 0 1 0 1 0 1 2 1 0 2 3 0 0 0 0 0 1 0 1 1 1 0 0 2 0 0 0 3 0 1 1 0 0 0 2 1 0 3 0 0 1 1 2 0 0 0 0 3 0 2 0 0 0 0 0 0 1 0 0 0 0 2 0 0 0 2 0 0 1 0 1 0 1 0 0 0 1 2 1 1 0 0 2 0 1 0 0 1 0 0 0 1 4 0 0 0 1 0 1 0 1 0 0 0 1 3 1 1 2 0 0 0 0 1 1 1 0 2 0 1 0 0 0 1 0 0 0 0 0 1 0 0 0 1 0 1 2 2 1 0 0 0 0 0 0 0 0 0 0 0 0 0 0 0 0 0 0 0 0 0 0 0 0 0 0 0 0 0 0 0 0 0 0 0 0 0 0 0 0 0 0 0 0 0 0 0 0 0 0 0 0 0 0 0…
0 0 1 0 0 0 0 0 1 0 0 0 0 0 0 0 1 0 0 0 0 0 0 1 0 0 0 1 0 0 0 0 0 0 0 0 0 0 0 0 1 0 0 0 0 1 0 0 0 1 1 0 0 0 0 0 2 1 0 0 0 0 0 0 0 0 0 0 1 0 0 0 0 0 0 0 0 1 0 0 1 0 0 0 0 0 0 0 0 1 0 1 0 0 0 0 0 0 0 0 0 0 1 0 0 1 0 0 0 0 0 0 0 0 0 0 0 0 0 0 0 0 0 0 0 0 0 1 0 0 0 0 0 0 0 0 2 0 0 0 0 0 1 0 1 0 0 0 0 0 0 0 0 0 0 0 0 0 0 0 1 0 0 0 0 0 0 0 0 0 0 0 0 0 0 0 0 0 0 0 0 1 0 0 0 0 0 0 1 0 0 0 0 0 0 0 0 0 0 0…
0 0 0 1 0 0 0 0 0 0 0 0 0 0 0 0 1 0 0 0 0 0 0 0 0 0 0 0 0 0 0 0 0 0 0 0 0 0 0 0 0 0 0 0 0 0 1 1 0 0 0 0 0 0 0 1 0 0 0 0 0 0 0 0 0 0 1 0 0 0 0 0 0 0 0 0 0 0 0 0 0 0 0 1 0 0 0 0 0 0 0 0 0 0 0 0 0 0 0 0 0 0 0 0 0 0 0 0 0 0 0 0 0 0 0 0 0 0 0 0 0 0 0 1 0 1 0 0 0 0 0 0 0 0 0 0 0 1 0 0 0 0 0 0 0 0 0 0 0 0 0 0 0 0 0 0 0 0 0 0 0 0 0 0 0 0 0 1 0 0 0 0 0 0 0 0 0 0 0 0 0 0 0 0 0 0 1 0 0 0 0 0 1 0 0 0 0 0 0 0…
0 0 0 0 0 0 0 0 0 0 0 0 0 0 0 0 0 0 0 0 0 0 0 0 0 0 0 0 0 0 0 0 1 0 0 0 0 0 0 0 0 0 0 0 0 0 0 1 0 0 0 1 0 0 0 0 0 0 0 0 0 0 1 0 0 0 0 0 0 0 0 0 0 0 0 0 0 0 0 0 0 0 0 0 0 0 0 0 0 0 0 0 0 0 1 0 0 0 0 0 0 0 0 0 0 0 0 0 0 0 1 2 0 0 0 0 0 1 0 0 1 0 0 0 0 0 0 1 0 0 0 0 0 0 0 0 0 1 0 0 0 0 0 0 0 0 0 0 0 0 0 0 0 0 0 0 0 0 0 0 0 0 0 0 0 0 1 0 0 0 0 0 0 0 0 0 0 1 0 0 0 0 0 0 0 1 0 0 0 0 0 0 0 0 0 0 0 0 0 0…
0 0 0 0 0 0 0 0 0 0 0 0 0 0 0 1 0 0 0 0 0 1 0 0 0 0 0 0 0 0 0 0 0 0 0 0 0 0 0 0 0 0 0 0 0 0 0 0 0 0 0 0 0 0 0 0 0 0 0 0 0 0 0 0 0 0 0 0 0 0 0 0 0 0 0 0 0 0 0 0 0 0 0 0 0 0 0 0 0 0 0 0 0 0 0 0 0 0 0 0 0 0 0 0 0 0 0 0 0 0 0 0 0 0 0 0 0 0 0 0 0 0 0 1 0 0 0 0 0 0 0 0 0 0 0 0 0 0 0 0 0 0 0 0 0 0 0 0 0 0 0 0 0 0 0 0 0 0 0 0 0 0 0 0 1 0 0 0 0 1 0 0 0 0 0 0 0 0 1 0 0 0 0 0 0 0 0 0 0 0 0 0 0 0 0 0 0 0 0 1…
0 0 0 0 0 0 0 1 0 0 0 0 0 0 0 0 0 0 0 0 0 0 0 1 0 0 0 0 0 0 0 0 0 0 0 0 0 0 0 0 0 0 0 0 0 0 1 0 0 0 0 1 0 0 0 0 0 0 0 0 0 0 1 0 0 0 0 0 0 0 0 0 0 0 0 0 0 0 0 0 0 0 0 0 0 0 0 0 0 0 0 0 0 0 0 0 1 1 0 0 0 0 0 0 0 0 0 1 1 0 0 0 0 0 0 1 0 0 0 0 1 0 0 0 0 0 0 0 0 0 0 0 0 0 0 0 0 0 0 0 0 0 0 0 0 0 0 0 0 0 0 0 0 0 0 0 0 0 0 0 0 0 0 0 0 0 0 0 0 0 0 0 0 0 0 0 0 0 0 0 0 0 0 0 0 0 0 0 0 0 0 0 0 0 0 0 0 0 0 0…
0 0 0 0 0 0 0 0 0 0 1 0 0 0 0 0 0 0 0 0 0 0 0 0 0 0 0 0 0 0 0 0 0 0 0 0 0 0 0 0 0 0 0 0 0 0 0 0 0 0 0 0 0 0 0 0 0 0 0 0 0 0 1 0 0 0 1 0 0 0 0 0 0 0 0 0 0 0 0 0 0 0 0 0 0 1 0 0 0 0 0 0 0 0 0 0 0 0 0 0 0 0 0 0 0 0 0 0 0 0 0 0 0 0 0 0 0 0 0 0 0 0 0 0 0 0 0 0 0 0 0 0 0 0 0 0 0 0 0 0 0 0 0 0 0 0 0 0 0 0 0 0 0 0 0 0 0 0 0 0 0 0 0 0 0 0 0 0 0 0 0 0 0 0 0 0 0 0 0 0 0 0 0 0 0 0 0 0 0 0 0 0 0 0 0 0 0 0 0 0…
0 0 0 0 0 0 0 0 0 0 0 0 0 0 0 0 0 0 0 0 0 0 0 0 0 0 0 0 0 0 0 0 0 0 0 0 0 0 0 0 0 0 0 0 0 0 1 0 0 0 0 0 0 0 0 0 0 0 0 0 0 0 0 0 0 0 0 0 0 0 0 0 0 1 0 0 0 0 0 0 1 0 1 0 0 0 0 0 1 0 0 0 0 0 0 0 0 0 0 0 0 0 0 0 0 0 0 0 0 0 0 0 0 0 0 0 0 0 0 0 0 0 0 0 0 0 0 0 0 0 0 0 0 0 0 0 0 0 0 0 0 0 0 0 0 0 0 0 0 0 0 0 0 0 0 0 0 0 0 0 0 0 0 0 0 0 0 0 0 0 0 0 0 0 0 0 0 0 0 0 0 0 0 0 0 0 0 1 0 0 0 0 0 0 0 1 0 0 0 0…
0 0 0 0 0 0 0 0 0 0 0 0 0 0 0 0 0 0 0 0 0 0 0 0 0 0 0 0 0 0 0 0 0 0 0 0 0 0 0 0 0 0 0 0 0 1 0 0 0 0 0 0 0 0 0 0 0 0 0 0 0 0 0 0 0 0 0 0 1 0 0 0 0 0 0 0 0 0 0 0 0 0 0 0 0 0 0 0 0 0 0 0 0 0 0 0 0 0 0 0 0 0 0 0 0 0 0 0 0 0 0 0 0 0 0 0 0 0 0 0 1 0 0 0 0 0 0 0 0 0 0 0 0 0 0 0 0 0 0 0 0 0 0 0 0 0 0 0 0 0 0 0 0 0 0 0 0 0 0 0 0 0 1 0 0 1 0 0 0 0 0 0 0 0 0 0 0 0 0 0 0 0 0 0 0 0 0 0 0 0 1 0 0 0 0 0 0 0 0 0…
0 0 0 0 0 0 0 0 0 0 0 0 0 0 0 0 0 0 0 0 0 0 0 0 0 0 0 0 0 0 0 0 0 0 0 0 0 0 0 0 1 0 0 0 0 0 0 0 0 0 0 0 0 0 0 0 0 0 0 0 0 0 0 0 0 0 0 0 0 0 0 0 0 0 0 0 0 0 0 0 0 0 0 0 0 0 0 0 0 0 0 0 0 0 0 0 0 0 0 0 0 0 0 0 0 0 0 0 1 0 0 0 0 0 0 0 0 0 0 0 0 0 0 0 0 0 0 0 0 0 0 0 0 0 0 0 0 0 0 0 0 0 0 0 0 0 0 0 0 0 0 0 0 0 0 1 0 0 0 0 0 0 0 0 0 0 0 0 0 0 0 0 0 0 0 0 0 0 0 0 0 0 0 0 0 0 0 0 0 0 0 0 0 0 0 0 0 0 0 0…
0 0 0 0 0 0 0 0 0 0 0 0 0 0 0 0 1 0 0 0 0 0 0 0 0 0 0 0 1 1 0 0 1 0 0 0 0 0 0 0 0 0 0 0 0 0 0 0 1 0 0 0 0 0 0 0 0 0 0 0 0 0 0 0 0 0 0 0 0 0 0 0 0 0 0 0 0 0 0 0 0 0 0 0 0 0 0 1 0 0 0 0 0 0 0 0 0 0 0 0 0 0 0 0 0 1 0 0 0 0 0 0 0 0 0 0 0 0 0 0 0 0 1 0 0 0 0 0 0 0 0 0 0 0 0 0 0 0 0 0 0 0 0 0 0 0 0 0 0 0 1 0 0 0 0 0 0 0 0 0 0 0 0 0 0 0 0 0 0 0 0 0 0 0 0 0 0 0 0 0 0 0 0 0 0 0 0 0 0 0 0 0 0 0 0 0 0 0 0 0…
0 0 0 0 0 0 0 0 0 0 0 0 0 0 0 0 0 0 0 0 0 0 0 0 0 0 0 0 0 0 0 0 0 0 0 0 0 1 0 0 0 0 0 0 0 0 0 0 0 0 0 0 0 0 0 1 0 0 0 0 0 1 0 0 0 0 0 0 0 0 0 0 0 0 0 0 0 0 0 0 0 0 0 0 0 0 0 0 0 0 0 0 0 0 0 0 0 0 0 0 0 0 0 0 0 0 0 0 0 0 0 0 0 0 1 0 1 0 0 1 0 0 0 0 0 0 0 0 0 0 0 0 0 0 0 0 0 0 0 0 0 0 0 0 0 0 0 0 0 1 0 0 0 0 0 0 0 0 0 2 0 0 0 0 0 0 0 0 0 1 0 0 0 0 0 0 0 0 0 0 0 0 1 0 0 0 0 0 0 0 0 0 0 0 0 0 0 0 0 0…
0 0 0 0 0 0 0 0 0 0 0 0 0 0 0 0 0 0 0 0 0 0 2 0 0 0 0 0 0 1 0 0 0 0 0 0 0 0 0 0 0 0 0 0 1 0 0 0 0 0 0 0 0 0 0 0 0 0 0 0 0 0 0 0 0 0 0 0 0 0 0 0 0 0 0 0 0 0 0 0 0 0 0 0 0 0 0 0 0 1 0 0 0 0 0 0 0 0 0 0 0 0 0 0 0 0 0 0 0 0 0 0 0 0 0 0 0 0 0 0 0 0 0 0 0 0 0 0 0 0 0 0 0 0 0 0 0 0 0 0 0 0 0 2 0 0 0 0 0 0 0 0 0 0 0 0 0 0 0 0 0 0 0 0 0 0 0 0 0 0 0 0 0 0 0 0 0 0 0 0 0 0 0 0 0 0 0 1 0 0 0 0 0 0 0 0 0 0 0 0…
0 0 0 0 0 0 0 0 0 0 0 0 0 0 0 0 0 0 0 0 0 0 0 0 0 0 0 0 0 0 0 0 0 1 0 0 0 0 0 0 0 0 0 0 0 0 0 0 0 0 0 0 0 0 0 0 0 0 0 0 0 0 0 0 0 0 0 0 0 0 0 0 0 0 0 0 0 0 0 0 0 0 0 0 0 0 0 0 0 0 0 0 0 0 0 0 0 0 0 0 0 0 0 0 0 0 0 0 0 0 0 0 0 0 0 0 0 0 0 0 0 0 0 0 0 0 0 0 1 0 0 0 0 0 0 0 0 0 0 0 0 0 0 0 0 0 0 0 0 0 0 0 0 1 0 0 0 0 0 0 0 0 0 0 0 0 0 0 0 0 0 0 0 0 0 0 0 0 0 0 0 0 0 0 0 1 0 0 0 0 0 0 0 0 0 0 0 0 0 0…
1 0 0 0 0 0 0 0 0 0 0 0 0 0 0 0 0 0 0 0 0 0 0 0 0 0 0 0 0 0 0 0 0 0 0 0 0 0 0 0 0 1 0 0 0 0 0 0 0 0 0 0 0 0 0 0 0 0 0 0 0 0 0 0 0 0 1 0 0 0 0 0 0 0 0 0 0 0 0 0 0 0 0 0 0 0 0 0 0 0 0 0 0 0 0 0 0 0 0 0 0 0 0 0 0 0 1 0 0 0 1 0 0 1 0 0 0 0 0 0 0 0 0 0 0 0 0 0 0 0 0 0 0 0 1 0 0 0 0 0 0 0 0 1 0 0 0 0 0 0 0 0 0 0 0 0 0 0 0 0 1 0 0 0 0 0 0 0 0 0 0 0 0 0 0 0 0 0 0 0 0 0 0 1 0 0 0 0 0 0 0 0 0 0 0 0 0 0 0 0…
0 0 0 0 0 0 0 0 0 0 0 0 0 0 0 0 0 0 0 0 0 0 0 1 0 0 0 0 0 0 0 0 0 0 0 0 0 0 0 0 0 0 0 0 0 0 0 0 0 0 0 0 0 0 0 0 0 0 0 0 0 0 0 0 0 0 0 0 0 0 0 0 0 1 0 0 0 0 1 0 0 0 0 0 0 0 0 1 0 0 0 0 0 0 0 0 0 0 0 0 0 0 0 0 0 0 0 0 1 1 0 0 0 0 0 0 0 0 0 0 0 0 0 0 0 0 0 0 0 0 0 1 0 0 0 0 0 0 0 0 0 0 0 0 0 0 0 0 0 0 0 0 0 0 0 0 0 0 0 0 0 0 0 0 0 0 0 0 0 0 0 0 0 0 0 0 0 0 0 0 0 0 0 0 0 0 0 0 0 0 0 0 0 0 0 0 0 0 0 0…
0 0 0 0 0 0 0 0 0 0 0 0 0 0 0 0 0 0 0 0 0 0 0 0 0 0 0 0 0 0 0 0 0 0 0 0 0 0 0 0 0 1 0 0 0 0 0 0 0 1 0 0 0 0 0 0 0 0 0 0 0 0 0 0 0 0 1 1 0 0 0 0 0 0 0 0 1 0 0 0 0 1 0 0 0 0 0 0 0 0 0 0 1 0 0 0 0 0 0 0 0 0 0 0 0 0 0 0 0 0 0 0 0 0 0 0 0 0 0 0 0 0 0 0 0 0 0 0 0 0 0 0 0 0 0 0 0 0 0 0 0 0 0 0 0 0 0 0 0 0 0 0 0 0 0 0 0 0 0 0 0 0 0 0 0 0 0 0 0 0 0 0 0 0 0 0 0 0 0 0 0 0 0 0 0 0 0 0 0 0 0 0 0 0 0 0 0 0 0 0…
0 0 0 0 0 0 0 0 0 0 0 0 0 0 0 0 0 0 0 0 0 0 0 0 0 1 0 0 0 0 0 0 0 0 0 0 0 0 0 0 0 0 0 0 0 0 0 0 0 0 0 0 0 0 0 0 0 0 0 0 0 0 0 0 0 0 0 0 0 0 0 0 0 0 0 0 0 0 0 0 0 0 0 0 0 0 0 0 0 0 0 0 0 0 0 0 0 0 0 0 0 0 0 0 0 0 0 0 0 0 0 0 0 0 0 0 0 0 0 0 0 0 0 1 0 0 0 0 0 0 0 0 0 0 0 0 0 0 0 0 1 0 1 0 0 0 1 0 0 0 0 1 0 0 0 0 0 0 0 0 0 0 0 0 0 0 0 0 0 0 0 0 0 0 0 0 0 0 0 0 0 0 0 0 0 0 1 0 0 0 0 0 0 0 0 0 0 0 1 0…
0 0 0 0 0 0 0 0 0 0 0 0 0 0 0 0 0 0 0 0 0 0 0 0 0 0 0 0 0 0 0 0 0 0 0 0 0 0 0 0 0 0 0 0 0 0 0 0 0 0 0 0 0 0 0 0 0 0 0 0 0 0 0 0 0 0 1 0 0 0 0 0 0 0 0 0 0 0 0 0 0 0 0 0 0 0 0 0 0 0 0 0 0 0 0 0 0 0 0 0 0 0 0 0 0 0 0 0 0 0 0 0 0 0 0 0 0 0 0 0 0 1 0 0 0 0 0 0 0 0 0 0 0 0 0 0 0 0 0 0 0 0 0 0 0 0 0 0 0 0 0 0 0 0 0 0 0 0 0 0 0 0 0 0 0 0 0 0 0 0 0 0 0 0 0 0 0 0 0 0 0 0 0 0 0 0 0 0 0 0 0 0 0 0 0 0 0 0 0 0…
0 0 0 0 0 0 0 0 1 0 0 1 0 0 0 0 0 0 0 0 0 0 0 0 0 0 0 0 0 0 0 0 0 0 0 0 0 0 0 0 0 1 0 0 0 0 0 0 0 0 0 0 0 0 0 0 0 0 0 0 0 0 0 0 0 0 0 0 0 0 0 0 0 0 0 0 0 0 0 0 0 0 0 0 0 0 0 0 0 0 0 0 0 0 0 0 0 0 0 0 0 0 0 0 0 0 0 0 0 0 0 0 0 0 0 0 0 0 0 0 0 0 0 0 0 0 0 0 0 0 0 0 0 0 0 0 0 0 0 0 0 0 1 1 0 0 0 0 0 0 0 0 0 0 0 0 0 0 0 0 0 0 0 0 0 0 0 0 0 0 0 0 0 0 0 0 0 0 0 0 0 1 0 0 0 0 0 0 0 0 0 0 0 0 0 0 0 0 0 0…
0 0 0 0 0 0 1 0 0 0 0 0 0 0 0 0 0 0 0 0 0 0 0 0 0 0 0 0 0 0 0 0 0 0 0 0 0 0 0 0 0 0 0 0 0 0 0 0 0 0 0 0 0 0 0 0 0 0 0 0 0 0 0 0 0 0 0 0 0 0 0 0 0 0 0 0 0 0 0 0 0 1 0 0 0 0 0 0 0 0 0 1 0 0 0 0 0 0 0 0 0 0 0 0 0 0 0 0 0 0 0 0 0 1 0 0 0 0 0 0 0 1 0 0 0 0 0 0 0 0 0 0 0 0 0 0 0 0 0 0 0 0 0 0 0 0 0 0 0 0 1 0 0 0 0 0 0 0 0 0 0 0 0 0 0 0 0 0 0 0 0 0 0 0 0 0 0 0 0 0 0 0 0 0 0 0 0 0 0 0 0 0 0 0 0 0 0 0 0 0…
0 0 0 0 0 0 0 0 0 0 0 0 0 0 0 0 0 0 0 0 0 0 0 0 0 0 0 0 0 0 0 0 0 0 0 0 0 0 0 0 0 0 0 0 0 0 0 0 0 0 0 0 0 0 0 0 0 0 0 0 0 0 0 0 0 0 0 0 0 0 0 1 0 0 0 0 0 0 0 0 0 0 0 0 0 0 0 0 1 0 0 0 0 0 0 0 0 0 0 0 0 0 0 0 0 0 0 0 0 0 0 0 0 0 0 1 0 0 0 0 0 0 0 0 0 0 0 0 0 0 0 0 0 0 0 0 0 0 0 0 0 0 0 0 0 0 0 0 0 1 0 0 1 0 0 0 0 0 0 0 0 0 0 0 0 0 0 0 0 0 0 0 0 0 0 0 0 0 0 0 0 0 0 0 0 0 0 1 0 0 0 0 0 0 0 0 0 0 0 0…
0 0 0 0 0 0 0 0 0 0 0 0 0 0 0 0 0 0 0 0 0 0 0 0 0 0 0 0 0 0 0 0 0 0 0 0 0 0 0 0 0 0 0 0 0 0 0 0 0 0 0 0 0 0 0 0 0 0 0 0 0 0 0 0 0 0 0 0 0 0 0 0 0 0 0 0 0 0 0 0 0 0 0 0 0 0 0 0 0 0 0 0 0 0 0 0 0 0 0 0 0 0 0 0 0 0 0 0 0 0 0 0 0 0 0 0 0 0 0 0 0 0 0 0 0 0 0 0 0 0 0 0 0 0 0 0 0 0 0 0 0 0 0 0 0 0 1 1 0 0 0 0 0 0 0 0 0 0 0 0 0 0 0 0 0 0 0 0 0 0 0 0 0 0 0 0 0 0 1 0 0 0 0 0 0 0 0 0 0 0 0 0 0 0 0 0 0 0 0 0…
0 0 0 0 0 0 0 0 0 0 0 0 0 0 0 0 0 0 0 0 0 0 0 0 0 0 0 0 0 0 0 0 0 0 0 0 0 0 0 0 0 0 0 0 0 0 0 0 0 0 0 0 0 0 0 0 0 0 0 0 0 0 0 0 0 0 0 0 0 0 0 0 0 0 0 0 0 0 0 0 0 0 0 0 0 0 0 0 0 0 0 0 0 0 0 0 0 0 0 0 0 0 0 0 0 0 0 0 0 0 0 0 0 0 0 0 0 0 0 0 0 0 0 0 0 0 0 0 0 0 0 0 0 0 1 0 0 0 0 0 0 0 0 0 0 0 0 0 0 0 0 0 0 0 0 0 0 0 0 0 0 0 0 0 0 0 0 0 0 0 0 0 0 0 0 2 0 0 1 0 0 0 0 0 0 0 0 0 0 0 0 0 0 0 0 0 0 0 0 0…
0 0 0 0 0 0 0 0 0 0 0 0 0 0 0 0 0 0 0 0 0 0 0 0 0 0 0 0 1 0 0 0 0 0 0 0 0 0 0 0 0 1 0 0 0 0 0 0 0 0 0 0 0 0 0 0 0 0 0 0 0 0 0 0 0 0 0 0 0 0 0 0 0 0 0 0 0 0 0 0 0 0 0 0 0 0 0 0 0 0 1 0 0 0 0 0 0 0 0 0 1 0 0 0 0 0 0 0 0 0 0 0 0 0 0 1 0 0 0 0 0 0 0 0 0 0 0 0 0 0 0 1 0 0 0 0 0 0 0 0 0 0 0 0 0 0 0 0 0 0 0 0 0 0 0 0 0 0 0 0 0 0 0 0 0 0 0 0 0 0 0 0 0 0 0 0 0 0 0 0 1 0 1 0 0 0 0 0 0 0 0 0 0 0 0 0 0 0 0 0…
0 0 0 0 0 0 0 0 0 0 0 0 0 0 0 0 0 0 0 0 0 0 0 0 0 0 0 0 0 0 0 0 0 1 0 0 0 0 0 0 0 0 1 0 0 0 0 0 0 0 0 0 0 0 1 0 0 0 0 0 0 0 0 0 0 0 0 0 0 0 0 0 0 0 0 0 0 0 0 0 0 0 0 0 0 0 0 0 0 0 0 0 0 0 0 0 0 0 0 0 0 0 0 0 0 1 0 1 0 0 0 0 0 0 0 0 0 0 0 0 0 0 0 0 0 0 0 1 0 0 0 0 0 1 0 0 0 0 0 0 0 0 0 1 0 0 0 0 1 0 0 0 0 0 0 0 0 0 0 0 0 0 0 0 0 0 0 0 0 0 0 0 0 0 0 0 0 0 0 0 0 0 0 0 0 0 0 0 0 0 0 0 0 0 0 0 0 0 0 0…
0 0 0 0 0 0 1 0 0 0 0 0 0 0 0 0 0 0 0 0 0 0 0 0 0 0 0 0 0 0 0 0 0 0 0 0 0 0 0 0 0 0 0 0 0 0 0 0 0 0 0 0 0 0 0 0 0 2 0 0 0 0 0 0 0 0 1 0 0 0 0 1 0 0 0 0 0 0 0 0 0 0 0 0 0 0 0 0 0 0 0 0 0 0 0 0 0 0 0 0 0 0 0 0 0 0 0 0 0 0 0 0 0 0 0 0 0 0 0 0 0 0 1 0 0 0 0 0 0 0 0 2 0 0 0 0 0 0 0 0 0 0 0 0 0 0 0 0 0 0 0 0 1 0 0 0 0 0 0 0 0 0 0 0 0 0 0 0 0 0 0 0 0 0 0 0 0 0 0 0 0 0 0 0 0 0 0 0 0 0 0 0 0 0 0 0 0 0 0 0…
0 0 0 0 0 0 0 0 1 0 0 0 0 0 0 0 0 0 0 0 0 0 0 0 0 0 0 0 0 0 0 0 0 0 0 0 0 0 0 0 0 0 0 0 0 0 0 1 0 0 1 0 0 0 0 0 0 1 0 0 0 0 1 0 0 0 0 0 0 0 0 0 0 0 0 0 0 0 0 0 0 0 0 0 0 0 0 0 0 0 0 0 0 0 0 0 0 0 0 0 0 0 0 0 0 0 0 0 0 0 0 0 0 0 0 0 0 0 0 0 0 0 0 0 0 0 0 0 0 0 0 0 0 0 0 0 0 0 0 0 0 0 0 0 0 0 0 0 0 0 0 0 0 0 0 0 0 0 0 0 0 0 0 0 0 0 0 0 0 0 0 0 0 0 0 0 0 0 0 0 0 0 0 1 0 0 0 0 0 0 0 0 0 0 0 0 0 0 0 0…
0 0 0 0 0 0 0 0 0 0 0 0 0 0 0 0 0 0 0 0 0 0 0 0 0 0 0 1 0 0 0 0 0 0 0 0 0 0 0 0 0 0 0 0 0 0 0 0 0 0 0 0 0 1 0 0 0 0 0 0 0 0 0 0 1 0 0 0 0 0 0 0 0 1 0 0 0 0 0 0 0 0 0 0 0 0 0 0 0 0 0 0 0 0 0 0 0 0 0 0 0 0 0 0 0 0 0 0 0 0 0 0 0 0 0 0 0 0 0 0 0 0 0 0 0 0 0 0 0 0 0 0 0 0 0 0 0 0 1 0 0 0 0 0 0 0 0 0 0 0 0 0 0 0 0 0 1 0 0 0 0 0 0 0 0 0 0 0 0 0 0 0 0 0 0 0 0 0 0 0 0 0 0 0 0 0 1 0 0 0 0 0 0 0 0 0 0 0 0 0…
0 0 0 0 0 0 0 0 0 0 0 0 0 0 0 0 0 0 0 0 0 0 0 0 0 0 0 0 0 0 0 0 0 0 0 0 0 0 0 0 0 0 0 0 0 0 0 0 0 0 0 0 0 0 0 0 0 0 0 0 0 0 0 0 0 0 0 0 0 0 0 0 0 0 0 0 0 0 1 0 0 0 0 0 0 0 0 0 0 0 0 0 0 0 0 0 0 0 0 0 0 0 0 0 0 0 0 0 0 0 0 0 0 0 0 0 0 0 0 0 0 0 0 0 0 0 0 0 0 0 0 0 0 0 0 0 0 0 0 0 0 0 0 0 0 0 0 0 0 0 0 0 0 0 0 0 0 0 0 0 0 0 0 0 0 0 0 0 1 0 0 0 0 0 0 0 0 0 0 0 0 0 0 0 0 0 0 0 0 0 0 0 0 0 0 0 0 0 0 0…
0 0 0 0 0 0 0 0 0 0 0 0 0 0 0 0 0 0 0 0 0 0 0 0 0 0 0 0 0 0 0 0 0 0 0 0 0 0 0 0 0 0 0 0 0 0 0 0 0 0 0 0 0 0 0 0 0 0 0 0 1 0 0 0 2 0 0 0 0 1 0 0 0 1 0 0 0 0 0 0 0 0 0 0 0 0 0 0 0 0 0 0 0 0 0 0 0 0 0 0 0 0 0 0 0 0 0 0 0 0 0 0 0 0 0 0 0 0 0 0 0 0 0 0 0 0 0 0 0 0 0 0 0 0 0 0 0 0 0 0 0 0 0 0 0 0 0 0 0 0 0 0 0 0 0 0 0 0 0 0 1 0 0 0 1 0 0 0 0 0 0 0 0 0 0 0 0 0 0 0 0 0 0 0 0 0 0 0 0 0 0 0 1 0 0 0 0 0 0 0…
0 0 0 0 0 0 0 0 0 0 0 0 0 0 1 0 0 0 0 0 0 0 0 0 0 0 0 0 0 0 0 0 0 1 0 0 0 0 0 0 0 0 0 0 0 0 0 0 0 0 0 0 0 0 0 0 0 0 0 0 0 0 0 0 0 1 0 0 0 0 0 0 0 0 0 0 0 0 0 0 0 0 0 0 0 0 1 0 0 0 0 0 0 0 0 0 0 0 1 0 0 0 1 0 1 0 0 0 0 0 0 0 0 0 0 0 0 0 0 0 0 0 0 0 0 0 0 0 0 0 0 0 0 0 0 0 0 0 0 0 0 0 0 0 0 0 0 0 0 0 0 0 0 0 0 0 0 0 0 0 0 0 0 0 0 0 0 0 0 0 0 0 0 0 1 0 0 0 1 0 0 0 1 0 0 0 0 0 0 0 0 0 0 1 0 0 0 0 0 0…
1 0 0 0 0 0 0 0 0 0 0 0 0 0 0 0 0 0 0 0 0 0 0 0 0 1 0 0 0 0 0 0 0 0 0 0 0 0 0 0 0 0 0 0 0 0 0 0 0 0 0 0 0 0 0 0 0 0 0 0 0 0 0 0 0 0 0 0 0 0 0 0 0 0 0 0 0 0 0 0 0 0 0 0 0 0 0 0 0 0 0 0 0 0 0 0 0 0 0 0 0 0 0 0 0 0 0 0 0 0 0 0 0 0 0 0 0 0 1 0 0 0 0 0 0 0 0 0 0 0 0 0 0 0 0 0 0 0 0 0 0 0 0 0 0 0 1 0 0 0 0 0 0 0 0 0 0 0 0 0 0 0 0 0 0 0 0 0 0 0 0 0 0 0 0 0 0 0 0 0 0 0 0 0 0 0 0 0 0 0 0 0 0 0 0 0 0 0 0 0…
1 0 0 0 0 0 0 0 0 0 0 0 0 0 0 0 0 0 0 0 0 0 0 0 0 0 0 0 0 0 0 0 0 0 0 0 0 0 0 0 0 0 0 0 0 0 0 0 0 1 0 0 0 0 0 0 0 0 0 0 0 0 0 0 0 0 0 0 0 0 0 1 0 1 0 0 0 0 0 0 0 0 0 0 0 0 0 0 0 0 0 0 0 0 0 0 0 0 0 0 0 0 0 0 0 0 0 0 1 0 0 0 0 0 0 0 0 0 0 0 0 0 0 0 0 0 0 0 0 0 1 0 0 0 0 0 0 0 0 0 0 0 0 0 0 0 0 0 0 0 0 0 2 0 0 0 0 0 0 0 0 0 0 0 0 0 0 0 0 0 0 0 0 0 0 0 1 0 0 0 0 0 0 0 0 0 0 0 0 0 0 0 0 0 0 0 0 0 0 0…
0 0 0 0 0 0 0 0 0 0 0 0 0 0 0 0 0 0 0 0 0 0 0 0 0 0 0 0 0 0 0 0 0 0 0 0 0 0 0 0 0 0 0 0 0 0 0 0 0 0 0 0 0 0 0 0 0 0 0 0 0 0 0 0 0 0 0 0 0 0 0 0 0 0 0 0 0 0 0 0 0 0 0 0 0 0 0 0 0 0 0 0 0 0 0 0 0 0 1 0 0 0 0 0 0 0 0 0 0 0 0 0 0 0 0 0 0 0 0 0 0 0 0 0 0 0 0 0 0 0 0 0 0 0 0 0 1 0 0 0 0 0 0 0 0 0 0 0 0 0 0 0 0 0 0 0 0 0 0 0 0 0 0 0 0 0 0 0 0 0 0 0 0 0 0 0 0 0 0 0 0 0 0 0 0 1 0 0 0 0 0 0 0 0 0 0 0 0 0 0…
0 0 0 0 0 0 0 0 0 0 0 0 0 0 0 0 0 0 0 0 0 0 0 0 0 0 0 0 0 0 0 0 0 0 0 0 0 0 0 0 0 0 0 0 0 0 0 0 0 0 0 0 0 0 0 0 0 0 0 0 1 0 0 0 1 1 0 0 0 1 0 0 0 0 0 0 0 1 0 0 0 0 0 0 0 0 0 0 0 0 0 0 0 0 0 0 0 0 0 0 0 0 0 0 0 0 0 0 0 0 0 0 0 0 0 0 0 0 0 0 0 0 0 0 0 0 0 0 0 0 0 0 0 1 0 0 0 0 0 0 0 0 0 0 0 1 0 0 0 0 0 1 0 0 0 0 0 0 0 0 0 0 0 0 0 0 0 0 0 0 0 0 0 0 0 0 0 1 0 0 0 0 0 0 0 0 0 0 0 0 0 0 0 0 0 0 0 0 0 0…
0 1 0 0 0 0 0 0 0 0 1 0 0 0 0 0 0 0 0 0 0 0 0 0 0 0 0 0 0 0 0 0 0 0 0 0 0 0 0 0 0 0 0 0 0 0 0 0 0 1 0 0 0 0 1 0 0 0 0 0 0 0 0 0 0 0 0 0 0 0 0 1 0 0 0 0 0 0 0 0 0 0 0 0 0 0 0 0 0 0 0 0 0 1 0 0 0 0 0 0 0 0 0 0 0 0 1 0 0 0 0 0 0 0 0 0 0 0 0 0 0 0 0 0 0 0 0 0 0 0 0 0 0 0 0 0 0 0 0 1 0 0 0 0 0 0 0 0 0 0 0 0 0 0 0 0 0 0 0 0 0 0 0 0 1 0 0 1 0 0 0 0 0 0 0 0 0 0 0 0 1 0 0 0 0 0 0 0 0 0 0 0 0 0 0 0 0 0 0 0…
0 0 0 0 0 0 0 0 0 0 0 0 0 0 0 0 0 0 0 0 0 0 0 0 0 0 0 0 0 0 0 0 0 0 0 0 0 0 0 0 1 0 0 0 0 0 0 0 0 0 0 0 0 0 0 0 0 0 0 0 0 0 0 0 0 0 0 0 0 0 0 0 0 0 1 0 0 0 0 0 0 0 0 0 0 0 0 0 0 0 0 0 0 0 0 0 0 0 0 0 0 0 0 0 0 0 0 0 0 0 0 0 0 0 0 0 0 0 0 0 0 0 0 0 0 0 0 0 0 0 0 0 0 0 0 0 0 1 0 0 0 0 0 0 0 0 0 0 0 0 0 0 1 0 0 0 0 0 0 0 0 0 0 0 0 0 0 0 0 0 0 0 0 0 0 0 0 0 0 0 0 0 0 0 0 0 0 0 0 0 0 0 0 0 0 0 0 0 0 0…
0 0 0 0 0 0 0 0 0 0 0 0 0 0 0 0 0 0 0 0 0 0 0 0 0 0 0 0 0 0 0 0 0 0 0 0 0 0 0 0 0 0 0 0 0 0 0 0 0 0 0 0 0 0 0 0 0 0 0 0 0 0 0 0 0 0 0 0 0 0 0 0 0 0 0 0 0 0 0 1 1 0 1 0 0 0 0 1 0 0 0 0 0 0 0 0 0 0 0 0 0 0 0 0 0 0 0 0 0 0 1 0 0 0 0 1 0 0 0 0 0 0 0 0 0 0 0 0 0 0 0 1 0 0 0 0 0 0 0 0 0 0 0 0 0 0 0 0 0 1 0 0 0 0 0 0 0 0 0 0 0 0 0 0 0 0 0 0 0 0 0 0 0 1 0 0 0 0 0 0 0 0 0 0 0 0 0 0 0 0 0 0 1 0 0 0 0 0 0 0…
0 0 0 0 0 0 0 0 0 0 0 0 0 0 0 0 0 0 0 0 0 0 0 0 0 0 0 0 0 0 0 0 0 0 0 0 0 0 0 1 0 0 0 0 0 0 0 0 0 0 0 0 0 0 0 0 0 0 1 0 0 0 0 0 0 0 0 0 0 0 0 0 0 0 0 0 0 0 0 0 0 0 0 0 1 0 0 0 0 0 0 0 0 0 0 0 0 0 0 0 0 0 0 1 1 0 0 0 0 0 0 0 0 0 0 0 0 0 0 0 0 0 0 0 0 0 0 0 0 0 0 0 0 0 0 0 0 0 0 0 0 0 0 0 0 0 0 0 0 0 0 0 0 0 0 0 0 0 0 0 0 0 0 0 0 0 0 0 0 0 0 0 0 1 0 0 0 0 0 0 0 0 0 0 0 0 1 0 0 0 0 0 0 0 0 0 0 0 0 0…
0 0 0 0 0 0 0 0 0 0 0 0 0 0 0 0 0 0 0 0 0 0 0 0 0 0 1 0 0 0 0 0 0 0 0 0 1 0 0 0 0 0 0 0 0 0 0 0 0 0 0 0 0 0 0 0 0 0 0 0 0 0 0 0 0 0 0 0 0 0 0 0 0 0 0 0 0 0 0 0 0 0 0 0 1 0 0 0 0 0 0 0 0 0 0 0 1 0 0 0 0 0 0 0 0 0 0 0 0 0 0 0 0 0 0 0 0 0 0 0 0 0 0 0 0 0 0 1 0 0 0 0 0 0 0 0 0 0 0 0 0 0 0 0 0 0 0 0 0 0 0 0 0 0 0 0 0 0 0 0 0 0 0 0 0 0 0 0 0 0 0 1 0 0 0 0 0 0 0 0 0 0 0 0 0 0 0 0 0 0 0 0 0 1 0 0 0 1 0 0…
0 0 0 0 0 0 0 0 0 0 0 0 0 0 0 0 0 0 0 0 0 0 0 0 0 0 0 0 0 0 0 0 0 0 0 0 0 0 0 0 0 0 0 0 0 0 0 0 0 0 0 0 0 0 0 0 0 0 0 0 0 0 0 0 0 0 0 0 0 0 0 0 1 0 0 0 0 0 0 0 0 0 0 0 0 0 0 0 0 0 0 0 0 0 0 0 0 0 0 1 0 0 0 1 0 0 0 0 0 0 0 0 0 0 0 0 0 0 0 0 0 0 0 0 0 0 0 0 0 0 0 0 0 1 0 0 0 0 0 0 0 1 0 0 0 0 0 0 0 0 0 0 0 0 0 0 0 0 0 0 0 0 0 0 0 0 0 0 1 0 0 0 0 0 0 0 0 0 0 0 0 0 0 0 0 0 0 0 0 0 0 0 0 0 0 0 0 0 0 0…
0 0 0 0 0 0 0 0 0 0 1 0 0 0 0 0 0 0 0 0 0 0 0 0 0 0 0 0 0 0 0 0 0 0 0 0 0 0 0 0 0 0 0 1 2 0 0 0 0 0 0 0 0 0 0 0 0 0 0 0 0 0 0 0 0 0 0 0 0 0 0 0 0 0 0 0 0 0 0 0 0 0 0 0 0 0 0 0 0 0 0 0 0 0 0 0 0 0 0 0 0 0 0 0 0 0 0 0 1 0 0 0 0 0 0 0 0 0 0 0 0 0 0 0 0 0 0 0 0 0 0 0 0 0 0 0 0 0 0 0 0 0 0 0 0 0 0 0 0 0 0 0 0 0 0 0 0 0 0 1 0 0 0 0 0 0 0 0 0 0 0 0 0 0 0 0 0 0 0 0 0 0 0 0 0 1 0 0 0 0 0 0 0 0 0 0 0 0 0 0…
0 0 0 0 0 0 1 0 0 0 1 0 0 0 0 0 0 0 0 0 0 0 0 0 0 0 0 0 0 0 0 0 0 0 0 0 0 0 0 0 0 0 0 0 0 0 0 0 0 0 0 0 0 0 0 0 0 0 0 0 0 0 0 0 0 0 0 0 0 0 0 0 0 0 0 0 0 0 0 0 0 0 0 0 0 0 0 0 0 0 0 0 0 0 0 0 0 0 0 0 0 0 0 0 0 0 0 0 0 0 0 0 0 0 0 0 1 0 0 0 1 0 0 0 1 0 0 0 0 0 0 0 0 0 0 0 0 0 0 0 0 0 0 0 0 0 0 0 0 0 0 0 1 0 1 0 0 0 0 0 0 0 0 0 0 0 0 0 0 0 0 0 0 0 0 0 0 0 0 0 0 0 0 0 0 0 0 0 0 0 0 0 0 0 0 0 0 0 0 0…
0 0 0 0 0 0 0 0 0 0 0 0 0 0 0 0 0 0 0 0 0 0 0 0 0 0 0 0 0 0 0 0 0 0 0 0 0 0 0 0 0 0 0 0 0 0 0 0 0 0 0 0 0 0 0 0 0 0 0 0 0 0 0 0 0 0 0 0 0 0 0 0 0 0 0 0 0 0 0 0 0 0 0 0 0 0 1 0 0 0 0 0 0 0 0 0 0 0 0 0 0 1 0 0 0 0 0 0 0 0 0 0 0 0 0 1 0 0 0 0 0 0 0 0 0 0 0 0 0 0 0 0 0 0 0 0 0 1 0 0 0 0 0 0 0 0 0 0 0 0 0 0 0 0 0 0 0 1 1 0 0 0 0 0 0 0 0 0 0 0 0 0 0 0 0 0 0 1 0 0 0 0 0 0 0 0 0 0 0 0 0 0 0 0 0 0 1 0 0 0…
0 0 0 0 0 0 0 1 0 0 0 0 0 0 0 0 0 0 0 0 0 0 0 0 0 0 0 0 0 0 0 0 0 0 0 0 0 0 0 0 0 0 0 0 0 0 0 0 0 0 0 0 0 0 0 0 0 0 0 1 0 0 0 0 0 0 0 2 0 0 0 0 0 0 0 0 0 0 0 0 0 0 0 0 0 0 0 0 0 0 0 0 0 0 0 0 0 0 0 0 0 0 0 0 0 0 0 0 0 0 0 0 0 0 0 0 0 0 0 0 0 0 0 0 0 0 0 0 0 0 0 0 0 0 0 0 0 0 0 0 0 0 0 0 0 0 3 0 0 0 0 0 0 0 0 0 0 0 0 1 0 0 0 0 0 0 0 0 0 0 0 0 0 0 0 0 0 0 0 0 0 0 0 0 0 0 0 0 0 0 0 0 0 0 0 0 0 0 0 0…
0 0 0 0 0 0 0 0 0 0 0 0 1 1 0 0 0 0 0 0 0 0 0 0 1 0 0 0 0 0 0 0 0 0 0 0 1 0 0 0 0 0 0 0 0 0 0 0 0 0 0 0 0 0 0 0 0 0 0 0 0 0 0 0 0 0 0 0 0 0 0 0 0 0 0 0 0 0 0 0 0 0 0 0 0 0 0 0 0 0 0 0 0 0 0 0 0 0 0 0 0 0 0 0 0 0 0 0 0 0 0 0 0 0 0 0 1 0 0 0 0 0 0 0 0 0 0 0 0 0 0 0 0 0 0 0 0 0 0 0 0 0 0 0 0 0 1 0 1 0 0 0 0 0 0 0 0 0 0 0 0 0 0 0 0 0 0 0 0 0 0 0 0 0 0 0 0 0 0 0 0 0 0 0 0 0 0 0 0 0 0 0 0 0 0 1 0 0 0 0…
0 0 0 0 0 0 0 0 0 0 0 0 0 0 0 0 0 0 0 0 0 0 0 0 0 0 0 0 0 0 1 0 0 0 1 0 0 0 1 0 0 1 0 0 0 0 0 0 0 0 0 0 0 0 1 0 0 0 0 0 0 0 0 0 0 0 0 0 0 0 1 0 0 0 0 0 0 0 0 0 0 0 0 0 0 0 0 0 0 0 0 0 0 0 0 0 0 0 0 0 0 0 0 0 0 0 0 0 0 0 0 0 0 0 0 0 0 0 0 0 0 0 0 0 0 0 0 0 0 0 0 0 0 0 0 0 0 0 0 0 0 1 0 0 0 0 0 0 0 0 0 0 0 0 0 0 0 0 0 0 0 0 0 0 0 0 0 0 0 0 0 0 0 0 0 0 0 1 0 0 1 0 1 0 0 0 0 0 0 0 0 0 0 0 0 0 0 0 0 0…
0 0 0 0 0 0 0 0 0 0 0 0 0 0 0 0 0 0 0 0 0 0 0 0 0 0 0 0 0 0 0 0 0 0 0 0 0 0 0 0 0 0 0 0 0 0 0 0 0 0 0 0 0 1 0 0 0 0 0 0 0 0 0 0 0 0 0 0 0 0 0 0 0 0 0 0 0 0 0 0 0 0 0 0 0 0 0 0 0 0 0 0 1 0 0 0 0 0 0 0 0 0 0 0 1 0 0 0 0 0 0 0 0 0 0 0 0 0 0 0 0 0 0 0 0 0 0 0 0 0 0 0 0 0 0 0 0 0 0 0 0 0 0 0 0 0 0 0 0 0 0 0 0 0 0 0 0 0 0 0 0 0 0 0 0 0 0 0 0 0 0 0 0 0 0 0 0 1 0 0 0 0 0 1 0 0 0 0 0 0 0 0 0 0 0 0 0 0 0 0…
0 0 0 0 0 0 0 0 0 0 0 0 0 0 1 0 0 0 0 0 0 0 0 0 0 0 0 0 0 0 0 0 0 0 0 0 0 0 0 0 0 0 0 0 0 0 0 0 0 0 0 0 0 0 0 0 0 0 0 0 0 0 0 0 0 1 1 0 0 0 0 0 0 0 0 0 0 0 0 0 0 0 0 0 0 0 0 0 0 0 0 0 0 0 0 0 0 0 0 0 0 0 0 0 0 0 0 0 0 0 0 0 0 0 0 0 0 0 0 0 0 0 0 0 0 0 0 0 1 0 0 0 0 0 1 0 0 0 0 0 0 0 0 0 0 0 0 0 0 0 0 0 0 0 0 0 0 0 0 0 0 0 0 0 0 1 0 0 0 0 0 0 0 0 0 0 0 1 0 0 0 0 0 0 0 0 0 0 1 0 0 0 0 0 0 0 0 0 0 0…
0 0 0 0 0 0 0 1 0 0 0 0 0 0 0 0 0 0 0 0 0 0 0 0 0 0 0 0 0 0 0 0 0 0 0 0 0 0 0 0 0 0 0 0 0 0 0 0 0 0 0 0 0 0 0 0 0 0 0 0 1 0 0 0 0 0 0 0 0 0 0 0 0 0 0 0 0 0 0 0 0 0 0 0 0 2 0 0 0 0 0 0 0 0 0 0 0 0 0 0 1 0 0 0 0 0 0 0 0 0 0 0 0 0 0 0 0 0 0 0 0 0 0 0 0 0 0 0 0 0 0 0 0 0 0 0 0 0 0 0 0 1 0 0 0 0 1 0 0 0 0 0 0 1 0 0 0 0 0 0 0 0 0 0 0 0 0 0 0 0 0 0 0 1 0 0 0 0 0 0 0 0 0 0 0 0 0 0 0 0 0 0 0 0 0 0 0 0 0 0…
0 0 0 0 0 0 0 0 0 0 0 0 0 0 0 0 0 0 0 0 0 0 0 0 0 0 0 0 0 0 0 0 0 0 0 0 0 0 0 0 0 0 0 0 1 0 0 0 0 0 0 0 0 0 0 0 0 0 0 0 0 0 0 0 0 0 0 0 0 0 0 1 0 0 0 0 0 0 0 0 0 0 0 0 0 0 0 0 0 0 0 0 0 0 0 0 0 0 0 0 0 0 0 0 0 0 0 0 0 0 0 0 0 0 0 0 0 0 0 0 0 0 0 0 0 0 0 0 0 0 0 0 0 0 0 1 0 0 0 0 0 0 0 0 0 0 1 0 0 0 0 0 0 0 0 0 0 0 0 0 0 0 0 0 0 0 0 0 0 0 0 0 0 0 0 0 1 0 0 0 0 0 0 0 0 0 0 0 0 0 0 1 0 0 0 0 0 0 0 0…
0 0 0 0 0 0 0 0 0 0 0 0 0 0 0 0 0 0 0 0 0 1 0 0 0 0 0 0 0 0 0 0 0 0 0 0 0 0 0 0 0 0 0 0 0 0 0 0 0 0 0 0 0 0 1 0 0 0 0 0 0 0 0 0 0 0 0 0 0 0 0 0 1 0 0 0 0 0 0 0 0 0 0 0 1 0 0 0 0 0 0 0 0 0 0 0 0 0 0 0 0 0 0 0 0 0 0 0 0 0 0 0 0 0 0 0 0 0 0 0 0 0 0 0 1 0 0 0 0 0 0 0 0 0 0 0 0 0 0 0 0 0 0 0 0 0 0 0 0 0 0 0 0 0 0 0 0 0 0 0 0 0 0 0 0 0 0 0 0 0 0 0 0 0 0 0 0 0 0 0 0 0 0 0 0 0 0 0 0 0 0 0 0 0 0 0 0 0 0 1…
0 0 0 0 1 0 0 0 0 0 0 0 0 0 0 0 0 0 0 0 0 0 0 0 0 0 0 0 0 0 0 0 0 0 0 0 1 0 0 0 0 0 0 0 0 0 0 0 0 0 0 0 1 0 0 0 0 0 0 0 0 0 0 0 0 0 1 0 0 0 0 0 0 0 0 0 0 0 0 0 0 0 0 0 0 0 0 0 0 0 0 0 0 0 0 0 0 0 0 0 0 0 0 0 0 0 0 0 0 0 0 0 0 0 0 0 0 0 0 0 0 0 0 0 0 0 0 0 0 0 0 0 0 0 0 0 0 0 0 0 0 0 0 0 1 0 0 0 0 1 1 0 0 0 0 0 0 0 0 0 0 0 0 0 0 0 0 1 0 0 0 0 0 0 0 0 0 0 0 0 0 0 0 0 0 0 0 0 0 0 0 0 0 0 0 0 0 0 0 0…
0 0 0 0 0 0 0 0 0 0 0 0 0 0 0 1 0 0 0 0 0 0 0 1 0 0 0 0 0 0 0 1 0 0 0 0 0 0 0 0 0 0 0 0 1 0 0 0 0 0 0 0 0 0 0 0 0 0 0 0 0 0 0 0 0 0 0 0 0 0 1 0 0 1 0 0 0 0 0 0 0 0 0 0 0 0 1 0 0 0 0 0 0 0 0 0 0 0 0 0 0 0 0 0 0 0 0 0 0 0 0 0 0 0 0 0 0 0 0 0 0 0 0 0 0 0 0 0 0 0 0 0 0 1 0 1 0 0 0 0 0 0 0 0 0 0 0 0 0 0 0 0 1 0 0 0 0 0 0 0 0 0 0 0 0 1 0 0 0 0 0 0 0 0 1 0 0 1 0 0 0 0 0 0 0 0 0 0 0 0 0 0 0 0 0 0 0 0 0 0…
0 0 0 0 0 0 0 0 0 0 0 0 0 0 0 0 0 0 0 0 0 0 0 0 0 0 0 0 0 0 0 0 0 0 0 0 0 0 0 0 0 0 0 0 0 0 0 0 0 0 0 1 0 0 0 0 0 0 0 0 0 0 0 0 0 0 0 0 0 0 0 0 0 0 1 0 0 0 0 0 0 0 0 0 0 0 0 0 0 0 0 0 0 0 1 0 0 0 0 0 0 0 0 0 0 0 0 0 0 0 0 0 0 0 0 0 0 0 0 0 0 0 0 0 0 0 0 0 0 0 0 0 0 0 0 0 0 1 0 0 0 0 0 0 0 0 0 1 0 0 0 0 0 0 0 0 0 0 0 0 1 0 0 0 0 0 0 0 0 0 0 0 0 0 0 0 0 0 0 0 0 0 0 0 0 0 0 0 0 0 0 0 0 0 0 0 0 0 0 0…
0 0 0 1 0 0 0 1 0 0 0 0 0 0 0 0 0 0 0 0 0 0 0 0 0 0 0 0 1 0 0 0 0 0 0 0 0 0 0 0 0 0 0 0 0 0 0 0 0 2 0 0 0 0 0 0 0 0 0 0 0 0 0 0 0 0 0 0 0 0 0 0 0 0 0 0 0 0 0 1 0 0 0 0 0 0 0 0 0 0 0 0 0 0 0 0 0 0 0 0 0 0 0 0 0 0 0 0 0 0 0 0 0 0 0 1 0 0 0 0 0 0 0 0 0 1 0 0 0 0 0 0 0 0 0 0 0 0 0 0 0 0 0 0 0 0 0 1 0 0 0 0 0 0 0 0 0 0 0 0 0 0 0 0 1 0 0 0 0 0 0 0 0 0 0 0 0 0 0 0 0 0 0 0 0 0 0 0 0 0 0 0 0 0 0 0 0 0 0 0…
1 0 0 0 0 0 0 0 1 0 0 0 0 0 0 0 0 0 0 0 1 0 0 0 0 0 0 0 0 0 0 0 0 0 0 0 0 0 0 0 0 0 0 1 0 0 0 0 0 0 0 0 0 0 0 0 0 0 0 0 0 0 0 0 0 0 0 0 0 0 0 0 1 0 0 0 0 1 0 0 0 0 0 0 0 0 0 0 0 0 0 0 0 0 0 0 0 0 0 0 0 0 0 0 0 0 0 0 0 0 0 0 0 0 0 0 0 0 0 0 0 0 0 0 0 0 0 0 0 0 0 0 0 0 0 0 0 0 0 0 1 0 0 0 0 0 0 0 0 0 0 0 0 0 0 0 0 0 0 0 0 0 0 0 0 0 0 0 0 1 0 0 0 0 0 0 0 0 0 0 0 0 0 0 0 1 0 0 0 0 0 0 0 0 0 1 0 0 0 0…
0 0 0 0 0 0 0 0 0 0 0 0 0 1 0 0 0 0 0 0 0 0 0 0 0 0 0 0 0 0 0 0 0 0 0 0 0 0 0 0 0 0 0 0 0 0 0 0 0 1 1 0 0 0 1 0 0 0 0 0 0 0 0 0 0 0 0 0 0 0 0 0 0 0 0 0 0 0 0 0 0 0 0 0 0 0 0 0 0 0 0 0 0 0 0 0 0 0 0 0 0 0 0 0 0 0 0 1 0 0 0 0 1 0 0 0 1 0 0 0 1 0 0 0 0 0 0 0 0 0 0 0 0 0 0 0 0 0 0 0 0 0 0 0 0 0 0 0 0 0 0 0 0 0 0 0 0 1 0 0 0 0 0 0 0 0 0 0 0 0 0 2 0 0 0 0 0 0 0 0 0 1 0 0 0 0 0 0 0 0 0 1 0 0 0 0 0 0 0 0…
0 0 0 0 0 0 0 0 0 0 0 0 1 0 0 0 0 0 0 0 0 0 0 0 0 0 0 0 0 0 0 0 0 0 0 0 0 0 0 0 0 0 0 0 0 0 0 0 0 1 1 0 0 0 1 0 1 0 0 0 0 0 0 0 0 0 0 0 0 0 0 0 0 0 0 0 0 0 0 0 0 0 0 0 0 0 0 0 0 0 0 0 0 0 0 0 0 0 0 0 0 0 0 0 0 0 0 0 0 1 0 0 0 0 0 0 0 0 0 0 0 0 0 0 0 0 0 0 0 0 0 0 0 0 0 0 0 0 0 0 0 0 0 0 0 0 0 0 0 0 0 0 0 0 0 0 0 0 0 0 0 0 0 0 0 0 0 0 0 0 0 0 0 0 0 0 0 0 0 0 0 0 0 0 0 0 1 0 0 0 0 0 0 0 0 0 0 0 0 0…
1 0 0 0 0 0 0 0 0 0 0 0 1 0 0 0 0 0 0 0 0 0 0 0 0 0 0 0 0 0 0 0 0 0 0 0 0 0 0 0 0 0 0 0 0 0 0 0 0 2 0 0 0 0 0 0 0 1 1 0 0 0 0 0 0 0 0 1 0 0 0 0 0 0 0 0 0 0 0 0 0 0 0 0 0 0 1 0 0 0 0 0 0 0 0 1 0 0 0 0 0 0 0 0 0 0 0 0 0 0 0 0 0 0 0 0 0 0 0 0 0 0 0 1 0 0 0 1 0 0 0 0 0 0 0 0 1 0 0 0 0 0 0 0 1 0 0 0 0 0 0 0 0 0 0 0 0 0 0 0 0 0 0 0 0 0 0 0 0 0 0 0 0 0 0 0 0 0 1 0 0 0 0 0 0 0 0 0 0 0 0 0 0 0 0 0 0 0 0 0…
0 0 0 0 0 0 0 0 0 0 0 0 0 0 0 0 0 0 0 0 0 0 0 0 0 0 0 0 0 0 0 0 0 0 0 0 0 0 0 0 0 0 0 0 0 0 0 0 0 0 0 0 0 0 1 0 0 0 0 0 0 0 0 0 0 0 0 0 0 0 0 0 0 0 1 0 0 0 0 0 0 0 0 0 0 0 0 0 0 0 0 0 0 0 0 0 0 0 0 0 0 0 1 0 0 0 0 0 0 0 0 0 0 1 0 0 0 0 0 0 0 0 0 0 0 0 0 0 0 0 0 0 0 0 0 0 0 0 0 0 0 0 0 0 0 0 0 0 0 0 0 0 1 0 0 0 0 0 0 0 0 0 1 0 0 0 0 0 0 0 0 1 0 0 0 0 0 0 0 0 0 0 0 0 0 0 0 0 0 0 0 1 0 0 1 0 0 0 0 0…
0 1 0 0 1 0 0 1 0 0 0 1 0 0 1 0 0 0 0 0 0 0 0 0 0 0 0 0 0 0 0 0 0 0 0 0 0 0 0 0 0 0 0 0 0 0 0 0 0 0 0 0 1 0 0 0 0 0 0 0 0 0 0 0 0 0 0 1 0 0 0 0 0 0 0 0 0 0 0 0 0 0 0 0 0 0 0 0 0 0 0 0 0 0 0 0 0 0 0 0 0 0 0 0 0 0 0 1 0 0 0 0 0 0 0 0 0 0 0 0 1 0 0 0 0 0 0 0 0 0 0 0 0 0 0 0 0 0 0 0 0 0 0 0 0 0 0 0 0 0 0 0 1 0 0 0 0 0 0 0 0 0 0 0 0 0 0 1 0 0 0 0 0 0 0 0 0 0 1 0 0 0 1 0 0 0 0 0 0 0 0 0 0 1 0 0 0 0 0 0…
0 0 0 0 0 0 0 0 1 1 1 0 0 0 1 0 0 0 0 0 0 0 0 0 1 0 0 0 0 0 0 0 1 0 0 0 0 0 0 0 1 0 0 0 0 0 0 0 0 1 1 0 1 0 0 0 1 0 0 0 0 0 0 0 0 0 0 0 0 1 0 0 0 0 0 1 0 0 1 0 0 0 0 0 0 0 0 1 0 0 0 0 0 0 0 0 0 1 0 0 0 0 0 0 0 0 0 0 0 0 1 0 0 0 0 0 1 0 0 0 0 0 0 0 0 0 0 0 0 0 0 0 0 1 0 0 0 1 0 0 0 0 1 0 1 0 0 0 0 1 0 0 0 0 1 0 0 0 0 0 0 0 0 0 1 0 0 0 0 0 0 0 0 0 1 0 1 0 0 1 0 0 0 0 1 0 0 0 0 0 1 0 0 0 1 0 0 0 0 0…
1 0 2 0 0 0 0 0 0 1 1 2 0 1 1 2 1 0 2 2 1 0 0 2 0 0 0 0 1 1 1 0 0 1 1 0 0 1 0 2 1 0 0 0 0 0 0 0 1 0 1 0 1 0 0 2 0 0 1 0 0 0 0 0 1 0 0 1 0 0 0 0 0 0 0 1 0 0 1 1 1 0 0 0 0 0 0 0 0 1 0 0 1 0 0 1 0 0 0 0 1 0 0 1 0 1 1 0 1 0 0 0 0 0 1 1 1 0 2 0 0 0 1 0 0 0 0 0 0 0 0 0 0 1 1 0 0 2 0 0 0 1 1 0 0 0 1 0 0 2 0 0 1 0 1 0 1 0 0 0 1 0 0 0 0 0 0 0 1 0 0 1 0 0 0 1 1 0 0 0 1 0 1 0 0 0 0 1 0 0 0 0 1 0 0 2 0 0 0 0…
4 1 0 1 2 2 3 0 2 0 1 2 2 3 3 2 0 1 1 3 2 0 2 2 0 1 3 0 3 2 5 6 1 0 2 1 0 0 0 0 0 0 0 0 0 0 1 0 0 0 0 0 1 0 0 1 0 1 0 0 0 0 0 0 0 0 0 4 0 0 0 0 2 0 0 1 1 0 0 0 3 2 1 1 2 0 0 0 0 3 0 0 1 2 0 1 2 0 0 0 0 1 0 0 0 1 2 0 0 0 0 1 0 1 0 2 1 0 1 1 1 1 2 1 0 0 1 2 1 0 0 1 1 0 0 0 0 1 0 0 0 0 0 0 0 0 2 0 0 0 0 0 1 2 0 1 1 0 0 1 0 0 1 1 2 0 2 2 0 2 0 1 0 0 1 0 2 0 3 1 0 2 0 0 0 2 0 0 1 1 0 0 1 0 0 0 0 1 0 0…
0 1 2 1 1 6 2 0 2 1 1 5 2 0 2 1 0 3 2 7 2 1 4 5 0 1 3 1 6 3 1 2 0 0 0 0 0 0 0 1 1 0 0 0 1 0 0 0 0 0 0 0 2 0 0 2 0 0 0 1 1 0 1 0 0 0 1 0 1 0 2 0 0 1 0 0 1 0 0 0 0 0 1 1 2 2 2 1 0 1 1 1 0 0 0 1 1 1 0 0 0 0 1 1 0 0 1 1 2 0 0 0 0 0 0 0 0 0 0 0 0 1 0 2 0 1 0 0 1 0 0 0 1 0 0 1 0 0 0 2 0 0 0 0 0 0 0 0 0 5 0 0 0 0 0 1 0 1 1 0 4 0 3 0 0 0 0 0 2 0 0 2 4 1 2 0 2 1 1 2 1 0 1 0 0 1 0 0 0 0 0 0 0 0 2 1 0 0 0 0…
3 3 2 1 3 0 7 1 2 0 3 2 1 2 3 4 1 5 2 2 0 1 1 3 0 0 3 1 0 2 1 2 2 0 0 0 0 0 0 0 0 1 0 2 1 1 0 0 0 0 2 1 0 0 0 2 1 0 0 0 0 0 0 2 0 0 0 0 0 0 0 1 0 1 2 1 0 0 0 0 0 0 0 1 0 0 2 0 2 1 0 1 0 0 0 0 0 1 1 0 0 0 0 0 1 0 0 1 3 0 0 1 3 1 1 1 0 1 0 0 0 0 0 0 0 0 0 1 0 0 0 0 6 0 2 1 0 1 0 1 1 0 0 2 1 2 0 0 1 0 0 2 0 0 2 1 2 1 0 1 0 1 0 2 0 0 0 2 0 0 0 0 2 0 0 1 0 0 1 2 0 0 1 0 0 1 0 1 0 0 0 0 1 1 0 0 0 1 0 0…
1 2 0 0 0 2 1 0 0 0 3 0 0 0 0 0 0 0 2 0 1 2 3 3 1 0 1 1 0 1 2 5 0 0 0 0 0 0 0 2 0 0 0 0 0 0 0 1 1 0 0 0 0 0 0 0 0 0 0 0 0 0 0 0 0 0 1 0 0 0 0 0 0 1 1 0 1 0 1 0 0 4 1 0 3 0 0 0 1 0 0 0 0 1 0 0 0 1 0 1 1 0 1 0 0 0 1 3 0 0 0 0 1 0 0 0 0 0 0 0 1 0 0 1 1 0 1 3 0 1 0 2 0 0 0 0 0 0 0 2 2 0 0 0 0 0 2 0 0 1 1 0 0 0 0 0 0 0 0 0 0 0 0 1 1 0 0 3 2 0 0 1 0 0 1 0 0 0 1 0 0 2 0 3 0 1 0 0 0 0 0 0 0 0 2 0 0 1 0 0…
0 1 1 0 0 0 1 0 0 0 0 0 2 0 0 0 0 1 0 0 0 2 0 1 0 0 0 0 0 1 0 0 0 0 0 0 0 0 0 0 0 0 0 0 1 0 2 0 0 0 0 0 0 1 0 0 0 0 0 0 0 0 0 0 0 0 0 0 0 0 0 0 1 0 0 0 0 0 0 0 0 0 0 0 0 0 0 0 0 0 1 1 1 0 1 0 0 0 1 0 0 0 0 2 0 0 0 1 0 0 0 0 0 0 0 0 0 0 0 0 1 0 0 0 0 1 0 0 0 0 0 0 0 0 0 0 0 0 0 0 0 0 0 0 0 0 1 0 0 0 0 0 0 2 0 0 0 0 0 0 0 0 0 0 0 0 0 0 0 0 0 0 0 0 0 0 1 0 0 0 0 0 1 0 0 0 0 0 0 0 1 1 0 0 0 0 0 1 0 0…
0 0 1 0 0 0 0 0 0 0 0 0 0 0 0 1 0 0 0 0 0 0 0 0 1 0 0 1 1 0 0 0 0 0 1 0 0 0 0 0 0 0 0 0 0 0 0 0 0 0 0 0 0 0 1 0 0 0 0 0 0 0 0 0 0 0 0 0 0 0 0 0 0 0 0 0 0 0 0 0 0 1 0 0 0 0 0 0 0 0 0 0 0 0 0 0 0 0 0 0 0 0 0 1 0 0 0 0 0 0 0 0 0 0 0 0 0 0 0 0 0 0 0 0 1 0 0 0 0 0 0 0 0 0 0 0 0 0 0 0 0 0 0 0 0 1 0 0 0 0 0 0 0 0 0 0 0 0 0 0 0 0 0 0 0 0 0 0 1 0 0 0 0 0 0 0 0 0 1 0 0 0 0 0 0 0 0 0 0 0 0 0 0 0 0 0 0 0 0 0…
0 0 0 0 0 0 0 0 0 0 0 0 0 0 1 0 0 0 0 0 0 0 0 0 0 0 0 0 0 0 0 0 0 0 0 1 0 0 0 0 0 0 0 0 0 0 0 0 0 0 0 0 0 1 0 0 0 0 0 0 0 0 0 1 0 0 0 0 0 0 0 1 0 0 0 0 0 0 0 0 0 0 0 1 0 0 0 0 0 0 0 0 0 0 0 0 0 0 0 0 0 0 0 0 0 0 0 0 0 0 0 0 0 0 0 0 0 0 0 0 0 0 0 0 0 0 0 0 0 1 0 0 0 0 0 1 0 0 0 2 0 0 0 0 0 0 0 0 0 0 0 0 0 0 0 0 0 0 0 0 0 0 0 0 0 0 1 0 0 0 0 0 0 0 0 0 0 0 0 3 0 0 0 0 0 0 0 0 0 0 0 0 0 0 0 0 0 0 0 0…
0 1 0 0 0 0 0 0 0 0 0 0 0 0 1 0 0 0 0 0 0 0 0 0 0 0 0 0 0 0 0 0 0 0 0 0 0 0 0 0 0 0 0 0 0 0 0 0 0 0 0 0 0 0 0 0 0 0 0 0 0 0 0 0 0 0 0 0 0 0 0 0 0 0 0 0 0 0 0 0 0 0 0 0 0 0 0 0 0 0 1 0 0 0 0 0 0 0 0 0 0 0 0 0 0 0 0 0 0 0 0 0 0 0 0 0 0 0 0 0 0 0 0 0 0 0 0 0 0 0 0 0 0 0 0 0 0 0 0 0 0 1 0 0 1 0 0 0 0 0 0 0 1 0 0 0 0 0 0 0 0 0 0 0 0 0 0 0 0 0 0 0 0 0 0 0 0 0 0 0 0 0 0 0 0 0 0 0 0 0 0 0 0 0 0 0 0 0 0 0…
0 0 0 0 0 0 0 0 0 0 0 0 0 0 0 0 0 0 0 0 0 0 0 0 0 1 0 0 0 0 1 0 0 0 0 0 0 0 0 0 0 0 1 0 0 0 0 0 0 0 0 0 1 0 0 0 0 0 0 0 0 0 0 0 0 0 0 0 0 0 0 0 0 0 0 0 1 0 0 0 0 0 0 0 0 0 0 0 0 0 0 0 0 0 0 0 0 0 0 0 0 0 0 0 0 0 0 0 1 2 0 0 0 1 0 0 0 0 0 0 0 0 0 0 0 0 0 0 0 0 0 0 0 0 0 0 0 0 0 0 0 0 0 0 0 1 0 0 0 0 0 0 0 0 0 0 0 0 0 0 0 1 0 1 0 0 1 1 0 0 0 0 0 0 0 0 0 0 0 0 0 0 0 0 0 0 0 0 0 0 0 0 0 0 0 0 0 0 0 0…
0 0 0 0 0 0 0 0 0 0 0 0 0 0 0 0 0 0 0 0 0 1 0 0 0 0 0 0 0 0 0 0 0 0 0 0 0 0 0 0 0 0 1 0 1 0 0 0 0 0 0 0 0 0 0 0 0 0 0 0 2 0 0 0 0 0 0 1 0 0 0 0 0 0 0 0 0 0 0 0 0 0 0 0 0 0 0 0 0 0 1 0 0 0 0 0 0 0 0 0 1 0 0 0 0 0 0 0 0 0 0 0 0 0 0 0 0 1 0 0 0 0 0 0 0 0 0 0 2 0 0 0 0 0 0 0 0 0 0 0 0 1 0 0 0 0 0 0 0 0 0 0 0 0 0 0 0 0 0 0 0 0 0 0 0 0 0 0 0 0 0 0 0 0 0 0 0 0 0 0 0 0 0 0 0 0 0 0 0 0 0 0 0 0 0 0 0 0 0 0…
0 0 0 0 0 0 0 0 0 0 0 0 0 0 0 0 0 0 0 0 0 0 0 0 0 0 0 0 0 0 0 0 0 0 0 0 0 0 0 0 0 1 0 0 0 0 0 0 0 0 0 0 0 0 0 0 0 0 0 0 0 0 1 0 0 0 0 0 0 0 0 0 0 0 0 0 0 0 0 0 0 0 0 0 0 0 0 0 0 0 0 1 0 0 0 0 0 0 0 0 0 0 0 0 0 0 0 0 0 0 0 0 0 0 0 0 0 0 0 0 0 0 0 0 0 0 0 0 2 0 0 0 0 0 0 0 0 0 0 0 0 0 0 0 0 0 0 0 0 0 0 0 0 0 0 0 0 0 0 0 0 0 0 0 0 0 0 0 0 0 0 0 0 0 0 0 0 0 0 0 0 0 0 0 0 0 0 0 1 0 0 0 0 0 0 0 0 0 0 0…
0 0 0 0 0 0 2 0 0 0 0 0 0 0 0 0 0 0 0 0 0 0 0 0 0 0 0 0 1 0 0 0 0 0 0 0 0 0 0 0 0 0 0 0 0 0 0 0 0 0 0 0 0 0 0 0 0 0 0 0 0 0 0 0 0 0 0 0 0 0 0 0 0 0 0 0 0 0 0 0 0 0 0 0 0 0 0 0 0 0 0 0 0 0 0 0 0 0 0 0 0 0 0 0 0 0 0 0 0 0 0 0 0 0 0 0 0 0 0 0 0 0 0 0 0 0 0 0 0 0 0 0 0 0 0 0 0 0 0 0 0 0 0 0 0 0 0 0 0 0 0 0 0 0 0 0 0 0 0 0 0 0 1 0 0 0 0 0 0 0 0 0 0 0 0 0 0 0 0 0 0 0 0 0 0 0 1 0 0 0 0 0 0 0 0 0 0 0 0 0…
0 0 1 0 0 0 0 1 0 0 0 0 0 0 0 0 0 1 0 0 0 0 0 0 0 0 0 0 0 0 0 0 1 0 0 0 0 0 1 0 0 0 0 0 2 0 0 0 0 0 0 0 1 0 0 0 0 0 0 0 0 0 0 0 0 0 0 0 0 0 0 0 0 0 0 0 0 1 0 0 0 0 0 0 0 0 0 0 0 0 0 0 0 0 0 0 0 0 0 0 0 0 0 0 0 0 0 0 0 0 0 0 0 0 0 0 0 0 0 0 0 0 0 0 0 0 0 0 0 0 0 0 0 0 0 1 1 0 0 0 0 0 0 1 0 0 0 0 0 0 1 1 0 0 0 0 0 0 0 0 0 0 0 0 0 0 0 0 1 0 1 1 0 0 0 0 0 0 0 0 0 0 1 1 0 0 0 0 1 0 0 0 0 0 0 0 0 0 0 0…
0 0 0 0 0 0 0 0 0 0 0 1 0 0 1 0 0 0 0 0 0 0 0 0 0 0 0 0 0 0 0 0 0 0 0 0 0 0 0 0 0 0 1 1 0 0 0 0 0 0 0 0 0 0 0 1 0 0 0 0 0 0 0 0 0 0 0 0 0 0 0 0 0 0 0 0 0 0 0 0 0 0 0 1 0 0 0 0 0 0 0 0 0 0 0 0 0 0 0 0 0 0 0 0 0 1 0 0 0 0 1 0 0 0 0 0 0 0 0 0 0 0 0 0 1 0 0 0 0 1 0 0 0 0 0 0 0 0 0 0 0 0 0 0 0 0 0 0 0 0 0 0 0 0 0 0 0 1 1 0 0 0 0 0 0 0 0 0 1 0 1 0 0 0 0 0 0 0 0 0 0 0 1 0 0 0 0 0 0 0 0 0 0 0 1 0 0 0 0 0…
0 0 0 0 0 0 0 0 0 1 0 0 0 0 0 0 0 0 0 0 0 0 0 0 0 1 0 0 0 0 0 0 0 1 0 0 0 0 0 0 0 0 0 0 0 0 1 0 0 0 0 0 0 0 0 0 0 0 0 0 0 0 0 0 0 0 0 0 0 0 0 0 0 0 0 0 0 0 0 0 0 0 0 0 0 0 0 0 0 0 0 0 0 0 0 0 0 0 0 0 0 0 0 0 0 0 0 0 0 0 0 0 0 0 0 0 0 0 0 0 0 0 0 0 0 0 0 0 0 0 0 0 0 0 0 0 0 1 1 0 0 0 0 0 0 0 0 0 0 0 0 1 0 0 0 0 0 0 0 0 0 0 0 0 0 1 0 0 0 0 0 0 0 0 0 0 0 0 0 0 0 0 0 0 0 0 0 0 0 0 0 0 1 0 0 0 0 0 0 0…
0 0 0 0 0 0 0 1 0 0 0 0 0 0 0 0 0 0 0 0 0 0 0 0 0 0 0 0 0 0 0 0 0 0 0 0 0 0 1 0 0 0 0 0 0 0 0 0 0 0 0 0 0 0 0 0 0 0 0 0 0 0 0 0 0 0 0 0 0 0 0 0 0 0 0 0 0 0 0 0 0 0 0 0 0 0 0 0 0 0 0 0 0 0 0 0 0 0 0 0 0 0 0 0 0 0 0 0 0 0 0 0 0 0 1 0 0 0 0 0 0 0 0 0 0 0 0 0 0 0 0 0 0 0 0 0 0 0 0 0 0 1 0 1 0 0 0 0 0 0 0 0 0 0 0 0 0 0 0 0 0 0 0 0 0 0 0 0 0 0 0 1 0 0 0 0 0 0 0 1 0 0 0 0 0 0 0 0 0 0 0 0 0 0 0 0 0 0 0 0…
0 0 0 0 0 0 0 0 0 0 0 0 0 0 0 0 0 0 1 0 0 0 0 0 0 0 0 0 0 0 0 0 0 0 0 0 0 0 0 0 0 0 0 0 0 0 1 0 0 0 0 0 0 0 0 0 0 0 0 0 0 0 0 0 0 0 0 0 1 0 0 0 0 0 0 0 0 0 0 0 0 0 0 0 0 0 0 0 0 0 0 0 0 0 0 0 0 0 0 0 0 0 0 0 0 0 0 0 0 0 0 0 0 0 0 0 0 1 0 0 0 1 0 0 0 0 0 0 0 0 0 0 0 0 0 0 0 0 0 0 0 0 0 0 0 0 0 0 0 0 0 0 1 0 0 0 0 0 0 0 0 0 0 1 0 0 0 0 0 0 0 0 0 0 0 0 0 0 0 0 0 0 0 0 0 0 0 0 0 0 0 0 0 1 0 0 0 0 0 0…
0 0 0 0 0 0 0 0 0 0 0 0 0 0 0 0 0 0 0 0 0 0 0 0 0 0 0 0 0 0 0 0 0 0 0 0 0 0 0 0 0 0 0 0 0 0 0 0 0 0 0 0 0 0 0 0 0 0 0 0 0 0 0 0 0 0 0 0 0 0 0 0 0 0 0 0 0 0 0 0 0 0 0 0 0 0 0 0 0 0 0 0 0 0 0 0 0 0 0 0 0 0 0 1 0 0 0 1 0 0 0 0 0 0 0 0 0 0 0 0 0 0 0 0 0 1 0 0 0 0 0 1 0 0 0 0 0 0 0 0 0 0 0 0 0 0 0 0 0 0 0 0 0 0 0 0 0 0 0 0 0 0 0 0 0 0 0 2 1 0 0 0 0 0 0 0 0 0 0 0 0 0 0 0 0 0 0 0 0 0 0 0 0 0 0 0 0 1 0 0…
0 0 0 0 0 0 0 0 0 0 0 0 0 0 0 0 0 0 0 0 0 0 0 0 1 0 0 0 0 0 0 0 0 0 0 0 0 0 0 0 0 0 0 0 0 0 0 0 0 0 0 0 0 0 0 0 0 0 0 0 0 0 0 0 0 0 0 0 0 0 0 0 0 0 0 0 0 0 0 0 0 0 1 0 0 0 0 0 0 0 0 0 0 0 0 0 0 0 0 1 0 0 0 0 0 0 0 0 0 0 0 0 0 0 0 0 0 0 0 0 0 0 0 0 0 0 0 0 0 0 0 0 0 0 0 0 1 0 0 0 2 0 0 0 0 1 0 0 0 0 0 0 0 0 0 0 0 0 0 0 0 0 0 1 0 0 0 0 0 0 0 0 0 0 0 0 0 0 0 0 0 0 0 0 0 0 0 0 0 0 0 0 0 0 0 0 0 0 0 0…
0 0 0 0 0 0 0 0 0 0 0 0 0 0 0 0 0 0 0 0 0 0 0 0 0 0 0 0 0 0 0 0 0 0 0 0 0 0 0 0 0 0 0 0 1 0 0 0 0 0 0 0 0 0 0 0 0 0 0 0 0 1 0 0 0 0 0 0 0 0 0 0 0 0 0 0 0 0 0 0 0 0 0 0 0 0 0 0 0 0 0 0 0 0 0 0 0 0 0 1 0 0 0 0 0 0 0 0 0 0 0 0 0 0 0 0 0 0 0 0 0 0 0 0 0 0 0 0 0 0 0 0 0 0 0 0 0 0 0 0 0 0 0 0 0 0 0 0 0 0 0 0 1 0 0 0 0 0 0 0 0 0 0 0 0 0 0 0 0 0 0 0 0 0 0 1 0 0 0 0 0 0 0 0 0 0 0 0 0 0 0 0 0 0 0 0 0 0 0 1…
0 0 0 0 0 0 0 0 0 0 0 0 0 0 0 0 0 0 0 0 0 0 0 0 0 0 0 0 0 0 0 0 0 0 0 0 0 0 0 0 0 0 0 0 0 0 0 0 0 0 0 0 0 0 0 0 0 0 0 0 0 0 0 0 0 0 0 0 0 0 0 0 0 0 0 1 0 0 0 0 0 0 0 0 0 0 0 0 0 0 0 0 0 0 0 0 0 1 0 0 0 0 0 0 0 0 0 0 0 0 0 0 0 0 0 0 0 0 0 0 0 0 0 0 0 0 0 0 0 0 0 0 0 0 0 0 1 0 0 0 0 0 0 0 0 0 0 0 0 0 0 0 0 0 0 0 0 0 0 0 0 0 0 0 0 0 0 0 0 0 0 0 0 0 0 0 0 0 0 0 0 0 0 0 0 0 0 0 0 0 0 0 0 0 0 1 0 0 0 0…
0 0 0 0 0 0 0 0 0 0 0 0 0 0 0 0 2 0 0 0 0 1 1 0 0 0 0 0 0 0 0 0 0 0 0 1 0 0 0 0 0 0 0 0 0 0 0 0 0 0 0 0 0 0 0 0 0 0 0 0 0 0 0 0 0 0 0 0 0 0 0 0 0 0 0 0 0 0 0 0 0 0 0 0 0 0 0 0 0 0 0 0 1 0 0 0 0 0 0 0 0 0 0 1 0 0 0 0 0 0 0 0 0 0 0 1 0 0 0 0 0 0 0 0 0 1 0 0 0 0 0 0 0 0 0 0 0 0 0 0 0 0 0 0 0 0 0 0 0 0 1 0 0 0 0 0 1 0 0 0 0 0 0 0 0 1 0 0 0 0 0 0 0 0 0 0 0 0 0 0 0 0 2 1 0 0 0 0 0 0 0 0 0 0 0 0 0 0 0 0…
0 0 0 0 0 0 0 0 0 0 0 0 0 0 1 0 0 0 0 1 0 0 0 0 0 0 0 1 0 0 0 0 0 0 0 0 0 0 0 0 0 0 0 0 0 0 0 0 0 0 0 1 0 0 0 0 0 0 0 0 0 0 0 0 0 0 0 0 0 0 0 0 0 0 0 0 0 0 0 0 1 0 0 0 0 0 0 1 0 0 0 0 0 0 0 0 1 0 0 0 0 0 0 0 0 0 0 0 0 0 0 0 0 0 0 0 0 0 0 0 0 0 0 0 0 0 0 0 0 0 1 0 0 0 0 0 0 0 0 0 0 0 0 0 0 0 0 0 0 0 0 0 0 0 0 0 0 0 0 0 0 0 0 0 0 0 1 0 0 0 0 0 1 0 0 0 0 1 0 0 0 0 0 0 0 0 0 0 0 0 0 0 1 0 0 1 0 0 0 0…
0 0 0 0 0 0 1 0 1 0 0 0 0 0 0 0 0 0 0 1 0 0 0 0 0 0 0 0 0 0 0 0 0 0 0 0 0 0 0 0 0 0 0 0 0 0 0 0 1 0 0 0 0 0 0 0 0 0 0 0 0 0 0 0 0 0 0 0 0 0 0 0 0 0 0 0 0 0 0 0 0 0 1 1 0 0 0 0 0 0 0 0 0 0 0 0 0 0 0 0 0 0 0 0 0 0 0 0 0 0 0 0 0 0 0 0 0 1 0 0 0 0 0 1 0 0 0 0 0 0 0 0 0 0 0 0 0 0 0 0 0 0 0 1 0 0 1 0 0 0 0 0 0 3 0 0 0 0 0 0 0 0 0 0 0 0 0 0 0 0 0 0 0 0 0 0 0 0 0 0 0 0 0 0 0 0 0 0 0 0 0 0 0 0 0 0 0 0 0 0…
0 0 0 0 0 0 0 0 1 0 0 0 0 0 0 1 0 0 0 0 0 0 0 0 0 0 0 0 0 0 0 0 0 0 0 0 0 0 0 0 0 1 0 0 0 1 0 0 0 0 0 0 0 0 0 0 0 0 0 0 0 0 0 0 0 0 0 0 0 0 0 1 0 0 0 0 0 0 0 1 0 0 0 0 0 0 0 0 0 0 0 0 1 0 0 0 2 0 0 0 0 0 0 0 1 0 0 1 0 0 0 0 0 0 0 0 0 0 0 0 0 0 0 0 0 0 0 0 0 1 1 0 0 1 0 0 0 0 0 1 0 0 0 0 0 0 0 0 0 0 0 0 0 0 0 0 0 0 0 0 0 1 0 0 0 0 0 0 0 0 0 0 0 0 0 0 0 0 0 0 0 0 0 0 0 0 0 0 0 0 0 0 0 0 0 0 0 1 0 0…
0 1 0 0 0 0 1 0 0 0 0 0 0 0 0 0 0 0 0 0 0 0 0 0 0 0 0 0 1 0 0 0 0 0 0 0 0 0 0 0 0 0 0 0 0 0 0 1 0 1 0 0 0 0 0 0 0 0 0 0 0 0 0 0 0 0 0 0 0 0 0 0 0 0 0 0 0 1 0 0 0 0 0 0 0 0 0 0 0 0 0 0 0 1 0 0 2 0 0 0 0 0 0 0 0 0 1 0 0 0 0 0 0 0 0 0 0 0 0 0 0 0 0 0 0 0 0 0 0 0 0 0 0 0 1 0 0 0 0 0 1 0 0 0 0 0 1 0 0 0 0 0 0 0 0 0 0 0 1 0 0 0 0 0 0 0 0 0 0 0 0 0 0 0 0 1 0 0 0 1 0 0 0 0 0 0 0 1 0 0 0 0 0 0 1 1 0 0 0 0…
0 0 0 0 0 0 1 0 0 0 0 0 0 0 0 0 0 0 0 0 0 0 0 0 0 0 0 0 0 0 0 0 0 0 0 0 0 0 0 0 0 0 0 0 0 0 0 2 0 0 0 0 0 0 0 0 0 0 0 0 0 0 0 0 1 0 1 0 0 0 0 0 0 0 0 0 0 0 0 0 0 0 0 0 0 0 0 0 0 0 0 0 0 0 0 0 0 0 0 0 0 0 0 0 0 0 0 0 0 0 0 0 0 0 0 0 0 0 0 0 0 2 0 0 0 0 0 0 0 0 0 0 0 0 0 0 1 0 0 0 0 0 0 0 0 0 0 0 0 0 0 0 0 1 0 0 0 0 0 0 0 0 0 0 0 0 0 0 0 0 0 0 1 0 0 0 0 0 0 0 0 0 0 0 0 0 0 0 0 0 0 0 0 0 0 0 0 0 1 0…
0 0 0 0 0 0 0 0 0 0 0 0 0 0 0 0 0 0 0 0 0 0 0 0 0 0 0 0 0 0 0 0 0 0 0 0 0 0 1 0 0 0 0 1 0 0 0 0 1 1 0 0 0 1 0 0 1 0 0 0 0 0 0 0 1 0 0 0 0 0 0 0 0 1 1 0 0 0 0 0 0 0 0 2 0 0 0 0 0 0 0 0 0 0 0 0 0 0 0 0 0 0 0 0 0 0 0 0 0 0 0 0 0 0 1 0 1 0 0 0 1 0 0 0 0 0 0 0 0 0 0 0 0 0 1 0 0 0 0 0 0 1 0 0 0 0 0 0 0 0 1 0 0 0 0 1 0 0 0 0 0 0 0 0 0 0 0 1 0 0 0 0 0 0 0 0 0 0 0 0 0 0 0 0 0 0 0 0 0 0 0 1 0 0 0 0 1 0 0 0…
0 1 1 0 1 0 0 0 0 0 0 0 0 0 2 0 0 0 0 0 0 0 0 0 0 0 0 0 0 0 0 0 0 0 0 0 0 0 0 0 0 0 1 0 0 0 0 0 0 0 0 0 0 0 0 0 0 0 0 1 0 0 1 0 0 0 0 0 0 0 0 0 0 0 0 0 0 0 0 0 0 0 0 0 0 0 0 0 0 0 0 0 0 0 0 0 1 0 0 0 0 0 0 0 0 0 0 1 1 0 0 1 0 0 0 0 0 0 0 0 0 0 0 0 0 0 0 0 0 0 1 0 1 0 0 0 0 0 0 0 0 0 0 0 0 0 0 0 0 0 0 0 0 0 0 0 0 0 0 0 2 0 0 0 0 0 0 0 0 0 0 0 0 0 0 0 0 0 0 0 0 0 0 1 0 1 0 0 0 0 0 0 0 0 0 0 0 0 0 0…
0 0 0 0 0 0 0 0 0 0 0 0 0 0 0 1 0 0 0 0 0 0 1 0 0 0 0 0 0 0 0 0 0 0 0 0 0 0 0 0 0 0 0 0 0 0 1 0 0 0 0 0 1 0 0 0 0 0 0 0 0 0 0 0 0 0 0 0 0 0 0 0 0 0 0 0 0 0 1 0 0 0 0 0 0 0 0 1 0 0 0 0 0 0 0 0 0 0 0 0 0 0 0 2 0 0 0 0 0 0 0 0 0 0 1 0 0 0 0 0 0 0 0 0 0 0 0 0 0 0 1 0 0 0 0 1 0 0 0 0 0 1 1 0 0 0 0 1 0 0 0 0 0 0 0 0 0 0 0 0 0 0 0 1 0 0 0 0 0 0 0 0 0 0 0 0 0 1 0 0 0 0 0 0 0 0 0 0 0 0 0 0 0 0 0 0 0 0 0 0…
0 0 0 0 1 0 0 0 0 0 0 0 0 0 0 0 0 0 0 0 0 0 0 0 0 0 0 0 1 0 1 3 0 0 0 0 1 0 0 0 0 0 0 1 0 1 1 0 0 0 0 0 0 0 0 1 0 0 0 0 0 0 0 2 0 1 0 2 0 0 2 0 0 0 1 0 0 0 0 0 0 0 0 0 0 0 0 0 0 0 0 0 0 0 0 0 0 0 0 0 0 0 0 1 0 0 0 0 0 0 0 0 0 0 0 0 0 1 0 0 0 0 0 0 0 0 0 0 0 0 0 1 0 0 0 0 2 0 0 0 0 0 0 0 0 0 0 1 1 0 0 0 0 1 0 0 1 0 0 0 0 0 0 0 0 0 0 0 0 0 0 0 0 3 0 0 0 0 0 0 1 0 0 0 0 0 0 0 0 0 1 0 0 0 0 0 1 0 0 0…
0 1 0 0 0 0 0 0 0 0 0 0 0 0 0 0 1 0 1 1 0 1 0 0 0 1 0 0 0 1 0 0 0 0 0 0 0 0 1 0 0 0 0 1 0 0 0 0 0 0 0 0 0 0 0 0 0 0 1 0 1 0 1 1 0 0 0 0 0 0 0 0 1 1 0 1 0 0 0 1 0 0 0 0 0 0 1 0 0 0 1 0 0 0 0 0 1 0 0 0 0 0 1 1 0 0 0 0 1 0 0 0 0 0 0 0 0 0 0 1 1 0 0 0 0 0 0 0 0 0 0 0 0 0 0 0 0 1 1 1 0 0 0 0 0 0 1 0 0 0 0 0 0 0 0 0 0 0 0 0 0 0 2 0 0 0 0 0 1 0 0 0 0 0 0 0 0 0 0 1 0 0 0 0 0 0 0 0 0 0 0 0 0 0 1 0 0 0 0 0…
0 0 0 0 0 0 0 0 0 2 1 1 0 0 0 0 1 3 0 0 0 0 0 0 0 0 0 0 0 0 0 0 1 0 1 0 0 1 0 0 0 1 0 0 0 1 0 0 1 0 0 0 1 0 0 0 0 0 0 0 0 0 1 0 0 0 1 0 1 0 0 0 1 0 0 1 0 0 0 0 0 0 0 0 0 0 0 0 0 0 0 1 0 0 0 0 1 0 0 0 0 0 0 0 0 0 0 0 1 1 0 0 0 0 1 0 1 0 0 0 0 1 0 0 0 0 0 0 0 0 0 0 2 0 0 0 0 0 0 0 0 0 0 0 1 1 0 0 0 1 1 0 1 0 0 1 0 0 0 0 1 0 0 0 0 1 0 1 2 0 0 0 0 0 0 0 0 1 1 0 0 0 1 0 0 0 0 0 0 0 0 0 0 0 0 2 0 0 0 0…
1 0 0 0 1 0 0 0 0 0 1 0 0 0 1 1 0 0 0 0 1 1 0 0 0 0 2 2 0 0 0 2 0 1 0 1 0 1 3 1 1 0 0 0 0 0 0 1 2 0 1 0 0 0 0 0 0 0 1 2 2 0 0 0 2 0 0 0 0 0 3 1 1 0 1 0 1 3 0 2 1 0 0 2 0 0 0 0 1 1 0 1 1 1 0 0 1 0 1 0 0 2 0 0 0 0 0 0 0 0 2 1 0 0 0 0 0 1 1 1 0 1 1 0 1 0 1 0 0 0 0 0 1 1 0 0 0 0 0 0 0 0 0 1 0 0 0 1 1 2 0 1 0 0 1 0 0 1 0 0 1 1 0 0 1 0 0 0 0 2 0 0 2 0 0 0 0 0 0 0 0 0 1 0 0 0 0 1 3 0 0 0 0 0 0 0 0 2 0 0…
1 0 1 1 1 2 1 2 1 0 1 1 0 1 2 0 1 1 1 0 2 1 1 0 0 0 2 0 2 0 1 2 1 0 2 1 0 0 0 2 1 1 1 0 0 0 0 0 0 0 0 1 1 0 0 0 0 1 0 1 0 0 1 0 2 1 0 0 3 0 0 1 2 3 0 0 0 0 1 1 0 0 0 0 1 1 1 0 0 0 0 1 1 0 0 1 0 1 1 3 0 1 0 2 1 0 0 1 0 1 1 0 1 1 0 0 0 1 0 0 1 0 1 1 0 0 0 1 1 1 2 1 0 2 1 2 0 0 0 2 0 1 0 1 1 1 0 0 1 0 0 0 1 1 0 1 1 0 1 0 2 2 2 0 1 0 1 1 0 2 2 1 1 2 1 0 1 0 1 0 0 0 0 0 0 2 0 0 0 2 0 0 1 1 0 1 0 0 1 0…
1 3 0 1 0 3 2 4 2 2 1 3 0 0 0 0 1 0 2 2 0 2 0 3 2 2 1 0 1 2 1 0 0 1 1 0 2 1 2 2 1 2 2 0 1 3 0 1 0 2 0 1 0 1 2 2 1 1 0 4 1 3 1 1 0 3 4 1 1 0 2 1 1 0 1 0 2 2 0 1 1 1 2 1 0 2 2 1 2 1 0 0 1 0 2 1 1 0 1 1 1 0 0 1 3 1 0 1 2 0 3 2 0 0 2 1 4 0 3 1 0 1 0 2 2 1 6 0 0 0 1 0 1 1 2 0 1 0 0 1 1 3 1 0 2 0 2 2 0 2 3 0 2 0 0 0 0 1 0 1 0 1 0 0 1 1 1 4 1 0 1 0 0 1 4 1 0 1 0 1 0 0 1 0 0 0 0 1 1 1 0 0 0 1 1 1 0 0 3 2…
6 5 2 3 7 5 6 8 4 5 5 4 6 6 2 6 3 2 5 3 5 3 1 1 7 4 6 4 5 5 1 2 2 4 6 3 3 3 3 3 3 5 6 4 4 0 7 6 2 3 6 2 3 2 3 3 3 3 2 3 3 2 1 4 1 1 5 2 1 0 4 1 3 6 2 3 1 4 5 4 5 1 4 6 3 4 5 2 1 3 4 5 3 2 3 5 3 2 3 6 6 1 2 2 6 3 3 4 3 1 3 1 3 2 1 4 3 1 2 6 1 1 1 5 2 2 4 4 3 2 1 1 2 2 1 3 3 1 0 4 4 3 4 3 5 5 2 7 2 4 1 0 1 5 3 2 1 4 3 3 2 0 1 5 3 2 4 0 5 5 4 4 6 0 1 3 2 7 3 3 2 4 1 1 3 5 2 2 2 3 2 4 1 2 0 2 1 2 2 5…
11 11 10 10 5 5 9 9 12 9 7 10 8 8 13 10 6 6 11 8 11 7 8 8 3 5 7 6 5 10 10 5 8 7 13 4 5 6 4 4 4 5 7 7 3 18 8 8 14 7 4 8 3 11 5 6 5 9 6 7 1 6 11 5 3 6 6 6 6 5 6 11 8 10 7 8 5 6 3 8 10 7 7 9 6 6 6 13 4 3 9 3 9 5 7 7 5 6 4 8 12 4 6 8 6 2 7 6 8 4 5 5 9 9 3 11 5 4 4 6 5 4 4 6 5 10 3 5 10 8 4 5 5 10 6 4 4 6 6 6 8 8 3 6 3 1 3 5 3 4 5 9 3 4 3 4 2 3 5 5 5 5 5 5 4 4 11 4 9 3 6 6 5 4 11 4 3 1 5 6 6 4 2 1 5 5…
16 11 8 9 9 11 9 10 14 11 7 6 10 7 11 5 10 9 7 10 9 9 11 10 13 9 10 14 8 7 11 13 10 10 7 14 7 8 10 11 10 4 7 14 5 13 13 13 11 6 9 11 10 5 12 4 12 5 6 13 7 11 3 7 11 4 6 8 4 12 9 6 10 12 14 4 5 13 14 10 12 9 8 6 10 4 8 7 6 5 10 5 8 9 13 13 7 7 6 10 7 8 10 5 14 8 11 10 6 7 3 8 11 5 3 7 5 6 5 3 6 9 7 6 4 7 8 3 6 4 7 4 11 4 4 4 10 2 7 9 7 5 6 7 4 0 10 9 7 9 7 9 9 9 9 1 7 7 10 9 7 7 6 11 5 3 2 6 8 4 8…
9 10 18 17 18 11 13 22 13 18 14 24 20 12 18 14 12 20 10 19 8 13 14 9 20 11 14 19 8 11 15 9 7 11 10 12 15 15 10 13 10 11 10 13 14 11 12 13 11 10 8 11 10 13 12 14 14 13 16 10 11 15 4 13 9 11 5 12 16 22 9 9 15 11 12 14 5 8 7 16 9 10 18 11 6 8 10 13 12 9 16 6 11 13 14 6 5 6 5 14 9 11 14 10 9 11 8 12 8 11 10 13 11 10 9 13 8 2 12 9 8 6 10 3 7 17 6 11 9 13 6 6 14 7 14 11 11 13 8 11 12 10 6 8 9 13 6 10 1…
40 27 34 44 28 37 25 31 39 32 28 31 28 28 26 28 18 40 35 25 30 40 34 36 34 21 32 29 21 28 27 32 39 22 27 23 35 19 28 31 33 32 45 16 24 24 17 27 27 29 23 22 29 28 31 19 24 22 13 22 22 19 24 26 24 20 24 22 28 18 23 35 18 28 13 21 28 20 22 17 24 30 26 19 17 21 33 20 16 24 18 30 19 17 22 21 24 19 22 12 26 13 18 33 23 15 29 13 17 22 19 18 18 16 24 21 19 27 23 11 35 16 20 11 24 28 20 27 20 20 20 17 23 …
44 55 40 41 49 49 55 52 41 40 38 40 42 43 43 43 43 52 43 42 59 49 42 45 31 45 40 41 37 34 35 39 41 44 38 37 46 41 34 40 40 48 42 46 43 41 43 33 40 38 28 38 25 39 33 42 38 37 26 25 40 35 34 43 35 42 37 43 36 34 29 44 40 24 30 36 44 39 32 38 31 26 32 29 36 35 41 34 26 35 40 39 36 24 37 41 30 36 40 39 29 32 34 34 44 30 29 34 23 27 19 28 41 32 28 38 33 34 34 26 36 33 32 30 21 24 31 31 38 25 37 29 32 …
56 47 44 47 50 49 51 65 61 46 48 42 51 47 39 51 53 42 53 53 54 53 51 43 55 42 53 44 37 38 62 40 36 41 48 34 40 39 40 41 46 48 44 42 34 38 37 45 39 34 33 36 39 38 56 33 46 45 43 40 30 39 27 48 40 48 45 39 34 44 34 48 29 34 40 37 35 31 32 41 46 38 29 37 34 38 47 37 29 40 41 35 33 34 49 38 34 37 37 27 50 28 32 40 40 39 31 36 31 35 35 29 42 36 40 30 41 31 29 37 29 37 37 28 30 24 39 18 29 33 32 35 40 …
51 40 48 44 49 39 53 51 45 42 43 47 44 38 52 36 48 39 35 37 47 39 38 31 47 43 46 42 35 59 37 42 37 38 43 39 38 41 39 46 39 35 37 42 46 46 30 38 40 33 33 45 29 29 30 39 32 48 42 44 42 25 36 36 30 34 41 35 43 37 39 51 45 38 37 38 43 25 35 36 32 36 41 40 35 30 38 32 34 40 29 35 35 37 31 36 38 33 31 41 32 34 32 21 27 28 35 37 23 29 39 33 35 30 30 27 36 26 33 33 33 28 31 42 28 33 28 26 32 31 22 27 31 …
52 55 49 51 46 50 51 51 50 51 52 41 43 46 40 38 42 52 47 41 40 42 47 55 48 43 42 46 48 49 48 48 35 34 49 44 46 60 40 52 45 55 51 42 41 60 57 45 34 32 37 40 36 30 51 41 38 38 39 29 38 32 35 30 45 33 40 36 45 41 36 50 35 28 37 39 36 44 39 41 40 29 43 41 45 37 35 41 32 39 36 36 51 32 43 46 38 36 27 40 41 34 34 32 28 31 29 30 32 35 37 40 38 45 34 38 30 33 33 33 21 26 32 31 31 34 29 24 30 26 26 33 33 …
68 56 47 50 47 55 61 57 55 48 42 45 41 42 53 43 56 56 55 39 52 41 39 39 43 42 47 54 41 39 51 42 43 48 37 39 47 49 51 42 38 44 33 41 36 48 44 42 51 41 39 44 33 39 38 37 44 26 51 39 28 56 47 31 24 34 53 39 42 32 35 33 37 39 47 37 48 38 34 34 43 34 38 45 41 42 37 39 31 34 23 32 39 46 35 32 44 28 21 37 34 34 35 34 30 38 39 38 25 40 32 42 31 40 36 39 25 35 21 37 31 27 40 30 20 31 22 20 33 30 22 27 24 …
48 50 56 34 42 46 44 32 50 36 46 42 37 46 27 35 38 41 51 38 46 28 35 35 36 35 45 42 45 42 42 46 27 48 34 33 41 32 39 35 41 38 29 45 43 32 50 26 37 47 28 37 36 40 29 32 37 37 28 42 40 32 34 27 27 27 32 32 30 29 29 25 34 30 34 31 37 34 44 35 37 31 28 31 25 31 31 37 25 28 34 27 38 28 29 25 26 40 32 22 27 29 29 28 33 22 24 30 18 33 23 29 22 29 20 24 26 31 30 23 32 27 24 35 22 23 15 28 28 25 23 28 35 …
47 44 29 42 43 45 35 34 42 25 42 36 35 31 35 23 28 24 25 34 29 32 32 41 23 32 40 37 36 29 23 24 23 36 33 34 27 28 28 35 36 31 37 23 28 27 28 22 22 22 26 23 28 23 23 29 19 23 30 33 39 33 31 34 30 21 31 22 20 32 23 27 22 30 30 38 16 32 20 21 30 25 22 31 24 23 22 28 30 31 29 17 38 18 27 25 26 25 25 31 32 24 28 20 23 16 26 22 22 26 22 28 23 27 28 32 21 15 26 14 17 23 23 22 16 32 16 14 28 26 28 21 27 …
32 38 30 26 32 33 27 25 32 28 32 22 29 24 23 21 26 24 22 22 27 28 20 31 25 24 23 13 20 31 22 28 33 25 21 21 22 24 21 20 19 26 22 34 29 37 29 25 26 29 26 26 29 32 25 27 25 18 24 27 32 20 19 23 15 19 21 19 19 25 29 25 19 15 18 29 21 24 27 20 34 27 20 32 16 19 28 23 19 12 21 18 23 20 17 33 12 31 11 36 22 18 19 22 17 18 16 29 17 28 19 25 21 17 21 16 15 23 25 13 13 16 18 15 21 16 27 22 18 17 31 10 16 …
21 31 20 26 34 24 25 28 30 34 30 23 21 23 27 27 26 20 27 14 12 30 16 22 29 28 10 23 21 21 25 20 17 23 19 20 22 17 31 25 21 23 21 24 20 13 26 22 23 21 29 24 24 22 22 38 22 23 20 22 22 23 17 26 28 36 22 19 17 26 22 20 17 20 17 16 23 16 21 20 32 20 19 20 14 14 23 13 17 22 20 23 18 23 23 27 21 20 21 17 22 14 14 21 20 23 16 23 21 19 19 21 18 22 14 20 15 20 23 13 11 24 22 18 5 14 14 18 16 13 27 16 16 2…
19 23 28 16 19 18 22 23 33 18 18 21 23 18 25 16 21 20 24 25 34 18 16 18 20 14 21 20 18 24 22 20 16 18 19 18 27 23 21 16 21 15 17 21 26 14 18 16 12 19 18 21 18 22 20 16 22 18 19 16 14 14 15 9 16 18 27 20 19 16 22 14 16 9 22 16 12 20 21 13 20 17 12 14 17 22 23 21 25 16 13 16 13 15 14 11 16 13 17 11 18 14 12 15 6 18 15 15 18 17 12 21 14 16 16 11 20 22 19 11 21 16 16 19 16 10 18 10 13 12 20 21 16 21 …
21 14 20 16 14 28 15 18 18 20 24 25 22 23 17 15 26 20 17 14 20 16 17 12 16 19 13 22 20 16 12 22 15 16 17 19 21 16 13 18 9 10 13 22 19 18 25 19 17 24 11 14 20 14 31 18 12 19 14 19 17 15 14 23 12 17 13 20 19 10 12 15 9 15 17 24 12 10 11 12 17 12 11 18 13 9 13 11 11 17 22 14 11 13 11 12 13 10 19 9 18 20 13 16 9 15 12 19 10 13 17 10 7 14 10 18 18 14 12 10 15 9 9 13 8 15 9 19 15 12 20 10 14 10 10 14 1…
9 21 18 19 23 25 19 18 19 15 14 20 25 18 12 23 21 12 14 19 19 15 18 17 10 20 16 22 11 11 17 13 11 18 11 18 14 14 18 15 21 21 10 14 16 12 12 17 9 8 17 15 17 7 10 14 14 21 11 16 18 14 9 12 18 8 11 13 13 16 21 17 17 15 6 10 23 18 13 9 14 15 11 12 9 9 18 11 7 14 15 10 10 12 20 17 10 10 18 14 6 14 12 11 12 12 9 13 13 12 8 13 16 13 16 12 19 18 16 15 17 5 8 14 14 22 13 10 12 17 5 7 13 12 16 11 12 4 11 1…
19 14 24 25 17 15 20 14 15 14 9 22 27 17 14 16 19 18 16 14 19 19 15 16 13 16 14 10 12 18 9 10 10 15 16 13 20 16 9 16 10 10 20 11 16 21 16 14 16 9 16 19 13 14 15 8 17 12 14 11 8 19 17 9 12 21 17 14 12 17 12 9 13 12 13 8 16 14 11 13 14 15 10 18 15 10 16 9 8 7 12 11 14 14 17 16 13 10 13 10 12 8 13 6 8 15 11 10 19 10 10 9 8 8 12 14 14 15 18 9 8 7 8 11 13 10 12 10 10 7 8 8 9 16 13 8 10 7 8 11 9 7 8 15…
12 19 23 17 14 20 20 11 18 19 16 18 20 22 14 11 14 18 15 15 8 10 15 16 20 20 12 15 11 15 10 12 17 17 10 8 16 10 13 15 9 13 15 11 8 12 16 13 15 10 7 10 17 11 9 14 12 12 13 16 12 16 13 12 9 16 13 13 12 11 15 11 15 11 11 12 9 10 10 10 17 14 8 14 4 22 11 11 14 7 21 16 9 9 9 11 10 12 7 15 17 11 11 13 9 17 6 17 11 12 9 9 13 9 6 14 15 8 12 10 16 8 8 14 12 11 9 14 5 10 7 8 15 11 15 8 7 10 12 6 7 3 15 7 6…
12 15 15 11 17 11 11 14 11 21 12 12 12 9 10 12 18 17 12 14 16 14 11 14 12 13 13 13 14 12 17 10 10 11 7 17 12 7 13 17 11 12 20 13 21 9 14 19 10 18 22 11 14 13 11 18 10 10 9 14 9 10 12 14 10 14 15 16 5 7 8 13 16 10 11 9 8 12 12 8 14 9 9 16 13 11 9 7 11 10 7 9 12 10 8 7 11 13 7 8 13 13 17 12 7 14 7 14 5 10 8 6 10 9 11 9 5 8 11 13 8 7 14 18 8 16 13 5 6 8 10 14 6 8 11 9 3 11 11 12 12 11 8 10 11 6 4 9 …

## Sheet: Fig 4b C-trap class I
20240522-120136 Kymograph 23_B-channel_photon-counts_[0-178]px_[0-367]tlines
Kymograph B-channel ASCII Matrix file
X Amplitude: 8.883161600000001 s
Y Amplitude: 17.8 um
Z Amplitude: 8 a.u.
0 1 0 0 0 0 0 1 0 0 0 0 0 0 1 0 0 0 1 1 0 0 0 2 0 1 0 0 0 0 0 0 1 0 0 0 1 1 0 0 0 0 1 0 0 0 0 1 1 0 0 0 0 0 0 0 0 0 0 0 2 0 0 0 2 0 1 0 0 0 0 0 0 0 0 0 0 0 0 0 0 0 0 0 0 0 0 0 0 0 0 0 0 0 0 0 0 0 0 1 0 0 0 0 0 0 0 0 0 0 0 1 0 0 0 0 0 0 0 0 1 0 1 0 2 0 0 0 0 0 1 0 0 0 0 0 0 0 0 1 0 1 0 0 0 0 0 0 1 0 0 0 0 0 3 1 0 0 0 1 0 0 1 0 0 0 1 0 1 0 0 0 0 0 2 0 0 1 0 0 0 0 0 1 0 0 0 1 0 0 0 0 0 0 0 1 0 0 1 0…
0 0 0 0 0 1 0 0 1 1 0 0 0 1 0 0 1 1 0 0 0 0 0 0 0 1 0 0 0 0 0 1 1 0 0 0 0 0 0 0 1 1 0 0 0 0 0 0 0 1 1 0 0 1 0 0 0 0 0 1 1 0 0 0 0 1 0 0 0 0 0 0 0 1 0 0 1 0 0 0 0 0 1 0 0 0 1 0 0 2 2 0 0 0 0 0 0 1 0 0 1 0 0 0 0 0 0 0 0 0 0 0 2 1 0 1 1 0 0 1 0 0 0 1 0 0 0 1 0 0 0 1 0 0 0 1 0 1 0 0 0 1 0 1 0 0 0 0 1 2 0 1 1 0 1 0 0 2 0 1 0 1 0 0 0 0 0 0 0 0 0 0 0 0 0 1 1 1 2 0 0 0 0 0 0 0 0 0 1 0 0 0 0 1 0 0 0 1 0 0…
0 0 0 0 0 1 0 0 0 0 0 1 0 0 0 0 0 1 0 0 0 2 0 0 0 0 0 1 0 0 0 0 0 0 0 0 1 0 0 0 0 1 0 0 0 1 0 0 1 0 1 0 0 0 0 0 0 0 0 0 1 0 1 1 0 0 0 0 0 0 0 1 0 0 0 1 0 0 0 0 0 0 0 1 0 0 0 0 0 0 0 0 0 0 2 0 0 0 0 0 0 0 0 0 0 1 0 0 1 0 1 2 0 0 0 1 0 0 0 0 1 1 0 0 1 0 0 0 1 0 0 0 0 0 0 0 0 0 0 0 0 0 2 1 0 2 0 0 1 0 0 0 0 0 0 0 0 0 0 0 0 0 1 0 2 0 1 0 0 0 0 1 0 0 0 0 0 0 0 1 1 0 0 0 0 0 0 1 1 1 0 0 0 0 1 1 0 0 0 2…
0 0 1 3 1 0 1 0 0 1 0 0 0 1 0 0 1 0 0 1 0 0 0 2 0 0 0 0 0 1 0 0 0 1 0 0 1 1 0 0 0 3 0 0 1 0 0 1 0 0 0 0 0 0 0 0 1 0 0 1 0 1 1 1 0 0 0 0 1 0 0 0 0 1 1 1 0 1 0 0 0 0 1 0 1 0 0 0 0 1 1 1 0 0 0 0 0 0 0 1 0 0 0 0 1 1 0 1 0 0 1 1 1 1 1 0 0 2 1 0 0 0 0 0 0 0 0 0 0 3 0 1 1 0 0 2 0 0 2 0 0 0 1 0 0 0 0 0 0 1 1 0 0 0 0 0 0 1 1 0 0 0 0 1 0 1 0 0 0 0 1 0 0 1 0 1 0 0 0 1 0 0 0 0 0 0 1 0 0 0 0 0 0 0 0 2 0 0 1 0…
0 1 1 0 0 0 0 1 0 0 0 0 0 0 1 0 0 0 0 0 2 1 0 0 0 0 0 0 0 1 0 1 0 2 0 0 0 0 0 0 0 0 1 1 0 0 1 0 0 0 0 1 0 0 0 0 1 1 3 0 1 0 0 0 0 0 0 0 0 1 0 0 0 1 0 0 0 0 0 0 0 2 1 0 2 0 0 0 1 0 0 0 0 0 0 0 0 2 1 0 0 0 0 0 0 0 0 0 0 0 0 0 0 0 0 1 0 0 1 0 0 0 0 2 0 0 0 1 0 0 0 0 0 0 0 1 0 0 1 0 1 0 0 1 0 0 0 0 1 0 0 0 2 0 0 0 0 0 2 1 3 0 1 2 0 0 2 0 0 1 1 0 0 0 1 0 1 0 0 0 0 1 0 0 0 0 0 0 1 0 0 0 0 0 1 0 0 0 0 0…
0 1 0 0 0 1 0 0 1 0 0 0 0 0 0 0 1 0 1 0 0 0 1 0 0 0 0 1 1 2 0 2 1 1 2 0 0 0 0 0 0 0 1 0 1 0 0 0 0 0 0 0 1 0 0 0 2 0 1 0 0 0 1 0 1 0 0 0 0 0 0 2 0 0 1 1 0 0 1 0 1 0 0 0 0 0 1 1 1 0 0 0 1 0 1 1 0 0 0 1 1 0 1 0 0 0 1 0 1 2 1 0 0 0 1 2 0 0 0 1 0 0 0 2 0 0 0 0 0 0 1 0 0 0 0 0 0 0 0 2 0 2 1 0 0 1 0 1 1 1 2 0 0 1 0 1 1 0 0 0 1 0 1 0 1 1 0 1 3 0 0 0 0 0 0 1 0 1 0 0 0 1 0 0 0 1 0 0 0 0 0 0 0 0 1 0 0 0 1 0…
2 0 0 0 0 1 0 0 0 1 0 0 1 1 1 1 0 0 2 0 1 1 0 2 1 0 0 0 0 0 2 0 1 1 0 1 0 1 0 0 0 1 0 0 1 2 0 1 0 0 0 0 0 0 0 0 2 0 0 1 0 0 1 0 0 1 3 0 0 1 0 0 0 0 1 0 0 1 0 0 0 1 0 0 0 0 0 0 0 0 2 1 0 0 0 1 1 0 0 0 1 0 0 0 1 0 0 1 0 0 0 0 1 0 0 0 0 1 1 1 1 0 1 0 0 0 0 0 1 0 0 1 1 0 0 0 0 0 0 2 0 0 0 0 1 0 0 0 0 0 0 0 0 0 1 0 0 1 1 0 1 0 0 1 0 0 2 0 0 0 1 0 0 0 2 1 1 0 1 0 0 0 1 0 2 0 1 0 0 0 0 0 0 0 0 0 2 1 1 0…
0 2 1 2 0 0 0 0 1 1 1 0 2 2 0 0 2 0 0 1 0 0 1 0 0 0 1 0 1 0 1 0 0 0 0 1 0 1 0 0 0 0 0 0 0 0 1 1 1 3 0 2 0 3 1 0 0 0 1 0 1 1 0 0 0 1 0 1 0 0 2 0 0 1 0 1 0 1 0 0 1 0 2 0 0 0 0 0 0 0 0 0 0 0 0 0 1 0 0 0 0 0 0 1 2 0 1 0 1 0 1 0 1 3 4 0 0 0 0 0 0 0 1 0 0 1 1 0 0 2 1 0 0 0 0 0 2 1 1 0 0 1 0 2 1 1 1 1 0 2 0 0 1 1 1 0 0 1 1 0 2 0 0 0 0 1 1 0 0 1 1 0 1 1 0 0 0 1 0 0 0 2 0 1 0 0 1 0 0 0 0 0 0 0 1 0 0 0 1 1…
0 1 0 0 1 0 0 1 0 0 1 1 2 3 2 1 2 0 0 0 1 1 2 1 1 0 1 0 1 1 2 0 0 1 1 1 1 0 0 0 1 1 0 0 0 0 0 0 1 0 0 0 0 2 0 0 0 1 1 0 1 0 0 1 0 2 1 1 1 0 0 0 1 0 0 0 0 1 0 0 0 0 0 1 1 0 0 0 0 0 0 0 0 0 0 2 1 1 1 1 0 0 2 1 1 0 1 0 1 1 0 1 0 1 1 0 0 0 2 0 0 0 0 0 1 0 0 1 1 0 0 2 1 0 1 0 0 0 0 0 0 1 1 0 0 0 0 1 0 0 0 0 0 1 0 0 2 1 1 0 0 0 0 1 0 0 0 0 0 2 0 1 0 0 0 0 0 0 3 1 0 1 0 0 2 0 0 0 0 0 2 0 0 1 0 1 0 0 0 1…
1 0 0 0 0 1 0 0 1 1 1 0 0 0 2 0 1 0 0 0 0 0 0 1 1 2 0 1 0 1 0 0 1 0 0 0 0 1 1 0 1 0 0 0 1 3 0 0 0 0 0 1 0 1 0 1 1 0 2 1 1 0 0 0 0 1 0 1 0 1 1 0 4 0 0 2 1 0 0 0 2 1 1 2 0 0 0 0 0 2 0 0 1 1 0 0 1 2 0 1 2 0 2 1 0 0 2 1 1 1 1 0 1 0 0 0 0 0 1 0 1 1 0 1 1 2 0 0 1 0 0 0 1 0 0 0 0 1 1 1 2 2 1 0 0 0 1 0 0 0 0 0 1 0 2 0 0 2 0 1 0 2 1 0 0 2 1 2 0 0 0 0 0 1 0 0 0 0 0 0 0 0 0 1 2 1 1 0 0 0 0 0 0 0 0 3 0 0 0 0…
1 1 2 0 0 2 0 1 1 0 0 0 2 1 0 0 2 1 2 0 3 0 0 0 1 0 1 0 0 0 1 0 2 0 1 0 0 1 1 0 2 0 0 0 0 1 1 1 0 0 0 1 2 1 0 2 1 0 2 0 0 1 2 0 0 1 1 1 1 2 0 1 2 0 1 2 0 1 0 0 1 0 2 0 1 0 2 2 0 0 2 0 1 0 0 2 2 0 1 0 1 0 2 1 1 1 2 0 1 0 0 2 0 0 1 0 0 0 1 1 2 2 0 0 0 0 1 2 1 1 0 0 0 1 0 1 0 3 0 0 0 0 1 2 1 0 0 0 2 0 0 1 1 0 0 2 0 2 0 0 0 0 0 1 0 1 0 0 0 2 1 1 0 0 0 0 0 1 0 1 0 0 1 0 0 0 1 0 0 0 1 1 1 0 1 1 0 0 2 1…
2 0 3 2 1 0 1 0 6 0 1 0 0 0 1 1 0 1 0 2 0 0 0 0 0 0 0 0 0 1 2 1 0 1 1 0 0 1 0 1 0 2 0 0 2 2 1 2 1 1 1 0 1 0 0 0 1 1 0 0 1 0 0 2 0 0 0 1 0 0 1 1 1 1 1 0 0 1 0 0 1 0 1 0 0 0 1 1 1 0 1 1 0 0 3 1 0 0 0 0 1 1 0 0 1 1 0 0 0 1 3 0 0 0 1 0 1 1 1 0 1 1 0 1 1 1 0 1 0 1 1 0 0 0 1 2 0 0 0 0 1 3 0 2 1 0 1 1 0 1 0 2 1 0 0 0 3 0 0 1 0 0 1 0 1 0 1 0 0 0 1 0 1 2 1 0 0 0 0 0 1 1 1 0 0 1 0 1 1 1 0 0 0 1 1 1 1 1 2 0…
1 3 1 0 0 0 2 2 0 0 0 0 0 2 2 2 1 0 0 0 0 0 0 2 0 4 0 0 2 3 0 0 1 1 2 1 2 1 0 1 0 0 1 0 0 1 0 2 0 2 2 0 0 1 4 3 0 1 0 0 0 1 0 1 1 2 0 1 3 1 0 1 0 1 1 0 1 0 0 0 0 1 0 0 2 0 2 0 0 0 2 0 0 0 0 3 1 1 1 0 2 0 0 0 0 0 5 0 0 0 0 1 0 0 2 1 0 0 2 0 0 1 2 1 1 1 0 0 0 0 0 0 0 0 0 1 0 0 1 1 0 0 2 0 0 0 0 1 0 0 2 4 1 0 0 1 0 0 0 1 2 0 0 1 2 1 0 1 0 1 0 0 1 0 0 0 1 0 0 0 0 0 0 0 0 1 1 0 1 2 0 1 2 0 0 0 0 2 0 0…
0 0 0 1 2 0 1 2 0 0 0 0 0 2 1 0 0 1 0 0 2 0 1 1 0 2 0 0 1 1 0 0 1 1 0 1 1 0 0 1 1 0 0 1 0 2 1 0 0 2 0 0 0 0 0 1 1 0 1 0 0 1 0 1 0 1 0 1 0 0 1 1 1 1 0 0 0 1 1 0 1 1 0 1 1 0 2 0 1 1 1 1 0 0 1 0 1 2 0 0 0 1 1 2 0 0 0 0 0 1 0 1 0 1 0 0 0 2 0 1 1 0 0 0 2 0 4 1 0 0 1 0 1 0 0 1 0 1 1 0 0 1 0 0 2 1 0 0 1 0 0 0 1 1 1 1 0 1 0 0 1 0 1 0 1 1 0 0 1 0 0 1 2 0 0 3 0 1 0 0 2 0 1 0 0 0 0 0 1 2 0 0 2 0 1 0 1 0 0 1…
2 0 1 4 1 0 0 2 0 0 0 0 0 0 0 0 1 0 2 0 1 1 2 0 1 0 0 2 0 0 1 1 1 2 1 1 0 0 0 2 0 0 2 0 1 1 1 1 0 0 0 0 0 1 1 2 0 0 1 1 0 0 0 0 1 0 0 0 1 2 0 0 0 0 0 0 1 1 0 0 0 0 1 2 0 0 0 1 1 1 0 1 1 0 0 1 0 1 0 1 1 0 0 0 1 0 0 1 0 3 0 0 1 0 0 0 0 2 0 0 0 0 0 2 1 0 0 2 0 1 0 1 1 0 1 0 0 1 0 0 0 0 1 2 0 0 0 0 1 0 1 1 1 0 1 0 0 0 1 0 0 1 0 0 0 3 0 0 0 1 0 1 0 0 1 1 1 0 2 0 0 2 0 0 0 0 0 2 1 0 0 0 1 0 0 0 1 0 1 0…
2 0 2 1 0 1 1 0 0 2 0 1 0 0 1 0 1 1 0 1 0 1 0 0 0 0 1 0 1 1 0 0 1 0 2 1 0 0 2 0 2 1 0 0 0 2 1 0 0 0 0 0 0 0 0 0 1 0 2 0 1 3 0 0 1 0 0 1 1 0 1 0 0 2 0 0 0 0 1 0 0 3 0 1 1 0 0 0 0 0 2 0 0 0 0 1 0 2 1 1 0 2 1 2 1 0 0 0 0 0 0 0 0 1 0 0 1 0 0 0 1 0 0 0 2 1 0 0 0 0 2 1 0 0 1 1 0 0 0 0 1 0 0 0 2 1 1 0 0 0 0 0 0 1 2 0 2 1 0 0 0 1 0 0 1 1 1 0 2 1 0 0 0 2 0 1 1 1 1 0 2 1 0 1 1 1 0 1 0 0 0 1 3 1 1 2 0 0 1 0…
1 3 0 1 0 1 1 2 0 0 2 2 0 1 0 0 1 2 0 1 0 2 1 3 0 1 0 0 0 1 1 0 1 0 0 1 0 1 2 1 1 0 0 1 1 0 2 1 1 1 1 0 0 0 0 0 0 1 1 1 1 0 0 2 1 1 0 0 0 2 0 1 0 1 0 1 0 0 1 2 2 0 1 1 3 0 0 0 1 0 0 0 1 1 0 0 0 1 0 1 0 0 1 0 2 1 1 0 1 1 0 1 2 0 0 0 0 2 3 0 0 0 0 0 0 0 0 3 0 0 2 2 0 1 1 1 0 2 0 0 0 0 3 0 1 0 1 1 1 0 0 0 1 1 0 1 1 1 0 2 1 0 0 0 0 0 1 0 1 2 0 0 0 0 1 1 1 0 0 1 0 0 0 1 0 0 1 0 2 1 0 0 3 1 0 0 0 1 1 0…
3 2 1 0 0 0 1 0 3 1 0 0 0 0 0 0 0 3 0 0 1 1 0 1 0 0 0 0 0 0 2 1 1 0 0 0 0 0 0 0 0 1 1 0 1 0 0 3 3 0 1 0 0 1 2 2 0 0 1 2 0 2 1 0 0 1 0 0 0 1 0 0 1 1 1 0 0 1 0 0 1 1 2 1 1 1 1 2 0 1 1 0 1 1 0 1 0 0 0 2 2 0 0 1 0 0 0 0 1 0 2 0 0 0 1 2 1 1 0 0 0 1 0 2 1 0 0 1 2 0 0 0 0 1 0 0 1 2 1 0 0 0 1 0 3 1 2 1 1 0 1 0 2 1 0 0 0 0 2 0 0 0 0 1 1 2 3 0 0 0 2 0 1 0 0 0 0 0 0 1 3 1 2 0 1 1 1 2 1 1 0 1 0 0 0 0 1 1 0 0…
0 0 2 0 1 0 0 0 0 0 0 0 0 1 0 2 4 1 0 0 1 1 3 2 1 1 0 0 3 1 1 0 1 1 1 0 0 1 1 1 0 3 0 0 0 1 0 2 1 0 0 1 0 0 0 0 0 0 1 0 1 0 0 0 1 2 0 1 0 2 0 1 0 0 1 1 0 0 1 1 0 0 0 1 0 0 0 1 0 3 1 0 0 0 0 0 0 0 1 0 2 0 2 0 0 0 2 2 1 0 1 0 1 1 1 1 0 0 0 0 3 1 1 0 0 1 0 0 1 2 0 0 0 0 0 2 2 0 2 1 1 0 3 0 0 1 0 2 0 1 0 0 0 1 0 2 0 1 0 1 0 0 0 0 0 0 0 1 0 0 1 0 2 0 1 0 1 0 0 2 0 1 1 0 0 0 0 0 1 0 1 2 0 0 0 2 0 1 1 0…
0 0 1 1 0 1 0 1 2 0 1 0 1 2 0 0 2 0 2 1 0 0 0 0 0 0 0 0 0 0 1 0 2 0 2 0 0 3 0 0 1 0 3 1 1 0 1 0 1 2 1 0 1 0 0 0 1 0 1 0 0 0 0 1 0 1 1 0 1 0 1 1 1 0 0 0 1 1 0 2 0 1 2 0 0 0 0 0 0 0 2 3 1 0 0 2 2 0 0 1 0 0 0 0 0 0 0 1 1 0 0 1 0 0 1 1 2 1 2 1 0 2 0 1 0 0 0 0 0 2 1 1 1 0 0 0 0 0 0 0 0 0 0 0 3 0 0 2 0 1 0 0 0 0 0 0 1 1 0 0 0 0 0 0 1 1 1 0 0 2 1 0 0 0 0 1 1 2 1 0 1 2 2 1 1 0 0 2 0 0 0 1 0 0 0 1 0 0 3 0…
1 0 0 0 3 0 1 2 0 1 1 1 0 1 1 0 0 0 1 0 0 1 0 1 2 2 2 0 0 1 2 1 2 0 0 2 0 0 0 2 0 0 1 2 0 0 2 0 0 2 1 0 0 0 0 1 0 2 1 0 2 2 0 1 0 2 1 1 0 0 0 0 0 0 0 0 1 1 1 0 0 0 2 0 2 0 0 2 1 1 0 0 1 2 1 1 1 1 0 2 0 0 0 0 0 0 1 0 0 0 0 0 1 0 0 1 0 0 0 1 0 1 1 2 1 0 1 0 0 1 1 0 0 0 0 1 1 0 1 0 1 0 1 0 0 0 0 0 0 0 0 0 1 1 1 1 0 0 2 0 2 0 0 0 0 0 1 0 1 1 0 0 0 0 0 0 0 0 0 0 1 1 1 0 0 0 0 0 1 1 2 1 0 0 2 0 1 0 2 0…
1 1 1 0 2 0 1 4 0 0 1 3 3 2 2 1 1 0 1 1 0 0 0 2 2 1 0 0 0 0 0 0 4 2 0 0 2 0 0 1 0 0 0 0 0 0 0 0 1 0 1 3 3 0 2 0 1 1 1 1 2 1 2 0 0 0 0 0 1 1 2 0 0 1 2 0 1 1 0 1 0 2 2 0 1 2 0 0 0 0 0 1 0 0 0 1 1 0 0 0 0 1 0 2 0 0 1 1 0 0 0 0 0 1 2 1 0 0 1 1 2 1 1 0 1 1 0 0 1 0 1 1 1 0 2 1 2 0 1 2 1 1 1 1 2 0 0 1 0 0 0 0 0 0 0 0 0 1 0 0 1 0 1 0 0 0 0 0 1 2 0 1 0 1 0 3 0 0 0 0 1 0 0 0 0 0 0 0 1 0 1 0 2 0 1 2 0 1 0 1…
0 0 0 0 0 1 0 0 2 0 0 0 3 0 0 0 0 1 1 2 0 1 0 0 1 0 0 1 1 2 1 0 1 1 0 1 0 0 1 1 0 0 0 0 0 0 0 0 0 0 2 0 0 0 0 2 0 0 1 1 1 0 0 2 1 0 0 0 0 2 1 3 0 0 0 0 0 1 0 0 0 0 1 1 1 1 0 0 1 1 0 1 1 1 0 0 0 2 1 0 0 2 1 0 0 0 1 0 1 0 0 0 2 1 0 1 1 1 0 0 0 0 0 0 0 1 0 1 0 1 0 0 0 1 0 0 0 1 0 0 1 1 0 1 0 0 1 0 0 2 2 2 0 0 0 1 0 1 1 0 0 0 0 0 0 0 0 0 0 0 1 0 0 0 0 0 1 0 0 0 0 0 0 0 0 1 2 0 0 0 1 0 0 0 0 0 0 1 0 0…
1 1 1 0 0 2 1 0 1 1 0 1 0 4 0 0 0 0 1 0 1 0 0 0 1 0 0 1 0 0 1 0 0 0 1 0 0 1 0 0 0 1 0 2 0 0 0 1 1 0 0 1 0 0 1 2 0 0 0 0 0 0 1 1 2 0 1 1 0 2 1 0 0 1 1 1 1 1 2 0 0 0 0 0 1 0 0 0 0 2 1 0 1 0 0 1 0 0 1 1 1 2 0 2 0 0 0 0 0 1 0 0 0 0 0 2 1 1 0 3 0 0 1 1 1 1 0 0 0 1 1 0 0 1 1 0 0 0 0 0 0 0 0 0 1 0 0 1 1 0 1 0 0 0 1 2 0 0 0 0 0 0 1 0 1 0 0 1 0 1 0 0 0 2 0 0 0 2 0 1 0 0 1 0 1 0 2 0 0 0 0 2 0 0 0 0 1 0 1 0…
3 0 0 0 1 1 1 0 0 0 1 0 0 0 0 2 0 0 1 1 0 0 0 0 0 0 0 0 2 1 2 0 0 0 0 1 1 0 1 1 0 1 0 1 1 1 1 1 1 1 1 0 1 0 1 0 0 2 0 0 1 1 0 1 0 1 0 0 0 1 1 0 0 0 0 0 1 1 2 0 0 0 1 0 1 2 0 2 1 0 1 0 0 0 0 0 0 1 0 0 0 1 0 0 1 1 2 2 0 0 0 1 1 0 0 1 0 0 0 0 1 1 0 1 0 1 2 1 1 1 1 0 0 0 1 1 0 0 1 0 1 0 0 0 2 0 1 0 0 1 0 0 0 1 0 1 2 1 0 1 1 0 2 0 1 0 0 0 0 1 0 1 0 2 0 1 1 1 1 0 0 0 1 0 1 0 2 1 0 1 1 0 0 0 0 0 0 0 0 1…
1 0 1 1 1 1 2 0 0 1 1 1 0 0 1 2 3 0 1 2 1 0 0 0 0 2 0 0 1 0 0 1 1 2 0 2 2 1 1 2 1 0 1 0 0 3 1 1 1 0 0 1 0 1 0 0 0 2 0 0 0 0 0 1 0 0 0 0 1 1 0 0 0 0 2 1 0 0 0 2 1 0 1 3 0 1 0 0 2 0 0 0 2 1 0 2 1 1 0 1 0 0 0 1 0 0 0 0 1 1 2 1 1 0 0 2 1 0 1 1 1 0 0 0 2 1 1 0 0 0 2 0 0 0 0 0 0 1 0 1 0 1 0 0 1 0 1 0 0 1 0 1 1 0 0 1 1 0 1 0 1 0 2 0 0 0 0 1 1 1 1 1 0 0 3 2 0 0 0 1 0 0 4 0 0 3 0 0 0 0 3 1 1 1 0 0 2 0 0 0…
1 0 1 4 1 1 2 2 4 1 0 0 1 1 0 1 0 0 0 0 0 1 0 1 0 1 2 1 2 3 1 3 1 2 2 3 1 3 0 0 1 1 1 2 0 1 0 1 0 1 0 2 0 0 2 1 3 1 2 0 1 1 1 2 2 2 1 0 0 0 0 1 0 0 1 0 1 1 1 2 2 0 0 0 0 1 0 0 1 0 0 0 0 2 0 1 0 1 0 2 1 0 0 0 0 2 0 2 0 0 1 0 1 0 0 0 3 0 0 0 0 1 0 1 1 0 0 1 0 0 1 0 1 0 0 0 1 0 1 1 0 0 0 1 1 0 0 1 0 0 1 0 1 0 0 0 0 0 0 1 0 0 0 0 0 0 1 0 0 1 1 0 0 1 1 0 0 0 0 1 0 0 1 0 0 0 0 0 0 0 1 0 0 1 0 0 0 1 1 0…
1 2 0 0 1 0 2 0 2 1 0 0 0 0 2 3 0 0 0 0 0 2 1 0 1 1 0 0 0 2 1 1 2 0 1 1 0 0 1 1 1 0 0 1 2 1 0 0 0 1 0 0 1 1 0 1 3 0 0 1 0 0 0 1 0 0 1 0 1 0 0 0 0 1 0 2 0 0 0 1 1 1 1 1 0 0 0 0 0 0 1 2 2 0 0 0 0 1 0 0 0 2 0 0 0 0 1 0 1 0 0 0 0 0 0 0 0 2 0 1 0 0 0 0 1 2 0 0 1 0 0 0 1 1 0 2 0 0 0 1 0 0 2 0 1 0 0 1 0 1 0 0 0 1 1 1 2 0 0 0 1 0 1 3 0 0 0 1 0 0 0 1 0 1 0 0 1 0 0 0 0 0 1 0 1 0 0 0 0 0 0 1 0 0 0 0 0 0 0 0…
0 1 0 2 2 1 0 0 0 0 0 1 0 0 1 1 1 3 0 0 0 0 0 1 1 0 1 1 0 3 0 0 0 1 0 1 1 0 1 1 0 0 1 1 1 1 1 2 0 1 0 1 3 2 0 2 1 0 1 1 1 0 1 1 0 2 0 1 0 1 0 0 1 0 1 0 0 2 0 0 0 0 0 0 1 0 0 1 0 0 0 0 1 0 0 0 1 1 0 0 0 0 1 0 2 0 0 1 2 0 0 0 0 1 1 0 0 1 1 0 0 0 0 2 0 1 0 0 0 0 0 1 0 1 0 0 0 0 1 1 0 1 1 0 0 0 0 0 0 2 0 0 1 2 2 0 0 0 1 0 0 0 0 0 1 0 0 0 1 0 1 0 1 0 0 0 1 0 2 2 0 0 0 1 1 0 0 0 0 0 0 0 1 0 0 0 0 1 0 0…
1 3 0 0 0 1 0 2 0 0 1 0 1 0 0 0 0 1 0 0 0 1 1 3 0 0 2 0 1 1 0 0 1 4 0 0 1 0 0 2 2 0 0 0 1 1 0 0 0 0 0 0 2 2 0 0 0 0 0 1 1 1 1 1 1 1 1 0 1 0 0 1 1 0 1 2 0 3 0 1 2 2 0 1 0 0 0 0 1 1 0 0 0 0 0 0 0 1 0 0 0 0 0 0 0 0 0 0 1 0 1 0 2 0 0 1 1 0 0 0 3 0 0 2 0 1 0 0 1 0 0 0 1 2 0 0 0 0 0 0 0 0 2 2 0 1 0 0 1 2 0 1 1 0 0 0 0 1 0 0 0 0 0 0 0 1 0 0 3 0 1 0 0 0 0 0 1 1 0 1 0 1 0 0 0 0 0 1 0 1 0 0 0 2 1 1 0 1 1 0…
0 1 2 2 2 1 0 1 1 1 0 0 0 0 0 0 0 2 1 0 0 1 0 3 0 0 0 1 1 0 2 0 0 0 0 0 1 0 0 0 1 0 0 0 0 0 0 0 0 0 1 2 1 2 0 0 0 1 0 1 1 1 1 0 0 1 1 0 0 0 0 1 2 0 0 0 1 0 0 0 0 0 0 1 0 2 0 0 0 2 1 0 0 4 0 0 0 1 0 0 0 0 0 0 0 1 0 0 1 1 0 1 0 0 0 3 1 0 0 0 1 1 0 2 1 0 1 1 1 0 0 0 0 0 0 1 0 3 0 1 1 1 0 0 0 0 0 0 0 0 0 1 2 0 0 0 0 1 1 0 0 0 0 0 1 1 1 1 2 0 0 0 0 0 1 0 0 0 0 1 1 0 0 0 0 0 0 1 0 2 1 0 0 1 0 0 0 0 0 1…
1 0 0 0 2 0 2 0 0 2 0 0 1 1 0 1 0 0 1 0 1 0 2 0 0 1 1 1 0 1 0 0 1 0 0 0 2 0 0 0 0 1 0 1 0 0 0 1 1 0 0 0 1 1 0 1 1 0 1 1 1 1 3 2 0 1 0 0 1 2 0 0 0 0 0 2 2 0 1 1 1 0 0 1 3 0 0 1 0 0 3 0 0 0 1 0 0 0 1 0 0 0 1 1 0 0 1 0 1 1 1 0 1 0 0 1 0 0 0 0 1 0 0 0 1 2 0 0 2 2 0 0 0 0 1 0 1 1 0 0 1 0 1 0 0 0 0 0 0 1 0 0 1 0 1 0 0 0 0 0 0 1 0 0 0 0 2 0 1 0 0 0 0 0 0 0 0 0 1 1 0 0 0 0 0 0 0 0 1 0 0 1 1 0 0 1 1 1 0 1…
0 2 0 1 3 0 0 0 0 0 1 1 1 0 0 0 2 1 1 0 0 2 0 0 0 0 0 0 0 0 0 0 2 0 1 2 1 0 1 0 1 1 0 0 0 0 0 1 0 0 0 1 1 0 0 1 0 0 0 0 0 1 0 2 1 0 0 0 1 0 0 1 0 0 0 2 0 1 1 1 0 1 0 1 0 0 1 1 0 2 1 0 1 1 0 0 1 1 0 2 0 0 0 0 1 1 1 0 0 1 0 0 2 0 0 0 0 1 0 0 0 1 0 0 0 0 0 0 0 0 0 1 0 0 2 1 0 0 0 0 0 0 0 1 1 0 1 0 1 0 0 1 0 0 0 1 0 0 0 0 0 0 1 2 0 0 0 1 0 0 0 0 1 2 0 0 0 0 0 3 2 1 0 0 0 0 0 0 0 0 0 0 0 0 0 1 0 0 0 0…
2 0 1 2 1 1 1 0 1 0 1 0 0 0 0 0 0 3 0 0 0 0 0 0 0 1 0 2 1 0 0 0 0 0 1 0 0 1 1 0 0 0 2 2 0 0 0 0 1 1 0 0 1 1 0 0 0 1 0 0 1 0 1 0 0 2 1 0 1 1 1 1 0 0 1 2 1 0 0 2 1 1 1 0 0 0 0 1 1 1 1 0 0 0 0 0 2 0 0 0 1 0 0 1 1 1 0 0 0 0 0 0 1 1 0 0 0 0 1 1 0 0 0 0 0 0 1 2 0 0 0 2 0 0 0 0 0 1 0 0 0 0 0 0 0 1 1 0 0 0 0 0 1 0 1 0 0 0 0 2 0 0 0 1 0 0 1 0 0 1 0 0 0 1 0 0 0 0 0 0 0 1 0 1 0 0 0 0 1 0 1 0 0 0 1 0 0 1 0 0…
2 0 1 0 0 0 0 0 1 1 1 0 0 1 0 2 1 0 3 1 0 0 1 0 0 0 0 0 0 1 0 1 0 0 0 0 0 0 0 0 0 0 0 0 1 0 2 0 1 0 0 0 1 0 1 4 1 0 1 0 1 0 0 1 0 0 0 1 1 1 1 0 1 0 0 0 2 1 0 1 0 0 1 2 0 1 0 0 0 1 0 0 0 0 0 0 0 1 0 0 0 1 1 0 0 0 0 0 0 0 1 0 0 0 1 0 0 0 1 3 0 0 1 2 0 0 1 0 0 0 0 0 3 0 1 0 0 0 0 1 0 1 0 0 0 0 0 0 1 0 1 0 0 0 0 1 0 1 1 0 0 1 0 1 0 0 0 0 0 0 0 1 0 1 0 0 0 2 0 0 0 0 0 0 0 0 0 0 0 0 1 0 1 1 0 0 0 0 0 0…
0 0 0 0 0 1 1 2 0 1 0 2 1 3 1 1 0 0 0 0 1 0 1 1 1 0 1 0 0 0 1 0 0 0 1 1 0 1 0 1 1 0 0 1 0 1 1 0 2 1 0 0 0 0 0 1 0 0 2 0 0 0 0 1 0 0 0 0 0 1 1 1 3 0 0 1 1 0 0 1 0 0 1 0 0 1 0 0 0 2 1 0 2 0 1 1 1 1 1 0 1 1 0 0 0 0 1 1 1 1 1 0 1 0 0 1 0 0 1 0 0 1 1 0 1 0 2 0 0 0 0 0 1 0 0 0 0 0 2 0 2 0 0 1 0 0 0 0 0 0 0 0 0 2 0 0 0 1 0 0 1 0 0 1 0 1 0 0 1 0 0 2 0 0 0 1 0 0 0 0 0 0 2 1 1 0 1 0 0 0 1 1 1 0 0 2 0 0 0 0…
0 0 2 1 1 1 2 1 1 0 0 4 0 0 1 1 0 0 1 0 2 0 2 0 0 1 1 0 0 0 0 1 1 0 1 0 0 1 0 0 1 0 0 0 0 0 1 0 0 2 3 1 0 0 0 0 1 0 1 0 0 1 0 0 0 0 0 0 0 0 0 1 0 1 0 2 1 0 1 3 0 0 1 0 0 1 0 0 0 0 0 1 0 1 0 0 0 0 1 1 0 1 1 1 0 0 0 2 0 0 1 0 0 1 1 1 0 3 0 0 0 1 0 0 0 0 0 0 0 0 1 0 1 0 1 0 0 0 1 1 0 0 0 0 1 1 0 1 0 0 0 0 0 0 1 0 1 1 1 1 0 0 0 0 0 0 0 0 0 0 1 0 0 2 0 1 0 2 1 0 0 0 0 0 0 0 1 0 1 0 0 0 1 1 0 0 0 0 0 1…
0 1 0 3 0 0 1 1 0 1 0 0 2 1 1 1 1 1 1 0 1 1 0 0 0 0 1 2 1 1 0 2 1 0 0 0 2 0 1 0 0 1 0 1 0 1 0 1 0 1 1 1 0 1 1 1 0 0 1 1 4 1 2 0 0 0 1 1 1 0 1 1 0 3 0 0 0 1 0 1 0 0 2 0 0 0 1 0 1 0 1 0 0 1 2 1 1 0 0 1 0 0 1 0 0 0 0 2 2 0 2 0 0 0 2 0 0 0 0 1 0 1 1 0 1 2 1 0 0 1 1 1 0 0 0 0 0 0 1 1 0 0 0 0 0 1 1 0 0 0 0 0 1 0 0 0 1 0 2 0 0 0 0 0 0 0 1 1 0 0 2 0 0 0 1 0 1 1 0 1 0 0 0 0 0 1 0 1 1 0 0 0 0 1 3 0 0 1 0 0…
1 0 0 0 0 0 1 1 0 0 0 0 2 0 2 1 1 1 1 3 1 1 0 0 0 3 1 1 2 1 2 1 0 0 1 0 2 2 2 3 0 0 1 1 0 0 2 1 1 0 0 1 1 0 0 0 2 1 2 1 1 0 2 0 0 0 1 0 0 0 1 0 2 0 0 0 0 1 2 0 0 1 1 0 1 0 0 0 0 0 1 1 0 2 0 1 1 1 1 1 1 2 0 0 0 0 1 0 0 1 0 0 0 1 1 1 1 0 0 0 0 0 0 0 0 1 0 1 0 1 0 1 0 0 0 0 0 0 2 1 0 0 0 0 0 1 0 1 1 0 1 0 0 0 0 0 0 0 0 0 0 0 0 1 1 0 2 1 1 0 1 0 0 1 0 0 0 0 0 0 0 0 0 0 0 1 1 0 3 0 1 1 0 1 1 0 0 1 2 0…
0 0 0 2 0 1 0 0 0 2 0 0 1 1 0 1 2 2 0 0 0 1 1 0 0 0 2 1 2 2 1 0 1 0 0 0 0 1 0 0 0 0 1 0 0 0 1 0 3 0 0 2 0 0 1 0 1 0 0 1 0 0 0 1 0 0 0 0 2 1 3 1 0 0 0 2 1 0 1 0 0 0 0 0 1 0 0 0 0 0 1 1 0 0 0 1 0 2 0 0 0 1 0 0 0 1 0 0 1 0 0 0 0 0 0 1 2 0 0 0 2 0 2 0 0 0 0 1 1 0 0 0 1 0 0 1 1 1 0 0 1 1 2 0 0 0 3 0 0 0 1 1 0 1 2 0 0 1 0 0 1 0 0 0 0 1 0 0 0 0 0 0 0 1 0 0 0 0 0 1 0 1 0 1 1 0 0 0 0 1 0 0 1 1 0 2 0 0 0 0…
0 0 0 0 1 0 0 1 0 0 0 2 1 2 2 0 1 2 0 4 1 0 0 1 0 1 1 0 1 1 3 1 0 1 0 1 0 0 1 1 0 0 1 0 1 0 1 0 1 0 0 0 2 0 0 0 0 2 1 2 0 0 1 0 0 1 0 4 0 0 1 0 1 0 0 0 1 0 1 1 0 1 0 0 0 0 1 2 1 0 1 2 1 1 1 0 0 0 1 0 1 1 3 0 1 0 0 0 0 1 0 0 0 0 2 0 0 0 0 0 1 0 0 2 2 1 0 0 2 0 0 0 0 0 0 1 0 0 0 2 1 0 0 1 1 1 0 0 0 0 0 0 1 1 0 0 0 1 0 1 0 0 0 0 0 0 0 2 0 0 2 0 1 1 0 2 1 1 1 0 0 0 1 0 0 0 0 2 0 0 0 0 2 1 1 1 1 0 0 0…
1 0 0 1 2 4 0 1 0 0 0 0 0 0 0 0 2 0 0 1 1 0 1 0 1 0 1 0 0 0 0 1 0 0 0 0 1 0 1 1 3 0 0 0 1 1 0 2 0 0 0 0 0 1 0 0 0 1 1 1 0 0 1 1 0 0 0 0 0 1 0 2 1 0 0 1 0 0 0 1 0 0 1 0 1 0 1 0 1 1 0 0 0 2 0 0 0 1 0 0 1 0 2 0 0 0 0 1 0 0 0 2 1 0 1 0 0 1 0 1 1 2 0 0 1 1 0 1 1 1 1 1 1 0 0 1 2 0 0 3 0 1 1 1 0 0 0 0 0 1 0 1 0 0 0 0 0 0 0 1 0 1 0 0 0 1 1 1 1 0 0 0 0 0 0 0 0 0 0 0 1 1 0 0 1 0 1 1 2 0 1 0 1 0 1 1 1 1 0 0…
0 1 0 0 0 1 0 0 1 2 1 0 0 0 0 1 0 1 1 2 0 4 1 0 0 0 1 1 0 1 2 1 0 2 0 0 3 0 0 0 1 1 0 0 1 0 0 0 2 3 0 3 0 1 0 0 1 0 1 0 0 0 0 1 1 1 0 0 0 1 0 0 1 1 1 0 0 1 0 2 0 0 0 0 0 0 3 1 0 0 1 0 0 2 0 0 0 0 0 0 0 1 1 0 0 0 1 0 1 1 1 0 0 0 0 0 0 0 0 0 1 0 0 0 0 0 1 0 0 0 0 0 1 0 1 1 3 0 1 1 0 0 0 0 4 0 1 0 2 0 0 0 0 0 1 2 0 0 0 0 0 0 1 1 0 0 1 0 2 0 1 0 0 0 0 0 0 1 2 1 1 2 0 0 1 0 0 0 1 1 0 1 1 2 0 0 1 0 0 0…
0 0 0 1 1 1 0 0 0 1 0 0 0 0 0 1 0 1 1 0 1 2 1 0 3 0 2 1 2 2 0 0 0 1 0 1 1 0 1 0 2 0 0 2 0 0 3 1 0 0 0 0 0 0 0 0 1 0 0 1 1 0 0 1 0 0 0 0 2 0 0 0 0 0 2 1 0 0 0 1 0 1 0 1 0 0 3 0 0 0 0 1 0 1 0 1 0 2 2 2 0 1 0 0 0 0 0 0 1 0 0 1 0 0 0 0 0 0 0 1 2 2 0 0 0 0 1 0 1 1 0 0 1 2 0 0 0 0 0 0 2 0 0 0 1 1 0 0 2 0 2 0 1 0 0 0 0 1 1 0 0 1 0 0 0 0 1 0 1 1 2 0 1 0 0 0 0 0 0 1 0 0 0 1 0 0 1 0 0 1 2 0 1 0 0 0 0 0 0 0…
0 2 2 1 0 0 0 0 1 1 1 0 1 0 1 0 1 1 1 1 0 0 0 0 3 0 0 0 0 0 1 0 1 1 0 3 0 0 1 1 1 0 0 0 1 1 1 2 0 0 0 0 3 0 3 1 1 0 1 0 0 1 0 0 0 0 0 0 0 0 0 0 0 0 4 0 0 0 0 1 0 0 0 0 0 0 0 1 1 0 1 0 0 1 2 0 0 2 1 0 0 0 1 0 0 1 1 1 0 0 1 0 1 1 0 0 0 0 0 0 0 0 1 0 1 0 2 0 0 1 0 1 0 1 1 1 0 2 0 0 0 0 0 1 3 0 3 1 1 0 1 0 0 1 1 0 1 0 0 0 0 0 0 1 1 1 0 0 0 1 0 1 1 0 0 1 1 1 0 3 1 0 1 0 1 2 0 0 1 1 0 0 1 0 0 1 0 0 0 0…
0 1 0 1 0 0 2 1 1 1 1 1 0 0 2 2 0 0 1 2 0 0 0 0 1 0 0 0 0 1 2 1 1 0 0 1 1 0 0 0 1 1 0 1 0 1 0 1 0 0 0 2 0 0 0 0 1 1 1 1 1 0 0 0 0 1 0 0 1 0 0 1 0 1 0 2 0 0 1 1 0 0 0 0 2 1 1 0 3 1 0 0 1 1 1 0 1 0 2 0 2 0 0 0 0 1 0 0 1 0 0 1 2 1 1 0 0 0 1 0 0 0 0 0 1 0 2 0 0 0 1 0 1 0 0 0 0 1 0 1 1 0 0 0 0 0 1 0 0 0 0 2 0 1 1 0 1 1 0 0 0 3 2 1 0 2 0 1 1 0 0 0 0 0 0 0 0 1 0 1 0 0 0 0 0 0 0 0 0 1 2 1 0 0 1 0 0 0 0 1…
1 0 1 0 2 0 3 2 1 0 0 0 0 1 1 0 1 1 0 0 0 3 3 0 0 0 0 0 0 0 1 0 1 0 0 2 0 2 0 0 0 0 0 1 0 1 0 0 0 1 1 0 2 0 1 0 0 0 1 3 1 0 1 0 0 0 2 0 0 0 0 0 2 3 0 1 0 0 0 0 1 0 1 0 0 0 1 2 0 0 0 1 1 1 0 0 0 0 0 0 0 0 0 0 0 1 0 1 2 0 1 0 0 1 1 0 0 1 0 0 0 1 0 0 0 0 1 0 1 0 1 0 2 1 0 0 2 1 1 0 0 0 1 0 0 0 1 1 1 0 1 0 1 1 2 0 0 1 2 1 0 0 0 0 0 1 0 0 2 0 4 0 0 0 0 1 0 0 1 0 0 0 0 2 0 2 0 2 0 0 0 1 1 1 2 0 0 0 0 4…
2 0 0 1 1 3 0 1 0 2 0 0 1 4 1 1 1 1 2 2 0 1 1 4 2 0 1 0 4 1 3 2 2 3 2 0 2 0 1 4 0 1 0 2 0 1 0 1 0 1 0 1 0 1 0 0 3 1 0 0 0 0 1 1 2 0 1 0 2 1 0 0 0 0 1 2 2 1 0 0 1 2 1 1 1 1 3 1 0 0 1 2 2 0 2 1 2 1 1 2 1 0 1 2 0 1 1 0 0 0 1 0 1 1 1 0 0 0 0 3 1 2 2 1 1 1 0 0 0 1 0 0 0 0 1 0 0 1 1 2 1 1 1 0 0 0 0 1 1 0 0 2 1 3 0 1 0 1 0 0 0 0 0 0 1 0 1 2 1 0 4 1 0 0 0 3 1 0 3 0 0 1 1 0 1 0 0 1 1 1 1 2 2 1 1 0 0 0 1 0…
4 1 3 0 3 2 0 0 2 3 1 1 1 0 1 1 2 1 2 4 2 1 0 1 1 2 1 2 0 2 1 2 1 2 1 0 0 0 1 2 1 1 1 2 0 2 0 1 0 1 2 5 3 1 3 0 2 2 2 1 1 0 0 1 0 2 1 2 1 2 1 0 0 1 0 0 0 0 0 0 2 0 0 1 1 1 0 0 0 0 0 0 2 2 1 2 1 0 0 1 1 2 4 3 1 2 3 1 2 3 1 0 0 1 3 0 0 0 1 1 3 0 2 2 1 2 1 4 1 2 1 1 0 0 2 1 0 0 1 0 1 0 1 3 0 4 0 2 0 0 0 1 2 2 1 0 0 0 0 1 1 1 1 2 2 1 0 0 1 1 0 1 1 0 1 1 1 1 0 1 2 1 1 0 1 0 1 3 1 0 1 1 0 0 1 0 0 0 0 1…
3 2 1 1 0 0 4 1 0 2 2 1 3 2 0 1 1 1 0 1 1 3 1 2 1 1 0 0 0 1 0 0 1 2 2 1 0 1 3 1 0 0 1 3 2 0 1 2 1 0 2 0 2 0 1 3 0 1 2 2 1 0 2 2 1 3 0 1 0 2 0 2 1 1 3 0 0 1 0 3 2 3 4 1 2 3 0 2 3 0 2 0 0 0 1 0 1 0 0 1 0 3 0 1 1 1 1 0 1 2 2 1 1 3 2 1 1 4 0 2 1 1 1 0 2 2 0 2 1 1 0 1 1 0 1 0 2 0 2 2 0 2 2 2 0 1 1 0 1 0 0 2 1 2 2 0 0 4 0 0 1 1 0 0 0 0 1 1 2 1 1 1 0 0 0 1 1 1 0 0 0 1 1 2 3 1 0 1 1 0 1 0 0 1 1 2 1 1 0 0…
2 2 0 0 3 1 0 1 0 1 0 0 0 2 0 2 1 1 1 2 2 1 1 0 1 1 0 1 0 0 0 0 1 0 0 0 0 1 0 0 1 2 1 0 1 1 0 0 2 0 0 0 1 1 0 2 0 1 1 0 1 0 0 2 1 0 1 1 0 0 2 0 0 2 0 2 1 0 0 1 1 0 2 0 1 1 1 1 1 1 1 0 5 2 1 1 3 0 1 2 0 0 0 2 0 3 0 0 1 0 0 0 3 0 1 1 2 1 2 1 0 1 0 2 1 2 2 0 1 0 1 1 0 0 2 1 0 4 1 0 2 1 0 0 0 1 0 2 1 0 2 0 1 3 1 0 1 1 1 0 0 1 2 2 0 0 0 1 1 0 2 0 0 1 0 1 1 1 4 2 0 0 1 2 1 1 0 0 0 2 0 2 1 0 2 1 0 0 1 3…
1 0 2 1 0 0 1 1 0 1 1 2 1 0 0 0 1 0 0 1 1 1 1 1 2 0 0 0 0 0 1 0 0 1 0 0 2 0 0 0 1 0 0 0 0 0 0 0 0 0 0 1 0 1 0 0 0 0 1 1 2 0 0 1 1 0 0 0 0 0 0 0 1 1 0 1 1 0 0 0 0 2 1 0 1 2 3 0 0 0 0 2 1 0 3 0 1 0 0 2 0 0 2 2 1 0 0 1 0 0 1 2 0 1 0 0 1 0 0 1 1 4 0 0 1 0 1 1 0 0 0 0 0 2 0 1 2 1 1 2 0 1 0 0 0 0 0 0 1 1 0 0 5 0 0 0 0 1 2 0 0 0 0 0 2 0 0 0 2 1 1 0 0 0 0 0 0 2 0 0 1 1 1 0 1 2 1 0 0 1 0 0 0 0 0 0 4 0 0 0…
1 1 0 1 2 0 2 1 1 1 2 0 1 3 2 0 1 1 1 1 3 1 1 2 0 1 0 0 0 0 0 1 2 0 0 2 0 1 0 0 1 1 1 0 0 1 0 0 1 0 0 3 1 1 2 1 1 1 1 0 2 0 2 1 0 0 2 0 0 0 1 0 0 1 0 1 0 1 1 0 2 0 0 0 0 1 1 0 1 0 0 1 0 1 0 0 0 2 0 0 0 0 0 1 1 3 1 0 1 0 3 0 0 1 1 1 0 1 1 1 2 2 1 0 1 1 0 1 2 0 1 0 0 1 1 0 1 0 2 0 0 0 0 0 0 0 0 0 0 1 0 1 1 1 1 1 0 1 2 2 0 1 0 1 0 2 2 0 0 0 0 0 0 1 1 0 0 0 1 3 0 0 0 1 1 0 1 0 1 2 0 2 0 0 0 0 0 1 0 1…
0 0 1 0 0 0 1 1 0 0 0 1 0 1 1 0 1 0 0 1 1 3 2 3 0 0 2 0 0 0 0 0 3 0 0 1 0 1 1 0 1 2 1 0 0 0 3 0 0 2 0 0 3 1 1 1 1 0 0 1 0 0 1 2 0 0 2 0 0 0 2 0 2 3 1 1 0 0 0 0 0 0 0 0 3 0 0 0 0 1 0 0 0 0 2 0 1 1 0 2 0 2 1 0 1 1 0 0 0 0 0 0 1 1 1 0 2 1 2 2 0 1 0 0 1 1 1 2 1 0 1 0 0 0 1 0 0 1 0 0 1 1 0 0 0 0 0 0 1 1 1 0 0 0 2 2 0 0 1 0 0 0 1 0 0 0 0 1 1 1 0 1 0 0 0 2 0 1 0 1 0 0 0 1 0 0 4 0 0 0 0 1 0 1 0 0 1 0 1 0…
0 0 0 0 1 1 1 1 0 1 0 0 0 1 1 0 1 0 0 0 0 0 0 0 0 0 1 1 0 0 1 0 1 0 1 0 2 1 1 0 0 0 0 2 0 1 2 0 0 1 0 0 0 1 1 0 0 0 1 1 1 1 1 0 1 1 3 1 2 0 0 1 0 1 2 0 0 1 0 2 1 1 0 0 1 1 1 0 1 0 2 1 3 1 1 0 1 1 1 0 1 0 0 0 0 1 1 1 0 2 0 0 0 0 1 0 1 0 0 1 1 3 0 1 0 0 0 0 0 1 1 0 0 2 0 0 1 0 0 0 2 0 1 0 0 1 1 0 0 0 0 0 0 0 0 0 0 1 0 0 1 2 1 0 0 2 1 0 0 0 0 0 0 1 0 0 0 0 1 0 0 0 1 0 0 0 1 0 0 2 0 1 2 1 0 0 1 1 1 0…
2 1 0 1 0 0 1 2 1 2 0 1 0 0 0 1 0 0 0 0 2 0 0 0 0 0 1 0 0 0 0 1 0 0 0 0 1 0 1 0 1 1 2 1 0 1 0 0 1 0 1 1 1 2 0 0 0 0 0 0 2 1 0 1 2 0 1 1 0 2 0 0 0 0 1 0 0 2 1 1 0 1 0 0 0 0 0 0 1 0 0 1 0 1 0 0 1 0 0 2 0 0 1 0 0 1 0 0 1 0 1 0 1 0 1 0 0 2 1 1 0 1 2 0 0 1 2 1 1 0 1 0 2 0 1 1 0 1 3 1 0 0 0 2 0 0 0 2 0 0 0 0 0 0 1 0 2 0 3 1 0 0 1 0 0 1 2 0 0 3 0 0 1 0 1 0 0 0 0 0 0 1 0 0 1 0 0 1 1 0 0 0 0 0 0 0 1 0 0 1…
0 0 0 0 0 2 1 0 0 0 0 0 0 0 0 0 0 1 0 0 4 0 0 0 0 0 2 1 0 2 0 0 0 0 1 0 0 0 0 0 0 0 0 0 1 0 0 0 0 0 1 0 1 1 1 0 0 0 1 1 0 0 1 0 0 0 0 0 0 0 1 0 0 1 0 0 1 0 0 0 1 0 0 0 0 0 1 0 0 1 0 0 0 1 0 0 0 0 1 0 0 0 0 1 0 0 0 0 0 0 0 0 0 1 0 0 1 0 1 0 1 1 0 1 0 0 0 0 1 0 0 0 0 0 0 0 0 1 2 0 0 0 1 0 1 0 0 0 0 0 1 0 0 0 2 0 0 2 0 0 0 0 0 0 0 0 0 0 0 0 0 0 0 1 0 0 0 0 0 0 0 0 1 0 1 0 0 0 0 0 0 0 0 0 1 0 1 0 0 0…
0 0 0 1 0 1 0 0 1 0 0 0 1 1 0 0 2 0 0 0 0 2 0 2 0 0 1 0 0 0 0 1 0 0 1 0 0 0 0 2 0 0 0 0 0 0 1 0 1 3 0 0 0 0 0 0 0 0 0 0 0 0 0 0 1 0 0 1 0 0 0 0 1 0 0 0 0 0 0 0 1 1 0 1 0 0 0 0 0 1 1 0 0 1 0 0 0 0 0 0 0 0 1 0 1 0 1 0 0 1 1 0 1 0 0 1 0 0 0 0 0 0 0 0 0 0 0 0 0 0 0 0 0 1 0 0 0 0 0 1 0 0 0 1 0 0 0 0 0 0 0 0 0 0 0 0 0 0 0 0 0 0 0 0 0 2 0 0 1 1 0 0 1 1 0 0 0 0 0 0 0 0 0 0 1 0 0 0 0 0 0 0 0 0 0 0 0 1 0 0…
1 0 0 0 0 0 0 1 0 1 0 0 0 0 1 0 0 0 0 0 0 1 0 0 0 0 0 0 2 0 0 0 0 2 0 0 1 0 0 0 0 0 1 0 0 1 0 1 0 0 1 0 0 1 0 0 1 0 0 0 0 1 0 0 0 1 1 0 0 0 0 1 0 1 0 1 0 0 0 0 1 0 0 0 1 0 0 0 0 0 0 0 0 0 0 0 0 2 0 0 0 0 0 0 0 0 0 1 0 0 0 0 0 0 0 1 0 0 0 0 0 0 0 0 1 0 0 0 0 1 0 1 0 0 1 0 0 0 0 0 0 1 0 0 0 0 0 1 0 0 0 0 0 0 0 0 1 0 0 0 1 0 0 0 0 0 1 0 0 0 0 1 0 0 0 0 0 0 0 0 0 1 1 0 0 0 0 0 0 0 0 0 0 0 0 0 0 0 0 0…
1 0 0 0 0 0 0 0 0 0 1 1 0 0 0 1 0 0 0 0 0 1 0 1 1 0 0 0 0 0 0 0 0 0 0 0 0 1 1 0 0 0 0 0 0 0 0 0 0 0 0 0 0 1 0 0 0 0 0 0 0 0 1 0 0 0 0 0 0 0 0 0 0 0 0 1 0 0 0 0 1 0 0 0 0 0 0 0 0 0 0 1 0 0 0 1 1 0 0 0 0 0 1 0 0 0 0 0 0 0 0 0 0 0 1 0 0 0 0 0 0 1 0 0 0 0 0 0 0 0 0 0 0 0 0 0 0 0 0 0 0 0 0 0 0 0 0 0 0 0 0 0 0 0 0 0 0 0 0 0 0 0 0 0 0 0 0 0 0 0 0 0 0 0 0 0 0 0 0 0 0 0 0 0 0 0 0 0 0 0 1 0 0 0 0 0 0 0 0 0…
0 0 0 0 0 0 0 0 1 1 0 0 0 0 0 0 0 0 0 0 0 0 0 0 0 0 2 0 0 0 0 0 1 0 0 0 0 0 0 0 1 0 0 1 0 0 0 0 0 0 0 0 0 0 0 0 0 0 0 0 0 0 0 1 0 0 0 0 0 0 0 0 0 0 0 0 0 0 0 0 0 1 0 0 0 0 1 0 0 0 0 0 0 0 0 0 0 0 0 0 0 0 1 0 0 0 1 0 1 0 1 0 0 0 0 0 0 0 0 0 0 0 0 0 0 0 0 0 0 0 0 0 0 0 0 0 0 0 0 0 0 0 0 0 0 0 1 0 0 0 0 1 0 0 0 0 0 0 0 0 0 1 0 0 0 0 0 0 0 0 0 0 0 0 0 0 0 0 0 0 0 0 1 0 0 0 0 0 0 0 0 0 0 0 0 0 0 0 0 0…
0 0 0 0 0 0 0 0 1 0 0 0 0 0 0 0 0 0 0 0 0 0 0 0 0 0 0 0 0 0 0 0 0 0 0 0 0 0 0 1 0 0 0 0 0 0 0 0 0 0 0 0 0 0 0 0 0 0 0 0 0 0 0 0 0 0 0 0 0 0 0 0 0 0 0 0 0 0 0 0 0 0 0 0 0 0 0 0 0 0 0 0 0 0 0 0 0 0 0 0 0 0 0 0 0 0 0 0 0 0 0 0 0 0 0 0 0 0 0 0 0 0 0 0 0 0 0 0 0 1 0 0 0 0 0 0 0 0 0 0 0 0 0 0 0 0 0 0 0 0 0 0 0 0 0 0 0 0 0 0 0 0 0 0 0 0 0 0 0 0 0 0 0 1 0 0 0 0 0 0 0 1 0 0 0 0 0 0 0 1 0 0 0 0 0 0 0 0 0 0…
0 0 0 0 1 0 0 0 0 1 0 0 0 0 0 0 0 0 0 0 0 0 0 0 0 0 0 0 0 0 0 0 0 0 0 0 0 0 0 0 0 0 0 0 0 0 0 0 0 0 0 0 0 0 0 0 0 0 0 0 0 0 0 0 0 0 0 0 0 0 0 0 0 0 1 0 0 0 0 0 0 0 0 0 0 0 0 0 0 0 0 0 0 0 0 0 0 0 0 0 0 0 0 0 0 0 0 0 0 0 0 0 0 0 0 0 0 0 0 0 0 0 0 0 1 0 0 0 0 0 0 0 0 0 0 0 0 0 0 0 0 0 0 0 0 0 0 0 0 0 0 0 0 0 0 0 0 0 0 0 0 0 0 0 0 0 0 0 0 0 0 0 0 0 0 0 0 0 0 0 0 0 0 0 0 0 0 0 0 0 0 0 0 0 0 0 0 0 0 0…
0 0 0 0 0 0 0 0 0 0 0 0 0 0 0 0 0 0 0 0 0 0 0 0 0 0 0 0 0 0 0 0 0 0 0 0 0 0 0 0 0 0 0 0 0 0 0 0 0 0 0 0 0 0 0 0 0 1 0 0 0 0 0 0 0 0 0 0 0 0 0 0 0 0 0 0 0 0 0 0 0 0 0 0 0 0 0 0 0 0 0 0 0 0 0 0 0 0 0 0 0 0 0 0 0 0 0 0 0 0 0 0 0 0 0 0 0 0 0 0 0 0 0 1 0 0 0 0 0 0 0 1 0 0 0 0 0 0 0 0 0 0 0 0 0 0 0 0 0 0 0 0 0 1 0 0 0 0 0 0 0 0 0 0 0 0 0 0 0 0 0 0 0 0 0 0 0 0 0 0 0 0 1 0 0 0 0 0 0 0 0 0 0 0 0 1 0 0 0 0…
0 0 0 0 0 0 0 0 0 0 0 0 0 0 0 0 0 0 0 0 0 0 0 0 0 0 0 0 0 1 0 0 0 0 0 0 0 0 0 0 0 0 0 0 0 0 0 0 0 0 0 0 0 0 0 0 0 0 0 0 0 0 0 0 0 0 0 0 0 0 0 0 0 0 0 0 0 0 0 0 0 0 0 0 0 0 0 0 0 0 0 0 0 0 0 0 0 0 0 0 0 0 0 0 0 0 0 0 0 0 0 0 0 0 0 0 0 0 0 0 0 0 0 0 0 0 0 0 0 0 0 0 0 0 0 0 0 0 0 0 0 0 0 0 0 0 0 0 0 0 0 0 0 0 0 0 0 0 0 0 0 0 0 0 0 0 0 0 0 0 0 0 0 0 0 0 0 0 0 0 0 0 0 0 0 0 0 0 0 0 0 0 0 0 0 0 0 0 0 0…
0 0 0 0 0 0 1 0 0 1 0 0 0 0 0 0 0 0 0 0 0 0 0 0 0 0 0 0 1 0 0 0 0 0 0 0 0 0 0 0 0 0 0 0 0 0 0 0 0 0 0 0 0 0 0 0 0 0 0 0 0 0 0 0 0 0 0 0 0 0 0 0 0 0 0 0 0 0 0 0 0 0 0 0 0 0 0 0 0 0 0 0 0 0 0 0 0 0 0 0 0 0 0 0 0 0 0 0 0 0 0 0 0 2 0 0 0 0 0 0 0 0 0 0 0 0 0 0 0 0 0 0 0 0 0 0 0 0 0 0 0 0 0 0 1 0 0 0 0 0 0 0 0 1 0 0 0 0 0 0 0 0 0 0 0 0 0 0 0 0 0 0 0 0 0 0 0 0 0 0 0 0 0 0 0 0 0 0 0 0 0 0 0 0 0 0 0 0 0 0…
0 0 0 0 0 0 0 0 0 0 0 0 0 0 0 0 0 1 0 0 0 0 0 0 0 0 0 0 0 0 0 0 0 0 0 1 0 0 0 0 0 0 0 0 0 0 0 0 0 0 0 0 0 0 0 0 0 0 0 0 0 0 0 0 0 0 0 0 0 0 1 0 0 0 0 0 0 0 0 0 0 0 0 0 0 0 0 0 0 0 0 0 0 0 0 0 0 0 0 0 0 0 0 0 0 0 0 0 0 0 0 0 0 0 0 0 0 1 0 0 0 0 0 0 0 0 0 0 0 0 0 0 0 0 0 0 0 0 0 0 0 0 0 0 0 0 0 0 0 0 0 0 0 0 0 0 0 0 0 0 0 0 0 0 0 0 0 0 0 0 0 0 0 0 0 0 0 0 0 0 0 0 0 0 0 0 0 0 0 0 0 0 0 0 0 0 0 0 0 0…
0 0 0 0 0 0 0 0 0 0 0 0 0 0 0 0 0 0 0 0 0 0 0 0 0 0 0 0 0 0 0 0 0 0 0 0 0 1 0 0 0 0 0 0 0 0 0 0 0 0 0 0 0 0 0 0 0 0 0 0 0 0 0 0 0 0 0 0 0 0 0 0 0 0 0 0 0 0 0 0 0 1 0 0 0 0 0 0 0 0 0 0 0 0 1 0 0 0 0 0 0 0 0 0 0 0 0 0 0 0 0 0 0 0 0 0 0 0 0 0 0 0 0 0 0 0 0 0 0 0 0 0 0 0 0 0 0 0 0 0 0 0 0 0 0 0 0 0 0 0 0 0 0 0 1 0 0 0 0 0 0 0 0 0 0 0 0 0 0 0 0 0 0 0 0 0 0 0 0 0 0 0 0 0 0 0 0 0 0 1 0 0 0 0 0 0 0 0 0 0…
0 0 0 0 0 0 0 0 0 0 0 0 0 0 0 0 0 0 0 0 0 0 0 1 0 0 0 0 0 0 0 0 0 0 0 0 0 0 0 0 0 0 0 0 0 0 0 0 0 0 0 0 0 0 0 0 0 0 0 0 0 0 0 0 0 0 0 0 0 0 0 0 0 0 0 0 0 0 0 0 0 0 0 0 0 0 0 0 0 0 0 0 0 0 0 0 0 0 0 0 0 0 0 0 0 0 0 0 0 0 0 0 0 0 0 0 0 0 0 0 0 0 0 0 0 0 0 0 0 0 0 0 0 0 0 0 0 0 0 0 0 0 0 0 0 0 0 0 0 0 0 0 0 0 0 0 0 0 0 0 0 0 0 0 0 0 0 0 0 0 0 0 0 0 0 0 0 0 0 0 0 0 0 0 0 0 0 0 0 0 0 0 0 0 0 0 0 0 0 0…
0 0 0 0 0 0 0 0 0 0 0 0 0 0 0 0 0 0 0 0 0 0 0 0 0 0 0 0 0 0 1 0 0 0 0 0 0 0 0 0 0 0 0 0 0 0 0 0 0 0 0 0 0 0 0 1 0 0 0 0 0 0 0 0 0 0 0 0 0 0 0 0 0 0 0 0 0 0 0 0 0 0 0 0 0 0 0 0 0 0 0 0 0 0 0 0 0 0 0 0 0 0 0 0 0 0 0 0 0 0 0 0 0 0 0 0 0 0 1 0 0 0 0 0 0 0 0 0 0 0 0 0 0 0 0 0 0 0 0 0 0 0 0 0 0 0 0 0 0 0 0 0 0 0 0 0 0 0 1 0 0 0 0 0 0 0 0 0 0 0 0 0 0 0 0 0 0 0 0 0 0 0 0 0 0 0 0 0 0 0 0 0 0 0 0 0 0 0 0 0…
0 0 0 0 1 0 0 1 0 0 0 0 0 0 0 0 0 0 0 0 0 0 0 0 0 0 0 0 0 0 0 0 0 0 0 0 0 1 0 0 0 0 0 0 0 0 0 0 0 0 0 0 0 0 0 0 0 0 0 0 0 0 0 0 0 0 0 0 0 0 0 1 0 0 0 0 0 0 0 0 0 0 0 0 0 0 0 0 0 0 0 0 0 0 0 0 0 0 0 0 0 0 0 0 0 0 0 0 0 0 0 0 0 0 0 0 0 0 0 0 0 0 0 0 0 0 0 0 0 0 0 0 0 0 0 0 0 0 0 1 0 0 0 0 0 0 0 0 0 0 0 0 0 0 0 0 0 0 0 0 0 0 0 0 0 0 0 0 0 0 0 0 0 0 0 1 0 0 0 0 0 0 0 0 0 0 0 0 0 0 0 0 0 0 0 0 0 0 0 0…
0 0 0 0 0 0 0 0 0 0 0 0 0 0 0 0 0 0 0 0 0 0 0 0 0 0 0 0 0 0 0 0 0 0 0 0 0 1 0 0 0 0 0 0 0 0 0 0 0 0 0 0 0 0 0 0 0 0 0 0 0 0 0 0 0 0 0 0 0 0 0 0 0 0 0 0 0 0 0 0 0 0 0 0 0 0 0 0 0 0 0 0 0 0 0 1 0 0 0 0 0 0 0 0 0 0 0 0 0 0 0 0 0 0 0 0 0 0 0 0 0 0 0 0 0 0 0 0 0 0 0 0 0 0 0 0 0 0 0 0 0 0 0 0 0 0 0 0 0 0 0 0 0 0 0 0 0 0 0 0 0 0 0 0 0 0 0 0 0 0 0 0 0 0 0 0 0 0 0 0 0 0 0 0 0 0 0 0 0 0 0 0 0 0 0 0 0 0 1 0…
0 0 0 0 0 0 0 0 0 0 0 0 0 0 0 0 0 0 0 0 0 0 0 0 0 0 0 0 0 0 0 0 0 0 0 0 0 0 0 0 0 0 0 0 0 0 0 0 0 0 0 0 0 0 0 0 0 0 0 0 0 0 0 0 0 0 0 0 0 0 0 0 0 0 0 0 0 0 0 0 0 0 0 0 0 0 0 0 0 0 0 0 0 0 0 0 0 0 0 0 0 0 0 0 0 0 0 0 0 0 0 0 0 0 0 0 0 0 0 0 0 0 0 0 0 0 0 0 0 0 0 0 0 0 0 0 0 0 0 0 0 0 0 0 0 0 0 0 0 0 0 0 0 0 0 0 0 0 0 0 0 0 0 0 0 0 0 0 0 0 0 0 0 0 0 0 0 0 0 0 0 0 0 0 0 0 0 0 0 0 0 0 0 0 0 0 0 0 0 0…
0 0 0 0 0 0 0 0 0 0 0 0 0 0 0 0 0 0 0 0 0 0 0 0 0 0 0 1 0 0 0 0 0 0 0 0 0 0 0 0 0 0 0 0 0 0 0 0 0 0 0 0 0 0 0 0 0 0 0 0 0 0 0 0 0 0 0 0 0 0 0 0 0 0 0 0 0 0 0 0 0 0 0 0 0 1 0 0 0 0 0 0 0 0 0 0 0 0 0 0 0 0 0 0 0 0 0 0 0 0 0 0 0 0 0 0 0 0 0 0 0 0 0 0 0 0 0 1 0 0 0 0 0 0 0 0 0 0 0 0 0 0 0 0 0 0 0 0 0 0 0 0 0 0 0 0 0 0 0 0 0 0 0 0 0 0 0 0 0 0 0 0 0 0 0 0 0 0 0 0 0 0 0 0 0 0 0 0 0 0 0 0 0 0 0 0 0 0 0 0…
0 0 0 0 0 0 0 0 0 0 0 0 0 0 0 0 0 0 0 0 0 0 0 0 0 0 0 0 0 1 0 0 0 0 0 0 0 0 0 0 0 0 0 0 0 0 0 0 0 0 0 0 0 0 0 0 0 0 0 0 0 0 0 0 0 0 0 0 0 0 0 0 0 0 0 0 0 0 0 0 0 0 0 0 0 0 0 0 0 0 0 0 0 0 0 0 1 1 0 0 0 0 0 0 0 0 0 0 0 0 0 0 0 0 0 0 0 0 0 0 0 0 0 0 0 0 0 0 0 0 0 0 0 0 0 0 0 0 0 0 0 0 0 0 0 0 0 0 0 0 0 0 0 0 0 0 0 0 0 0 0 0 0 0 0 0 0 0 0 0 0 0 0 0 0 0 0 0 0 0 0 0 0 0 0 0 0 0 0 0 0 0 0 0 0 0 0 0 0 0…
0 0 0 0 0 0 0 0 0 0 0 0 0 0 0 0 0 0 0 0 0 0 0 0 0 0 0 0 0 0 0 0 0 0 0 0 0 0 0 0 0 0 0 0 0 0 0 0 0 0 0 0 0 0 0 0 0 0 0 0 0 0 0 0 0 0 0 0 0 0 1 0 0 0 0 0 0 0 0 0 0 0 0 0 0 0 0 0 0 0 0 0 0 0 0 0 1 1 0 0 0 0 0 0 0 0 0 0 0 0 0 0 0 0 0 0 0 0 0 0 0 0 0 0 0 0 0 0 0 0 0 0 0 0 0 0 0 0 0 0 0 0 0 0 0 0 0 0 0 0 1 0 0 0 0 0 0 0 0 0 0 0 0 0 0 0 0 0 0 0 0 0 0 0 0 0 0 0 0 0 0 0 0 0 0 0 0 0 0 0 0 0 0 0 0 0 0 0 0 0…
0 1 0 0 0 0 0 0 0 0 0 0 0 0 0 0 0 0 0 0 0 0 0 0 0 0 0 0 0 0 0 0 0 1 0 0 0 0 0 0 0 0 0 0 0 0 0 0 0 0 0 0 0 0 0 0 0 0 0 0 0 0 0 0 0 0 0 0 0 0 0 0 0 0 0 0 0 0 0 0 0 0 0 0 0 0 0 0 0 0 0 0 0 1 0 0 2 0 0 0 0 1 0 0 0 0 0 0 0 0 0 0 0 0 0 0 0 0 1 0 0 0 0 0 0 0 0 0 0 0 0 0 0 0 0 1 0 0 0 0 0 0 0 0 0 0 0 0 0 0 0 0 0 0 0 0 0 0 0 0 0 0 0 0 0 0 0 0 0 0 0 0 0 1 0 0 0 0 0 0 0 0 0 0 0 0 0 0 0 0 0 1 0 0 0 0 0 0 0 0…
0 0 0 0 1 0 0 0 0 0 0 0 0 0 0 0 0 0 0 0 0 0 0 0 0 0 0 0 0 0 0 0 0 0 0 0 0 0 0 0 0 0 0 0 0 0 0 0 0 0 0 0 0 0 0 0 0 0 0 0 0 0 0 0 0 0 0 0 0 0 0 0 0 0 0 0 0 0 0 0 0 0 0 0 0 0 0 0 0 0 0 0 0 0 0 0 0 1 0 0 0 2 0 0 0 0 0 0 0 0 0 0 0 0 0 0 0 0 0 0 0 0 0 0 0 0 0 0 0 0 0 0 0 0 0 0 0 0 1 0 0 0 0 0 0 0 0 0 0 0 0 0 0 0 0 0 0 0 0 0 0 0 0 0 0 0 0 0 0 0 0 0 0 0 0 0 0 0 0 0 0 0 0 0 0 0 0 0 0 0 0 0 0 0 0 0 0 0 0 0…
0 0 0 0 0 0 0 0 0 0 0 0 0 0 0 0 0 0 0 0 0 0 0 0 0 0 0 0 0 0 0 0 0 0 0 0 0 0 0 0 0 0 0 0 0 0 0 0 0 0 0 1 0 0 0 1 0 0 0 0 0 0 0 0 0 0 0 0 0 0 0 0 0 0 0 0 0 0 0 0 0 0 0 0 0 0 0 0 0 0 0 0 0 1 0 0 0 0 0 0 0 0 0 0 0 0 0 0 0 0 0 0 0 0 0 0 0 0 0 0 0 0 0 0 0 0 0 0 0 0 0 0 0 0 0 0 0 0 0 0 0 0 0 0 0 0 0 0 0 0 0 0 1 0 1 0 0 0 0 0 0 0 0 0 0 0 0 0 0 0 0 0 0 0 0 0 0 0 0 0 0 0 0 0 0 0 0 0 0 0 0 0 0 0 0 0 0 0 0 0…
0 0 0 0 0 0 0 0 0 0 0 0 0 0 0 0 0 0 0 0 0 0 0 0 0 0 0 0 0 0 0 0 0 0 0 0 0 0 0 0 0 1 0 0 0 0 0 0 0 0 0 0 1 1 0 0 0 0 0 0 0 0 0 0 0 0 0 0 0 0 0 0 0 0 0 0 0 0 0 0 0 0 0 0 0 0 0 0 0 0 0 0 0 1 0 0 0 0 2 0 1 0 0 0 0 0 0 0 0 0 0 0 0 0 0 0 0 0 0 0 0 0 0 0 0 0 0 0 0 0 0 0 0 0 0 0 0 0 0 0 0 0 0 0 0 0 0 0 1 0 0 0 0 0 0 0 0 0 0 0 0 0 0 0 0 0 0 0 0 0 0 0 0 0 0 0 0 0 0 0 0 0 0 0 0 0 0 0 0 0 0 0 0 0 0 0 0 0 0 0…
0 0 0 0 0 0 0 0 0 0 0 0 0 0 0 0 0 0 0 0 0 0 0 0 0 0 0 1 0 0 0 0 0 0 0 0 0 0 0 0 0 0 0 0 0 0 0 0 0 0 0 1 1 0 1 1 0 0 0 0 0 0 0 0 0 0 0 0 0 0 0 0 0 0 0 0 0 0 0 0 0 0 0 0 0 0 0 1 0 1 0 0 0 0 2 2 0 0 0 0 2 0 0 1 0 1 0 0 0 0 0 0 0 0 0 0 0 1 0 0 0 0 0 0 0 0 0 0 0 0 0 0 0 0 0 0 0 0 0 0 0 0 0 0 0 0 0 0 0 1 0 0 0 0 0 0 0 0 0 0 0 0 0 0 0 0 0 0 0 0 0 0 0 1 0 0 0 0 0 0 0 0 0 0 0 0 0 0 0 0 0 0 0 0 1 0 0 0 0 0…
0 2 0 0 0 0 0 0 0 0 0 0 0 0 0 0 0 0 0 0 0 0 0 0 0 0 1 0 0 0 0 0 0 0 0 0 0 0 0 0 1 0 0 0 0 0 0 0 0 0 0 0 4 2 0 0 0 0 0 1 0 0 0 0 1 0 0 0 0 0 0 0 0 1 0 0 0 0 0 0 0 0 0 0 0 0 0 0 0 0 0 0 0 1 3 2 0 0 1 0 3 0 1 5 2 0 0 0 1 1 0 0 0 0 0 0 0 0 0 3 1 1 0 0 0 2 0 1 0 0 1 0 0 0 0 0 0 0 0 0 0 0 0 0 0 0 0 0 0 0 0 0 0 0 0 0 0 0 0 0 0 0 0 0 0 0 0 0 0 0 0 0 0 0 0 0 1 0 0 0 0 0 0 0 0 0 0 0 0 0 0 0 0 0 0 0 0 0 0 0…
0 0 0 1 0 0 0 1 0 0 0 0 0 0 0 0 0 0 0 0 0 0 0 0 0 0 0 0 0 0 0 0 0 0 0 0 0 0 0 1 2 0 0 1 1 1 0 0 0 1 0 0 3 0 1 0 0 0 0 2 0 0 0 0 0 0 0 0 0 2 2 0 0 1 0 0 1 0 0 0 0 0 0 0 0 0 0 0 0 0 0 1 1 0 2 1 0 0 1 0 0 0 1 1 1 0 0 0 0 3 0 0 0 0 0 0 0 0 0 1 2 1 0 1 0 1 1 2 1 0 1 1 0 0 0 0 0 0 0 0 0 0 0 0 1 0 0 0 0 0 0 0 0 0 0 0 0 0 0 0 0 0 0 0 0 0 0 0 0 0 0 0 0 0 0 0 1 0 1 0 0 0 0 0 0 0 0 0 0 0 0 0 0 0 0 0 0 0 0 0…
5 0 0 0 0 0 0 0 0 0 0 0 0 0 0 0 0 0 0 0 0 0 0 0 0 0 2 1 1 2 1 0 0 0 0 0 0 0 0 1 6 0 0 1 0 3 0 0 0 0 0 2 0 0 0 1 0 0 0 2 0 1 0 3 1 0 1 0 2 0 3 2 0 1 0 0 0 0 0 0 0 0 0 0 0 0 0 0 0 1 1 2 1 0 0 0 0 0 0 0 0 0 0 1 1 1 1 0 2 1 2 0 0 0 1 0 0 0 0 0 0 0 0 0 2 2 2 1 3 1 0 0 0 0 1 0 2 1 0 2 0 0 0 0 0 0 0 0 0 0 0 0 0 0 0 0 0 0 0 0 0 0 0 0 0 0 1 0 0 0 0 1 0 0 0 0 0 0 0 0 0 0 0 0 0 0 0 0 0 0 0 0 0 0 0 0 0 0 0 0…
0 0 0 1 0 0 0 0 0 0 0 0 0 0 0 0 0 0 0 0 0 0 0 1 0 0 0 0 2 1 1 0 2 0 0 0 0 1 1 1 1 0 2 0 1 0 1 1 0 3 1 0 0 0 0 1 0 0 0 1 4 1 0 3 2 0 0 0 2 0 1 1 2 2 3 0 4 0 1 2 0 0 0 0 0 0 0 0 1 1 1 1 0 0 0 0 0 0 0 0 0 0 0 0 0 0 0 3 3 0 1 0 2 0 0 0 1 0 0 1 0 1 0 0 1 0 1 0 1 2 1 0 0 0 0 1 0 1 1 2 0 0 0 0 0 0 0 0 0 0 0 0 0 0 0 0 0 0 0 0 0 0 0 0 0 0 0 0 0 0 0 0 0 0 0 0 0 0 0 0 0 0 0 0 0 0 0 0 0 0 0 0 0 0 0 0 0 0 0 0…
2 1 4 1 1 0 0 0 0 1 0 0 0 0 0 0 0 0 0 0 0 1 0 1 2 0 1 0 1 1 3 2 2 1 1 3 1 0 1 1 1 0 1 0 2 0 1 1 0 0 2 0 1 1 0 0 2 1 0 0 3 0 1 0 1 0 1 1 1 1 0 0 2 1 0 0 1 2 2 0 1 3 1 2 0 1 1 0 1 3 3 2 1 0 0 0 0 0 0 0 0 0 0 1 0 0 0 0 1 0 2 0 1 1 1 3 1 1 0 0 0 0 1 0 1 0 1 0 2 1 1 1 1 0 0 2 0 2 0 0 0 0 0 0 0 0 0 0 0 0 0 0 0 1 0 1 0 0 0 0 0 0 0 0 0 0 0 0 1 0 0 0 0 0 0 0 0 0 0 0 1 0 0 0 0 0 0 0 0 0 0 0 0 0 0 0 0 0 0 0…
5 2 4 5 0 0 0 0 0 0 3 1 0 0 0 0 0 0 0 0 0 0 0 3 2 2 2 3 3 4 2 5 0 4 2 4 2 3 4 1 1 3 0 1 3 3 0 3 0 3 1 3 1 0 0 0 1 0 1 0 0 2 1 0 0 2 2 2 1 1 0 1 0 1 0 3 2 2 2 2 0 5 2 1 2 2 3 2 0 2 0 0 1 1 1 1 0 0 0 0 3 0 0 0 0 0 0 2 0 2 1 3 0 0 4 0 2 0 0 0 0 1 0 0 0 1 1 0 0 0 0 0 2 0 1 1 2 0 4 0 1 1 2 1 1 0 1 0 0 0 0 3 2 0 0 1 0 0 0 0 1 0 0 0 0 1 0 1 0 0 0 2 0 0 0 0 0 0 1 0 0 0 0 0 0 0 0 0 0 0 0 0 0 0 0 0 0 0 0 0…
3 2 6 2 2 1 1 4 2 0 1 1 0 1 1 0 0 1 1 0 0 0 0 3 0 3 8 3 2 3 1 5 4 2 2 4 3 6 3 0 1 5 6 5 0 1 0 0 0 2 2 1 0 3 2 0 3 1 3 0 4 3 3 0 0 4 3 2 1 5 2 0 1 0 0 2 0 1 1 2 0 3 4 2 3 0 1 1 0 1 2 0 2 3 1 2 1 1 0 0 1 0 0 1 0 3 1 0 0 1 0 2 1 0 1 4 1 2 0 0 0 0 0 0 0 1 0 0 0 0 0 0 3 4 0 1 0 0 0 3 0 0 0 0 0 1 0 0 0 1 1 1 1 0 0 2 1 1 0 2 1 1 2 0 1 1 0 1 0 3 0 0 2 2 1 1 0 0 1 1 0 0 0 0 0 0 0 0 0 0 0 0 0 0 0 0 0 0 0 0…
1 1 8 4 3 4 1 2 4 1 2 1 3 0 3 1 1 1 1 1 0 2 4 0 6 4 1 2 3 2 3 2 1 1 4 4 3 5 6 2 1 2 1 1 1 0 1 4 3 1 1 0 0 0 7 1 1 1 3 1 2 5 2 0 3 3 1 1 0 1 1 0 1 0 3 1 3 3 5 5 2 0 3 5 0 2 0 1 1 0 0 1 2 0 1 0 1 0 0 0 1 0 0 1 0 0 1 1 0 0 0 1 1 0 1 1 3 0 0 0 1 0 0 0 1 0 0 0 0 0 1 1 1 1 0 0 1 0 2 2 2 0 0 1 0 1 0 2 1 0 0 2 0 1 0 1 2 1 1 0 1 1 0 0 0 0 1 1 0 4 1 1 0 0 1 0 0 0 0 0 0 0 0 0 0 0 0 0 0 0 1 0 0 0 0 0 0 0 0 0…
5 2 2 2 2 3 2 4 2 2 1 2 1 3 3 1 5 5 4 0 4 4 0 2 4 2 2 1 1 0 4 1 6 2 3 4 1 2 1 5 0 0 2 3 1 0 1 3 2 1 2 1 0 0 1 3 0 2 1 2 0 1 1 2 2 5 1 1 0 3 3 2 0 1 1 1 1 2 3 1 1 1 1 0 3 1 0 1 1 0 1 0 0 0 0 1 2 0 0 0 0 1 0 0 0 1 0 0 0 1 0 0 0 0 1 1 0 0 1 0 0 0 0 0 1 0 0 0 1 0 0 4 5 3 1 1 0 1 2 3 2 1 0 1 0 1 2 0 0 1 1 1 0 1 2 1 1 0 2 2 0 2 2 0 0 0 0 3 0 1 0 0 0 0 0 0 0 0 0 0 0 0 0 0 0 0 0 0 0 0 0 0 0 0 0 0 0 0 0 0…
0 1 0 1 1 2 2 7 3 4 1 1 1 4 1 2 1 0 3 4 3 2 4 3 0 1 0 0 1 2 1 4 1 1 2 0 1 0 1 2 0 0 3 1 1 1 0 0 0 2 0 1 1 0 0 0 1 0 3 2 0 1 3 0 1 3 1 1 0 2 2 0 0 0 1 1 3 1 0 1 1 0 1 2 0 0 0 0 5 0 0 0 0 1 0 0 1 1 0 0 0 0 1 0 0 0 0 0 0 0 0 0 0 0 0 0 0 0 0 2 0 0 0 0 0 0 0 0 1 0 0 0 0 0 1 1 0 1 0 0 1 1 0 0 0 0 0 0 1 0 1 1 0 0 0 0 2 0 0 0 1 1 1 0 0 0 0 0 0 1 0 0 0 1 0 1 0 0 0 0 0 0 0 0 0 0 0 0 0 0 0 0 0 0 0 0 0 0 0 0…
2 1 0 1 4 3 0 2 2 5 4 0 0 1 1 0 3 0 2 1 0 0 2 1 1 2 1 1 0 0 0 2 1 0 1 1 0 0 0 0 0 0 1 0 0 1 0 0 2 0 1 1 0 0 0 0 0 0 0 2 0 0 2 0 1 0 1 0 0 0 0 1 0 0 3 0 0 1 0 0 0 0 0 1 1 1 1 0 1 0 1 1 1 1 0 0 0 0 0 0 1 0 1 0 0 1 0 0 0 1 0 0 2 0 0 0 0 0 0 1 0 0 0 0 0 0 0 0 0 0 0 1 0 0 0 1 0 0 1 1 0 0 0 0 0 0 1 0 1 0 0 0 0 1 0 0 0 1 0 0 0 0 0 0 0 0 1 2 0 0 0 0 0 0 0 0 0 0 0 0 0 0 0 0 0 0 0 0 0 0 0 0 0 0 0 0 0 0 0 0…
2 0 0 1 0 5 1 3 2 4 1 5 1 1 1 0 0 0 1 2 0 1 2 0 3 1 1 1 0 2 2 1 0 1 1 0 2 0 2 0 0 0 6 0 0 0 0 1 0 0 0 0 0 0 0 0 0 0 0 0 0 0 1 0 0 0 2 2 1 1 0 0 2 0 0 2 0 0 0 0 1 0 0 2 1 0 0 0 0 0 0 0 0 0 2 0 1 1 2 0 0 0 0 2 0 0 0 0 1 1 0 0 1 0 0 0 0 0 0 0 0 0 0 0 0 0 1 0 0 0 0 0 0 0 0 0 0 0 0 0 0 0 0 0 0 0 0 0 0 0 0 0 0 0 0 0 0 0 0 0 0 0 0 0 0 0 1 0 1 0 0 2 0 0 0 0 0 0 0 0 0 0 0 0 0 0 0 0 0 0 0 0 0 0 0 0 1 0 0 0…
3 0 2 2 2 4 3 1 6 0 4 5 8 0 3 1 1 0 4 0 0 0 4 3 3 0 1 0 0 0 0 0 1 0 0 0 1 1 2 0 0 0 1 0 0 0 0 0 0 0 0 0 0 0 1 0 0 0 0 0 0 0 1 2 1 0 1 1 0 0 0 1 0 0 0 4 0 0 0 1 0 1 0 0 2 0 0 0 0 0 0 0 0 0 0 0 0 3 0 0 0 0 0 0 0 0 1 0 0 0 0 0 0 0 0 0 0 0 0 0 1 0 0 0 0 0 0 0 0 0 0 0 0 0 0 0 0 0 0 0 0 0 0 0 0 0 0 0 0 0 0 0 0 0 0 0 0 0 0 0 0 0 0 0 0 0 0 0 1 0 0 1 0 0 0 0 0 0 0 0 0 0 0 0 0 0 0 0 0 0 0 0 0 0 0 0 0 0 0 0…
4 4 3 2 1 3 8 2 2 0 1 3 2 0 4 0 3 0 1 1 0 0 1 1 2 0 1 0 2 1 1 3 2 0 1 0 2 1 1 0 3 1 0 0 0 0 0 0 1 0 0 0 0 0 0 3 0 0 0 0 0 0 0 0 0 0 0 0 0 0 0 0 2 0 0 0 0 0 0 0 0 0 0 0 0 1 1 0 0 1 0 0 0 0 0 1 0 0 0 0 0 0 0 0 0 0 1 0 0 0 0 0 0 0 0 0 1 0 0 0 0 1 0 0 0 0 2 1 0 0 0 0 0 1 0 0 0 0 1 0 0 0 0 0 0 0 0 0 0 0 0 0 0 0 0 0 0 0 0 0 0 0 0 1 1 0 0 0 1 0 2 0 0 0 1 0 0 0 0 0 0 0 0 0 0 0 0 0 0 0 0 0 0 0 0 0 0 0 0 0…
1 1 7 1 3 0 3 2 1 0 0 0 0 5 0 1 7 2 0 1 1 1 1 1 1 0 0 1 2 1 0 1 1 0 1 0 2 0 0 4 0 2 0 0 1 0 0 1 1 1 1 0 0 0 0 1 0 0 0 0 0 0 0 0 1 0 0 0 0 0 0 0 0 1 0 1 0 0 0 0 0 0 0 0 0 0 0 0 0 1 0 0 0 0 0 0 0 0 0 0 0 0 0 0 1 0 0 0 1 0 0 0 1 0 0 0 2 0 0 0 0 0 0 0 0 0 0 1 0 0 0 0 0 0 0 0 0 0 0 0 0 0 0 0 0 0 0 1 0 0 0 0 0 0 0 0 0 0 0 0 0 0 0 1 0 1 0 0 0 0 0 0 1 0 0 0 0 0 0 0 0 0 0 0 0 0 0 0 0 0 0 0 0 0 0 0 0 0 0 0…
3 2 4 4 1 0 3 1 0 0 1 0 0 3 7 1 3 0 1 0 0 3 0 0 1 0 0 3 0 2 0 0 0 0 0 0 0 0 0 2 0 4 0 3 0 0 1 1 0 0 0 0 1 2 0 0 0 0 0 0 0 0 0 0 0 0 0 0 0 0 0 0 2 0 0 0 0 0 0 0 0 0 1 0 0 1 1 0 0 0 0 0 0 0 0 0 0 0 0 0 0 0 0 0 0 0 0 0 0 0 1 0 0 0 0 0 0 0 0 0 0 0 0 0 0 1 1 0 0 1 0 0 0 0 0 0 0 0 0 0 0 0 0 0 0 0 0 0 0 0 0 0 0 0 0 0 0 0 0 0 0 0 0 0 0 0 0 0 0 0 1 0 0 0 0 0 0 0 0 0 0 0 0 0 0 0 0 0 0 0 0 0 0 0 0 0 0 0 0 0…
1 0 1 3 0 0 2 2 0 2 4 2 0 2 3 3 5 1 2 0 3 3 1 0 0 0 0 0 0 0 0 2 3 2 0 0 0 2 1 3 0 0 0 2 0 1 0 0 0 0 1 0 1 1 0 0 0 1 0 0 0 0 0 0 0 0 0 0 0 0 0 0 0 0 1 0 0 0 0 0 0 0 0 0 0 0 0 0 0 0 0 0 0 0 0 0 0 0 0 0 0 0 0 0 0 0 2 0 1 0 0 0 0 0 0 0 0 0 0 0 0 0 2 0 0 0 0 0 0 0 1 0 0 0 0 0 0 0 0 0 0 0 0 0 0 0 0 0 0 0 0 0 0 0 0 0 0 0 0 0 0 0 0 0 0 0 0 0 0 0 1 0 0 0 0 0 0 0 0 0 0 0 0 0 0 0 0 0 0 0 0 0 0 0 0 0 0 0 0 0…
2 1 1 4 0 1 0 1 0 3 0 1 1 3 2 0 4 4 3 1 3 1 0 1 3 1 1 0 0 0 1 1 2 0 0 1 0 0 0 0 3 1 0 3 0 0 2 0 0 0 0 0 0 0 1 0 0 2 0 0 0 0 0 0 0 0 0 0 0 1 0 0 0 0 0 0 0 0 0 0 0 0 0 0 0 0 0 0 0 0 0 0 0 0 0 0 0 0 0 0 0 0 0 0 0 0 0 0 1 0 0 0 0 0 1 0 0 0 0 0 0 0 0 2 0 0 0 0 0 0 3 0 0 0 0 0 0 0 0 0 0 0 0 0 0 0 0 0 0 0 0 0 1 0 0 0 0 0 0 0 0 0 0 0 0 0 0 0 0 0 0 0 0 0 0 0 0 0 0 0 0 0 0 0 0 0 0 0 0 0 0 0 0 0 0 0 0 0 0 0…
3 4 0 2 0 3 4 0 2 0 3 2 4 5 3 1 1 6 1 3 7 0 0 2 0 1 1 2 0 1 0 0 1 2 0 2 0 1 0 0 1 0 0 0 2 3 5 0 0 0 0 0 0 1 0 0 0 0 0 0 0 0 0 0 0 0 0 0 0 0 0 0 0 0 0 0 0 0 0 0 0 0 0 0 0 0 0 0 0 0 0 0 0 0 0 0 0 0 0 0 0 0 0 0 0 0 0 0 0 0 0 0 0 0 3 1 0 0 0 0 0 0 0 0 1 0 0 0 0 0 1 0 0 0 0 0 0 0 0 0 0 0 0 0 0 0 0 0 0 0 0 0 0 0 0 0 0 0 0 0 0 0 0 2 0 0 0 0 0 0 0 0 0 0 1 0 0 0 0 0 0 0 0 0 0 0 0 0 0 0 0 0 0 0 0 0 0 0 0 0…
0 4 0 0 0 2 6 0 5 1 2 4 4 1 1 1 0 2 0 1 7 0 0 0 0 1 6 5 3 2 0 0 0 0 0 2 0 3 0 0 0 0 0 1 0 3 1 0 0 0 0 0 0 0 0 0 0 0 0 0 0 0 0 0 0 0 0 0 0 0 0 0 0 0 0 0 0 0 0 0 0 0 0 0 0 0 0 0 0 0 0 0 0 0 0 0 0 1 0 0 0 0 0 0 0 0 0 0 0 1 0 0 1 0 0 0 0 0 0 0 0 0 0 0 0 0 0 0 0 0 0 0 0 0 0 0 0 0 0 0 0 0 0 0 0 0 0 0 0 0 0 0 0 0 0 0 0 0 0 0 0 0 0 0 0 0 0 0 0 0 1 0 0 0 0 0 0 1 0 0 0 1 0 3 1 0 0 0 0 1 0 0 0 1 1 0 0 1 0 0…
1 0 0 4 0 0 3 0 2 0 1 2 4 1 2 3 1 3 0 0 1 0 0 0 2 1 0 2 2 0 0 0 0 1 0 1 0 2 0 0 0 0 0 0 0 1 0 0 1 0 0 0 0 0 0 0 0 0 0 0 0 0 0 0 0 0 0 0 0 0 0 0 0 0 0 0 0 0 0 0 0 0 0 0 0 0 0 0 0 0 0 0 0 0 0 0 0 0 0 0 0 0 0 0 0 0 0 0 0 0 0 0 0 0 0 2 0 1 0 0 0 0 1 0 0 0 1 0 0 0 0 0 0 0 0 0 0 0 0 0 0 0 0 0 0 0 0 0 0 0 0 0 1 0 0 0 0 0 0 0 0 0 0 0 0 0 0 0 0 0 0 0 0 0 0 2 0 0 0 1 1 0 0 0 0 0 1 1 1 1 0 0 0 0 0 0 1 1 0 1…
0 0 3 1 0 1 0 0 1 0 0 2 0 0 2 5 1 1 0 0 2 0 0 0 0 0 2 0 1 0 0 0 0 0 0 1 0 3 0 0 0 0 0 0 1 0 0 0 0 0 0 0 0 0 0 0 0 0 0 0 0 0 0 0 0 0 0 0 0 0 0 0 0 0 0 0 0 0 0 0 0 0 0 0 0 0 0 0 0 0 0 0 0 0 0 0 0 0 0 0 0 1 0 0 0 0 0 0 0 0 0 0 0 1 0 0 0 0 0 0 0 0 0 0 0 0 0 0 0 0 0 1 0 0 0 0 0 0 0 0 0 0 0 0 0 0 0 0 0 0 0 0 0 0 0 0 0 0 0 0 0 1 0 0 0 1 0 0 0 0 0 0 0 0 0 0 0 0 0 0 0 0 1 0 0 0 1 2 0 0 0 2 1 2 0 0 0 0 0 0…
0 0 1 0 0 0 0 0 0 0 0 0 1 0 0 2 0 0 0 0 0 0 0 0 0 0 0 0 0 0 0 0 0 0 0 0 0 0 0 0 0 0 0 0 0 0 0 0 0 0 0 0 0 0 0 0 0 0 0 0 0 0 0 0 0 0 0 0 0 0 0 0 0 0 0 0 0 0 0 0 0 0 0 0 0 0 0 0 0 0 0 0 0 0 0 0 0 0 0 0 0 0 0 0 0 0 0 0 0 0 0 0 0 0 0 0 0 1 0 0 0 0 0 0 0 0 0 0 0 0 0 0 0 0 0 0 0 0 0 0 0 0 0 0 0 0 0 0 0 0 0 0 0 0 0 0 0 0 0 0 0 0 0 0 0 0 0 0 0 0 0 0 0 0 0 1 0 0 0 0 0 0 0 0 0 0 0 1 0 0 1 0 0 0 0 0 0 0 1 0…
0 0 0 0 0 0 0 0 0 0 1 0 0 0 0 0 0 1 0 0 0 0 0 0 0 0 0 0 0 0 0 0 0 0 0 0 0 0 0 0 0 0 0 0 0 0 0 0 0 1 0 0 0 0 0 0 0 0 0 0 0 0 0 0 0 0 0 0 0 0 0 0 0 0 0 0 0 0 0 0 0 0 0 0 0 0 0 0 0 0 0 0 0 0 0 0 0 0 0 0 0 0 0 0 0 0 0 0 0 0 0 0 0 0 0 0 0 0 0 0 0 0 0 0 0 0 0 0 0 1 0 0 0 0 0 0 0 0 0 0 0 0 0 0 0 0 0 0 0 0 0 0 1 0 0 0 0 0 0 1 0 0 0 0 0 0 0 0 0 0 0 0 0 0 0 0 1 0 0 0 0 0 0 0 0 0 0 0 0 0 0 0 0 0 0 0 0 0 0 0…
0 2 0 0 0 0 0 0 1 0 0 0 0 0 0 0 0 0 0 0 0 0 0 0 0 0 0 0 0 0 0 0 0 0 0 0 0 0 0 0 0 0 0 0 0 0 0 0 0 0 0 0 0 0 0 0 0 0 0 0 0 0 0 0 0 0 0 0 0 0 0 0 0 0 0 0 0 0 0 0 0 0 0 0 0 0 0 0 0 0 0 0 0 0 0 0 0 0 0 0 0 0 0 0 0 0 0 0 0 0 1 0 0 0 0 0 0 0 0 0 0 0 0 0 0 0 0 0 0 0 0 0 0 0 0 0 0 0 0 0 0 0 0 0 0 0 0 0 0 0 0 0 0 0 0 0 0 0 0 0 0 0 0 0 0 0 0 0 0 1 0 0 0 0 0 0 0 0 0 0 0 0 0 0 0 0 0 0 0 0 0 0 0 0 0 0 0 0 0 0…
0 0 0 0 0 0 0 0 0 0 0 0 0 1 0 0 0 0 0 0 0 0 0 0 0 0 0 0 0 0 0 0 0 0 0 1 0 0 0 1 0 0 1 0 0 0 0 0 0 0 0 0 0 0 0 0 0 0 0 0 0 0 0 0 0 1 0 0 0 0 0 0 0 0 0 0 0 0 0 0 0 0 0 0 0 0 0 0 0 0 0 0 0 0 0 0 0 0 0 0 0 0 0 0 0 0 0 0 0 0 0 0 0 0 0 0 0 0 0 0 0 0 0 0 0 0 0 0 0 0 0 0 0 0 0 0 0 0 0 0 0 0 0 0 0 0 0 0 0 0 0 0 0 0 0 0 0 0 0 0 0 0 0 0 0 0 0 0 0 0 0 0 0 0 0 0 0 0 0 0 0 0 0 0 0 0 0 0 0 0 0 0 0 0 0 0 0 0 0 0…
0 0 0 0 0 0 0 0 0 0 0 0 0 0 0 0 0 0 0 0 0 0 0 0 0 0 0 0 0 0 0 0 0 0 0 0 0 0 0 0 0 1 0 0 0 0 0 0 0 0 0 0 0 0 0 0 0 0 0 0 0 0 0 0 0 0 0 0 0 0 0 0 0 0 0 0 0 0 0 0 0 0 0 0 0 0 0 0 0 0 0 0 0 0 0 0 0 0 0 0 0 0 0 0 0 0 0 0 0 0 0 0 0 0 0 0 0 0 0 0 0 0 0 0 0 0 0 0 0 0 0 0 1 0 0 0 0 0 0 0 0 0 0 0 0 0 0 0 0 0 0 0 0 0 0 0 0 0 0 0 0 0 0 0 0 0 0 0 0 0 0 0 0 0 0 0 0 0 0 0 0 0 0 0 0 0 0 0 0 0 0 0 0 0 0 0 0 0 0 0…
0 0 1 0 0 0 0 1 0 0 0 0 0 0 0 0 0 0 0 0 0 0 0 0 0 0 0 0 0 0 0 0 0 0 0 0 0 0 0 0 0 0 0 0 0 0 0 0 0 0 0 0 0 0 0 0 0 0 0 0 0 0 0 0 1 0 0 0 0 0 0 0 0 0 0 0 0 0 0 0 0 0 0 0 0 0 0 0 0 0 0 0 0 0 0 0 0 0 0 0 0 0 0 0 0 0 0 0 1 0 0 1 0 0 0 0 0 0 0 0 0 0 0 0 0 0 0 0 0 0 0 0 0 0 0 0 0 0 0 0 0 0 0 0 0 0 0 0 0 0 0 0 0 0 0 0 0 0 0 0 0 0 0 0 0 0 0 0 0 0 0 0 0 0 0 0 0 0 0 0 0 0 0 0 0 0 0 0 0 0 0 0 0 0 0 0 0 0 0 0…
0 0 0 0 0 0 0 0 0 0 0 0 0 0 0 0 0 0 0 0 0 0 0 0 0 0 0 0 0 0 0 0 0 0 0 0 0 0 0 0 0 0 0 0 0 0 0 0 0 0 0 0 0 0 0 0 0 0 0 0 0 0 0 0 0 0 0 0 0 0 0 0 0 0 0 0 1 0 0 0 0 0 0 0 0 0 0 0 0 0 0 0 0 0 0 0 0 0 0 0 0 0 0 0 0 0 0 0 0 0 0 0 0 0 0 0 0 0 0 0 0 0 0 0 0 0 0 0 0 0 0 0 0 0 0 0 0 0 0 0 0 0 0 0 0 0 0 0 0 0 0 0 0 0 0 0 0 0 0 0 0 0 0 0 0 0 0 0 0 0 0 0 0 0 0 0 0 0 0 0 0 0 0 0 0 0 0 0 0 0 0 0 0 0 0 0 0 0 0 0…
0 0 0 0 0 0 0 0 0 0 0 0 0 0 0 0 0 1 0 0 0 0 0 0 0 0 0 0 0 0 0 0 0 0 0 0 0 0 0 0 0 0 0 0 0 0 0 0 0 0 0 0 0 0 0 0 0 0 0 0 0 0 0 0 0 0 0 0 0 0 0 0 0 0 0 0 0 0 0 0 0 0 0 0 0 0 0 0 0 0 0 0 0 0 0 0 0 0 0 0 0 0 0 0 0 0 0 0 0 0 0 0 0 0 0 0 0 0 0 0 0 0 0 0 0 0 0 0 0 0 0 0 0 0 0 0 0 0 0 0 0 0 0 0 1 0 0 0 0 0 0 0 0 0 0 0 0 0 0 0 0 0 0 0 0 0 0 0 0 0 1 0 0 0 0 0 0 0 0 0 0 0 0 0 0 0 0 0 0 0 0 0 0 0 0 0 0 0 0 0…
0 0 0 0 0 0 0 0 0 0 0 0 0 0 0 0 0 0 0 0 0 0 0 0 0 0 0 0 0 0 0 0 0 0 0 0 0 0 0 0 0 0 0 0 0 0 0 0 0 0 0 0 0 0 0 0 0 0 0 0 0 0 0 0 0 0 0 0 0 0 0 0 0 0 0 0 0 0 0 0 0 0 0 0 0 0 0 0 0 0 0 0 0 0 0 0 0 0 0 0 0 0 0 0 0 0 0 0 0 0 0 0 0 0 0 0 0 0 0 0 0 0 0 0 0 0 0 0 0 0 0 0 0 0 0 0 0 0 0 0 0 0 0 0 0 0 0 0 0 0 0 0 0 0 0 0 0 0 0 0 0 0 0 0 0 0 0 0 0 0 0 0 0 0 0 0 0 0 0 0 1 0 0 0 0 0 0 0 0 0 0 0 0 0 0 0 0 0 0 1…
0 0 0 0 0 0 0 0 0 0 0 0 0 0 0 0 0 0 0 0 0 0 0 0 0 0 0 0 0 0 0 0 0 0 0 0 0 0 0 0 0 0 0 0 0 0 1 0 0 0 0 0 0 0 0 0 0 0 0 0 0 0 0 0 0 0 0 0 0 0 0 0 0 0 0 0 0 0 0 0 0 0 0 0 0 0 0 0 0 0 0 0 0 0 0 0 0 0 0 0 0 0 0 0 0 0 0 0 0 0 0 0 0 0 0 0 0 0 0 0 0 0 2 0 0 0 0 0 0 0 0 0 0 0 0 0 0 0 0 0 0 0 0 0 0 0 0 0 0 0 0 0 0 0 0 0 0 0 0 0 0 0 0 0 0 0 0 0 0 0 0 0 0 0 0 0 0 0 0 0 0 0 0 0 0 0 0 0 0 0 0 0 0 0 0 0 0 0 0 0…
0 0 0 0 0 0 0 0 0 0 0 0 0 0 0 0 0 0 0 0 0 0 0 0 0 0 0 0 0 1 0 0 0 0 0 0 0 0 0 0 0 0 0 0 0 0 0 0 0 0 0 0 0 0 0 0 0 0 0 0 0 0 1 0 0 0 0 0 0 0 0 0 0 0 0 0 0 0 0 0 0 0 0 0 0 0 0 0 0 0 0 0 0 0 0 0 0 0 0 0 0 0 0 0 0 0 0 0 0 0 0 0 0 0 0 0 0 0 0 0 0 0 0 0 0 0 0 0 0 0 0 0 0 0 0 0 0 0 0 0 0 0 0 0 0 0 0 0 0 0 0 0 0 0 0 0 0 0 0 0 0 0 0 0 0 0 0 0 0 0 0 0 0 0 0 0 0 0 0 0 0 0 0 0 0 0 0 0 0 0 0 0 0 0 0 0 0 0 0 0…
0 0 0 0 0 0 0 0 0 0 0 0 0 0 0 0 0 0 0 0 0 0 0 0 0 0 0 0 0 0 0 0 0 0 0 0 0 0 0 0 0 0 0 0 0 0 0 0 0 0 0 0 0 0 1 0 0 0 0 0 0 0 0 0 0 0 0 0 0 0 0 0 0 0 0 0 0 0 0 0 0 0 0 0 0 1 0 0 0 0 0 0 0 0 0 0 0 0 0 0 0 0 0 0 0 0 0 0 0 0 0 1 0 0 0 0 0 0 0 0 1 0 0 0 0 0 0 0 0 0 0 0 0 0 0 0 0 0 0 0 0 0 0 0 0 0 0 0 0 0 0 0 0 0 0 0 0 0 0 0 0 0 0 0 0 0 0 0 0 0 0 0 0 0 0 0 0 0 0 0 0 0 0 0 0 0 0 0 0 0 0 0 0 0 0 0 0 0 0 0…
0 0 0 0 0 0 0 0 0 0 0 0 0 0 1 0 0 0 0 0 0 0 0 0 0 0 0 0 0 0 0 0 0 0 0 0 0 0 0 0 0 0 0 0 0 0 0 0 1 0 0 0 0 0 0 1 0 0 0 0 0 0 0 0 0 0 0 0 0 0 0 0 0 0 0 0 0 0 0 0 0 0 0 0 0 0 0 0 0 0 0 0 0 0 0 0 0 0 0 0 0 0 0 0 0 0 0 0 0 0 0 0 0 0 0 0 0 0 0 0 0 0 0 0 0 0 0 0 0 0 0 0 0 0 0 0 0 0 0 0 0 0 0 0 0 0 0 0 0 0 0 0 0 0 0 0 0 0 0 0 0 0 0 0 0 0 0 0 0 0 0 0 0 0 0 0 0 0 0 0 0 0 0 0 0 0 0 0 0 0 0 1 0 0 0 0 0 0 0 0…
0 0 0 0 0 0 0 0 0 0 0 0 0 0 0 0 0 0 0 0 0 0 0 0 0 0 0 0 0 0 0 0 0 0 0 0 0 0 0 0 0 0 0 0 0 0 0 0 0 0 0 0 0 0 0 0 0 0 0 0 0 0 0 0 0 0 0 0 0 0 0 0 0 0 0 0 0 0 0 0 0 0 0 0 0 0 0 0 0 0 0 0 0 0 0 0 0 0 0 0 0 0 0 0 0 0 0 0 0 0 0 0 0 0 0 0 0 0 0 0 1 0 0 0 0 0 0 0 0 0 0 0 0 0 0 0 0 0 0 0 0 0 0 0 0 0 0 0 0 0 0 1 0 0 0 0 0 0 0 1 0 0 0 0 0 0 0 0 0 0 0 0 0 0 0 0 0 0 0 0 0 0 0 0 0 0 0 0 0 0 0 0 0 0 0 0 0 0 1 0…
0 0 0 0 0 0 0 0 0 0 0 0 0 0 0 0 0 0 0 0 0 0 0 0 0 0 0 0 0 0 0 0 0 0 0 0 0 0 0 0 0 0 0 0 0 0 0 0 0 0 0 0 0 0 0 0 0 0 0 0 0 0 0 0 0 1 0 1 0 0 0 0 0 0 0 0 0 0 0 0 0 0 0 0 0 0 0 0 0 0 0 0 0 0 0 0 0 0 0 0 0 0 0 0 0 0 0 0 0 0 0 0 0 0 0 0 0 0 0 0 0 0 0 0 0 0 0 0 0 0 0 0 0 0 0 0 0 0 0 0 0 0 0 0 0 0 0 0 0 0 0 0 0 0 0 0 0 0 0 0 0 0 0 0 0 0 0 0 0 0 0 0 0 0 0 0 0 0 1 0 0 0 0 0 0 0 0 0 0 0 0 0 0 0 0 0 0 0 0 0…
0 0 0 0 0 0 0 0 0 0 0 0 0 0 0 0 0 0 0 0 0 0 1 0 0 0 0 0 0 0 0 0 0 0 0 0 0 0 0 0 0 0 0 0 0 0 0 0 0 0 0 0 0 0 0 0 0 0 0 0 0 1 0 0 0 0 0 0 0 0 0 0 0 0 0 0 0 0 0 0 0 0 0 0 0 0 0 0 0 0 0 0 0 0 0 0 0 0 0 0 0 0 0 0 0 0 0 0 0 0 0 0 0 0 0 0 0 0 0 0 0 0 0 0 0 0 0 0 0 0 0 0 0 0 0 0 0 0 0 0 0 0 0 0 0 0 0 0 0 0 1 0 0 0 1 0 0 0 0 0 0 0 0 0 0 0 0 0 1 0 0 0 0 0 0 0 0 0 0 0 0 0 0 0 0 0 0 0 0 0 0 0 0 0 0 0 0 0 0 0…
[truncated: 242 more rows]

## Sheet: Fig 4b C-trap class II
20240624-153348 Kymograph 94_B-channel_photon-counts_[0-177]px_[0-376]tlines
Kymograph B-channel ASCII Matrix file
X Amplitude: 9.1010048 s
Y Amplitude: 17.7 um
Z Amplitude: 10 a.u.
[truncated: 359 more rows]

## Sheet: Fig 4b C-trap class III
20240627-151200 Kymograph 111_B-channel_photon-counts_[0-178]px_[0-515]tlines
[truncated: 365 more rows]

[truncated: 3 more sheets: Fig 4b C-trap class IV, Fig 4c residence times, Fig 4d xyle]
