# Supplementary material for: KorB switching from DNA-sliding clamp to repressor mediates long-range gene silencing in a multi-drug resistance plasmid
Source: Nat Microbiol. 2025 Jan 23;10(2):448–67. doi: 10.1038/s41564-024-01915-3 (PMC11790492; doi:10.1038/s41564-024-01915-3)
Supplement: Supplementary file 9 — Native mass spectrometry data, uncropped gel images and abortive initiation assay data. [file 41564_2024_1915_MOESM9_ESM.xlsx]

## Sheet: Fig 5b nMS
Holo_DNA				KorA_Holo_DNA
01a1 4600 6900 6e00 6e00 6900 6700 6100				01a1 4600 6900 6e00 6e00 6900 6700 6100
6e00 0000 0000 0000 0000 0000 0000 0000				6e00 0000 0000 0000 0000 0000 0000 0000
0000 0800 4200 0000 f744 1369 bdca d901				0000 0800 4200 0000 6853 7d68 cdca d901
5300 5900 5300 5400 4500 4d00 0000 0000				5300 5900 5300 5400 4500 4d00 0000 0000
0000 0000 0000 0000 0000 0000 0000 0000				0000 0000 0000 0000 0000 0000 0000 0000
0000 0000 0000 0000 0000 0000 0000 0000				0000 0000 0000 0000 0000 0000 0000 0000
0000 5300 5900 5300 5400 4500 4d00 0000				0000 5300 5900 5300 5400 4500 4d00 0000
0000 0000 0000 0000 0000 0000 0000 0000				0000 0000 0000 0000 0000 0000 0000 0000
0000 0000 0000 0000 0000 0000 0000 0000				0000 0000 0000 0000 0000 0000 0000 0000
0000 0000 15b8 9b57 f744 1369 bdca d901				0000 0000 dc97 81b8 6853 7d68 cdca d901
5300 5900 5300 5400 4500 4d00 0000 0000				5300 5900 5300 5400 4500 4d00 0000 0000
0000 0000 0000 0000 0000 0000 0000 0000				0000 0000 0000 0000 0000 0000 0000 0000
0000 0000 0000 0000 0000 0000 0000 0000				0000 0000 0000 0000 0000 0000 0000 0000
0000 5300 5900 5300 5400 4500 4d00 0000				0000 5300 5900 5300 5400 4500 4d00 0000
0000 0000 0000 0000 0000 0000 0000 0000				0000 0000 0000 0000 0000 0000 0000 0000
0000 0000 0000 0000 0000 0000 0000 0000				0000 0000 0000 0000 0000 0000 0000 0000
0000 0000 0100 0000 0000 0000 0000 0000				0000 0000 0100 0000 0000 0000 0000 0000
0000 0000 0000 0000 0000 0000 0000 0000				0000 0000 0000 0000 0000 0000 0000 0000
0000 0000 0000 0000 0000 0000 0000 0000				0000 0000 0000 0000 0000 0000 0000 0000
0000 0000 0000 0000 0000 0000 0000 0000				0000 0000 0000 0000 0000 0000 0000 0000
0000 0000 0000 0000 0000 0000 0000 0000				0000 0000 0000 0000 0000 0000 0000 0000
0000 0000 0000 0000 0000 0000 0000 0000				0000 0000 0000 0000 0000 0000 0000 0000
0000 0000 0000 0000 0000 0000 0000 0000				0000 0000 0000 0000 0000 0000 0000 0000
0000 0000 0000 0000 0000 0000 0000 0000				0000 0000 0000 0000 0000 0000 0000 0000
0000 0000 0000 0000 0000 0000 0000 0000				0000 0000 0000 0000 0000 0000 0000 0000
0000 0000 0000 0000 0000 0000 0000 0000				0000 0000 0000 0000 0000 0000 0000 0000
0000 0000 0000 0000 0000 0000 0000 0000				0000 0000 0000 0000 0000 0000 0000 0000
0000 0000 0000 0000 0000 0000 0000 0000				0000 0000 0000 0000 0000 0000 0000 0000
0000 0000 0000 0000 0000 0000 0000 0000				0000 0000 0000 0000 0000 0000 0000 0000
0000 0000 0000 0000 0000 0000 0000 0000				0000 0000 0000 0000 0000 0000 0000 0000
0000 0000 0000 0000 0000 0000 0000 0000				0000 0000 0000 0000 0000 0000 0000 0000
0000 0000 0000 0000 0000 0000 0000 0000				0000 0000 0000 0000 0000 0000 0000 0000
0000 0000 0000 0000 0000 0000 0000 0000				0000 0000 0000 0000 0000 0000 0000 0000
0000 0000 0000 0000 0000 0000 0000 0000				0000 0000 0000 0000 0000 0000 0000 0000
0000 0000 0000 0000 0000 0000 0000 0000				0000 0000 0000 0000 0000 0000 0000 0000
0000 0000 0000 0000 0000 0000 0000 0000				0000 0000 0000 0000 0000 0000 0000 0000
0000 0000 0000 0000 0000 0000 0000 0000				0000 0000 0000 0000 0000 0000 0000 0000
0000 0000 0000 0000 0000 0000 0000 0000				0000 0000 0000 0000 0000 0000 0000 0000
0000 0000 0000 0000 0000 0000 0000 0000				0000 0000 0000 0000 0000 0000 0000 0000
0000 0000 0000 0000 0000 0000 0000 0000				0000 0000 0000 0000 0000 0000 0000 0000
0000 0000 0000 0000 0000 0000 0000 0000				0000 0000 0000 0000 0000 0000 0000 0000
0000 0000 0000 0000 0000 0000 0000 0000				0000 0000 0000 0000 0000 0000 0000 0000
0000 0000 0000 0000 0000 0000 0000 0000				0000 0000 0000 0000 0000 0000 0000 0000
0000 0000 0000 0000 0000 0000 0000 0000				0000 0000 0000 0000 0000 0000 0000 0000
0000 0000 0000 0000 0000 0000 0000 0000				0000 0000 0000 0000 0000 0000 0000 0000
0000 0000 0000 0000 0000 0000 0000 0000				0000 0000 0000 0000 0000 0000 0000 0000
0000 0000 0000 0000 0000 0000 0000 0000				0000 0000 0000 0000 0000 0000 0000 0000
0000 0000 0000 0000 0000 0000 0000 0000				0000 0000 0000 0000 0000 0000 0000 0000
0000 0000 0000 0000 0000 0000 0000 0000				0000 0000 0000 0000 0000 0000 0000 0000
0000 0000 0000 0000 0000 0000 0000 0000				0000 0000 0000 0000 0000 0000 0000 0000
0000 0000 0000 0000 0000 0000 0000 0000				0000 0000 0000 0000 0000 0000 0000 0000
0000 0000 0000 0000 0000 0000 0000 0000				0000 0000 0000 0000 0000 0000 0000 0000
0000 0000 0000 0000 0000 0000 0000 0000				0000 0000 0000 0000 0000 0000 0000 0000
0000 0000 0000 0000 0000 0000 0000 0000				0000 0000 0000 0000 0000 0000 0000 0000
0000 0000 0000 0000 0000 0000 0000 0000				0000 0000 0000 0000 0000 0000 0000 0000
0000 0000 0000 0000 0000 0000 0000 0000				0000 0000 0000 0000 0000 0000 0000 0000
0000 0000 0000 0000 0000 0000 0000 0000				0000 0000 0000 0000 0000 0000 0000 0000
0000 0000 0000 0000 0000 0000 0000 0000				0000 0000 0000 0000 0000 0000 0000 0000
0000 0000 0000 0000 0000 0000 0000 0000				0000 0000 0000 0000 0000 0000 0000 0000
0000 0000 0000 0000 0000 0000 0000 0000				0000 0000 0000 0000 0000 0000 0000 0000
0000 0000 0000 0000 0000 0000 0000 0000				0000 0000 0000 0000 0000 0000 0000 0000
0000 0000 0000 0000 0000 0000 0000 0000				0000 0000 0000 0000 0000 0000 0000 0000
0000 0000 0000 0000 0000 0000 0000 0000				0000 0000 0000 0000 0000 0000 0000 0000
0000 0000 0000 0000 0000 0000 0000 0000				0000 0000 0000 0000 0000 0000 0000 0000
0000 0000 0000 0000 0000 0000 0000 0000				0000 0000 0000 0000 0000 0000 0000 0000
0000 0000 0000 0000 0000 0000 0000 0000				0000 0000 0000 0000 0000 0000 0000 0000
0000 0000 0000 0000 0000 0000 0000 0000				0000 0000 0000 0000 0000 0000 0000 0000
0000 0000 0000 0000 0000 0000 0000 0000				0000 0000 0000 0000 0000 0000 0000 0000
0000 0000 0000 0000 0000 0000 0000 0000				0000 0000 0000 0000 0000 0000 0000 0000
0000 0000 0000 0000 0000 0000 0000 0000				0000 0000 0000 0000 0000 0000 0000 0000
0000 0000 0000 0000 0000 0000 0000 0000				0000 0000 0000 0000 0000 0000 0000 0000
0000 0000 0000 0000 0000 0000 0000 0000				0000 0000 0000 0000 0000 0000 0000 0000
0000 0000 0000 0000 0000 0000 0000 0000				0000 0000 0000 0000 0000 0000 0000 0000
0000 0000 0000 0000 0000 0000 0000 0000				0000 0000 0000 0000 0000 0000 0000 0000
0000 0000 0000 0000 0000 0000 0000 0000				0000 0000 0000 0000 0000 0000 0000 0000
0000 0000 0000 0000 0000 0000 0000 0000				0000 0000 0000 0000 0000 0000 0000 0000
0000 0000 0000 0000 0000 0000 0000 0000				0000 0000 0000 0000 0000 0000 0000 0000
0000 0000 0000 0000 0000 0000 0000 0000				0000 0000 0000 0000 0000 0000 0000 0000
0000 0000 0000 0000 0000 0000 0000 0000				0000 0000 0000 0000 0000 0000 0000 0000
0000 0000 0000 0000 0000 0000 0000 0000				0000 0000 0000 0000 0000 0000 0000 0000
0000 0000 0000 0000 0000 0000 0000 0000				0000 0000 0000 0000 0000 0000 0000 0000
0000 0000 0000 0000 0000 0000 0000 0000				0000 0000 0000 0000 0000 0000 0000 0000
0000 0000 0000 0000 0000 0000 0000 0000				0000 0000 0000 0000 0000 0000 0000 0000
0000 0000 0000 0000 0000 0000 0000 0000				0000 0000 0000 0000 0000 0000 0000 0000
0000 0000 0000 0000 0000 0000 0000 0000				0000 0000 0000 0000 0000 0000 0000 0000
0000 0000 0000 0000 0000 0000 0000 0000				0000 0000 0000 0000 0000 0000 0000 0000
0000 0000 0000 0000 0000 0000 0000 0000				0000 0000 0000 0000 0000 0000 0000 0000
0000 0000 0000 0000 0000 0000 0000 0000				0000 0000 0000 0000 0000 0000 0000 0000
0000 0000 0000 0000 0000 0000 0000 0000				0000 0000 0000 0000 0000 0000 0000 0000
2300 0000 3400 7500 4d00 2000 5200 5000				3600 0000 7e00 3400 7500 4d00 2000 4800
6300 2000 6900 6e00 2000 3100 3500 3000				6f00 6c00 6f00 2000 2b00 3200 2e00 3500
2000 6d00 4d00 2000 4100 6d00 4f00 4100				5800 2000 4b00 6f00 7200 4100 2000 3200
6300 2c00 2000 3000 2e00 3000 3100 2500				5800 2000 4200 4500 2000 6900 6e00 2000
2000 5400 2d00 3200 3000 0000 0000 0000				3100 3500 3000 2000 6d00 4d00 2000 4100
0000 0000 0000 0000 0000 0000 0000 0000				6d00 4f00 4100 6300 2c00 2000 3000 2e00
0000 0000 0000 0000 0000 0000 0000 0000				3000 3100 2500 2000 5400 2d00 3200 3000
0000 0000 0000 0000 0000 0000 0000 0000				0000 0000 0000 0000 0000 0000 0000 0000
0000 0000 0000 0000 0000 0000 0000 0000				0000 0000 0000 0000 0000 0000 0000 0000
0000 0000 0000 0000 0000 0000 0000 0000				0000 0000 0000 0000 0000 0000 0000 0000
0000 0000 0000 0000 0000 0000 0000 0000				0000 0000 0000 0000 0000 0000 0000 0000
0000 0000 0000 0000 0000 0000 0000 0000				0000 0000 0000 0000 0000 0000 0000 0000
0000 ffff ffff ffff ffff ffff ffff ffff				0000 0000 0000 0000 0000 0000 0000 0000
ffff ffff ffff 0400 0000 0000 0000 0000				0000 0000 0000 0000 0000 0000 0000 0000
0000 0000 0000 0000 0000 0000 0000 0000				0000 0000 0000 0000 ffff ffff ffff ffff
0000 0000 0000 0000 0000 0200 0000 0200				ffff ffff ffff ffff ffff ffff 0400 0000
0000 0000 0000 0000 0000 0000 0000 0000				0000 0000 0000 0000 0000 0000 0000 0000
0000 0000 0000 0000 0000 0000 0000 0000				0000 0000 0000 0000 0000 0000 0000 0000
0000 0000 0000 0000 0000 0000 0000 0000				0200 0000 0200 0000 0000 0000 0000 0000
0000 0000 0000 0000 0000 0000 0000 0000				0000 0000 0000 0000 0000 0000 0000 0000
0000 0000 0000 0000 0000 0000 0000 0000				0000 0000 0000 0000 0000 0000 0000 0000
0000 0000 0000 0000 0000 0000 0000 0000				0000 0000 0000 0000 0000 0000 0000 0000
0000 0000 0000 0000 0000 0000 0000 0000				0000 0000 0000 0000 0000 0000 0000 0000
0000 0000 0000 0000 0000 0000 0000 0000				0000 0000 0000 0000 0000 0000 0000 0000
0000 0000 0000 0000 0000 0000 0000 0000				0000 0000 0000 0000 0000 0000 0000 0000
0000 0000 0000 0000 0000 0000 0000 0000				0000 0000 0000 0000 0000 0000 0000 0000
0000 0000 0000 0000 0000 0000 0000 0000				0000 0000 0000 0000 0000 0000 0000 0000
0000 0000 0000 0000 0000 0000 0000 0000				0000 0000 0000 0000 0000 0000 0000 0000
0000 0000 0000 0000 0000 0000 0000 0000				0000 0000 0000 0000 0000 0000 0000 0000
0000 0000 0000 0000 0000 0000 0000 0000				0000 0000 0000 0000 0000 0000 0000 0000
0000 0000 0000 0000 0000 0000 0000 0000				0000 0000 0000 0000 0000 0000 0000 0000
0000 0000 0000 0000 0000 0000 0000 0000				0000 0000 0000 0000 0000 0000 0000 0000
0000 0000 0000 0000 0000 0000 0000 0000				0000 0000 0000 0000 0000 0000 0000 0000
0000 0000 0000 0000 0000 0000 0000 0000				0000 0000 0000 0000 0000 0000 0000 0000
0000 0000 0000 0000 0000 0000 0000 0000				0000 0000 0000 0000 0000 0000 0000 0000
0000 0000 0000 0000 0000 0000 0000 0000				0000 0000 0000 0000 0000 0000 0000 0000
0000 0000 0000 0000 0000 0000 0000 0000				0000 0000 0000 0000 0000 0000 0000 0000
0000 0000 0000 0000 0000 0000 0000 0000				0000 0000 0000 0000 0000 0000 0000 0000
0000 0000 0000 0000 0000 0000 0000 0000				0000 0000 0000 0000 0000 0000 0000 0000
0000 0000 0000 0000 0000 0000 0000 0000				0000 0000 0000 0000 0000 0000 0000 0000
0000 0000 0000 0000 0000 0000 0000 0000				0000 0000 0000 0000 0000 0000 0000 0000
0000 0000 0000 0000 0000 0000 0000 0000				0000 0000 0000 0000 0000 0000 0000 0000
0000 0000 0000 0000 0000 0000 0000 0000				0000 0000 0000 0000 0000 0000 0000 0000
0000 0000 0000 0000 0000 0000 0000 0000				0000 0000 0000 0000 0000 0000 0000 0000
0000 0000 0000 0000 0000 0000 0000 0000				0000 0000 0000 0000 0000 0000 0000 0000
0000 0000 0000 0000 0000 0000 0000 0000				0000 0000 0000 0000 0000 0000 0000 0000
0000 0000 0000 0000 0000 0000 0000 0000				0000 0000 0000 0000 0000 0000 0000 0000
0000 0000 0000 0000 0000 0000 0000 0000				0000 0000 0000 0000 0000 0000 0000 0000
0000 0000 0000 0000 0000 0000 0000 0000				0000 0000 0000 0000 0000 0000 0000 0000
0000 0000 0000 0000 0000 0000 0000 0000				0000 0000 0000 0000 0000 0000 0000 0000
0000 0000 0000 0000 0000 0000 0000 0000				0000 0000 0000 0000 0000 0000 0000 0000
0000 0000 0000 0000 0000 0000 0000 0000				0000 0000 0000 0000 0000 0000 0000 0000
0000 0000 0000 0000 0000 0000 0000 0000				0000 0000 0000 0000 0000 0000 0000 0000
0000 0000 0000 0000 0000 0000 0000 0000				0000 0000 0000 0000 0000 0000 0000 0000
0000 0000 0000 0000 0000 0000 0000 0000				0000 0000 0000 0000 0000 0000 0000 0000
0000 0000 0000 0000 0000 0000 0000 0000				0000 0000 0000 0000 0000 0000 0000 0000
0000 0000 0000 0000 0000 0000 0000 0000				0000 0000 0000 0000 0000 0000 0000 0000
0000 0000 0000 0000 0000 0000 0000 0000				0000 0000 0000 0000 0000 0000 0000 0000
0000 0000 0000 0000 0000 0000 0000 0000				0000 0000 0000 0000 0000 0000 0000 0000
0000 0000 0000 0000 0000 0000 0000 0000				0000 0000 0000 0000 0000 0000 0000 0000
0000 0000 0000 0000 0000 0000 0000 0000				0000 0000 0000 0000 0000 0000 0000 0000
0000 0000 0000 0000 0000 0000 0000 0000				0000 0000 0000 0000 0000 0000 0000 0000
0000 0000 0000 0000 0000 0000 0000 0000				0000 0000 0000 0000 0000 0000 0000 0000
0000 0000 0000 0000 0000 0000 0000 0000				0000 0000 0000 0000 0000 0000 0000 0000
0000 0000 0000 e40d 0000 0000 0000 0000				0000 0000 0000 0000 0000 0000 0000 0000
0000 0000 0000 5cf9 1000 0000 0000 0100				0000 0000 0000 0000 0000 0000 0000 0000
0000 0100 0000 6fc3 1300 0000 0000 0000				0000 0000 0000 0000 0000 0000 0a0e 0000
0000 0000 0000 0000 0000 0000 0000 0000				0000 0000 0000 0000 0000 0000 be47 1d00
0000 0000 0000 0000 0000 0000 0000 0000				0000 0000 0100 0000 0100 0000 71f2 1f00
0000 0000 0000 0000 0000 0000 0000 0000				0000 0000 0000 0000 0000 0000 0000 0000
0000 0000 0000 0000 0000 0000 0000 0000				0000 0000 0000 0000 0000 0000 0000 0000
0000 0000 0000 0000 0000 0000 0000 0000				0000 0000 0000 0000 0000 0000 0000 0000
0000 0000 0000 0000 0000 0000 0000 0000				0000 0000 0000 0000 0000 0000 0000 0000
0000 0000 0000 0000 0000 0000 0000 0000				0000 0000 0000 0000 0000 0000 0000 0000
0000 0000 0000 0000 0000 0000 0000 0000				0000 0000 0000 0000 0000 0000 0000 0000
0000 0000 0000 0000 0000 0000 0000 0000				0000 0000 0000 0000 0000 0000 0000 0000
0000 0000 0000 0000 0000 0000 0000 0000				0000 0000 0000 0000 0000 0000 0000 0000
0000 0000 0000 0000 0000 0000 0000 0000				0000 0000 0000 0000 0000 0000 0000 0000
0000 0000 0000 0000 0000 0000 0000 0000				0000 0000 0000 0000 0000 0000 0000 0000
0000 0000 0000 0000 0000 0000 0000 0000				0000 0000 0000 0000 0000 0000 0000 0000
0000 0000 0000 0000 0000 0000 0000 0000				0000 0000 0000 0000 0000 0000 0000 0000
0000 0000 0000 0000 0000 0000 0000 0000				0000 0000 0000 0000 0000 0000 0000 0000
0000 0000 0000 0000 0000 0000 0000 0000				0000 0000 0000 0000 0000 0000 0000 0000
0000 0000 0000 0000 0000 0000 0000 0000				0000 0000 0000 0000 0000 0000 0000 0000
0000 0000 0000 0000 0000 0000 0000 0000				0000 0000 0000 0000 0000 0000 0000 0000
0000 0000 0000 0000 0000 0000 0000 0000				0000 0000 0000 0000 0000 0000 0000 0000
0000 0000 0000 0000 0000 0000 0000 0000				0000 0000 0000 0000 0000 0000 0000 0000
0000 0000 0000 0000 0000 0000 0000 0000				0000 0000 0000 0000 0000 0000 0000 0000
0000 0000 0000 0000 0000 0000 0000 0000				0000 0000 0000 0000 0000 0000 0000 0000
0000 0000 0000 0000 0000 0000 0000 0000				0000 0000 0000 0000 0000 0000 0000 0000
0000 0000 0000 0000 0000 0000 0000 0000				0000 0000 0000 0000 0000 0000 0000 0000
0000 0000 0000 0000 0000 0000 0000 0000				0000 0000 0000 0000 0000 0000 0000 0000
0000 0000 0000 0000 0000 0000 0000 0000				0000 0000 0000 0000 0000 0000 0000 0000
0000 0000 0000 0000 0000 0000 0000 0000				0000 0000 0000 0000 0000 0000 0000 0000
0000 0000 0000 0000 0000 0000 0000 0000				0000 0000 0000 0000 0000 0000 0000 0000
0000 0000 0000 0000 0000 0000 0000 0000				0000 0000 0000 0000 0000 0000 0000 0000
0000 0000 0000 0000 0000 0000 0000 0000				0000 0000 0000 0000 0000 0000 0000 0000
0000 0000 0000 0000 0000 0000 0000 0000				0000 0000 0000 0000 0000 0000 0000 0000
0000 0000 0000 0000 0000 0000 0000 0000				0000 0000 0000 0000 0000 0000 0000 0000
0000 0000 0000 0000 0000 0000 0000 0000				0000 0000 0000 0000 0000 0000 0000 0000
0000 0000 0000 0000 0000 0000 0000 0000				0000 0000 0000 0000 0000 0000 0000 0000
0000 0000 0000 0000 0000 0000 0000 0000				0000 0000 0000 0000 0000 0000 0000 0000
0000 0000 0000 0000 0000 0000 0000 0000				0000 0000 0000 0000 0000 0000 0000 0000
0000 0000 0000 0000 0000 0000 0000 0000				0000 0000 0000 0000 0000 0000 0000 0000
0000 0000 0000 0000 0000 0000 0000 0000				0000 0000 0000 0000 0000 0000 0000 0000
0000 0000 0000 0000 0000 0000 0000 0000				0000 0000 0000 0000 0000 0000 0000 0000
0000 0000 0000 0000 0000 0000 0000 0000				0000 0000 0000 0000 0000 0000 0000 0000
0000 0000 0000 0000 0000 0000 0000 0000				0000 0000 0000 0000 0000 0000 0000 0000
0000 0000 0000 0000 0000 0000 0000 0000				0000 0000 0000 0000 0000 0000 0000 0000
0000 0000 0000 0000 0000 0000 0000 0000				0000 0000 0000 0000 0000 0000 0000 0000
0000 0000 0000 0000 0000 0000 0000 0000				0000 0000 0000 0000 0000 0000 0000 0000
0000 0000 0000 0000 0000 0000 0000 0000				0000 0000 0000 0000 0000 0000 0000 0000
0000 0000 0000 0000 0000 0000 0000 0000				0000 0000 0000 0000 0000 0000 0000 0000
0000 0000 0000 0000 0000 0000 0000 0000				0000 0000 0000 0000 0000 0000 0000 0000
0000 0000 0000 0000 0000 0000 0000 0000				0000 0000 0000 0000 0000 0000 0000 0000
0000 0000 0000 0000 0000 0000 0000 0000				0000 0000 0000 0000 0000 0000 0000 0000
0000 0000 0000 0000 0000 0000 0000 0000				0000 0000 0000 0000 0000 0000 0000 0000
0000 0000 0000 0000 0000 0000 0000 0000				0000 0000 0000 0000 0000 0000 0000 0000
0000 0000 0000 0000 0000 0000 0000 0000				0000 0000 0000 0000 0000 0000 0000 0000
0000 0000 0000 0000 0000 0000 0000 0000				0000 0000 0000 0000 0000 0000 0000 0000
0000 0000 0000 0000 0000 0000 0000 0000				0000 0000 0000 0000 0000 0000 0000 0000
0000 0000 0000 0000 0000 0000 0000 0000				0000 0000 0000 0000 0000 0000 0000 0000
0000 0000 0000 0000 0000 0000 0000 0000				0000 0000 0000 0000 0000 0000 0000 0000
0000 0000 0000 0000 0000 0000 0000 0000				0000 0000 0000 0000 0000 0000 0000 0000
0000 0000 0000 0000 0000 0000 0000 0000				0000 0000 0000 0000 0000 0000 0000 0000
0000 0000 0000 0000 0000 0000 0000 0000				0000 0000 0000 0000 0000 0000 0000 0000
0000 0000 0000 0000 0000 0000 0000 0000				0000 0000 0000 0000 0000 0000 0000 0000
0000 0000 0000 0000 0000 0000 0000 0000				0000 0000 0000 0000 0000 0000 0000 0000
0000 0000 0000 0000 0000 0000 0000 0000				0000 0000 0000 0000 0000 0000 0000 0000
0000 0000 0000 0000 0000 0000 0000 0000				0000 0000 0000 0000 0000 0000 0000 0000
0000 0000 0000 0000 0000 0000 0000 0000				0000 0000 0000 0000 0000 0000 0000 0000
0000 0f00 0000 4400 4500 5300 4b00 5400				0000 0000 0000 0000 0000 0000 0000 0000
4f00 5000 2d00 4300 4900 3700 5300 4a00				0000 0000 0000 0000 0000 0000 0000 0000
3600 4700 0100 0000 a804 0000 0b01 0000				0000 0000 0000 0000 0f00 0000 4400 4500
8000 0000 8500 0000 8600 0000 7800 0000				5300 4b00 5400 4f00 5000 2d00 4300 4900
0000 0000 0000 fa43 0040 9c46 0000 0000				3700 5300 4a00 3600 4700 0100 0000 9909
c023 7740 0000 0000 0000 80bf 8500 0000				0000 2702 0000 8000 0000 1301 0000 1401
289c 0000 fa17 0000 0500 0000 de97 05bb				0000 7800 0000 0000 0000 0000 fa43 0040
f311 9646 fcfd dc46 7f37 ef46 a19e c046				9c46 0000 0000 c023 7740 0000 0000 0000
e7ec 5446 ff44 0000 0500 0000 908b cdba				80bf 1301 0000 289c 0000 f116 0000 0500
68e0 a646 e8bb 0f47 1ca4 1f47 edef f246				0000 52e5 03bb 7230 a445 973e 1d46 f9dd
f3c1 7346 7c70 0000 0600 0000 e7da 993c				4346 b3a8 2c46 5c58 d245 7c17 0000 0500
eaa9 6246 a842 0b47 cf08 5947 849a 6847				0000 05c8 04bb a9f7 c045 b9f6 3246 690c
a3d6 2c47 d797 ab46 1072 0000 0700 0000				4f46 8cdf 1b46 3653 8445 c41a 0000 0500
c3c4 a03c 0000 0000 cf24 e946 f2cd 7347				0000 e9e8 f8ba 5cbb d445 e046 2646 a9eb
232a a547 54a8 2747 0870 a646 2cb4 9245				4046 17fd 2946 68bc d845 551f 0000 0500
7d74 0000 0600 0000 e7cc aa3b 338f 7246				0000 7ef4 03bb 3e06 b845 721b 2646 4b61
434f 0447 8e99 3947 cf2e 3c47 f872 0d47				4246 ec49 1e46 eb9e ab45 f820 0000 0500
61d2 9446 5878 0000 0500 0000 d3b6 bf3b				0000 29cf 06bb f14e cb45 589e 2c46 f350
9bc2 b946 9db9 4e47 219e 3847 e88d 1947				4446 1d65 2246 1f8c c445 8a4a 0000 0500
b005 d246 077b 0000 0600 0000 b1aa d03b				0000 00ad e2ba 00ff 1746 6ab6 7b46 19fc
8605 c046 0895 7647 0b8d a347 ff65 8b47				9446 500a 8646 21c4 3946 2755 0000 0500
f5e1 0847 008a 2e44 167b 0000 0500 0000				0000 90a0 8bba 5e75 2f46 5edc 8b46 cf7e
3213 d13b a781 3f46 c989 f946 58f9 3f47				a146 2807 8d46 312d 3a46 d067 0000 0600
ecaf 6047 a7d7 c346 1d7b 0000 0600 0000				0000 dd18 443c e96b 7745 6dc2 5e46 3fde
2b43 d13b 0000 0000 2c26 0647 16e6 9147				a746 5c87 a346 5b3d 5d46 5266 d145 6970
7219 c147 476d 3b47 02cd ee46 277b 0000				0000 0600 0000 a98a 993c 930e c945 9f82
0700 0000 0c88 d13b 0000 0000 4b6e 1a47				6f46 d23b b046 2c14 bb46 7ad9 9846 b14f
87dc 9e47 5e03 d347 27f0 9c47 6f46 3e47				4446 b272 0000 0500 0000 c6a7 a33c b3f2
203e 4146 307b 0000 0500 0000 babc d13b				e845 a163 6246 8007 8a46 2c66 5846 3dc4
6351 e846 e2ed 8f47 7e77 aa47 99e6 5647				d345 3974 0000 0500 0000 7f79 a93b 938f
1838 ad46 377b 0000 0500 0000 fcf0 d13b				d845 0035 9346 0175 d746 912d 8d46 ce77
014f 5846 4c00 2947 a4bb 9447 44b0 9247				5d42 4074 0000 0500 0000 c59a a93b ab68
be98 d546 477b 0000 0500 0000 785b d23b				d045 91f3 ba46 f0fd cb46 788d 9946 bc03
748d 6646 8ea8 2a47 4d3e b447 b550 7247				3e46 9a74 0000 0500 0000 4c5b ab3b 1a78
591e b346 4f7b 0000 0500 0000 f08f d23b				f645 fbe5 4446 9df9 6546 b550 4b46 7cb1
5d52 6b46 8677 4247 590c 9747 4cf9 0047				0146 da74 0000 0500 0000 269e ac3b 0000
8ebc 2246 637b 0000 0600 0000 bd1e d33b				0000 60c2 4546 03c3 cb46 87fe a446 d9c6
557e 9046 277d 0647 0af2 c547 b876 ec47				3b46 1475 0000 0600 0000 a5c8 ad3b 50c5
de49 9247 eed5 dc46 817b 0000 0700 0000				4645 6b88 1b46 2c86 8946 3649 df46 2089
2fee d33b 943c 8346 63fd 7947 6be2 d547				8546 fd61 9645 2275 0000 0700 0000 910f
cb83 fd47 d616 d647 744f 8547 a333 d346				ae3b e4bc 8e45 a0d6 6346 846c b046 1bae
8f7b 0000 0600 0000 8f4f d43b c8ff a846				c346 bda1 a346 eaa3 4546 22b8 a845 7f75
942f e346 be26 2247 f720 af47 f049 6447				0000 0500 0000 d7e9 af3b 3883 2646 7c06
80cd c046 987b 0000 0500 0000 6b85 d43b				8346 b427 8e46 1b44 5846 b68e d045 f275
1e79 1847 b548 5b47 75ff 7447 f18d 5647				0000 0600 0000 3648 b23b cf1b bb45 11f9
0000 0000 a07b 0000 0600 0000 f8b7 d43b				b046 bd86 dd46 19e9 ba46 10e5 6246 7772
6811 b346 4395 5547 c9ca 2447 1c66 1747				a645 5476 0000 0500 0000 2e51 b43b 6a0a
5525 0247 8ad7 af46 ae7b 0000 0600 0000				ec45 77c0 9b46 882b 8d46 b694 4146 da2b
651a d53b 1fec 7446 af06 3247 a473 2b47				9a45 f376 0000 0500 0000 beb8 b73b ea29
db20 1247 151f f046 45da cc46 bc7b 0000				2d46 a6df 8346 81a5 8546 ec6b 3f46 0000
0600 0000 4a80 d53b 1468 6246 b314 9647				0000 f976 0000 0600 0000 51df b73b 0000
46c7 cf47 da14 a847 e32e 3847 83f7 2e46				0000 690e 4346 8a9a cd46 7cdd ca46 bfa9
c47b 0000 0500 0000 e4b4 d53b a12d 1147				8f46 5a3e f245 af77 0000 0600 0000 50e6
7228 4947 da55 5147 e3fb 3047 7c6d 0847				bb3b f903 b445 adff 4b46 45bc 9f46 3028
f27b 0000 0600 0000 2efc d63b 9b32 8446				b746 60e5 9746 aa71 2e46 cf77 0000 0600
6c3c 6847 9b4a a947 0a56 a547 c94b 4f47				0000 849a bc3b 6b60 9c42 e6da 4646 1f2a
9f8e 8846 387c 0000 0700 0000 1887 dbbb				cc46 b0d8 9446 19c5 1d46 8d58 8744 dc77
e507 ac45 415d 2147 51e2 9947 917c c747				0000 0500 0000 39e1 bc3b 1533 8745 b0f6
4598 b547 0519 0a47 2a74 5d46 617c 0000				c246 7aa7 b046 76e2 6346 b222 bb45 1178
0500 0000 d4a5 dcbb dda4 0747 2633 4f47				0000 0500 0000 0017 be3b 00e1 0a46 8118
61d9 6447 730c 4347 9899 0047 8c7c 0000				b746 8ae1 c346 e60c 8e46 cdb8 f545 7278
0500 0000 49dc ddbb 9f95 a946 29bb 4f47				0000 0700 0000 c259 c03b ebbd fa45 b653
bc6b 4147 49f3 1c47 1149 ac46 9d7c 0000				d346 0606 3547 26de 5547 8625 1747 8bed
0700 0000 7d62 debb 3a66 de46 11c7 6e47				9c46 cc13 0c45 8b79 0000 0600 0000 9e0d
59a6 b847 8ba2 cc47 4847 8747 8634 eb46				c73b 2c15 b345 ac22 4846 a7b3 9546 489a
0000 0000 da7c 0000 0500 0000 a01d e0bb				cf46 bff3 7e46 4cbc 9d45 9279 0000 0600
1703 2047 d0cc 5147 12ad 5847 f89d 2d47				0000 8a3b c73b a47d 2244 f1ed 4b46 8da5
48c8 c246 ea7c 0000 0600 0000 739c e0bb				c946 fdbc 1147 4db2 fa46 2271 3046 307a
e3de 6645 d214 f946 f061 7247 46ea 8647				0000 0600 0000 a726 cb3b 914c 6045 e2d5
5037 0047 f671 1b46 f67c 0000 0500 0000				3b46 7c7e f646 0167 1847 f571 cf46 ab6e
85f2 e0bb 9d3d 9246 38c4 2847 ec1f 5e47				3346 637a 0000 0600 0000 ef6d cc3b d452
e0ae 3e47 4bfc ce46 fd7c 0000 0600 0000				ea45 a3f3 9846 d155 ff46 f4bb de46 1acb
0c25 e1bb 9424 9046 14f4 5047 cf6e a147				5446 0000 0000 787a 0000 0600 0000 c7f9
2a82 2f47 e60a ee46 9ac1 6b46 307d 0000				cc3b 5b12 9245 c61c 8f46 f13f fa46 e17d
0600 0000 43ac e2bb 5a03 7246 a5c5 fb46				0d47 5c69 aa46 ad71 d945 a27a 0000 0600
0b5d 3447 5270 9b47 6158 f546 4b4f 3846				0000 a90a ce3b 0000 0000 ebbd 4b46 f400
467d 0000 0500 0000 0e4d e3bb 5959 8746				ba46 6cc7 9546 d0d1 7246 5450 2646 db7a
29da 3a47 f23c 7947 bb0f 4947 d584 a046				0000 0600 0000 7086 cf3b 068d 2346 f75b
587d 0000 0600 0000 d0d8 e3bb aa90 d846				bc46 6389 1147 a686 1147 fb61 6946 3d60
bfc8 2047 2cf0 b447 bcd5 ae47 7204 6447				d845 f87a 0000 0500 0000 1e46 d03b ee90
00f7 b446 5f7d 0000 0600 0000 230f e4bb				cc45 3e76 7346 9541 db46 1f7b a446 3691
53d1 9a46 9c7d 6f47 1625 c947 607b d547				1346 fe7a 0000 0700 0000 3976 d03b cf6c
cee6 1b47 391a 9446 8b7d 0000 0500 0000				6645 7710 8346 fa9b f046 f310 3047 e1cd
1e5e e5bb 2422 1546 75b1 e746 8750 5c47				2347 612d bb46 bdf1 da45 287b 0000 0500
8775 3447 18d0 d446 977d 0000 0600 0000				0000 5e88 d13b b510 4246 097c a646 537a
35be e5bb 3d06 3246 884f 6047 cda7 cd47				c446 f461 a846 5dda 4e46 4e7b 0000 0600
d2c7 ea47 7d28 9147 a0e4 d346 a57d 0000				0000 fb8a d23b 0000 0000 ef9a 3846 3036
0500 0000 a425 e6bb fc50 7546 9bdc 1047				c646 91f7 7b46 7956 4146 2f36 0b46 de7b
7d61 9c47 8663 3a47 ce40 2346 ac7d 0000				0000 0500 0000 886d d63b 3f7a 0146 4f8a
0700 0000 1162 e6bb 0000 0000 780e e946				8c46 cc3d b246 af13 9746 f1af 2346 757c
79e9 8247 2878 a647 174e 6c47 ea63 e946				0000 0500 0000 bf38 ddbb b659 1646 8ef8
a809 6645 b37d 0000 0500 0000 1692 e6bb				9c46 eba4 c346 cd77 a046 1d2c 2146 8b7c
5fe6 8145 371f 0947 5e5f 8c47 b1f9 2847				0000 0600 0000 08df ddbb 0000 0000 6ea4
2d52 ab46 be7d 0000 0900 0000 3bef e6bb				6746 85f1 eb46 1f20 2147 cd3c 8746 fe22
0000 0000 0e35 7447 022c df47 90cf 1048				f245 c67c 0000 0500 0000 1789 dfbb f0c3
9768 eb47 a27a c747 e2e7 8547 8459 0447				5b46 ba0e 9846 b75f 9c46 6b81 7d46 128a
0000 0000 cc7d 0000 0700 0000 545d e7bb				2946 d67c 0000 0600 0000 de08 e0bb d05e
73f3 8345 d0a2 fd46 1811 a347 f381 fa47				7445 708d 4c46 baab c746 15f9 0947 18b3
4dd3 cf47 ea0b 6c47 b9ba c946 d37d 0000				8a46 0e7e 1446 0b7d 0000 0500 0000 b68e
0700 0000 5b91 e7bb e5da d946 ddf9 9747				e1bb 76b8 fd45 1db5 8246 e47f ea46 0a7b
28e7 f947 6c6b 1948 b19a dc47 14b4 5a47				8246 cae4 1945 1a7d 0000 0500 0000 67ff
0000 0000 e07d 0000 0700 0000 ecf5 e7bb				e1bb 3edb 1446 121b a646 1658 cd46 f282
1536 3b45 4f44 e946 a7db da47 ca75 f547				a446 7326 2a46 257d 0000 0500 0000 9352
0152 a747 e96e 2947 0000 0000 eb7d 0000				e2bb e6db 2c46 3364 8546 08a0 9746 dccf
0600 0000 5d4a e8bb ed43 4c46 73e7 6447				8546 6181 3346 6c7d 0000 0500 0000 216d
fb51 c047 65ce bf47 fd32 6c47 b0e9 d346				e4bb bedc d245 eac7 a346 5d67 f246 2f4c
f17d 0000 0700 0000 ac8f 94be 9330 2847				7346 93e1 a345 717d 0000 0700 0000 719b
a31a bf47 1d2b 1748 8ba7 1b48 1eb2 c947				e4bb 55ca f044 6261 8f46 1f02 ee46 75b1
91ee 4247 6c87 a046 0c7e 0000 0600 0000				1747 5703 db46 17ef 3c46 185c 3445 a27d
444c e9bb 657f 1b46 52de 0647 5b57 a847				0000 0500 0000 540f e6bb 727e 2046 b057
1a0c 8047 1e80 1847 f426 2646 127e 0000				b146 0c58 e146 28bd ca46 7d59 4246 bc7d
0600 0000 ff80 e9bb 7b28 1346 17de 0a47				0000 0600 0000 1dd9 e6bb f4a0 b845 da37
4ce6 7247 d886 9b47 5974 6047 9129 8746				6946 c151 fc46 953b c146 0e4d 4346 b80d
207e 0000 0800 0000 c1f3 e9bb bc36 f145				1044 e97d 0000 0700 0000 6841 e8bb a158
a150 3647 2f2c b647 c42b 0648 f49b 0048				5d45 4289 7046 1244 e146 1841 1947 2bdb
c36f a747 25c3 1b47 dc1d e845 597e 0000				1047 a143 b046 adc0 0546 f67d 0000 0500
0500 0000 3db0 ebbb a3d3 bf46 5c4a 3f47				0000 37a0 e8bb b18e 3646 294d 8746 a3d6
afee 7547 2119 5047 94c8 d346 c37e 0000				ae46 c1ae aa46 9a65 7246 2a7e 0000 0600
0500 0000 c00b efbb b420 b646 3fb4 4247				0000 a13d eabb 0000 0000 b7e1 6746 ec36
f2eb 7e47 33a8 5747 72c5 d046 f17e 0000				f846 9bbc 1847 f9fc 6746 81e8 b745 3d7e
0700 0000 b18d f0bb b1cf 0747 e177 4447				0000 0600 0000 b0cf eabb 200d d945 ccb0
6ed2 6c47 a72e 7d47 3b4f 6d47 84fb 3347				d146 66b5 1947 b2c0 dc46 633b 3446 0000
2b8c ba46 117f 0000 0500 0000 e48e f1bb				0000 447e 0000 0600 0000 1408 ebbb ad46
82ec b746 4b84 3547 2bf2 5d47 6977 3647				7644 149a 5946 c207 cd46 0351 8846 5495
0646 bf46 2c7f 0000 0500 0000 3970 f2bb				3e46 b5c5 cd45 4c7e 0000 0600 0000 804b
23f1 d246 846b 3b47 b8c5 5b47 e313 3c47				ebbb e23c 3645 542a 2b46 2323 e846 9a19
f8f7 fb46 367f 0000 0500 0000 70c3 f2bb				ee46 8ae2 8146 ee89 5a45 5c7e 0000 0500
8b39 5d46 8510 3547 96a8 9147 f978 2347				0000 c8c7 ebbb e100 b945 a6ea 7646 21d1
8cac af46 3e7f 0000 0600 0000 690c f3bb				d846 0f56 8746 0e2b 8745 6d7e 0000 0700
7a65 c046 6f02 3747 1f29 7747 3744 8047				0000 7a57 ecbb 90a5 1045 5874 4646 9b19
ec75 4f47 5b13 0147 4d7f 0000 0800 0000				3947 650d 6147 615a 2f47 607b b546 93b8
a592 f3bb 667d 1446 9022 5047 5a8b af47				1645 8c7e 0000 0600 0000 b24d edbb 2425
21a1 ea47 cf56 ef47 fa46 c847 1d74 6847				d045 01f3 a946 afd1 0b47 5547 0447 6404
abdd b146 877f 0000 0500 0000 f774 f5bb				5846 3b4c 9045 bd7e 0000 0600 0000 26dd
5782 0847 1a72 5447 2abd 8747 3979 8747				eebb f0ca eb45 4373 9546 9865 d746 0ba2
669b a046 a67f 0000 0600 0000 0280 f6bb				d246 c919 8f46 ed92 f545 d97e 0000 0500
55d6 8f46 6c11 2447 3c0d 9147 17fc a147				0000 38c1 efbb 8b82 e245 11b3 7f46 1efa
8c1f 5b47 19e0 9946 b67f 0000 0500 0000				a846 ab51 9746 7c87 3646 e07e 0000 0700
5c04 f7bb 1ff2 d646 915b 5947 3184 8947				0000 b2fe efbb ed13 1546 4a64 b546 6508
27ac 6a47 9bae 0147 cc7f 0000 0500 0000				1747 2abe 2647 aeb4 df46 3d7f 6546 8dcc
ecc2 f7bb 6173 da46 0896 5b47 7c40 8e47				1545 e87e 0000 0600 0000 6d3f f0bb d4a9
603b 7d47 cccb 1147 3080 0000 0700 0000				fd45 0274 b346 f9b0 1b47 0f28 1f47 c7d2
1232 fbbb c4fb 5546 57c7 6647 8917 c647				b846 d61f fe45 0d7f 0000 0600 0000 2873
ed8f ef47 8086 aa47 6dbe 2a47 c7bd 5846				f1bb 0000 0000 9211 3f46 674a c646 22de
7580 0000 0700 0000 429b fdbb 0b19 4a45				e046 fb6b 7146 1379 fa44 147f 0000 0500
092d 0e47 de51 9847 8846 e247 7c4a c847				0000 efa5 f1bb 29fe 0b46 21ed 9a46 8824
073e 6547 f563 7046 7e80 0000 0500 0000				ca46 f292 4246 056d 5845 267f 0000 0500
4ede fdbb 6661 a046 3edc 4e47 2d1d 8247				0000 373f f2bb e25c 5046 b32b 9b46 0a3c
8a58 fa46 6f8c 1546 9580 0000 0600 0000				b446 c8cf a446 8d9f 5b46 487f 0000 0500
d7b0 febb ab97 9e46 f2f6 6247 dd22 b847				0000 315b f3bb 3340 3945 974c 6b46 0aa5
b88d 9047 f928 1147 c4bf 0945 ab80 0000				ce46 2b48 6d46 a10e c745 547f 0000 0700
0600 0000 3a78 ffbb 8b77 9546 0ca2 8b47				0000 77c6 f3bb ea06 1e46 f050 cb46 5cda
f952 c047 a28b ab47 d528 4547 8806 7a46				2347 3bae 3747 4edb 0047 b8b8 8646 cbd1
1e81 0000 0500 0000 decb 01bc c570 aa46				5145 6a7f 0000 0500 0000 af79 f4bb 4b83
fbdb 2847 b481 6047 d53b 5d47 3ba6 2047				3e46 81c2 bc46 a041 e546 b4ed b346 2f61
5e81 0000 0500 0000 e9f4 02bc 78ec 7946				1c46 757f 0000 0500 0000 b1d8 f4bb 9ade
b396 3447 7d3b 7147 c04a 4347 20d9 3f45				6644 c144 5446 11df b546 0deb 8246 46d7
7681 0000 0500 0000 e066 03bc 3d1e 8c46				d745 7c7f 0000 0600 0000 1415 f5bb bde5
f3ca 4d47 9cf3 a747 5147 9347 212a d746				1d46 f943 b146 0d1e 0947 2c9f e846 02f0
b981 0000 0600 0000 d3a7 04bc 0000 0000				8146 17ab 5e45 a67f 0000 0500 0000 0878
d859 0547 6444 8d47 577a b747 5876 2747				f6bb 968a 1246 e152 de46 3ede 0f47 3708
1b0d d746 e681 0000 0500 0000 8c7e 05bc				9246 fe01 1e46 ac7f 0000 0600 0000 d6b0
63ea 8e46 9b44 3447 3ef7 9747 29ba 8d47				f6bb a169 ac44 1253 4746 e15c 2947 25c6
6f4b 0147 0783 0000 0600 0000 1b22 0bbc				1947 5c06 a746 53d5 ed44 b97f 0000 0600
c6f2 8b46 ea8d 6c47 1352 ce47 8e5f ef47				0000 4a23 f7bb fa67 6645 62f5 9846 c697
f6dd 9b47 59d1 0547 bc83 0000 0600 0000				0147 1cd1 0e47 60d1 c746 1d85 a945 c87f
fcd6 0ebc 5c5c 8e46 758d 4a47 4e09 ab47				0000 0500 0000 f89d f7bb 76cd 8445 71b4
5196 af47 540d 6247 65de 7846 f883 0000				8a46 31f9 d946 3a23 7346 da79 1046 d17f
0600 0000 f21a 10bc e5b0 3546 0918 3647				0000 0600 0000 87f2 f7bb 6718 6544 6bf8
3898 a547 6ccc c247 8bc3 2a47 dbb6 9f46				a846 605c 2b47 6c6f 4047 740f f946 5953
0584 0000 0500 0000 f75e 10bc 997c 8246				b845 dc7f 0000 0600 0000 0e4f f8bb 0326
38b3 5e47 19d3 ac47 764b 8f47 5d45 a246				9f45 ae0c a546 e1ee 1847 8836 0e47 eb86
1584 0000 0500 0000 5ab5 10bc b9df 9646				a346 9d54 0146 e27f 0000 0700 0000 bf81
cd63 3747 5671 c147 3184 5747 7476 4346				f8bb d690 bc45 3839 5746 7d3a ba46 e5a4
0185 0000 0500 0000 7fc5 3fbc 2ab7 c146				9746 1f71 9246 d6dc 8646 a4af a145 0e80
d42b 6d47 4718 b547 4585 a547 12da e746				0000 0600 0000 4e04 fabb 1981 8545 a816
2885 0000 0700 0000 eeeb 40bc 998c 6646				4e46 1fcf eb46 4ed4 f146 7afc 3a46 047d
e90d 5d47 6d31 c847 470d 0848 db2b e347				1a45 1980 0000 0700 0000 8964 fabb dbab
f62c 8c47 a650 c746 3785 0000 0600 0000				2146 2896 f046 e09a 4f47 1ca3 4f47 49c1
8b55 41bc cf64 fc46 4419 9347 d4e0 e847				fb46 9ed7 5046 75bf 3544 2d80 0000 0700
e2f1 d547 8961 8147 7e6f 5346 4785 0000				0000 0019 fbbb 9552 a344 0166 a646 1263
0500 0000 05c8 41bc fe70 e046 13a9 ab47				1d47 c5b3 4547 3379 1d47 ba63 ce46 f335
6919 c147 eee8 5c47 d25b 8846 5a85 0000				0d45 3c80 0000 0800 0000 cba2 fbbb 49b9
0500 0000 0e5c 42bc d0b6 5946 0b25 4447				a243 a183 5746 9bec f446 b61f 4347 51ce
0535 a747 3a70 a147 459a fa46 9485 0000				4c47 d0f5 0047 5928 4946 0000 0000 4480
0700 0000 d215 44bc c993 b746 075a 7f47				0000 0900 0000 fef0 fbbb 0000 0000 7016
563b cf47 0d31 f247 7fb2 bc47 91d8 5f47				3346 0be9 0b47 8711 6b47 ad7a 9947 8706
5602 8e46 ad85 0000 0600 0000 17d1 44bc				9647 892a 5747 6d05 ee46 7ccb a845 5580
38b5 b446 c470 8147 bd75 db47 35e8 cf47				0000 0500 0000 0070 fcbb 5a7c 5a46 152e
eb9f 6f47 8a74 a146 bf85 0000 0700 0000				8f46 145a 9746 9712 8046 8c63 1f46 6780
535d 45bc 44c6 a246 cc1b 7247 68a0 cd47				0000 0500 0000 db11 fdbb be9a 3b46 7855
9731 df47 f5bc 9e47 1472 3247 9c64 9d46				9d46 0d9e b446 d31d 9546 e6ef 2046 7980
e685 0000 0600 0000 c989 46bc 02b3 1246				0000 0600 0000 0fbc fdbb f54b 2446 2629
91c1 3947 9bad a247 66c3 ad47 69c9 4347				8846 6977 b846 5299 ce46 39c9 b346 6da3
dd05 5546 f785 0000 0600 0000 980d 47bc				5a46 9980 0000 0700 0000 20da febb 8631
66c1 0d47 52e0 8c47 7181 ce47 fd57 d547				f145 1650 e946 d472 4c47 2cf5 5c47 66c0
6b95 8e47 36a1 0547 0d86 0000 0500 0000				3247 a348 3846 d48d 3244 ab80 0000 0600
85b5 47bc 6d13 9946 0c4c 6a47 94ac b147				0000 be79 ffbb e513 0545 7ef0 3c46 f406
40d3 8347 1b90 0b47 1486 0000 0700 0000				0d47 3b8d 0247 e490 8b46 acd0 cf45 bf80
cff5 47bc 9b29 4b46 c74c 2547 ebf6 9247				0000 0500 0000 2d15 00bc 3472 1a46 a393
6965 d847 9086 c447 2e52 6747 10c4 9946				a546 e7b1 c946 d709 9646 1f50 e445 c980
3086 0000 0500 0000 38cb 48bc e22a b146				0000 0500 0000 1844 00bc 1686 6c45 b5ac
ba71 5b47 28d8 b347 506e af47 233c 0047				5946 7505 f946 f7ed b146 b737 0646 cf80
3c86 0000 0500 0000 9d23 49bc 0b10 2047				0000 0600 0000 4b61 00bc bae4 8045 9821
0fc9 8e47 6fb1 9a47 23a2 3d47 6f6a 9046				a546 81c8 1447 5591 1d47 3c49 b946 dd9c
7386 0000 0600 0000 fde0 4abc 9e3c 8d46				e345 f980 0000 0600 0000 4a22 01bc 0000
0be5 4c47 3574 ae47 43d0 b747 09f9 6d47				0000 9530 6246 03c9 f846 3496 1247 29dc
cbcc db46 ba86 0000 0500 0000 6a16 4dbc				a946 1101 fa45 0381 0000 0800 0000 8f54
e9b1 b046 734e 8347 2cbd 8447 1e52 7947				01bc 0000 0000 6cd7 6146 5f9e f846 8bf8
d33c 2c47 c686 0000 0500 0000 d17d 4dbc				4847 14b0 5947 1bc6 0847 33d5 5946 befc
09cb dd46 1af6 8647 e643 ca47 b6f2 b747				ec44 0b81 0000 0500 0000 5971 01bc 1253
db68 0347 0587 0000 0600 0000 a085 4fbc				df45 4c79 8d46 c404 bf46 9f9a 7246 b925
b108 9b46 2576 6747 b81c b447 ddcc b447				1a45 2081 0000 0800 0000 1bda 01bc 0000
abea 6747 d576 d746 1987 0000 0500 0000				0000 a91c 8346 627d 0a47 5ecc 5247 1956
7b28 50bc a6d5 b846 9cec 5a47 bab1 9e47				5447 66c9 1947 c139 ad46 9de1 7344 2d81
36b9 7847 e487 a346 9687 0000 0500 0000				0000 0800 0000 8656 4bbf 0000 0000 0323
3045 54bc 1d04 0e47 d24a 9147 1f02 b447				5046 a487 1247 b056 7447 b94d 7c47 cadc
cf0e 2847 14f4 ed46 fd87 0000 0500 0000				2947 7279 ae46 b2a7 ef44 3c81 0000 0700
2ec7 57bc 26c4 b246 46a3 5a47 860d ad47				0000 8f5a 02bc f46a d145 1923 5046 4e7e
6ae8 8e47 9061 1347 a988 0000 0600 0000				df46 0397 1e47 48ad fe46 545a 8446 0000
98cf 5dbc 6160 cb46 9b21 8f47 012f cf47				0000 4c81 0000 0600 0000 75a4 02bc 3b07
e98b c647 bfeb 7947 c362 d946 fe88 0000				8c45 5ffb 3546 d94d 9146 5151 ec46 fe3f
0600 0000 17e5 60bc 6047 3946 ff0a 4b47				8146 203c 2643 5581 0000 0800 0000 e4d1
6204 c247 4dda e547 192c 8047 6fdd 6446				02bc 0000 0000 54d0 7e46 eaf8 1847 e897
668b 0000 0500 0000 ef2a 79bc 8acb dc46				7047 9f92 7e47 4771 3247 63f8 b846 a621
c8f6 8747 9212 ae47 1e2d 8d47 2e00 e546				8345 5f81 0000 0600 0000 5afc 02bc b3a5
1b8e 0000 0500 0000 3ba0 f63a 65be 3147				5645 c1f7 9046 6aaa 0c47 dbbe 1b47 b814
6a78 a747 c0cf c947 0eb8 a147 836b ca46				c146 13f8 2346 6781 0000 0800 0000 f871
578f 0000 0500 0000 10b7 023b b3f9 9a46				09bf ed30 1f46 96c3 ca46 497c 2b47 97a9
56c1 4847 6064 9d47 5b10 8147 c2cb c146				5f47 81aa 5447 bc36 2547 8b32 c246 9de7
1a90 0000 0500 0000 9098 073b 15d7 0547				8045 7481 0000 0700 0000 675f 03bc 5413
f948 bd47 efb7 af47 c01d 4947 32e3 6146				0c46 61c2 e146 8246 4347 6f5e 5447 97e7
2e91 0000 0600 0000 e709 0f3b fd1f d046				1b47 6f4e b346 b923 eb45 9281 0000 0600
4fb2 8147 9d6e ba47 3fd1 9e47 8079 3a47				0000 12eb 03bc 069f f545 2ddf 7a46 19f2
8b7f 3646 da91 0000 0500 0000 48f8 133b				e446 00a6 b046 da93 2d46 76c5 bc41 9f81
4778 1b47 9f96 9547 ec2e c547 29c5 9247				0000 0600 0000 8b28 04bc b0e4 7645 60c1
ad5f 1947 6292 0000 0500 0000 0f0b 183b				f446 cde0 2a47 bc34 0947 f46e 8346 0000
11e8 0547 de69 9047 6a68 9147 5d11 3647				0000 b381 0000 0900 0000 ac90 04bc 0000
66c9 9646 ba92 0000 0500 0000 e7cf 1a3b				0000 724a 8846 95c4 2d47 1408 8c47 9477
1e71 b746 3e83 4c47 1a5f a147 fb76 ab47				a547 116b 8647 8401 2547 d4d2 8f46 bd9e
9e48 1547 6093 0000 0800 0000 d535 203b				8843 be81 0000 0500 0000 10be 04bc efc6
15e7 5646 6a19 5747 8619 cb47 04f5 1648				e045 7991 c046 e0aa 1747 22b7 1047 4b79
3f5d 1848 c9fc ea47 4c30 9747 06a8 1847				2046 d281 0000 0600 0000 3520 05bc 0000
ba93 0000 0700 0000 cc39 233b 88fe 0247				0000 088a 3646 2847 de46 d357 2047 d4ee
bb9e 8f47 a7ce ea47 2674 1848 c563 0448				9046 e741 0446 dd81 0000 0700 0000 a054
19f4 9647 84f6 b846 c393 0000 0500 0000				05bc 2a37 0846 763e de46 db6f 4847 8aca
af7f 233b 4257 3346 58b4 6e47 eeb5 ca47				6247 166c 0947 50a5 3b46 0000 0000 e481
2974 9947 dfd6 0e47 c893 0000 0500 0000				0000 0700 0000 9b77 05bc 0000 0000 ef77
bfaf 233b 30a3 9d46 be85 3347 588f 9c47				9346 a2d4 2247 bdf3 5c47 71e3 1847 5701
374a b047 e314 1b47 d893 0000 0700 0000				8446 5851 7c44 ec81 0000 0600 0000 bb9c
213f 243b 8d03 9945 63b1 6e47 0447 c847				05bc a084 3646 8b10 cf46 4555 2247 6b19
21ca 0048 598b c047 733e 5247 f124 1a45				2947 c3d6 f946 ade9 0746 1f82 0000 0800
e193 0000 0500 0000 af84 243b a182 d246				0000 6399 06bc 922d ac44 7f7e 8346 b075
715b 6f47 6520 9847 82ff 3d47 adb6 5746				fb46 8471 3b47 23ab 3b47 0d85 0747 885d
f393 0000 0700 0000 ef2c 253b 9fc2 cc46				9a46 f5c9 d145 2a82 0000 0500 0000 0bc7
c085 9147 64ca ef47 25c9 0a48 08a1 cd47				06bc 80d6 7e46 684c f246 97b2 0f47 c321
902e 6847 4d09 a646 fc93 0000 0700 0000				cc46 1762 3146 6882 0000 0700 0000 1041
4e7d 253b 7ed7 9546 e868 7247 e48d d347				2ebf 85ab c645 39c2 e446 6ddb 4e47 9040
370c fd47 019c b647 d4ea 4447 2f1c 0446				8447 f67d 5a47 7530 0547 225c 4646 7882
0994 0000 0600 0000 54ef 253b 681f 5a46				0000 0500 0000 cd46 08bc 18d3 5b46 d796
8832 5947 7750 c047 f554 c947 0f1c 8747				2e47 c39f 1e47 7bc3 9646 339e 4943 7e82
a423 8246 1594 0000 0500 0000 1855 263b				0000 0800 0000 826e 08bc 848b c445 ed8a
2387 3147 9a9f ad47 168b e647 a3d6 a547				c646 235c 3347 7375 8247 9035 7447 6d67
96d1 2c47 3194 0000 0500 0000 0d54 273b				1d47 2233 8646 d2b4 0d45 8682 0000 0500
250d 5146 b305 3e47 297f ac47 736c 8647				0000 6c90 08bc 2521 f845 ecf5 ba46 cad2
758b 0247 3f94 0000 0900 0000 d718 42c0				1047 a2d0 de46 e31e 1f46 b982 0000 0700
0000 0000 06a4 3447 9453 2448 2692 8f48				0000 3197 09bc 667e 0546 1505 9a46 aee1
5bdf a948 6cad 7e48 1682 2248 5ce1 c447				0b47 83d3 3b47 8260 3247 a66f f246 2e6c
1b0b 8645 5b94 0000 0700 0000 5ddb 283b				7d46 c182 0000 0600 0000 05bb 09bc 0b1e
61b9 9c46 0f01 7b47 7439 dc47 9fb1 0c48				2f46 6b5b cb46 d6c2 2047 bda9 1b47 b345
f529 e847 6ff7 9347 957b 8a46 6894 0000				bd46 4702 ff45 c882 0000 0600 0000 4bde
0600 0000 694c 293b bd5d 9946 36a3 6647				09bc 0718 2246 4aff d646 fb81 3547 b959
a194 c147 dfcc b147 a386 4a47 623f 7c46				2a47 7c5d aa46 3949 6344 d482 0000 0900
7a94 0000 0700 0000 8ee8 7a3a a1c1 0c46				0000 1b52 063e f54b 7245 84aa 8746 a4e9
3211 3a47 f51a af47 3ef9 eb47 1794 b247				0d47 ea12 6347 b49c 8c47 c165 8f47 e8f4
2824 4547 9ccf 1546 8c94 0000 0500 0000				4b47 10c4 e546 a3ba 2046 e482 0000 0600
49d0 7b3a 59e1 ae46 f2b4 5547 2fb2 9047				0000 1c6e 0abc 4579 c745 172f bd46 7de3
ddc2 3947 558b 9046 af94 0000 0a00 0000				2b47 6325 3947 56b5 e446 e517 3846 fc82
80ca 7d3a b1e5 4846 a9c4 3647 c2fc b247				0000 0700 0000 4835 81bf c9af 7b46 b89d
1387 0148 8413 fc47 03f6 e847 2347 d747				3647 d09a 9647 af69 9447 25b0 5147 a795
9c16 b347 a3f6 5d47 0217 7446 bd94 0000				0c47 2790 f844 0383 0000 0500 0000 e708
0500 0000 117b 7e3a 1811 c746 bf16 8447				0bbc 5b6f 3546 4fe8 2347 b34a 4047 cd3f
33a2 b147 2cc1 8c47 bb7c 0047 c994 0000				1247 f884 7f46 1183 0000 0500 0000 fe50
0700 0000 322b 7f3a 8f40 1747 7b96 8c47				0bbc 8231 1746 233f 0247 c19f 1d47 4a99
89a5 b847 6383 bd47 228d a347 633b 4547				e346 5843 7146 3c83 0000 0600 0000 eb34
d5ab 4846 df94 0000 0500 0000 ba2d 803a				0cbc efb2 d245 0c63 9b46 0701 0947 9c49
5a3b 6046 e4c2 5e47 d50a aa47 8502 8f47				2847 acc5 eb46 8c5a 5546 4683 0000 0700
fac2 1747 0195 0000 0800 0000 497c 6a3d				0000 3a6b 0cbc 31a6 1146 db8d c046 c924
1e40 3546 2ae8 4d47 11ea ca47 87e0 1848				1e47 ccb4 4b47 4613 3c47 46ba ee46 8317
3fd8 1c48 48ca d547 a5cc 6547 53b9 3546				3546 5483 0000 0500 0000 0aae 0cbc 1502
2495 0000 0800 0000 d5da de3f 9db4 d946				0a46 e025 be46 e829 0147 a2c8 c846 7f2a
56a1 8c47 93d2 0a48 582c 5448 5d02 7648				a345 5983 0000 0600 0000 15cc 0cbc bc16
6560 3948 67b5 d347 bc1e eb46 3a95 0000				1d45 6661 ad46 f2c2 1047 9824 2c47 251b
0600 0000 00ee 26c0 5cfd 1547 4e15 ac47				eb46 7496 5f46 6183 0000 0500 0000 5cf2
df1b 0a48 c233 0b48 43a9 c247 04f6 8846				0cbc ae69 2246 380d c346 259a 0b47 ea81
8e95 0000 0600 0000 c42c 853a ba21 6746				d946 7baf 5946 8683 0000 0600 0000 aeb7
6719 4e47 4989 b847 d3e8 e147 a337 aa47				0dbc 9ecd d045 419d d646 3259 3f47 938f
fd9b 3347 9895 0000 0800 0000 d376 d6bf				4347 17ba 0c47 68e1 f345 9f83 0000 0500
42dd 4045 2c76 5b47 1c39 eb47 1aa1 3748				0000 9b39 0ebc b77f 7546 f4da d446 105e
9fe9 4348 9ace 0c48 0398 a847 4c7c 1847				0647 18dc dc46 8997 6946 bb83 0000 0600
809b 0000 0800 0000 ce56 8d40 85a5 b046				0000 f7cf 0ebc bb8b 1346 8488 b146 8ecc
9ec0 4347 b7dd d647 b100 3248 b2fd 5648				fe46 6dd2 df46 19b9 8b46 8971 d345 c283
a9f2 1a48 543b a047 b70b 1d46 8500 0000				0000 0500 0000 cef2 0ebc c638 6c46 aed4
aa52 2344 df59 f246 b742 9d44 1d00 2247				d946 d0a9 0047 2e95 9c46 1689 c445 c983
0903 4945 dd8f 6e47 5c0b 5245 6e75 a847				0000 0700 0000 cb1c 0fbc 0f6c 8146 e9c6
5b26 6145 f41d 4447 ebb7 7c45 d953 5c47				eb46 4e3e 3047 57ff 3447 c934 0747 75de
6088 8945 58c4 a447 41cd 8945 9869 6d47				a246 0624 f345 0384 0000 0500 0000 a052
e0ec 8945 d51b c647 451a 8a45 9a09 d347				10bc c654 2a46 0815 ca46 64c6 0247 1c08
fe3c 8a45 e74d ae47 705f 8a45 7445 a047				bf46 b05b 3f46 0884 0000 0600 0000 b672
9fa5 8a45 95d1 b647 34c8 8a45 0568 9947				10bc 6f07 e645 cc78 9f46 fe39 1547 1a73
5326 8b45 0ed8 f147 0caf 8b45 f983 fd47				3d47 8717 f046 38d9 1f46 1b84 0000 0700
3bef 8b45 905e b147 bb12 8c45 112b 7547				0000 ccdc 10bc 2c04 8845 b27c 9846 7390
0c34 8c45 08de 5d47 ec74 8c45 58ce 4547				1947 494e 6847 84b2 4e47 2ba9 ef46 82c6
14b8 8c45 84e2 d047 bfda 8c45 a2a1 5447				0f46 3084 0000 0500 0000 ee48 11bc cac9
77b2 8d45 87e8 b147 aefc 8e45 af8a ca47				9545 a04c 9846 5754 0c47 f834 9e46 fc55
71b7 8f45 0fb0 6547 a881 9045 f7ae 6147				2245 3584 0000 0600 0000 4f0c 3abc 0000
11d9 9045 9e06 d347 b3f9 9145 b34e 5e47				0000 ac4a 9c46 dc31 2c47 b6b8 4747 176f
4e4c 9245 3562 8f47 5e84 9245 1cd1 5f47				dd46 3e65 cd45 3c84 0000 0500 0000 5038
46a5 9245 c93b a247 17a4 9345 d22f 9d47				3abc 40ee 3245 c2cf 9e46 679b 0347 2aa1
d20c 9445 97eb 7947 da67 9445 eac8 c547				9346 36c5 3046 7684 0000 0600 0000 5ed4
3c8b 9445 7190 ea47 6b65 9545 0c90 6347				3bbc 7925 4546 18b2 2347 27e9 5b47 c880
01a4 9545 c330 f247 60e7 9545 7271 9d47				2f47 f954 b046 0000 0000 7e84 0000 0800
bc0e 9645 0828 a747 032e 9645 2b1f 8d47				0000 ed11 3cbc d921 0f46 23f2 e546 e7f6
ae6a 9645 930f 1148 64b2 9645 6bb4 fe47				4b47 f348 5647 d8ba 3347 ecfc 0547 669f
47d4 9645 7762 1a48 c815 9745 05a0 fb47				9a46 6270 db45 9384 0000 0500 0000 85a2
c84c 9745 762c cf47 9169 9745 f25f 2448				3cbc 2077 1346 58fc af46 cf74 e146 2073
c3f4 9745 faf2 ae47 1c17 9845 89f2 9b47				9a46 0bbd 1246 9a84 0000 0500 0000 2bd5
db61 9845 b243 0c48 5d83 9945 2bf4 7647				3cbc d249 6346 392a c646 855f fe46 7b34
33b3 9b45 242a 8047 94ae 9c45 0d30 7d47				ba46 62ea 0446 a884 0000 0600 0000 343e
1a56 9d45 7bf4 5d47 dee8 9d45 2cc7 5b47				3dbc 7d12 d545 8060 8b46 f7d2 f246 e214
121f 9e45 c8f2 9147 9a4e 9e45 1c39 8347				f446 39d7 8546 1665 e345 0785 0000 0600
08a6 9e45 d4fb f447 30e0 9f45 5d56 8d47				0000 7ff1 3fbc e0fa d345 fea8 e646 f8d5
1f8e a045 3e58 a647 54e4 a045 4608 8a47				4647 64e0 2d47 30bb d646 b565 1945 2585
7360 a145 f7d8 8f47 139d a345 d0a3 f147				0000 0600 0000 72cf 40bc e73a 6b46 bde0
122f a545 feea e747 be5a a545 c098 8647				0d47 3c2b 5447 5b66 4047 3feb 0247 45de
dfe3 a545 4aae ba47 bd65 a645 c7d4 c347				9a45 3985 0000 0600 0000 bc68 41bc 3b18
3c15 a945 8edf 6947 2f98 aa45 1ff9 7147				5a45 b22c 8546 8f4b f046 9809 1c47 e0e5
a42c ab45 8672 ad47 bdce ac45 9382 bd47				dc46 4887 5a46 4c85 0000 0500 0000 65f1
73e6 ad45 fced 9f47 f23e b545 a4e7 f447				41bc 8cad a645 1ed8 8e46 a6ba f446 d10d
0713 ba45 26c4 b947 0cb9 bb45 0d83 cd47				c446 285f e245 7485 0000 0700 0000 ab1c
a711 bc45 9ddc af47 3082 bc45 3807 c247				19bf 69c2 3146 d7c7 e646 e4e3 4147 b8f7
d83e c345 2287 bb47 9c6a c445 3704 0948				6147 9478 3d47 65cf ee46 149b 7746 8d85
23d6 c445 516c f247 b04a c545 325d c947				0000 0600 0000 3dde 43bc e164 f745 6adc
68e1 c545 0f2a b247 2da3 c745 af6e f347				b546 aaeb 1147 0abf 1747 8440 8646 f8a2
d661 c845 3337 e847 9cf0 c845 9867 e547				4146 9985 0000 0600 0000 4734 44bc 2f28
8422 ca45 e309 b847 b6a8 ca45 e732 e047				2b46 6b22 bf46 e15d 0847 bd37 9346 212a
ae53 cb45 e369 b247 2195 cb45 8fd4 de47				7946 8e90 3546 df85 0000 0600 0000 3d50
686e cc45 9987 bf47 67c8 cc45 3dc2 a147				46bc afac 4446 71e2 de46 0bce 2247 cbf2
d88d ce45 daa1 c047 84cd d045 83bf 8547				0647 ca7a 9b46 08b2 9545 1386 0000 0500
ca36 d145 01c2 d047 0448 d345 4c0d c147				0000 09e0 47bc 70f4 6e46 2335 da46 08f9
d2ed d345 8596 9f47 991d d845 4f19 bb47				dc46 a23e 8246 d58c a545 1886 0000 0700
dcaf db45 bf49 b047 40d4 e145 7d1c d847				0000 a212 48bc cd2d 6c45 30bc 8d46 1eca
0cf8 e445 a195 ed47 75ae fd45 593e ae47				0147 4a6f 2847 f511 0047 819e 8946 88b3
314f 0f46 c401 ca47 6ce9 1746 4c0a a047				4645 3886 0000 0500 0000 8909 49bc ddc5
8b95 1d46 2d67 cf47 da3b 2646 6e2b bd47				2f46 0017 7b46 3c91 0a47 8fa6 f346 128e
f0f6 2b46 6f3b c547 d0b2 3046 007f 9b47				6f46 6086 0000 0700 0000 6251 4abc 0000
9aea 3346 390a ba47 a030 3a46 5980 1e48				0000 96ba 8346 6b01 0e47 0e60 6247 ee10
c5b1 3d46 c1a6 1948 fe02 3e46 a255 cd47				7547 0809 1547 30ae 5946 8e86 0000 0500
d93a 3e46 f6e9 bb47 7be1 3e46 76e7 0048				0000 34b9 4bbc f2f8 9243 da74 9946 5c3d
5032 3f46 de1d 9a47 d9f5 3f46 5048 0c48				1a47 64ad 1c47 9456 1c46 c886 0000 0700
4053 4046 8848 ff47 c4d7 4046 e987 d247				0000 8191 4dbc efe7 4246 01bf ef46 fbb2
084e 4146 a7c6 e647 5676 4246 d72b b047				3b47 0f33 4f47 5e38 1547 c2b4 9046 c356
760f 4346 cc0c ab48 1b3d 4446 e0f2 0c48				0345 d186 0000 0800 0000 6af4 94bf 0000
7ac0 4446 7bbf ca47 4089 4546 e408 ec47				0000 c397 9b46 dbf2 2947 1739 8347 d536
b03f 4646 fa75 9147 39ce 4746 91d0 0748				8847 d597 4947 bde9 f246 5800 5646 e586
3b59 4846 1dff b147 e5e3 4846 c9ab c047				0000 0700 0000 ff7d 4ebc dd3e ee45 db39
6fd3 4946 6727 ad47 a25f 4b46 f2d6 2448				cd46 bdb2 3047 c724 3647 a640 f846 6f40
faf5 4c46 9a36 7848 3dd1 4d46 c8d3 1248				8746 3f5a de43 4387 0000 0500 0000 9387
5db1 5146 1daa e247 cc29 5246 1002 4a48				51bc ef27 4146 6b6d d146 c35d 1247 078d
3d41 9746 0cac 5848 0000 0000 0100 0000				e346 44bb 1c46 ec87 0000 0600 0000 8c32
0200 0000 0300 0000 0400 0000 0500 0000				57bc 9374 0246 780e 1947 3b58 5347 0673
0600 0000 0700 0000 0800 0000 0900 0000				3d47 34c4 e746 4619 2f46 6088 0000 0600
0a00 0000 0b00 0000 0c00 0000 0d00 0000				0000 0c37 5bbc 36c5 4446 3d9d d746 3ea4
0e00 0000 0f00 0000 1000 0000 1100 0000				1b47 5468 0147 8ee4 9546 a43e 4f45 8a88
1200 0000 1300 0000 1400 0000 1500 0000				0000 0700 0000 51c3 9a3f 970a 9945 0f92
1600 0000 1700 0000 1800 0000 1900 0000				b146 f184 2447 8466 6747 d1c4 4d47 cf23
1a00 0000 1b00 0000 1c00 0000 1d00 0000				f246 bd61 2346 c088 0000 0500 0000 3d9f
1e00 0000 1f00 0000 2000 0000 2100 0000				5ebc 3d79 3946 b3d0 dd46 b432 1d47 00e9
2200 0000 2300 0000 2400 0000 2500 0000				df46 111e 5846 0d89 0000 0500 0000 3467
2600 0000 2700 0000 2800 0000 2900 0000				61bc 8f9c 3046 dc3a 0847 985a 1447 30e3
2a00 0000 2b00 0000 2c00 0000 2d00 0000				9846 7705 0245 3089 0000 0500 0000 b4b2
2e00 0000 2f00 0000 3000 0000 3100 0000				62bc 1a50 1146 bff4 fc46 3571 2147 c0de
3200 0000 3300 0000 3400 0000 3500 0000				be46 f3c4 8545 3889 0000 0600 0000 df05
3600 0000 3700 0000 3800 0000 3900 0000				63bc 0000 0000 a451 8646 0063 0747 e57d
3a00 0000 3b00 0000 3c00 0000 3d00 0000				1147 7cf6 8146 1bdb 3d46 7789 0000 0500
3e00 0000 3f00 0000 4000 0000 4100 0000				0000 ae57 65bc 57d7 e545 bca6 f146 f904
4200 0000 4300 0000 4400 0000 4500 0000				1047 daf4 a846 9967 bb45 e189 0000 0600
4600 0000 4700 0000 4800 0000 4900 0000				0000 e266 69bc 5c30 ad45 537b b146 0d9a
4a00 0000 4b00 0000 4c00 0000 4d00 0000				1747 8f5a 0347 0772 9a46 937f 8044 368a
4e00 0000 4f00 0000 5000 0000 5100 0000				0000 0500 0000 91b3 6cbc fb1e 1d46 6ad0
5200 0000 5300 0000 5400 0000 5500 0000				1a47 3631 4147 b570 0347 bc3e 5746 488a
5600 0000 5700 0000 5800 0000 5900 0000				0000 0700 0000 5228 a13e bac2 3146 9326
5a00 0000 5b00 0000 5c00 0000 5d00 0000				f346 e498 5147 6dd6 8647 5cc6 6247 174e
5e00 0000 5f00 0000 6000 0000 6100 0000				0747 cf3a 4146 628a 0000 0700 0000 7421
6200 0000 6300 0000 6400 0000 6500 0000				8abf 46e2 c945 4f25 f646 2ad1 6147 05ba
6600 0000 6700 0000 6800 0000 6900 0000				8c47 ec2e 6347 6c05 0b47 9c8a 5a46 6c8a
6a00 0000 6b00 0000 6c00 0000 6d00 0000				0000 0600 0000 1de0 6ebc deda c744 ee63
6e00 0000 6f00 0000 7000 0000 7100 0000				7c46 2516 f246 c1f0 0247 8e24 8246 5c64
7200 0000 7300 0000 7400 0000 7500 0000				0045 788a 0000 0500 0000 6652 6fbc 17af
7600 0000 7700 0000 7800 0000 7900 0000				f145 629a eb46 83ae 0d47 91c6 a946 0d32
7a00 0000 7b00 4000 7c00 0000 7d00 0000				f245 ba8a 0000 0600 0000 4706 72bc 07fb
7e00 0000 7f00 0000 8000 0000 8100 0000				7545 9796 8e46 3626 fe46 0405 0b47 d90f
8200 0000 8300 0000 8400 0000 0100 0000				8346 cc99 1346 c78a 0000 0500 0000 9386
0040 4e45 00c0 2845 0080 d444 0080 0945				72bc 5c88 4e46 0830 cf46 8caa 0447 8092
0080 a244 0040 0345 0000 c844 0040 0345				b946 4317 4746 058b 0000 0400 0000 cf14
00c0 0f45 0080 ed44 0080 ed44 0080 d444				75bc 13b7 9c45 c5c6 a246 0481 0147 2cf8
0000 1645 0040 1c45 0000 fa44 0080 bb44				8046 098b 0000 0500 0000 673d 75bc ae13
0000 1645 0080 8944 0080 0945 0000 fa44				8846 f5d5 0f47 2525 2247 0436 d246 4d16
0000 e144 0000 7a44 0000 af44 0000 af44				0f46 128b 0000 0600 0000 afa7 75bc 40c2
0000 9644 0080 ed44 0080 d444 0080 8944				6644 70bd 9746 33b0 1447 d27f 2447 4990
0080 ed44 0000 af44 00c0 0f45 0040 1c45				d346 a4b8 2646 1e8b 0000 0700 0000 587f
0000 c844 0080 ed44 0080 ed44 0080 ed44				dfbd 062e 4645 fa70 a446 f9f6 2c47 6710
0080 d444 0000 1645 0000 e144 0000 1645				8047 f7cc 7447 4b95 1447 6c9f 7046 388b
0080 a244 0080 d444 0000 c844 0080 ed44				0000 0500 0000 e635 77bc 487d 6046 65fa
0080 bb44 0040 c844 0080 0945 0080 d444				e646 f42f 1247 829c b446 9eba e045 408b
0080 bb44 0000 af44 0000 af44 0000 4844				0000 0600 0000 1597 77bc f873 8145 faa1
0080 a244 0000 9644 0080 0945 0080 8944				9746 1746 1247 31fa 2e47 19fa f946 5fe8
0000 9644 0000 7a44 0080 bb44 0000 af44				3a45 568b 0000 0600 0000 e081 78bc d9bf
0080 a244 0080 bb44 0080 bb44 0000 fa44				9b45 9043 8b46 f0ea f846 e627 fb46 9c6e
0000 e144 0000 af44 0080 8944 0080 bb44				8946 b97a 8f45 b08b 0000 0500 0000 5956
0000 c844 0000 fa44 0080 bb44 0000 c844				7cbc d7ef 7046 1533 f446 02f3 1247 07fc
0080 a244 0000 e144 0000 c844 0080 0945				b846 69d2 1446 de8b 0000 0700 0000 085f
0000 af44 0000 af44 0080 bb44 0000 c844				113e e6e6 6746 de5b 0f47 87c5 6847 f5eb
0000 af44 0080 a244 0000 af44 0080 a244				8347 0348 3747 3d77 bd46 0112 db45 ff8b
0080 bb44 0080 a244 0080 d444 0000 af44				0000 0600 0000 9098 b4bd 4897 fe45 4901
0080 a244 0000 af44 0080 a244 0000 fa43				d646 3064 3c47 1eb7 6447 a984 2247 4c50
0000 af44 0000 9644 0080 bb44 0000 e144				a846 0d8c 0000 0500 0000 c835 80bc 8a9d
0080 bb44 0000 9644 0000 c844 0000 9644				8e46 0dcd ff46 9842 0a47 898d d946 42dd
0080 8944 0080 a244 0000 af44 0080 8944				8d46 138c 0000 0600 0000 145c 80bc 481c
0000 9644 0000 6144 0000 9644 0000 4844				b146 8968 2147 9228 7747 1144 7247 61e7
0000 6144 0080 a244 0000 9644 0080 8944				0247 5339 ec45 238c 0000 0600 0000 bab8
0000 9644 0000 7a44 0000 7a44 0000 6144				80bc 10ae 1246 c344 d246 9350 3847 95af
0080 8944 0000 9644 0080 7a44 0000 7a44				4b47 cddc f946 b348 4646 2a8c 0000 0700
0000 7a44 0080 8944 0000 9644 0000 6144				0000 52df 80bc 6428 6346 56a1 f346 d658
0000 7a44 0000 1644 0080 8944 0080 4844				3147 5eab 2a47 33f1 1447 bd61 d746 fd96
0080 6144 0080 4844 0000 7a44 0080 4844				5246 378c 0000 0700 0000 22ba 42bf a45f
0080 4844 5913 d842 03c8 bd45 6e55 cbc4				fd45 4652 0847 2d56 7b47 4de7 a347 f202
c1e2 e242 609b be45 49fa c3c4 2987 ee42				8c47 952e 3547 67bb ab46 428c 0000 0500
213c c245 4812 bdc4 fe16 fb42 9d69 d345				0000 fc66 81bc e0a5 0c46 556c eb46 76d7
7867 b5c4 dc55 0443 c36d db45 91a1 b3c4				2c47 24ae e946 3533 4c46 8c8c 0000 0500
2bb1 0b43 7625 df45 7e16 b0c4 00ae 1343				0000 f9aa e53a aff7 b046 1135 2047 c772
28b9 ea45 efe9 abc4 5e5f 1c43 6a77 f345				3647 67eb ef46 f5fc 5246 aa8c 0000 0500
77f3 a5c4 2adb 2543 4969 f845 1dfb 9dc4				0000 0fe5 e63a 4aca 2946 a9bb c246 e7c9
b63a 3043 2664 0246 642a 99c4 689b 3b43				0347 2d44 d146 1b7f 1e46 bc8c 0000 0500
93ce 0b46 e290 8ac4 8e1f 4843 c79f 0c46				0000 92a3 e73a 9ab1 0e46 064f ca46 1bc0
3899 97c4 63ef 5543 5670 1146 a3d6 86c4				2747 ec76 1c47 bc30 8a46 e48c 0000 0600
4f3a 6543 cd9b 1946 cf0d 74c4 8338 7643				0000 ee49 e93a 892b 8245 eb63 1247 e3e8
b639 1f46 cce8 84c4 8196 8443 a4b5 2746				4147 2b26 4d47 bd91 0447 84da 8c46 eb8c
aa5c 5dc4 1934 8f43 d434 2a46 5d35 67c4				0000 0500 0000 b191 e93a 9394 4846 b545
a225 9b43 5d4c 3346 7967 50c4 41a6 a843				d846 e9a2 2d47 2ce8 2547 5a33 b446 fc8c
4256 3746 e837 44c4 92fe b743 1abf 3946				0000 0800 0000 4752 ea3a 7538 8a46 5a96
d397 3cc4 7d88 c943 bec5 4346 2b35 09c4				0c47 0bdb 5647 dfb1 6d47 a3ce 7547 63b8
61b4 dd43 aacb 4d46 e540 07c4 3410 f543				2b47 1774 c546 c86b c645 118d 0000 0500
96b6 5446 a075 8bc3 af28 0844 2f85 6746				0000 f91c eb3a 2adf b446 aa55 1447 e2fd
e203 4ec3 5331 1844 27f0 7646 70c4 33c2				1c47 4261 cd46 584c 4346 498d 0000 0700
1e3c 2b44 46d1 8246 7c19 9641 7916 4244				0000 5a85 ed3a 6419 9b45 1cc2 e346 b485
7b9f 8446 f276 7a41 38d7 5d44 66c1 8946				3547 a484 5f47 fcb1 2947 9c87 bb46 317f
a7f1 6f43 2f00 8044 a58a 8846 c1fe e6c2				6045 848d 0000 0700 0000 1b03 f03a 9a6e
5d5a 9544 7df9 8d46 d7a1 a843 be87 b044				b546 f912 2b47 79ea 4d47 dfbc 4247 be7c
8be1 9346 7e37 6943 76dc d344 5a8b a546				4047 8c0d fd46 ea62 8146 948d 0000 0500
97e5 6d44 c37b 0145 6e17 a646 20e5 1644				0000 aead f03a 773e a746 7a5e 0d47 ecdb
d2dc 2145 902e b046 03f3 3a44 5319 5045				2347 5957 d146 1e4d 1b46 9e8d 0000 0500
0d91 b846 0918 8344 6bb2 8a45 5d2e f346				0000 591c f13a 5163 3e46 523e 0f47 eb2b
cb3a 5345 910a c245 1db9 1e47 c3a1 ae45				2047 d1d8 e446 77c6 6f46 a48d 0000 0500
9b48 1146 e6bf 3247 7c01 7e45 2c14 7146				0000 6564 f13a c42a 7146 5152 ed46 18c7
a1f7 3d47 ff36 8245 8b27 9646 8726 3f47				2f47 b266 1747 bcb9 a146 c28d 0000 0700
c0f4 8145 0100 0000 2304 0000 ef00 0000				0000 2dae c1bf ff1b e945 0fb6 e346 1e0d
8000 0000 7700 0000 7800 0000 7800 0000				4a47 fcfb 6347 be49 2747 d884 c446 8a70
0000 0000 0000 fa43 0040 9c46 0000 0000				0c46 df8d 0000 0600 0000 02fa f33a c078
c023 7740 0000 0000 0000 80bf 7700 0000				7346 07c8 f646 1a01 3347 4e56 2547 ff61
289c 0000 3718 0000 0500 0000 a5fd 05bb				db46 b246 c745 198e 0000 0500 0000 1188
4375 8146 ad90 e446 e3ea 0647 ee10 e446				f63a 2cd3 7f46 ca32 0547 9852 2a47 e65a
458d 8546 9028 0000 0500 0000 46b2 04bb				d346 1b22 2446 218e 0000 0600 0000 d1e9
fc2f 3346 d29d bc46 36ae f446 c227 da46				f63a 6148 9746 ba0a 0c47 cc91 4a47 6893
a3e9 8346 6636 0000 0500 0000 373b f3ba				3d47 79f5 e146 d64f 2946 6d8e 0000 0500
75f0 7446 fa2d da46 38c1 fc46 a0bd c446				0000 1653 fa3a 8d48 a446 ad47 0847 38af
5a47 3946 9673 0000 0900 0000 a2e7 a73c				0c47 59d7 bf46 f508 da45 778e 0000 0600
fca1 f945 ce0b 3747 d423 a947 6702 f947				0000 efcf fa3a 0221 8e46 b4c0 0f47 5822
df70 f947 65ca bd47 3a41 6547 b4a5 b446				5747 828b 3447 0f28 c746 ed37 9445 7f8e
3e3e 9545 fe79 0000 0600 0000 03e2 c93b				0000 0700 0000 a63d fb3a 0663 8c46 d668
9173 7546 c8b7 1347 308a 7d47 1dcc 6447				f246 d8f2 2647 7f51 3047 8fe8 3147 6b97
bda5 f446 9c43 4746 897a 0000 0500 0000				e646 0820 4c46 f48e 0000 0700 0000 8257
f465 cd3b b830 b846 819e 4247 f393 8047				003b 6ef0 ad45 7ea8 c646 9c64 3547 472a
c16a 6247 37b9 fe46 147b 0000 0500 0000				4c47 5d54 1b47 4796 c746 b0e4 3b45 038f
1501 d13b 3c69 7446 0c8b 3047 94a4 9547				0000 0500 0000 54b0 003b 1732 3b46 6b51
37b0 2e47 0fc1 be46 227b 0000 0500 0000				dc46 bd6a 2e47 d63a 2047 3f32 7046 6f8f
155f d13b 4426 0147 5ffd 5447 3240 7847				0000 0500 0000 e64a 033b e22e a746 8b6e
747f 4c47 0713 dd46 377b 0000 0500 0000				1a47 c303 2e47 3e34 f346 5300 8246 9c8f
3df1 d13b 6df4 fb45 7c63 4047 ec85 b547				0000 0500 0000 1369 043b 0192 7346 bbb3
6b29 b747 37da e946 3d7b 0000 0600 0000				1f47 f33d 3147 6360 1747 c375 ad46 b88f
4d18 d23b b650 2546 6075 9047 ef9a c547				0000 0500 0000 2a1b 053b c528 aa46 8cab
2988 b247 5c41 3a47 d1cd bf45 467b 0000				1247 37c3 2047 390a d146 eb55 4e46 c08f
0500 0000 ce52 d23b 1de4 5546 344f 3547				0000 0500 0000 8053 053b e8f0 4146 facf
10e6 8947 f574 0747 a039 4c46 4c7b 0000				bf46 b39b 0a47 e26b 0647 91c7 6f46 a490
0500 0000 3f7d d23b fe67 0346 5ce6 f346				0000 0600 0000 8741 0b3b 26b8 7346 ef39
d636 7d47 dcaf 1e47 0065 3746 527b 0000				0647 a444 4c47 0ea4 3747 3269 e346 e3af
0600 0000 6caa d23b 3ded 2d45 2ed1 0e47				3545 b690 0000 0500 0000 f0b9 0b3b 6ea4
aec1 7d47 d129 9c47 e455 1847 a65b ca46				5246 e8c7 1e47 f695 3347 de7e fd46 c8dd
5b7b 0000 0500 0000 79e4 d23b 4002 ec45				8246 d490 0000 0600 0000 4d8e 0c3b 0469
6786 0747 95c8 6f47 b2d0 4547 7d1e a246				5e46 4300 0247 c383 4d47 6f84 3947 7d25
737b 0000 0600 0000 8c8a d33b d313 5046				db46 24a8 2c46 eb90 0000 0500 0000 992f
9dd8 3b47 f320 a747 9b5e a747 6ed3 4847				0d3b 4ed6 b245 2f53 be46 87be 2947 4365
2ea8 9e46 927b 0000 0600 0000 9662 d43b				1a47 159c b046 6991 0000 0600 0000 acb8
9cbe 0744 4643 0347 3681 9147 89bf c247				103b cd4e f145 1558 c646 9a8c 2c47 7c6b
c817 7e47 fff6 b246 997b 0000 0600 0000				4647 6548 1347 2f10 ab46 b291 0000 0800
f694 d43b 0000 0000 08d9 0847 85bd 8d47				0000 dcb1 133d 5af9 c345 4e7f f646 ad7e
ce42 c847 2867 a947 658b d046 c17b 0000				7547 56bd b747 95bc c347 2112 8e47 be12
0500 0000 dfa7 d53b 3af2 8346 c3fc e646				2447 155d 4d46 bd91 0000 0500 0000 971d
baca 1c47 55a8 5547 bc9e cd46 c97b 0000				133b e257 7a46 50e8 e046 1ba5 0147 202d
0600 0000 68db d53b 94ed df46 e129 8b47				c846 cd7a 5446 dd91 0000 0800 0000 463c
e287 db47 2bc5 b347 c288 4247 afd6 7946				73bf 83ab 2f46 8a84 1447 b5bf 8347 bdd5
f17b 0000 0500 0000 91ef d63b 796d c246				b647 f8d4 9e47 7f1d 4c47 2367 d746 0000
7294 8c47 2f1d a147 0ddb f146 e540 0c46				0000 fd91 0000 0500 0000 2d02 153b f3be
ff7b 0000 0700 0000 d659 d73b c108 8346				2446 591a dd46 2c50 2447 b0ab ed46 8d22
8e9c 8247 ba71 d947 911c f747 b1dd a947				7645 4192 0000 0500 0000 4e0e 173b 31d8
adaf 2947 b9cc d745 bd7c 0000 0500 0000				2946 be45 dc46 156c 1c47 16a9 0147 264b
e847 dfbb 6121 0047 f2e5 4f47 b4ac 6847				8246 6392 0000 0700 0000 7518 183b c5ad
1620 3847 6d6e b746 e27c 0000 0500 0000				8a46 3fae 1147 ffaa 4847 6cbf 2f47 f274
745a e0bb ad2a ec46 55f6 4747 50ac 6047				1747 6547 c546 ed8e 4746 6d92 0000 0500
ac92 2c47 4619 a046 247d 0000 0600 0000				0000 bd67 183b 517e 1c46 8689 e046 703f
0453 e2bb e24a dc45 ddf9 e946 3b4d 6147				3b47 31b5 2447 f454 ac46 7892 0000 0600
9ae0 9d47 f89f 7147 1704 c046 2f7d 0000				0000 20c2 183b 5c61 2346 061a 1747 a3fa
0500 0000 ff9f e2bb 8feb 1347 2387 3c47				3c47 cef2 5047 fa4d 1d47 6f06 aa46 9392
d3e0 5647 6e1a 4d47 57d4 1247 377d 0000				0000 0600 0000 5698 193b 4639 0746 5a0d
0600 0000 71db e2bb ea47 d046 f068 a447				d946 4d82 3a47 61ea 5147 8ea1 0e47 d31c
8bef c047 98b3 ac47 92e9 4c47 0fd6 9746				8a46 c192 0000 0600 0000 5f09 1b3b c00e
447d 0000 0600 0000 6a42 e3bb a3f4 9146				7944 ea89 0d47 0803 4847 221d 5c47 d039
efd0 6947 599b c747 08f9 dd47 1d84 8c47				1647 ef2c 9346 d192 0000 0500 0000 5f84
0734 df46 507d 0000 0600 0000 859b e3bb				1b3b f412 3346 3bcb 1847 6e21 3547 bb4a
6b23 5346 99b7 6047 7c3f be47 84ad b447				0b47 255c 8946 e692 0000 0700 0000 8d39
29ee 3b47 fc5a a245 747d 0000 0500 0000				1c3b 0000 0000 beb3 c146 a11d 3a47 70dc
adac e4bb 36c1 8546 3269 1047 5a37 ab47				7e47 8ecc 4c47 100f 0247 dad3 b546 ed92
086a 6247 4f1c ab46 7b7d 0000 0600 0000				0000 0500 0000 7b65 1c3b ab35 0447 62bb
24e4 e4bb b591 ba45 f1ed 4847 aa71 bd47				3c47 8ede 3a47 d8c2 c046 0fa1 0145 f592
d09c b047 9c4e 5247 98c4 ae46 817d 0000				0000 0600 0000 3daf 1c3b ca23 bb45 f47d
0700 0000 3d18 e5bb 7e5d 9d46 6dc7 4747				d946 9264 3e47 c1df 3a47 d189 1347 26ad
f8b9 ab47 2da1 e747 9622 c647 c180 5f47				2846 0493 0000 0500 0000 a927 1d3b 6372
5cb3 4246 9b7d 0000 0800 0000 e7e1 e5bb				7346 c712 1747 f443 5147 41e9 2447 0e10
0000 0000 1c64 0d47 6e8d a747 581f ff47				2c46 3193 0000 0500 0000 aa9a 1e3b e3d0
4010 eb47 9703 a047 bf1e 3047 b9e1 6a46				b746 77b5 0e47 ce13 1e47 bd7c ed46 7bd6
a97d 0000 0600 0000 b046 e6bb 8d05 6a45				8246 4d93 0000 0800 0000 e797 1f3b 8709
e32d 1747 d6f8 9547 aa1d 8847 0bb5 1147				6b46 9b21 1147 f986 8147 6516 c147 8bfa
7a3a 8945 b87d 0000 0600 0000 d0c1 e6bb				dc47 7ede b447 3037 5d47 71bc af46 5693
0000 0000 0f23 fd46 25fc 8047 e782 b247				0000 0700 0000 1bdc 1f3b c03f f245 422d
a361 9d47 79f2 dc46 c17d 0000 0700 0000				0f47 6252 7e47 2960 a447 e6da 7347 0101
8804 e7bb 48b4 4546 0490 f346 f313 b947				0147 5dd1 e045 6193 0000 0700 0000 a924
8cf9 d747 8584 9c47 a0e0 1047 0000 0000				ffbe eaac 9d46 9bc1 4147 b8fe 9e47 2674
cd7d 0000 0700 0000 6364 e7bb 67aa 3645				b647 3d5a 8347 80b5 1247 469c 4046 7293
9672 1e47 c54a a847 aeac f347 0564 bd47				0000 0600 0000 1bc7 203b 63f0 8f46 dc77
f886 4547 0ddf 4045 db7d 0000 0500 0000				0b47 93be 4f47 b019 5847 58b9 1247 6c59
5dc8 e7bb cf08 ba46 a06f 2e47 4736 8847				9d46 7b93 0000 0500 0000 370f 213b f75e
beb1 0e47 9d53 0746 e67d 0000 0600 0000				6046 6ffb ef46 330c 2947 f3d6 f546 0dbc
3721 e8bb e641 3646 1b02 8a47 c7c6 f647				7f46 8293 0000 0500 0000 5d4c 213b 10d6
560d cc47 2382 4147 03d9 ce44 f17d 0000				8746 f43e 0047 97ae 3847 41ae 1747 d1c6
0700 0000 e77c e8bb 2811 b746 90d3 1547				a546 ab93 0000 0600 0000 35b0 223b a326
bb45 ca47 c8c9 fb47 8d94 bf47 d975 4c47				5746 7280 d746 b2da 1f47 88e2 1647 5157
23b2 3645 fd7d 0000 0500 0000 82d5 e8bb				bd46 7e6c da45 c893 0000 0900 0000 fecf
907b bc44 ba46 0747 2ee7 6e47 b053 3947				f5bf b056 b746 f3ae 5447 7761 a947 16b4
21e2 ab46 027e 0000 0700 0000 c21e d83e				c947 89aa c347 bf7b aa47 84d1 5e47 204c
ddb4 b946 70f3 9447 4f1a 0548 a054 1f48				dc46 5dad 8145 d893 0000 0700 0000 953d
00c9 dc47 d025 6347 de5a 4146 097e 0000				243b 4e5c 2146 a9d1 0e47 57eb 7c47 2879
0700 0000 7535 e9bb 177d 0347 5a57 a147				8d47 9fc7 5647 ace5 0447 a1ce 0945 e593
0681 f147 30ca e147 a186 9247 40e6 f746				0000 0800 0000 e23b 1040 fdde 2145 62dc
4722 b946 107e 0000 0600 0000 3469 e9bb				cd46 326c 5147 2723 a047 77e2 b147 1779
c6ce 8647 e332 f047 e4ae 1c48 3282 d947				9b47 0914 3d47 3f0f 9746 0994 0000 0600
e446 2147 0000 0000 197e 0000 0500 0000				0000 51ed 253b 7b1c 2d46 d453 e746 516f
34ad e9bb 005e ff46 085a 6547 0f6e 6547				3547 ea7b 2a47 6cae d846 a417 3a46 1094
4e63 3a47 65e5 b646 207e 0000 0600 0000				0000 0600 0000 0ac5 fd3f 1b8c 8f46 623a
19e7 e9bb 3e4e a546 f5fd ae47 e76b cd47				1247 6e28 6147 c99c 5747 b626 f046 459a
7909 9247 f7f3 0547 0000 0000 3c7e 0000				ca45 2994 0000 0500 0000 6f0b 273b 7ead
0600 0000 31c9 eabb 0225 aa46 e49b ae47				7846 a5a9 ff46 89c8 3747 0173 1947 7b81
f62f d147 e58c c247 f09e 6147 7017 8546				ac46 3694 0000 0500 0000 c87d 273b 2ceb
457e 0000 0500 0000 c00f ebbb 0000 0000				3746 98c0 0047 bfff 1a47 8115 cd46 e4f0
7f13 0447 4efb 8447 04c3 1c47 e458 d746				0a46 4394 0000 0700 0000 2f47 06c0 6048
547e 0000 0500 0000 f485 ebbb ba9a a646				b846 60a8 3047 4f31 8547 3f56 8347 e66a
625f 7047 b149 9947 a40c 4547 49fa 3c46				5b47 8a6e 1547 ef85 4e45 5894 0000 0700
747e 0000 0600 0000 908d ecbb 2aa3 9144				0000 646c 64bf 5667 cb45 b1ef 0c47 b6f3
17a8 0347 0d08 8647 93dd 9447 437b 0847				8647 e479 a947 84d6 6547 9391 f046 18c8
2f81 8c46 867e 0000 0500 0000 de17 edbb				0e46 6394 0000 0600 0000 a21e 293b ec72
09fc 0d47 9cc1 4447 30f4 5147 9965 3047				d045 dba9 e146 fa79 4e47 1171 4047 0055
f4ab ec46 907e 0000 0500 0000 4969 edbb				d646 1a9f 2746 6994 0000 0600 0000 5a7e
b53e 0547 4d60 5747 47df 7147 29b9 3c47				fe3f fb4d 9846 7cad 2b47 86dd 8247 6dae
e07b ba46 f47e 0000 0500 0000 7ba0 f0bb				5847 c615 f746 a704 c645 8b94 0000 0600
d948 fb46 399e 3847 ec97 5647 4ef4 4c47				0000 52c5 7b3a c8d1 a046 baf0 1047 0788
0310 4e46 567f 0000 0700 0000 24dc f3bb				3d47 d625 1c47 4d4a d046 eff6 4746 9a94
d955 c845 b4b2 1947 0d20 9547 1bda d747				0000 0500 0000 af92 7c3a adff a746 b2a0
5fc5 c447 5648 7147 0560 9046 777f 0000				1147 29b9 2347 d89e 1047 73a5 b546 a794
0400 0000 ede6 f4bb 9228 b946 2bd6 4c47				0000 0600 0000 0f50 7d3a f31a a946 3305
3765 7147 2d3d 2947 7b7f 0000 0200 0000				1447 0362 4547 c887 5047 2c1f 1347 415b
9ef6 f4bb a973 eb46 712f c346 7d7f 0000				9946 b094 0000 0500 0000 4bc5 7d3a d9f7
0600 0000 511a f5bb 6bee 6b47 e051 cf47				7d46 e45a 0747 d8b4 4647 a03d 1047 ecc6
422a 0048 6918 b047 31c2 1047 0000 0000				8146 c894 0000 0500 0000 371a 7f3a c262
917f 0000 0500 0000 1bc9 f5bb e2cc 8f46				3046 2776 e046 f5d2 2647 0bb2 2147 0381
110d 3947 fd32 8347 4969 7647 abee 9c46				9446 dc94 0000 0500 0000 ca15 803a 48a6
977f 0000 0600 0000 3e00 f6bb 7d84 0945				5346 cebe f046 e7cd 1147 ee99 c946 e646
0a39 2a47 2bc0 a047 c0b8 c547 fbeb 7747				1a46 0995 0000 0600 0000 375b 813a 5d42
d952 b046 c47f 0000 0600 0000 6f80 f7bb				9046 5f26 1047 6d3d 5347 e65f 5747 3f92
200f 2046 ce74 0447 13e4 7c47 caa4 7e47				0747 1b67 6146 2595 0000 0500 0000 a221
8060 ed46 8bec 2046 3f80 0000 0500 0000				823a fdd2 6346 bc2f 2847 8651 4b47 07ae
d8ac fbbb c8c5 0347 1aac 3f47 e070 4b47				2f47 007d c146 5895 0000 0600 0000 c525
6ea8 2a47 0000 0000 6880 0000 0500 0000				3ebf 00b7 6746 6f63 0c47 798d 6347 c407
f01b fdbb cd66 da46 d979 8447 3886 ab47				7347 d8b9 2247 e832 a346 8595 0000 0500
5f11 8747 0597 b646 8a80 0000 0500 0000				0000 b5e1 843a c4f2 a446 5e45 1047 dccd
bf4f febb 23c6 ad46 e144 2947 851c 5a47				3947 53a0 f346 3def 2c46 9195 0000 0600
6e9f 5247 2161 2047 c980 0000 0500 0000				0000 3dff 2b40 d3e7 9746 c828 1c47 455a
a841 00bc 743d 0a47 2c92 5e47 63fd 6b47				6247 2519 4b47 338c eb46 c68b 1b46 b995
2969 3147 8b95 b546 2b81 0000 0500 0000				0000 0600 0000 146f 863a 56ea 1146 6178
0503 02bc a215 ca46 5463 4247 0141 2c47				e146 ea84 4047 9fcc 4c47 4217 ff46 6aa4
0310 0147 8e7d 7046 9881 0000 0600 0000				4746 df95 0000 0600 0000 8025 43c0 2e2b
090a 04bc d0dc 1646 9d39 0747 8a56 8447				ba46 1574 3647 5c0d 7647 5d28 5247 2b5f
a131 9947 ad8e 2e47 bb24 3b46 a081 0000				0547 f903 6f46 0796 0000 0500 0000 71c3
0500 0000 832c 04bc 8825 7446 9868 3c47				883a ba50 3346 32e5 d046 c6d8 1947 f3ff
4550 5147 05ca 3947 07e2 0147 c281 0000				e946 69ec 5846 3a96 0000 0600 0000 23a8
0700 0000 14d5 04bc b178 0b46 c21c 3647				10bf 871f b246 7767 4f47 7745 a647 02ac
cc27 a547 411b e047 143e c347 12c4 6947				9a47 6a60 3b47 c5e4 9846 4996 0000 0600
5163 b246 f781 0000 0500 0000 c7cc 05bc				0000 14ce 8a3a 1f2a 1e46 f53a d446 b16d
7b08 ff46 7e35 9447 bd8e 9647 936f 2147				3447 5e9f 2947 06ee ca46 a8e9 2446 8796
dc8c 0646 9383 0000 0600 0000 3bfc 0dbc				0000 0500 0000 bbbc 8c3a 3d98 9546 161b
6cab e946 9f33 7747 1621 ba47 a556 ba47				0247 7973 1d47 0b1c cd46 4851 1f46 809b
590f 8a47 f465 ac46 df83 0000 0600 0000				0000 0700 0000 2b0b c03a 804f b445 6619
f191 0fbc 5b94 fb46 534e 2847 74f7 a347				1747 d2ad 7947 6298 a947 8938 8f47 f342
9bb1 9347 49a8 3147 d690 8346 a284 0000				1947 b364 a145 1301 0000 6a3f 2144 4407
0700 0000 2f16 3dbc 0000 0000 d033 2547				4546 9054 2244 84fb 5046 3521 2944 400b
8670 b247 2476 eb47 b2d8 ac47 1b34 3d47				4146 7852 3344 c7bd 4246 6c33 3744 6bed
cbcb 9546 e184 0000 0600 0000 9edd 3ebc				4446 6d6d ad44 ce8a 9546 a235 d444 dd83
f25c 8946 2572 4d47 0b23 af47 8d33 c247				a146 1a69 2045 c3f7 b046 349a 4845 81fa
0a65 8647 12e2 0647 f684 0000 0600 0000				bd46 e1d0 5545 2f38 8a46 f366 5f45 cf97
ac73 3fbc 97cb 0847 c870 8047 645c b547				d746 cf92 5f45 cd00 d046 10e2 6145 6e3f
5497 9a47 ed33 3e47 03a6 8d46 0085 0000				6646 a58b 6345 b851 d346 1f15 6545 4d58
0700 0000 6ac4 3fbc 1fe3 5646 f7d2 3d47				df46 9e72 6545 d9a4 c446 cee3 6745 29f3
c4d0 a947 ef75 ec47 f91b c847 13cf 6347				9046 2003 6b45 f1fe dd46 deb1 6d45 10b3
1854 8846 8685 0000 0600 0000 b9a7 43bc				a846 c42e 7245 a638 8c46 9d61 7245 3d52
7498 f246 598d 9c47 4fa9 c047 9d8b ba47				e146 adb0 7745 f98f b746 399e 7845 7878
8aa9 7347 0432 e146 a485 0000 0500 0000				d046 6dfb 7845 d0a9 da46 c793 7a45 2e9a
d587 44bc 8499 c846 6301 6547 f2c9 9547				c946 b28e 7d45 447e 5847 4632 8345 b8d8
a294 2947 f50b 1346 3c86 0000 0700 0000				d046 8b50 8345 f52d 1447 b3e5 8545 25e1
cc2b 49bc 0661 d446 7257 8447 ea5f d447				1947 68bd 8645 e2fb 0347 9419 8745 92a3
0dff e247 8b1d aa47 21f1 4d47 6182 2646				1247 70cd 8745 14f7 be46 c0c7 8845 717b
db86 0000 0600 0000 642a 4ebc 8c54 a846				1b47 1646 8945 56bf de46 cb65 8945 e448
f15d 8447 b708 ba47 efb5 b247 d289 4f47				3647 7b1a 8a45 8583 c446 efc4 8a45 6e50
f751 8946 e486 0000 0500 0000 7d70 4ebc				c846 7254 8d45 a8d5 b246 2317 9045 b8ba
109c 8b46 241b 4747 66ac 9547 7f7f 3247				c346 7183 9045 be12 2647 f498 9145 ba63
ca03 da46 f186 0000 0500 0000 67da 4ebc				a046 2eec 9145 e87d 0c47 19ea 9245 0180
a6ee 2447 e653 9a47 56f5 ba47 82b5 6f47				ea46 8033 9345 995d cd46 ac69 9345 0ba1
29c9 c146 cb87 0000 0600 0000 0318 56bc				9746 74c8 9445 8f3d f546 9ee6 9445 2825
a598 4b46 6688 3347 b9e7 a147 058a c847				1847 d8d8 9545 84cc e346 465c 9645 6d18
1066 8847 7eb4 9746 d887 0000 0500 0000				0247 f346 9745 adf2 1d47 b384 9745 fbc6
1083 56bc b07d 0d47 0609 9947 7dfc d347				b446 f991 9845 061e 2147 1bf1 9845 e4dd
3794 b047 7778 ba46 b188 0000 0500 0000				1947 d615 9945 919b ce46 c041 9945 653d
0617 5ebc 571f d346 f382 8947 4e54 d247				0047 b392 9945 c42f d946 4bf0 9945 4f78
90c0 ac47 9054 c646 f588 0000 0500 0000				6147 ab90 9a45 8269 1347 d894 9b45 d423
e08a 60bc a62d e646 acf4 7147 3c24 ac47				e246 6629 9c45 9869 ab46 7051 9c45 41d4
2bd0 8147 b65a f546 ad89 0000 0500 0000				2b47 997b 9c45 9294 2a47 0944 9d45 9668
266c 67bc b37a 3446 7b35 2e47 8462 9647				eb46 1d65 9d45 9bea cf46 f3c8 9d45 45f0
d913 b247 787c 1947 e78a 0000 0500 0000				b446 ea81 9e45 7ba6 ce46 c9c7 9e45 37bb
86da 73bc 6d2e 1c47 51fd ae47 787f fe47				3b47 843c 9f45 189c e546 667a 9f45 6974
9019 dd47 5699 1747 d28b 0000 0500 0000				b746 bba1 9f45 99fd 0b47 ed88 a045 9e9d
c7d3 7dbc 695a 0647 20ce 8047 fc35 a947				1347 edad a045 2536 3a47 79f8 a045 c98b
d1bf 7947 b331 a346 898c 0000 0500 0000				1247 6148 a145 cba7 da46 757f a145 ae4c
148d e53a 87cb fd46 a3af 8047 b9f2 a247				4647 b9bb a145 c951 2247 bddc a145 b3b7
29f7 4d47 14be 9646 cd8d 0000 0600 0000				be46 85d8 a245 f4f5 0547 3317 a345 a076
3f2f f33a 7a9d f846 ae14 8247 b270 c347				5f47 be8c a345 cfb3 4547 7ee6 a345 6292
474c b247 3b74 5147 28ee 9946 e88e 0000				5747 6d19 a445 4200 9f47 276c a445 3321
0600 0000 450e 003b e119 5e46 5ef5 4047				9946 93d5 a445 3c0e b546 6f44 a545 5dc8
1101 aa47 742c c047 7449 8447 fcb6 0747				ce46 c3fe a545 d6cb 5f47 ba66 a645 d9e2
fa8e 0000 0600 0000 017c 003b 4964 3146				1a47 c2d9 a645 579f ca46 e116 a745 0e48
5cad 4047 ef35 b147 845c cf47 218c 8b47				ff46 ea3c a745 3e9b 2647 5438 a845 a42a
6376 0747 e98f 0000 0600 0000 c860 063b				1747 d079 a845 6d0a 6347 519f a845 992f
2e00 e845 2cb9 3347 b276 af47 ac5d e947				c046 c927 a945 9cfe 5e47 7d70 a945 c879
5295 a647 9465 1e47 a090 0000 0600 0000				8447 1dcf a945 9299 1f47 612f aa45 87e1
6325 0b3b 5d7e e746 f74b 7c47 cec2 be47				ec46 906a aa45 99f6 8347 e2a1 aa45 b0be
a90b a047 7df2 3047 f684 1946 d191 0000				2147 cbd2 aa45 74a0 6547 e922 ab45 125b
0500 0000 e4b4 133b 2d04 2047 cbc6 9447				5947 dad8 ab45 199a e946 ee28 ac45 5dc6
3075 bb47 10ac 9647 89f2 a346 5792 0000				2b47 93b0 ac45 81b1 a547 b6eb ac45 3c92
0500 0000 d5b8 173b 17a8 e746 d323 7347				1f47 8e6b ad45 1d83 2347 d8af ad45 e9dd
add9 a947 85b2 7847 3ae4 f246 d292 0000				6a47 69dd ad45 5a4b 5d47 c60d ae45 bbf9
0600 0000 6993 1b3b 0a08 d346 9579 8847				2e47 e756 af45 7bab 4547 6092 af45 7f51
04c7 e047 a2e2 f247 5c5b be47 a679 ea46				1147 0324 b145 c681 8447 4a86 b145 aa52
4a93 0000 0700 0000 3274 1f3b 41b6 1f47				3f47 04ba b145 c531 8747 32e6 b145 f807
0b4d 9147 ca72 cb47 d04e d447 fb53 aa47				1247 803c b345 c682 4147 2c6b b345 490f
c088 4f47 5150 9246 5b93 0000 0500 0000				2a47 1f99 b345 8a69 3f47 0bf8 b345 453a
15fc 1f3b afbe 1a47 3fab 9747 3aa4 ad47				9647 7754 b445 bcc2 4147 6aeb b445 4720
c0f7 5a47 057f bf46 8a93 0000 0600 0000				a147 1e1e b545 fd93 4147 067c b545 eecc
c292 213b d688 0947 494d 8d47 2a54 d647				1e47 f0a4 b645 d4aa 2947 afeb b645 b145
08ff c747 74ad 5647 4a27 6f46 a493 0000				4f47 b842 b745 185b 0147 db69 b745 1da2
0800 0000 1247 873f d8c5 8145 4eae 4447				2e47 b89b b745 2f36 0c47 c39c b845 d964
fa0a bc47 d55e 0d48 c196 2248 b463 0048				4c47 0446 b945 d580 0647 e309 ba45 89ea
f15e 9847 db7d ce46 af93 0000 0700 0000				0147 4537 ba45 920a 0447 f86d ba45 dbe5
48d7 223b a172 0445 bb4f 4347 ea24 c047				3b47 9401 bc45 aaf9 0247 612b bc45 89bf
2444 ed47 3ab9 a847 d968 2d47 369c 2646				3f47 93b5 bc45 b1cf 6e47 7042 bd45 ca5f
d193 0000 0600 0000 f5fc 233b 3aa4 3846				0c47 1d6b bd45 b66e 4f47 ea97 bd45 f9bf
5cd6 5647 259f ce47 5086 c647 90b8 6f47				0347 6f3b bf45 9171 5c47 1c7a bf45 915f
7a62 cd45 ec93 0000 0700 0000 d752 37c0				5947 520d c045 15c0 e246 e340 c045 35d8
2318 db46 2a8c 9847 5e4b 0148 3b95 0548				fe46 d3ab c045 9f6f 0447 a46b c345 524b
6a72 be47 ac97 6347 2d80 c745 f793 0000				4e47 9c4d c445 a3c6 5a47 ade9 c445 be7a
0600 0000 684a 253b f25d 1047 181d 9a47				1c47 d074 c545 bbcf f946 17a8 c645 af19
4574 e147 402d b147 335b 3747 9eb1 0545				6247 956a c745 68a5 2547 2fc2 c745 3cd9
0494 0000 0800 0000 96cc 253b f547 0e46				0947 ede7 c945 63cc 2447 f77e cb45 ca52
9a45 2d47 9d70 9847 40f9 e047 f0a8 e647				ed46 7ab2 cb45 9a75 2847 daad cc45 56ff
c874 d547 3544 8447 90c4 f446 3d94 0000				1247 a4fb cd45 6643 8047 fa69 cf45 4a5e
0600 0000 b4c0 273b b0b0 1e47 cd57 ac47				3247 d64a d145 dad4 5347 ee93 d145 2d13
6e2b b947 b5c7 b147 a643 7347 3089 0847				8d47 9c3b d245 ff1a 3f47 4653 d545 4cc9
4394 0000 0600 0000 e0f8 273b 246d 1a47				1247 8918 db45 2177 5747 aa2f df45 b873
3727 8c47 8370 da47 cfda c747 b26c 6147				1d47 0bc6 e045 d603 6c47 a8a7 e245 3035
3b90 6f46 7394 0000 0500 0000 04ac 293b				1d47 857c e545 278b 1d47 06ce e645 a623
85bb 1047 984b aa47 cdb1 b647 6cf3 8c47				2447 b322 e745 57fb 1c47 437f e945 790b
bd79 1b47 7c94 0000 0700 0000 e705 7b3a				1447 4ba1 ed45 0ad8 1c47 47fd f045 4ce0
b7c7 2445 7ffe 2947 4aa9 a247 83e4 e047				4247 4ec6 f145 7854 8747 7ec7 f245 bdbb
ee3e bd47 016e 6847 5066 e845 8a94 0000				8c47 e833 f345 56c4 0b47 43a8 f345 dd25
0500 0000 4db5 7b3a 983e ea46 2ac9 7247				1147 ad68 f645 558f 1447 4ceb f645 9542
86fe a347 5772 6247 45ca c746 ac94 0000				0547 6285 f945 2e67 0247 b6ae f945 edea
0500 0000 1787 7d3a 08c5 df46 fbe2 8d47				2647 eb1a fa45 cc35 2a47 82a4 fa45 f8d6
f8b0 9347 8c09 4647 190c bb46 b194 0000				8547 58b0 fb45 594b 1447 4b13 fc45 1fac
0a00 0000 fb0c 7e3a 6e04 a246 dd9e 4d47				3047 5602 fd45 c417 0847 4974 0046 78e2
e0ce c147 b3b4 d047 f7a8 0148 90cb 3648				1547 2b80 0146 dcad 8647 8f3d 0246 5da1
9ceb 7448 83cb 5548 4780 f947 2e43 d946				6647 5c88 0246 6d82 0c47 5aaf 0246 add3
c894 0000 0800 0000 40fb 00c0 c4fd fb45				8247 ad0d 0346 dedc 5347 f934 0346 cd60
5980 6a47 fcee 0f48 99c6 6648 482b 6c48				3947 5982 0346 dbed a447 17bf 0346 10d9
1786 1a48 1deb 9747 6771 ae46 e294 0000				2c47 9374 0546 1726 3b47 152b 0646 2e1e
0500 0000 ef41 803a eff4 af46 79ac 9047				0447 c999 0646 e53d 3047 368f 0746 aac2
4a9d c247 63a6 9947 08ee 2747 0295 0000				5647 e9b8 0746 a429 3747 d228 0846 4468
0700 0000 09f6 8c3f f831 9446 3ec4 8347				8047 9a9e 0846 2919 2447 c404 0a46 1112
ec43 e247 1ca6 0c48 7178 cd47 159d 5647				6047 5a77 0b46 27d5 5047 78da 0b46 64fc
9601 d445 2495 0000 0800 0000 7c58 763f				2747 c71a 0c46 be76 2347 a444 0c46 9630
1889 1d47 9fe4 b747 c4e1 1f48 b14f 5f48				3347 7704 0d46 b59a 6747 17c5 0d46 30c8
4846 5148 785d 0648 2590 7947 cbfa d446				3847 2741 0f46 8e83 2c47 f479 0f46 18c6
4095 0000 0800 0000 5cef 823a 93a1 a046				5147 6475 1146 9085 1347 f0bd 1146 309b
74d8 5f47 a45a b647 badf d847 a074 d347				5a47 b1fd 1146 8254 3d47 5927 1546 79b4
8e56 bf47 a805 7147 02de e146 8d95 0000				4e47 928e 1546 db90 3547 3c95 1846 69be
0500 0000 101d 853a 4adc f046 7401 9847				3147 d0e1 1946 4ec4 3147 c8b0 1a46 2687
a446 b747 388b 7247 8d72 9f46 9895 0000				2647 42f2 1a46 db22 1147 72d6 2146 c59a
0800 0000 270a 573f e7c9 c945 d887 4f47				5247 6162 2246 081c 3747 2f59 2346 c8f3
9326 bf47 4e1a 0948 ffb3 0d48 be26 0048				5447 a314 2446 4462 3247 7a30 2846 dbb6
09cb a347 0736 1747 7700 0000 18cf 2344				4847 53a9 2a46 96a9 c947 c9f8 2a46 669d
45eb 0647 78f5 4a44 6186 f746 e731 7844				0247 4918 2c46 3275 b947 f32b 2d46 189c
5450 fe46 2b5e 5b45 af66 0248 ba0f 8545				2447 128d 2f46 e6f6 1d47 62c2 3046 36aa
6b73 8447 e160 8745 4d0f 8247 51c1 8945				4b47 851e 3146 37e9 4147 9087 3146 f478
3ba6 9547 46ff 8945 9e9c 7847 9a5f 8a45				5447 8380 3246 ba1a 5747 642d 3446 3990
1395 ce47 5979 8a45 f890 c947 e89f 8a45				6247 56bc 3446 c6fb 3547 e58e 3546 d9e3
8c5c 8b47 e2bb 8a45 e848 7f47 a8d9 8a45				7f47 f3c1 3546 a4db 4647 aa17 3646 fbaa
0dfe a147 ecff 8a45 f489 7647 616d 8b45				4c47 9da3 3646 c4f3 5147 c852 3846 f8b9
8e3b b447 c6fb 8b45 6dc4 c347 f91c 8c45				2047 1679 3946 27b7 dd47 59c8 3946 ea88
daac ca47 2bd2 8c45 ff7e 5a47 22f4 8c45				a447 1931 3a46 6d2e b947 74d9 3a46 f520
324b df47 27aa 8d45 41d4 ac47 31f0 8d45				6247 422d 3b46 d119 2947 5274 3b46 2082
596d fc47 7f6e 9145 e3d0 6a47 5221 9245				3a47 df11 3d46 9773 2647 803a 3e46 54a4
1c4e 6347 f669 9345 b534 9e47 1a9c 9345				cd47 aedf 3e46 5f6a 8f47 e879 3f46 fb17
dac4 5847 d1c2 9345 d56a c147 e405 9445				b247 6ed5 4046 d3e2 3d47 9126 4146 9a8d
dbc6 e547 ed3f 9445 3870 c947 d8f1 9445				6c47 f121 4246 f3f4 3947 d4a6 4246 4367
7167 ae47 f915 9545 b38d c947 e837 9545				1d47 e92e 4346 c111 8d47 2a17 4446 1be2
0bcc e947 41bb 9545 ea52 0448 e7fc 9545				aa47 488b 4446 8909 5b47 7bd1 4446 0aee
1c0c 9f47 194d 9645 ae78 b547 8d78 9645				8447 0e37 4646 aa1c 3e47 bcd8 4646 75bd
dd80 da47 fdb6 9645 1fdd f447 1bf8 9645				2347 d46d 4746 fa1d 5847 1fca 4746 da00
6b04 8947 fb31 9745 700d fe47 b36d 9745				4747 87d6 4846 5541 2f47 bdad 4946 4964
a636 fc47 6aa7 9745 285b 7347 bac7 9745				1347 25ae 4b46 7d09 6547 91e6 4c46 1da9
c847 2148 e8e5 9745 0c09 fb47 9c07 9845				4b47 0234 4f46 8da9 7c47 2e3b 5146 d152
863e 1d48 e733 9845 cdbb 6d47 9d59 9845				3b47 37d8 5146 fa0b 6847 deac 5346 feeb
0805 d047 e0ec 9845 1347 d347 d51a 9945				5647 c264 5546 684d 7847 e257 5746 ab80
8f7c 8547 d367 9945 4fe8 9a47 8613 9a45				1a47 68d0 5946 63ec ad47 cf8e 5a46 cf82
17c3 9e47 9b6d 9a45 f131 5447 a3a2 9a45				3e47 ad99 5d46 14fd 1f47 5e31 9746 aa03
4253 7447 d1ba 9c45 e518 5947 e7d5 9e45				ab47 0000 0000 0100 0000 0200 0000 0300
240a de47 ac83 9f45 9e9f 7447 e48d 9f45				0000 0400 0000 0500 0000 0600 0000 0700
d011 f046 24a5 9f45 0051 0148 fd16 a045				0000 0800 0000 0900 0000 0a00 0000 0b00
1eab 8747 e83a a045 5317 c947 2435 a145				0000 0c00 0000 0d00 0000 0e00 0000 0f00
c418 8c47 0aed a345 2ae2 4d47 25dc a445				0000 1000 0000 1100 0000 1200 0000 1300
3493 ab47 a1a4 a545 db9a 6047 b413 a745				0000 1400 0000 1500 0000 1600 0000 1700
8a5c 7247 145d a945 d851 4c47 3101 ac45				0000 1800 0000 1900 0000 1a00 0000 1b00
fac8 9e47 1a2e ac45 3863 5147 b109 ad45				0000 1c00 0000 1d00 0000 1e00 0000 1f00
95eb e247 5d4c ae45 960c a347 10f6 b845				0000 2000 0000 2100 0000 2200 0000 2300
df98 c347 9306 bb45 7b42 ad47 1583 c045				0000 2400 0000 2500 0000 2600 0000 2700
b498 eb47 c452 c245 243d c747 89eb c245				0000 2800 0000 2900 0000 2a00 0000 2b00
61bc b747 be3d c345 b803 ef47 1433 c745				0000 2c00 0000 2d00 0000 2e00 0000 2f00
3f44 c547 4017 c845 614e 9847 bcd0 cc45				0000 3000 0000 3100 0000 3200 0000 3300
e9b8 e847 7de6 d145 cc7b c147 dc2d d245				0000 3400 0000 3500 0000 3600 0000 3700
3112 9647 b199 d245 a333 be47 e1f8 d945				0000 3800 0000 3900 0000 3a00 0000 3b00
7274 ca47 df65 da45 d4c2 d547 f91c e245				0000 3c00 0000 3d00 0000 3e00 0000 3f00
6878 d547 339c e445 577c ac47 619d eb45				0000 4000 0000 4100 0000 4200 0000 4300
5fd2 bb47 6745 f845 baad 0148 7536 0146				0000 4400 0000 4500 0000 4600 0000 4700
244e a947 3463 0546 be01 a547 454f 0d46				0000 4800 0000 4900 0000 4a00 0000 4b00
89ec c947 3cd2 1446 317b c447 c451 1546				0000 4c00 0000 4d00 0000 4e00 0000 4f00
b82b d347 342b 1c46 bca6 e947 beb5 2146				0000 5000 0000 5100 0000 5200 0000 5300
1e03 c247 9ea8 2b46 de7c bb47 4153 3046				0000 5400 0000 5500 0000 5600 0000 5700
46e6 a947 d0cd 3446 c1f9 f647 974f 3946				0000 5800 0000 5900 0000 5a00 0000 5b00
531a d947 82ed 3946 01ac b247 22c6 3b46				0000 5c00 0000 5d00 0000 5e00 0000 5f00
9801 df47 5dde 3c46 b986 2348 483f 3d46				0000 6000 0000 6100 0000 6200 0000 6300
f4d0 ee47 9594 3e46 3a6a de47 cd9f 3f46				0000 6400 0000 6500 0000 6600 0000 6700
dc3f 0b48 1918 4046 c4e9 e247 63af 4046				0000 6800 0000 6900 0000 6a00 0000 6b00
090f e847 9bf4 4246 d899 b947 e335 4346				0000 6c00 0000 6d00 0000 6e00 0000 6f00
3ac3 e247 972f 4546 7571 ba47 5ba0 4546				0000 7000 0000 7100 0000 7200 0000 7300
0104 e347 722a 4646 d54b a447 2799 4746				0000 7400 0000 7500 0000 7600 0000 7700
79bf 9a47 9002 4846 b9c2 7748 e7da 4846				0000 7800 0000 7900 0000 7a00 0000 7b00
f8ab 7948 40f3 4946 83f9 c247 8a67 4b46				0000 7c00 0000 7d00 0000 7e00 0000 7f00
bf39 0d48 59ed 4c46 b25b 6648 802a 4e46				0000 8000 0000 8100 0000 8200 0000 8300
a06b dd47 a498 5146 2d13 ba47 a234 5246				0000 8400 0000 8500 0000 8600 0000 8700
87c6 0e48 0000 0000 0100 0000 0200 0000				0000 8800 0000 8900 0000 8a00 0000 8b00
0300 0000 0400 0000 0500 0000 0600 0000				0000 8c00 0000 8d00 0000 8e00 0000 8f00
0700 0000 0800 0000 0900 0000 0a00 0000				0000 9000 0000 9100 0000 9200 0000 9300
0b00 0000 0c00 0000 0d00 0000 0e00 0000				0000 9400 0000 9500 0000 9600 0000 9700
0f00 0000 1000 0000 1100 0000 1200 0000				0000 9800 0000 9900 0000 9a00 0000 9b00
1300 0000 1400 0000 1500 0000 1600 0000				0000 9c00 0000 9d00 0000 9e00 0000 9f00
1700 0000 1800 0000 1900 0000 1a00 0000				0000 a000 0000 a100 0000 a200 0000 a300
1b00 0000 1c00 0000 1d00 0000 1e00 0000				0000 a400 0000 a500 0000 a600 0000 a700
1f00 0000 2000 0000 2100 0000 2200 0000				0000 a800 0000 a900 0000 aa00 0000 ab00
2300 0000 2400 0000 2500 0000 2600 0000				0000 ac00 0000 ad00 0000 ae00 0000 af00
2700 0000 2800 0000 2900 0000 2a00 0000				0000 b000 0000 b100 0000 b200 0000 b300
2b00 0000 2c00 0000 2d00 0000 2e00 0000				0000 b400 0000 b500 0000 b600 0000 b700
2f00 0000 3000 0000 3100 0000 3200 0000				0000 b800 0000 b900 0000 ba00 0000 bb00
3300 0000 3400 0000 3500 0000 3600 0000				0000 bc00 0000 bd00 0000 be00 0000 bf00
3700 0000 3800 0000 3900 0000 3a00 0000				0000 c000 0000 c100 0000 c200 0000 c300
3b00 0000 3c00 0000 3d00 0000 3e00 0000				0000 c400 0000 c500 0000 c600 0000 c700
3f00 0000 4000 0000 4100 0000 4200 0000				0000 c800 0000 c900 0000 ca00 0000 cb00
4300 0000 4400 0000 4500 0000 4600 0000				0000 cc00 0000 cd00 0000 ce00 0000 cf00
4700 0000 4800 0000 4900 0000 4a00 0000				0000 d000 0000 d100 0000 d200 0000 d300
4b00 0000 4c00 0000 4d00 0000 4e00 0000				0000 d400 0000 d500 0000 d600 0000 d700
4f00 0000 5000 0000 5100 0000 5200 0000				0000 d800 0000 d900 0000 da00 0000 db00
5300 0000 5400 0000 5500 0000 5600 0000				0000 dc00 0000 dd00 0000 de00 0000 df00
5700 0000 5800 0000 5900 0000 5a00 0000				0000 e000 0000 e100 0000 e200 0000 e300
5b00 0000 5c00 0000 5d00 0000 5e00 0000				0000 e400 0000 e500 0000 e600 0000 e700
5f00 0000 6000 0000 6100 0000 6200 0000				0000 e800 0000 e900 0000 ea00 0000 eb00
6300 0000 6400 0000 6500 0000 6600 0000				0000 ec00 0000 ed00 0000 ee00 0000 ef00
6700 0000 6800 0000 6900 0000 6a00 0000				0000 f000 0000 f100 0000 f200 0000 f300
6b00 0000 6c00 0000 6d00 0000 6e00 0000				0000 f400 0000 f500 0000 f600 0000 f700
6f00 0000 7000 0000 7100 0000 7200 0000				0000 f800 0000 f900 0000 fa00 0000 fb00
7300 0000 7400 0000 7500 0000 7600 0000				0000 fc00 0000 fd00 0000 fe00 0000 ff00
0100 0000 0000 6145 0080 5445 0000 4845				0000 0001 0000 0101 0000 0201 0000 0301
0000 c844 0080 ed44 0080 bb44 0000 1645				0000 0401 0000 0501 0000 0601 0000 0701
0000 af44 0040 0345 0000 c844 0000 1645				0000 0801 0000 0901 0000 0a01 0000 0b01
0000 1645 0040 0345 0000 fa44 0000 c844				0000 0c01 0000 0d01 0000 0e01 0000 0f01
0000 fa44 0080 d444 0080 0945 0080 d444				0000 1001 0000 1101 0000 1201 0000 0100
0080 0945 0000 c844 0080 a244 0000 af44				0000 0000 6145 0000 7a45 0000 4845 00c0
0000 e144 0000 6144 0080 a244 0080 d444				5a45 0040 4e45 00c0 0f45 0040 0345 0000
0080 d444 0000 1645 0000 e144 0080 bb44				fa44 0080 bb44 0080 d444 00c0 0f45 0000
0080 bb44 0080 ed44 0000 c844 0000 e144				c844 0080 a244 00c0 0f45 0080 2245 0000
0080 d444 00c0 0f45 0000 fa44 0080 d444				af44 0080 bb44 0000 c844 00c0 0f45 0000
0000 fa44 00c0 d444 0000 c844 0000 e144				af44 0080 ed44 0000 af44 0000 1645 0000
0000 7a44 0000 c844 0000 c844 00c0 0f45				1645 0080 bb44 0000 e144 0080 0945 0000
0080 ed44 0080 ed44 0080 8944 0080 a244				e144 0080 ed44 0080 ed44 0080 ed44 0040
0000 7a44 0080 bb44 0080 bb44 0000 7a44				0345 0080 bb44 0080 0945 0000 c844 0000
0000 c844 0080 a244 0000 e144 0080 d444				af44 0000 1645 0000 af44 0080 bb44 0000
0000 7a44 0000 c844 0080 8944 0000 9644				fa44 0080 8944 0080 0945 0000 1645 0080
0080 d444 0080 d444 0000 7a44 0080 a244				bb44 0080 8944 0080 0945 0000 e144 0080
0080 bb44 0080 8944 0080 d444 0000 c844				a244 0080 0945 0000 af44 0080 8944 0000
0000 af44 0080 bb44 0080 bb44 0000 7a44				fa44 0080 ed44 0080 0945 0000 c844 0080
0000 e144 0000 9644 0000 9644 0000 e144				0945 0000 e144 0000 c844 0080 a244 0080
0080 bb44 0080 bb44 0000 af44 0080 bb44				a244 0000 af44 0000 c844 0000 e144 0000
0080 bb44 0080 d444 0080 a244 0080 a244				fa44 0080 8944 0080 0945 0000 af44 0000
0000 af44 0000 9644 0080 8944 0000 9644				af44 0000 fa44 0080 d444 0000 fa44 0080
0080 a244 0000 9644 0000 7a44 0000 9644				0945 0080 bb44 0040 0345 0000 e144 0000
0000 6144 0000 4844 0080 8944 0000 7a44				c844 0000 e144 0000 e144 0000 c844 0080
0080 4844 0080 8944 0080 8944 0080 6144				bb44 0000 c844 0000 af44 0000 7a44 0000
0080 8944 0000 fa43 0000 fa43 0000 7a44				9644 0080 8944 0000 c844 0000 fa44 0080
0000 4844 0000 7a44 0080 8944 0000 6144				bb44 0040 0345 0000 c844 0000 e144 0000
0000 2f44 0080 7a44 0000 7a44 0080 7a44				c844 0000 e144 0000 af44 0040 c844 0000
0080 6144 0000 1644 0000 7a44 0000 fb43				af44 0040 0345 0080 bb44 0080 bb44 0040
5913 d842 8512 a145 0e99 c0c4 c1e2 e242				9644 0000 af44 0080 ed44 0080 d444 0000
0846 a845 a1d3 b9c4 2987 ee42 1a7d b245				af44 0000 e144 0000 e144 0080 d444 0000
0352 adc4 fe16 fb42 2f67 c345 81b1 a2c4				e144 0000 9644 0000 9644 0080 bb44 0040
dc55 0443 68e3 ce45 3762 afc4 2bb1 0b43				af44 0000 fa44 0080 a244 0080 d444 0000
2a50 db45 1244 9fc4 00ae 1343 812b e545				9644 0000 af44 0080 bb44 0040 9644 0080
8135 92c4 5e5f 1c43 5629 eb45 6e0c 9ec4				bb44 0040 af44 0000 af44 0080 bb44 0000
2adb 2543 af84 f145 7798 95c4 b63a 3043				c844 0000 9644 0000 c844 0000 c844 0000
93ad fc45 c8f0 89c4 689b 3b43 5f45 0346				c844 0000 9644 0000 af44 0000 af44 0000
950a 89c4 8e1f 4843 677a 0846 c55b 78c4				c844 0000 9644 0000 c844 0080 d444 0000
63ef 5543 b075 0e46 10e1 6dc4 4f3a 6543				af44 0040 0345 0080 d444 0000 fa44 0080
3607 1046 f4f2 79c4 8338 7643 437d 1a46				bb44 0000 7a44 0000 c844 0080 bb44 0000
2f67 4bc4 8196 8443 30d0 1f46 85be 5fc4				af44 0000 c844 0000 af44 0000 c844 0080
1934 8f43 d10b 2046 f9de 59c4 a225 9b43				d444 0040 9644 0000 c844 0080 ed44 0080
0298 2746 5746 39c4 41a6 a843 27ee 3146				bb44 0080 a244 0080 bb44 0080 d444 0000
6b65 1bc4 92fe b743 155b 3546 76e0 28c4				af44 0080 d444 0080 a244 0040 9644 0000
7d88 c943 e63e 3546 003c 29c4 61b4 dd43				9644 0080 bb44 0080 a244 0000 af44 0040
3693 3b46 49d9 f9c3 3410 f543 13e1 4446				9644 0080 bb44 0080 bb44 0000 c844 0080
e542 fcc3 af28 0844 d4c8 5846 161c dec2				bb44 0080 bb44 0000 af44 0000 af44 00c0
5331 1844 a7f5 6e46 12c6 1b41 1e3c 2b44				8944 0040 9644 0000 af44 0000 af44 0080
511b 7246 32a6 0ec3 7916 4244 f09d 7946				bb44 0000 af44 0000 e144 0080 a244 0080
dcc8 97c2 38d7 5d44 ef48 8146 49c7 7b42				a244 0040 9644 0080 bb44 0080 a244 0000
2f00 8044 622c 8246 365e 83c1 5d5a 9544				9644 0000 af44 0040 9644 00c0 a244 0000
4e0b 8146 e4f0 4d42 be87 b044 3d05 8846				7a44 0080 8944 0080 a244 0080 8944 0080
e3b6 c043 76dc d344 ef38 9646 03b3 1644				7a44 0080 bb44 0080 a244 0000 9644 0000
c37b 0145 6291 9846 f356 ca43 d2dc 2145				9644 0000 9644 0000 9644 0000 7a44 0080
1703 a046 71a7 1b44 5319 5045 eb13 b346				8944 0000 9644 0000 4844 0080 a244 0080
23cd b944 6bb2 8a45 99e2 ee46 19ea 5645				8944 0000 9644 00c0 8944 0080 8944 0000
910a c245 c234 2047 683a a045 9b48 1146				af44 0080 8944 0000 7a44 0080 a244 0000
102a 2c47 9f34 5845 2c14 7146 4efd 3747				7a44 0000 7a44 0000 9644 0080 8944 0000
f6e5 8245 8b27 9646 e202 3947 0658 7845				4844 0080 8944 0000 7a44 0080 8944 0080
0100 0000 3e05 0000 3101 0000 8000 0000				8944 0080 8944 0000 9644 0000 7a44 0080
9800 0000 9900 0000 7800 0000 0000 0000				6144 0000 7a44 0080 6144 0080 a244 0080
0000 fa43 0040 9c46 0000 0000 c023 7740				8944 0000 7a44 0000 9644 0000 6144 0000
0000 0000 0000 80bf 9800 0000 289c 0000				7a44 0000 7a44 0000 7a44 0080 8944 0000
4e09 0000 0500 0000 e6c7 06bb e75d 3d46				6144 0000 7a44 0080 8944 0000 6144 0000
b5bb aa46 9152 c646 22e4 a046 a16b 2d46				4844 0000 7a44 0080 6144 0000 6144 0000
8329 0000 0500 0000 4774 06bb 5336 4146				9644 0080 8944 0000 6144 0080 2f44 0000
76ea c546 d27d ed46 e0a4 b746 9812 2546				6144 0080 4844 0000 7a44 0080 6144 0000
d04a 0000 0500 0000 0acd e3ba f3b4 6046				7a44 0080 8944 0080 6144 0080 7a44 0080
850e c046 c5cf e646 a81b cd46 e513 8346				8944 00c0 8944 0000 7a44 0000 2f44 0000
b057 0000 0500 0000 e0fc 92ba 65e2 ae46				6144 0000 9644 0000 6144 0000 7a44 0000
326c 1647 4189 2f47 7689 1347 bbc9 b446				6144 0000 4844 0080 6144 0080 8944 0080
655a 0000 0500 0000 0e83 9bba b311 9f46				6144 0000 7a44 0080 6144 0080 8944 0080
d8b0 f646 5a05 1047 2181 0147 e4af ab46				6144 0000 7a44 0000 7a44 0000 4844 5b13
d35b 0000 0500 0000 caf6 803b e6e5 8a46				d842 110f e844 8e02 2ec4 c4e2 e242 349c
e078 e846 403b 0747 f7a1 e346 df89 8646				fd44 164a 27c4 2c87 ee42 22a9 0745 ef84
8f70 0000 0500 0000 9929 9a3c 9cc6 ab46				27c4 0117 fb42 f41f 0a45 ff85 21c4 de55
a0e1 fe46 1461 1147 9a78 0947 63f1 e646				0443 d364 1545 addc 20c4 2db1 0b43 6830
ba74 0000 0500 0000 72fa ab3b 2805 8c46				1a45 701a 17c4 02ae 1343 2290 2245 c57c
dd9b 1b47 a4f1 5a47 7a99 bd46 0000 0000				17c4 615f 1c43 71a1 2645 2af3 12c4 2ddb
c174 0000 0500 0000 8f1e ac3b b75f b945				2543 fad2 2a45 101d 11c4 b83a 3043 fbdb
c6ae 0347 ca37 6847 4b00 ff46 4155 9546				3445 fc62 08c4 6a9b 3b43 3bbc 3245 c85d
0f75 0000 0600 0000 c7ab ad3b fae3 c746				0cc4 911f 4843 69c4 3e45 41b4 06c4 66ef
dd77 0647 bc45 1c47 93eb 1647 c12a e346				5543 2818 4c45 147a f2c3 523a 6543 fae3
f942 6f46 3875 0000 0500 0000 347b ae3b				4b45 742f 04c4 8638 7643 784b 5645 9c3f
44c3 bb46 e37a 0047 efd1 0a47 725e f046				e8c3 8296 8443 1d41 6145 d53c dfc3 1b34
4f9c 9d46 d275 0000 0700 0000 bba6 b13b				8f43 3fe3 6645 78cf cfc3 a425 9b43 12f6
a5d8 a746 2336 f246 0376 1347 c04c 2447				7645 8355 ccc3 43a6 a843 ecb7 7645 a9da
cafc 2647 b84d 1047 859d be46 4f77 0000				dcc3 94fe b743 0b43 8145 06e3 c3c3 8088
0500 0000 2bc0 b93b 09b4 4646 b5dc e046				c943 b165 8745 0789 98c3 64b4 dd43 ba18
9091 1d47 1646 1047 05d1 9f46 3c78 0000				8a45 db1a b4c3 3710 f543 f7b0 9245 35a0
0500 0000 0716 bf3b 80ad a246 1280 0f47				6ec3 b128 0844 76f3 9745 cad0 60c3 5531
7e57 2f47 5f36 1a47 4532 b746 a67a 0000				1844 0275 b045 9b1f 9fc2 203c 2b44 4db8
0500 0000 4126 ce3b 1a93 8b46 068d 2947				c745 1645 bb41 7c16 4244 c00e d245 824b
4a31 7647 10ab 6d47 5ea4 1847 ca7a 0000				2e42 3bd7 5d44 9f30 d745 798c 1bc2 3100
0500 0000 b511 cf3b 26ba ba46 af37 3147				8044 8f50 e545 6ea9 c542 5f5a 9544 042a
9f0c 5647 89ef 2d47 ad47 b046 187b 0000				f345 5649 3c43 c087 b044 8c09 0346 bd6f
0500 0000 d31a d13b 04c6 0b47 68fe 6047				9743 79dc d344 c5ea 0c46 8563 d143 c57b
f1e9 7847 0ef9 4a47 646e 8446 1e7b 0000				0145 a58a 0946 a0d7 ca42 d4dc 2145 9bfb
0600 0000 f545 d13b fe7d fb45 dc02 f346				0546 78e8 5143 5619 5045 e552 0e46 5c1a
2074 5547 a95d 2847 0745 e946 3d4b 5546				8c43 6db2 8a45 f05c 3646 d8cc 9744 940a
327b 0000 0500 0000 13cc d13b 186b f144				c245 f340 8246 737e 0f45 9d48 1146 e567
dc06 1947 6a5b 8e47 ef02 2247 c0ef 1847				b646 b39f 3d45 2f14 7146 a305 c746 f7fa
377b 0000 0500 0000 d1e9 d13b 70ed 2f47				0e45 8d27 9646 a2f5 b446 baf3 d144 0100
4604 be47 ae03 b347 8d6d 3f47 c563 1645				0000 4009 0000 1902 0000 8000 0000 0c01
3e7b 0000 0700 0000 2f24 d23b 8bda 2846				0000 0d01 0000 7800 0000 0000 0000 0000
fd3e 6147 c026 da47 fa89 0d48 5e25 dc47				fa43 0040 9c46 0000 0000 c023 7740 0000
8697 8547 e79c 8546 467b 0000 0700 0000				0000 0000 80bf 0c01 0000 289c 0000 bc16
fe57 d23b 080b 6f46 c3ea 7947 478d d947				0000 0500 0000 db8e 03bb 5c62 c345 3c71
96aa e847 3ea9 9747 5049 1f47 ed13 e846				2246 78cb 3b46 aead 1946 a331 a445 1317
4d7b 0000 0500 0000 f080 d23b 75dc 3647				0000 0500 0000 e41b 04bb b1f3 fc45 4623
8a37 8747 4fbc 9047 be02 4747 91e0 7946				3c46 bcba 4746 87c2 1546 8b26 8c45 eb1e
577b 0000 0600 0000 d8c6 d23b b986 ab46				0000 0500 0000 693f 03bb 5ce5 c645 f3b1
b70c 4347 782d 9647 32ac 2047 5b66 0147				4046 54e5 6746 6530 3e46 f056 cc45 0a1f
ec7a b046 697b 0000 0500 0000 7b43 d33b				0000 0500 0000 bf73 03bb 73c9 0146 3893
f0da 9846 dd8d 5047 dab8 9647 9c0c 7147				4646 13c1 5246 24c0 2346 ece2 b445 b547
a250 9746 7a7b 0000 0600 0000 feb5 d33b				0000 0500 0000 487e d7ba fc66 c445 eb0b
b0f4 8e46 4dc7 9647 182f b147 a5a2 8247				3c46 d194 6146 c788 3b46 829d d445 c558
89ad 1147 d38f 4346 807b 0000 0700 0000				0000 0500 0000 e24f 96ba 95ff d345 daa7
c6e7 d33b a603 f645 5435 0b47 e03f 8f47				6b46 8dc1 9e46 dc2b 9146 cc2c 3546 2f5b
46e4 ca47 1700 9a47 74d6 0847 0000 0000				0000 0500 0000 6023 9eba d6cc 1b46 a212
887b 0000 0500 0000 a815 d43b e920 bb46				7446 cbcb 9146 0897 8a46 a913 5346 b272
9fa7 5e47 19f2 8b47 5f69 f646 191d e545				0000 0500 0000 9fa7 a33c 5308 0a46 3dc6
937b 0000 0800 0000 136d d43b 0000 0000				8846 b052 a446 628f 7e46 25dd db45 6574
b684 f046 146c 7d47 802e bd47 8719 b647				0000 0800 0000 855a aa3b 0000 0000 c5b4
7fa2 7047 aebb 0047 8ef5 3746 9d7b 0000				2246 f126 e146 8f1c 3d47 9bef 3e47 df3e
0500 0000 84a7 d43b fe73 4146 c8cc 0d47				eb46 8d04 4846 71d9 0045 1575 0000 0500
8737 4e47 479f da46 0000 0000 a87b 0000				0000 adc7 ad3b 6025 3e46 17bc 9e46 819f
0600 0000 a0f3 d43b 9b46 a246 10de b047				b246 37c1 8846 385e ef45 2175 0000 0500
047f da47 ab51 9a47 3ec7 1a47 7687 7146				0000 0707 ae3b fd63 a645 0f58 5046 fea6
ae7b 0000 0500 0000 871d d53b 226a 0947				8a46 5255 6f46 f1ce 0146 3775 0000 0500
7493 8c47 5027 bf47 ea3d 7947 2332 c746				0000 2678 ae3b 7286 0d46 ecb0 8346 5048
bb7b 0000 0700 0000 2b81 d53b 202e d245				a646 503e 9746 f700 3d46 9575 0000 0600
3e15 1b47 e70e 9e47 a3f1 e547 dc7a c947				0000 1c5f b03b 0000 0000 e935 5a46 1eed
be9f 6647 1e75 4246 c27b 0000 0600 0000				df46 0189 a946 9ca9 3d46 bd67 5e45 1a76
3aad d53b 6a61 5f46 99c3 5347 20f4 b747				0000 0700 0000 1922 b33b fff7 ae45 5c3f
fc60 bf47 dc78 6747 59de b346 c87b 0000				9e46 688f 0647 bb10 2a47 d844 0547 092d
0700 0000 a2da d53b 0dc6 4546 9da8 2f47				5746 3447 b545 4d76 0000 0500 0000 162f
5e2a 9e47 8723 cb47 428d a847 8130 4d47				b43b b9c0 f645 e9aa 7346 75d7 9646 65e6
344b 8046 d07b 0000 0600 0000 940f d63b				7d46 8184 0d46 c176 0000 0700 0000 91aa
0f64 0144 06f1 cb46 6584 5447 79aa 7547				b63b 61c2 2246 338a 9046 fc52 c246 f75a
1afd e446 0000 0000 dc7b 0000 0700 0000				cb46 544e a846 77cd 5e46 1b05 ef45 cb76
1b64 d63b 1950 7146 ce84 4f47 3cd8 b347				0000 0500 0000 1dde b63b 6f8b 0c46 d02a
9b0a d047 f8d1 8c47 f945 0047 808b a744				6246 bab9 8546 7b43 6546 283b 0846 2677
e37b 0000 0500 0000 2994 d63b 9a7d 0146				0000 0500 0000 32d9 b83b eb32 c145 8ec0
c8be 1347 9c0b 8447 deec 9547 5d21 ac46				4746 7ba4 8646 5991 7046 be51 0046 8277
f17b 0000 0700 0000 f8f9 d63b 0000 0000				0000 0500 0000 07df ba3b 350f 1b46 2ca7
8a4f 1247 4ca6 a447 d698 e847 fee2 ba47				6f46 d214 8546 888c 6346 04b7 1346 ad77
362f 5047 b267 8c46 f87b 0000 0500 0000				0000 0600 0000 15da bb3b 784f 4045 e27d
281f d73b 07d9 a346 44f9 2247 a3f8 1947				5546 764c ce46 be01 f746 f2f0 9946 8506
fcd5 f646 d787 3a46 fe7b 0000 0600 0000				f444 c977 0000 0600 0000 1677 bc3b 08a7
154e d73b e584 5346 acbf 8047 d914 b247				0c45 4539 8146 4ff0 f446 deef 8e46 e7bd
09a7 8a47 2f6e 0447 0000 0000 137c 0000				1146 bc80 bd44 2078 0000 0500 0000 b46f
0700 0000 d778 dabb 874c 6f46 b0ea 4b47				be3b 6c3c 0346 54a6 9446 c632 cc46 d4ea
4ca7 ac47 e26a b847 fcc1 7247 4b69 d646				4d46 0000 0000 2778 0000 0500 0000 1298
0000 0000 347c 0000 0600 0000 ba68 dbbb				be3b 599d ab45 12b1 b946 ffcd d146 21f5
9650 2545 3ebc 1747 c754 8c47 c0ad b847				8246 509d b445 a578 0000 0600 0000 f18b
ac12 9047 3236 8846 427c 0000 0500 0000				c13b 0000 0000 966d 8346 2091 0647 e84b
bac4 dbbb 0000 0000 04c6 2b47 a0fa 3d47				3747 6dd1 0a47 99b3 1746 f678 0000 0500
a271 1747 41c6 8d46 497c 0000 0500 0000				0000 f46e c33b e1b4 1e46 e9fa bc46 e3d6
0cfa dbbb 21da 7e46 e392 2147 1645 5547				fe46 8c46 a246 a181 e645 2079 0000 0500
167f 3747 6fbb cc46 867c 0000 0500 0000				0000 1f70 c43b b627 d545 6abc 9b46 c2cf
deb4 ddbb fe0a a846 2c1d 2747 531e 4947				f446 dcb6 8946 063f 0a46 a979 0000 0600
b636 2947 d486 c546 ac7c 0000 0500 0000				0000 ecc7 c73b 286d e045 3bb7 af46 1792
c7cc debb 886f 9646 05aa 1e47 cca3 4b47				1c47 a90c 2147 04f2 c546 d237 1c46 b079
cefe 2d47 750a b846 b77c 0000 0600 0000				0000 0500 0000 72f1 c73b beae f944 21d8
bd21 dfbb 6a5a 1945 2e6b f546 1d9f 7847				6046 0d89 c946 d006 9246 83d0 2446 c579
f0cb 8647 ae7d 2347 e5a1 8746 be7c 0000				0000 0600 0000 4779 c83b 43ad 0646 2a51
0600 0000 8453 dfbb 4f33 d146 955b 3347				b446 bd0f 1247 f922 1c47 ae7b d546 3539
3c89 7347 02a3 6847 cfdd 2147 ecbf 9a46				1146 287a 0000 0500 0000 26ef ca3b 2b78
cb7c 0000 0600 0000 90b4 dfbb dcd0 6a46				1546 c3e6 9746 39bd c346 43d2 b146 a86e
505a 4147 1774 9a47 c7a2 9847 84bb 3947				7446 657a 0000 0500 0000 c07a cc3b a485
4215 9a46 e77c 0000 0500 0000 7585 e0bb				e444 6035 9546 fd93 f346 1364 cf46 545a
152e c046 6348 1347 476b 2547 9dc8 2c47				6a46 6c7a 0000 0500 0000 85a2 cc3b 35f4
2b75 9346 f07c 0000 0500 0000 58c5 e0bb				3c46 1def b346 7ad8 a146 1bbc 8a46 fccf
c7f4 dc46 7ad1 2347 7be5 3f47 884c 2c47				2c46 b77a 0000 0500 0000 ee92 ce3b 73dd
6f05 da46 fb7c 0000 0500 0000 6c17 e1bb				7245 1861 ad46 7c7b bd46 0064 a346 70c8
a553 a946 f9dc 3647 b293 6b47 2138 4347				8c46 dc7a 0000 0500 0000 8689 cf3b 1791
fd46 b946 117d 0000 0600 0000 92c0 e1bb				7546 adf1 cd46 6563 f146 cc93 ca46 3a4c
c54d d446 6cf4 2647 8f52 5f47 3df4 6847				6a46 eb7a 0000 0500 0000 06ee cf3b 543d
3ba5 3447 02da c446 217d 0000 0500 0000				8344 3f7e 4846 89d9 c446 e6c2 4d46 0000
1134 e2bb d606 af46 538e 1847 89ca 7247				0000 f17a 0000 0700 0000 b41b d03b 0000
65f6 1147 8c38 4646 317d 0000 0700 0000				0000 4c92 5946 ac0a 1247 fdbc 3947 19a3
9bb3 e2bb 9815 8345 1180 1147 15e0 8847				ed46 fc1c 7b46 8d50 8545 f87a 0000 0500
a623 ac47 eb4b 6647 f5a5 d546 26a6 8845				0000 6b3d d03b 574f c946 c6b7 0a47 01a7
5a7d 0000 0700 0000 0fee e3bb 94f9 0646				a446 e78c 7a46 0ea7 0c46 0a7b 0000 0500
b491 4347 a20a a447 2b9c df47 a3cb c647				0000 bdba d03b 7f19 9046 cc21 ce46 40c4
c275 5b47 9f2c 6346 637d 0000 0700 0000				d046 a875 9d46 0e0a 3b46 4e7b 0000 0500
cf30 e4bb 267f fc45 50a0 5147 4256 c547				0000 658a d23b 7afb 4246 4e5e b246 fb4c
abcb f747 dafb c247 05b7 6d47 9925 0f46				d746 b09b b546 4fb0 4d46 777b 0000 0500
737d 0000 0600 0000 e7a6 e4bb bb70 8146				0000 1fa3 d33b 06b8 7546 f332 a046 46a2
7beb fe46 0096 ae47 7e56 a147 753e 2a47				b746 f90c a546 0b4f 5846 d27b 0000 0500
34e6 a045 877d 0000 0700 0000 1941 e5bb				0000 d618 d63b 22e3 1446 4ce5 9346 fdee
3af4 6446 004b 7c47 08c8 c147 ee8c c047				b446 83e3 9346 8c9a 1c46 f87b 0000 0500
99e3 6947 392d d046 0000 0000 8f7d 0000				0000 8421 d73b 2d1b 7c46 65b0 c246 dcf3
0600 0000 557c e5bb 8a39 a446 3b58 4c47				d346 aa62 a746 c7d2 2f46 437c 0000 0500
fc0d a547 696c 8247 a57f eb46 0000 0000				0000 e5c9 dbbb 0ddb 7e46 5075 d246 fdba
9a7d 0000 0600 0000 dfce e5bb 6613 b646				d246 5a37 8546 4f19 b745 717c 0000 0600
8f92 8347 68f0 9f47 03f5 6b47 f45e f646				0000 0d1f ddbb 0000 0000 7201 6e46 f05c
0a41 2e45 ab7d 0000 0500 0000 4f53 e6bb				ec46 c9dc ed46 e665 9a46 9237 2b46 777c
0000 0000 7230 df46 0f6c 7147 3ed8 db46				0000 0700 0000 5252 ddbb f999 2246 a857
6ca3 4c45 b07d 0000 0600 0000 737b e6bb				a146 9ad4 1047 004d 5547 395c 5a47 ed66
14e6 ae45 7ee9 8a47 a276 d847 998d ac47				f946 9580 1146 b97c 0000 0600 0000 aa30
9af3 0b47 0000 0000 b87d 0000 0600 0000				dfbb bc62 0a46 7f2e 8e46 ea16 c646 9597
9cbb e6bb 17f3 9a46 c257 5647 25b1 ab47				cf46 e0bb a546 53d2 3a46 de7c 0000 0500
b941 a647 eb24 6b47 c8e0 5146 dd7d 0000				0000 1f3d e0bb c3e4 db44 4474 b346 404e
0700 0000 591b 923e 0000 0000 de6f ec46				ec46 5ea0 8f46 4a72 0645 e47c 0000 0500
129a 9d47 ccc8 fb47 9a94 ce47 b4bf 5947				0000 0a6b e0bb f9eb 0646 133c a746 fe90
df5e b045 f87d 0000 0500 0000 eca9 e8bb				cb46 ca37 a846 66d7 5246 1d7d 0000 0500
851c 9744 f729 4147 aada 4b47 0376 1a47				0000 0016 e2bb 46d1 5245 dc75 8446 a347
0ff7 b646 007e 0000 0800 0000 1bfa e8bb				f346 76a4 7f46 bf5e 1c46 2d7d 0000 0700
bae3 1b45 264c ef46 5aab b747 005d 2148				0000 d392 e2bb a24e a445 c171 b846 799b
ac7d 4648 4952 0648 0e4e 7847 0000 0000				2a47 aa8e 2c47 af65 9646 55b4 4546 c523
097e 0000 0600 0000 4938 e9bb 0000 0000				eb45 527d 0000 0500 0000 a2a8 e3bb 2b5e
07cf c846 310e 7147 93f7 9847 e5bd d446				3746 1207 a646 38e7 d046 c613 b446 4fac
147a 5646 197e 0000 0700 0000 95b6 e9bb				3746 6c7d 0000 0700 0000 7472 e4bb b46e
ef51 6546 f64f 5b47 d288 ca47 0552 e047				ba45 db35 bd46 246f 2947 ef4f 2e47 525c
c97c 8f47 2264 0647 0000 0000 217e 0000				dc46 256d 4346 e796 0545 8b7d 0000 0600
0600 0000 89f6 e9bb 69bd b245 9550 2e47				0000 7a62 e5bb 0bd1 0d46 cfbf 6546 bb35
eba8 9d47 2285 af47 3f75 8247 df06 3746				0e47 2327 2447 071e f746 af93 2f46 987d
287e 0000 0600 0000 db28 eabb 6286 8146				0000 0500 0000 d6bf e5bb c0dc 1b46 5220
c849 9247 4a90 bd47 b25b 9c47 4396 2547				9246 47d8 ab46 dc3b 8c46 c334 1946 af7d
2fa8 7145 4e7e 0000 0800 0000 de51 d9be				0000 0500 0000 e773 e6bb 0425 a945 92c6
6541 1f46 1e72 7c47 b7b4 ea47 d4bf 1d48				8a46 f489 cb46 cfb6 aa46 2e6f 0c46 bd7d
9330 f647 8d07 9047 117a dd46 3ce3 3445				0000 0700 0000 f8e4 e6bb 43e6 d645 8ef3
747e 0000 0500 0000 9488 ecbb 6828 db45				6646 86d0 2047 8a88 3147 5841 0747 5ddf
e41e 0847 015d 6747 9c46 0b47 ebd9 9746				8946 8eeb f244 d17d 0000 0500 0000 a979
7c7e 0000 0600 0000 face ecbb 95b2 e546				e7bb ea07 3546 79cb 9b46 2271 af46 9519
b708 2847 72c2 4847 d4a5 5147 8a53 3947				8d46 23c4 1c46 dd7d 0000 0500 0000 20de
c517 fd46 e57e 0000 0700 0000 9e2a f0bb				e7bb 2f92 8d45 dcee 4846 e631 9246 18d9
5bf4 0546 9212 2247 4673 9247 4c3f b847				ac46 307b 1146 e57d 0000 0700 0000 e41d
534a 9447 f34e 3147 6444 3946 1b7f 0000				e8bb ba48 7845 31ce 8846 07b6 0047 271c
0600 0000 b5e4 f1bb f497 5046 b34b 6a47				1647 4595 de46 a907 8546 ced4 7345 007e
0ffe b747 75ae a547 7fd5 2247 ed3e 0645				0000 0600 0000 b9ee e8bb 144c df45 b6ca
3a7f 0000 0500 0000 60e6 f2bb d80f 8e46				9a46 6396 ff46 e7bf f046 e221 4546 c1e3
df99 0f47 1ad9 8647 fde6 3247 7b62 a746				5345 0c7e 0000 0600 0000 8f4d e9bb 533e
627f 0000 0700 0000 5240 f4bb bcf0 6146				ad45 ab24 c546 05d4 1e47 2095 1747 c0de
9528 4747 5e7d a647 a4ce d847 e1b4 ba47				9c46 135f a642 3f7e 0000 0600 0000 67e4
e827 5f47 34d7 6d46 6a7f 0000 0500 0000				eabb 63a2 9545 aae6 9446 9f32 0647 ded3
ab7c f4bb 1da3 8f44 1d75 d746 7172 3e47				1747 dd17 7b46 9611 c145 557e 0000 0500
a756 2347 a055 8e46 707f 0000 0500 0000				0000 688b ebbb 8a8d 7046 37aa bb46 8646
c3ad f4bb 78a7 0046 7ab1 0447 12fa 5647				bd46 68a8 8746 a3cb 2946 637e 0000 0500
638f 1347 e2ff 9c46 9f7f 0000 0700 0000				0000 1b01 ecbb 1fa2 2e46 bb38 b346 e5f9
1748 f6bb 2a0f 6643 9671 0447 472b 9347				e346 517e ca46 e6e5 8246 7a7e 0000 0700
423f db47 c66e b647 3689 4947 7d20 1846				0000 f6c2 ecbb 943d c545 b17b c246 4f80
c17f 0000 0500 0000 be60 f7bb a0f9 da46				3047 24b5 7447 77d2 5947 e09f 0247 6c9c
5070 4e47 9cb7 6d47 4e50 3847 5349 ba46				0f46 827e 0000 0500 0000 b7f8 ecbb 242a
0580 0000 0500 0000 21af f9bb b4a9 be46				cd45 5f3c a446 6d3f e146 500c 8f46 2c40
e6ce 3b47 cf4c 6047 78de 1847 22da b845				5c45 8a7e 0000 0600 0000 653f edbb 2cf3
0c80 0000 0500 0000 fdec f9bb bbbf 8f46				2846 c130 8646 706e b446 bd8e bc46 044b
22c2 2547 6296 6d47 14fb 0247 76ca 6146				8f46 7726 0e46 957e 0000 0600 0000 3196
1e80 0000 0500 0000 eb8a fabb 6ac2 5345				edbb eac2 e245 0f42 7a46 2f6a 0747 404b
5be9 0647 0724 3047 00f6 e346 4215 1546				ec46 5f81 8046 ef1a a844 b07e 0000 0700
3880 0000 0600 0000 d972 fbbb 345d 5646				0000 ca74 eebb 58ce d845 31db a546 87a4
6157 ec46 771f 5a47 a559 2347 36bd df46				0a47 5c6f 1747 3e4e c946 9cd9 3f46 3373
2e07 4646 4380 0000 0600 0000 62da fbbb				4e45 b97e 0000 0500 0000 e0b6 eebb 75df
0464 5d46 4f34 d946 e479 1747 aadc 5847				6746 0e1b a646 fbfa b346 52f0 9246 da90
39ac f146 4755 c445 5d80 0000 0500 0000				2046 ec7e 0000 0500 0000 f55c f0bb bd34
b7b2 fcbb 79a9 c746 f16c 4347 42de 1947				ac45 7950 6e46 e55a f346 3ad3 9c46 629c
b407 d446 92ac 4146 a680 0000 0500 0000				c545 017f 0000 0700 0000 9610 f1bb 5d3e
dd46 ffbb 93a9 ef46 ab8a 3247 a538 4447				c945 8a70 c646 3f51 3147 d65e 5647 19e3
b866 1f47 070b ad46 fd80 0000 0500 0000				0f47 9b93 8346 0000 0000 157f 0000 0700
fe30 01bc b901 d046 0b0c 3847 42be 5947				0000 16b5 f1bb ad03 dc45 123e 8846 0715
13ed 3047 58d0 ad46 4a81 0000 0600 0000				f346 6f81 fc46 bf10 b346 7e5c 4546 7408
4798 02bc a9ed 5a46 beaa fb46 0c65 8647				0846 1c7f 0000 0600 0000 22ed f1bb cf35
4f40 6c47 78cc f446 bb3b 4845 5481 0000				9a46 b091 1647 9798 6547 b829 5147 aae6
0600 0000 93ca 02bc 0a7a 9646 b198 ee46				e246 cfad cd45 267f 0000 0800 0000 41e1
3fa8 1f47 4386 8047 0553 3247 bb75 a846				2c3e 7c92 b945 c76b b846 20ac 2547 6e40
a581 0000 0500 0000 e245 04bc 2e33 b846				6847 7ef3 5347 ea32 0247 0088 4b46 0000
c1c0 3d47 80cc 7747 de07 6447 bc51 1247				0000 427f 0000 0700 0000 eb30 f3bb 47a8
cd81 0000 0500 0000 6404 05bc 8552 cb45				5e45 2226 b146 c72b 1547 36cd 3e47 a96d
decc ea46 dff5 7847 8151 0547 2f44 ba45				1347 c1da 8e46 0c18 2045 4b7f 0000 0600
d581 0000 0500 0000 542c 05bc 08c3 f446				0000 587a f3bb b3b4 8c44 181d 9046 4e5d
525f 1d47 9228 3347 776d 2e47 eef7 0047				1447 a9f5 2947 c5dc c646 5f3f 0346 517f
dd81 0000 0500 0000 1b50 05bc 0776 be46				0000 0600 0000 69ac f3bb d2ce 4045 70f7
1b9f 7847 e6f6 9047 8b8f 3f47 0493 a846				5e46 a324 d646 3845 ea46 b5b4 8746 06b2
3d83 0000 0500 0000 6135 0cbc 4df2 d446				9745 657f 0000 0700 0000 6157 f4bb 54a7
ebe9 2447 f78d 8447 4550 1447 e5a5 0546				bd45 8a29 4546 5773 3047 d222 5547 53d5
4d83 0000 0500 0000 8788 0cbc 3dde 8b46				1f47 fc9b 9b46 0000 0000 6d7f 0000 0500
528b 3d47 84a9 8b47 d688 1947 cbbf a546				0000 ef90 f4bb 39f8 2446 eadc ca46 39d9
eb83 0000 0500 0000 8ad1 0fbc 606d da46				e946 aed7 5646 cdbe 4545 897f 0000 0600
1358 1847 73e8 8947 e58d 4147 84e5 b946				0000 6c83 f5bb 6bf5 a344 d5b5 5e46 43dd
6484 0000 0500 0000 de57 3bbc ffad b545				d446 913e 9f46 e36f 4f46 c574 9045 947f
b5a8 1447 657f 8a47 d244 9747 d2aa df46				0000 0600 0000 cfe3 f5bb 011b fe45 c898
ae84 0000 0800 0000 0b07 a73d 16fb 0946				b446 57b8 1847 24d0 1647 ee2a b946 17cd
067d 5a47 d06d 0148 e6eb 5248 d230 4a48				1d46 9b7f 0000 0800 0000 fb21 f6bb d28e
debc f347 0dcf 4447 0429 6946 e084 0000				9245 e7a0 a446 5cd1 c046 9f90 ca46 7aa9
0700 0000 09d9 3ebc b8a5 1046 fcdc 6647				b046 bd25 a646 9157 9146 dd9b 5445 bb7f
e741 dd47 e524 0f48 377e eb47 d7e2 9847				0000 0500 0000 ec2e f7bb 1c7a be45 5e61
02e5 0947 ee84 0000 0600 0000 a53c 3fbc				6e46 aa96 b846 047b 8046 cbda 5b45 c17f
3086 8e46 8402 4647 b2ad a347 69a7 b747				0000 0700 0000 b369 f7bb e361 a045 a951
b203 6447 fda0 a746 4385 0000 0500 0000				b146 9ec1 1247 8cc8 2647 7036 0947 fc0d
c4ac 41bc f506 cf46 b502 1f47 b8f3 9247				4a46 ff55 0d46 ca7f 0000 0800 0000 b8d8
af5c 2947 64e9 9146 5c85 0000 0600 0000				143e 0000 0000 fe6b 4d46 9a2f 0647 12a2
7b71 42bc 6f69 4646 6e4f 2147 9f26 8d47				5f47 f1d7 5b47 7e58 0b47 80bb 8a46 b1ec
519f a747 1922 9f47 bd6e 0847 a985 0000				ee45 d27f 0000 0700 0000 7afb f7bb 0e45
0500 0000 d8ad 44bc 9257 1347 d5ee 8847				3846 a81c d146 f076 2647 71dd 3f47 0c16
f724 a547 8ffd 5547 4a0f a446 cb85 0000				f846 55f4 3d46 0000 0000 de7f 0000 0500
0700 0000 1dbb 45bc 8303 0047 9850 8947				0000 625e f8bb c328 7046 2382 a346 3580
ab43 d347 40e2 f847 db37 c147 b01e 4f47				c246 7faa af46 679a 6746 1280 0000 0500
0d7e 1946 dd85 0000 0500 0000 ec3b 46bc				0000 cd21 fabb f8d7 cb45 0450 a846 c205
3b57 b646 d1ba 9847 2fd4 9d47 598c 2b47				0847 1b2a 8346 0896 ce45 1b80 0000 0700
3bd2 f545 3d86 0000 0500 0000 182c 49bc				0000 0b78 fabb 4549 a445 34fd 1647 958d
7839 9146 773a 6b47 bddb 8847 3e41 1b47				6947 d169 8147 640e 3747 1237 ad46 8416
847a bd45 4886 0000 0800 0000 e373 16bf				9145 2280 0000 0800 0000 25bd fabb 8f30
3762 0746 04ba 4e47 eb96 c347 5f3e 0c48				c945 08ab d046 a772 5c47 9789 ab47 72d3
4e0d 0448 f6f4 aa47 780b 2247 7c3d fc45				b247 e99d 5347 4cdf 8046 0000 0000 2c80
8186 0000 0500 0000 804c 4bbc 1fdd ce46				0000 0600 0000 4d0e fbbb 0000 0000 bd30
6786 5e47 33c3 9c47 d459 6047 3a4c d046				ab46 481e 3847 00e5 5147 da37 1b47 2e83
2087 0000 0600 0000 9467 50bc 126d 5b46				9d45 3380 0000 0700 0000 f849 fbbb c790
f9b0 3547 51b8 9147 0637 a047 9844 5847				cb45 7f5f 0e47 792b 1c47 0210 1d47 17ab
bfab cc46 3e87 0000 0600 0000 a05e 51bc				0e47 80db 9e46 6214 0246 3d80 0000 0500
3f23 1347 c557 9c47 c5e4 e547 9f83 c347				0000 89a2 fbbb 1fbf 2546 e02a 8b46 7d6b
1004 6e47 34d1 2d46 5d87 0000 0500 0000				b946 c068 c546 579e ed45 4480 0000 0600
6e5e 52bc 5ac3 0447 8ef3 9d47 bd05 a247				0000 f8e1 fbbb 0000 0000 3a48 9246 f2a0
cd5e 6647 016d dd46 6387 0000 0500 0000				0e47 ef53 3447 ca80 9246 76c8 1246 5c80
8f95 52bc b081 7746 d093 2547 aea8 8847				0000 0600 0000 29b4 fcbb a74b 1a46 2fc3
0ada 3b47 df42 5b46 c487 0000 0600 0000				c646 a3b9 1f47 1dcf 1647 ece9 6946 211f
e8d4 55bc 1058 c546 c2f6 8247 fb94 ae47				d945 8780 0000 0500 0000 3f34 febb 8737
ca39 8f47 86d4 1e47 fff6 1246 2d88 0000				cd45 34fe 9046 c0c7 c846 c9c5 ba46 b764
0500 0000 6d6d 59bc 26a8 8e46 aa71 1a47				7e46 9180 0000 0600 0000 689a febb d1a6
822d 6e47 0f35 1a47 d6aa c246 6488 0000				7b46 706f 9346 c04a 9446 51d9 9946 5772
0500 0000 635b 5bbc fed6 c746 ebb8 1947				a746 26bb 6646 9a80 0000 0500 0000 69db
03b4 9047 d2de 6247 8566 0547 8288 0000				febb 1be1 2945 db7a b246 86c3 db46 d4c5
0500 0000 5868 5cbc 2ab7 8746 6381 2d47				a246 a06e 4746 a880 0000 0700 0000 7765
d05b 8f47 d07f 2747 b2ec 0947 d988 0000				ffbb 80cc 1445 ade6 6646 5f2c fe46 b15b
0500 0000 2b89 5fbc cff1 a046 d4d8 3e47				3a47 8a53 1947 1617 a646 c3a2 bb44 af80
1472 9047 1ba4 8547 121e f546 f388 0000				0000 0600 0000 51a1 ffbb 0000 0000 0ab6
0500 0000 f377 60bc 91bc 3746 3e22 1a47				4e46 af2e 0247 f117 3647 dd27 8b46 d16e
4f52 8a47 c364 2547 549e c346 ea8a 0000				cf45 d980 0000 0500 0000 388b 00bc b25e
0600 0000 1ef9 73bc 5707 d646 8fd9 7f47				7f46 7424 ab46 1543 ba46 55e2 9946 a46c
1b2e a047 2ffe 8a47 d94c 2747 ecc5 9246				3246 e080 0000 0500 0000 e5ad 00bc 1129
178b 0000 0500 0000 93d3 75bc 08b0 b646				1c46 5e57 8a46 0c10 af46 2387 a846 1ed9
d084 5447 2f06 8247 5828 2347 3e1d 9246				7346 f280 0000 0700 0000 6502 01bc 58a7
aa8f 0000 0500 0000 0ec2 043b 1881 0947				9c45 09ba c846 37a0 2947 6bf6 4847 1f0b
723b 8247 f09d 9b47 f4f8 4d47 0f68 9346				0947 5807 8046 0000 0000 0a81 0000 0800
ac90 0000 0500 0000 e275 0b3b 8027 cf46				0000 87fb 3fbf 0000 0000 d911 b046 e8f8
5b15 7b47 7b6f 9e47 9c75 6447 7e1d e346				3847 7269 8947 9d34 6a47 8877 0947 5ebb
df91 0000 0600 0000 ef25 143b fb5b 0e46				4946 b650 2145 1b81 0000 0800 0000 99c4
adb7 2447 df9f 9547 7fd2 b247 9740 9747				01bc 0b67 0c45 6c15 a646 ab4f 1d47 cb06
baab b746 d192 0000 0600 0000 8a5f cf3f				7647 53fe 9647 48c7 5d47 88f8 de46 0000
c0b8 9746 7525 9b47 7c14 e947 6904 eb47				0000 3281 0000 0600 0000 3f29 02bc 3058
7154 9147 bf48 e146 fc92 0000 0600 0000				9245 a1eb 7c46 e5a6 f346 201f fb46 6c4f
e6e6 1c3b 16c3 ac46 2f84 6547 36bf ba47				8246 9b0d 1945 4781 0000 0600 0000 de8b
d973 9c47 5480 2747 f576 a145 4e93 0000				02bc 4d2b 0346 f919 ad46 b354 1747 eddd
0500 0000 af8a 1f3b ea32 1047 62cb a447				2747 0a77 d446 0158 2a46 5f81 0000 0500
f53f 8c47 cc57 2e47 27ef 8246 7593 0000				0000 d8f8 02bc 8bd1 fe45 4693 d246 c61d
0700 0000 62e5 203b 6a63 8046 ac20 5447				1047 3329 c246 7241 0646 6d81 0000 0700
470f b347 5f7b e447 4d8e c447 980b 7d47				0000 0785 cebd b450 1546 bde2 f846 794c
8cba fb46 df93 0000 0700 0000 ee7c 243b				5c47 8f96 6f47 cb6b 1647 f510 7b46 4c6e
cfc0 7f46 2213 3747 5612 a547 a115 ce47				0c45 7a81 0000 0600 0000 fa7a 03bc 8e9a
bde1 9f47 8a5c 3647 9087 5c46 e893 0000				0646 68bb 7546 f5d8 fd46 9295 0247 f9c0
0500 0000 73c5 243b 3274 e046 0c98 6647				6c46 f757 ed45 8381 0000 0500 0000 8ca1
345f ae47 cc39 8a47 61f6 6446 fb93 0000				03bc dfc2 6b46 2a7d a646 7f4f b046 06ac
0500 0000 f36f 253b 56f1 6346 58fb 5547				8d46 0000 0000 8a81 0000 0500 0000 b3c4
bee3 a247 9267 9647 c7fb 1a47 1994 0000				03bc 3cea 0345 69b8 ac46 34e9 c846 58dc
0500 0000 2a7e 263b 5042 2646 abe1 3a47				b446 a712 7846 9881 0000 0500 0000 3607
a5a3 a547 c10d a847 9719 f046 3794 0000				04bc 0000 0000 6dda 5646 8e7e de46 8eff
0600 0000 7e8b 273b e9d7 9646 e990 7447				8d46 b498 b745 9e81 0000 0600 0000 2627
8405 cf47 e4e5 b747 a5f7 5847 833d d445				04bc 6976 5045 044b 4d46 9be8 9c46 9738
4194 0000 0900 0000 2bf6 273b 0000 0000				d246 f1f8 6446 727b 8b45 ae81 0000 0600
6c3a 2747 f59b d847 1173 3448 f563 5348				0000 ea71 04bc 65a5 f044 ce6c 9446 ed5a
c108 3748 3574 fd47 9b65 9347 93e0 2646				0f47 971c 0f47 c7b2 b046 495a a945 b581
5e94 0000 0700 0000 b1f5 283b e078 5a46				0000 0600 0000 8194 04bc 1c9a af45 2c57
e0f3 5647 6dc5 c247 86c4 f247 fb92 ba47				5546 ceb9 0a47 dd67 1b47 713e d746 84e3
3925 5947 4118 4346 6b94 0000 0700 0000				2b46 e281 0000 0500 0000 376a 05bc 0873
366c 293b f85f 9d46 9956 6c47 8556 c547				1146 0cdf c446 f344 0a47 e360 e746 e87d
fb37 e247 1517 a847 1865 3c47 cb61 4146				8446 2882 0000 0700 0000 0100 873d 4da6
7894 0000 0500 0000 f5dc 293b cae1 9446				8b46 0708 1847 b0b0 7047 a7b8 7b47 7e4d
03cb 2747 c4d7 6f47 256a 2547 96c9 8c46				2347 aa8b a246 00a8 3f45 9982 0000 0500
7e94 0000 0600 0000 1f1c 7b3a 3b65 3846				0000 8ded 08bc 172f 5846 8aa1 0547 ddbd
4733 2447 cce8 8647 27e8 9b47 cb68 5e47				1947 bcf0 b346 dd11 0e46 9e82 0000 0600
6ecf ef46 9094 0000 0600 0000 8c0e 7c3a				0000 2b0b 09bc fe65 8346 74bb 4447 13e7
15a9 9446 6d4f 6a47 8ffc b347 9dc9 ac47				a247 fc6e ac47 5a0a 4d47 8ed8 8446 a882
421a 4e47 4d1c ad46 9f94 0000 0700 0000				0000 0500 0000 fc3a 09bc ab21 8646 f504
83ea 7c3a a046 5746 4586 3647 f717 9847				2447 b56f 5447 085a 3047 f168 2047 ad82
7ad7 b847 e839 b047 097f 8247 279a 9b46				0000 0400 0000 574d 09bc 06d7 3247 d1b9
b094 0000 0900 0000 c3dd 7d3a 55e3 3f46				4a47 420c 0a47 09b1 7846 b182 0000 0600
0da7 6b47 f24a 2b48 1623 8f48 14ce a748				0000 a46b 09bc 840b 1b46 0018 b346 5f18
cf22 7248 33ff 0548 9ed5 4d47 dd55 3547				2247 3c39 4347 ac3e d646 a900 7c45 ba82
b994 0000 0500 0000 8537 7e3a 4941 8e47				0000 0600 0000 db99 09bc 8228 0345 7536
140f be47 4fd9 aa47 18bf 3547 9fd0 8745				d046 ed53 5147 6887 7647 405e 4147 d501
ca94 0000 0700 0000 88e4 1dbf 4772 af46				4846 c582 0000 0700 0000 b1d3 09bc 0000
79bf 8d47 ac26 f147 ae60 0448 91d4 b347				0000 866f 9046 01b5 0c47 9f34 4747 f7c3
458d 3147 6302 a446 d194 0000 0500 0000				3547 38c9 f046 0552 5b46 cf82 0000 0600
b38e 7f3a 08d8 1b47 0ffb 8c47 9dcb a247				0000 4b04 0abc b66b aa45 2522 9846 1f1d
c5c5 3a47 bbbb e045 d794 0000 0500 0000				0647 f244 2247 9756 ef46 02a6 2446 e782
fde6 7f3a 88e5 f145 9e62 2a47 fe93 8847				0000 0700 0000 257e 0abc 17d6 2c46 f6dc
4803 2447 b352 9946 e694 0000 0600 0000				1f47 7bd0 8e47 31b5 a147 d12b 6e47 56c4
5363 803a 7296 2946 500c 2047 f26f 8d47				0b47 3ce3 6c46 f082 0000 0800 0000 53a1
75f4 a047 6c37 6d47 f466 be46 2295 0000				c33e 482b 1646 d491 c046 d36a 3247 0e52
0700 0000 6911 823a 9ad9 1147 383e 0248				7347 c896 6747 383c 1a47 6d4a 9846 50c7
57a7 6048 3700 8048 2566 4b48 a515 0b48				4f45 0a83 0000 0500 0000 8c2d 0bbc 7117
9d30 af46 4895 0000 0700 0000 a5c1 623d				b145 9694 0d47 9115 3847 13fa 0a47 6615
7d20 a346 3c27 8b47 b0df f147 23d4 2348				8b46 2483 0000 0600 0000 c3b6 0bbc a4fb
64b5 0c48 660a a947 0d3b ff46 8a95 0000				cb45 ef1e ed46 ba7e 3247 1182 3747 a4a6
0600 0000 2c0a 853a 40da 2247 0df0 9647				d446 bfe5 b945 3e83 0000 0700 0000 bd41
05d5 d147 762d be47 758b 7547 c871 f446				0cbc b6da e345 a05a cb46 36b1 2a47 d7a1
9800 0000 7533 0944 c7d9 c646 c0a5 4d44				6147 f3d5 5247 4db5 0047 cf4e 3d46 4983
1b43 ee46 cd49 ae44 47aa e746 7665 df44				0000 0500 0000 6f75 0cbc 7f61 5346 fd2a
019d 2f47 005a ec44 bd62 1047 29a6 f344				d846 28da 0d47 979a fe46 74f2 4546 6783
f14c 0747 da69 4945 7466 1247 dab3 6245				0000 0600 0000 9b16 0dbc d810 9545 526a
436c 6047 74e3 6245 7b46 6847 12ef 6445				9946 05d5 0a47 7a7e 3e47 8d85 0b47 7a3a
178a 1e47 8100 6645 b581 0b47 422e 6a45				7b46 7983 0000 0500 0000 5770 0dbc 7bc7
5a48 2a47 79db 7445 cca6 2147 f5e3 7b45				cb45 d3e0 cd46 2541 0747 0d6a d646 5940
b00a 3047 a0df 8745 e6c3 8047 d07a 8845				7b46 7e83 0000 0700 0000 fc90 0dbc 5591
ac1f 5647 48d2 8945 19dc 7a47 b6ee 8945				2246 d5eb bd46 c48b 4247 dbe9 8f47 5871
91d4 5947 1c47 8a45 5b72 8e47 b65a 8a45				7947 f129 0547 01e0 8545 b883 0000 0700
403e cd47 2e81 8a45 e68c 0d48 54a3 8a45				0000 5eb1 37bf 3d3a 8144 1b43 e146 6219
af8a f247 51be 8a45 f8e8 9547 64ec 8a45				6147 1555 a047 da02 8b47 2e42 2847 4fd0
bc0d 9747 8a3e 8b45 81d1 9747 038a 8b45				8846 cd83 0000 0500 0000 592e 0fbc ddef
86cf b247 d3aa 8b45 f752 cb47 11c9 8b45				5246 9ab7 e346 ff2e 2d47 4aff 9846 7627
21ab 9147 af02 8c45 af5f c647 3429 8c45				5046 fa83 0000 0500 0000 3422 10bc 4241
7b55 5047 5e5b 8c45 e705 dc47 fc76 8c45				3f46 22bf 0747 685c 4347 e654 0a47 73cf
59f3 bf47 a8b8 8c45 0fb4 ea47 b3d5 8c45				7246 2484 0000 0800 0000 19be 383e d737
70f0 ca47 a0f3 8c45 8ca4 cb47 8516 8d45				2f46 9b59 eb46 161e 4847 5938 8c47 e39a
1684 8147 3c4e 8d45 7628 d447 e86d 8d45				8a47 e07c 3c47 144f c946 9b2d 4945 3184
02a2 a347 02b1 8d45 8e04 ea47 85c9 8d45				0000 0500 0000 fb4f 11bc e80f 8f45 c82e
def7 2e47 73e8 8d45 6b83 b247 a74c 8e45				ae46 7fa0 1547 8dc8 0347 7d28 8b46 6084
1c1a c047 e7e8 8e45 f3c3 b847 d324 8f45				0000 0600 0000 0739 3bbc 9479 1e46 66f0
61f0 3f47 8e47 8f45 7102 5747 fb67 9045				df46 91c6 1e47 d051 0d47 e3f0 af46 be5f
5228 4947 4c1e 9145 0aa7 4c47 a255 9145				aa45 b384 0000 0500 0000 6c89 3dbc 8505
c113 8d47 0e76 9145 24b6 7b47 44b5 9145				2e46 5640 c446 b94e 0447 3546 b346 6e99
65d7 a447 543d 9245 50d6 3c47 f166 9245				1146 df84 0000 0500 0000 86ca 3ebc a421
8067 4047 679c 9245 f32e 6c47 930a 9345				0846 1d6f b646 cc73 0147 2ab5 c946 2304
5a5f 6f47 cd55 9345 29ec 7247 dfa8 9345				5a46 e684 0000 0600 0000 e8ff 3ebc f036
c8b6 ad47 b075 9445 2c4b e347 2aa1 9445				5c46 7723 ed46 a8c2 3c47 8980 3347 6359
97d4 f747 15ee 9445 e5a5 be47 8452 9545				c946 f271 d945 ee84 0000 0600 0000 e338
2555 ce47 1979 9545 7569 a747 dcae 9545				3fbc ec00 8446 0a5b fe46 4ea9 2e47 6b0a
eecc a047 1f05 9645 bb6e 7147 441f 9645				1547 ada0 ae46 3e7e db45 0485 0000 0600
962f db47 0e49 9645 d5e5 b547 490b 9745				0000 19dc 3fbc 0c14 b845 1b09 af46 d241
e038 0048 068b 9745 1a6a 5147 40bf 9745				1747 5040 0e47 14ee a946 2ee6 9445 1985
0ea0 4848 c0e7 9745 bb36 a147 033a 9845				0000 0600 0000 bf74 40bc b6fd 6346 17ff
3c2d e847 ab63 9845 f47f b247 7184 9845				2047 890d 3647 319e 2447 11b0 d946 060e
1c0e be47 824b 9945 6df1 1d48 4710 9a45				3846 2085 0000 0500 0000 0aa6 40bc 8a2e
bd66 6747 213e 9a45 6e6c 5347 0c6e 9c45				8446 6fdf eb46 e9e8 0947 4387 9e46 ee9e
b746 b847 ff8d 9d45 8068 be47 d435 9e45				9445 2b85 0000 0600 0000 f9fc 40bc b0bf
d7d7 8747 2717 9f45 c756 da47 763e 9f45				f945 a0f7 d246 db0f 3847 abee 3147 fb6f
db3a 4547 705e 9f45 6993 5747 b469 a045				c246 2d57 1245 3285 0000 0700 0000 0f33
c76b de47 8020 a145 2870 6f47 0ba1 a245				41bc c667 3345 3ba3 e946 dd1d 5b47 a7c7
ae71 6347 56c9 a245 becd 6f47 3330 a345				7647 df0e 1f47 776d 8e46 84c8 a744 4885
6f82 3147 44c7 a345 b7e9 5d47 b40a a445				0000 0900 0000 2b60 02bf 0001 1144 73eb
a0c7 5a47 9c97 a445 a0fb 4847 9645 a645				9b46 7b08 2b47 5afe 8847 2420 8d47 0c24
ad0a 4647 7b4b a845 d105 5a47 831f aa45				6f47 d887 2847 cbbd ce46 0768 8146 5185
5633 8e47 0961 aa45 e3ea 8047 274f ac45				0000 0600 0000 c416 42bc 7b49 be46 a7ca
7660 7c47 5347 ad45 2970 7947 597b ad45				3947 993b 8d47 33f3 6947 6817 ba46 0000
339b 3547 f4a9 ad45 c5f8 9347 8aa5 b645				0000 5e85 0000 0500 0000 0b77 42bc 0911
a8d5 8447 db11 b745 00b2 8c47 6c59 bb45				5f46 e935 9646 bead 1147 8ddd 9d46 f09d
ea3e 8b47 adbc be45 f996 a447 59df c045				7245 7585 0000 0500 0000 e122 43bc 60e4
cc19 5f48 194e c245 c379 0f48 83b3 c245				3846 bbc0 d246 124b 0347 d1bd a946 cbbb
b118 be47 f12e c545 6f10 9347 37f7 c545				0946 b785 0000 0500 0000 f318 45bc c3fa
d8d6 a947 f33d c845 76f7 a747 1950 c945				7646 aca1 e546 5fde 0c47 9400 a746 98ee
2a07 fa47 3dd3 c945 f89b a947 0ad1 cc45				2045 bf85 0000 0700 0000 c15e 45bc 1a09
b2c1 8d47 6532 cd45 f554 1148 4ffb ce45				ec45 8f42 ed46 6aee 5947 0f00 7447 972b
31c5 9c47 102e d445 cd26 a547 9629 d545				4d47 5dc5 1d47 809e c845 d585 0000 0600
0cb4 e947 062e d645 e361 a947 2666 d645				0000 9f05 46bc e195 6b45 c029 a746 3a6f
d127 8947 8fb4 d945 8646 af47 c05d dd45				0947 8554 0b47 d779 b046 2048 1246 dc85
a52d 6e47 aa54 df45 ff4c 9447 7e66 e045				0000 0500 0000 f335 46bc 9f57 6446 84ef
3768 8f47 d395 e345 b7e7 9547 ee88 e445				d646 4b31 0247 fc50 a146 2d4f cf45 2886
d075 8a47 8d64 f845 47ea a047 9a47 fa45				0000 0500 0000 8d8a 48bc c9ef da45 a94e
1a54 8447 3949 1a46 cb32 9e47 4b13 2246				b046 1cc3 1147 b269 f446 fe5f 7946 7586
9d07 9f47 fe2b 2c46 b7d9 b247 dec8 3446				0000 0700 0000 3ff6 4abc 84e5 2545 c40f
ce86 fb47 5a58 3646 a422 bf47 b969 3946				9446 c030 0747 eb39 3a47 cd4f 2747 4747
ceec ad47 a5fc 3a46 94ac e547 4d29 3f46				d146 7502 3346 8f86 0000 0600 0000 53be
6a3b ce47 967d 3f46 1a0f b047 bb43 4046				4bbc 7f33 4e46 a771 dd46 9f09 2047 af05
b810 a947 c37d 4146 5ce7 bb47 c4b6 4246				0247 c895 8b46 31b9 8845 ac86 0000 0600
de2d d747 bd32 4346 3073 5348 b35b 4446				0000 88ad 4cbc 0339 9c45 c1e2 c246 743b
af0c f347 70e5 4446 32eb e447 7868 4546				3947 111f 5747 be15 0047 d30f 4046 cd86
edde 6f47 d9b1 4546 fe33 9e47 b570 4646				0000 0500 0000 96b0 4dbc c9ce 5f46 393c
2734 bd47 e11d 4746 3e15 bc47 63dd 4746				0747 c323 0947 3e8b 9646 c8af 9245 d486
b0ba a948 0d24 4846 d329 c147 16ed 4846				0000 0500 0000 bcef 4dbc 58b9 2346 a44f
2968 0848 3c32 4946 53b8 a847 be77 4946				c146 9720 1147 63a0 fa46 9efa 0346 1687
94a2 8847 d327 4a46 5033 a347 06cd 4c46				0000 0600 0000 2711 50bc 242b 4746 04ae
58cf 8048 8384 4e46 2484 2548 e67a 5146				ea46 461a 3847 49f4 2547 8458 cc46 9a2b
1a93 d647 0000 0000 0100 0000 0200 0000				ab45 4287 0000 0500 0000 3f81 51bc 50aa
0300 0000 0400 0000 0500 0000 0600 0000				be45 f957 9446 81c7 f846 71ee e046 69a8
0700 0000 0800 0000 0900 0000 0a00 0000				1b46 b887 0000 0700 0000 1f76 55bc 5067
0b00 0000 0c00 0000 0d00 0000 0e00 0000				8645 4a81 b146 54f2 2647 e467 5d47 abe9
0f00 0000 1000 0000 1100 0000 1200 0000				3c47 2eb0 e146 bc3b 2146 f087 0000 0500
1300 0000 1400 0000 1500 0000 1600 0000				0000 3b4e 57bc 033b 7b46 70c3 0747 da33
1700 0000 1800 0000 1900 0000 1a00 0000				0047 29a2 a146 f6b8 0046 fb87 0000 0600
1b00 0000 1c00 0000 1d00 0000 1e00 0000				0000 56b5 57bc e102 4c46 9a61 0a47 77ff
1f00 0000 2000 0000 2100 0000 2200 0000				3947 2ce9 1f47 4c2c b746 ef5e de45 4788
2300 0000 2400 0000 2500 0000 2600 0000				0000 0500 0000 8a54 5abc 87c4 3146 33f3
2700 0000 2800 0000 2900 0000 2a00 0000				cc46 30e4 0747 86ef bc46 4090 2046 7a88
2b00 0000 2c00 0000 2d00 0000 2e00 0000				0000 0600 0000 4923 5cbc 68ca 3a46 b381
2f00 0000 3000 0000 3100 0000 3200 0000				ff46 31b2 4f47 2291 3f47 bc1b df46 ebf9
3300 0000 3400 0000 3500 0000 3600 0000				1e46 c188 0000 0700 0000 8eae 5ebc 59ee
3700 0000 3800 0000 3900 0000 3a00 0000				0246 b5df dd46 be6f 4047 6865 5047 54b9
3b00 0000 3c00 0000 3d00 0000 3e00 0000				1047 1037 a146 12f1 9245 0b89 0000 0600
3f00 0000 4000 0000 4100 0000 4200 0000				0000 ba58 61bc 7cb4 0c46 a230 e846 a7fd
4300 0000 4400 0000 4500 0000 4600 0000				1847 5350 f746 4ba2 9346 6d10 2945 4c89
4700 0000 4800 0000 4900 0000 4a00 0000				0000 0600 0000 f2bf 63bc b575 e745 85b4
4b00 0000 4c00 0000 4d00 0000 4e00 0000				ca46 5596 0e47 8b44 ef46 756b 8c46 a253
4f00 0000 5000 0000 5100 0000 5200 0000				8945 8289 0000 0500 0000 a9c2 65bc cac5
5300 0000 5400 0000 5500 0000 5600 0000				4546 091b db46 e6e7 1047 5461 ad46 9d79
5700 0000 5800 0000 5900 0000 5a00 0000				7945 fd89 0000 0500 0000 2b79 6abc fa38
5b00 0000 5c00 0000 5d00 0000 5e00 0000				ee45 9077 a546 c4da dd46 00fd 9b46 4ec3
5f00 0000 6000 0000 6100 0000 6200 0000				ff45 038a 0000 0700 0000 e6bf 6abc 103f
6300 0000 6400 0000 6500 0000 6600 0000				0346 c908 cc46 be0e 2947 38b4 5c47 2946
6700 0000 6800 0000 6900 0000 6a00 0000				2e47 ac6c bc46 b1ef 9845 358a 0000 0700
6b00 0000 6c00 0000 6d00 0000 6e00 0000				0000 351b d13e 3da3 ad45 7ae8 a646 584c
6f00 0000 7000 0000 7100 0000 7200 0000				3147 4a0f 8747 0422 7947 59ef 0e47 f2bb
7300 0000 7400 0000 7500 0000 7600 0000				3946 4f8a 0000 0500 0000 0caf 6dbc 8d70
7700 0000 7800 0000 7900 0000 7a00 0000				8046 1172 0747 f154 1647 bac7 c046 6817
7b00 0000 7c00 0000 7d00 0000 7e00 0000				6f45 958a 0000 0600 0000 0884 70bc 714c
7f00 0000 8000 0000 8100 0000 8200 0000				5246 45db eb46 65bf 3347 b2c6 2e47 6b24
8300 0000 8400 0000 8500 0000 8600 0000				f046 3c56 0f46 a68a 0000 0500 0000 b532
8700 0000 8800 0000 8900 0000 8a00 0000				71bc 80c7 d345 bf0b 9c46 7429 f746 f597
8b00 0000 8c00 0000 8d00 0000 8e00 0000				db46 4e20 1646 028b 0000 0500 0000 fcf2
8f00 0000 9000 0000 9100 0000 9200 0000				74bc f0c4 2846 0b0c f646 fdd9 0847 6dd6
9300 0000 9400 0000 9500 0000 9600 0000				bc46 7b15 2546 098b 0000 0600 0000 ea41
9700 0000 0100 0000 0000 7a45 0000 6145				75bc 7407 7146 d123 0e47 26f7 5747 1458
00c0 0f45 0080 0945 0080 ed44 0000 fa44				2847 13c3 a546 8d02 8f45 208b 0000 0500
0000 9644 0080 2245 00c0 2845 0080 8944				0000 5e38 76bc 69ab 5446 54fe ff46 fbe2
0000 9644 0000 7a44 0080 bb44 0000 af44				3e47 854f 2247 69ea 1f46 2e8b 0000 0500
0080 bb44 0080 bb44 0080 a244 0040 0345				0000 d6cc 76bc 191a 3846 5be2 e746 cb47
0040 1c45 0000 fa44 0080 d444 0080 d444				2147 310a f546 cbb7 2846 608b 0000 0700
0000 c844 00c0 0f45 0000 e144 0080 d444				0000 8cf4 78bc 60b7 9745 8e19 aa46 8a7e
0000 e144 0080 0945 0000 af44 0080 0945				1547 f46b 4047 9126 1c47 ea29 b746 f5f0
0080 ed44 0080 d444 0080 d444 0080 d444				dd45 a88b 0000 0600 0000 e21a da3e c5e6
0080 bb44 0000 fa44 0080 d444 00c0 0f45				7746 ad4a 0d47 ca57 5f47 b03a 7847 2e0a
0080 d444 0000 e144 0000 e144 0000 c844				2e47 c8e7 b446 f58b 0000 0500 0000 f060
0080 d444 0080 a244 0080 bb44 0080 a244				7fbc 45b5 3346 5ee8 db46 c993 1e47 67c0
0000 af44 0080 d444 0080 a244 0080 bb44				0947 a734 a246 fc8b 0000 0600 0000 9627
0000 e144 0000 9644 0080 bb44 0000 9644				0cbf b50e 5246 f984 f946 bdc0 4747 5150
0080 0945 0000 e144 0080 bb44 0000 c844				6947 14d4 2747 bd4c aa46 148c 0000 0500
0080 ed44 0000 c844 0080 ed44 0080 d444				0000 075d 80bc 635f b946 449f 2147 bc4e
0080 2245 0040 0345 0000 c844 0040 e144				2a47 f0c7 e946 45e8 8146 2f8c 0000 0500
0000 9644 0000 e144 00c0 0f45 0080 d444				0000 96fa 80bc b92f 7746 1e2a 0047 0121
0080 bb44 0080 d444 0040 c844 0080 0945				3847 5df9 1647 e234 b946 b78c 0000 0600
0000 6144 0000 c844 0000 e144 0080 0945				0000 69c5 e2bd 9ab9 ad46 8b77 5b47 6fe7
0000 af44 0000 e144 0000 fa44 0000 c844				b347 166f a147 58c1 3347 8ade 4046 cb8c
0000 af44 0000 c844 0000 fa44 0000 e144				0000 0600 0000 dad1 febe 4fbf 6045 4b39
0000 fa44 0000 fa44 0080 ed44 0080 8944				f046 0e3f 6947 112f 8947 4128 2f47 4496
0080 a244 0000 e144 0080 ed44 0000 9644				9c46 da8c 0000 0600 0000 39de e83a 19c2
00c0 0f45 0000 4844 0000 c844 0000 fa44				ab46 88b4 2647 9d56 7e47 daff 7147 4fd8
0000 fa44 0080 ed44 0000 e144 0040 c844				f746 1f51 8445 fb8c 0000 0500 0000 1c35
0080 a244 0080 bb44 0040 0345 0000 7a44				ea3a f934 ab46 cb9b 1c47 318d 4147 a951
0000 c844 0080 a244 0080 bb44 0000 c844				0247 5049 5b46 0d8d 0000 0600 0000 e0fb
0040 9644 0000 c844 0080 a244 0000 af44				ea3a 1258 5346 f946 0347 7585 5847 9e48
0080 8944 0000 e144 0000 af44 0080 d444				5a47 fae1 0347 0ed5 6946 2f8d 0000 0500
0080 d444 0000 e144 0080 a244 0080 ed44				0000 c45e ec3a 786a a746 0653 1947 fd57
0080 8944 0000 af44 0000 9644 0000 9644				2347 94b3 de46 a4ee 7e46 4b8d 0000 0500
0000 6144 0080 7a44 0000 9644 0080 a244				0000 8e8f ed3a bcbc a646 d19b 0647 d366
0000 6144 0000 7a44 0080 8944 0000 7a44				2547 f896 e846 7f1f 4446 598d 0000 0600
0000 9644 0080 8944 0000 4844 0000 7a44				0000 6731 ee3a cc41 0c46 f1c7 cb46 5098
0000 6144 0000 9644 0000 7a44 0000 6144				2f47 2370 4a47 9e34 0647 845f 8146 768d
0000 2f44 0080 8944 0000 6144 0080 6144				0000 0600 0000 4472 fa3d ea6e bd46 dfe4
0080 8944 0080 a244 0000 6144 0000 6144				3d47 3b33 8147 0a5a 4147 ef84 cc46 e410
0080 6144 0000 6144 5913 d842 2e34 b045				a445 978d 0000 0500 0000 fdd1 f03a 8eaf
cef3 acc4 c1e2 e242 95f1 af45 8dbe a9c4				ab46 c2e7 0d47 e0ab 2147 fb13 0f47 ca29
2987 ee42 e2a1 b445 7474 a1c4 fe16 fb42				e245 b68d 0000 0500 0000 7529 f23a e833
2c84 c045 0d89 97c4 dc55 0443 3782 bf45				8845 a15b d346 660b 1147 5990 c346 4f7b
953d a0c4 2bb1 0b43 7623 c945 876e 97c4				1046 c98d 0000 0600 0000 ea03 f33a 350f
00ae 1343 8c1a cf45 1924 91c4 5e5f 1c43				fa45 2eb5 f746 77f3 3547 26d8 3247 3db9
0f5f d845 f21b 8ac4 2adb 2543 e9b2 e845				e046 0eb4 4046 de8d 0000 0500 0000 0fe9
c6e9 7fc4 b63a 3043 fbbe ea45 9006 8bc4				f33a f4de ad46 ff87 1947 151a 3c47 18fe
689b 3b43 74b3 f245 e5c6 74c4 8e1f 4843				fb46 1750 5646 f98d 0000 0400 0000 2820
5b10 fd45 cc2b 71c4 63ef 5543 bf13 0546				f53a d5dc 7046 c97d ff46 00c5 1747 bfb7
cd30 5ec4 4f3a 6543 4802 0b46 189a 5ac4				1047 fd8d 0000 0400 0000 643e f53a 4634
8338 7643 e792 1046 01f4 58c4 8196 8443				2a47 4984 5647 dea7 2547 5721 9c46 6f8e
54e7 1346 2d5c 46c4 1934 8f43 b9f7 1b46				0000 0500 0000 c46c fa3a 8bbc be46 8ddf
ee1a 36c4 a225 9b43 765c 2046 b553 28c4				2047 4b4c 3247 a604 0947 a01c a746 8d8e
41a6 a843 7e2f 2246 554c 34c4 92fe b743				0000 0500 0000 d3cc fb3a 8666 ba46 8665
b6d7 2646 8512 11c4 7d88 c943 5d3a 2646				2347 df0b 2c47 4e4b ff46 3008 1046 b28e
1e4b 2ec4 61b4 dd43 747c 2e46 a6cc 09c4				0000 0500 0000 b385 fd3a 819d 6446 5f51
3410 f543 cf62 3a46 c4e0 91c3 af28 0844				1b47 d614 2d47 6c60 e946 a350 7946 ce8e
961c 5146 c18f 18c2 5331 1844 3bac 5a46				0000 0600 0000 31dd fe3a d0aa 6846 971e
1cdc a9c2 1e3c 2b44 c4b8 6146 8d54 f0c2				0247 5faa 4847 7bc4 3747 4951 da46 e4eb
7916 4244 3cc1 6446 65df 63c2 38d7 5d44				2f46 ee8e 0000 0700 0000 7432 003b a065
af24 6e46 990c 82c1 2f00 8044 55d6 6f46				8446 0a02 0f47 29c5 5c47 32d6 6d47 ee6b
14b8 d542 5d5a 9544 97c9 7346 29cb 7442				3247 c2f5 ce46 4729 0446 268f 0000 0500
be87 b044 cc15 8046 8378 a443 76dc d344				0000 3d84 013b 689c 8646 6354 0347 250e
fc66 8e46 76d8 2f44 c37b 0145 6682 9446				1d47 fde6 e146 5f77 0a46 368f 0000 0600
fe85 0744 d2dc 2145 dcb1 9946 e1ea 2844				0000 d8ec 013b 5057 a045 2b2c 1247 bdba
5319 5045 2405 a446 5d10 8d44 6bb2 8a45				5847 437e 7447 02a6 2a47 2287 a746 3f8f
4af4 d746 380e 3145 910a c245 3da9 1247				0000 0600 0000 5023 023b ddbe 3246 ed22
8e1e 9745 9b48 1146 1131 1f47 d7bc 4345				dc46 1a42 2547 fefd 2547 0afa f446 117d
2c14 7146 6608 2647 3677 7845 8b27 9646				7c46 4a8f 0000 0800 0000 7670 023b 6fcf
69f7 2847 2c22 6a45 0100 0000 b804 0000				8246 7c3f fa46 2bb5 4547 0214 7447 8737
0f01 0000 8000 0000 8700 0000 8800 0000				8c47 51ad 6747 5beb 0a47 cc76 0e46 8a8f
7800 0000 0000 0000 0000 fa43 0040 9c46				0000 0600 0000 6431 f6bf 48c2 9b46 0868
0000 0000 c023 7740 0000 0000 0000 80bf				2347 1c32 7447 d071 6a47 82e6 2047 6a03
8700 0000 289c 0000 3815 0000 0600 0000				af46 ac8f 0000 0500 0000 cecf 043b 2824
f523 01bb 496d 2646 7165 a846 f5a8 e646				8d46 82af 0b47 171b 2f47 5b41 0547 fbcd
a88a ed46 aafb c246 217a 8246 8c2b 0000				9d46 e68f 0000 0600 0000 04d1 01bf 53b4
0500 0000 d903 f2ba 3666 4546 c9ad bf46				3646 d8b0 0347 fae1 5d47 de11 7747 5192
4bf9 f646 291f e046 b1d4 8c46 e84e 0000				2b47 411e b246 1690 0000 0500 0000 3a80
0500 0000 e292 b8ba a29e 5546 cdf5 d646				073b 035c 8746 19e0 ff46 49c4 0d47 7e60
ce0a 0447 ba8a e446 ed7d 8f46 c360 0000				cd46 635e 6646 8390 0000 0600 0000 f461
0500 0000 73c7 8f3b fd35 9c46 8870 0847				0a3b 27ed 3146 75fd ef46 efa7 4347 d863
7c4b 1847 eae4 e146 e4d3 4646 4b76 0000				5347 2de6 0d47 85c6 8846 a690 0000 0500
0700 0000 c627 b43b 7882 9a46 dd36 1947				0000 5d4f 0b3b 8351 4146 d24b d546 c6cb
8bc9 5047 3f4b 5a47 1bf6 3c47 b89c 0c47				1f47 e713 1147 bb50 9546 c290 0000 0500
3042 b046 0178 0000 0600 0000 eec0 bd3b				0000 640f 0c3b 33c0 6b46 a1f6 e746 1695
897a 2c46 dfe1 9946 f4d9 fe46 a72f 3d47				1647 e0b6 f646 384a 4a46 d890 0000 0500
413b e146 09e0 0446 0778 0000 0700 0000				0000 fea5 0c3b 695a a946 41b3 0c47 7055
1ee4 bd3b b47f 3e46 a9d7 6c47 a938 e347				1d47 7c9e d046 0430 3a46 ff90 0000 0600
6ab0 1748 d558 da47 1ede 4b47 0000 0000				0000 84c0 0d3b c7a6 7f45 2739 eb46 aa4e
b87a 0000 0500 0000 249b ce3b b2a4 fc46				3147 5da1 5347 8317 2847 a21c b746 1a91
7587 5047 a13f 7947 f925 5a47 80b1 0547				0000 0500 0000 a679 0e3b 74f4 a546 861e
327b 0000 0500 0000 f9ce d13b 5d74 ae46				0547 21ae 2947 31c9 0547 f05d 8246 2791
869e 2e47 8f1c 7147 cba6 6d47 96e1 2447				0000 0500 0000 acd6 0e3b ddc4 b045 4c37
397b 0000 0700 0000 9c00 d23b e02c c046				1047 c98e 3847 739e 1447 97f5 a246 6591
1389 4747 066a 9d47 fb1d b847 c03b 7847				0000 0700 0000 149b 103b 3360 8746 91fd
ea4a e246 0000 0000 427b 0000 0600 0000				0247 71f6 4447 755a 5347 c412 2d47 d071
ba3d d23b 412e 6c46 84e6 2147 5e33 8947				d446 2eb2 3246 9591 0000 0500 0000 62f7
aca3 9f47 e476 5947 1eb1 bf46 5d7b 0000				113b d2fb 4c46 b288 ea46 4e71 3147 4e12
0700 0000 0df6 d23b 7a18 8e46 e0c9 0147				1847 2fd9 a446 b591 0000 0600 0000 22e8
d1e1 af47 c11a c347 2d2d 9f47 1754 3647				123b 4c87 6646 190d f746 58c1 3e47 438b
111e 3446 807b 0000 0500 0000 69e2 d33b				4d47 02ca 1247 2a38 9e46 f091 0000 0700
f61a 8546 c573 2e47 e1b8 6f47 7686 5b47				0000 2e02 0bc0 5133 6345 8621 f646 8056
417a 0647 8d7b 0000 0600 0000 0e3d d43b				6747 391c a047 4a7f 8b47 b694 2f47 aa2c
0000 0000 b7b0 ee46 eb59 8247 b086 7c47				a246 1792 0000 0500 0000 a5c9 153b 70a0
5a3d 0047 5bd8 bb45 937b 0000 0600 0000				6946 30ab 0747 2b7c 3d47 c3ac 1b47 7fc1
0c68 d43b 6c04 0546 b6ec 1a47 9c27 8247				2b46 2f92 0000 0700 0000 2e98 023f 844d
57a9 9947 cc40 0447 05bf 6746 ac7b 0000				5b46 ad53 fc46 f679 4d47 8a3b 7547 536c
0500 0000 a10d d53b 6ef0 cb46 70a6 a247				6547 f392 1447 7d17 8f46 5692 0000 0800
7592 a947 2dbc 7847 db6c 8746 bb7b 0000				0000 d300 edbf a50f 8646 97ed 4447 0cdf
0500 0000 fb78 d53b 9d3e b746 5aba 2f47				a747 cb78 cb47 a679 a947 39aa 5c47 100b
bbe1 5647 68a1 3647 1439 de46 c57b 0000				f646 0000 0000 6e92 0000 0500 0000 ed6c
0700 0000 44c7 d53b 0000 0000 81a1 ef46				183b 5f74 ab46 ef53 1647 4588 4547 d5ab
f5f6 8d47 e433 dc47 2ff2 c647 d47d e446				1047 8bf8 9946 8192 0000 0600 0000 4c08
8d7f 9c45 df7b 0000 0700 0000 4279 d63b				193b 6ea8 8545 4695 0b47 5461 4947 abd4
da9b 1f46 0276 5047 1a4b c147 90f3 e747				5347 a058 0d47 cfe2 8746 a392 0000 0600
a468 9447 9b55 fc46 1b11 6a45 e67b 0000				0000 fd16 1a3b 85fb 8b46 0223 0247 4367
0700 0000 80ac d63b 0e74 8446 6f62 5b47				3e47 b917 4447 92fd 0a47 d602 9c46 ba92
aa5b b647 645a e647 0e04 c247 36b2 8047				0000 0500 0000 0aca 1a3b 7929 9d46 2820
40c6 8746 4f7c 0000 0500 0000 8c25 dcbb				1d47 0fd4 3647 2486 0d47 0c72 f145 c092
af61 e146 bdf4 3047 63a2 5247 be08 4047				0000 0500 0000 d2fc 1a3b 8201 e045 cece
d76e f746 567c 0000 0500 0000 2658 dcbb				0f47 f133 3a47 656a 1f47 d794 c046 c692
cf5b ac46 c28f 3047 9631 6047 a1f2 4347				0000 0600 0000 c534 1b3b 4bf6 0046 d388
8d2b f446 737c 0000 0600 0000 bc2d ddbb				cf46 87df 3b47 1e73 8047 1812 4647 12a8
f399 3d46 fc55 ed46 a2ef 7f47 e70c 8247				aa46 d092 0000 0800 0000 2602 7dbf 145b
2c62 1447 458b 1546 7a7c 0000 0600 0000				c446 6757 5947 fae2 aa47 e551 c447 8155
dc63 ddbb 4010 bd45 4d84 1c47 6f62 8a47				bd47 e206 8247 f375 1247 d8c4 6b46 ee92
0886 af47 f1e2 8447 d8cd c546 b07c 0000				0000 0800 0000 19d8 32bf 01fe 0f45 ff76
0500 0000 43eb debb 0b63 1846 cc53 1547				d546 a335 6847 9b68 b747 acb1 b947 6cf1
30f5 8447 34f6 5f47 6b94 b946 c37c 0000				7647 cb65 fd46 7116 0f46 0493 0000 0700
0600 0000 0e7a dfbb 9fd2 5e46 ef33 f546				0000 76d8 663f a368 cf45 a731 e746 b885
fea6 8a47 a6bf 9347 771b f446 4eb4 4646				6c47 da33 b147 9600 a447 63bb 4a47 5ae5
e47c 0000 0600 0000 8c6f e0bb 7c80 a545				be46 0d93 0000 0500 0000 2c72 1d3b 0742
5827 f546 acea 6947 30cf 7d47 7928 0347				b146 f2fc 2147 8b32 5c47 a9a6 3247 436f
798d 9146 487d 0000 0500 0000 e35f e3bb				ad46 4c93 0000 0600 0000 5882 1f3b 4822
ba29 5e46 4d1f ee46 071c 1d47 3009 2547				6f45 dd21 1347 adac 5447 c485 4447 e266
0207 9246 4e7d 0000 0600 0000 158e e3bb				d846 6122 0e46 5f93 0000 0600 0000 b125
e73d 6f44 4bfe d346 818e 5947 4b27 7147				203b 94e2 c845 beaa dd46 d537 3047 e3da
bb31 f046 9acc 7a43 557d 0000 0500 0000				3c47 fcd3 eb46 805b 3846 8b93 0000 0500
e0bd e3bb fd58 8a45 4d2f 2347 3a38 3547				0000 1b95 213b 95e7 7e46 15e2 2a47 fbb5
1364 1e47 f6ab 0347 727d 0000 0900 0000				3947 edfc cb46 5a78 c345 ab93 0000 0700
e6b0 e4bb 5c2e 7946 18ba e446 3878 2347				0000 cb23 0140 6aaf 1246 2bd2 d346 6016
d072 b447 58c5 1248 16ce 2448 816a d847				3b47 1ba8 8347 1ed2 6e47 a077 1047 8bdd
ccd4 3b47 0000 0000 7b7d 0000 0700 0000				5546 cd93 0000 0500 0000 cfd3 233b 38e2
d9e9 e4bb 0000 0000 ffc8 f346 263b a047				0246 6507 2a47 926c 3747 6c8f 1547 530d
834b f047 cd0f bc47 4410 4647 8459 b643				0046 dc93 0000 0700 0000 1adc da3c 0257
877d 0000 0500 0000 a83f e5bb 0000 0000				9c45 1dfb 0c47 88b1 8647 5583 b247 b070
d5ac cf46 59c7 5447 002c 3447 47e5 9946				7f47 d422 fa46 8d9f 1045 e793 0000 0700
9b7d 0000 0800 0000 e2e3 e5bb c57e bb46				0000 fbcd 003f d593 b245 6a1d 1a47 ec8d
9ae1 5647 3af4 d147 6609 2048 04a2 2748				7d47 36b8 a247 c6f4 7847 3670 1147 81e7
14b3 d447 481f 4147 0000 0000 a47d 0000				5846 1094 0000 0500 0000 8927 263b 11b2
0500 0000 fb1c e6bb 4cdd 1846 820f 2e47				bb46 4ddd 2f47 ea44 5a47 2681 1b47 ded5
cf3e 9347 0007 2847 1a6d 1e47 a97d 0000				9a46 2494 0000 0600 0000 05de 263b 0a36
0400 0000 4c3b e6bb 363f 2347 280e 7b47				9e46 0e8c 1447 7b01 5647 1557 2e47 2337
3924 0247 0000 0000 af7d 0000 0800 0000				d246 b06f 8344 4694 0000 0700 0000 ae81
767c e6bb bc76 b045 c607 2947 60b6 a147				38c0 2ab1 7346 a7a5 2d47 5b96 9347 a0ed
fa38 d047 d486 c247 d95e 8647 1698 0147				9b47 950d 4b47 9fae d746 342c 8146 5294
0000 0000 b97d 0000 0600 0000 bfc2 e6bb				0000 0500 0000 e37a 283b a7fd c446 989a
4594 be46 6883 7847 5358 ce47 157a bd47				2347 b874 2847 290e d046 fb5d ab45 6594
33f4 7947 5510 2245 c97d 0000 0600 0000				0000 0500 0000 b12e 293b c2a5 ab46 e750
a140 e7bb 0a64 6b46 e7f1 4047 ff16 a247				2647 75d7 5647 a4b0 3647 9d36 4a46 8694
8d2c a547 1abb f546 41db c445 d07d 0000				0000 0500 0000 8c7c 7b3a 4819 9c46 12ce
0500 0000 1372 e7bb dda4 6546 5f63 3347				0a47 04fe 2347 438e e646 e3a0 4d45 9194
5a3b 5847 d23b 1f47 976b 9946 da7d 0000				0000 0600 0000 2423 7c3a 5dfb 8f44 903c
0500 0000 35be e7bb 9d5a 8046 5468 5847				db46 81ea 4b47 cb61 8047 4c97 3a47 ee2d
ef4f 6a47 8f2f d646 1424 b044 e07d 0000				c046 ac94 0000 0800 0000 9a9e 7d3a 7b86
0600 0000 18f1 e7bb 4c71 b746 1b46 5847				c346 5906 7c47 c025 d447 2a84 0a48 4a64
8578 7147 314a 5f47 1aba 2047 fa54 2e46				ff47 cc7e a947 7d4d 2647 4239 8b45 c894
e77d 0000 0800 0000 1235 e8bb a521 0146				0000 0800 0000 670d 1ac0 9c57 4d46 9b24
de58 0d47 9a07 8a47 c64e d347 7dfb ea47				5f47 e22f c947 d04f 0448 ffae db47 48f6
2ef0 b647 44e7 5847 96cc 8746 fb7d 0000				9147 c7ef 2647 0000 0000 fb94 0000 0700
0700 0000 456c c53e a3fe 2446 c2b0 8f47				0000 fc4d bf3f 43e1 3546 1ae9 0547 27c8
a4ed eb47 4a8e 0e48 3351 f047 1d54 9447				6947 2e94 9447 0fd4 6347 e88f 0147 55c1
4c98 c646 057e 0000 0800 0000 8c1d e9bb				0346 0f95 0000 0700 0000 8488 813a 5c96
f6da 8044 7813 8347 82f7 0048 390e 3348				4c46 6e80 1147 c5dc 7947 eb92 9547 e09d
12ce 2648 2a25 e247 8372 6247 b8a8 d345				5b47 7ec4 0347 3b1f 2946 1795 0000 0600
107e 0000 0400 0000 5163 e9bb cc25 c946				0000 ebbd 813a 59a0 8c46 0c80 1f47 b83c
10a4 6647 bdc0 1a47 b2c6 0247 147e 0000				8247 8cad 6147 e3d9 d846 8260 bf43 9095
0400 0000 7a82 e9bb aa84 1a47 522f 9b47				0000 0600 0000 733b 853a 8ccd 8144 a0a8
9fcc 4347 ab73 5446 197e 0000 0700 0000				e546 010e 3a47 62ab 6647 df71 2047 b907
84b9 e9bb e658 e845 e08e 5847 3881 be47				9246 d395 0000 0600 0000 5177 f93f 9d16
895e fa47 c1bd c647 be74 6747 1481 9e46				5146 e4d5 0d47 9a7d 6c47 9814 8847 dba9
207e 0000 0500 0000 38ea e9bb 3835 9146				3247 a77a a346 dc95 0000 0500 0000 0d76
f4f6 1547 ea17 6947 0acd 3f47 7897 7246				873a d6da 9346 a298 1647 0dd3 4347 b9b2
317e 0000 0600 0000 1374 eabb 5f57 ba46				1947 812e ab46 2796 0000 0500 0000 c7bc
e9f6 5e47 5bc0 bc47 152b c247 2283 5b47				893a 5eb5 9146 bcc6 0647 8960 2b47 2a50
9e47 2a46 387e 0000 0800 0000 0eb2 eabb				f746 84e9 8246 4f96 0000 0500 0000 defa
7abf fd42 c53a 4a47 8541 ce47 bcda 1c48				8a3a 805e 7146 bdf3 fa46 0f5f 2c47 4d8c
a413 1048 2848 b647 30ba 2447 2a9b d445				fb46 0a6e 7346 0c01 0000 b6d5 2044 b041
457e 0000 0600 0000 c210 ebbb 0000 0000				3c46 2182 2144 261f 4d46 625c 3244 07f1
fb59 e346 b52f 6147 3294 2947 550e 0d47				6746 82a3 3244 6f75 5746 30df a444 a995
dd55 c346 507e 0000 0600 0000 1b62 ebbb				6146 da72 e444 e711 a246 d157 f044 1ce4
da87 9e46 d9ab 2e47 e2c3 1d47 f97d 1a47				9346 aed0 5545 8ad2 a446 938f 6045 6d53
2c77 ee46 a36b 9646 9a7e 0000 0500 0000				4c47 d913 6545 8bbb b446 5c67 6545 0af2
bebd edbb 6fa8 ba46 6441 2b47 eb8c 5647				8b46 79fc 6545 0e4b a846 647e 6845 48bd
916d 4147 1982 f846 a37e 0000 0500 0000				e546 5822 6c45 e214 2a47 ed84 6d45 480b
4a07 eebb 1296 c846 6f40 3647 9091 6a47				9746 9fca 7045 aae0 ce46 900e 7145 2fc2
25b0 5547 8dca fa46 f77e 0000 0500 0000				8546 01ab 7345 79d1 8846 9d55 7645 6974
b9b4 f0bb 2fc8 ec46 8ca2 4147 0ee1 5247				8546 8ea0 7745 fe5d fc46 846f 7845 1758
d31b 2247 aa1f a846 fe7e 0000 0600 0000				f546 b508 7b45 af06 d046 eb3d 7b45 9bb4
74f2 f0bb 62a2 3e46 6eeb db46 c51a 7447				d846 5022 7f45 bd65 3747 82cf 8045 cb30
68cf 2b47 dae0 fd46 266f 6746 3f7f 0000				0047 0279 8145 0c80 f546 12ad 8345 112a
0700 0000 4c18 f3bb 3a8e f945 c17e 2547				2b47 70c8 8345 e2f2 cb46 f721 8445 f9e2
d78d 9547 235f bf47 def8 9a47 2a84 3947				2147 1dc1 8545 9f85 c646 dbc5 8645 a815
ffb4 3946 857f 0000 0600 0000 1b66 f5bb				fa46 11e0 8645 b8ad bd46 4127 8845 7935
0000 0000 e38e e646 74e6 6347 e9be 8c47				be46 c9c9 8845 c577 f146 060c 8945 a4e0
2fd0 0f47 440f 9e46 8f7f 0000 0600 0000				c446 222a 8945 a4d2 3b47 5a40 8945 e5e1
69bf f5bb 0000 0000 7715 0747 67ae 8e47				0b47 f492 8945 6c8f d946 8dc4 8a45 be60
5fc2 d147 09df b247 be0b c446 9b7f 0000				d746 947d 8b45 b8d9 b746 9f1c 8d45 fdee
0600 0000 b821 f6bb 2133 2045 d771 3947				b446 13cb 8d45 aafc d646 3128 8f45 f19f
0163 bb47 103c d647 1d4b 8247 a01c ca46				e146 6606 9045 1e5c fd46 cb27 9045 334f
b17f 0000 0500 0000 a4d7 f6bb 80cf a146				6a47 5b5f 9145 b12b d446 370e 9245 d9ee
d5fc 0a47 1a4c 5d47 75e4 ea46 20ed 8d44				ee46 1f2c 9245 a193 cb46 3842 9345 0058
2880 0000 0500 0000 6de5 fabb fbad c846				f346 8693 9345 c28b 3e47 7848 9445 42cd
b77c 0947 5572 9847 c01a 4b47 dfce ba46				d146 eccb 9445 90a9 3847 4268 9545 7bbd
3b80 0000 0600 0000 b692 fbbb 0000 0000				2547 11a5 9545 7e16 ac46 5a1a 9645 2a6f
a726 d946 28dc 6447 2893 9947 0807 0747				ce46 ff63 9645 5556 3447 d8c4 9645 fc9d
d46e 5e46 5e80 0000 0500 0000 78c4 fcbb				b046 4806 9745 13ab b646 d12f 9745 de8f
d45a 3f43 5209 ed46 cd2d 6f47 23f3 3847				1747 d6b7 9745 9e99 0647 9bf5 9745 ea8a
8f5e 7846 6980 0000 0500 0000 cd23 fdbb				2747 99fe 9845 965c 2247 606b 9945 c8f2
3fac 9a46 17f3 3b47 8014 6a47 6b37 2e47				c646 09b8 9945 6206 e646 4d36 9a45 f33f
788e 7546 7c80 0000 0700 0000 b5d5 fdbb				7947 5159 9a45 005e e246 5a87 9a45 e42d
0000 0000 97a8 0847 4238 8947 3354 b947				c246 e2bf 9a45 ed2a 0f47 df50 9b45 089f
812f 2b47 0860 f446 56c4 9b46 9c80 0000				1c47 eb7b 9b45 3100 b646 d68e 9c45 4e9e
0500 0000 83ef febb 093f 0145 6980 e746				f546 d503 9d45 004c 5947 fb6e 9d45 d174
18c3 5e47 3979 1547 50d7 a746 1481 0000				0347 7c93 9d45 9c84 6d47 97d0 9d45 2d18
0500 0000 eb9b 01bc b230 5f46 4f59 1e47				6e47 6166 9e45 5cd3 3e47 3496 9e45 2920
981e 5747 0cda 2c47 f3db 9346 2e81 0000				3047 d1b6 9e45 a7bc f546 2c26 9f45 2528
0500 0000 2515 02bc b703 ea46 c1d2 3547				5647 a94b 9f45 dd01 f746 9ae9 9f45 5b09
308d 5847 52a7 4947 701b 0a47 3b81 0000				d946 6228 a045 adf7 2347 e150 a045 6f64
0500 0000 b04f 02bc 464f 3f46 1b9d 5447				cc46 0d00 a145 e0e6 b846 5626 a145 e462
dbd7 8047 3011 2747 b781 5346 8181 0000				2747 825d a145 ab4c 6f47 4985 a145 48ad
0500 0000 029a 03bc 40bf 8c46 00fc 3647				4447 b5c5 a145 4767 c346 bceb a245 7d05
cead 7a47 e6ea 4847 4bbb 5b46 8781 0000				0947 e823 a345 3677 8447 ea50 a345 76f0
0500 0000 8db5 03bc 6668 a146 9bff 5b47				bd47 c685 a345 8aaf 5447 a3ac a345 7277
fe8f 9b47 4706 4447 2013 8d46 8e81 0000				1f47 54e6 a345 ea18 db46 a40f a445 997a
0700 0000 52db 03bc 7b28 bc46 d33d 4547				3c47 8c98 a445 01dd 2747 b892 a545 987d
2e4c 9b47 d4f1 b647 2711 8f47 378a 1747				ce46 42d5 a545 66a1 ac46 99ff a545 6ea3
9cc8 d145 8582 0000 0500 0000 2589 08bc				dc46 8559 a645 0585 3c47 8180 a645 cc0c
a95c d646 9c5d 9d47 8d1a ac47 3e8e 6847				3c47 8873 a745 1ef1 bb46 b4a0 a745 65a4
ec40 c946 bb82 0000 0600 0000 539d 09bc				b346 c70e a845 9d01 4c47 629b a845 cede
b0aa 8846 ed8e 4647 0866 a747 590a ae47				8b47 c30b a945 56b8 9747 e08e a945 77a7
e03f 4947 5691 7c46 5883 0000 0600 0000				0747 5a0f aa45 cce0 2d47 4f9d aa45 4170
75c4 0cbc 9ce3 8646 a077 5947 4750 a647				1047 d8f6 aa45 efa0 7947 d546 ab45 c4d2
1016 9a47 6550 3047 1832 2a46 b283 0000				0e47 1379 ab45 838b b346 dea6 ab45 9b61
0500 0000 7a9e 0ebc 6a5f f946 0790 7a47				c946 83fd ab45 568e e046 1d27 ac45 eab7
3a7d a947 9e84 7847 f349 f346 f883 0000				d546 8388 ac45 ffa3 1c47 91b5 ac45 c013
0600 0000 5216 10bc 2bd1 df46 5ab5 af47				1f47 f7cb ad45 efa9 0b47 258b af45 962e
a23d bd47 e776 a547 aa22 3c47 e46d 6646				8447 835f b245 fd2a 1f47 1886 b245 3a24
0684 0000 0800 0000 196a 10bc 0000 0000				b647 62c4 b245 f814 5547 4bdc b245 1e64
647d 8847 64df 1248 a3c2 5648 f6d7 3c48				4f47 c403 b345 b971 4947 f83f b345 e67a
117c e347 951e 3147 3709 db45 5284 0000				7747 508b b345 2c71 4c47 a0ca b345 2438
0500 0000 f2d3 3abc 0658 7946 1da7 1e47				2347 5b69 b445 fc1c a447 66ac b445 f75a
8537 8047 54fa 1e47 9999 cf46 9b84 0000				7b47 d94d b545 6321 3847 9900 b645 a24e
0500 0000 cfdd 3cbc c89c 9d46 ff76 3d47				4447 a3b5 b645 94f9 6647 fbf8 b645 63d7
b782 8e47 ad15 5e47 2c78 f946 a284 0000				0f47 f0ca b745 9e7f 3e47 d53f b845 1664
0600 0000 4812 3dbc 5dec c246 11da 4047				0747 5c6a b845 dfd8 9247 21f6 b945 6300
eb52 8d47 7aae 8847 d3e3 2547 3661 1446				a347 d784 ba45 1aec 2f47 80c2 bb45 0666
ab84 0000 0700 0000 63ac 893e 3582 a445				4347 8ef8 bc45 6e4a 9347 9f4b bd45 b36f
7989 2e47 0337 ae47 b23e fd47 f15c ed47				1b47 489d be45 f41c 2247 67f8 c045 d7ac
3b8b 9b47 b7b7 0c47 e984 0000 0500 0000				0447 533f c245 e1f3 0147 ac75 c245 f79d
b214 3fbc 5296 9d46 d677 3047 b096 8f47				4647 b0af c245 8486 3047 da55 c345 18ff
fe28 7247 1551 da46 5685 0000 0600 0000				1f47 44f1 c345 8b31 3647 7423 c445 ea88
9d3d 42bc a5ca 4c46 e8d7 9647 eec1 d047				0e47 f67b c445 e9ae 4447 07b3 c445 813e
ab51 c747 2bd1 6847 1a8a 9646 8885 0000				7e47 415d c545 d6b7 8f47 dc9a c545 876f
0600 0000 cafc b4be 0f8c d646 52d6 9147				8f47 e1fc c545 62be 1147 d4ab c645 a5fa
91e4 f247 c96f f847 d36f 9f47 1675 1047				0447 ffaa c845 22fc 0f47 11f2 c845 7fd1
af85 0000 0600 0000 b6e3 44bc e8dd b546				7447 f59b c945 8964 1447 28cd c945 e0d6
80cd 6047 73fc b047 3141 cd47 f954 9c47				0447 922c cc45 cc6a 1547 7da3 ce45 6ce4
3674 1947 ef85 0000 0600 0000 decf 46bc				3d47 316f cf45 ba77 2147 bc62 d045 19ed
f3ce ac46 cf1a 4e47 303a a447 ae50 ae47				5d47 7b6a d145 f647 1447 c6aa d145 2f34
96a3 7247 eaae a846 0286 0000 0700 0000				1447 12d6 d345 868c 3e47 d54c d545 57ba
2968 47bc 1962 4944 5177 2547 3eb2 a847				0147 0e54 d945 5f13 5f47 b734 db45 2fc3
2e53 f147 f952 cc47 91f6 8547 ca9d b245				1247 b19d db45 f1cd 3b47 0e49 de45 113b
0986 0000 0500 0000 0f93 47bc b8ee 6446				0847 2f20 e045 a70e 5947 40b7 e245 e7eb
9b02 9b47 6eb8 ac47 1f0d 5747 536d 6846				5647 c86d e545 6853 1947 25e0 e745 5518
6486 0000 0500 0000 3866 4abc 16f6 9746				1047 2eec e945 db9a 1247 8cb8 ee45 632d
13f2 5f47 d52d a547 9dc0 9047 c515 ea46				de46 8f00 ef45 69d7 5c47 ab05 f145 2526
b186 0000 0600 0000 a4d5 4cbc d72c 1a46				8c47 50fd f145 ad7a 1b47 6fdf f445 549e
01af 3f47 7f0e 9747 e9e6 a447 3229 5447				3d47 4691 f545 9136 ff46 f162 f945 ad59
4e88 a846 d486 0000 0800 0000 fdfb 4dbc				0c47 4eb3 f945 40c1 5947 39ae fa45 c94c
f463 6746 9c73 7747 67bd ba47 6454 e247				4247 6145 fb45 7981 2147 1677 fd45 3ea9
989b fb47 a1cf b647 71a4 4947 2261 9045				4047 294e 0046 1f2c 7e47 a200 0246 8977
3c87 0000 0500 0000 b848 51bc 0ddd 0747				2147 2b2a 0246 8c2d 6c47 51b0 0246 be3d
674b 9547 943d 9e47 a048 3a47 36bb 4b46				3147 ba50 0346 dce0 3947 ad7a 0646 bbd8
8087 0000 0700 0000 1796 53bc ce11 2d46				ba47 53f5 0646 dd45 8c47 a050 0746 362f
71a5 2c47 dcd8 9e47 75c5 e147 f5f5 c847				8547 df17 0846 3e9a 4347 5e8b 0846 d13b
0b43 7047 9bbc b746 f487 0000 0500 0000				6a47 9659 0946 9794 2947 b20a 0a46 6bb4
f976 57bc 9a3b 0147 f78c 7847 11ec a347				2647 be68 0a46 53fe 4e47 bf1c 0b46 613a
1568 8347 964b 0b47 fc87 0000 0800 0000				8147 91ef 0b46 4eb1 2147 27b7 0c46 3e58
fbf2 093f 033d 4e46 83bc 4047 8295 c047				1147 1736 0d46 7fdb 3f47 3ebb 0d46 7a5f
8bee 0e48 bba6 1148 6c32 c347 42dc 3c47				3e47 0470 0e46 f2f2 1947 9681 0e46 3ba1
eaf5 9145 0788 0000 0500 0000 aa1d 58bc				5647 5084 1146 adcd 3447 e350 1246 ab57
83aa d246 cd29 6647 50b2 9a47 c048 6e47				3147 1251 1346 8de2 3147 ab18 1446 261f
d1a1 e146 2988 0000 0700 0000 fb56 75bf				5047 49fc 1446 7053 7347 d884 1646 ea7d
2a39 e143 94dd 2147 12f0 b447 e6c0 0848				1e47 6afe 1646 46b5 7947 b73d 1746 4117
4f08 f347 d96b 9347 20a1 da46 5b88 0000				2e47 5f97 1746 878a 8c47 e658 1946 cddd
0500 0000 b408 5bbc a67c fa46 97f7 3347				7f47 3459 1a46 e755 2f47 bd10 1c46 c526
864f 9247 edfe 3947 5fd7 c846 c288 0000				7d47 4379 1d46 96b9 1047 9dd2 2046 e800
0500 0000 50b2 5ebc 3333 c346 f0b5 7047				5b47 87e6 2146 8eda 2447 b2c5 2246 43eb
8241 9e47 7e7b 8047 d60a 1847 1c89 0000				1647 b774 2346 27de 2147 0ebd 2446 750c
0500 0000 0df5 61bc 52a1 0447 d650 7b47				5447 3594 2546 7eaf 2947 5000 2646 30ae
fe35 9047 24e5 3047 b4a5 a246 f78a 0000				3847 150e 2846 9a0e 5647 dfa2 2946 db19
0500 0000 a285 74bc f912 c046 3c77 6d47				3547 a9ba 2a46 3f8c 5347 8fba 2c46 3871
f282 bd47 ae90 b547 17f5 0e47 928c 0000				a247 c413 2e46 9ee7 3e47 9df6 2e46 a7d9
0600 0000 98ef e53a ae60 0947 7112 8447				7747 cd4b 3046 eb7e cb47 8c24 3146 0bb0
a22b bf47 3e11 b647 f2ee 6d47 fac9 a246				4547 1ed9 3146 f252 5d47 b413 3346 a5c9
aa8d 0000 0600 0000 26ad f13a ccc3 8446				4c47 cae3 3346 4cf3 3747 ce1e 3446 334d
7718 4047 3614 a047 1d96 b647 9b7d 8447				3b47 d45f 3446 6ca0 8047 7fbc 3446 7ec1
c97b bc46 ae8e 0000 0600 0000 2361 fd3a				c647 42dc 3546 a3bd c447 2eb3 3646 26b4
ef99 4e46 0273 4c47 b4ad ac47 bbca ba47				b747 36fa 3646 4e27 5d47 0860 3946 8478
c1ed 7047 4a39 ec46 dd8e 0000 0600 0000				5b47 de1d 3a46 a9b2 4547 dcc8 3b46 8f2c
1e96 ff3a bbae 6d46 4512 5747 5bb2 b247				4447 2623 3d46 b2d7 8647 c264 3e46 4cab
02fd c047 9ace 7647 ad4e cd46 038f 0000				3947 870a 3f46 0fbe b247 c37d 3f46 f4c2
0500 0000 4fad 003b 7cf5 0c47 df4e 8747				a247 1619 4146 8b8f 5b47 29ed 4146 94ed
f916 a647 673c 6847 725c 9846 2b8f 0000				5747 244d 4346 2e29 a347 fbcc 4346 83df
0600 0000 04a8 013b 19e9 a146 033a 5e47				3247 f29d 4446 0aea 5747 c3fd 4546 da15
d715 b947 dc5c c547 ea86 7f47 c5bc eb46				2647 eb80 4646 18d3 8047 a9ab 4746 5d21
5e8f 0000 0600 0000 9d71 2ebf 50b3 1a47				0d48 7cd4 4846 aad9 0448 1e1b 4b46 11a6
c978 a847 d80e 0048 102c e447 7b9b 8547				9447 7af5 4b46 efaa 9647 8f49 4c46 822b
c772 c446 6992 0000 0700 0000 749f 2ebe				8647 7cc8 5146 4175 6847 9bee 5446 ec52
a81b e346 4ca6 8b47 0758 e447 3ec9 0548				8b47 ef4a 5546 f2e2 4347 7ae0 5846 9eeb
5582 cf47 d392 7347 d8cf a246 d292 0000				2b47 55d5 5a46 5b5f 2c47 0000 0000 0100
0700 0000 d5e3 e5be ae51 1347 1346 aa47				0000 0200 0000 0300 0000 0400 0000 0500
5c45 0648 4610 1248 a382 db47 9cdc 8347				0000 0600 0000 0700 0000 0800 0000 0900
3c51 d546 4d93 0000 0700 0000 f78e 1f3b				0000 0a00 0000 0b00 0000 0c00 0000 0d00
3e0c a446 7e7e 5d47 5de2 aa47 d12f bd47				0000 0e00 0000 0f00 0000 1000 0000 1100
5a0b 9c47 c641 3847 b080 5046 5d93 0000				0000 1200 0000 1300 0000 1400 0000 1500
0500 0000 3310 203b 0c29 bc46 1347 4b47				0000 1600 0000 1700 0000 1800 0000 1900
7cae 8c47 ab07 5f47 7278 0047 9d93 0000				0000 1a00 0000 1b00 0000 1c00 0000 1d00
0500 0000 4231 223b 97ee 1b47 4a04 8947				0000 1e00 0000 1f00 0000 2000 0000 2100
874d a947 4071 1d47 7f62 b646 a893 0000				0000 2200 0000 2300 0000 2400 0000 2500
0700 0000 0599 223b 61b8 c846 81b7 6b47				0000 2600 0000 2700 0000 2800 0000 2900
4e45 bc47 76a4 cb47 4416 9947 a8c0 3d47				0000 2a00 0000 2b00 0000 2c00 0000 2d00
659b 8146 bc93 0000 0600 0000 9645 233b				0000 2e00 0000 2f00 0000 3000 0000 3100
e2f4 b846 7808 8147 8a52 b847 f598 b947				0000 3200 0000 3300 0000 3400 0000 3500
a315 7947 e8aa fc46 d293 0000 0600 0000				0000 3600 0000 3700 0000 3800 0000 3900
4e0b 243b 8b12 9746 20dd 2847 6106 b447				0000 3a00 0000 3b00 0000 3c00 0000 3d00
2f7f fc47 7709 c047 f67a e946 0a94 0000				0000 3e00 0000 3f00 0000 4000 0000 4100
0600 0000 a5f7 253b 254f 8b46 30f4 6847				0000 4200 0000 4300 0000 4400 0000 4500
1691 d047 04df d347 9b5c 7d47 d950 cb46				0000 4600 0000 4700 0000 4800 0000 4900
3894 0000 0900 0000 f2a3 273b 7e7e 2c44				0000 4a00 0000 4b00 0000 4c00 0000 4d00
5744 8647 895e 1948 e537 7148 c3ea 9048				0000 4e00 0000 4f00 0000 5000 0000 5100
7f84 7148 9bce 1748 d7f2 9547 3025 9c46				0000 5200 0000 5300 0000 5400 0000 5500
4294 0000 0500 0000 fdef 273b 501f 0d47				0000 5600 0000 5700 0000 5800 0000 5900
ab5f c847 53e7 2148 afc9 1548 8a37 0a48				0000 5a00 0000 5b00 0000 5c00 0000 5d00
4794 0000 0500 0000 f10f 283b 798b 1848				0000 5e00 0000 5f00 0000 6000 0000 6100
d251 3a48 77ed 0548 3885 8047 0000 0000				0000 6200 0000 6300 0000 6400 0000 6500
5594 0000 0500 0000 359b 283b 55ab 1447				0000 6600 0000 6700 0000 6800 0000 6900
2068 9647 37aa d147 c5a8 a347 11e6 9c46				0000 6a00 0000 6b00 0000 6c00 0000 6d00
8d94 0000 0600 0000 e5e3 7b3a b619 0647				0000 6e00 0000 6f00 0000 7000 0000 7100
25bd 9d47 cc61 ef47 c3fb d947 d802 8a47				0000 7200 0000 7300 0000 7400 0000 7500
539e f246 9594 0000 0500 0000 9a4a 7c3a				0000 7600 0000 7700 0000 7800 0000 7900
85a3 f346 1b7c 5e47 1661 8147 90b4 2b47				0000 7a00 0000 7b00 0000 7c00 0000 7d00
b432 9046 a594 0000 0500 0000 722c 7d3a				0000 7e00 0000 7f00 0000 8000 0000 8100
27bf f646 d713 8f47 c7b3 cf47 5169 9a47				0000 8200 0000 8300 0000 8400 0000 8500
a8fc 0a47 ae94 0000 0800 0000 fb30 c3bf				0000 8600 0000 8700 0000 8800 0000 8900
043f 1146 8deb 5b47 bbf8 ee47 9413 3e48				0000 8a00 0000 8b00 0000 8c00 0000 8d00
52f6 4748 315d 2348 dfce dd47 ea42 9446				0000 8e00 0000 8f00 0000 9000 0000 9100
ca94 0000 0800 0000 c398 eabf 85ac f246				0000 9200 0000 9300 0000 9400 0000 9500
0dac 9047 f2b1 ea47 d3d7 1948 326d 1048				0000 9600 0000 9700 0000 9800 0000 9900
e9ea c847 34aa 5f47 2f3d 7d46 df94 0000				0000 9a00 0000 9b00 0000 9c00 0000 9d00
0600 0000 f42f 803a acfa 0c47 3f4e 8647				0000 9e00 0000 9f00 0000 a000 0000 a100
beab c747 e468 ca47 2bad 8247 9749 e746				0000 a200 0000 a300 0000 a400 0000 a500
0895 0000 0700 0000 0f92 fbbd c060 5e46				0000 a600 0000 a700 0000 a800 0000 a900
07ff 6f47 e278 d647 3c08 0548 e2b4 bc47				0000 aa00 0000 ab00 0000 ac00 0000 ad00
6d6f 3d47 89b0 3945 4795 0000 0500 0000				0000 ae00 0000 af00 0000 b000 0000 b100
4f15 833a 65bd e746 9c4e bf47 2d18 c747				0000 b200 0000 b300 0000 b400 0000 b500
41f4 6b47 0410 8546 6195 0000 0500 0000				0000 b600 0000 b700 0000 b800 0000 b900
ccd9 833a b787 b946 5ac9 5547 70b1 9e47				0000 ba00 0000 bb00 0000 bc00 0000 bd00
5ec2 9047 2320 fd46 d495 0000 0500 0000				0000 be00 0000 bf00 0000 c000 0000 c100
1c3a 873a 88de 8e46 55a8 5447 866c 9a47				0000 c200 0000 c300 0000 c400 0000 c500
99d2 8447 7f77 1447 849b 0000 0700 0000				0000 c600 0000 c700 0000 c800 0000 c900
f53e c03a 0000 0000 5ae7 3f47 9f79 e647				0000 ca00 0000 cb00 0000 cc00 0000 cd00
9ff5 2748 f988 0748 528d ab47 cf92 1c45				0000 ce00 0000 cf00 0000 d000 0000 d100
8700 0000 15e1 1d44 2414 f346 609b 5344				0000 d200 0000 d300 0000 d400 0000 d500
5f6e fa46 bffb bb44 d96b 0447 c7d1 0745				0000 d600 0000 d700 0000 d800 0000 d900
46d7 1a47 497b 6d45 bdb9 5c47 5122 7a45				0000 da00 0000 db00 0000 dc00 0000 dd00
6ad0 3d47 b350 7a45 0ecf 1748 aa2c 8845				0000 de00 0000 df00 0000 e000 0000 e100
3ab9 7947 0549 8a45 2a7d 7c47 bc69 8a45				0000 e200 0000 e300 0000 e400 0000 e500
817b bb47 0592 8a45 9889 a247 810b 8b45				0000 e600 0000 e700 0000 e800 0000 e900
938a c447 4aa7 8b45 c85f 7547 08e3 8b45				0000 ea00 0000 eb00 0000 ec00 0000 ed00
ac46 8e47 5fff 8b45 5931 a247 816c 8c45				0000 ee00 0000 ef00 0000 f000 0000 f100
c395 af47 43b3 8c45 a227 5747 dce6 8c45				0000 f200 0000 f300 0000 f400 0000 f500
92c2 e347 2c5c 8d45 3b5a ec47 f37d 8d45				0000 f600 0000 f700 0000 f800 0000 f900
f4f0 e647 e363 8f45 7ee3 5347 d884 8f45				0000 fa00 0000 fb00 0000 fc00 0000 fd00
c5ad 6147 f60f 9045 4af4 8b47 3733 9045				0000 fe00 0000 ff00 0000 0001 0000 0101
44b2 af47 2732 9145 164a 8947 298f 9145				0000 0201 0000 0301 0000 0401 0000 0501
40c8 a047 0f2f 9245 8edf 8647 1619 9445				0000 0601 0000 0701 0000 0801 0000 0901
2a86 3347 2d37 9445 e196 7f47 4e56 9445				0000 0a01 0000 0b01 0000 0100 0000 0000
9a6f 3547 99f4 9445 ef92 2948 b019 9545				6145 0000 6145 0040 6745 0040 4e45 0080
bb29 f247 9451 9545 447f 5e47 8cbc 9545				2245 00c0 0f45 0000 e144 0080 d444 0000
d669 3048 bde1 9545 cd4a 9347 7bf5 9545				fa44 0000 c844 0000 c844 0080 bb44 0000
9fe3 7c47 ed1f 9645 376e d447 b44d 9645				1645 0080 ed44 0080 bb44 0000 9644 0000
b0dc d747 b39f 9645 41e7 b747 e7bf 9645				af44 0080 bb44 0000 9644 0000 fa44 0080
959a 5947 7ef1 9645 b3c7 7b47 a312 9745				2245 00c0 0f45 0000 e144 0000 fa44 0040
57dd 7147 ea3e 9745 48cd ed47 a4a4 9745				0345 0000 1645 0080 d444 0080 0945 0000
d69b 0e48 55d6 9745 b746 3848 c703 9845				c844 0000 af44 0080 ed44 0080 ed44 0000
dfdf 6a47 1218 9845 814c 9c47 ec3b 9845				9644 0000 af44 0080 2245 0080 ed44 0080
01a4 fa47 a55b 9845 d6f4 6c47 6fb5 9845				0945 0000 9644 0000 af44 0080 8944 0000
5b31 d047 cedd 9845 428f 2248 7d1b 9945				af44 0080 a244 0000 af44 0080 bb44 0000
8154 6647 7950 9945 c197 3a47 a6d9 9a45				c844 0000 9644 0080 ed44 0000 af44 0000
6fa1 5847 8d09 9b45 30ff 6d47 00c8 9c45				1645 0080 d444 0000 af44 0000 c844 0080
1093 5647 35f0 9c45 7662 7947 5756 9e45				bb44 0080 a244 0000 c844 0000 c844 0080
e18a bf47 82d6 9f45 7667 9147 ad10 a045				a244 0000 fa44 0000 c844 0000 c844 0000
5652 d547 b550 a045 4648 dd47 34c7 a045				c844 0000 fa44 0000 9644 0080 a244 0000
a142 5e47 266b a345 7ee1 9a47 05dc a345				c844 0080 ed44 0000 9644 0080 ed44 0000
ec3c 9e47 2ca3 a445 d9d7 7547 44e1 a445				c844 0080 8944 0080 0945 0000 c844 0080
3abe 6a47 2455 a545 5038 be47 b10c a645				a244 0000 c844 00c0 bb44 0080 bb44 0080
0bda 6047 c6d6 a845 64e1 5747 b074 a945				d444 0080 d444 0000 e144 0080 ed44 0000
509c 5a47 f4c0 a945 88f1 8247 416f ab45				fa44 0080 bb44 0000 6144 0080 ed44 0080
9ca5 7b47 2293 ab45 9b19 9c47 56c4 ab45				a244 0040 c844 0080 bb44 0080 8944 00c0
a8af b747 b7dc b145 699d b147 7d44 b345				0f45 0000 c844 0000 e144 0000 e144 0000
ea79 b947 ed5f b745 ffdd ac47 6bc9 b945				2f44 0080 ed44 0080 ed44 0080 bb44 0080
a77f a947 06b3 bb45 9c10 be47 2920 bc45				a244 0080 a244 0080 bb44 0000 c844 0040
7777 5b48 5e36 be45 a037 8047 af49 c045				0345 0080 8944 0080 8944 0080 bb44 0040
d596 8f47 1b7f c045 cc18 9447 52ca c045				c844 0080 bb44 0000 c844 0080 bb44 0000
6d42 0348 d78a c245 8e20 9347 69c2 c545				e144 0040 c844 0080 d444 0080 8944 0080
7d44 d847 2541 c745 48a5 0348 cb74 c845				8944 0040 0345 0080 ed44 0080 bb44 0080
2ae3 ce47 de69 ca45 40b6 b447 eb04 cb45				bb44 0080 bb44 0040 af44 0080 d444 0080
118a f447 9730 cb45 c304 b347 da10 ce45				d444 0080 bb44 0080 bb44 0000 e144 0000
95d7 a847 918b d045 c130 ab47 40b7 d145				af44 0000 af44 0080 bb44 0000 af44 00c0
be4c 0048 4813 d545 3941 a747 556b d745				a244 0000 c844 0080 bb44 0080 a244 0080
b293 e647 335e db45 6035 a447 45b7 db45				a244 0080 d444 0080 bb44 0080 bb44 0040
85c8 1948 e907 dc45 fdcd 9a47 9f3d dd45				af44 0040 0345 0080 d444 0040 9644 0000
2888 0c48 7b00 df45 815c 9247 14bb e245				c844 0000 af44 0080 d444 0080 bb44 0000
e5a0 9e47 f00c e645 12b7 9447 9df3 f845				af44 0000 af44 0080 bb44 0000 7a44 0000
65f4 c747 739c 0546 5a03 c747 eb6e 0c46				c844 0000 af44 0080 bb44 0080 7a44 0080
cb5a b947 d43b 1346 1b55 c247 2084 1446				bb44 0040 0345 0000 c844 0000 c844 0080
d70e c947 108b 1546 387d a747 6dae 1646				8944 0080 a244 0000 c844 0000 c844 0080
e913 ce47 4a1a 1846 95bf 0348 69fe 3046				a244 0080 bb44 0080 bb44 0000 af44 0000
f17b 0648 e8cb 3446 3311 1548 b36e 3946				af44 0000 af44 0000 af44 0080 a244 0080
e16b be47 e404 3a46 1f32 8d47 557e 3c46				bb44 0080 a244 0080 bb44 0000 af44 0000
0f1b b047 ecf6 3c46 1017 d047 79bf 3d46				9644 0080 a244 0080 a244 0000 c844 0000
02db c447 40a5 3e46 5ff3 fc47 6ee1 4046				af44 0080 a244 00c0 a244 0080 a244 0080
bfeb e247 2fd3 4246 e8ea 9048 8f2b 4346				8944 0080 a244 0000 9644 0080 bb44 0080
763c 2948 b250 4346 9697 3b48 8bf2 4346				a244 0000 af44 0000 9644 0040 9644 0000
d54a d247 214f 4646 357c f747 fc9f 4646				9644 0040 9644 0080 8944 0080 a244 00c0
e111 8447 ca51 4746 1d26 d047 f0bf 4746				a244 00c0 a244 0080 8944 0080 a244 0080
6383 4b48 32ef 4846 ce81 1d48 f0d6 4946				8944 0080 8944 0080 a244 0000 9644 00c0
c519 d747 10a6 4b46 fddd 0548 4166 4e46				a244 0000 6144 0000 af44 0000 7a44 0080
df8e d347 a39b 4f46 32bc a347 8dec 5446				a244 0000 4844 0000 9644 0000 7a44 0000
4515 9d47 245a 9746 5971 2948 0000 0000				7a44 0080 8944 0000 9644 0000 7a44 0000
0100 0000 0200 0000 0300 0000 0400 0000				9644 0080 8944 0000 6144 0000 7a44 0080
0500 0000 0600 0000 0700 0000 0800 0000				7a44 0080 8944 00c0 8944 0000 7a44 0080
0900 0000 0a00 0000 0b00 0000 0c00 0000				8944 0080 8944 0080 8944 0080 8944 0000
[truncated: 129,987 more rows]

## Sheet: Fig 5c nMS
Holo_DNA				KorA_Holo_DNA
01a1 4600 6900 6e00 6e00 6900 6700 6100				01a1 4600 6900 6e00 6e00 6900 6700 6100
6e00 0000 0000 0000 0000 0000 0000 0000				6e00 0000 0000 0000 0000 0000 0000 0000
0000 0800 4200 0000 3e9b 22c8 5cc5 d901				0000 0800 4200 0000 ee17 2abd 66c5 d901
5300 5900 5300 5400 4500 4d00 0000 0000				5300 5900 5300 5400 4500 4d00 0000 0000
0000 0000 0000 0000 0000 0000 0000 0000				0000 0000 0000 0000 0000 0000 0000 0000
0000 0000 0000 0000 0000 0000 0000 0000				0000 0000 0000 0000 0000 0000 0000 0000
0000 5300 5900 5300 5400 4500 4d00 0000				0000 5300 5900 5300 5400 4500 4d00 0000
0000 0000 0000 0000 0000 0000 0000 0000				0000 0000 0000 0000 0000 0000 0000 0000
0000 0000 0000 0000 0000 0000 0000 0000				0000 0000 0000 0000 0000 0000 0000 0000
0000 0000 965a 72fd 3e9b 22c8 5cc5 d901				0000 0000 3045 0fd9 ee17 2abd 66c5 d901
5300 5900 5300 5400 4500 4d00 0000 0000				5300 5900 5300 5400 4500 4d00 0000 0000
0000 0000 0000 0000 0000 0000 0000 0000				0000 0000 0000 0000 0000 0000 0000 0000
0000 0000 0000 0000 0000 0000 0000 0000				0000 0000 0000 0000 0000 0000 0000 0000
0000 5300 5900 5300 5400 4500 4d00 0000				0000 5300 5900 5300 5400 4500 4d00 0000
0000 0000 0000 0000 0000 0000 0000 0000				0000 0000 0000 0000 0000 0000 0000 0000
0000 0000 0000 0000 0000 0000 0000 0000				0000 0000 0000 0000 0000 0000 0000 0000
0000 0000 0100 0000 0000 0000 0000 0000				0000 0000 0100 0000 0000 0000 0000 0000
0000 0000 0000 0000 0000 0000 0000 0000				0000 0000 0000 0000 0000 0000 0000 0000
0000 0000 0000 0000 0000 0000 0000 0000				0000 0000 0000 0000 0000 0000 0000 0000
0000 0000 0000 0000 0000 0000 0000 0000				0000 0000 0000 0000 0000 0000 0000 0000
0000 0000 0000 0000 0000 0000 0000 0000				0000 0000 0000 0000 0000 0000 0000 0000
0000 0000 0000 0000 0000 0000 0000 0000				0000 0000 0000 0000 0000 0000 0000 0000
0000 0000 0000 0000 0000 0000 0000 0000				0000 0000 0000 0000 0000 0000 0000 0000
0000 0000 0000 0000 0000 0000 0000 0000				0000 0000 0000 0000 0000 0000 0000 0000
0000 0000 0000 0000 0000 0000 0000 0000				0000 0000 0000 0000 0000 0000 0000 0000
0000 0000 0000 0000 0000 0000 0000 0000				0000 0000 0000 0000 0000 0000 0000 0000
0000 0000 0000 0000 0000 0000 0000 0000				0000 0000 0000 0000 0000 0000 0000 0000
0000 0000 0000 0000 0000 0000 0000 0000				0000 0000 0000 0000 0000 0000 0000 0000
0000 0000 0000 0000 0000 0000 0000 0000				0000 0000 0000 0000 0000 0000 0000 0000
0000 0000 0000 0000 0000 0000 0000 0000				0000 0000 0000 0000 0000 0000 0000 0000
0000 0000 0000 0000 0000 0000 0000 0000				0000 0000 0000 0000 0000 0000 0000 0000
0000 0000 0000 0000 0000 0000 0000 0000				0000 0000 0000 0000 0000 0000 0000 0000
0000 0000 0000 0000 0000 0000 0000 0000				0000 0000 0000 0000 0000 0000 0000 0000
0000 0000 0000 0000 0000 0000 0000 0000				0000 0000 0000 0000 0000 0000 0000 0000
0000 0000 0000 0000 0000 0000 0000 0000				0000 0000 0000 0000 0000 0000 0000 0000
0000 0000 0000 0000 0000 0000 0000 0000				0000 0000 0000 0000 0000 0000 0000 0000
0000 0000 0000 0000 0000 0000 0000 0000				0000 0000 0000 0000 0000 0000 0000 0000
0000 0000 0000 0000 0000 0000 0000 0000				0000 0000 0000 0000 0000 0000 0000 0000
0000 0000 0000 0000 0000 0000 0000 0000				0000 0000 0000 0000 0000 0000 0000 0000
0000 0000 0000 0000 0000 0000 0000 0000				0000 0000 0000 0000 0000 0000 0000 0000
0000 0000 0000 0000 0000 0000 0000 0000				0000 0000 0000 0000 0000 0000 0000 0000
0000 0000 0000 0000 0000 0000 0000 0000				0000 0000 0000 0000 0000 0000 0000 0000
0000 0000 0000 0000 0000 0000 0000 0000				0000 0000 0000 0000 0000 0000 0000 0000
0000 0000 0000 0000 0000 0000 0000 0000				0000 0000 0000 0000 0000 0000 0000 0000
0000 0000 0000 0000 0000 0000 0000 0000				0000 0000 0000 0000 0000 0000 0000 0000
0000 0000 0000 0000 0000 0000 0000 0000				0000 0000 0000 0000 0000 0000 0000 0000
0000 0000 0000 0000 0000 0000 0000 0000				0000 0000 0000 0000 0000 0000 0000 0000
0000 0000 0000 0000 0000 0000 0000 0000				0000 0000 0000 0000 0000 0000 0000 0000
0000 0000 0000 0000 0000 0000 0000 0000				0000 0000 0000 0000 0000 0000 0000 0000
0000 0000 0000 0000 0000 0000 0000 0000				0000 0000 0000 0000 0000 0000 0000 0000
0000 0000 0000 0000 0000 0000 0000 0000				0000 0000 0000 0000 0000 0000 0000 0000
0000 0000 0000 0000 0000 0000 0000 0000				0000 0000 0000 0000 0000 0000 0000 0000
0000 0000 0000 0000 0000 0000 0000 0000				0000 0000 0000 0000 0000 0000 0000 0000
0000 0000 0000 0000 0000 0000 0000 0000				0000 0000 0000 0000 0000 0000 0000 0000
0000 0000 0000 0000 0000 0000 0000 0000				0000 0000 0000 0000 0000 0000 0000 0000
0000 0000 0000 0000 0000 0000 0000 0000				0000 0000 0000 0000 0000 0000 0000 0000
0000 0000 0000 0000 0000 0000 0000 0000				0000 0000 0000 0000 0000 0000 0000 0000
0000 0000 0000 0000 0000 0000 0000 0000				0000 0000 0000 0000 0000 0000 0000 0000
0000 0000 0000 0000 0000 0000 0000 0000				0000 0000 0000 0000 0000 0000 0000 0000
0000 0000 0000 0000 0000 0000 0000 0000				0000 0000 0000 0000 0000 0000 0000 0000
0000 0000 0000 0000 0000 0000 0000 0000				0000 0000 0000 0000 0000 0000 0000 0000
0000 0000 0000 0000 0000 0000 0000 0000				0000 0000 0000 0000 0000 0000 0000 0000
0000 0000 0000 0000 0000 0000 0000 0000				0000 0000 0000 0000 0000 0000 0000 0000
0000 0000 0000 0000 0000 0000 0000 0000				0000 0000 0000 0000 0000 0000 0000 0000
0000 0000 0000 0000 0000 0000 0000 0000				0000 0000 0000 0000 0000 0000 0000 0000
0000 0000 0000 0000 0000 0000 0000 0000				0000 0000 0000 0000 0000 0000 0000 0000
0000 0000 0000 0000 0000 0000 0000 0000				0000 0000 0000 0000 0000 0000 0000 0000
0000 0000 0000 0000 0000 0000 0000 0000				0000 0000 0000 0000 0000 0000 0000 0000
0000 0000 0000 0000 0000 0000 0000 0000				0000 0000 0000 0000 0000 0000 0000 0000
0000 0000 0000 0000 0000 0000 0000 0000				0000 0000 0000 0000 0000 0000 0000 0000
0000 0000 0000 0000 0000 0000 0000 0000				0000 0000 0000 0000 0000 0000 0000 0000
0000 0000 0000 0000 0000 0000 0000 0000				0000 0000 0000 0000 0000 0000 0000 0000
0000 0000 0000 0000 0000 0000 0000 0000				0000 0000 0000 0000 0000 0000 0000 0000
0000 0000 0000 0000 0000 0000 0000 0000				0000 0000 0000 0000 0000 0000 0000 0000
0000 0000 0000 0000 0000 0000 0000 0000				0000 0000 0000 0000 0000 0000 0000 0000
0000 0000 0000 0000 0000 0000 0000 0000				0000 0000 0000 0000 0000 0000 0000 0000
0000 0000 0000 0000 0000 0000 0000 0000				0000 0000 0000 0000 0000 0000 0000 0000
0000 0000 0000 0000 0000 0000 0000 0000				0000 0000 0000 0000 0000 0000 0000 0000
0000 0000 0000 0000 0000 0000 0000 0000				0000 0000 0000 0000 0000 0000 0000 0000
0000 0000 0000 0000 0000 0000 0000 0000				0000 0000 0000 0000 0000 0000 0000 0000
0000 0000 0000 0000 0000 0000 0000 0000				0000 0000 0000 0000 0000 0000 0000 0000
0000 0000 0000 0000 0000 0000 0000 0000				0000 0000 0000 0000 0000 0000 0000 0000
0000 0000 0000 0000 0000 0000 0000 0000				0000 0000 0000 0000 0000 0000 0000 0000
0000 0000 0000 0000 0000 0000 0000 0000				0000 0000 0000 0000 0000 0000 0000 0000
0000 0000 0000 0000 0000 0000 0000 0000				0000 0000 0000 0000 0000 0000 0000 0000
0000 0000 0000 0000 0000 0000 0000 0000				0000 0000 0000 0000 0000 0000 0000 0000
0000 0000 0000 0000 0000 0000 0000 0000				0000 0000 0000 0000 0000 0000 0000 0000
0000 0000 0000 0000 0000 0000 0000 0000				0000 0000 0000 0000 0000 0000 0000 0000
0000 0000 0000 0000 0000 0000 0000 0000				0000 0000 0000 0000 0000 0000 0000 0000
2b00 0000 7e00 3400 2000 7500 4d00 2000				3500 0000 7e00 3400 2000 7500 4d00 2000
5200 7000 6f00 2000 3200 7800 4200 4500				5200 7000 6300 2000 7700 6900 7400 6800
2000 2000 6900 6e00 2000 3500 3000 3000				2000 4b00 6f00 7200 4200 2000 3200 7800
2000 6d00 4d00 2000 4100 6d00 4f00 4100				4200 4500 2000 2000 6900 6e00 2000 3500
6300 2c00 2000 3000 2e00 3000 3100 2500				3000 3000 2000 6d00 4d00 2000 4100 6d00
2000 5400 2d00 3200 3000 0000 0000 0000				4f00 4100 6300 2c00 2000 3000 2e00 3000
0000 0000 0000 0000 0000 0000 0000 0000				3100 2500 2000 5400 2d00 3200 3000 0000
0000 0000 0000 0000 0000 0000 0000 0000				0000 0000 0000 0000 0000 0000 0000 0000
0000 0000 0000 0000 0000 0000 0000 0000				0000 0000 0000 0000 0000 0000 0000 0000
0000 0000 0000 0000 0000 0000 0000 0000				0000 0000 0000 0000 0000 0000 0000 0000
0000 0000 0000 0000 0000 0000 0000 0000				0000 0000 0000 0000 0000 0000 0000 0000
0000 0000 0000 0000 0000 0000 0000 0000				0000 0000 0000 0000 0000 0000 0000 0000
0000 0000 0000 0000 0000 0000 0000 0000				0000 0000 0000 0000 0000 0000 0000 0000
0000 ffff ffff ffff ffff ffff ffff ffff				0000 0000 0000 0000 0000 0000 0000 0000
ffff ffff ffff 0400 0000 0000 0000 0000				0000 0000 0000 ffff ffff ffff ffff ffff
0000 0000 0000 0000 0000 0000 0000 0000				ffff ffff ffff ffff ffff 0400 0000 0000
0000 0000 0000 0000 0000 0200 0000 0200				0000 0000 0000 0000 0000 0000 0000 0000
0000 0000 0000 0000 0000 0000 0000 0000				0000 0000 0000 0000 0000 0000 0000 0200
0000 0000 0000 0000 0000 0000 0000 0000				0000 0200 0000 0000 0000 0000 0000 0000
0000 0000 0000 0000 0000 0000 0000 0000				0000 0000 0000 0000 0000 0000 0000 0000
0000 0000 0000 0000 0000 0000 0000 0000				0000 0000 0000 0000 0000 0000 0000 0000
0000 0000 0000 0000 0000 0000 0000 0000				0000 0000 0000 0000 0000 0000 0000 0000
0000 0000 0000 0000 0000 0000 0000 0000				0000 0000 0000 0000 0000 0000 0000 0000
0000 0000 0000 0000 0000 0000 0000 0000				0000 0000 0000 0000 0000 0000 0000 0000
0000 0000 0000 0000 0000 0000 0000 0000				0000 0000 0000 0000 0000 0000 0000 0000
0000 0000 0000 0000 0000 0000 0000 0000				0000 0000 0000 0000 0000 0000 0000 0000
0000 0000 0000 0000 0000 0000 0000 0000				0000 0000 0000 0000 0000 0000 0000 0000
0000 0000 0000 0000 0000 0000 0000 0000				0000 0000 0000 0000 0000 0000 0000 0000
0000 0000 0000 0000 0000 0000 0000 0000				0000 0000 0000 0000 0000 0000 0000 0000
0000 0000 0000 0000 0000 0000 0000 0000				0000 0000 0000 0000 0000 0000 0000 0000
0000 0000 0000 0000 0000 0000 0000 0000				0000 0000 0000 0000 0000 0000 0000 0000
0000 0000 0000 0000 0000 0000 0000 0000				0000 0000 0000 0000 0000 0000 0000 0000
0000 0000 0000 0000 0000 0000 0000 0000				0000 0000 0000 0000 0000 0000 0000 0000
0000 0000 0000 0000 0000 0000 0000 0000				0000 0000 0000 0000 0000 0000 0000 0000
0000 0000 0000 0000 0000 0000 0000 0000				0000 0000 0000 0000 0000 0000 0000 0000
0000 0000 0000 0000 0000 0000 0000 0000				0000 0000 0000 0000 0000 0000 0000 0000
0000 0000 0000 0000 0000 0000 0000 0000				0000 0000 0000 0000 0000 0000 0000 0000
0000 0000 0000 0000 0000 0000 0000 0000				0000 0000 0000 0000 0000 0000 0000 0000
0000 0000 0000 0000 0000 0000 0000 0000				0000 0000 0000 0000 0000 0000 0000 0000
0000 0000 0000 0000 0000 0000 0000 0000				0000 0000 0000 0000 0000 0000 0000 0000
0000 0000 0000 0000 0000 0000 0000 0000				0000 0000 0000 0000 0000 0000 0000 0000
0000 0000 0000 0000 0000 0000 0000 0000				0000 0000 0000 0000 0000 0000 0000 0000
0000 0000 0000 0000 0000 0000 0000 0000				0000 0000 0000 0000 0000 0000 0000 0000
0000 0000 0000 0000 0000 0000 0000 0000				0000 0000 0000 0000 0000 0000 0000 0000
0000 0000 0000 0000 0000 0000 0000 0000				0000 0000 0000 0000 0000 0000 0000 0000
0000 0000 0000 0000 0000 0000 0000 0000				0000 0000 0000 0000 0000 0000 0000 0000
0000 0000 0000 0000 0000 0000 0000 0000				0000 0000 0000 0000 0000 0000 0000 0000
0000 0000 0000 0000 0000 0000 0000 0000				0000 0000 0000 0000 0000 0000 0000 0000
0000 0000 0000 0000 0000 0000 0000 0000				0000 0000 0000 0000 0000 0000 0000 0000
0000 0000 0000 0000 0000 0000 0000 0000				0000 0000 0000 0000 0000 0000 0000 0000
0000 0000 0000 0000 0000 0000 0000 0000				0000 0000 0000 0000 0000 0000 0000 0000
0000 0000 0000 0000 0000 0000 0000 0000				0000 0000 0000 0000 0000 0000 0000 0000
0000 0000 0000 0000 0000 0000 0000 0000				0000 0000 0000 0000 0000 0000 0000 0000
0000 0000 0000 0000 0000 0000 0000 0000				0000 0000 0000 0000 0000 0000 0000 0000
0000 0000 0000 0000 0000 0000 0000 0000				0000 0000 0000 0000 0000 0000 0000 0000
0000 0000 0000 0000 0000 0000 0000 0000				0000 0000 0000 0000 0000 0000 0000 0000
0000 0000 0000 0000 0000 0000 0000 0000				0000 0000 0000 0000 0000 0000 0000 0000
0000 0000 0000 0000 0000 0000 0000 0000				0000 0000 0000 0000 0000 0000 0000 0000
0000 0000 0000 0000 0000 0000 0000 0000				0000 0000 0000 0000 0000 0000 0000 0000
0000 0000 0000 0000 0000 0000 0000 0000				0000 0000 0000 0000 0000 0000 0000 0000
0000 0000 0000 0000 0000 0000 0000 0000				0000 0000 0000 0000 0000 0000 0000 0000
0000 0000 0000 0000 0000 0000 0000 0000				0000 0000 0000 0000 0000 0000 0000 0000
0000 0000 0000 0000 0000 0000 0000 0000				0000 0000 0000 0000 0000 0000 0000 0000
0000 0000 0000 0000 0000 0000 0000 0000				0000 0000 0000 0000 0000 0000 0000 0000
0000 0000 0000 0000 0000 0000 0000 0000				0000 0000 0000 0000 0000 0000 0000 0000
0000 0000 0000 f40d 0000 0000 0000 0000				0000 0000 0000 0000 0000 0000 0000 0000
0000 0000 0000 d015 1e00 0000 0000 0100				0000 0000 0000 0000 0000 080e 0000 0000
0000 0100 0000 bb7b 2000 0000 0000 0000				0000 0000 0000 0000 0000 787f 2b00 0000
0000 0000 0000 0000 0000 0000 0000 0000				0000 0100 0000 0100 0000 7b1a 2e00 0000
0000 0000 0000 0000 0000 0000 0000 0000				0000 0000 0000 0000 0000 0000 0000 0000
0000 0000 0000 0000 0000 0000 0000 0000				0000 0000 0000 0000 0000 0000 0000 0000
0000 0000 0000 0000 0000 0000 0000 0000				0000 0000 0000 0000 0000 0000 0000 0000
0000 0000 0000 0000 0000 0000 0000 0000				0000 0000 0000 0000 0000 0000 0000 0000
0000 0000 0000 0000 0000 0000 0000 0000				0000 0000 0000 0000 0000 0000 0000 0000
0000 0000 0000 0000 0000 0000 0000 0000				0000 0000 0000 0000 0000 0000 0000 0000
0000 0000 0000 0000 0000 0000 0000 0000				0000 0000 0000 0000 0000 0000 0000 0000
0000 0000 0000 0000 0000 0000 0000 0000				0000 0000 0000 0000 0000 0000 0000 0000
0000 0000 0000 0000 0000 0000 0000 0000				0000 0000 0000 0000 0000 0000 0000 0000
0000 0000 0000 0000 0000 0000 0000 0000				0000 0000 0000 0000 0000 0000 0000 0000
0000 0000 0000 0000 0000 0000 0000 0000				0000 0000 0000 0000 0000 0000 0000 0000
0000 0000 0000 0000 0000 0000 0000 0000				0000 0000 0000 0000 0000 0000 0000 0000
0000 0000 0000 0000 0000 0000 0000 0000				0000 0000 0000 0000 0000 0000 0000 0000
0000 0000 0000 0000 0000 0000 0000 0000				0000 0000 0000 0000 0000 0000 0000 0000
0000 0000 0000 0000 0000 0000 0000 0000				0000 0000 0000 0000 0000 0000 0000 0000
0000 0000 0000 0000 0000 0000 0000 0000				0000 0000 0000 0000 0000 0000 0000 0000
0000 0000 0000 0000 0000 0000 0000 0000				0000 0000 0000 0000 0000 0000 0000 0000
0000 0000 0000 0000 0000 0000 0000 0000				0000 0000 0000 0000 0000 0000 0000 0000
0000 0000 0000 0000 0000 0000 0000 0000				0000 0000 0000 0000 0000 0000 0000 0000
0000 0000 0000 0000 0000 0000 0000 0000				0000 0000 0000 0000 0000 0000 0000 0000
0000 0000 0000 0000 0000 0000 0000 0000				0000 0000 0000 0000 0000 0000 0000 0000
0000 0000 0000 0000 0000 0000 0000 0000				0000 0000 0000 0000 0000 0000 0000 0000
0000 0000 0000 0000 0000 0000 0000 0000				0000 0000 0000 0000 0000 0000 0000 0000
0000 0000 0000 0000 0000 0000 0000 0000				0000 0000 0000 0000 0000 0000 0000 0000
0000 0000 0000 0000 0000 0000 0000 0000				0000 0000 0000 0000 0000 0000 0000 0000
0000 0000 0000 0000 0000 0000 0000 0000				0000 0000 0000 0000 0000 0000 0000 0000
0000 0000 0000 0000 0000 0000 0000 0000				0000 0000 0000 0000 0000 0000 0000 0000
0000 0000 0000 0000 0000 0000 0000 0000				0000 0000 0000 0000 0000 0000 0000 0000
0000 0000 0000 0000 0000 0000 0000 0000				0000 0000 0000 0000 0000 0000 0000 0000
0000 0000 0000 0000 0000 0000 0000 0000				0000 0000 0000 0000 0000 0000 0000 0000
0000 0000 0000 0000 0000 0000 0000 0000				0000 0000 0000 0000 0000 0000 0000 0000
0000 0000 0000 0000 0000 0000 0000 0000				0000 0000 0000 0000 0000 0000 0000 0000
0000 0000 0000 0000 0000 0000 0000 0000				0000 0000 0000 0000 0000 0000 0000 0000
0000 0000 0000 0000 0000 0000 0000 0000				0000 0000 0000 0000 0000 0000 0000 0000
0000 0000 0000 0000 0000 0000 0000 0000				0000 0000 0000 0000 0000 0000 0000 0000
0000 0000 0000 0000 0000 0000 0000 0000				0000 0000 0000 0000 0000 0000 0000 0000
0000 0000 0000 0000 0000 0000 0000 0000				0000 0000 0000 0000 0000 0000 0000 0000
0000 0000 0000 0000 0000 0000 0000 0000				0000 0000 0000 0000 0000 0000 0000 0000
0000 0000 0000 0000 0000 0000 0000 0000				0000 0000 0000 0000 0000 0000 0000 0000
0000 0000 0000 0000 0000 0000 0000 0000				0000 0000 0000 0000 0000 0000 0000 0000
0000 0000 0000 0000 0000 0000 0000 0000				0000 0000 0000 0000 0000 0000 0000 0000
0000 0000 0000 0000 0000 0000 0000 0000				0000 0000 0000 0000 0000 0000 0000 0000
0000 0000 0000 0000 0000 0000 0000 0000				0000 0000 0000 0000 0000 0000 0000 0000
0000 0000 0000 0000 0000 0000 0000 0000				0000 0000 0000 0000 0000 0000 0000 0000
0000 0000 0000 0000 0000 0000 0000 0000				0000 0000 0000 0000 0000 0000 0000 0000
0000 0000 0000 0000 0000 0000 0000 0000				0000 0000 0000 0000 0000 0000 0000 0000
0000 0000 0000 0000 0000 0000 0000 0000				0000 0000 0000 0000 0000 0000 0000 0000
0000 0000 0000 0000 0000 0000 0000 0000				0000 0000 0000 0000 0000 0000 0000 0000
0000 0000 0000 0000 0000 0000 0000 0000				0000 0000 0000 0000 0000 0000 0000 0000
0000 0000 0000 0000 0000 0000 0000 0000				0000 0000 0000 0000 0000 0000 0000 0000
0000 0000 0000 0000 0000 0000 0000 0000				0000 0000 0000 0000 0000 0000 0000 0000
0000 0000 0000 0000 0000 0000 0000 0000				0000 0000 0000 0000 0000 0000 0000 0000
0000 0000 0000 0000 0000 0000 0000 0000				0000 0000 0000 0000 0000 0000 0000 0000
0000 0000 0000 0000 0000 0000 0000 0000				0000 0000 0000 0000 0000 0000 0000 0000
0000 0000 0000 0000 0000 0000 0000 0000				0000 0000 0000 0000 0000 0000 0000 0000
0000 0000 0000 0000 0000 0000 0000 0000				0000 0000 0000 0000 0000 0000 0000 0000
0000 0000 0000 0000 0000 0000 0000 0000				0000 0000 0000 0000 0000 0000 0000 0000
0000 0000 0000 0000 0000 0000 0000 0000				0000 0000 0000 0000 0000 0000 0000 0000
0000 0000 0000 0000 0000 0000 0000 0000				0000 0000 0000 0000 0000 0000 0000 0000
0000 0000 0000 0000 0000 0000 0000 0000				0000 0000 0000 0000 0000 0000 0000 0000
0000 0000 0000 0000 0000 0000 0000 0000				0000 0000 0000 0000 0000 0000 0000 0000
0000 0000 0000 0000 0000 0000 0000 0000				0000 0000 0000 0000 0000 0000 0000 0000
0000 0000 0000 0000 0000 0000 0000 0000				0000 0000 0000 0000 0000 0000 0000 0000
0000 0f00 0000 4400 4500 5300 4b00 5400				0000 0000 0000 0000 0000 0000 0000 0000
4f00 5000 2d00 4300 4900 3700 5300 4a00				0000 0000 0000 0f00 0000 4400 4500 5300
3600 4700 0100 0000 9909 0000 1d02 0000				4b00 5400 4f00 5000 2d00 4300 4900 3700
8000 0000 0e01 0000 0f01 0000 7800 0000				5300 4a00 3600 4700 0100 0000 8b0c 0000
0000 0000 0000 fa43 0040 9c46 0000 0000				cf02 0000 8000 0000 6701 0000 6801 0000
c023 7740 0000 0000 0000 80bf 0e01 0000				7800 0000 0000 0000 0000 fa43 0040 9c46
289c 0000 3009 0000 0600 0000 ee9a 06bb				0000 0000 c023 7740 0000 0000 0000 80bf
287f f544 e6ed c445 b237 1c46 3d85 1d46				6701 0000 289c 0000 2025 0000 0500 0000
ec72 d145 8ef6 2245 290a 0000 0600 0000				8633 fdba b346 0146 a697 5946 58b8 7546
f16d f9ba 775d 3845 ae1c ca45 0447 0d46				43ef 3e46 f2e4 bb45 3d2b 0000 0500 0000
a548 0e46 6616 cf45 bdb0 4a45 410a 0000				a3f6 f0ba 907e 1846 bede 6646 432f 8946
0600 0000 d8b1 f9ba d8d3 6245 74e7 d945				4c8e 7f46 5a3b 3146 3a2c 0000 0500 0000
e6d8 0c46 7241 0446 34b7 b245 6051 1945				6d5a f4ba b7fb e545 866b 7446 a661 9a46
270b 0000 0500 0000 8547 fcba 87e8 8745				4329 7846 fd43 df45 6948 0000 0500 0000
15a9 d945 48f3 0146 6bbb ef45 f8b7 a345				f030 daba aa0c 1646 3bc6 5646 f42c 7146
450c 0000 0500 0000 398c ffba 05de 7745				e5e1 5746 a78b 0f46 db64 0000 0600 0000
19f6 dd45 09d5 0046 3786 d245 4a88 6b45				ec93 363c af58 ea45 81b4 4946 735f 8546
ea0c 0000 0800 0000 0cbe 00bb e409 2845				1f96 8b46 6e8c 6446 7a3a 0946 e269 0000
f1b3 d545 a7b6 8346 fafe d846 26e1 e846				0600 0000 d879 4e3c 481a 3746 8851 8846
5c1a 9d46 73e6 2146 c0b3 2c45 2527 0000				5cef 9d46 5f0f 9546 2023 6446 846b 0346
0500 0000 6d20 02bb f201 b845 3284 1446				226a 0000 0500 0000 59c8 4f3c bfe8 0046
12f8 1a46 4478 dc45 702d 4945 9c27 0000				65c8 6a46 7c6a 8f46 14eb 7946 e941 1946
0500 0000 f6f6 02bb 50f2 6745 decc ed45				b56e 0000 0500 0000 d693 923c ea07 4146
b36c 2046 0e08 1846 3e89 c445 af46 0000				a743 9f46 d12e af46 386b 8146 176e dd45
0500 0000 21a9 d3ba aaaa 7945 3587 e845				c470 0000 0500 0000 740b 9b3c c6db 3b46
ec9a 1546 6614 0d46 da49 bc45 3c4d 0000				6f83 8846 23fb 9b46 3a3c 8f46 f1a6 5546
0500 0000 91e4 b2ba d7b4 a545 b4c9 0d46				3272 0000 0600 0000 495f a13c 19a8 e345
063b 1f46 e008 f145 8513 4d45 f054 0000				6a14 6246 6ebb 9c46 84fb aa46 9214 9446
0500 0000 2607 8bba ecf0 b345 4bea 2546				801a 3e46 9372 0000 0700 0000 4fee bf3e
3376 4546 137c 1e46 7374 9e45 e955 0000				ab95 d545 a1d1 dd46 cd29 4e47 215a 8547
0500 0000 50c5 8dba 57a6 c145 c033 0f46				286c 3f47 6e65 be46 0000 0000 2c73 0000
c82d 2846 ee00 1c46 34ae d845 736e 0000				0600 0000 53ea a53c 64f3 0946 eb53 7446
0500 0000 0492 913c 35f4 a045 3906 fb45				57b7 a746 0a6d be46 3c7c ae46 0000 0000
3e71 1046 6355 f645 5207 9145 5877 0000				3a73 0000 0500 0000 1327 a63c e0ac 2a46
0600 0000 70f5 b93b 6785 4c45 8ca6 fa45				1908 8046 4ac0 9046 d969 7546 bfda 1a46
463c 4146 2f05 5246 f587 1f46 db30 9345				8773 0000 0500 0000 7097 a73c b63e 4d46
0a7a 0000 0500 0000 e22b ca3b 5c48 ea45				4993 b146 7e99 cc46 9666 a446 71f0 2f46
6b51 5546 4ba4 7746 b2a5 4246 2aa2 d045				f774 0000 0500 0000 7e2f ad3b 4119 d745
207a 0000 0500 0000 20b8 ca3b 1fbc 2246				eb2b ac46 3c7e ec46 bfa9 9b46 5437 0a44
8e0c 7b46 1dd0 8646 1193 4c46 1f45 d245				2e75 0000 0500 0000 ac49 ae3b 57a2 f045
447a 0000 0500 0000 4fa1 cb3b d13c f145				c819 8d46 4db5 0147 93ff c046 c61f 0a46
692b 7646 6cc6 9f46 e8ed 2a46 c036 b245				5575 0000 0500 0000 3011 af3b b751 0c46
527a 0000 0600 0000 b002 cc3b 0215 9445				1259 8746 9b3f a246 c3e6 8046 9aa7 f245
d5b5 1046 df41 4846 c059 8146 5495 0f46				6a75 0000 0600 0000 2381 af3b 7f80 eb45
29bc cd44 597a 0000 0500 0000 4f2d cc3b				924e 9346 1597 de46 8633 e346 a779 9e46
dac8 3345 a9cf 4346 d61d 8046 c773 7446				fa07 0646 8a75 0000 0700 0000 0729 b03b
5ea7 3246 6d7a 0000 0700 0000 d4b6 cc3b				9817 f345 5d5d 9f46 4efc 0f47 04b4 2b47
550f 2145 0480 1846 ec58 9146 bc08 d846				0c2e fa46 8e9b 3046 5707 3b45 e575 0000
e7e2 d346 0334 8346 0c3d e445 7f7a 0000				0500 0000 1102 b23b 8936 5c46 2e62 b646
0600 0000 3528 cd3b 0000 0000 256c 1946				977e d846 eea5 a146 0000 0000 1676 0000
3659 9946 924f ce46 332b 3546 d377 b245				0600 0000 890a b33b 9fb4 3d45 3403 4246
977a 0000 0500 0000 07c1 cd3b ab3c f045				8a3f fa46 2c51 0247 a282 8d46 846b 6445
a2ef 4c46 9b6b a646 f28d 5c46 da86 c245				5776 0000 0600 0000 a068 b43b 9f41 d644
9c7a 0000 0700 0000 85eb cd3b d2c8 3045				4ead a346 267c 1647 11f3 2747 b961 e746
75b8 0746 00bd 9a46 db02 fa46 364a fa46				f91d 0346 7376 0000 0500 0000 3dfd b43b
fb64 9246 44f4 bc45 ae7a 0000 0500 0000				88e2 c845 aba4 8046 552b ae46 3dae 9246
2257 ce3b 418c df45 c833 4a46 c139 8546				2754 0846 b576 0000 0500 0000 f762 b63b
3d15 0d46 bcdf 4444 b47a 0000 0900 0000				d8b9 4946 5699 b446 374a c246 b936 8246
7789 ce3b cc1d 3e45 6c4f 6746 43f4 c646				a5e6 b045 c776 0000 0500 0000 acc6 b63b
7cb2 0447 a50f 0147 5715 fe46 af75 a946				2758 2746 a774 b846 e48c ee46 05c1 6746
70ce 2346 0000 0000 c87a 0000 0800 0000				0000 0000 ce76 0000 0500 0000 f4ea b63b
4211 cf3b f89f d444 f8ab 0a46 44a3 9546				29f9 0e46 f29c a046 2f96 8e46 9353 5846
68d2 e946 5e37 0e47 dbc8 d546 d586 5946				047a 0446 1e77 0000 0500 0000 61aa b83b
e3b1 b544 e07a 0000 0600 0000 2fa7 cf3b				89c4 4446 a5ac ac46 78d5 c746 958a 9f46
0dc8 a445 7ded 1a46 4aa6 b046 c718 a446				ed7a 2346 3077 0000 0500 0000 a00f b93b
b464 3c46 7c66 4e45 ed7a 0000 0800 0000				5a3d 0e46 c8c0 9646 6ead e846 7e25 8746
9a04 d03b 9f15 c745 d69b 8646 e38b e146				6c9d 9145 3777 0000 0700 0000 7739 b93b
c819 1a47 ddac 1347 c3d6 bb46 f124 2846				92d2 8345 b411 a746 471a c946 50bf c346
0000 0000 067b 0000 0900 0000 9c66 b73e				180e a046 6c3a 6746 36ec 2546 4777 0000
1399 a745 0e7e 1146 6de7 6746 d040 e346				0700 0000 7997 b93b 789c ba45 1fa8 6846
ccc0 2a47 f4a3 4c47 0ba4 2647 ab9e c246				940b e046 0ae0 1647 6ac1 ef46 a7ab 7946
4ce7 e445 127b 0000 0600 0000 ecfb d03b				ffc6 0545 5077 0000 0700 0000 3dca b93b
0000 0000 af6e 0446 a5b4 8846 bce9 b346				3130 2f45 6517 8946 0422 0247 e338 2847
103d a046 109a fc45 227b 0000 0900 0000				bd64 0947 b142 6046 ff94 c045 5977 0000
2461 2f3b 9ca6 9b45 5478 a046 9d0a 1b47				0500 0000 97f6 b93b 5042 3b46 a66e 9646
0838 6547 d56d 6e47 4e26 2e47 0c02 d146				b15d aa46 56a1 9146 e741 4546 6d77 0000
384e 3846 aa31 d245 2b7b 0000 0400 0000				0600 0000 7f69 ba3b 2f07 dc45 6d7a 9546
5c99 d13b a5bd 6046 69ee 8546 fc2e 8846				1568 3047 4184 fd46 e1f7 7b46 e74a d845
0b4a 2646 427b 0000 0500 0000 3a39 d23b				8977 0000 0500 0000 de07 bb3b 1b35 9645
6447 9745 d224 2d46 ab4f 9546 b40a 4f46				891b 6246 7e20 bd46 a3c6 6e46 7122 8044
5482 d644 4d7b 0000 0700 0000 978b d23b				9077 0000 0600 0000 bd30 bb3b 0000 0000
cd9c 2244 7c41 4846 8499 c046 4480 fb46				4ef2 4c46 3308 e246 d577 a346 cf0e 2346
5b31 df46 1e76 b246 5dc7 c045 5f7b 0000				0000 0000 9677 0000 0500 0000 4e52 bb3b
0500 0000 effd d23b e052 5c45 6f02 3f46				0c23 8145 02a3 7b46 19dd 1247 273a 9b46
47fd 7a46 f05c 3946 1295 8545 697b 0000				d261 3045 ac77 0000 0500 0000 f4d1 bb3b
0800 0000 9b9d 1bbf b435 8743 1d5b 8546				bb52 0446 94e4 9f46 94bc e746 12bf d846
9690 0b47 b0f0 4b47 c49b 3d47 516c 0047				ed4e 0946 b377 0000 0600 0000 3ffa bb3b
eaf3 8746 ce8a e545 7a7b 0000 0600 0000				0000 0000 83d9 8146 0983 a646 96bf 9f46
ccb6 d33b c760 8045 189c 6146 5474 bb46				f82b 6546 f37f d845 cb77 0000 0500 0000
cd26 4846 6280 1146 38e9 bb45 887b 0000				0881 bc3b a59f 3146 871f 9346 eb9c a346
0600 0000 4b19 d43b 8137 5c45 e5ea 9346				7760 7946 6298 e745 e477 0000 0500 0000
e116 f946 a32d d346 5e33 6546 0dba 3a45				ed12 bd3b 7f41 e145 ad0d 9246 23bb 0447
8f7b 0000 0900 0000 524a 01bf e1b3 bf45				bd86 8e46 3910 5d44 ec77 0000 0500 0000
89fa c346 9a73 3f47 64ad 9147 18b0 9247				1f3e bd3b 0000 0000 05e1 ae46 e2fc 9c46
79c8 5347 b31f 0647 0160 7346 3988 cf45				db8e 8346 0730 5046 1978 0000 0500 0000
987b 0000 0500 0000 5584 d43b b0ca ed45				5947 be3b e02e 3546 5ffe b146 3f5c d446
f9cf 7146 e9e8 8f46 5f05 3746 2d1e 1744				9e2f aa46 2e84 3646 2278 0000 0500 0000
9d7b 0000 0800 0000 36b2 d43b 0000 0000				f67b be3b a5b2 2346 7a26 9c46 380d bd46
6785 f645 0f25 e646 f730 3f47 c52c 3647				18f2 9146 0000 0000 2778 0000 0700 0000
8d09 e846 cae3 4d46 568d c845 a57b 0000				b3a2 be3b 0000 0000 7ce9 3946 0784 e646
0700 0000 8ce5 d43b ffc8 5446 7145 0d47				5583 3347 4307 3547 598a 8346 05d9 f045
5bb7 6a47 7d84 9047 c322 3f47 e1b5 a546				7478 0000 0700 0000 0a69 c03b 0244 e944
0000 0000 b07b 0000 0600 0000 df30 d53b				7a7e 7946 2c63 1547 9a94 7147 2dc0 6147
341e a145 f43c d046 58b3 2f47 5c53 4547				7b69 f746 2e07 f545 4679 0000 0500 0000
caeb ea46 30d4 e745 ba7b 0000 0700 0000				555c c53b 0924 2446 96a6 b046 d2a0 ea46
8a29 82be ee07 2145 1fc9 9646 f683 0f47				9554 d546 e755 8246 6d79 0000 0500 0000
9822 3647 4606 2747 3b11 eb46 5aa2 b846				544d c63b baa2 e645 48f2 8e46 26b9 1447
c17b 0000 0600 0000 0fa3 d53b ffde 0947				c575 b546 dd52 1246 7a79 0000 0500 0000
26ed 5647 b74a 8c47 1c57 6947 eb2f eb46				d29d c63b 1786 3646 fd89 a146 2307 0247
ad85 f644 c97b 0000 0900 0000 9adf d53b				f4b9 a246 7eea 1546 c779 0000 0500 0000
88ef 6c45 fc81 0347 e77e 8347 e54f 9747				3083 c83b 4ede 8945 7fc8 b246 56db c746
5069 5d47 6cc4 0947 ec72 a646 856d 9e46				75aa bd46 5dad 9346 0b7a 0000 0500 0000
f1c3 9c45 d27b 0000 0700 0000 e31e d63b				a632 ca3b 2210 3246 6b37 d046 5feb 2f47
6b51 e445 d7f2 2246 b309 d746 d21b 0a47				136e aa46 3a5a 0546 3e7a 0000 0500 0000
b9c9 b446 8fde 1746 0000 0000 de7b 0000				217c cb3b ce8b 5b46 b964 ff46 f84f 3047
0600 0000 a170 d63b 13f4 9b45 ccf7 8e46				07a4 0647 cce5 f545 497a 0000 0700 0000
2097 f446 c8e8 f846 d061 ad46 6228 7145				84ca cb3b 7c0d 8245 0867 9446 4c03 1d47
e57b 0000 0500 0000 9f9d d63b 296e b245				5865 6147 1adc 3747 bab8 c946 832a ac45
3e5c 5346 1404 8546 6ec5 4e46 c32c ab45				5a7a 0000 0700 0000 bc4a bfbe 261a 6a44
027c 0000 0500 0000 c471 d73b 08ad e445				85c2 a046 5d84 2b47 eef0 7e47 8329 6147
7dd1 4c46 4a1d 8846 8c28 9546 43a2 8c46				f39e 0947 d466 6b46 657a 0000 0500 0000
077c 0000 0200 0000 5d7c d73b b3f6 5346				757a cc3b 2a39 6646 790a c146 f39b ec46
f701 b045 327c 0000 0500 0000 ef56 dbbb				d634 d746 a2c7 0546 6d7a 0000 0700 0000
a397 1245 7c03 f445 d838 4246 bc10 4b46				94b5 cc3b 7380 d545 1592 a246 7c14 0f47
7ed1 a845 4a7c 0000 0500 0000 f9ff dbbb				b72e 3047 40fc 2347 2732 df46 ff4c 1746
ddc1 ab44 9ec5 4546 47dc 8046 6dcc 4246				967a 0000 0500 0000 1bba cd3b 3834 3d46
1929 b345 577c 0000 0500 0000 075d dcbb				0759 a846 cfed 0a47 140a a846 eaa5 c945
6f98 c445 382b 7946 d5b6 ae46 b6a3 2846				e57a 0000 0500 0000 c8c5 cf3b b79f 1c46
bbc6 b445 907c 0000 0600 0000 1303 debb				3b2a c346 c7f9 ed46 01f6 c146 8857 6546
b2a6 1845 2715 7d46 2eb2 f746 c79f 0d47				227b 0000 0500 0000 9960 d13b 60ed f345
4c54 9f46 b03f 9445 a37c 0000 0600 0000				3b1c b346 3e1e 0347 72fe d046 a82e e145
5b8d debb 5abd c645 344a 6f46 114c bc46				287b 0000 0500 0000 0189 d13b 908e 0245
01a1 be46 7532 1546 db2c 9d45 b47c 0000				981d 7946 be69 f246 e7df 9f46 5988 0f46
0700 0000 e10c dfbb 1a77 5345 cc2b f645				357b 0000 0600 0000 10e7 d13b c6a2 4b45
3ced b846 2599 d446 2af6 9f46 0f5e 3246				1a70 ac46 b6af 2647 3964 4c47 d6e7 2647
a434 3944 bc7c 0000 0600 0000 0143 dfbb				8592 3346 a07b 0000 0500 0000 66bb d43b
f2ed 7d45 f909 6f46 59ab c046 451f 9146				c997 3946 99ef 3b47 cd86 5947 fc41 0847
3f04 f545 0000 0000 c27c 0000 0600 0000				fefa c745 a67b 0000 0700 0000 b2ee d43b
9873 dfbb 621b ab44 f402 4a46 edd5 b246				0000 0000 1719 0847 654d 8447 01c4 b447
6fb7 c646 f109 8446 752e ec45 c97c 0000				b258 9647 c117 2947 4d38 1f46 b77b 0000
0600 0000 d8a7 dfbb 0f8a 8345 a890 4d46				0500 0000 7b65 d53b 8f79 6c46 d5df b046
00a0 b146 6b03 d246 eb60 8046 5398 ac45				cdae d346 b261 d846 58a0 d646 bc7b 0000
d07c 0000 0800 0000 99e2 dfbb 7546 4c45				0500 0000 737d d53b 5a9b 9e46 5614 2a47
2a73 3746 19af 9246 1c42 b946 042a ba46				9a46 4347 e611 e146 691c 9345 c47b 0000
126c b646 ca53 5a46 f2e9 8c45 eb7c 0000				0700 0000 3bb9 d53b 0c1d 3f46 257d 3147
0600 0000 1ea5 e0bb 006f 9244 f826 3046				cd2a 9947 be2e 8547 1921 1f47 89b7 8746
717e a646 7708 c746 e203 8446 65d7 c545				acd9 6346 cb7b 0000 0300 0000 52df d53b
f27c 0000 0600 0000 aed4 e0bb 9705 8d45				f404 dd46 7d2c 1c47 551c 2946 cf7b 0000
04af 6e46 0dcf c346 5030 9746 13ab 0446				0500 0000 0901 d63b 9080 4546 b602 5c47
0000 0000 0a7d 0000 0800 0000 9eea 293f				6110 6847 f88f f946 6713 f544 e37b 0000
e894 0445 8f35 1846 8490 a546 b397 0447				0600 0000 de91 d63b df1d 7a45 fa9c 2647
6030 1e47 cd08 dd46 bbea 4546 0000 0000				9706 7347 dbf4 5a47 19c2 e146 408e 1c45
197d 0000 0700 0000 49fe e1bb ae24 5f45				f37b 0000 0600 0000 1d06 d73b e894 b344
f79b 0646 33d9 bf46 5680 d446 a2b4 af46				7906 c546 340b 2647 582b 5047 45b1 0a47
b7b6 5646 82ae af44 2e7d 0000 0800 0000				c794 5146 177c 0000 0700 0000 4797 dabb
78ac 8c3e 7162 4345 0ad8 bb46 402b 0747				9471 0246 6695 fb46 b46b 5f47 8e37 7847
9eb2 2447 8f7f 3047 2d59 fe46 4141 8c46				890e 5447 4e17 2647 488d 2746 247c 0000
e8e0 ae45 3c7d 0000 0500 0000 a202 e3bb				0600 0000 8df2 dabb 0000 0000 473a 9046
661a b645 1808 5946 18f4 9346 16a6 8646				87cf 1547 cead 2347 e8d7 7046 4536 0d46
22e3 8945 467d 0000 0800 0000 9e39 29be				377c 0000 0500 0000 ab76 dbbb e411 fb45
0000 0000 a7b7 fa45 781e d146 e1a9 3647				65c7 f446 8447 2b47 cc9b eb46 a703 3446
6355 2f47 e1c2 c746 5000 f545 b57f a644				427c 0000 0600 0000 8bc7 dbbb 8a2c 4546
577d 0000 0800 0000 e5d7 e3bb d74e d345				f60e 0147 6457 2c47 35f8 1347 e663 b046
3cf5 b046 3338 3547 b7ab 8a47 7d1d 7d47				6849 6b45 647c 0000 0500 0000 f1b9 dcbb
6d8e 1547 f179 6346 aec7 2e45 5f7d 0000				835a 2746 7741 0947 01d4 1547 610a 9146
0800 0000 a914 e4bb 31fe 9045 3c62 6a46				110c 0145 747c 0000 0700 0000 b037 ddbb
698d d246 998a 0e47 eab6 0247 608a 9c46				10ed 3046 494d 7a46 2325 1b47 23d1 3247
f252 f345 31f3 e544 6b7d 0000 0700 0000				bb7a 1147 3f99 ad46 720a 0246 7b7c 0000
f81b 0f3f 4a31 8b44 881a 8346 4b82 f046				0500 0000 1d65 ddbb 6bb1 a745 6192 8146
5a5c 1947 952c e446 0688 6b46 9b48 c945				8e0c f846 1491 a346 6fdc 8d45 987c 0000
727d 0000 0800 0000 0099 34bb caa0 b545				0600 0000 243d debb cc89 a345 4d98 a846
ec9f 0946 0eac a346 bb88 1d47 0aef 6c47				bdb8 1947 7d86 2247 a2fe c846 fb4e 2a46
006a 4c47 2415 c846 0000 0000 847d 0000				ac7c 0000 0500 0000 fdc8 debb 1a43 2346
0700 0000 0a2d e5bb 515d a945 528d 6546				b049 cb46 872f d146 e977 a946 8dd9 4546
00d4 c046 0024 ed46 93c5 aa46 7f5b 3346				b67c 0000 0500 0000 5714 dfbb 6980 7d46
49df 5145 8b7d 0000 0700 0000 0a68 e5bb				4755 b946 62f9 ce46 406e a746 0000 0000
8040 7f45 cf79 1e46 8246 9246 1021 d746				007d 0000 0600 0000 e240 e1bb 2908 f645
d6d5 da46 9635 8846 8f34 b645 947d 0000				8a61 7646 864a 2247 b297 2a47 098e ed46
0700 0000 53a7 e5bb ff74 f744 c05a a646				6428 5f46 107d 0000 0500 0000 62b4 e1bb
1f21 2347 d30b 3947 73e6 fe46 6b75 9646				0e63 b045 c748 8c46 fd6c 0547 dc96 8d46
b6b2 2444 a87d 0000 0600 0000 1040 e6bb				a7fb 8045 227d 0000 0700 0000 3245 e2bb
a8fe 0245 5d9b 1346 78c1 d446 1d1a d546				e1a7 5146 8a5f dc46 836a 5847 c16a 9e47
64a7 1b46 45cc 5045 bb7d 0000 0a00 0000				fe0c 8947 184f 1047 9e78 6045 2a7d 0000
64d8 e6bb a956 a245 415b fb46 c9a2 6147				0600 0000 ef7f e2bb 0000 0000 0505 9c46
d71b 9847 a5f4 7b47 96e0 3947 5b1a 0647				de08 2947 647d 6147 5c43 2a47 9b9d c045
ac02 d046 f4f5 4f46 0000 0000 c67d 0000				377d 0000 0500 0000 4bda e2bb 1b58 e144
0800 0000 8b2f e7bb 0000 0000 d55a 7946				e49a 8546 a1b4 dd46 3d93 7546 9c1f 8345
1e4a 2547 5cbb 8247 4a7c 6d47 a258 2147				467d 0000 0600 0000 b34c e3bb 4176 3c46
2568 bd46 419c e045 d27d 0000 0600 0000				0036 1d47 7b87 4747 2c9e 2047 521c bb46
608a e7bb 0000 0000 a510 0546 2e57 d746				298d e845 4c7d 0000 0600 0000 907d e3bb
72f4 0d47 8fe5 d146 9a80 cd45 da7d 0000				4062 fd45 00b6 a646 2da1 0b47 080b 0947
0500 0000 8ebe e7bb 9e26 cf45 5a62 fa46				1941 9746 a6c6 9f45 707d 0000 0500 0000
a70c 0847 6925 a346 18c3 3845 df7d 0000				7a8c e4bb 0000 0000 09dd 8f46 663b 0f47
0700 0000 81ef e7bb 0000 0000 542c 5a46				f31b 7b46 0000 0000 757d 0000 0700 0000
34bf 0747 29af 3147 8ec7 f146 53e4 7746				68b9 e4bb 5796 ce44 2bc2 2147 a341 7947
01a9 9645 e77d 0000 0500 0000 3e2a e8bb				0819 9847 71aa 4847 8557 ca46 1d30 5445
bdef 7d45 38fc 0346 891e 5746 8d52 4b46				7c7d 0000 0800 0000 6cd4 11bf 0000 0000
92f3 3845 ec7d 0000 0900 0000 0214 15bf				a184 b046 4345 5447 f61b a847 3c59 9447
0000 0000 6a92 0a46 381f 0147 0c2f 6347				924c 3947 8a00 9b46 7e22 5b46 847d 0000
9ff1 5b47 50c0 0647 b4ab 8046 f12e 0e46				0600 0000 6726 e5bb 323f 0447 b252 6847
d93d 3545 fb7d 0000 0800 0000 becd e8bb				9566 9847 1350 6947 b05c e546 a04b e744
0000 0000 37e1 b446 ae8e 5a47 aefa a547				8a7d 0000 0800 0000 8c5e e5bb ce78 c344
318f 8947 753e 2247 b893 9a46 0591 9946				5ce6 9c46 7b81 2347 1550 6047 ebbb 4e47
037e 0000 0400 0000 6af7 e8bb b552 e646				c066 0547 2c88 8246 4665 aa45 947d 0000
dd25 e546 47cb f845 0000 0000 077e 0000				0400 0000 35a2 e5bb 566a 7945 064a 8f46
0500 0000 8223 e9bb e94e a345 e77e c446				7ff4 eb46 1769 a246 987d 0000 0400 0000
f2cd e746 7e6b cb46 2e35 9a45 177e 0000				aab3 e5bb 3ebf 1c47 3d19 0c47 29c5 ae46
0800 0000 95ac e9bb 0000 0000 1613 b846				4d24 bc45 9d7d 0000 0800 0000 a8ef e5bb
683f 6047 0809 b247 09e1 aa47 22d7 6547				9bac 0245 64cf b346 8df1 2347 cb0b 5947
154f f646 1ec2 8346 1f7e 0000 0600 0000				5205 3347 baee ea46 fd9a 7846 012d 6045
b1e1 e9bb b6e9 9c46 d3bf e746 466b 0b47				bd7d 0000 0600 0000 ace3 e6bb 9dfe aa45
711d f646 4b41 8b46 22c3 bf45 257e 0000				89fd b346 5407 2747 3bc1 3347 dd2a 6246
0700 0000 5bd0 71be 4857 0446 c760 ad46				9c56 9f44 cb7d 0000 0500 0000 2d4b e7bb
b9cc 0847 c649 1947 38d7 ce46 691f 4a46				ff10 d445 92f1 b446 e125 0047 56d0 8e46
d517 d445 2c7e 0000 0500 0000 f845 eabb				1b6b 0846 de7d 0000 0800 0000 deed e7bb
fb91 5e46 bbe8 bb46 7d5b d546 b686 9346				6730 a245 7fc6 c746 9f22 4347 7307 8f47
40ae 7b45 377e 0000 0600 0000 fca3 eabb				cd46 9b47 516f 5d47 a42a e746 0000 0000
fdb3 9844 4066 3d46 40a4 b346 299d b846				e77d 0000 0500 0000 702a e8bb 0000 0000
c128 6f46 91c4 3445 4e7e 0000 0500 0000				181b 9746 8631 1b47 f0b7 1247 6451 fa45
8f52 ebbb 6220 7f45 c715 4e46 bba8 3f46				3c7e 0000 0500 0000 80c9 eabb d256 ad45
0a86 f645 f4ab 6045 8f7e 0000 0600 0000				613b f546 f744 5347 ab68 3347 70e2 1b46
c96b edbb fdaa 3344 1f9c 0b46 a237 8346				6b7e 0000 0500 0000 a542 ecbb 4089 c945
56c2 b746 9108 9146 4d53 c845 af7e 0000				74fb ca46 a7ea 2c47 2c9f 1b47 f262 5646
0700 0000 9271 eebb 6b91 f042 70c9 0d46				837e 0000 0600 0000 9908 edbb 105f 4746
11de 9946 d6a2 e546 c6ec cb46 07cc 7b46				fd14 8246 84f2 9c46 1b75 d846 80e1 7446
55d7 e945 cd7e 0000 0700 0000 5665 efbb				8cf6 f945 897e 0000 0700 0000 9071 633d
258a 7f45 c98c 2246 583f 9846 5960 c846				3259 4b46 4d99 0d47 a470 6947 261e 9147
2a02 9e46 b4b1 2446 2e40 2644 e17e 0000				7051 5647 41cb e846 f2c7 bf45 957e 0000
0500 0000 6900 f0bb e94d b245 5466 5d46				0500 0000 1799 edbb a446 1546 94bd 6c46
d7e2 9746 7b37 4046 ddc3 8645 f17e 0000				5d6a a946 f85d c846 39cc 2946 a17e 0000
0600 0000 c588 f0bb c150 c945 a33b 9c46				0600 0000 f3f9 edbb 7ed6 d544 0959 9946
de86 d746 2dcf d046 c92d 8446 7fc7 c845				491f 0947 36f0 1347 37c9 8346 0d46 ce45
0f7f 0000 0500 0000 597d f1bb 1afe dc45				c47e 0000 0700 0000 941a efbb 38d8 8d45
4da6 6f46 54c6 a246 9507 5146 024d 8e45				1760 cd46 9ba9 3547 7a85 6747 5073 2c47
357f 0000 0500 0000 29b9 f2bb 2b9f c545				2cad b446 b475 9145 cb7e 0000 0500 0000
9561 5b46 4d2c 8346 2bb5 fd45 adaa fa44				924e efbb 6eb2 dc45 f186 aa46 f2d7 0947
3f7f 0000 0500 0000 7d0b f3bb 214c ab45				7100 f046 c194 5c46 dc7e 0000 0600 0000
0daa 9f46 8cf7 a146 9b6a 1946 2101 4443				e3de efbb 6df1 0946 4f35 7b46 8f6b a546
467f 0000 0500 0000 2d48 f3bb 1630 4f44				5e1b e446 bb06 6a46 0000 0000 ea7e 0000
a7c7 5046 d454 5e46 640d 3a46 f52a f145				0600 0000 0f4f f0bb 219d c845 82ba da46
7e7f 0000 0800 0000 6439 f5bb 7f02 ec45				13f4 2247 dd1e 1e47 5827 a246 fda0 ca44
d10e 0d46 edec 2446 8638 3b46 d4bc b546				fe7e 0000 0500 0000 d6f0 f0bb ecc6 9946
d00b b546 c736 4546 e0f1 3f45 887f 0000				cf3d c546 c8d7 de46 500d c446 f932 6146
0600 0000 8f80 f5bb 0000 0000 0d84 ff45				257f 0000 0500 0000 6738 f2bb b7f0 8c45
cc8f a146 52b0 ce46 0009 8446 747f e845				d5fc 6046 a4cd d846 fa5d bf46 3a2c f045
8f7f 0000 0600 0000 6bbb f5bb 920f 4d45				337f 0000 0800 0000 76b4 f2bb 6ec2 c945
60b7 2d46 0bf3 9546 0697 bf46 27a1 2146				aaa8 b546 23f8 2547 7d15 6047 9477 3c47
3d2e 7045 9c7f 0000 0900 0000 57c9 f8bd				0fae eb46 52fe 6146 8f80 c244 3c7f 0000
3597 0245 2918 6f46 505d d746 2d79 1647				0500 0000 9df7 f2bb 8c70 3746 2c78 ab46
a20f 1647 9ab9 1347 dd6e c046 3f99 5846				466e d746 e4f4 bc46 057b 5846 4c7f 0000
e2d7 3445 a77f 0000 0500 0000 aa80 f6bb				0700 0000 e483 f3bb 5158 1446 b0b8 7946
664f e645 d3d3 8746 cb66 ac46 2c61 3b46				254d 3f47 657d 6347 c1af 2447 4b73 a246
bbfe 1b45 c07f 0000 0600 0000 c15d f7bb				0000 0000 537f 0000 0600 0000 56bf f3bb
a720 d845 a111 2a46 b0a0 c046 fbad be46				0000 0000 b6ef 8746 70fd 1147 6a17 3847
0528 6746 f29e 8e45 d37f 0000 0600 0000				e3fc 0147 8436 1945 637f 0000 0800 0000
c504 f8bb fb6a 8b44 ed75 0546 0b6f 7446				077c 2cbf f88a 8645 11ef 1247 beea 8947
ecc9 9546 6794 4146 f817 7845 eb7f 0000				6479 b747 e070 9547 2635 3547 f046 9746
0500 0000 05ce f8bb 0000 0000 69cb 3b46				c29b f944 6f7f 0000 0800 0000 91af f4bb
aa3a 5946 dc93 3b46 c99c d745 1580 0000				481e e444 2ef6 a246 465f 1c47 772c 4b47
0700 0000 fdaf 553f 2119 bb45 4360 8046				2f66 3b47 c16f 0747 b97d a646 4b49 cf45
5c26 ed46 c8d8 1c47 7e1c df46 0930 4946				787f 0000 0800 0000 edfa f4bb 039a 0846
0000 0000 2d80 0000 0800 0000 241e fbbb				48a0 e446 442a 3a47 d110 5f47 fa61 4847
2313 ee43 d49d 2446 a8f4 a446 a114 ef46				9411 0f47 2718 a646 ec3e c845 8c7f 0000
95d2 f646 b61f ab46 22c5 3c46 0000 0000				0500 0000 6a9a f5bb 9159 4346 8332 d846
3f80 0000 0900 0000 3de7 443f 0000 0000				2212 2447 71a8 a346 b098 5c46 ad7f 0000
7efc 2846 9e54 aa46 b44c 0e47 ea04 4647				0500 0000 48b5 f6bb 49ca b045 6ab6 a546
b15d 4c47 5fc9 1247 2078 a846 6150 7c45				d23e fe46 a49c 8c46 c63d 0246 b47f 0000
5280 0000 0600 0000 ca56 fcbb 93f7 d545				0500 0000 57ee f6bb b682 4c46 aa8d 0a47
523e be46 ed7d e646 362b ae46 78f1 3146				394b 0e47 fdd5 a646 960f c345 ba7f 0000
e572 6e44 6280 0000 0900 0000 7ef5 fcbb				0700 0000 7830 f7bb 0000 0000 54fd 7b46
fbcf 5344 5eb1 3446 87ff ab46 d690 0047				0847 0147 cfa7 3e47 b551 2447 5b32 cb46
0bc0 0347 9ab4 f346 78aa 9b46 3368 1546				cd74 9445 d17f 0000 0600 0000 c9f3 f7bb
0000 0000 7980 0000 0600 0000 fdb5 fdbb				70b1 2046 e587 8146 8486 a846 a15f e546
5b40 2746 b5b9 5846 e5df 6846 1882 6246				9b8e 8146 5dca 6545 d77f 0000 0600 0000
031f 4a46 8c3c 1a46 8680 0000 0600 0000				6327 f8bb e4a6 e544 ce3e 8e46 4d89 1a47
1f2c febb 32e8 7945 1774 2246 2123 c946				dc47 4247 57a2 e846 c768 1a46 de7f 0000
d901 bc46 61ea 4f46 7fee 4c45 9180 0000				0700 0000 de66 f8bb 7392 5343 e7f7 8c46
0500 0000 8c89 febb 06e1 1246 eaf1 5046				e10c 0e47 3375 4547 8be9 1f47 d408 b946
717d 6646 66dd 3b46 923f 6344 9d80 0000				4a34 1046 e57f 0000 0700 0000 79a8 f8bb
0600 0000 8000 ffbb 0000 0000 6d18 1546				2665 de45 bfeb 7b46 09e8 0e47 9396 6d47
33fd a246 94b1 d946 b8d9 a246 ca75 4445				17f8 8447 ebe9 1a47 772a 4446 ef7f 0000
c280 0000 0500 0000 6f24 00bc 73d3 6345				0400 0000 7be9 f8bb 4fe5 3f46 2b0e dc46
0b15 1246 a630 8c46 66ab 5f46 dac3 c145				dcdc 8f46 9226 7d46 f37f 0000 0500 0000
c880 0000 0600 0000 9442 00bc 0000 0000				ef12 f9bb 0b7c 8a46 c5ca 9546 7dd3 f046
0c10 1b46 6c27 a246 6af4 cf46 8fb9 8746				1c85 7446 3e29 2745 0980 0000 0700 0000
9d76 d545 e480 0000 0700 0000 00c3 00bc				83db f9bb c9d3 0546 a0df 7f46 2da1 3347
0000 0000 8459 f845 5759 8646 0ca9 b546				0f77 5047 1140 2547 2a60 a146 d4cc 7b43
6e64 8346 0897 fe45 0000 0000 f980 0000				2680 0000 0700 0000 b213 833c 7e2e 3446
0500 0000 641e 01bc d197 b745 afa7 3246				5741 fd46 51a6 5147 4044 8047 a57b 4d47
f147 8146 9cf6 0f46 f306 0745 1081 0000				b11c f046 a807 2946 3280 0000 0800 0000
0500 0000 f487 01bc 5207 8345 bdd1 3a46				84c3 1fbe 0000 0000 98bc 7346 654b 1b47
eecb 6046 5923 0b46 5494 4a45 2881 0000				6042 7b47 669a 8547 1b83 3647 7cd6 bd46
0500 0000 67f7 01bc 0e10 0746 2b99 6e46				3a0f 9445 4b80 0000 0500 0000 5716 fcbb
1e7d 8946 c70d 5246 e6d8 c245 5a81 0000				22aa 8c46 0e68 e546 8330 f046 58d4 b346
0500 0000 05e5 02bc f373 8e45 c2d4 1246				2c13 6446 5a80 0000 0700 0000 85a5 fcbb
fd31 4146 a977 6346 1dcb e545 a581 0000				221a db45 6614 8246 d73b 2447 b037 2e47
0500 0000 3e44 04bc 3262 db44 af05 5a46				5036 1347 01da a146 1d82 6845 a180 0000
45c6 8746 a6a9 4d46 8bda e445 d881 0000				0500 0000 701f ffbb 03a4 eb45 5927 7146
0500 0000 6638 05bc 2aaa ff45 8bdf 5346				b21b e646 3154 db46 3d0b 4b46 b980 0000
d7cc 7046 156e 4046 6c29 ca45 4682 0000				0700 0000 f4d2 dbbe b99a f445 69b8 1f47
0500 0000 6452 07bc 3fc2 e745 6f82 7d46				b0f2 9247 250b b447 40bd 8247 80d7 1547
4ff0 bb46 6eec 9346 d1cc 1546 ad82 0000				af55 9d46 c080 0000 0600 0000 6719 00bc
0500 0000 d052 09bc 7bb0 2e46 f7bc 9846				ece2 db46 02ec 2a47 fd00 4647 1a72 1147
1bc9 bc46 f8d5 7446 19e4 9545 b882 0000				192a 7e46 0000 0000 fc80 0000 0500 0000
0600 0000 d98e 09bc d82c b644 2c32 7046				de2b 01bc 8e8a 7e46 3032 b946 877f c646
ddb8 cf46 2b35 eb46 d7cf 8f46 c44f f845				7ff3 ac46 9e34 8646 0f81 0000 0500 0000
f582 0000 0700 0000 8cc5 0abc efbd 8d45				2986 01bc 409f 4f46 16c6 b346 8f0f e246
ae34 8946 2c22 d646 39a7 e446 0a99 b946				4d11 db46 11fd a046 2581 0000 0600 0000
3939 5d46 d84f aa45 0283 0000 0500 0000				a3ed 01bc 0000 0000 5e49 8346 1cb9 1047
9402 0bbc 0eeb 2346 4027 b646 3e74 bf46				0663 2a47 2f7b bd46 6fc7 ed45 2c81 0000
607a 8346 05ae fb45 0d83 0000 0500 0000				0600 0000 840d 02bc b348 9a45 ffb4 a146
793d 0bbc 4c8f 0f46 b12d 4846 91a1 ae46				2129 0f47 5fb3 1947 1475 6646 4832 eb45
9b35 5f46 18b2 c145 1583 0000 0500 0000				3781 0000 0600 0000 cc42 02bc 0000 0000
6765 0bbc 18ee 2c46 2087 b146 03fc da46				4b96 6146 eb17 1b47 524b 5d47 ec60 1f47
24f1 8946 40be e545 1b83 0000 0500 0000				9354 0046 5581 0000 0600 0000 4bcc 02bc
7c84 0bbc 2ee9 0b46 77b5 8c46 f4ba c046				5f98 4645 6546 9b46 4117 1347 4064 0d47
09cc 4646 6651 1f46 5183 0000 0500 0000				2ddb 9c46 0ab1 b645 5e81 0000 0500 0000
579c 0cbc ab71 f445 e640 b946 1088 cb46				cff7 02bc 0225 f745 ef4f 6b46 5084 ac46
e334 8246 f33b b745 a783 0000 0600 0000				568e cd46 2517 4246 6e81 0000 0500 0000
7e67 0ebc fc9a 8045 9ba4 5946 0b3f bf46				593f 03bc 0e4a 0746 ab97 9746 ec2f fd46
279f d546 ac73 7746 cc9f 7a45 d883 0000				644c 6d46 a86a 8e45 8881 0000 0500 0000
0600 0000 d36d 0fbc b946 1d46 5cfa b446				1fbb 03bc 27cf 4846 504d a446 2e0d 0d47
80dc 0c47 944b 1447 8691 df46 ff7e ac45				294b be46 e708 1046 9181 0000 0600 0000
e483 0000 0600 0000 3caf 0fbc 0422 9e42				f4e7 03bc 6143 0b46 011c ee46 62fd 4547
5187 4f46 0042 d846 4fcb fe46 dbea a746				e73e 4947 83e3 fb46 7408 a445 9d81 0000
0ece 9745 fd83 0000 0600 0000 4e32 10bc				0500 0000 091f 04bc 0000 0000 5f9e 7846
2a8b 3d46 dca2 ce46 e490 0d47 d2d9 cb46				1a96 fa46 9864 a246 5aea 2b46 a781 0000
89f1 4946 798b cb44 0b84 0000 0500 0000				0700 0000 f257 04bc ad9f 4746 6b2c 8346
ec7b 10bc 757d 3746 0958 a846 8f62 aa46				efd9 8e46 61f1 9746 f4fa 0247 bd79 a646
fd39 4346 89a2 6545 1884 0000 0600 0000				4366 df45 af81 0000 0700 0000 2079 04bc
5bc7 10bc 7201 3a46 0074 a646 dd6e f246				0000 0000 0a65 8c46 920b 2247 94b4 6947
492a e346 b3d9 9446 5bf2 cc45 4584 0000				2f13 2247 8053 8c46 0000 0000 b881 0000
0600 0000 bd7b 3abc 77b0 5345 81bf 5b46				0700 0000 42a5 04bc fad6 d745 016e c146
eff3 c446 ba6d c646 a54b 7d46 3a0c f645				279b 3447 3cd3 8147 d159 6047 54f2 da46
4d84 0000 0600 0000 1bb4 3abc 8c7a 1446				0000 0000 c081 0000 0500 0000 52cc 04bc
cb1e a246 5b03 0447 abc1 0347 f29c a446				0000 0000 aca0 a646 b733 2e47 fe76 8247
3a85 1f46 5484 0000 0600 0000 8ce5 3abc				97b3 7547 c581 0000 0500 0000 42d7 04bc
ddcc 0946 c6c9 8246 d649 b746 4d2c b646				04b0 7b47 be34 8747 9052 3547 5557 ac46
b37f 5c46 d103 5345 5e84 0000 0700 0000				148f 8845 ca81 0000 0700 0000 77fc 04bc
a72d 3bbc a84d 1346 5ace 9f46 da47 f246				3c4c 0e45 2035 6646 0299 f546 d82b 4447
0047 fe46 9ae1 c546 a054 7046 dab5 a745				1bea 3947 bf28 d246 d431 fd45 e181 0000
7284 0000 0500 0000 b9b8 3bbc 18e8 8445				0600 0000 aeb1 e93e 965b a146 8ef0 2b47
dfb0 6846 77ef b546 70aa 9546 9761 c545				a0cf 8447 cfd3 7b47 7e01 1647 fd91 5246
8084 0000 0600 0000 7c20 3cbc 32fe 9f45				f981 0000 0500 0000 53d6 05bc 5a50 8446
3752 7b46 98b7 d746 4baa f346 ec8f a546				500e 1c47 93b4 1a47 00c7 d746 c175 5246
8ebf 1846 8984 0000 0700 0000 d364 3cbc				0982 0000 0700 0000 ac6c bebe f7aa 8045
b6cb ac45 0062 7246 971c da46 4397 1547				096a db46 3a24 5f47 77d5 a347 de19 9647
9605 0847 8de4 aa46 59fa fa45 af84 0000				312d 3d47 3c2c a746 1a82 0000 0500 0000
0500 0000 cf6b 3dbc 2f4d 0546 a573 bc46				4f79 06bc 11f9 ff45 9fbd 0247 5c4a 2747
2c8c cf46 aa7f ac46 ad5b a245 bb84 0000				1d62 f946 8cdd 3246 2682 0000 0600 0000
0500 0000 4cc6 3dbc 72d5 8e44 134b 4846				70b7 06bc eae7 2046 7788 1c47 2650 3d47
a813 ae46 b5a3 9b46 2351 e845 de84 0000				c4af 4a47 4cbe 0047 578c 8046 4482 0000
0600 0000 92c8 3ebc cb18 3045 c81e 4f46				0600 0000 674b 07bc e5bd cb45 6268 ce46
16b9 b946 cbf7 db46 7d83 9e46 511c 2746				46b1 3747 75f7 4f47 99d8 0547 266a 5a46
ec84 0000 0600 0000 cf2b 3fbc abaa 9245				6282 0000 0600 0000 6dde 07bc 9c0b 5c46
683d 8246 0c32 d446 fc6f c846 fe71 6946				e035 0a47 aca4 6047 c5d5 5747 7b7b 1747
4971 8f45 f384 0000 0700 0000 3563 3fbc				34e4 fc45 9282 0000 0600 0000 514c 0abf
7719 bf45 1d79 9e46 8840 0747 2b53 2e47				f6a3 1146 eb5d 0c47 2d5d 7e47 7df7 8547
6475 0147 c33a 9046 cafb 8245 fc84 0000				22e0 1647 1447 3946 9b82 0000 0500 0000
0600 0000 a5a0 3fbc fd57 2c46 6337 a546				25fa 08bc 7b4c 9646 a7ae 1547 2fa2 4147
167f de46 4cb6 ce46 eb66 9146 907b 1b46				63fc 2c47 0318 6546 ab82 0000 0600 0000
0a85 0000 0600 0000 db06 40bc 9db3 0646				c8b5 98be fe91 8c46 c57b 3d47 bc30 9947
5950 9a46 807a dc46 6a22 ba46 daa9 6046				3b4d 8647 372e 1c47 5dfe 5d46 b982 0000
4f61 fe44 2385 0000 0500 0000 d4c1 40bc				0600 0000 3593 09bc 0219 2e46 3208 f746
d647 ca45 d481 8c46 f9a3 e646 3117 e346				ec52 4f47 5512 5647 cd71 0447 988a 5646
6c2c 0e46 7785 0000 0600 0000 bc39 43bc				c782 0000 0500 0000 a7d6 09bc 3de0 9e46
5f58 2645 6e0c 4b46 fcda bb46 59f6 e646				9546 1547 88b3 3d47 056f 0247 57f2 6746
90d2 9f46 2e59 1546 8485 0000 0500 0000				d682 0000 0600 0000 a726 0abc f652 6a46
a79a 43bc faa6 a244 f440 5d46 5158 cc46				43cf 0047 82e8 4547 793b 5147 035d 0947
8826 ea46 188e 2e46 a085 0000 0500 0000				67be 8446 e482 0000 0700 0000 3071 0abc
8b65 44bc bbcd 1f46 d54d e146 db07 bc46				caf9 7d45 38ae be46 593e 1d47 8d8a 4a47
1c99 4246 1944 cc44 a685 0000 0500 0000				755e 3747 a1ba e946 fcbd 5146 f082 0000
9c99 44bc 6296 eb45 7225 8446 3ceb b846				0600 0000 79ac 0abc d3ad fb45 ab82 dc46
4366 9746 3afd 2746 b385 0000 0500 0000				aeb0 3d47 5b22 5d47 212d 2547 8f70 b646
9efa 44bc 8c65 0446 0fad 8346 fa7c a046				f782 0000 0700 0000 42d3 0abc 3f8a 1246
b0a9 5646 d294 a545 c585 0000 0600 0000				9312 be46 d410 4347 e490 9647 0f4f 8f47
7e87 45bc b629 3446 8126 be46 2eb6 0b47				03d9 1b47 de0c f445 0083 0000 0600 0000
50d8 e346 73f3 7f46 7fa0 a245 cb85 0000				0ffb 0abc f9d0 ab46 49bb 4147 0031 8a47
0500 0000 b7b3 45bc 61cf c145 87e7 5a46				3dcf 6147 c99d 0347 fa1b 6446 0883 0000
28cd 9546 3a3a 4246 a27e 5145 d285 0000				0500 0000 b423 0bbc f5f9 5546 9685 fb46
0600 0000 75f0 45bc 5a5c 1446 7423 8c46				2f22 2f47 7f9e 0447 1f0f 8b46 1183 0000
ed38 d846 728e fa46 ae76 b046 1e3e 2f46				0700 0000 155a 0bbc 5b5b 6444 3577 0c47
e985 0000 0500 0000 cc9c 46bc e7b6 0346				a93c 6c47 2ca5 ae47 6df5 b947 4e3e 5d47
4eb0 9246 7ef5 d046 7401 9b46 abd6 a045				c3f7 9246 1a83 0000 0700 0000 b885 0bbc
fb85 0000 0600 0000 492b 47bc 20e8 2e46				0000 0000 b3bc cf46 7f28 6047 524f 9047
4d58 9c46 f288 ec46 08d0 df46 f456 8646				c696 6a47 cc28 1447 db83 9946 2383 0000
d5a7 b945 1786 0000 0600 0000 2f05 48bc				0800 0000 84b7 0bbc 6e5e 4546 0f37 e246
f99b 2745 7e0b 8f46 2ce0 d546 8ab1 bb46				6111 3847 f5de 7147 9166 8147 cf7a 4647
e72b 5246 1a66 4745 2d86 0000 0500 0000				5e9d eb46 a0be 1546 2c83 0000 0700 0000
edb1 48bc 4ca2 3e45 3e62 5e46 0138 bc46				bfe1 0bbc 11f8 1846 bf4e 1c47 e8a0 8747
15e5 9b46 fd75 2746 3386 0000 0800 0000				0dc9 a547 d191 6547 b974 dd46 333b 7145
ebea 48bc 82d5 a345 729f 6a46 b623 c746				3983 0000 0500 0000 7023 0cbc 7e2c f145
7704 0d47 fa0d 0b47 9954 e246 e077 8046				8572 c546 7ae2 1a47 d311 1a47 b380 7046
d935 b845 7e86 0000 0500 0000 b237 4bbc				4283 0000 0500 0000 fe4e 0cbc 6b2c 4846
c614 5045 08a2 7c46 7cbe d346 f93c ca46				c131 e446 a3f8 1247 358f bc46 d7bd e645
ff1f c045 8686 0000 0500 0000 7172 4bbc				4883 0000 0700 0000 8d74 0cbc 709b 8d45
8d2b e645 c9e5 b546 6f35 cf46 26d2 8446				357d cd46 1201 3247 f2b0 6547 0629 3947
5474 3045 8e86 0000 0800 0000 71bc 4bbc				eed6 e246 ad0e a145 7483 0000 0500 0000
750e e245 42dc c646 9d00 3347 8c61 5347				5155 0dbc adb1 7146 5026 2447 7119 4247
0efc 2947 fdc5 db46 a7c1 5c46 275c 5444				9bd2 1c47 9da5 9c46 8c83 0000 0600 0000
b086 0000 0600 0000 dacc 4cbc 522b 0b45				ded6 0dbc c96c 5346 ec7f 1e47 ddb8 8847
0586 5646 e439 cd46 7246 d846 c427 5646				27ff 8447 0e62 0847 9427 a345 9483 0000
cd73 8b44 c186 0000 0700 0000 00c4 983f				0600 0000 7600 0ebc 6b71 7646 32e7 2b47
b7b4 2b44 6254 8546 ab51 e146 6679 1f47				84d5 8547 8974 6e47 d949 1f47 b082 d646
83a6 1f47 cc76 cc46 bf62 3046 cd86 0000				9a83 0000 0600 0000 8d21 0ebc 60e2 0547
0600 0000 27d4 52be a21b 3646 5a2f de46				5950 5c47 193f 9e47 a15b a047 abbc 4347
fd10 2c47 00f6 1247 712b ae46 9594 f445				852a 9046 e083 0000 0600 0000 0197 0fbc
d486 0000 0500 0000 93ef 4dbc 0911 0c46				30f1 7546 3d81 1c47 15f1 7347 add3 5747
438d 8446 c0e8 af46 2f06 9c46 8eca 2046				e973 1747 59ff ef45 0b84 0000 0500 0000
e186 0000 0700 0000 009b 4ebe 0b9d d845				b47e 10bc 9eb3 a445 6830 3247 0115 7847
8b97 9646 b51b f946 99a6 1a47 16d2 f346				3b7d 3747 2143 9846 1d84 0000 0600 0000
18b0 9246 e6ad fb44 0387 0000 0700 0000				69e5 10bc dc4a 4046 a1ae dc46 8ee6 3147
b274 4fbc 02b5 1446 ec44 ac46 2a95 0147				3137 5947 2a3a 1a47 a90d 8e46 2784 0000
36cc fe46 a696 dc46 7374 9046 90f8 1446				0600 0000 791a 11bc 4100 a045 b4a2 b646
1487 0000 0700 0000 ec07 50bc 0eb9 1f46				3fb5 1447 c5b3 1747 123e c846 0b24 2346
1755 8546 5540 f746 d59b 3547 dfa9 1847				3d84 0000 0600 0000 ec43 3abc ef59 d945
7f1d 9f46 b60b 1a45 4587 0000 0900 0000				1bf4 1f47 0eee 4447 46c2 4e47 862d 0647
9cd7 9d3f 1702 b545 3f77 8b46 c200 e646				9507 8846 5184 0000 0500 0000 6bce 3abc
19c0 1247 cf19 2847 5f15 3647 e992 ee46				da0c 0d46 acba c046 0c7c 0847 3ea5 eb46
9a8d 6c46 483e 2144 6c87 0000 0500 0000				0852 8046 5784 0000 0600 0000 513e 3f3d
f0e0 52bc 1e7f 0546 35af 8446 f697 a946				55e3 af46 3150 3447 dc81 8847 1913 6047
bd8a 8146 eae5 0a46 b787 0000 0600 0000				4818 f546 d018 f845 7984 0000 0500 0000
176a 55bc cc2c 7544 a6af 5d46 56d4 c746				f3e7 3bbc adfe 9c46 c26e 2847 a2fa 5347
909c eb46 bc1f 9546 0eb9 d245 be87 0000				aa3d 0447 6a2f 3846 7f84 0000 0700 0000
0600 0000 23a7 55bc 4fca e343 3951 5a46				801a 3cbc f7a7 4f45 fb6c f946 fe1e 5c47
2702 c946 faed f546 e5f3 a246 c252 f445				fb27 8a47 9a9a 4747 2b0d cb46 efc4 6345
f087 0000 0600 0000 5417 383f e141 9545				8c84 0000 0500 0000 f26f 3cbc 6266 b546
9848 9646 11c3 0947 287f 1f47 64da bb46				f160 2a47 1281 4747 9ce9 1347 a089 4746
3b5f eb45 0088 0000 0600 0000 a4e5 57bc				9884 0000 0500 0000 c2c6 3cbc a453 5c46
d079 5645 077d 5346 d875 bd46 f8a9 cf46				d7e4 2a47 5121 4c47 c091 2247 c22a 9646
2700 8546 41c1 6445 0b88 0000 0600 0000				a184 0000 0600 0000 6a0d 3dbc 2379 a944
0645 58bc bfb5 c745 06ee 6a46 8d3a c646				3ebb c746 3ead 3647 e98b 4047 bead 2547
0abd c646 3f6c 5146 0274 2445 1688 0000				2ba2 2547 a784 0000 0300 0000 8122 3dbc
0500 0000 97a1 58bc 2e52 1846 94f0 4146				1296 3347 e21f ef46 3a78 2246 f784 0000
ce45 9b46 ff2c 4046 c5ea 9845 1f88 0000				0500 0000 e276 3fbc b62e 5646 ce07 2247
0600 0000 1ff8 58bc 84a2 7545 7f76 5546				e5ff 2b47 258a e446 a168 0246 1485 0000
bdf6 b246 f00e d246 499a 8a46 b106 c645				0500 0000 e24d 40bc bfae 3846 aa23 ec46
5288 0000 0700 0000 ccc2 5abc 1b3c f744				da98 1247 652f b746 85da 9945 2385 0000
4eab 6946 9080 d646 d6a9 0f47 1d08 0047				0500 0000 57bd 40bc d211 9646 1262 2447
8b58 a946 3474 2a46 6e88 0000 0400 0000				450e 5147 50ef 0b47 04f1 8a46 2985 0000
f8b6 5bbc 2553 3246 ed78 9a46 b3ee d146				0700 0000 79f4 40bc 47a2 0f46 8a1c d046
89fb c746 7288 0000 0300 0000 64c1 5bbc				05e2 3247 1a89 7a47 4d0d 6447 2e19 0e47
c8dc c946 00a8 8546 d9d7 ff45 8688 0000				e476 4146 5a85 0000 0600 0000 a65d 42bc
0700 0000 a43e f2be 380e db45 e8e9 a546				7467 8646 5084 0a47 5b7d 5247 3983 6047
4532 1147 6761 2747 087b e446 ce43 6f46				38e0 1747 338c 9546 7a85 0000 0500 0000
7244 6d45 8f88 0000 0500 0000 54dc 5cbc				6549 43bc cf87 9646 7f5b 1547 eb0c 3d47
0de5 0746 d5f1 7846 7f57 8e46 350d 3c46				d0a8 0a47 d0e7 7446 8185 0000 0700 0000
43fb 5745 a488 0000 0500 0000 6ea3 5dbc				4083 43bc 1a19 9945 98f2 0a47 b25f 8147
d39f 0645 370c 4f46 0e5d c146 1892 cb46				50eb 8447 c613 2a47 4707 b446 e606 da44
6f91 2646 b888 0000 0600 0000 055b 5ebc				9085 0000 0500 0000 4ef2 43bc a71d 7f46
2a50 0546 667b 8546 e134 c046 53db c746				c664 f846 e17b 2d47 fcd9 1347 c510 9646
4fc3 8746 d1d8 fa45 c388 0000 0500 0000				a685 0000 0600 0000 3599 44bc 833d a146
f2ba 5ebc 385b e045 33a7 9b46 22ae c746				277e 1747 7ac2 3047 0834 1d47 ceed f146
d013 9d46 bca9 2846 db88 0000 0800 0000				b75f e946 ac85 0000 0600 0000 60c7 44bc
5bb8 59bf 0000 0000 fee6 4046 03e6 e146				84c3 4347 61e9 9a47 45b8 cc47 b031 ab47
f64c 3047 2d4d 3f47 4f6d 1a47 2af8 c146				d716 3347 65ab 9f45 b685 0000 0600 0000
7fe9 2846 0489 0000 0600 0000 8a17 61bc				a314 45bc 4c6a a746 e769 1447 456e 3147
3d71 ee45 0e5f ad46 e626 d746 b61b ba46				f1d5 2347 0153 db46 4565 a545 bf85 0000
6ae4 4846 e055 2945 0d89 0000 0600 0000				0700 0000 fa5e 45bc 0680 a245 424f f346
b86b 61bc a716 f945 f0ae 9d46 6789 e946				324f 5847 002c 8a47 e88a 4247 813e b446
0480 b146 eaa1 3d46 6c82 8545 1389 0000				0000 0000 c785 0000 0600 0000 1d99 45bc
0500 0000 34a5 61bc 8018 eb45 abb4 8046				8aff c145 f18b f746 ce50 6147 bd74 5b47
fb94 bc46 d80f a246 3e51 3646 4c89 0000				29db f946 54f2 fe45 d785 0000 0800 0000
0600 0000 b5c3 63bc ffb8 3945 817e 9946				1f1b 46bc de54 e645 0b04 ea46 805f 7547
d9ca f246 c29c fc46 fa81 8546 cd27 4645				c674 b947 4dd8 a747 5932 5247 c86b bc46
5489 0000 0600 0000 bb10 64bc 2ff7 2a44				27f3 8a45 df85 0000 0600 0000 3f55 46bc
3f49 4946 71ec c446 a657 d146 3598 9146				5c91 9c45 cfe5 fc46 3eb2 8147 2b50 a147
4e02 3846 5a89 0000 0700 0000 6e50 64bc				212b 4f47 914a 8046 e685 0000 0700 0000
e8ce 2746 dd74 8746 3c64 d546 16b0 1047				d18b 46bc 5229 6c46 6d4f 7647 135a cc47
6103 0647 9087 9b46 fa7a ec45 8989 0000				0ff2 f547 a338 b647 9954 5347 2254 9146
0600 0000 9ddc a8bf 560e 3146 55ab ca46				f385 0000 0500 0000 a9ec 46bc 0a67 d245
e11a 1a47 4a7d 0747 b9a7 a046 3cad 6345				1037 d946 32db 5247 0123 3b47 1d6c 9346
ca89 0000 0500 0000 157f 68bc 7b51 c745				fd85 0000 0800 0000 3f7a fd3e 0000 0000
cf61 9546 6c59 aa46 ac86 6e46 d514 fe45				64d0 4747 45c5 9c47 ba46 c847 aa8a b947
da89 0000 0700 0000 0d3a a5bf b0f1 8144				b8a4 6147 6d99 da46 49b9 9845 0986 0000
4020 6e46 c833 e446 e49a 1f47 0322 0d47				0600 0000 f59b ccbe 62b6 6e46 8744 2347
2d68 bb46 cf3f 3645 158a 0000 0500 0000				5680 8947 d19c 8447 776f 2347 eb40 9046
8b6e 6bbc f939 9045 4c12 5e46 6adc bc46				1d86 0000 0500 0000 9e33 48bc 477c d644
203c bf46 94e6 2b46 3a8a 0000 0600 0000				c88c d646 1879 4047 69d4 1147 f0c5 bb45
4adf 6cbc 9ead a845 38fa 9046 ae4e d246				3086 0000 0800 0000 3bd4 48bc b539 4646
0c7d ae46 0fef 3c46 a4e3 dc44 5b8a 0000				4235 e746 0f14 5847 f9c6 9b47 7d2f a247
0500 0000 e127 6ebc 0622 2946 ae32 af46				763d 5247 0219 bd46 0000 0000 3a86 0000
8c81 b546 7e2e 5046 4ddf 7e45 678a 0000				0700 0000 011c 49bc 2ccd 2846 b6fc 1347
0600 0000 47ab 6ebc 6201 b745 8e9e 8046				fa61 7b47 da61 8647 2f78 4747 998a e746
cab4 d546 e679 cf46 a71c 7a46 c4c5 6245				93fa 1a46 4886 0000 0600 0000 838b 49bc
de8a 0000 0500 0000 e877 73bc e06b f045				4fbe 6045 5358 e146 d527 3647 819b 4e47
5c65 7946 67ee b746 69a8 4146 2306 0846				fa78 1247 1cc9 9a46 7086 0000 0700 0000
328b 0000 0500 0000 36fb 76bc c416 a645				1acb 4abc dc07 4945 916f 1947 8736 9247
6fc4 4946 0275 a346 fb24 9846 8690 0446				5dd1 b147 7f12 8247 a7b3 1b47 94ad a946
758b 0000 0600 0000 46d4 79bc 7216 8c45				7786 0000 0700 0000 f1f9 6b3f 3ac8 a746
ba31 8c46 46c6 cf46 8f36 d546 03ba 8346				4d10 0c47 ecb1 5a47 ec96 8847 a449 5747
8909 dc45 378c 0000 0500 0000 3229 81bc				a053 e146 6393 9e45 8b86 0000 0600 0000
daf2 c445 30ce 8046 c3f9 b146 a832 a046				1ee9 643e 2b27 9b46 a16b 4447 075c 9a47
cba3 ce45 b78c 0000 0600 0000 8071 e73a				7b94 7c47 f16c 0a47 21ee 2946 9186 0000
c971 9245 e6bb 9c46 c804 dc46 5e9b e246				0600 0000 20d1 4bbc c1e9 3946 24cc fd46
7b62 9b46 ce1f 4b45 d28c 0000 0500 0000				64e8 4247 ad32 4147 f678 0147 acd2 4346
9785 e83a db87 2546 3bb3 9746 6a7d b946				a286 0000 0800 0000 2a59 4cbc 9bfb a646
5cfe 9346 1e04 f345 728d 0000 0600 0000				83d0 1d47 a222 6647 9397 5247 7d4a 3847
c93c ef3a 9631 0c46 23e9 9f46 3261 f546				d70c 1c47 3fd7 b946 f983 c045 b286 0000
311f d046 b9aa 6746 58ee 3445 938d 0000				0600 0000 bcde 4cbc 9269 9246 176b 1747
0500 0000 01a9 f03a 411c 0646 57fc a046				fcab 2b47 3cb5 3f47 ca3f 1347 d3dc 8e46
3f20 f446 0b3e de46 6c4c 0746 b18d 0000				cb86 0000 0500 0000 eaa4 4dbc d10b a646
0500 0000 c7f2 f13a 22f2 4e46 407d b946				d645 2547 2a29 5847 114e 3147 8f1c 6446
9bb6 f146 5fc0 bc46 0dd6 4f46 c28d 0000				0d87 0000 0600 0000 0cc8 4fbc 98f6 7746
0600 0000 ba11 03bf 86b9 0f46 cf07 a746				94ba 2d47 7582 8c47 0b3b 8d47 96a5 2c47
caa5 0847 b7ee 0f47 7efc c246 cc00 4f46				d1cd 4746 1387 0000 0600 0000 88f9 4fbc
f48d 0000 0600 0000 78e8 f43a e9d4 e545				b08d 4b46 a6be 3047 18ef 9647 0a74 9447
2e2f 9a46 6f19 f546 9d53 e846 8bd4 a046				ae11 2a47 21ec 4545 1987 0000 0700 0000
3b52 0345 258e 0000 0500 0000 d714 f73a				d731 50bc 0000 0000 1964 cf46 2099 8847
2043 da45 1ed8 6946 71e1 aa46 be46 8146				29d1 d547 bb66 b547 c1bc 3b47 2a6f a646
d129 b945 b28e 0000 0500 0000 cb89 fd3a				2087 0000 0600 0000 a060 50bc cf29 4c47
100c 3646 021e af46 f1f2 e746 07f9 b546				7d13 c447 517d fb47 fb9d a147 4077 0247
5b95 5246 f18e 0000 0600 0000 1144 003b				8e61 8245 2687 0000 0600 0000 7896 50bc
4d4b d545 6dcd 7b46 a8f0 ce46 4896 d846				fa0b f646 896a ab47 46ad 0548 a4b3 ef47
7b11 8546 2d6a da45 8b8f 0000 0700 0000				4d97 8347 ba58 8d44 2c87 0000 0600 0000
fddf 85bf ee98 6445 7ca9 9946 a6d1 0b47				9ac4 50bc b5a0 8146 bcd1 8b47 810f b147
dd60 2e47 a97a 0147 fb01 9546 ec30 d545				73c0 5b47 9fc8 c246 498a 9845 3287 0000
cf8f 0000 0600 0000 deb4 053b 152d a345				0600 0000 67fb 50bc 6402 0146 2b2c d446
0ab8 7f46 ec4f bd46 f189 bc46 b40b 7146				79ae 3e47 cd41 3047 3500 ba46 78b6 bf44
3d82 ca45 d292 0000 0600 0000 8e91 1b3b				4887 0000 0500 0000 d4af 51bc dcb2 a346
8ecf 2546 18ab 9746 c227 e346 d0a4 e246				68f8 3347 5776 6a47 c663 1747 d2ea 7646
ad1a 8a46 4e9b d645 ef92 0000 0500 0000				5487 0000 0700 0000 ca20 52bc df27 c245
1d7c 1c3b 97a8 c045 c208 8a46 7d98 db46				e309 d046 4231 3247 7d49 6c47 2d96 5747
92ad b846 2892 1146 4b93 0000 0700 0000				8aaf 0247 a71d 3b46 6387 0000 0700 0000
5a81 1f3b c010 ad45 f3a8 a746 4269 ea46				009d 52bc c627 0f46 e7a7 1a47 0d00 3447
394f fe46 dfb4 f446 092c bb46 5c6b d445				c08d 5947 4d58 2f47 b150 cd46 e385 8545
5f93 0000 0600 0000 b629 203b 1ed7 cb44				6b87 0000 0600 0000 c9c0 ba3e 6693 3a46
f799 8f46 9207 fe46 7d36 1647 8109 0547				0674 3147 ccc7 9a47 2f92 7947 83d0 e946
f984 fa46 6593 0000 0300 0000 583f 203b				0000 0000 7287 0000 0600 0000 5719 53bc
ceb9 0347 9cc1 c846 efe0 3c46 7b93 0000				bc95 3746 f5d3 e146 c46a 1e47 fd59 2147
0500 0000 8f10 213b 7197 d345 b54e 7b46				7654 0c47 b8a4 a646 7d87 0000 0900 0000
df34 bb46 92e9 9946 758c ef45 ab93 0000				9e7c 53bc 1f9b 0046 9374 ff46 ed20 5f47
0600 0000 41b0 223b ba0a 4046 8775 a546				b6b8 8347 780a 7947 1269 6a47 9fb2 4d47
4067 d746 30f9 ce46 8f9c 8746 1f9c 0946				1747 e846 1391 f945 a187 0000 0500 0000
cd93 0000 0a00 0000 6d94 a13f 0000 0000				3fa5 54bc a807 9a46 cbef 1747 fea7 4447
baaf 7546 61e1 e146 ced4 3747 1504 7647				589b 0c47 1796 2646 ae87 0000 0600 0000
8120 8547 4891 7c47 5240 2547 37b2 a746				5b1c 55bc 6cd2 fa45 2d64 b746 87f5 1f47
1f32 f244 f393 0000 0600 0000 f42a 253b				7674 3147 d6e8 0547 36a5 9346 b587 0000
06b0 2946 2d8d a346 154d f546 d6d9 fe46				0500 0000 a855 55bc ab22 3a46 f2c4 dc46
e4f7 a846 9ae9 2046 ff93 0000 0500 0000				ea69 3a47 7ddb 2f47 365a a046 c087 0000
4692 253b 969e 0d46 1a33 af46 f0b2 0447				0700 0000 a3b8 55bc 471d 2a45 3794 df46
aace d946 93de f945 0c94 0000 0500 0000				1860 3647 27b1 5347 ac1c 2247 8d4b c746
5800 263b c9cc 4d46 a7e8 de46 95be de46				c227 1446 e687 0000 0600 0000 c4fe 56bc
bbed 8246 8336 d745 1294 0000 0600 0000				fc6c 6446 3a78 2447 179c 3547 8579 3147
7c3e 263b ece0 6546 58ed c246 ebab 0347				6320 de46 a944 9444 ec87 0000 0400 0000
3188 0047 2bcc cf46 7d1d 6b46 2194 0000				b72c 57bc e032 c946 6c49 2747 e158 3247
0700 0000 9558 0bbf d4f7 0d46 427e bd46				d1ca 9e46 0d88 0000 0800 0000 4dd0 a3bf
5d07 1e47 088a 3947 2c67 1647 142a c846				8c4c 5445 2cb9 dd46 62d4 4c47 6bb9 8f47
3500 5546 3194 0000 0500 0000 744e 273b				a603 8d47 8cb4 4447 1785 d346 a0ee 0545
2729 5246 74b7 f246 20d2 fb46 f8c7 a446				1e88 0000 0800 0000 3665 90be 07f7 8046
c0ec 8d44 3d94 0000 0b00 0000 efce 273b				cd21 0647 113b 6047 07f3 8647 0732 8147
d264 3b46 0dda 4c47 e2fc c047 1da5 1148				59bd 4847 4e5a e346 44eb 1246 2e88 0000
a1ec 1548 4e6b 0948 0cd5 cb47 2d9a 7e47				0700 0000 867c 59bc 41f6 c545 8b82 4e47
ec2f 0747 5a5a 6d46 5f2e ac45 6494 0000				bddd 9947 3e0e ab47 9f8c 5a47 5ee7 b846
0700 0000 982d 293b 218e 2a43 df8d 8546				0000 0000 3c88 0000 0500 0000 9cf5 59bc
98fd 0647 7a09 2147 c664 0747 95ab b546				c24e 1b46 a8e8 bb46 3106 0547 6066 f146
1d79 1245 7394 0000 0500 0000 1cae 293b				7937 8b46 4c88 0000 0500 0000 6781 5abc
d39c 5b46 cdb7 d946 2978 0b47 f4eb ca46				d680 a446 f5e6 2447 9d9f 3f47 4487 1f47
58b5 5246 7894 0000 0700 0000 b7cc d03f				273c 2946 5988 0000 0500 0000 f3f7 5abc
104e de45 1c8f 8946 7acb 0047 d0c5 3147				179c f544 776c f846 087e 6647 59fc 2547
9264 0847 8605 9546 b236 2845 9194 0000				62bf 0145 5e88 0000 0700 0000 2b2a 5bbc
0600 0000 3723 7c3a 1d02 0f45 a6a0 8346				fb90 2f46 7c39 a947 8aae 0148 d9ac 1548
ab13 d646 8265 0947 6ce0 c246 8fff 2446				7515 c047 b7d5 3447 0000 0000 6688 0000
a094 0000 0900 0000 ed07 7d3a b8ae ff45				0900 0000 1b76 5bbc a9db 7846 6a7b 6847
dceb a646 19ec 1e47 56b9 7947 f180 a047				75a2 c647 9384 e747 f167 d547 8f1f c147
808b 9d47 0f43 4547 4b14 8846 0000 0000				a3e3 8147 3233 fc46 d340 9a45 7188 0000
ae94 0000 0900 0000 84d8 373d 47b1 fd44				0600 0000 66ab 9cbf 0000 0000 e1b5 e146
d813 eb46 476a 5547 92b0 a047 1f1c ba47				c751 7647 19cb 8747 dfab 1f47 8c63 5e46
a758 bd47 0fee ad47 43f5 9747 a635 8d47				7b88 0000 0600 0000 1c2e 5cbc dbe8 9e46
b794 0000 0400 0000 5004 7e3a 1e58 9247				ac3c 3147 0059 8747 d27d 8a47 a169 2547
4555 3747 eaf3 7846 0000 0000 c694 0000				00f7 3f46 8988 0000 0500 0000 efa4 5cbc
0600 0000 f9f4 80bd 8209 4745 4174 9746				17e0 a446 bf18 1347 0ce7 1d47 ad2f d146
1005 1647 5800 3b47 e5ec ea46 317f 3646				b475 2c46 9b88 0000 0700 0000 a356 5dbc
cd94 0000 0400 0000 325f 7f3a 575d 2346				46ec 0945 2afe cc46 21c4 4247 bcbd 8947
47d1 a746 a1c8 de46 4f95 d146 d194 0000				5308 6447 fb03 f146 8f1f a245 a488 0000
0400 0000 3e82 7f3a 3da3 d846 466d f146				0800 0000 20ab 5dbc 245b 8746 2b2e 3647
640e c446 b5c4 5046 e094 0000 0600 0000				3d3f 9a47 745c ca47 ec83 c447 a038 8447
6937 803a b640 df44 9e44 7c46 0a14 d846				5360 1747 1257 f645 ad88 0000 0600 0000
b095 e246 9d6c 7c46 d54d 4245 e794 0000				c3f5 5dbc 064f 6244 2670 c046 10ac 4147
0600 0000 be6a 803a c1f4 4343 9523 8146				76c6 4847 1132 d146 025b 0146 c088 0000
ea07 ec46 e8ab 0a47 88e5 ca46 99ea 5345				0700 0000 5035 8a3f bb61 6946 6ab2 0f47
ee94 0000 0500 0000 7993 803a 3b8f e345				2501 7547 bf43 9c47 3d64 7647 0cb6 0e47
822a dc46 f590 e246 7cdd 9046 4904 aa45				a7b3 0646 e288 0000 0600 0000 54e0 5fbc
1095 0000 0700 0000 2390 813a 1671 1746				f17e 9546 ac56 1e47 3787 7f47 2d01 9147
1082 e246 b39d 5347 ee55 8947 f980 4047				2aa9 4247 afae a446 ea88 0000 0700 0000
4114 b946 0000 0000 1895 0000 0700 0000				5529 60bc c09f 7d46 c2ea 4f47 5f2b bd47
e8c9 813a fa19 9445 3090 cb46 ef9e 3647				1d20 c647 d46f 7547 f1dc f446 b990 9346
2db5 5d47 60fa 2e47 a0e8 c346 0df1 6745				f688 0000 0500 0000 bf94 60bc 8728 9d46
2195 0000 0b00 0000 4c19 823a fe46 fa44				3eb2 4547 ea25 8a47 1e3d 5e47 be47 4d46
ac9d 1947 d363 b647 71f4 1d48 9ae3 6548				0689 0000 0500 0000 1325 61bc 43cd 7d46
1d16 7e48 bc9e 6048 aa76 1048 2232 8b47				459e 2a47 5e2d 3147 2964 c046 e5c8 b745
5234 8646 0000 0000 3195 0000 0800 0000				1189 0000 0500 0000 0a8d 61bc 9f97 a546
4863 81bd 0000 0000 12fa a146 cde5 3347				2f83 1e47 ace5 2d47 d73b ca46 73dd 7c45
3e07 8a47 eef0 8647 e6ed 2947 2d79 9546				1889 0000 0700 0000 3bdc 61bc c94a 2944
fa17 6b44 4495 0000 0500 0000 bcff 823a				c21e cb46 ba44 4647 8520 8347 93c8 5247
ef96 ee45 c8ec de46 07e5 ed46 28d3 9146				7c75 0747 471e a546 1f89 0000 0600 0000
23f9 ae45 5195 0000 0800 0000 837d d0bf				802f 253f 53f4 f146 807d 4247 15e2 7847
0000 0000 d714 8f46 13bd 3e47 1972 a147				61fa 3647 387b b146 1319 7644 3689 0000
64e8 a947 c4f3 6147 e5cf e846 11c2 3546				0700 0000 23f6 62bc 9d21 1446 5319 db46
6495 0000 0500 0000 02ed 833a 6953 1346				44f1 3347 22c4 5147 e1b5 2d47 e591 c946
c8d9 9146 b47f be46 f7ff 8446 cab2 8545				b419 e245 3e89 0000 0800 0000 dabf 3b3f
8b95 0000 0500 0000 a20f 853a a0c7 1646				37ae ee45 928d eb46 22f6 6847 71e1 b147
cd78 ba46 9705 0847 722a bb46 70a5 d845				093c c447 a25a 8d47 90c5 1847 bdb7 b645
9495 0000 0700 0000 9b7a 8bbf 1018 ed43				4c89 0000 0700 0000 eac1 63bc 6fc8 7046
101b a246 9771 3547 b90f 8c47 f61f 8847				0413 0847 26b3 2247 213a 1e47 81e6 1047
ab5d 7f47 3c96 7d47 9b95 0000 0400 0000				509f d146 dcb7 4646 5489 0000 0500 0000
fd76 853a 598e 8847 e271 6747 865b 0747				4509 64bc b549 9046 15f8 2247 66b8 4d47
025f d545 aa95 0000 0700 0000 a6e6 3fc0				b893 0a47 6509 d045 5a89 0000 0600 0000
8a01 0446 a0c0 bc46 7dd7 1a47 43b5 3a47				2146 64bc 56dd 8846 341f 6947 5b58 c247
8631 0b47 1008 9b46 a3a0 d345 c195 0000				9dc0 a047 ff2c 2b47 dfb6 1b46 6089 0000
0600 0000 c4ab 863a 567f ce45 516e 9f46				0600 0000 5b87 64bc b9e4 0646 603a eb46
fe48 0947 094b 0e47 751f c946 2135 5445				ef01 4647 cb9c 7447 3a52 4b47 4ac4 4147
fa95 0000 0600 0000 895f 883a c8c8 bc45				6689 0000 0300 0000 739f 64bc a51b 4747
4ee6 ad46 a06c ee46 c1c5 d546 732d 8446				df33 0447 32a7 5b46 6b89 0000 0500 0000
24dd bb45 0996 0000 0800 0000 46ea 8ebf				66e7 64bc a946 2d46 78b6 0b47 24e1 6047
faa5 a645 ec0d 8046 d941 ff46 c954 3d47				e07c 1947 b800 5c46 7189 0000 0800 0000
99f3 4a47 4165 2147 b7f9 ca46 4e9b 3f46				6532 65bc c6b4 4945 8a1a bc46 1c91 3547
8096 0000 0500 0000 9985 8c3a ee43 5346				3f30 8b47 d10f 9d47 2935 8247 ee2d 2547
ebe7 b946 1475 e146 e321 bb46 9e4d fd45				6898 7546 7a89 0000 0500 0000 0c79 65bc
0e01 0000 ae05 0944 fd2a 2746 d28c 0a44				0ce4 b945 e905 cf46 218e 2347 59fc 0647
4157 1546 89b2 0a44 d2f2 0f46 1422 0c44				e576 8446 7f89 0000 0800 0000 1c31 81be
4301 0346 d7f2 0d44 d41e 0146 4806 0f44				306b 2746 d515 0347 8234 8947 97d2 ce47
7191 f146 4b07 4744 740e 2146 6c4f 4844				e3e3 c247 8d17 7547 9826 c746 82b8 4545
4448 2546 84f0 a144 67f9 1846 9132 b644				8d89 0000 0500 0000 442d 66bc 9157 5946
3b5c 2146 774c d344 fdc5 4546 a377 d744				b04b 1247 4134 3647 2974 0047 c242 7646
7661 2946 1930 3e45 1782 1046 b221 7545				9389 0000 0600 0000 a76d 66bc 5180 6f46
0c1a 5646 6a40 8545 b1e8 7846 d99c 8545				c1f2 0d47 2d93 6747 229d 6947 f9a8 0947
1bd5 8946 8a36 8645 7b44 a346 b976 8645				136c 7646 9f89 0000 0500 0000 16db 66bc
5cea 8346 d092 8645 fcb7 8346 74ed 8645				98f6 4b46 062e 3f47 2993 6547 ae57 1447
a6ef e346 2f38 8745 ea84 d446 e89c 8745				6fe7 9646 c589 0000 0600 0000 0959 68bc
00a8 a646 eab8 8745 7125 0747 d7ff 8745				1128 9d45 9e72 d246 cfa5 2b47 9881 5147
a7f7 8746 0421 8845 25a2 0947 847a 8845				66cf 1b47 0d24 a246 dd89 0000 0600 0000
75c9 0e47 55dd 8845 7bc4 be46 e81a 8945				823f 69bc 75da a446 0127 4947 1d95 a047
9190 1f47 3193 8945 1ac1 4c47 eabd 8945				eb53 8e47 c45e 1947 2c60 ab45 e489 0000
0240 b646 c606 8a45 9f32 7747 ae25 8a45				0600 0000 9989 69bc 163d 7245 2e1e fa46
9178 9146 0d8f 8a45 7f3d 9646 56c5 8a45				0bd9 6147 4392 8447 1807 3747 00d1 ae46
8f68 fe46 b310 8b45 411f 7b46 1a3f 8b45				ed89 0000 0500 0000 2fdc 69bc 308f 5a46
ff10 5347 8c8a 8b45 47e4 bb46 76cb 8b45				e263 0647 2cbb 4147 147c 1a47 1b0e 9146
a021 0047 95ec 8b45 1524 9a47 0312 8c45				f689 0000 0500 0000 7534 6abc 2e6b 7846
49e9 9246 4030 8c45 e33f 4a47 1752 8c45				cc6f 0947 8cce 3e47 0596 0c47 d8d3 1046
3752 9247 bc83 8c45 740f 4d47 08b2 8c45				008a 0000 0600 0000 279a 6abc 8ef4 3d46
44bb 3847 fece 8c45 c8cf 8c47 e6f6 8c45				f38e 2647 eba1 4947 f8f1 3b47 dba4 e546
1443 9947 9c20 8d45 f649 0b47 7d56 8d45				071a 2746 0d8a 0000 0800 0000 c5d1 91bf
15d6 0247 2474 8d45 e510 8546 f8ff 8d45				b027 ae46 f11a 6847 4af4 c147 2bf2 e947
0176 9546 f406 8e45 b103 6346 4fdd 8e45				fe15 cc47 8373 8647 87b1 f746 feb2 3145
8249 5e46 6a4b 8f45 26e2 8046 0688 8f45				178a 0000 0700 0000 0888 6bbc 0000 0000
7e0c b246 eb9a 9045 a75a 1347 fdf4 9045				a58b cc46 c689 5447 14f4 8d47 90ab 5f47
6310 d446 0c48 9145 9ac8 d646 4d6b 9145				9218 0c47 4cb5 af46 1e8a 0000 0400 0000
c865 c246 f38a 9145 42af cc46 fcac 9145				02be 6bbc fdff f446 8630 3747 1b1b 3347
8867 d746 40d3 9145 8d8e ba46 f351 9245				7654 9246 298a 0000 0600 0000 8735 6cbc
ff47 ca46 ee70 9245 094c c646 7ff3 9245				8cb0 5046 c85f 3b47 56d1 6847 b9b8 5e47
ab14 2047 c532 9345 12d2 d546 66a0 9345				9f9a f746 f170 2646 3b8a 0000 0800 0000
30b7 3547 58dc 9345 2818 9746 3512 9445				2bf8 6cbc a8a7 5446 f4f3 0947 3e3e 6047
79ba 4247 4067 9445 c893 8f47 d58e 9445				c3fd 9247 7d21 9b47 e7f6 6047 e980 0547
7db1 1147 5ecd 9445 ad95 1947 46f2 9445				88b9 d745 448a 0000 0600 0000 0d4b 6dbc
c2f5 7147 7345 9545 4c91 ee46 e26b 9545				0000 0000 2ad1 c946 3a86 4347 97d6 6847
7638 e946 1a95 9545 0c0e 3d47 96f8 9545				cd3b 2647 bbc0 0f46 528a 0000 0800 0000
5327 ef46 ce5b 9645 30f7 9847 9294 9645				4781 ad3e bde9 0c44 4581 ba46 210b 4147
a8ad 8747 bbcf 9645 1903 0e47 b8f1 9645				0417 9547 6586 a247 6c13 6147 aa16 e746
6f78 0e47 9911 9745 727a 3247 dc37 9745				3099 bd45 828a 0000 0500 0000 9abd 6fbc
0b80 6246 9c51 9745 b718 7347 5aa2 9745				ee83 cd45 ad6e 0247 53d7 6747 37de 3347
c191 a847 7fbd 9745 49aa f446 37da 9745				9726 0446 878a 0000 0500 0000 e7ef 6fbc
e419 e846 7f33 9845 c2d9 bb47 1756 9845				444a a745 7dfa 2947 a4f3 8847 1bb7 3e47
48da 0b47 6076 9845 6957 1d47 6797 9845				6161 9446 c88a 0000 0500 0000 9b92 72bc
ddd9 d946 a4d4 9845 7c19 c346 5946 9945				0d77 2a46 95d7 bb46 3421 f846 4f5f c146
03a9 6346 44a4 9a45 2580 b846 c64e 9b45				f6c2 0946 cf8a 0000 0800 0000 f5ee 72bc
57a2 eb46 8ced 9b45 438c c846 8e52 9c45				7eac fc45 f208 f046 3b4b 7747 7a90 bf47
7eaa 9846 5fab 9c45 ca40 e046 ad4a 9d45				4ccc e047 ad67 aa47 d761 3b47 d358 d645
8f98 a346 6018 9e45 5be8 8846 004e 9e45				e48a 0000 0500 0000 f5b8 73bc 0105 9246
bc75 b146 8775 9e45 d1e9 6046 62b9 9f45				877d 1247 4af3 4f47 89b5 1947 286d 9746
9c7f c646 bde7 9f45 6fe5 d046 130e a045				fc8a 0000 0800 0000 d647 e5be f0c8 7646
296a c746 c059 a045 cd93 1e47 8d8e a045				f64a 2347 45ed 8547 2c8f 9f47 0c4f 9147
fd84 b046 8e1e a145 3999 d446 568b a145				872d 3e47 9da7 b846 68ff a144 0f8b 0000
9909 9846 6b0e a245 e73a 5946 9709 a345				0500 0000 7e7c 75bc 80b7 5846 3e66 2f47
6419 1d47 1790 a345 0f23 0147 bb03 a445				4977 3e47 a586 d546 7146 f644 198b 0000
bbe7 5447 bc5b a445 7c69 e746 1ac3 a445				0600 0000 8af3 75bc 75ce f445 d26e cb46
9393 0447 7c40 a545 2cf3 6946 6d8d a545				61b1 3b47 2b8e 5e47 6877 1247 6d88 7446
e9f3 da46 47ca a545 e767 6846 c217 a645				228b 0000 0500 0000 fc4d 76bc 4d7a 4344
a7b1 d946 a3ed a645 6843 9046 e714 a745				a47a b346 5492 2247 f598 0347 94b4 8f46
3fce d146 32bc a745 a7b6 b546 4033 a845				298b 0000 0600 0000 319d 76bc 6732 8746
5a52 8246 c3bc a845 26a1 6546 f34d a945				cd99 fc46 d1f2 4247 9bec 5047 7e0d f346
48a8 8a46 7c83 aa45 095c 6d46 044d ac45				6da7 0846 428b 0000 0500 0000 6da1 77bc
d407 8846 128b ad45 1d46 7246 e847 b045				bd58 ae46 2457 2247 e7cd 4047 a83e ff46
a95a bd46 6de3 b245 615a bf46 a131 b345				6260 cd45 5b8b 0000 0800 0000 0dc9 78bc
ba53 f346 5fc6 b445 6315 e846 e115 b545				45f7 2246 afcd cd46 9736 1f47 d5fc 3e47
5264 c746 9962 b545 4e0b af46 9c96 b545				afe9 6247 e16b 4447 f8c0 c846 77df 4145
ce8a de46 1abf b545 f121 c446 aa2b b745				668b 0000 0500 0000 3024 79bc af4e aa46
3513 d346 ca81 b945 29e1 de46 87d7 ba45				4b76 2a47 67fe 2247 aa22 bc46 5939 1646
af8c 1847 bc2c bb45 96d8 0147 7ad7 bb45				6b8b 0000 0600 0000 8266 79bc a61f 3246
5e95 0d47 6137 bc45 7693 b746 a499 bc45				b469 c746 c20d 1747 19d8 1747 1d7b b946
7959 fb46 8fdc bd45 b3ac d346 f315 be45				c34b c445 798b 0000 0500 0000 33f7 79bc
bcc4 0d47 4a48 be45 eef5 c046 b391 be45				c76a e646 59a0 2e47 ef82 4047 8ddb 1047
4e58 0247 4a1f bf45 d609 b946 ee88 bf45				1abb 9946 8d8b 0000 0600 0000 dddf 7abc
5a81 f946 82ce bf45 48d8 1847 42da c045				0000 0000 ed3c 0547 4082 5747 e8df 8747
e0e4 d046 6236 c145 20ae b546 553d c245				c03c 4a47 f579 d446 9c8b 0000 0600 0000
a235 de46 5fa2 c245 c75e df46 c6da c245				9285 7bbc 7b50 bf45 3444 0147 e8cc 3747
d481 2e47 5319 c345 fef7 e346 6381 c345				7ee0 5447 39c2 3247 69b9 bc46 d38b 0000
7f4c df46 bf3f c445 6b8a f646 1ac3 c645				0500 0000 32e0 7dbc 5476 c945 161b ee46
320d e946 c625 c745 924b fb46 57f4 c745				46e8 1f47 b12b fb46 2680 5946 eb8b 0000
6af8 ef46 5a29 c845 9343 ba46 1e8c c845				0600 0000 abf0 7ebc fb06 a646 6db7 2747
db8d a246 8b1b c945 a233 0d47 9148 c945				2809 7047 f44c 5947 e167 1147 6d78 0546
1368 9646 6886 c945 4f73 fe46 de35 ca45				f88b 0000 0600 0000 5f86 7fbc 5eee b446
233a d146 f1c6 ca45 ee0c f746 c9a4 cb45				ff0f 3347 8700 8047 99dd 8147 f448 2d47
b0fa da46 a854 cc45 d6ee c046 ae8e cc45				d80f a446 028c 0000 0500 0000 9fed 7fbc
aa30 1447 20e6 ce45 5161 e046 ef21 cf45				ee9e ca46 034d 2c47 75ae 3547 43a7 0647
b914 d546 466d cf45 aacc 5347 9e82 d045				4246 9a46 188c 0000 0700 0000 6588 d53f
bfd6 e846 d320 d145 e6b1 2a47 eb6e d145				bfb8 7c46 4373 0647 c913 6147 32af 9147
fbe5 2f47 9caa d145 213a b246 ef1b d245				3bbd 9947 6c8b 5047 0563 d646 288c 0000
ceb5 1a47 c736 d345 870c 0947 adcc d345				0600 0000 a2d5 80bc 3227 6446 6019 fc46
2b47 3847 7084 d545 c108 3d47 e5b2 d645				a4a3 4b47 b28d 5547 14a9 3647 071f e946
aca9 a946 cf47 d945 d902 f146 f585 d945				338c 0000 0500 0000 e40f 81bc 07fa 9446
c429 f946 3446 db45 1cd0 2447 dfce db45				bf9f 1c47 e529 4447 0647 0747 9b3d 8046
6976 d746 fb2f dc45 6cb9 d846 3a8e dc45				428c 0000 0600 0000 6667 81bc 594c e646
6147 9b46 53e6 dc45 ca34 d646 4fb9 de45				a018 4547 6555 7647 263f 4c47 5189 f446
efd1 1147 e8b1 df45 91d2 d846 83bc df45				9869 3246 608c 0000 0500 0000 f7eb e33a
813d d646 178f e045 21a8 2a47 94dc e045				c643 7746 03f3 0547 0911 4147 3ade 1647
25d2 9146 49a7 e145 9291 de46 3362 e245				0612 9f46 6d8c 0000 0600 0000 a271 e43a
9725 d146 ddc3 e245 75b2 c746 66af e345				ab31 e546 df49 4a47 caba 8647 d1f8 6c47
43a8 4147 692b e545 a1eb d746 1e81 e545				8b3c 1847 6e3e 9f46 a78c 0000 0500 0000
4498 ea46 a4bb e545 25f7 bf46 f9e3 e745				b8c8 e63a a1d8 9746 6553 0b47 cce4 4c47
8ac4 0747 6532 e845 52f2 d846 3e73 e845				c033 3f47 a12e de46 be8c 0000 0500 0000
0143 1447 cb2a ea45 0f1d 1e47 4bb5 ec45				54b4 e73a d37a 5646 460f 2747 320f 5047
f192 ad46 5c5a ed45 3b85 2247 5eb2 ef45				c3b9 2447 0059 b346 c68c 0000 0500 0000
5392 d246 cb29 f145 17c8 d446 5578 f245				db07 e83a 737e 8c46 f369 1947 8f64 4e47
b8d5 c146 1dfe f245 bc88 e346 ffe0 f745				c5a0 1447 bec6 9646 2b8d 0000 0500 0000
f6ad b946 9874 fb45 e633 ab46 de5a fe45				193a ec3a 9534 9a46 b9b9 fd46 b59e 2247
c5aa e246 2f80 0346 1c9c b546 b17c 0646				f1ed 1247 4b89 b146 908d 0000 0500 0000
3aa5 ed46 1f1d 0746 0996 b946 1d04 0b46				4482 f03a 9c27 c046 7315 2747 ba85 4a47
f153 fa46 c0d7 0b46 135a fc46 6097 0c46				78fe 0647 4220 6146 df8d 0000 0600 0000
79c5 f146 8307 0d46 e20c 1647 a84f 0e46				fbfc f33a e3ed 8746 98cc 0047 337a 3e47
90cb 0047 f492 0f46 e579 ab46 7353 1346				b2b4 4347 d0b0 1547 1006 ae46 3e8e 0000
7e27 e846 c210 1546 77cf e446 8567 1946				0600 0000 9f39 f83a dd50 3c46 7608 f846
07e1 2e47 6963 1b46 8bde c846 a8cb 3446				610f 5047 3695 4b47 56c0 fd46 2f44 5f46
6d8c f146 41dc 3546 2972 e046 e05e 3946				4d8e 0000 0700 0000 b4ef f83a 5585 4e46
d048 ff46 8a22 3a46 6688 1647 ae3b 3a46				3d45 1447 6244 7847 5356 8a47 2472 8147
3f5a 0747 d22e 3b46 1b9c bd46 ed11 3d46				81b2 4447 b462 e246 6e8e 0000 0700 0000
65c8 dd46 468c 3e46 9c55 8547 8cf3 3f46				0d87 d63f 10e4 8745 3430 5347 22f2 9847
44c7 0547 9f6b 4046 a18e 0647 8beb 4046				3ae9 b647 7fa9 8c47 4ecf 1e47 2ea7 1846
e115 f646 c133 4146 9cfb 0847 87d3 4146				958e 0000 0700 0000 5038 fc3a cba2 8f46
5ce4 3947 d56f 4246 b474 0447 2505 4346				83b2 2147 9e8a 8047 0772 8b47 c33c 5147
d8e7 1648 aa9c 4446 370a 2147 0632 4546				40bf fd46 8b68 6346 b58e 0000 0500 0000
dac8 0b47 a67a 4546 cc0b 3247 fb80 4646				11af fd3a 6102 af46 4991 0e47 d1c5 3447
74e0 0947 0a35 4746 9328 a647 d8d0 4746				c3bc 1e47 129c c246 dd8e 0000 0600 0000
c71c bf47 bdfb 4746 04ca 9a47 7ec4 4846				5d28 79bf a076 1b46 5b96 0c47 7329 7647
93d1 3d47 d60c 4946 4d95 e446 6c28 4946				fec2 9347 517f 5647 c8bd ee46 4e8f 0000
a928 f346 aee2 4946 96ad f146 8133 4a46				0600 0000 e982 023b 3c81 7146 d848 1347
e80a 0c47 a473 4a46 b3ad ef46 7a01 4c46				a1d2 7547 d95f 9447 9ce7 5647 3268 ee46
4bcd 8947 715c 4c46 60fe 5d47 71d9 4c46				568f 0000 0500 0000 32b1 023b cca0 7e46
0a4c 7e48 f67e 4d46 0104 9247 4944 4e46				6a0a 0b47 72db 4c47 d12d 3447 33bf bb46
7bd8 f946 b5ea 4e46 8491 b147 e2b9 4f46				648f 0000 0700 0000 a6e4 b83f 535b 9b46
601b bf46 7f83 5146 ff05 0847 40fa 5146				3729 2247 62f9 7e47 7548 9a47 efd2 7147
acf3 9347 3c26 5246 6ea1 8947 eaf0 5246				46a5 0a47 82a3 2e46 e98f 0000 0700 0000
86b6 3b47 6d0c 5446 0655 1447 92ba 5646				9c8f b5bf 5f32 cd46 46b4 4d47 7b27 9647
b0e4 f246 e77f 5746 d75b 4e47 dc42 5d46				e61a 9947 8131 7747 b09f 1547 317b 7646
b278 e146 0000 0000 0100 0000 0200 0000				4590 0000 0500 0000 1db8 083b dc13 ca46
0300 0000 0400 0000 0500 0000 0600 0000				3afc 3647 0ea8 4047 11fc 0747 92d9 1b46
0700 0000 0800 0000 0900 1000 0a00 0000				b890 0000 0700 0000 1b40 353d eeb4 9346
0b00 0000 0c00 0000 0d00 0000 0e00 0000				18ed 2347 a5f1 8647 fb58 a947 338b 9d47
0f00 0000 1000 0000 1100 0000 1200 0000				532d 5547 83fd e046 c490 0000 0500 0000
1300 0000 1400 0000 1500 0000 1600 0000				211c 0c3b 92f8 9746 a20e 0547 3210 2347
1700 0000 1800 0000 1900 0000 1a00 0000				4242 f946 395e 8646 f390 0000 0600 0000
1b00 0000 1c00 0000 1d00 0000 1e00 0000				7468 0d3b cf03 a846 6b0c 1b47 f35f 6947
1f00 0000 2000 0000 2100 0000 2200 0000				1c71 6247 ed54 1647 5bfe e745 3691 0000
2300 0000 2400 0000 2500 0000 2600 0000				0600 0000 2042 0f3b 4d1b c746 82b4 4847
2700 0000 2800 0000 2900 0000 2a00 0000				1488 8347 1d48 4e47 8dbe 1f47 36bb 9746
2b00 0000 2c00 0000 2d00 0000 2e00 0000				6891 0000 0700 0000 3eae fabf 2ccc 0146
2f00 0000 3000 0000 3100 0000 3200 0000				4f93 0c47 6e5f 7a47 d3d9 a347 e949 8c47
3300 0000 3400 0000 3500 0000 3600 0000				b8c6 4947 48f7 d345 a591 0000 0600 0000
3700 0000 3800 0000 3900 0000 3a00 0000				ea6e 123b 56e0 a346 135d 1847 c63f 5b47
3b00 0000 3c00 0000 3d00 0000 3e00 0000				b113 5047 d858 1247 6da3 2146 b891 0000
3f00 0000 4000 0000 4100 0000 4200 0000				0700 0000 8e71 2440 5713 a245 9ab0 1247
4300 0000 4400 0000 4500 0000 4600 0000				a9b6 6047 0977 8c47 2ebe 9147 d199 3f47
4700 0000 4800 0000 4900 0000 4a00 0000				1586 b346 d591 0000 0500 0000 88d2 133b
4b00 0000 4c00 0000 4d00 0000 4e00 0000				8536 b746 2e82 2b47 e809 5f47 7fd6 2547
4f00 0000 5000 0000 5100 0000 5200 0000				7761 9346 de91 0000 0900 0000 e112 3fbf
5300 0000 5400 0000 5500 0000 5600 0000				3ec0 fb45 fc6c 2547 d287 9547 2e16 dc47
5700 0000 5800 0000 5900 0000 5a00 0000				af23 d947 de41 c847 4ad6 9547 2489 3047
5b00 0000 5c00 0000 5d00 0000 5e00 0000				0cb0 8446 3892 0000 0500 0000 82c7 163b
5f00 0000 6000 0000 6100 0000 6200 0000				ef37 7b46 8281 0547 8189 3747 38b0 0a47
6300 0000 6400 0000 6500 0000 6600 0000				4b33 0846 d192 0000 0900 0000 2b68 cebf
6700 0000 6800 0000 6900 0000 6a00 0000				c67d 0746 9d03 1547 2446 8347 d4c5 be47
6b00 0000 6c00 0000 6d00 0000 6e00 0000				1fee bc47 6ea2 af47 3fcb 8047 57e5 1847
6f00 0000 7000 0000 7100 0000 7200 0000				9236 7946 2993 0000 0500 0000 9758 1e3b
7300 0000 7400 0000 7500 0000 7600 0000				19d6 cf46 6f2f 2d47 5546 5047 9453 1447
7700 0000 7800 0000 7900 0000 7a00 0000				e958 9f46 4d93 0000 0900 0000 dbe9 03c0
7b00 0000 7c00 0000 7d00 0000 7e00 0000				e072 df46 ec55 bc47 c73c 2148 1b50 5848
7f00 0000 8000 0000 8100 0000 8200 0000				042b 4048 2122 0348 3b47 9447 61ca 1647
8300 0000 8400 0000 8500 0000 8600 0000				3d04 3c45 6a93 0000 0500 0000 da7b 203b
8700 0000 8800 0000 8900 0000 8a00 0000				51df 1e46 0dca 2647 0f4c 3f47 286b 0447
8b00 0000 8c00 0000 8d00 0000 8e00 0000				823f 8d46 7093 0000 0500 0000 14b1 203b
8f00 0000 9000 0000 9100 0000 9200 0000				21a6 b746 d4a1 1f47 b641 4d47 1e3f 2047
9300 0000 9400 0000 9500 0000 9600 0000				5f6f ad46 cc93 0000 0800 0000 26cf 233b
9700 0000 9800 0000 9900 0000 9a00 0000				39e0 cd46 1839 4f47 896b 9a47 7b33 8347
9b00 0000 9c00 0000 9d00 0000 9e00 0000				058f 5947 a1c0 3747 d612 1f47 c922 6246
9f00 0000 a000 0000 a100 0000 a200 0000				1594 0000 0500 0000 c756 263b ad53 c746
a300 0000 a400 0000 a500 0000 a600 0000				d2d2 3447 9a7a 6e47 e295 4847 4165 f446
a700 0000 a800 0000 a900 0000 aa00 0000				3594 0000 0600 0000 3d7c 273b bd90 3446
ab00 0000 ac00 0000 ad00 0000 ae00 0000				83f5 1547 47d3 3947 9551 4447 1719 0847
af00 0000 b000 0000 b100 0000 b200 0000				f386 9c46 6594 0000 0600 0000 4634 293b
b300 0000 b400 0000 b500 0000 b600 0000				8ae0 7346 0d84 0a47 8487 5f47 7a9d 7747
b700 0000 b800 0000 b900 0000 ba00 0000				630e 3447 81cd dc46 a294 0000 0500 0000
bb00 0000 bc00 0000 bd00 0000 be00 0000				6901 7d3a ce21 d646 c242 3f47 8989 7447
bf00 0000 c000 0000 c100 0000 c200 0000				b384 3a47 56b4 cd46 2395 0000 0500 0000
c300 0000 c400 0000 c500 0000 c600 0000				fc14 823a 6bf1 2e46 a90c e546 51f3 3747
c700 0000 c800 0000 c900 0000 ca00 0000				3a6a 2747 578a c546 6b95 0000 0600 0000
cb00 0000 cc00 0000 cd00 0000 ce00 0000				ea25 843a 50b2 5d46 d9a8 e446 2cce 3047
cf00 0000 d000 0000 d100 0000 d200 0000				7af2 3947 3e51 f246 5970 5646 8795 0000
d300 0000 d400 0000 d500 0000 d600 0000				0500 0000 3ff2 843a ef9d bf46 5f9b 1d47
d700 0000 d800 0000 d900 0000 da00 0000				526b 4b47 8f30 2647 1348 c846 6701 0000
db00 0000 dc00 0000 dd00 0000 de00 0000				aba2 4144 931b 7846 fdaf 5244 6f75 8a46
df00 0000 e000 0000 e100 0000 e200 0000				bea6 5544 306a 9a46 99ef a644 fb30 7146
e300 0000 e400 0000 e500 0000 e600 0000				ff59 1545 d537 8e46 8de6 2845 824c 9f46
e700 0000 e800 0000 e900 0000 ea00 0000				2ef8 2945 0cdb 8f46 f080 3f45 65b6 b246
eb00 0000 ec00 0000 ed00 0000 ee00 0000				ee90 4a45 026e 9c46 3ed5 5245 d19a ab46
ef00 0000 f000 0000 f100 0000 f200 0000				cd20 5545 e1aa 8547 c1c4 5845 bad3 be46
f300 0000 f400 0000 f500 0000 f600 0000				2114 5945 c404 9146 65f5 5a45 3b71 cd46
f700 0000 f800 0000 f900 0000 fa00 0000				3d4b 6445 f538 ed46 36bf 6545 1dd4 0347
fb00 0000 fc00 0000 fd00 0000 fe00 0000				37c6 6645 8d85 a246 c859 6745 e689 ee46
ff00 0000 0001 0000 0101 0000 0201 0000				1937 6845 5025 2d47 a9a6 6a45 a3fc d946
0301 0000 0401 0000 0501 0000 0601 0000				4903 6c45 a0ab 0b47 c6d0 6d45 d326 2c47
0701 0000 0801 0000 0901 0000 0a01 0000				ac94 6e45 0f85 af46 3b6c 7045 a18e c946
0b01 0000 0c01 0000 0d01 0000 0100 0000				aaef 7045 9287 f546 7e1f 7145 2709 ab46
0020 8045 0040 6745 0040 6745 0080 5445				4a6d 7345 91ab c846 c1f2 7345 8240 e946
00c0 7345 0060 9f45 0040 4e45 0000 4845				e929 7445 9e94 cd46 d4a5 7445 3438 1747
0000 1645 00c0 1c45 0000 1645 0080 ed44				bfe8 7445 d986 2847 3723 7545 f791 aa46
0080 bb44 0000 af44 0080 bb44 0000 af44				afba 7545 6048 3547 738b 7645 ba45 bd46
0080 0945 0040 0345 0080 a244 0080 bb44				53c1 7645 0391 e746 92ed 7645 4971 1347
0000 1645 0080 0945 0080 d444 0080 0945				d695 7745 defe ef46 f4ca 7745 9901 ab46
0000 9644 0000 c844 0000 fa44 0080 bb44				a07c 7845 9af6 a546 f23c 7945 11c0 0447
00c0 bb44 0080 bb44 0040 c844 0080 bb44				e375 7945 6c6f ce46 82d3 7a45 41ae d446
0080 0945 0080 bb44 0080 d444 0040 c844				dd18 7b45 6b8e bd46 ee4b 7b45 ecac 4a47
0000 1645 0080 ed44 0040 c844 0000 e144				d8a2 7d45 7044 7d47 b214 8245 07d6 ee46
0080 ed44 0000 fa44 0000 fa44 0040 af44				8ab3 8245 e9b6 1547 97e8 8245 0e08 0247
0080 d444 0000 e144 0000 fa44 0000 e144				7f28 8445 b4e2 c846 e044 8545 46c4 3047
0000 c844 0000 6144 0000 fa44 0080 ed44				091e 8645 2a8c 3047 b351 8645 f663 6347
0080 d444 00c0 0f45 0000 fa44 0080 ed44				f697 8645 1b99 8247 aac5 8645 14ad ee46
0000 c844 0000 fa44 0000 c844 0080 ed44				a1ec 8645 9693 3247 5898 8745 e5ed 0a47
0000 c843 0000 e144 0000 fa44 0040 c844				80f1 8845 0afd ed46 4500 8a45 3a26 0447
0080 a244 00c0 a244 0000 af44 00c0 ed44				e71a 8a45 c783 f446 e658 8a45 6e64 4c47
0000 e144 0080 bb44 0040 c844 0080 ed44				4f36 8c45 3b7c 5f47 1e58 8c45 3d0c b647
0080 bb44 0000 af44 0080 d444 0080 0945				68a6 8c45 4eb7 d846 35b6 8c45 8a8b 4a47
0000 af44 0080 d444 0000 fa44 0080 0945				9cdd 8c45 aabb 9e47 b7f6 8c45 c997 2347
0080 ed44 0080 bb44 00c0 ed44 0080 ed44				f00c 8d45 d8e3 7747 656c 8d45 df88 7947
0000 af44 0000 fa44 0000 e144 0080 a244				03b9 8d45 c334 5247 7a60 8e45 6ceb 7847
0040 c844 0000 c844 0080 bb44 0000 fa44				ee9b 8e45 4f21 3247 fbf1 8e45 0963 2b47
0080 d444 0000 af44 0000 c844 0080 ed44				a926 8f45 a2e1 2d47 8bc4 8f45 addc 1f47
0080 a244 0080 ed44 0080 ed44 0080 d444				7216 9045 9060 3347 0934 9045 d700 fa46
0000 7a44 0000 c844 0000 e144 0040 0345				bec0 9045 2604 2b47 d41b 9145 2a88 d646
00c0 8944 0080 ed44 0080 d444 0080 d444				e84c 9145 617a d046 68b7 9245 225c 3147
0080 8944 00c0 d444 0080 a244 00c0 a244				a302 9345 e56d 0547 f560 9345 d86d a147
0080 d444 0080 8944 0000 2f44 0080 ed44				3787 9345 3b80 6147 12c2 9345 e201 de46
0080 8944 0080 d444 0080 ed44 0000 e144				960c 9445 099b 4747 6a2c 9445 9c66 1547
0080 d444 0000 fa44 0080 d444 0080 a244				dfdc 9445 ac7e 0f47 23fa 9445 6a34 9a47
0000 e144 0000 af44 0000 9644 0080 d444				971a 9545 f153 ad47 2141 9545 6a67 9847
0080 d444 0000 c844 0080 8944 0080 a244				b365 9545 96e6 6547 c591 9545 77ce ec46
0000 fa44 0080 d444 0000 fa44 0080 bb44				239d 9545 0d29 2547 37c4 9545 d5e7 5947
0000 c844 0000 9644 0000 c844 0080 d444				2663 9645 cf58 4647 91a6 9645 7a64 0147
0000 af44 0080 a244 0080 a244 0080 a244				8910 9745 c88a 9f47 fd37 9745 0e1e 2747
0000 9644 0080 8944 0000 c844 0000 af44				13ed 9845 d0dd 5947 b9e2 9945 5e69 3447
0080 a244 0080 8944 0000 c844 0000 af44				a963 9a45 57e1 da46 0984 9a45 299d 9147
0000 af44 0080 a244 0000 9644 0080 bb44				c6c1 9a45 e9a2 d346 dd00 9b45 3176 1f47
0080 a244 0080 bb44 0000 e144 0080 ed44				dcbc 9b45 a8da 6747 b9de 9b45 7f01 0e47
0080 bb44 0080 bb44 0080 bb44 0080 d444				b93c 9c45 210a e846 c885 9c45 894e 2b47
0000 af44 0000 c844 0080 a244 0000 af44				27ef 9c45 47dc de46 83c4 9d45 77b2 e346
0000 c844 0000 9644 0000 af44 0000 af44				5115 9e45 59bc 6147 0e41 9e45 97be d846
0000 9644 0080 bb44 0040 9644 0040 af44				6c9c 9e45 c199 6547 24c3 9e45 aa08 3947
0000 9644 0040 af44 0000 9644 0080 a244				0e17 9f45 fc12 b847 9d5f 9f45 90e7 4e47
0080 7a44 0000 af44 0080 bb44 0080 bb44				b290 9f45 fa1a 6047 94f8 9f45 6fb7 2547
00c0 bb44 0080 a244 0000 af44 0000 e144				d2b0 a045 2c6c ff46 fdd5 a045 4817 1847
0000 af44 0000 9644 0080 8944 0000 9644				0f01 a145 1f4b 4247 4680 a145 4941 e846
0040 9644 0080 a244 0000 c844 0000 9644				e3a1 a145 10ba 4547 3ccb a145 ce95 4647
0080 a244 00c0 8944 0080 8944 0080 bb44				f7f5 a145 8995 8a47 4f20 a245 af90 df46
0080 a244 0000 af44 0000 9644 0000 9644				4e3b a245 f02a f246 f3bd a245 7365 5147
0040 af44 0080 a244 00c0 a244 0000 af44				9064 a345 5450 8047 fcab a345 16be 8a47
0080 a244 0080 a244 0000 9644 0080 d444				c131 a445 0db4 f746 038f a445 bd29 3047
0000 9644 0000 9644 0080 8944 0080 8944				e92b a645 57d6 f646 c4b8 a645 3d15 b547
0080 8944 0080 a244 0000 9644 0000 9644				44df a645 1e47 4847 ce44 a845 8594 c746
00c0 8944 0080 8944 0080 a244 0000 9644				6dba a845 0540 e846 3941 a945 6a60 3047
0080 8944 0040 9644 0000 7a44 0000 6144				c16a a945 39f8 2747 29b0 a945 6960 5d47
0000 9644 0000 fa43 0000 4844 0000 4844				4663 aa45 d322 1e47 f79b aa45 2d17 d746
0080 8944 0000 4844 0080 2f44 0000 6144				28f9 aa45 10dc fe46 649a ab45 12a9 0d47
0080 8944 0080 8944 0000 4844 0080 6144				cbd4 ab45 2868 5647 8c1c ac45 45dd fc46
0000 6144 0000 4844 0000 6144 0080 8944				ae66 ac45 7336 0347 e891 ac45 95b4 6947
00c0 8944 0080 8944 0000 6144 0000 fb43				65cb ac45 af07 8447 48fe ac45 06e8 8747
0000 7a44 0040 9644 0000 4844 0000 4844				880c ad45 4a4e 8c47 ff3c ad45 2145 4e47
0000 7a44 0000 7a44 0000 6144 0080 8944				ceca ad45 e922 8b47 cc58 ae45 7cdd 2c47
0000 6144 0000 6144 0080 7a44 0000 7a44				dcc6 ae45 e602 a947 1e2d af45 927e 2747
0080 7a44 0080 8944 0000 9644 0080 6144				0c7e af45 83d6 5347 cd3e b045 720c 5647
0000 2f44 0080 7a44 0000 4844 0000 6144				53fe b045 f2ba 6d47 4133 b245 1b86 8e47
0080 2f44 0000 4844 6513 d842 7749 aa44				ec6f b245 04e4 4347 05d7 b245 950c 9e47
9fdb e3c3 cee2 e242 0571 a744 0691 e0c3				5037 b345 9108 6347 2b8f b345 8fe0 3e47
3787 ee42 aa6d a944 24e2 dbc3 0d17 fb42				62f7 b345 e7ae 5a47 7a58 b445 aa47 4d47
eb1e b944 c527 cfc3 e355 0443 a3d4 c644				b6a5 b445 9522 5f47 3bd8 b445 9beb 9d47
3dfa c3c3 33b1 0b43 acac ce44 bcf4 c6c3				150c b545 1c5f 8b47 0741 b545 6f5c 2f47
09ae 1343 21d1 d844 fe54 b6c3 675f 1c43				de87 b545 590e c447 b6c0 b545 e180 9047
7ade df44 da9a b5c3 34db 2543 041b e944				9401 b645 863d 8447 9738 b645 4563 a747
f3fe b5c3 c03a 3043 259d e844 f767 b8c3				2b8e b645 fc65 2547 e7c6 b645 2e64 1447
729b 3b43 c2db e544 d1d0 bfc3 9a1f 4843				d5f7 b645 94ed 6547 a21c b845 f369 4247
476b f444 4856 a6c3 6fef 5543 2c75 0845				65c5 b845 7441 9247 93fb b845 c908 8a47
1341 9dc3 5c3a 6543 2858 0e45 20ae a0c3				af26 b945 d387 ab47 2c0d bb45 e23e 7b47
9138 7643 f9eb 1045 bcdc 9fc3 8896 8443				003b bc45 2a32 7847 cbc0 bc45 37e9 5a47
2e74 1345 5ee8 97c3 2234 8f43 de7c 1845				ea05 bd45 8966 2047 bca3 bd45 49dc 5847
c6af 8fc3 ab25 9b43 0533 2145 2704 80c3				bd30 be45 6d94 0a47 425c be45 256a 8a47
4ba6 a843 4eb3 2445 ed03 8ac3 9cfe b743				5f4f bf45 b106 5747 d682 bf45 ceb6 8a47
786c 2d45 cbe8 6dc3 8988 c943 53ca 2f45				d5d9 bf45 1154 4947 3732 c045 197e 4c47
6cab 71c3 6eb4 dd43 41e8 3145 d9cd 58c3				277a c045 1d7f 4247 9f8f c045 100e 3a47
4210 f543 7365 4345 9dae 1ac3 b728 0844				ceee c245 884c 3347 b4c9 c345 15f2 1447
78fd 6d45 2d1d 2142 5c31 1844 65d0 8d45				2d3b c445 6fb8 5247 4f73 c445 9854 8047
9343 ad42 273c 2b44 f980 8d45 84af 4dc2				06e3 c545 b137 6947 0bd3 c645 8789 3d47
8416 4244 8c69 9345 2d2c da41 44d7 5d44				f30d c745 50af 8c47 037f c745 9993 2f47
7dba 9d45 48c3 1443 3700 8044 dfa0 9945				f128 c845 3f08 3147 f257 c845 59c2 cd47
1994 0a42 665a 9544 5ba2 9345 ccab 07c2				9aa6 c845 83ed 3247 4bf2 c845 eac2 8a47
c887 b044 49ea 9b45 9497 c342 82dc d344				7b2d c945 1174 7247 d9b1 c945 205e bf47
843f b545 96bb a643 cb7b 0145 4a50 b045				06ed c945 4681 a347 9524 ca45 0c6e f747
8812 3442 dbdc 2145 ffb8 ab45 9e54 a642				2e87 ca45 cbe3 5d47 f8e1 ca45 2aba cb47
5f19 5045 ffe6 b745 7fca a543 73b2 8a45				7733 cb45 7e44 9247 0fd4 cb45 e9b5 4347
b859 0246 172f 7144 9c0a c245 70cc 3d46				9577 cc45 d29a aa47 a8c0 cc45 65ee 8947
4167 c144 a348 1146 e846 6446 839a cf44				2f32 cd45 a273 5247 9077 ce45 72e0 b247
3914 7146 06e3 7446 466d 9444 9427 9646				fcb8 ce45 c49e 8847 af50 cf45 f7ef 9c47
c9fb 5d46 7306 9044 0100 0000 240a 0000				5582 cf45 4652 4f47 d60c d045 6f26 6d47
3b02 0000 8000 0000 1d01 0000 1e01 0000				d494 d045 1f27 4247 985e d145 5dc1 5847
7800 0000 0000 0000 0000 fa43 0040 9c46				a48b d345 1a8b 9747 06be d345 95f6 a147
0000 0000 c023 7740 0000 0000 0000 80bf				5af7 d345 688a da47 fc26 d445 c4ff fd47
1d01 0000 289c 0000 e102 0000 0500 0000				cd5d d445 9118 0a48 c58c d445 a88a b347
2be4 faba 33e4 2245 2380 b145 85b6 f045				90c4 d445 4870 4947 427c d545 4d5d 6c47
84b9 e045 258d 8945 de09 0000 0500 0000				44ef d545 cda6 7047 ba6d d645 34af 5947
a0a5 07bb 2e34 c045 4df6 0b46 26ae 1946				79af d645 7c5e 9e47 52ec d645 103f 2447
8bf0 f945 0c4f 8a45 860a 0000 0500 0000				6551 d745 473b 8547 657f d845 2527 4547
0477 faba ba0d 6a45 8e25 d145 bb54 0146				aaf8 d845 9248 3447 0133 d945 43e7 4447
6825 e945 dcf8 9a45 ea0c 0000 0800 0000				c797 d945 f43f 5547 d0e3 da45 a969 3747
95bd 00bb de2f 0545 f6c9 db45 1f37 9a46				9812 db45 16f7 4047 4740 dc45 4e90 9647
6291 e146 1556 d146 3ee3 8046 dc9a c845				25e0 dc45 df47 8947 206d dd45 c0e9 b047
c363 0a45 0811 0000 0500 0000 c51d 07bb				67e8 dd45 0559 0847 bb76 de45 fcd3 3f47
bac9 8345 17c7 0146 132d 1c46 321e f745				6cef de45 5599 6947 8d22 df45 5f80 1948
bca0 6945 344f 0000 0500 0000 e69b b9ba				de6f df45 11c0 e847 7dc6 df45 5bef 8d47
a489 cb45 411e 2946 24b1 4646 e278 2a46				342b e045 feef 9347 2ea4 e045 1921 2447
a552 c845 f14f 0000 0500 0000 db39 bcba				1a59 e145 7207 8b47 1faf e145 2f4c d147
0649 8c45 0597 0446 17f9 2646 8681 1246				1cfb e145 9d61 5847 d0b9 e245 4945 9c47
e64a a645 bd55 0000 0500 0000 db47 8dba				90ee e345 0287 9447 e438 e445 5312 d147
a1a3 c345 3ab6 3546 a002 6646 4fc0 4d46				3fa6 e445 23e7 8a47 3139 e545 ea16 3e47
9ce6 fb45 696b 0000 0500 0000 63aa 563c				0aa3 e545 d533 3647 abf3 e545 0565 8347
de61 e245 cdab 3f46 e154 5d46 a04f 3346				0c31 e645 de55 7947 ae12 e745 5302 5247
9885 bd45 5c78 0000 0600 0000 95d6 bf3b				916d e745 f2a4 c847 26e2 e745 9a1b 2647
42e4 8545 8812 1846 3399 8e46 8d83 a646				cc2a e845 1b6b 4f47 c268 e845 65e9 c647
180e 3846 9e33 bf45 6a79 0000 0500 0000				2aab e845 e5c3 7447 b2c3 e845 6bce 5147
163a c63b 8086 2546 a864 8846 22e7 9f46				f30c e945 fe63 6147 4e59 e945 52a5 9d47
9dae 8846 cd28 1f46 9179 0000 0500 0000				3ca1 e945 5b92 2647 d8db e945 97a7 d747
d12b c73b dd83 2746 4bd7 7c46 cfab 8846				b858 ea45 785b 3747 469a ea45 9a4a 7b47
4d85 4e46 add9 c045 c279 0000 0500 0000				b009 eb45 05b4 6947 8f8e ec45 d56f 5247
cf63 c83b 6b63 af45 708a 4f46 ba76 8e46				3479 ed45 f2db a547 a3c4 ed45 0d9d 8647
f193 7e46 9a6d 0e46 f479 0000 0500 0000				b818 ee45 200d 4347 9772 ee45 12dd 3e47
5ea2 c93b 1dce b645 283f 5746 5dbb 9746				21da ee45 96ff 4b47 cd5d ef45 5f79 ea47
1ee9 8f46 66d4 3a46 127a 0000 0600 0000				51cc ef45 8d27 8e47 4503 f045 4b32 4147
e662 ca3b 8294 ca45 2262 2f46 e8e9 cb46				f57c f045 c0da 6d47 1f43 f145 9745 a047
18cd c246 c90c 6046 ab70 9645 757a 0000				8197 f145 b03c 6b47 e233 f245 c464 a747
0500 0000 e2e0 cc3b 0040 0146 aa0b 8046				6815 f445 b646 6c47 9e48 f445 dd66 8947
d0ab 9a46 a55c 6a46 3c7c bc45 c27a 0000				8bf7 f645 0744 f846 9255 f745 a05b e247
0700 0000 ece1 ce3b c806 7c45 6ee6 9746				3b23 f845 9229 5047 6a2e f945 d37f a047
bd88 0947 c5e3 2047 2456 d146 8d91 2f46				f1ee f945 40d9 4847 2568 fa45 2da1 6247
014e b444 d77a 0000 0600 0000 f56c cf3b				3bc4 fa45 ddf1 2647 e014 fb45 0b59 5c47
809b 8f44 d3c2 3146 96a1 a846 c1d9 bb46				d21d fc45 652e 4447 cd4a fd45 d01a 6347
96bf 5a46 9d28 8945 fe7a 0000 0500 0000				97a7 fd45 bed8 3747 1deb fd45 4ef0 2247
216d d03b 5c66 7e45 dbda 3746 3b5c a346				6d7e fe45 45e2 4347 4e6b ff45 3e27 8847
d5bf 3246 4b1f 0d45 0f7b 0000 0500 0000				010a 0046 4c0d 5547 c73c 0146 ce25 2047
bade d03b ac1a b145 4442 4846 ca9c 9446				7bc7 0146 1435 7647 b013 0246 236c 8947
2ff5 1e46 0000 0000 157b 0000 0800 0000				4048 0246 dd38 3b47 eed9 0246 f927 a047
1911 d13b 0000 0000 775f 5846 4576 e346				1c2b 0346 9023 5847 6c66 0346 4c9b 4547
078d 2d47 6d1c 2247 b511 c946 43e4 2746				83bf 0346 2394 7647 d470 0446 8209 4247
37c0 fe43 217b 0000 0800 0000 cf64 d13b				80be 0446 6b5e 8847 9e1a 0646 8b6d 5447
662b ea44 77fe 4746 8ad2 de46 1fe7 3247				86a3 0646 4a19 5047 0fd4 0646 9880 4e47
3c65 4a47 f135 1247 2c16 9f46 0151 b745				4844 0946 69ab 2447 3ec1 0b46 1356 4d47
297b 0000 0600 0000 8492 d13b eb94 c045				d1c6 0d46 e478 4a47 153d 1046 cd65 5e47
a41f 8846 ab94 e346 805d e646 0848 8446				e3a6 1046 53b7 8a47 de8b 1146 e99f b747
c3fe 8445 347b 0000 0500 0000 4fdb d13b				598f 1246 c36d 8e47 1c69 1346 bf0d 3647
a6fb e545 6a0f 7246 ac5e 9f46 c3f6 9146				aa81 1446 f3ee 9447 d1ac 1746 7d7c 9547
c1e1 4346 427b 0000 0500 0000 5b37 d23b				9be2 1746 3085 5147 3c53 1846 d590 9a47
57d0 f245 ee31 7946 dcdf 9446 ddf1 5346				c522 1c46 2298 9d47 b9e3 1e46 33dc 4747
aa8f 8b45 4f7b 0000 0600 0000 fd94 d23b				e97e 2246 390a ac47 7ed4 2246 cf74 2347
0a71 1d45 00ee 1046 0467 af46 c92c bb46				b556 2446 72a2 7547 317d 2646 5399 8347
c781 2546 0000 0000 597b 0000 0700 0000				2523 2846 d3f7 a447 c82d 2a46 e1d4 6347
b2dc d23b 7d31 d345 156f b746 068a 1347				d5e6 2a46 ee3b 9947 11cb 2b46 a82f 5f47
cc19 4447 27b9 1f47 17c7 a446 0000 0000				2224 2c46 4776 e847 cc3a 2f46 1aad 3747
617b 0000 0500 0000 7b0c d33b 0000 0000				04c5 3446 987b c947 fe05 3846 b235 5247
3dd6 2446 eab0 9846 0884 4546 39a4 3e46				716a 3946 6f79 5b48 0082 3a46 2cf1 4247
667b 0000 0400 0000 9c26 d33b f9db 5b46				dbbf 3a46 bd42 4d47 585f 3e46 f826 9d47
7c31 ce46 f799 2346 a07f aa45 747b 0000				fd4f 4146 47ca 6f47 0aa5 4246 e7e6 4b47
0600 0000 a290 d33b 9245 6344 e31c 0e46				6da4 4446 09b0 7c47 e92f 4746 0ca5 7447
44b6 ce46 9d5a b946 05dd 2c46 0000 0000				a8d2 4c46 d150 3f47 7d13 5046 afd5 4247
7b7b 0000 0500 0000 cebd d33b 0000 0000				3955 5146 48c6 4b47 0000 0000 0100 0000
75a7 3046 ae57 6546 ba42 2b46 dc5a 1846				0200 0000 0300 0000 0400 0000 0500 0000
807b 0000 0700 0000 9be6 d33b 7f9d 8746				0600 0000 0700 0000 0800 0000 0900 0000
e73f 2447 1a6c 8247 47fe 9f47 5bf1 6e47				0a00 0000 0b00 0000 0c00 0000 0d00 0000
a6c8 f946 0000 0000 8b7b 0000 0800 0000				0e00 0000 0f00 0000 1000 0000 1100 0000
6ac9 e4bb 0a3c a845 3907 e646 fdc5 6247				1200 0000 1300 0000 1400 0000 1500 0000
be14 a447 a402 8a47 6474 2747 2a00 9546				1600 0000 1700 0000 1800 0000 1900 0000
8fe0 9446 937b 0000 0500 0000 495d d43b				1a00 0000 1b00 0000 1c00 0000 1d00 0000
b04c f446 5767 2647 2dbc 0747 2a6b 7946				1e00 0000 1f00 0000 2000 0000 2100 0000
0000 0000 9a7b 0000 0800 0000 ad9b d43b				2200 0000 2300 0000 2400 0000 2500 0000
0000 0000 1bea 3346 6583 e646 7932 1b47				2600 0000 2700 0000 2800 0000 2900 0000
f7b8 0247 da60 ac46 544f 2b46 0980 0b46				2a00 0000 2b00 0000 2c00 0000 2d00 0000
a27b 0000 0800 0000 f453 44bc b0e8 8046				2e00 0000 2f00 0000 3000 0000 3100 0000
2c55 0a47 25c7 5847 8135 8847 2a8b 5f47				3200 0000 3300 0000 3400 0000 3500 0000
d578 0447 e680 4046 0000 0000 af7b 0000				3600 0000 3700 0000 3800 0000 3900 0000
0800 0000 2f31 d53b 4f4e c544 99b2 5c46				3a00 0000 3b00 0000 3c00 0000 3d00 0000
2bdf eb46 4fda 3147 b953 4547 715b 0e47				3e00 0000 3f00 0000 4000 0000 4100 0000
d5e4 8746 4f23 bb44 b97b 0000 0500 0000				4200 0000 4300 0000 4400 0000 4500 0000
8d6e d53b 0000 0000 34a9 0a46 d55c bc46				4600 0000 4700 0000 4800 0000 4900 0000
88c2 c846 c628 c045 be7b 0000 0800 0000				4a00 0000 4b00 0000 4c00 0000 4d00 0000
b7e5 14be 2b27 6046 7a61 c646 75b1 2947				4e00 0000 4f00 0000 5000 0000 5100 0000
f925 5c47 d837 5047 3b64 0f47 b399 9f46				5200 0000 5300 0000 5400 0000 5500 0000
7d9b dc45 cd7b 0000 0900 0000 635e 2bbe				5600 0000 5700 0000 5800 0000 5900 0000
d725 8e44 95ae 8b46 5ee1 1247 7816 6147				5a00 0000 5b00 0000 5c00 0000 5d00 0000
8b68 7b47 8f07 5447 052c 0547 f6af 7d46				5e00 0000 5f00 0000 6000 0000 6100 0000
3307 e944 da7b 0000 0800 0000 4a52 c83d				6200 0000 6300 0000 6400 0000 6500 0000
a2a3 dc44 f64a 9046 cbd3 1547 af0b 5947				6600 0000 6700 0000 6800 0000 6900 0000
7477 3747 fd8f d246 fe09 0346 0000 0000				6a00 0000 6b00 0000 6c00 0000 6d00 0000
e37b 0000 0500 0000 938e d63b 910b 3d45				6e00 0000 6f00 0000 7000 0000 7100 0000
f73e 7746 d00e 8f46 7c8f 5646 c7a3 c645				7200 0000 7300 0000 7400 0000 7500 0000
f27b 0000 0500 0000 d4f7 d63b 7e3f e545				7600 0000 7700 0000 7800 0000 7900 0000
db50 b646 7751 e346 e8d9 8e46 1c1b a345				7a00 0000 7b00 0000 7c00 0000 7d00 0000
f97b 0000 0500 0000 ce2a d73b 0000 0000				7e00 0000 7f00 0000 8000 0000 8100 0000
5459 1946 3045 a246 eb15 3446 b86d 3345				8200 0000 8300 0000 8400 0000 8500 0000
ff7b 0000 0600 0000 d65a d73b b1c8 d444				8600 0000 8700 0000 8800 0000 8900 0000
533b 0346 8f4b 4e46 1e33 aa46 55c7 1346				8a00 0000 8b00 0000 8c00 0000 8d00 0000
b1c7 8e45 327c 0000 0500 0000 9c50 dbbb				8e00 0000 8f00 0000 9000 0000 9100 0000
b44e 1d46 d2b1 7246 a304 8246 27a9 4146				9200 0000 9300 0000 9400 0000 9500 0000
373f 9e45 427c 0000 0600 0000 4eca dbbb				9600 0000 9700 0000 9800 0000 9900 0000
0339 9e45 a939 9446 f641 e746 b5d6 e946				9a00 0000 9b00 0000 9c00 0000 9d00 0000
af38 c446 e453 db45 637c 0000 0700 0000				9e00 0000 9f00 0000 a000 0000 a100 0000
02bd dcbb f25b 0645 0314 a846 b0ab 0247				a200 0000 a300 0000 a400 0000 a500 0000
6a4c 2447 8514 0647 82bb 8e46 b296 f544				a600 0000 a700 0000 a800 0000 a900 0000
797c 0000 0700 0000 c35a ddbb e0db 8245				aa00 0000 ab00 0000 ac00 0000 ad00 0000
d785 6546 0866 c846 96df dc46 73e8 9446				ae00 0000 af00 0000 b000 0000 b100 0000
8402 0e46 b196 0c45 b57c 0000 0500 0000				b200 0000 b300 0000 b400 0000 b500 0000
7e0b dfbb f193 f545 3a74 ef46 5579 0147				b600 0000 b700 0000 b800 0000 b900 0000
c79c 8f46 b059 1945 c27c 0000 0600 0000				ba00 0000 bb00 0000 bc00 0000 bd00 0000
536e dfbb f1c7 dd45 1105 ef46 28f4 0747				be00 0000 bf00 0000 c000 0000 c100 0000
1968 ee46 b245 9546 a221 6645 d37c 0000				c200 0000 c300 0000 c400 0000 c500 0000
0800 0000 64f2 dfbb 0000 0000 5769 0446				c600 0000 c700 0000 c800 0000 c900 0000
fc31 9b46 1f38 d146 31f6 4446 2e84 2246				ca00 0000 cb00 0000 cc00 0000 cd00 0000
3b75 0b46 df56 f045 f67c 0000 0600 0000				ce00 0000 cf00 0000 d000 0000 d100 0000
6cf3 e0bb 7d41 4f45 6b79 6246 69aa d346				d200 0000 d300 0000 d400 0000 d500 0000
3ae8 b146 7665 2f46 3307 0545 0a7d 0000				d600 0000 d700 0000 d800 0000 d900 0000
0700 0000 5a90 e1bb 0000 0000 c4e8 3346				da00 0000 db00 0000 dc00 0000 dd00 0000
7e4c ba46 8511 0247 b258 e146 4704 2946				de00 0000 df00 0000 e000 0000 e100 0000
0101 e745 1b7d 0000 0500 0000 7511 e2bb				e200 0000 e300 0000 e400 0000 e500 0000
0542 9045 f0a2 6f46 6258 c546 2b20 fc46				e600 0000 e700 0000 e800 0000 e900 0000
f69f f246 207d 0000 0400 0000 281a e2bb				ea00 0000 eb00 0000 ec00 0000 ed00 0000
0c59 f446 8ba1 bf46 e245 6746 9d4e 1345				ee00 0000 ef00 0000 f000 0000 f100 0000
2d7d 0000 0700 0000 3798 e2bb b69f 3f45				f200 0000 f300 0000 f400 0000 f500 0000
4fe3 1a46 f558 bd46 0ac7 0847 cf1f ec46				f600 0000 f700 0000 f800 0000 f900 0000
f385 8a46 b798 0246 347d 0000 0800 0000				fa00 0000 fb00 0000 fc00 0000 fd00 0000
7dd1 e2bb 9a6b 1246 fb8c a146 586e 2e47				fe00 0000 ff00 0000 0001 0000 0101 0000
93cd 8847 62fe 9d47 779f 6347 727d ec46				0201 0000 0301 0000 0401 0000 0501 0000
a6eb 1f45 3c7d 0000 0600 0000 d905 e3bb				0601 0000 0701 0000 0801 0000 0901 0000
0000 0000 8f53 3746 8cdc e546 7910 0547				0a01 0000 0b01 0000 0c01 0000 0d01 0000
b324 9046 a1f1 3045 497d 0000 0600 0000				0e01 0000 0f01 0000 1001 0000 1101 0000
cd61 e3bb 872e f045 c76f 9646 9684 c946				1201 0000 1301 0000 1401 0000 1501 0000
82ad 5046 fa5b 1846 941c c345 587d 0000				1601 0000 1701 0000 1801 0000 1901 0000
0700 0000 85de e3bb 0000 0000 fb77 6946				1a01 0000 1b01 0000 1c01 0000 1d01 0000
71c4 1647 8620 7047 1051 4247 9070 d646				1e01 0000 1f01 0000 2001 0000 2101 0000
b17c 9545 5f7d 0000 0400 0000 f704 e4bb				2201 0000 2301 0000 2401 0000 2501 0000
a9d0 4246 016c 1447 d5a6 d346 0746 f945				2601 0000 2701 0000 2801 0000 2901 0000
677d 0000 0500 0000 2849 e4bb f680 7645				2a01 0000 2b01 0000 2c01 0000 2d01 0000
057d 7e46 93e8 ca46 e1b5 9d46 eca2 fc45				2e01 0000 2f01 0000 3001 0000 3101 0000
6f7d 0000 0700 0000 6c56 95be a184 6545				3201 0000 3301 0000 3401 0000 3501 0000
4c0c 8146 49a0 f146 ee2e 3047 85d5 2447				3601 0000 3701 0000 3801 0000 3901 0000
f470 0347 b672 6145 887d 0000 0600 0000				3a01 0000 3b01 0000 3c01 0000 3d01 0000
ec4c e5bb 530d 8b45 fba3 2d46 35eb 5b46				3e01 0000 3f01 0000 4001 0000 4101 0000
8fd2 ae46 43c1 5f46 03d8 1b46 8e7d 0000				4201 0000 4301 0000 4401 0000 4501 0000
0500 0000 5971 e5bb 1ff5 9246 9333 0247				4601 0000 4701 0000 4801 0000 4901 0000
e222 1d47 ff66 ac46 0f15 4744 987d 0000				4a01 0000 4b01 0000 4c01 0000 4d01 0000
0700 0000 9cc6 e5bb cf05 7244 7cb2 d346				4e01 0000 4f01 0000 5001 0000 5101 0000
3f0c 4647 b8d5 6947 9c40 2147 18ee 9f46				5201 0000 5301 0000 5401 0000 5501 0000
fa05 4e46 9f7d 0000 0800 0000 fdfd e5bb				5601 0000 5701 0000 5801 0000 5901 0000
d39c cc46 d0a4 7d47 e012 cc47 5545 0148				5a01 0000 5b01 0000 5c01 0000 5d01 0000
8433 c747 feaf 5b47 4460 2846 0000 0000				5e01 0000 5f01 0000 6001 0000 6101 0000
aa7d 0000 0600 0000 8b51 e6bb 0000 0000				6201 0000 6301 0000 6401 0000 6501 0000
5b26 0846 33e5 0047 0718 3747 67bc 4846				6601 0000 0100 0000 00c0 5a45 00c0 2845
0000 0000 b07d 0000 0500 0000 9277 e6bb				0040 6745 0040 0345 0000 c844 0000 af44
4773 e645 214f fa46 86da 0c47 4fc5 9146				0080 d444 0000 e144 0080 a244 0080 a244
c102 bf45 b57d 0000 0700 0000 26a7 e6bb				0060 0345 0000 9644 0000 af44 0000 c844
3cbd ea45 c816 9846 186a f446 7552 0347				0080 0945 0000 1645 0000 c844 0080 bb44
e4e0 e046 a6d3 a946 7a5d 8c46 bc7d 0000				0080 ed44 0080 d444 0080 ed44 0000 fa44
0600 0000 ded6 e6bb 4686 ec46 e65c 4647				0080 d444 0000 c844 00c0 0f45 0040 0345
93cd 8147 aa55 3a47 4c3a 8c46 0000 0000				0080 bb44 0000 1645 0080 8944 0080 d444
c37d 0000 0800 0000 1518 e7bb 0000 0000				0000 e144 0080 a244 00c0 0f45 0000 1645
a721 7f46 b131 2b47 50e0 8047 9976 6a47				0040 1c45 0080 2245 0000 c844 0080 a244
5802 2d47 cf31 f946 e77f 6345 ce7d 0000				0080 bb44 0080 2245 00c0 2845 0000 c844
0600 0000 e969 e7bb 783a 8545 4109 0f46				0000 c844 0080 0945 0080 ed44 0080 bb44
59f2 4f46 6e68 9146 aa20 0346 b1f3 f044				0080 2245 00c0 0f45 0000 7a44 0080 2245
da7d 0000 0600 0000 a4c2 e7bb 521b 9745				0080 ed44 0080 d444 00c0 d444 0080 a244
f1e8 da46 5d08 3347 4601 0b47 78e1 8a46				0080 a244 00c0 0f45 0080 bb44 0000 e144
c875 b145 e17d 0000 0800 0000 46d0 84be				0000 1645 0000 c844 0080 0945 0000 e144
a5c5 dc45 7302 4e46 adf5 e246 1b61 3b47				0000 c843 0080 ed44 0080 ed44 0080 2245
24d3 5247 1209 2f47 e94b eb46 2d7f d844				0000 1645 0080 ed44 0080 d444 0000 af44
e97d 0000 0600 0000 1f3e e8bb 96b7 bc44				0040 0345 0000 fa44 0000 c844 0080 ed44
d320 0346 a038 6146 de14 b746 ccbc 4146				0000 af44 00c0 0f45 0000 c844 0080 8944
0000 0000 f17d 0000 0800 0000 187f e8bb				0080 a244 0080 bb44 0000 1645 0000 e144
0000 0000 64b7 0a47 68d3 9147 973d d547				0080 ed44 00c0 0f45 0000 c844 0000 c844
17e4 b347 02ac 5747 394f a946 2423 b945				0080 2245 0080 d444 00c0 d444 0080 d444
f97d 0000 0700 0000 04be e8bb 5097 9e45				0000 af44 0040 0345 0080 ed44 0000 af44
33d2 6146 5f07 df46 449d 1a47 524a 0547				0040 0345 0040 0345 0080 bb44 0000 e144
63d9 cc46 63ae ae45 0b7e 0000 0600 0000				0040 0345 0080 d444 0000 fa44 00c0 bb44
9d48 e9bb 6bb2 4945 3973 d246 8334 5047				0000 fa44 0080 ed44 0080 bb44 0080 d444
a58d 7147 51c8 2647 f65c c745 117e 0000				0040 0345 0000 af44 0080 8944 0000 e144
0500 0000 9671 e9bb 0000 0000 db76 1e46				0000 af44 0080 a244 0080 d444 0080 d444
f10f c546 2e94 0646 0000 0000 1b7e 0000				0040 c844 0080 a244 0000 9644 0080 0945
0a00 0000 aacd e9bb 0000 0000 6970 7b46				0040 0345 0080 bb44 0000 c844 0000 fa44
8026 1947 70b0 6947 8627 6e47 f109 4947				0080 ed44 0080 d444 0080 d444 0080 0945
8956 2147 a17b d346 6b47 4246 ea95 1e45				0080 0945 0000 c844 0040 af44 00c0 bb44
277e 0000 0500 0000 6b26 eabb d2cf 3246				0000 9644 0080 8944 0000 c844 0040 c844
ce5a 3d46 4f1f 4746 0fa0 5446 057b 3646				0080 bb44 0000 6144 0000 7a44 0000 e144
2e7e 0000 0600 0000 4a5d eabb bab7 9744				0080 ed44 0080 ed44 0000 c844 0000 e144
f618 3746 a4cd a746 facb c346 eb04 3146				0080 0945 0000 fa44 0000 c844 0040 0345
1b8c ed45 377e 0000 0600 0000 e1a3 eabb				0000 fa44 0080 d444 0000 c844 0000 af44
4635 7245 76f4 8346 3e0e f346 26da f946				0080 bb44 0080 bb44 00c0 bb44 0080 d444
87f9 8646 746b 8c45 3e7e 0000 0700 0000				0040 af44 0000 c844 0080 bb44 0000 c844
f4de eabb 0000 0000 4ece 1946 e2a2 aa46				0080 bb44 0040 c844 0080 a244 00c0 bb44
5b77 e646 db83 a346 a821 1846 a20f 5d45				0000 af44 0080 d444 0000 af44 0080 a244
457e 0000 0800 0000 211a ebbb 246e c845				0000 af44 0080 bb44 0000 c844 0000 c844
a748 7546 fdd6 c946 795a 0347 1875 fb46				0000 af44 0080 bb44 0000 9644 0080 bb44
2a12 b146 e764 4146 5d84 8544 4d7e 0000				0080 a244 0080 d444 0080 bb44 0080 a244
0500 0000 144f ebbb dda5 5545 b411 2a46				0080 bb44 0080 bb44 0000 af44 0080 bb44
748d 9a46 5a27 2646 0000 0000 547e 0000				0080 d444 0080 bb44 0080 a244 0000 af44
0600 0000 9b88 ebbb 940a ab44 14ed 1d46				0000 af44 0040 c844 0080 d444 0000 c844
91ed 9046 0722 5746 ba21 2646 5344 5845				0000 af44 0080 a244 0000 6144 0000 af44
5c7e 0000 0500 0000 73c3 ebbb ed8b ea45				0080 a244 0000 c844 0000 c844 0080 a244
f734 a246 99c3 a246 195b 4646 b296 c244				0080 a244 0080 bb44 0080 a244 0000 af44
787e 0000 0500 0000 72a9 ecbb 79ff dc45				0080 8944 0080 a244 0000 7a44 0000 c844
2e3e 4946 df97 6c46 0aba 5046 d264 1346				0000 af44 0000 af44 0000 c844 0000 af44
857e 0000 0500 0000 410f edbb 7679 2246				0000 c844 0040 9644 0040 af44 0000 e144
e502 8946 434d 9346 cf88 5746 1fc6 cf45				0000 9644 0000 9644 0080 a244 0080 a244
8f7e 0000 0500 0000 f760 edbb 893f 1346				0040 af44 0040 af44 0000 9644 0080 a244
312b 6146 919e 7746 893b 4346 8fa8 be45				0000 9644 0000 af44 0080 a244 0080 bb44
ba7e 0000 0600 0000 9ac5 eebb b879 af45				0080 bb44 0000 c844 0000 c844 0080 d444
4525 6546 7b0a b746 f9d7 bc46 4bb7 6046				0080 bb44 0000 c844 0000 9644 0080 a244
f347 9245 d67e 0000 0700 0000 dfaf efbb				0040 c844 0000 4844 0000 6144 0080 bb44
0000 0000 64e2 1846 a94d ac46 1e5e f846				0000 9644 0000 af44 0080 a244 0000 2f44
4e6b c346 d27b fe45 18bc 8644 e77e 0000				0000 c844 00c0 8944 0080 6144 0000 af44
0500 0000 2a33 f0bb 00f2 7345 7274 4d46				0000 9644 0080 8944 0000 e144 0080 bb44
e4be 8746 71c0 5546 0000 0000 f37e 0000				0000 7a44 0040 af44 0080 a244 0080 a244
0700 0000 429c f0bb 697a c845 9c06 8446				0000 af44 0080 8944 0000 af44 0040 9644
e83c d246 f721 ed46 e990 ae46 71c6 0146				0000 af44 0000 af44 0000 af44 0000 af44
c2ba 4e45 017f 0000 0500 0000 b80a f1bb				0000 af44 0080 a244 0040 af44 0080 8944
7056 0246 682e 5446 2e5a 7946 18cb 5d46				0040 9644 0000 4844 0080 bb44 0080 bb44
fc38 0f46 097f 0000 0500 0000 b14c f1bb				0000 9644 0000 9644 0080 d444 0000 7a44
a111 c145 11d9 4246 95a3 af46 ca13 5446				0000 af44 00c0 a244 0000 af44 0000 9644
e967 6e45 1d7f 0000 0500 0000 1bf5 f1bb				0000 af44 0080 a244 0000 af44 0080 a244
71a6 6c44 ea94 fe45 da4d c546 6b98 9646				0000 af44 0080 bb44 0000 6144 00c0 8944
3e06 ef45 397f 0000 0500 0000 11de f2bb				0000 af44 0080 8944 0000 6144 0000 7a44
d779 b345 88a9 6f46 eed1 ab46 35dd 8646				0080 a244 00c0 8944 0000 c844 0000 c844
8032 ce45 407f 0000 0500 0000 e715 f3bb				0080 a244 0000 9644 0000 af44 0080 7a44
e1a7 0f46 1767 8a46 e83b 9e46 b9c2 5c46				0080 a244 0000 af44 0080 bb44 0080 a244
add4 a145 457f 0000 0600 0000 c549 f3bb				0080 a244 0000 7a44 0000 af44 0080 8944
e7f7 db44 c283 fe45 de75 8446 83ef b046				0080 8944 0080 a244 0000 7a44 0080 a244
f652 7646 653b df45 4e7f 0000 0500 0000				0000 9644 0080 8944 0000 7a44 00c0 8944
568e f3bb 60ba e845 8fe1 5b46 1171 8a46				0000 4844 0080 a244 0080 8944 0080 a244
a984 6646 12e6 e145 597f 0000 0500 0000				0080 8944 0080 8944 0000 9644 0000 af44
44ec f3bb 5b26 8444 a431 0446 90af a746				0000 7a44 0080 a244 0000 6144 0080 8944
a9fa 6d46 cad9 8245 657f 0000 0600 0000				0000 2f44 00c0 8944 0000 7a44 0000 7a44
674e f4bb 4115 e745 8cc2 c646 250b e446				0040 9644 0000 9644 0000 9644 00c0 8944
5ea4 ac46 2be8 4746 0425 7545 6b7f 0000				0080 4844 0000 7a44 0080 6144 0080 8944
0600 0000 ba88 f4bb 87cd 3f45 0860 2146				0000 7a44 0080 8944 0080 7a44 0000 7a44
7d43 9246 cfb5 ad46 11e5 1f46 bdf7 5c45				0080 7a44 0000 9644 0080 2f44 0000 9644
8c7f 0000 0700 0000 c7a2 f5bb 0000 0000				0080 2f44 0080 8944 0080 7a44 0000 7a44
7742 1146 bd3f a846 bb80 cd46 266f 9246				0000 7a44 0080 8944 0000 7a44 0000 6144
92d2 2846 890c ad45 937f 0000 0700 0000				0000 6144 0000 7a44 0000 7a44 0000 6144
1ce1 f5bb cf21 ad45 c221 3d46 88b0 ab46				0000 6144 6613 d842 8e8e 0245 418e 40c4
cb25 fa46 58c4 ca46 72bc 1946 0000 0000				d0e2 e242 fc9a 0145 8a53 3fc4 3887 ee42
9c7f 0000 0700 0000 502d f6bb 59ff 8a45				bbba 0445 b0aa 3bc4 0e17 fb42 35ce 0745
51fa b146 68da 2947 c983 5247 3803 3047				c1da 35c4 e455 0443 b9ee 0d45 77d9 30c4
8d43 f946 9462 9d45 b67f 0000 0500 0000				34b1 0b43 0079 1145 af41 39c4 0aae 1343
d302 f7bb 7b1c df45 cea0 4946 ad94 9a46				1a2f 1645 401d 33c4 685f 1c43 e47e 2545
0b6e 3346 8ab2 9d45 c07f 0000 0500 0000				f6e7 25c4 35db 2543 0265 2d45 6cf8 1ec4
485a f7bb d419 ca45 0065 4346 346f 6f46				c13a 3043 83d5 3245 9fa3 1fc4 739b 3b43
b19d 4c46 d583 0246 ce7f 0000 0700 0000				00f7 3b45 0263 1bc4 9b1f 4843 caaf 3e45
50d9 f7bb fc78 3145 1ac5 c246 1d9a 3b47				122d 1ac4 71ef 5543 e087 4945 4dd8 15c4
fdeb 5c47 d682 1647 c37d a246 15ad d445				5d3a 6543 3666 4f45 eede 0fc4 9338 7643
d67f 0000 0700 0000 8f07 aebe cab3 d845				c469 5645 57d4 08c4 8996 8443 50e9 5945
7e59 a646 4fee 1447 b7fd 3747 3355 0847				44e6 08c4 2234 8f43 4ff2 6845 2bb0 fac3
b1a0 9246 1ed4 8745 f67f 0000 0600 0000				ab25 9b43 9188 7645 ac79 e9c3 4ca6 a843
af34 f9bb 64ed 8545 a2c3 4046 7d55 ab46				75e3 8245 9d35 d7c3 9dfe b743 b271 8745
c824 c946 67aa 8746 fe3b f745 0780 0000				cbd2 d4c3 8a88 c943 5ff8 8a45 8211 ccc3
0500 0000 33c2 f9bb 055b 9045 1ed9 5946				6fb4 dd43 3dc8 9145 70e6 c5c3 4310 f543
05c9 a946 0966 5446 1faf 7f45 1980 0000				a2e5 a245 1ee3 68c3 b728 0844 ea95 b145
0500 0000 c264 fabb 686a 9145 275f 5946				e853 18c3 5d31 1844 3825 cd45 c4bc 0b41
635e c946 481b cd46 02c8 de45 2d80 0000				283c 2b44 eac4 e145 c613 6a41 8516 4244
0600 0000 7e13 fbbb 1934 ab45 96c3 3646				fa98 f845 da47 e842 45d7 5d44 0609 0c46
da03 e846 078b cf46 69d4 5746 e1ef 8544				5fe8 c443 3700 8044 3ea9 0b46 26ff 2f43
3580 0000 0700 0000 cd60 fbbb 34ff a145				665a 9544 1141 0546 ac35 4c42 c987 b044
fa17 9946 90c9 0b47 cffb 3d47 4685 1c47				f6ec 0a46 45dc 2343 83dc d344 34b2 0746
2163 ad46 8205 8c45 4880 0000 0700 0000				d45d e642 cc7b 0145 b12f fc45 01a2 0cc1
7005 fcbb 9cbc 9745 8dd5 6146 719c c046				dcdc 2145 5e15 0e46 d622 9143 6119 5045
87f3 da46 9f44 8e46 9dac 0546 6db1 9e43				8b75 2846 11ea 4044 74b2 8a45 1605 6c46
5080 0000 0600 0000 9c49 fcbb 96d1 e545				43ac f244 9d0a c245 8595 b646 f27e 2945
a0de 8746 148b d346 432c ca46 422f 0d46				a448 1146 23c5 ea46 f5e0 5245 3b14 7146
b246 0845 6780 0000 0500 0000 3811 fdbb				7811 da46 8507 f844 9427 9646 77d0 ba46
85bb c845 99c3 8846 6945 c946 830f 2746				0abf bf44 0100 0000 d20b 0000 9b02 0000
af07 5e45 7380 0000 0600 0000 ad85 fdbb				8000 0000 4d01 0000 4e01 0000 7800 0000
0000 0000 34e8 0146 4a67 9746 4518 e646				0000 0000 0000 fa43 0040 9c46 0000 0000
2ada 4e46 f1a3 b545 8080 0000 0800 0000				c023 7740 0000 0000 0000 80bf 4d01 0000
1afd fdbb 0000 0000 fc9c 2346 c790 b646				289c 0000 2505 0000 0600 0000 1ca0 00bb
ff43 0247 7b07 da46 475b 8a46 a185 0046				be99 2845 7650 0646 59e6 4f46 d1fd 5446
3758 e544 9780 0000 0600 0000 a9c3 febb				94ae 1746 d8a8 8a45 6620 0000 0500 0000
0000 0000 827c 0146 9814 8e46 5f08 6146				15ce 05bb 7641 2446 d3c1 7646 545e 8c46
0010 0a46 5918 2045 c880 0000 0600 0000				6ce6 7546 b6fb 1f46 f822 0000 0500 0000
1142 00bc 1c2a 9643 6bac 1646 1aa3 a046				99fb f5ba 7b91 e945 e92b 5846 e71b 8246
0675 cd46 a149 3046 4387 a345 d580 0000				0c08 5446 ff62 d245 db24 0000 0500 0000
0500 0000 a679 00bc 5695 9e44 b303 6e46				8849 fcba 1b52 0946 e139 7846 352c 9b46
9859 9646 fed6 6146 3b8f da45 e080 0000				b795 8e46 2156 3c46 a22a 0000 0600 0000
0500 0000 7eab 00bc 2e88 b945 fcfe 6446				1895 08bb 1de5 1c46 05e1 8246 315c a546
344e a446 1b6e 1f46 3c8d 5d45 fc80 0000				ab0a a146 48f0 6846 1162 df45 7c2b 0000
0500 0000 c02d 01bc 0000 0000 e0d2 0c46				0500 0000 22cc f1ba 77d3 0c46 10ce 5f46
53bb 9146 3b36 5f46 df2f a445 0281 0000				2f87 8046 53cb 5646 4b72 ee45 8531 0000
0500 0000 4848 01bc 3614 0f45 4b31 3446				0500 0000 19e7 03bb a15c 0346 0e34 7346
e4b5 9246 ef26 2f46 d3ac b245 1181 0000				651e 9846 560a 8846 aec2 2b46 5465 0000
0500 0000 898c 01bc 7493 0546 40e7 7d46				0500 0000 2fa2 383c 8ac3 fb45 568d 6c46
1ac5 8e46 c43c 5346 53c7 ca45 1c81 0000				afcc 9046 ac27 7746 6039 0c46 2e6c 0000
0500 0000 fabc 01bc 162d ea45 5506 8146				0500 0000 601b 893c fa95 2946 2e29 9e46
1d3c 4646 6940 0946 b13f 8445 4281 0000				da9e b946 9d7c 9046 8e44 0346 886d 0000
0500 0000 5370 02bc a734 fb45 7011 6646				0500 0000 f40d 8e3c f91d 1b46 9bab 8f46
fc48 8346 0520 4146 0000 0000 4781 0000				b4cc a646 e25b 8446 5342 0a46 b16d 0000
0800 0000 a690 02bc 0000 0000 c6c7 0446				0600 0000 98a9 8e3c 731e 4646 bc06 bd46
19fa a846 35c6 0647 8a7f 1347 44b1 d146				6c3e f246 51a9 d046 37bc 5c46 9f19 f444
f20a 6546 2cff 1c45 7e81 0000 0600 0000				656f 0000 0500 0000 8855 953c 37a9 2246
ec8e 03bc 7d69 8c45 e057 1b46 7c4f 5a46				df34 8f46 450b b746 05a1 ae46 1a56 7446
b8e0 8a46 7683 0046 0000 0000 8b81 0000				1271 0000 0500 0000 385a 9c3c f638 7746
0500 0000 8fc9 03bc 247b c145 5ce9 5046				bd10 ba46 dd1b ca46 d8cd 9f46 a3a5 2e46
f1d4 8746 f339 6646 e018 d545 a481 0000				d571 0000 0600 0000 66ba 9f3c ee1d 0d46
0500 0000 3640 04bc 0f89 9e45 2762 7046				30a0 8046 b2b2 ab46 767b b346 bd95 9246
98e4 b946 af7d 8546 c4f4 d545 b581 0000				0099 2c46 0c72 0000 0500 0000 21b1 a03c
0500 0000 8a90 04bc 3f26 0246 c325 5146				74b8 0146 ccda 7e46 f0b6 b046 4abd ae46
da27 7446 335a 4446 3758 a745 c681 0000				389d 5f46 1272 0000 0600 0000 27cd a03c
0600 0000 02e6 04bc 07ab 0b45 85ca 2b46				4aae 6445 7df3 4746 a461 e446 4156 0147
85fc 9f46 7098 b746 aaa9 6246 58b0 8a45				3690 7946 0000 0000 3172 0000 0800 0000
cd81 0000 0600 0000 d604 05bc 43ed 1445				3c5c a13c d6bb 4545 c939 b446 9a64 2247
9af0 7346 4c63 8b46 9010 8046 51f9 5046				34ca 5a47 cb7e 3c47 e128 f146 e627 7046
cb5c 3646 e081 0000 0500 0000 2b60 05bc				2205 2245 3972 0000 0600 0000 3d7f a13c
d0be 2b46 6622 af46 5045 eb46 7a34 bc46				0000 0000 f837 7c46 f153 d746 be81 f946
861d c645 8e82 0000 0600 0000 deba 08bc				78f7 c546 c132 4f46 4172 0000 0700 0000
e4e7 b445 0fcb 8c46 253b f646 cf52 0247				e2a2 a13c 020e 4e46 73fe b546 3282 ee46
3a06 9f46 038f ef45 e182 0000 0700 0000				b2e6 f846 6fba d246 23e3 8c46 9dcd 0646
b461 0abc 1e40 1845 b9d2 7946 5961 de46				5472 0000 0700 0000 b0fb a13c a28d 6546
c6d8 1247 be45 0147 bc2b b046 7b0b 2d46				43bb b446 03d5 ed46 d642 0547 91ac f646
fd82 0000 0500 0000 b2e7 0abc 05bf 2e46				5edf ad46 cd8f 1a46 6272 0000 0600 0000
4f57 cb46 76b1 b846 d244 5a46 b4ea a645				d138 a23c dd71 1d46 27e1 b546 f904 0347
1b83 0000 0500 0000 9b85 0bbc 1aa3 f345				7601 0147 29fa ad46 0bfe 1146 8a72 0000
571c a146 d49e cf46 2bf4 a546 4a59 0246				0600 0000 a6f1 a23c 0f32 b145 fd55 7a46
5583 0000 0600 0000 79b6 0cbc b53b 9e45				8f43 f046 1cc6 0247 8151 7d46 69eb 3844
1c6b 6646 0fec bb46 1ab4 c946 740b 9146				9a72 0000 0600 0000 e53a a33c 7e92 0446
e6f0 ff45 7783 0000 0700 0000 ef6c 0dbc				3e60 9246 8598 c846 39b2 c546 53e5 8a46
e8af 7b45 3c4e 4846 480f ba46 44ab 0547				88bf ed45 c472 0000 0700 0000 54ff a33c
377c 0047 8bcf a946 d7bf 1f46 8283 0000				1397 6946 ae47 bd46 45df eb46 ddae f546
0500 0000 12a0 0dbc d9f1 c145 200b 6346				210a da46 cb14 9b46 6032 1546 0173 0000
47f6 a846 fca6 7c46 d166 d745 9c83 0000				0500 0000 151a a53c 6e77 a945 2944 a446
0600 0000 532d 0ebc ce4e 9345 1e24 7f46				d625 0b47 0457 b746 a4b2 d044 0773 0000
91bf d946 194e f446 d0e1 ad46 f448 3d46				0600 0000 5839 a53c 0000 0000 88d9 6846
bb83 0000 0800 0000 68d7 0ebc 698a 3e45				080f f846 e607 1447 17a7 8546 2c4b a445
a73d 5046 d8c1 c146 b8a1 0347 6795 0947				0e73 0000 0600 0000 f557 a53c 74a3 4746
4463 d046 c060 5746 7af5 f444 dc83 0000				bbdb c946 2169 fe46 84f3 e246 2636 9046
0700 0000 6486 0fbc c8ef 0046 1e17 9346				01c3 e245 6574 0000 0500 0000 9853 aa3b
c5b7 ef46 ff1c 1f47 6e12 0c47 0b21 a446				4513 2746 6c54 b146 5c5d dd46 819e be46
fa15 a545 ee83 0000 0500 0000 76e1 0fbc				0000 0000 6c74 0000 0700 0000 1f7a aa3b
59ec d445 33b3 9846 1cc3 cc46 4275 a146				0000 0000 9d84 4b46 a7c5 e546 7e03 2947
466c 3946 0984 0000 0500 0000 aa74 10bc				5b51 b746 7dbc 8446 6859 0946 e674 0000
d1cd c345 95b6 9146 8380 e646 a66d ba46				0500 0000 f6d8 ac3b 6b61 7846 2ec5 dd46
103d 4546 0f84 0000 0700 0000 a59c 10bc				662f ff46 ce05 cd46 fe2e 6446 0175 0000
b663 cb45 4c42 6c46 cd33 bf46 6a77 0147				0500 0000 6663 ad3b 8b24 0646 9338 8746
9409 0347 e8ba ab46 10d8 2646 3d84 0000				46cc ab46 aac2 9246 b2db 1946 3c75 0000
0600 0000 a244 3abc e89a 3445 2553 7646				0600 0000 d494 ae3b 9522 8845 effa 8846
d5c2 cf46 3baa e846 2f10 9646 4e6f 0746				86bd f246 72e4 0947 1b3a d146 b7f9 4246
4c84 0000 0700 0000 ccb1 3abc 6920 a544				4375 0000 0500 0000 ebb5 ae3b c09d 1446
fb38 6946 fb14 e446 db98 2347 b56c 0747				cdf4 ad46 4d99 ef46 0804 d346 012e 6846
d137 9846 5c40 c145 8684 0000 0700 0000				5575 0000 0600 0000 3215 af3b e16b 1446
304d 3cbc 1104 b145 ca55 a546 1264 0047				2ba7 9e46 4beb de46 535c eb46 c8e4 c046
eb09 1b47 5453 fe46 3a9e 7c46 30e0 c744				0000 0000 5d75 0000 0700 0000 993f af3b
a984 0000 0500 0000 7b45 3dbc 4b3e 1745				fe32 b245 8d2e ce46 1016 3d47 8655 6647
4520 7846 680e cb46 834a cd46 50c6 0646				fbe2 2e47 f761 cd46 24b0 eb45 9875 0000
b684 0000 0500 0000 449e 3dbc 406b 2546				0600 0000 9770 b03b 42c2 0145 7a72 a946
22f5 b446 abc4 d846 9d1a 9046 10a8 ef45				669f 1f47 93cb 2547 1352 8246 e103 c645
bc84 0000 0600 0000 38d1 3dbc 0f9a 8b44				5b76 0000 0800 0000 da45 bd3d b5e8 6b44
686c 5346 d0f2 c546 26ad ee46 ff9b a746				e1d1 9446 ee85 3547 ce52 9247 811d a147
e476 7c45 ce84 0000 0500 0000 5150 3ebc				c9bb 5a47 106a d646 e47b fd44 8b76 0000
44c1 0e46 92ff 9546 da0e d346 f27b c446				0500 0000 c77d b53b 0000 0000 24df b046
f4e2 1546 d984 0000 0700 0000 f7a5 3ebc				f769 c746 42ef 9446 43a5 f145 c676 0000
a0f1 3245 cd9c 5b46 87f3 c546 4a00 0847				0500 0000 f1c3 b63b 68be 1b46 8f87 9446
423b d646 7893 5746 cebc 1b44 e684 0000				198d c346 fedc b346 13d2 6146 de76 0000
0600 0000 d9fd 3ebc 0944 4846 37ec c246				0600 0000 4549 b73b 5ea1 a245 a930 8246
a4bb 0347 1a1c d746 bebd 8046 8919 b045				5bb1 c146 936e bb46 794a 7a46 d43c d545
fa84 0000 0700 0000 5599 3fbc 55c0 6745				0077 0000 0500 0000 fc02 b83b 2a7e 3746
333f 5746 25b4 cf46 db6f 1547 9250 0947				72ca ad46 5634 cb46 bf21 a146 1f96 2f46
7dfc e046 d98d 0146 0885 0000 0700 0000				0977 0000 0500 0000 7633 b83b 87ff 6146
d1f9 3fbc 23b4 0c46 03df a246 9d1a ed46				8662 bc46 e5b6 c346 6c4f 8146 2eda 0846
599f e546 e80e c846 f9b7 6c46 8f2e ac45				0e77 0000 0700 0000 7758 b83b 014f 2346
1f85 0000 0600 0000 37a2 40bc 8b2e 3f46				9c01 e346 702c 4647 0628 8747 f75d 6d47
c8ad ac46 6bae f746 6318 d346 b7a8 6446				c32c 0247 8c15 e245 2077 0000 0600 0000
1d0a 8145 2b85 0000 0500 0000 1af8 40bc				37b8 b83b 5bb0 0846 84b8 4547 6548 8847
6547 0246 fadb d746 91df 0447 b7d7 9a46				c02b 8047 b4fc 0d47 1c4d 0146 7477 0000
9f91 8445 3285 0000 0800 0000 1d37 41bc				0600 0000 6594 ba3b 33fd 6846 0d04 d246
63a4 9944 f9bd 9146 13dc 0947 7e67 3847				0aa3 0147 aba9 0347 f645 fd46 c5ab 0146
6453 2647 1bba 1247 dd9f c546 57f1 3946				ad77 0000 0500 0000 ecd4 bb3b 3d4e 0b46
4a85 0000 0500 0000 2fdf 41bc 18d1 4646				fd15 9946 40e7 b746 311c 8946 0000 0000
7782 d946 19a6 0547 1771 9846 55cb a845				b277 0000 0700 0000 e2f9 bb3b 0000 0000
7685 0000 0800 0000 4239 43bc eb20 2f45				69dc 3a46 afbc e746 7172 3047 04d3 1e47
767e 6346 1593 fa46 8dcc 4147 1964 5d47				4355 6f46 a4e3 bb45 d777 0000 0700 0000
326c 2147 344a a346 59ef a844 8685 0000				63cd bc3b 0000 0000 0545 9746 52b0 2047
0700 0000 35af 43bc c29d 8344 b7d6 6746				b947 4d47 56ac 1e47 b668 3046 08cf 1645
cad1 b946 1043 fd46 07d5 ef46 2a0c 9746				1178 0000 0700 0000 4c20 be3b d585 ff44
f9fd 9145 9d85 0000 0500 0000 8552 44bc				c862 8746 f4d1 1147 6355 5b47 1fd3 3e47
0c76 1346 71ec 8346 aa63 a046 dc2a 5b46				c19f d346 05a9 bc45 be78 0000 0500 0000
56d7 a845 a385 0000 0800 0000 6065 903f				a41b c23b 606e 4f46 2c6e 1047 58d9 3d47
b138 c245 f531 7746 795c e146 ddfd 2747				f291 0247 9d2b 4446 ff78 0000 0500 0000
c63d 4047 ad09 1247 85bd a446 695d a845				f4a7 c33b c853 3546 5a38 cf46 af04 0247
ae85 0000 0700 0000 abdc 44bc 0a2d 1246				991a ed46 a42f b645 3079 0000 0500 0000
e09e 9746 2527 df46 8206 0347 3262 d346				0fd5 c43b a314 7146 42bd 1147 4313 6a47
9eb8 5446 bf2f 1343 ba85 0000 0500 0000				5840 5647 856e 7046 3c79 0000 0800 0000
7e34 45bc d9a9 d545 7274 8f46 5099 da46				df23 c53b 0000 0000 8f42 0d47 8a03 8847
b8c5 cc46 46fe 1946 c385 0000 0500 0000				a964 b947 a2a3 9747 a71f 4447 df7e e246
cd76 45bc c07e f545 3ab6 9a46 371a d646				ef44 e045 4479 0000 0500 0000 9547 c53b
6941 9a46 3cbb b145 c985 0000 0800 0000				c59f 2547 c20e 4547 cc86 1b47 0cb1 8846
28af 45bc a034 8145 7611 c346 4593 2d47				0000 0000 5379 0000 0500 0000 b5ab c53b
bb8e 6f47 fd0d 5e47 8a0d 2a47 1ec0 cf46				e921 6b46 e731 e546 f012 0d47 f86a f046
f2df 4846 0586 0000 0600 0000 477b 47bc				fb72 8946 c679 0000 0600 0000 007e c83b
68f9 9545 37a4 5146 ce98 b546 31a8 c346				9f08 5146 f094 a646 62e0 2547 5864 1947
b78d 7246 1db5 b445 0c86 0000 0600 0000				ad91 a246 e5e3 5145 047a 0000 0500 0000
96b4 47bc 92fe 8145 5124 6946 53fc c046				4f06 ca3b df19 4146 f7e3 cb46 38d7 fc46
3485 f246 e354 bd46 fad0 0946 1b86 0000				7ccb cb46 901a 4046 0a7a 0000 0500 0000
0700 0000 172f 48bc ed4a bf45 8932 6a46				4d2d ca3b 44ba 0646 530e f946 e8ca 2e47
fd8a d446 ffa5 1347 b077 1a47 bbed cf46				0d49 0747 184a 6c46 167a 0000 0600 0000
2928 3c46 2586 0000 0500 0000 5872 48bc				da7a ca3b 8c06 5b46 2590 fe46 b8ff 4347
8351 b345 9506 a246 928a 0247 e39f ca46				5a7f 1c47 60ae a946 ded1 b344 1d7a 0000
1a07 ba45 2f86 0000 0700 0000 3bc6 48bc				0600 0000 dda6 ca3b c290 f445 bc78 b046
f559 2b46 5aa5 aa46 a75e 0d47 5396 2a47				69ce 0a47 7cbc b246 db26 9046 0089 4646
2891 e546 a1ee 5746 0000 0000 4f86 0000				437a 0000 0800 0000 cca3 cb3b 03af fb44
0700 0000 9288 313f efaf 2e46 443c c146				c362 c646 f4a5 2e47 2f7e 6147 792a 4647
896b 1e47 d53e 3f47 41ad 0847 698b 8b46				48fb 0447 6870 9046 d090 3a45 6a7a 0000
5d80 da44 5b86 0000 0700 0000 d422 4abc				0500 0000 b598 cc3b f39a 4b46 7132 0647
0367 0246 7329 a646 7409 0a47 14ec 1b47				b049 2847 a8c3 dc46 262c 1246 727a 0000
fc8b ee46 2a3c 8146 018e 4945 7686 0000				0700 0000 36d6 cc3b 061b 6f45 ba8c ab46
0500 0000 50f2 4abc 9da2 3b46 f3f0 a946				09af 2447 b864 6547 77b4 4c47 f752 f246
85e0 d446 e71d 5e46 bd7d 3646 c386 0000				3c4d 2746 8b7a 0000 0500 0000 5872 cd3b
0700 0000 cf6b 4dbc a31d 3745 eebc 8c46				852a 0f46 39f1 a146 3f6d 0b47 435c ba46
5673 0147 c629 1f47 5f2c 0947 6f29 b746				aac6 f545 957a 0000 0800 0000 d98d d5be
02eb 4546 f086 0000 0600 0000 c6d8 4ebc				6f9b 5146 de17 1247 b619 7347 4ca1 9247
86f7 ed45 d0e9 8c46 1e7f dd46 a7b9 e546				19e8 7247 c21d 1b47 1fed 9a46 fa8a 7645
dd3b a146 486a 2e46 f986 0000 0600 0000				ae7a 0000 0600 0000 0058 ce3b 2f76 4846
8021 4fbc b5b4 df45 c4e1 8c46 764e e946				78a9 d946 d85e 2347 e481 c546 c834 8746
a776 dd46 54e8 8446 d572 d645 2987 0000				2ad2 1346 fe7a 0000 0600 0000 5b6c d03b
0600 0000 92b2 50bc 4b01 f144 573d 8146				644b 5d46 4600 0b47 6414 5e47 d3f8 bf46
02cc cf46 3061 e446 5790 8e46 69a7 ea45				6231 8446 1bfa 5a46 3a7b 0000 0500 0000
3b87 0000 0600 0000 7c45 51bc b075 f645				3002 d23b 5130 9a46 9334 0047 10ff 1247
bf52 c146 634b ed46 b7ad d846 fb37 8a46				f63d 0047 57d6 4246 787b 0000 0500 0000
971b e645 7c87 0000 0500 0000 1f67 53bc				74a8 d33b 4226 1546 30c0 af46 3601 fc46
35b0 d545 10c0 a446 0a43 c346 7622 6646				2f06 8146 7830 0244 8a7b 0000 0700 0000
0911 ca45 9187 0000 0600 0000 951f 54bc				192b d43b b90e 9145 0b2d d146 8a21 3c47
cc61 bd45 8eed 9046 a258 d246 29a9 c346				1f78 6547 44d4 1f47 b2d0 9746 0000 0000
6bec 6546 661e a645 ba87 0000 0600 0000				977b 0000 0500 0000 0680 d43b 2491 7445
d280 55bc 2c01 db45 a007 cf46 8c54 0447				fd28 8246 20cb 0f47 2b86 be46 1d4e 0c46
fc21 0047 b47e 9446 5b55 cf45 ca87 0000				9e7b 0000 0500 0000 7dae d43b 2541 1946
0400 0000 c707 56bc 74ca ba45 3345 6f46				a5f9 c546 f685 0c47 bd6b 9c46 8cac 0c46
80b2 bf46 436e 6446 ce87 0000 0400 0000				ab7b 0000 0500 0000 0409 d53b 4a02 a745
f01b 56bc d3f9 cb46 3e13 b046 1608 4d46				7595 b346 a58a 0547 ccd9 a446 ffca fa45
1e8d 9544 d687 0000 0600 0000 8a72 56bc				bd7b 0000 0600 0000 2785 d53b 7247 6446
a934 2f46 46cf d246 0dd4 1d47 9595 0947				7652 7347 1765 9047 3642 4a47 f085 8e46
0bd6 b446 e460 0a45 e187 0000 0600 0000				0000 0000 c37b 0000 0800 0000 37b9 d53b
0bd6 56bc 9a86 9045 5494 6346 4d05 c846				0000 0000 f00d 2847 8b4c d647 3385 2b48
b778 d846 2fb0 9346 3c3c 1846 f487 0000				2a3e 1748 842c b447 c394 0d47 7c24 0c46
0500 0000 cf75 57bc ae78 4846 3edc b946				cb7b 0000 0700 0000 48ed d53b 09fb 2446
eec7 f646 f199 ad46 e421 0d46 fd87 0000				8a06 fd46 f2a8 5f47 acda 8047 6939 2d47
0700 0000 5dd2 57bc 8344 db45 fc11 9746				0e56 9946 dfd4 5546 d27b 0000 0700 0000
81a2 e946 ff81 1147 7ebc 1047 ce81 b446				bf3c 59be c098 0147 b124 8347 bfc7 c647
8840 1d46 0f88 0000 0600 0000 8d65 58bc				3c42 db47 0d8c 9a47 62c6 2747 8238 3546
21ae b845 ce1c c446 d37f 0e47 945c ef46				df7b 0000 0700 0000 607b d63b 64b9 7245
60ec 7746 00d9 cc44 1788 0000 0600 0000				6b3c e046 fe6a 4347 1ad5 8147 575d 5047
94ac 58bc a110 4146 5d7c c346 7086 0f47				8596 c146 0000 0000 eb7b 0000 0800 0000
7277 f846 6633 9c46 30b9 0e46 5e88 0000				80d1 d63b c0d2 ab45 8ba1 fc46 4100 5447
0700 0000 d0a4 553f 9a5e 3645 ebd6 a846				9e03 8647 8490 8047 5c10 1e47 7fb8 9346
2067 0e47 9cbc 4247 2bca 2f47 2f35 cd46				4cba 2244 f47b 0000 0500 0000 6108 d73b
1860 0d46 8d88 0000 0500 0000 36c9 5cbc				66a6 9345 2d34 a646 103d 0b47 e192 d646
77bd 3946 98b0 ad46 b7a9 b946 53ce 7446				1bbd 1946 fb7b 0000 0500 0000 3239 d73b
f96f e645 9a88 0000 0600 0000 8346 5dbc				b866 6144 899f 8d46 deea 0647 0693 b046
6fa4 f045 722c b246 d1e4 1147 8fea 0947				15de 4046 157c 0000 0600 0000 6c87 dabb
1507 a346 d1dd f545 c288 0000 0600 0000				224d e945 c01d 8746 562d 1847 f4da 2647
b5b7 5ebc f20c c345 79a9 8d46 a9a9 ee46				e212 d046 c151 1746 1d7c 0000 0600 0000
9a89 ff46 1a18 b746 53ca c245 dd88 0000				20bd dabb 8044 4446 f147 0147 dc19 4d47
0500 0000 4bac 5fbc fbc4 1046 743d ae46				d9e9 1f47 8327 a246 3a75 b344 247c 0000
d365 ff46 15fa c846 1321 0246 fe88 0000				0600 0000 41f2 dabb 4ad0 bd45 9c15 af46
0600 0000 f2df 60bc c53a 2246 eb16 b546				39b9 1447 4857 1b47 7a0f 8946 e8e0 d745
d2d3 0647 b687 dc46 ce7a 7046 f400 7545				567c 0000 0500 0000 805a dcbb 0109 4a45
0f89 0000 0600 0000 5380 61bc b412 0e46				654d 9346 83ba 0847 24de 0647 6ce4 6f46
3a9f 4d46 d73d db46 c05c b846 0982 5846				757c 0000 0500 0000 0137 ddbb 01b9 2e46
bb79 6145 2589 0000 0600 0000 7f50 62bc				ff0a b846 e555 ef46 8aeb 7946 30e0 a644
c95c 9145 785f 9a46 7a4f e046 13c0 d846				7b7c 0000 0600 0000 1369 ddbb 07d3 eb45
2f9a 7446 44ff 7b45 3289 0000 0700 0000				2b8d c546 b80c 2047 4579 3547 01f0 a346
a5cf 62bc 2341 3845 e3c6 ab46 dc2d 0647				7389 5046 8d7c 0000 0800 0000 15f2 ddbb
6920 1f47 34ae f246 f927 8c46 86cf b745				53f4 0846 e238 0947 f359 5447 6c3e 7847
7d89 0000 0600 0000 9a99 65bc e2ff b945				514d 7247 1cb0 1c47 fa10 9946 ba6f 1545
d33d 8646 fca6 d746 e1b8 de46 299f a046				b77c 0000 0500 0000 7e1c dfbb dfad ec45
325b be45 a589 0000 0500 0000 f412 67bc				b5a5 9e46 03f2 0247 ace4 8646 0000 0000
5fab 0246 ab06 b846 610d bb46 c840 5b46				bf7c 0000 0700 0000 4660 dfbb 0000 0000
d81f 5745 b389 0000 0500 0000 249a 67bc				d8cd 8c46 0b7a 1d47 76d7 5b47 df17 2c47
bd27 4b46 1f8b d646 4978 c646 39ac 7a46				ca0a c646 6043 0346 c67c 0000 0700 0000
9421 7c45 d389 0000 0700 0000 08e2 68bc				8992 dfbb 2c73 0646 4361 ba46 14a2 1a47
32b9 5845 180a 9e46 b681 1247 707d 2a47				0b86 3e47 0e1a 0a47 d26d 7b46 0000 0000
e390 fb46 cf57 9046 56a2 be45 dd89 0000				cf7c 0000 0500 0000 84d0 dfbb 043a fe44
0700 0000 6245 69bc 42cd d245 9f48 9746				cb23 c446 6090 0347 15bb ea46 1e24 8c46
a960 f446 5240 1047 8008 e346 22e0 8746				487d 0000 0500 0000 c25c e3bb e30d f045
222b 9045 038a 0000 0500 0000 bdb2 6abc				455b 9b46 5f15 1047 b5e6 cd46 02c7 2446
4dd6 2746 a4b7 c446 fa36 da46 bde2 9846				5a7d 0000 0500 0000 0ae3 e3bb 868f 3346
1849 1a46 138a 0000 0500 0000 6656 6bbc				4ba0 2447 2743 4d47 b5ad eb46 3563 4d45
7f59 e145 3f90 8f46 c122 cb46 ede2 9f46				677d 0000 0500 0000 5949 e4bb 396e 3046
0e60 3446 408a 0000 0500 0000 5f1a 6dbc				6cf3 a946 0a35 3847 d2b7 0247 4e91 7246
e1da 9045 a081 9746 b3d4 d546 e32e 9a46				717d 0000 0600 0000 f396 e4bb 3ed4 4846
79d7 1746 4f8a 0000 0700 0000 7cba 6dbc				b875 3c47 af98 9947 1c27 8a47 d670 0e47
46bf 8b45 045c 9346 6e91 0747 816d 2047				510c 7946 777d 0000 0900 0000 99aa 11bf
efb4 e146 7aab 7046 1d43 9245 7b8a 0000				3b5d 2047 c0fa c647 7830 1c48 a5b1 2648
0500 0000 5470 6fbc b2ab 2e46 0102 a946				6241 ef47 7266 8c47 dbe4 0147 70a6 8446
fd5d bb46 8b72 6546 0d75 c645 088b 0000				ad26 0b46 807d 0000 0800 0000 9313 e5bb
0700 0000 0444 75bc 753b fe45 fd62 cc46				4333 8546 c065 3847 52e2 ab47 adab ef47
5413 1447 4e18 4347 0cc9 3747 9b16 db46				c2b1 f547 f19c a447 f8ac 3647 47c3 6645
05f1 0846 238b 0000 0500 0000 3355 76bc				897d 0000 0600 0000 b851 e5bb 0000 0000
c898 dc45 ca68 d346 a557 0247 44fa c346				0eac 8e46 8a2a 3e47 5e4b 5347 9b77 c646
9a5a 4146 2b8b 0000 0500 0000 5eae 76bc				51da b545 8f7d 0000 0500 0000 357b e5bb
e2c7 0b46 66c9 9b46 8993 e146 78bd c146				fa82 6546 40a2 1a47 dbad 5647 2ca6 1d47
c242 0546 e58b 0000 0700 0000 94b2 7ebc				9e96 1f46 a17d 0000 0600 0000 7304 e6bb
c10d 1446 f17b 9846 e742 f146 d0ce 0847				559d 6c46 c451 5347 5b3a 7a47 fac7 2b47
e734 cb46 87a4 7346 bdcf 6e45 f48b 0000				804e 7b46 0000 0000 ad7d 0000 0700 0000
0600 0000 4358 7fbc 8c42 4346 33bf b646				9b69 e6bb 3334 4646 a376 9d46 76a6 4247
e472 0347 2f80 0147 caf3 9946 cce9 c145				bd0f 6347 49c8 3047 c1c0 be46 a47d 6c45
fc8b 0000 0600 0000 3bb2 7fbc ff1f 4845				c37d 0000 0500 0000 170e e7bb 0000 0000
cee6 9346 14a9 0847 4910 0147 0607 9b46				e26c 8d46 f400 0a47 7bbc 9646 c3c5 4e46
ab8b 6c45 138c 0000 0500 0000 a259 80bc				cd7d 0000 0500 0000 2a5e e7bb 409a 6946
7bff 0146 a362 9146 0f25 c746 a1d5 9346				9643 ed46 3b5f 3447 c296 2247 7529 5646
039b de45 b58c 0000 0600 0000 125d e73a				e57d 0000 0500 0000 2a16 e8bb cc5e 3746
1355 ae45 6772 8646 47d9 cc46 31fe d746				ed83 ba46 9726 0047 ba19 8646 7eed 0e45
26e2 8d46 8b71 c245 cf8c 0000 0500 0000				eb7d 0000 0800 0000 e455 e8bb 3371 fa45
cd63 e83a 8d33 4946 db2b c046 3435 e446				f4d2 bf46 566d 1547 0c64 3447 ca01 3f47
1d97 8246 4540 4b45 d68c 0000 0600 0000				7a22 3347 e9c4 cd46 9cde cc45 f67d 0000
a0b7 e83a da48 c345 1597 8946 87bf e846				0600 0000 dba0 e8bb 31d1 8f45 f5e5 db46
f987 fe46 ea3a bd46 3c24 5a46 de8c 0000				5955 5447 1dac 5347 9990 8846 abd7 a545
0700 0000 2b0a a53b 2979 8b45 e818 8046				257e 0000 0600 0000 a012 eabb 0000 0000
f9c5 e846 12ea 2547 7d26 1447 a9f5 bb46				6de9 c246 2d92 3f47 b81e 2147 e5eb a146
9b68 2946 ec8c 0000 0500 0000 e396 e93a				fc5a b945 447e 0000 0700 0000 850b ebbb
a9d0 7b45 5cf8 a546 a769 e246 b558 9046				e29d 6f46 d140 4747 42d9 6447 d884 6847
ceb2 c445 958d 0000 0700 0000 fbca f03a				c33e 1747 e646 9c46 5b14 4e45 547e 0000
6f48 b844 a81c 8c46 45bd f046 3a3a 2647				0600 0000 d98b ebbb 0000 0000 56c4 a346
f67b 1f47 95d5 c946 4d96 3846 b78d 0000				eb2b 2e47 9786 3647 a69d bc46 83e5 7045
0600 0000 2b37 f23a bc46 3246 af28 c446				f17e 0000 0500 0000 e086 f0bb 4999 0446
e3f6 1047 8809 ea46 32d7 8346 9b8e ab45				de15 9646 75b9 2147 4dbe e646 77de 4046
758e 0000 0500 0000 03ba fa3a 417e 1c46				057f 0000 0600 0000 ac31 f1bb 874a 0746
a4e1 ad46 3761 0347 3c5d f246 2f5a 2e46				0d4a 8546 ec8b 1247 a761 2547 c177 fc46
908e 0000 0600 0000 7af5 fb3a 5f6c 6a46				9f9e 2446 0d7f 0000 0500 0000 9769 f1bb
7482 d046 e2d6 0a47 23f4 dc46 ce63 8046				d4c4 6f46 25ae 0e47 deb4 1047 0336 8646
f798 a145 cf8e 0000 0500 0000 0de7 fe3a				0000 0000 1e7f 0000 0500 0000 12f8 f1bb
cf46 0b46 951e 9446 c9d5 d546 29c4 ac46				2526 9446 16c3 fa46 d53b 0447 f25b b846
ff56 3746 a28f 0000 0600 0000 9395 043b				1de7 1b46 4b7f 0000 0600 0000 0c78 f3bb
8919 1e45 1a39 9546 d2f0 f546 e319 1547				bd69 2246 4d4b 9546 165d 3c47 dcdd 3147
8026 d146 6b6f 4346 cb8f 0000 0500 0000				2dad b546 f7ef 5b45 667f 0000 0600 0000
f297 053b 4754 5d46 1784 d246 872e 0f47				8961 f4bb 85c5 4d45 e679 a446 b74e 2247
3ec0 d546 05c4 6546 0f92 0000 0500 0000				bc49 5c47 92f5 2c47 e4b4 3d46 7c7f 0000
0a89 153b 0f94 5446 e55b b346 123e c746				0700 0000 a917 f5bb efca 6246 9fb7 2047
9df1 8946 6629 1246 9b92 0000 0500 0000				04ed 8847 73f9 8a47 1a70 2347 97bc 8746
fbd0 193b 83b0 0046 d88a a746 6843 cc46				0000 0000 847f 0000 0600 0000 a35b f5bb
b06d 8946 ad5a e945 c892 0000 0500 0000				be3f 8745 4806 d046 fdeb 4747 ca3d 4947
f23b 1b3b 6313 d945 5e02 8a46 2c5e bd46				23f7 f346 fe9c c845 8d7f 0000 0500 0000
1879 8146 f9bb f145 d692 0000 0500 0000				eaa8 f5bb 379b 4046 5d98 8446 49ec bb46
74b0 1b3b afa9 0546 1c85 9b46 0154 f846				3e09 ca46 67ea dc45 967f 0000 0500 0000
a8fa db46 c18a 0346 2093 0000 0500 0000				82ee f5bb 9cac 7246 4fd6 1147 f691 3547
f30d 1e3b 9551 6e46 de1d bb46 e835 e146				131f 9546 4079 3846 ce7f 0000 0500 0000
c46b aa46 de2b 2c46 4993 0000 0700 0000				16d4 f7bb d480 9845 a2aa 8b46 d883 2947
eab6 e7be 95be fb45 9b80 bc46 0845 2247				2de8 e846 d330 4146 e67f 0000 0500 0000
a167 4347 66b3 1247 f2de ab46 34d3 db45				c5a4 f8bb 0791 a345 53de 8546 7886 0f47
5e93 0000 0800 0000 e6e6 d7bd 7a0f 3746				5ccb e346 7845 5246 1080 0000 0700 0000
ac1e 0047 6189 5947 ab5f 8947 d460 5e47				3d1d fabb 0000 0000 4701 8946 7fc4 1d47
e9a6 0b47 833a 8446 0bc7 1146 6e93 0000				ea38 7f47 322a 6e47 bec6 1747 2c1a 9245
0700 0000 0caa 203b 8e34 1545 0264 b346				2c80 0000 0600 0000 ae0c fbbb 6746 4545
56b9 2747 709b 6447 1917 4447 c577 0047				5e86 a646 3ac5 2247 4c59 2b47 43b8 d346
7219 7346 9393 0000 0500 0000 edda 213b				7f70 f845 3b80 0000 0500 0000 ac89 fbbb
8a09 7346 e581 cd46 1284 e846 0909 9d46				328b 3446 23be f546 6d3f 1747 bfb0 9e46
564f 0b46 ae93 0000 0500 0000 a3c6 223b				0000 0000 5b80 0000 0700 0000 62b3 fcbb
4aeb 3746 4acc b846 f5f3 ec46 819e b146				ccc1 8c3f 8db1 8146 a41d 1047 c399 5447
9c90 2946 b593 0000 0700 0000 3a90 883d				28fe 3f47 d1e7 ed46 d2c9 3446 6a80 0000
6f10 0e46 abda e246 b5dd 4647 6017 6147				0700 0000 8236 fdbb 2151 5045 3e2a ac46
623e 1647 a898 8f46 9370 0745 ca93 0000				b611 2047 b99e 4f47 41ed 1f47 8f82 b746
0b00 0000 bad9 48be 0000 0000 cf41 9546				b92e a645 8280 0000 0700 0000 0b0e febb
c6ef 0f47 ca54 8247 fcd3 c347 0c80 d147				ac72 2545 6754 9046 3f20 0847 0632 3147
3ad6 c947 9cc5 a247 c5ca 4c47 4e80 ca46				33dd 0e47 8677 a846 9b3b f945 9580 0000
69e1 5e45 d793 0000 0500 0000 022e 243b				0800 0000 dabc febb 0b15 5e45 b8f4 a346
27f5 bb45 a76f a846 83f1 ed46 94de a846				af11 1947 2b7a 4f47 e360 4f47 bb2c 1747
1fcb 0146 e293 0000 0600 0000 c590 243b				c18d ba46 28d7 d845 9e80 0000 0500 0000
5a64 c845 383f c446 91db 0747 532c e946				7d03 ffbb d324 8945 71d8 9546 2560 0147
e8a1 8146 c512 8845 e993 0000 0700 0000				9615 e846 f895 5146 c480 0000 0800 0000
4ad7 243b ab8e ec45 4d81 9646 be78 f146				ed33 00bc 2d91 c945 ede4 ab46 40d9 2747
67f4 2047 da39 0947 6f48 9e46 51ed af45				af50 7e47 abe1 8747 0314 3547 5760 b646
0094 0000 0600 0000 2dba 3fc0 3c90 4646				0000 0000 cd80 0000 0600 0000 7e59 00bc
6e09 ec46 7089 3947 3513 3947 d83d eb46				0000 0000 ff4e 7946 f560 0e47 20cb 3947
709b 5a46 0e94 0000 0600 0000 d51b 263b				ccec f846 35ed 5446 d880 0000 0600 0000
2847 9345 ad50 9c46 cd14 0247 217d 0647				828a 00bc 412d f445 e24d ce46 1998 2347
c010 a446 5e3c e345 1594 0000 0700 0000				85dc 3547 d071 9546 88a4 c845 e980 0000
905f 263b e34f a645 e2fc 9046 a213 e846				0500 0000 6ad7 00bc e0fc df45 4528 9646
491b 1147 6bbd f846 3721 9246 db9a ca45				af11 1347 d85b 0c47 32f0 7346 f380 0000
1e94 0000 0700 0000 74af 263b 0000 0000				0500 0000 7a02 01bc 777d 9646 af02 cd46
c47d 9f46 8a22 1847 af2f 4447 2114 1747				c271 dc46 14c6 be46 905f 8546 1181 0000
f1c5 bd46 9eb8 4846 2994 0000 0700 0000				0900 0000 f399 01bc 35df d145 2ddb 9246
fb14 273b 5bda dc45 21c7 a246 9b34 1947				7f16 1247 b10b 5547 9e24 6347 aa10 7047
aaf2 6447 56ab 4447 114b b646 0000 0000				a89b 3947 8b99 b146 2670 e444 1c81 0000
3294 0000 0800 0000 5368 273b b9d6 e742				0700 0000 66c4 01bc c5d5 0645 6dc7 0247
0cdf 9346 dc10 1847 1ae8 5247 8bf7 4d47				6d90 8747 54fb a647 772f 6147 6793 db46
db1b 1347 024e 8d46 f4d7 3045 3b94 0000				d329 f345 3081 0000 0800 0000 b079 0bbf
0b00 0000 137b 1940 2a26 0646 8b23 cd46				0000 0000 09ce 9b46 63f1 7c47 3257 dc47
5008 3b47 64a3 9e47 9a68 f947 fd37 2448				6d1d e747 672e 9447 b9ea 0847 b511 ab45
ab58 2e48 44b2 f947 1a98 8d47 1f19 b846				4081 0000 0700 0000 aa6c 02bc 9d4e ca45
764e aa45 5594 0000 0700 0000 5ba3 283b				72b7 cf46 a28e 4047 4277 7e47 97bf 4047
0a17 ee45 19b5 1e47 0637 5d47 c12c 8447				f60e cf46 a24d ab45 7b81 0000 0500 0000
a05d 5a47 d43e 0847 5748 1f46 6294 0000				297a 03bc 16b4 6946 9a70 3047 0b2c 1a47
0600 0000 8116 293b 0000 0000 f9ea 9146				b839 7c46 0000 0000 b581 0000 0500 0000
2989 0b47 06aa 0b47 232a a346 3d3b 0946				3f90 04bc 64b6 2046 b5b7 3647 1ab6 6747
7994 0000 0500 0000 cdea 293b 8e6d f745				6fb1 1247 cfd7 3b46 d981 0000 0600 0000
64b4 8e46 c08b ee46 b75e eb46 23c8 6a46				3242 05bc 1c2f 0e46 eb70 bb46 6cf7 2547
8594 0000 0800 0000 8f81 7b3a de07 f245				dc25 4047 8d72 1947 79b6 3646 3582 0000
5fa7 9746 d608 ec46 1830 fa46 9b2d f246				0600 0000 0801 07bc e565 d745 a174 ea46
2c61 e946 3e7c b646 807c 6246 9a94 0000				ea84 4547 9089 5547 5e8c e546 b286 ae45
0700 0000 c1a0 7c3a 894a c545 f10f a246				7582 0000 0500 0000 ff3d 08bc 87d6 0c46
98c9 0447 91ab 1e47 5e43 0447 10a7 b446				5be1 c146 3bf2 2347 26cb 3647 9757 9546
ee6a 9645 ad94 0000 0c00 0000 f1ca 7d3a				8282 0000 0500 0000 d87a 08bc d43f 9546
dbea 5246 f518 9846 0a00 5147 6b88 f147				ccba 1947 946e 4147 ee02 ee46 b263 1f46
f641 4548 2c67 8348 3ec0 8148 f5a7 7048				9482 0000 0500 0000 35d8 08bc 81b6 9245
8dfd 2948 66ce cd47 d948 1e47 0000 0000				5e2c d146 d743 2f47 584d 2b47 383d bc46
bd94 0000 0500 0000 9e76 7e3a a4c1 bb45				9c82 0000 0500 0000 c4fd 08bc 36b8 aa46
778a ed46 8845 0e47 b351 a646 89ed 2b45				adfb 0947 9b58 2447 0296 0447 9615 9946
cb94 0000 0700 0000 b752 1c40 ea87 0445				b382 0000 0800 0000 c625 3d3e 273b 4a45
2af6 3847 525b 8c47 3348 9f47 90cd 4e47				5f1a 1147 7b01 6d47 a59b 9347 c048 9447
0e6c c046 9f22 5e44 db94 0000 0700 0000				db96 4a47 c54b d646 3c8f 9b45 c182 0000
0632 80be c65e 7246 3b64 2247 a387 8547				0600 0000 5abb 09bc 05f6 1b46 8051 e946
7acc 9747 9e7c 5e47 191a 0347 5045 5946				11d6 3d47 6230 3d47 a906 ff46 a096 fa45
e294 0000 0500 0000 8b40 803a df4e 4846				cf82 0000 0500 0000 bbff 09bc a325 3f46
769d 9d46 11cd c746 66a8 8846 2b7c e644				7c84 cf46 3853 0f47 04a6 c846 e4c9 3346
f894 0000 0800 0000 0ee5 803a e37f 1046				df82 0000 0500 0000 a552 0abc 7118 4446
ea6e 0e47 0486 7c47 44d9 9947 31bf 7e47				cc73 0847 5dc1 5547 1289 3747 22d9 b346
b2b9 2947 24b7 b746 766a 1c46 1095 0000				e582 0000 0600 0000 0473 0abc a407 3446
0500 0000 8689 813a 0b10 0946 a9eb 9f46				4049 3047 1dcd 9a47 01c6 a247 2125 4147
8656 e346 2277 9e46 0b40 b745 2095 0000				4980 9646 f182 0000 0700 0000 61b0 0abc
0b00 0000 6e0d 2b3f 0688 5b46 d494 e846				af5f b046 de5e 4e47 ad52 9f47 ae2a a447
26c3 4047 39a3 a647 6343 0348 a75a 2148				dccf 7647 9fea 1647 a538 9346 0683 0000
44e0 2948 c52b 1548 9317 c247 5044 4f47				0500 0000 b51a 0bbc cdb9 1046 f84f 0c47
9955 7a46 3a95 0000 0500 0000 f6b7 823a				4ba0 4547 d388 3547 57ce b246 0e83 0000
5aca 4d46 e751 fa46 901c 1447 132e c546				0500 0000 9e43 0bbc 96fe cf45 2976 f446
8a3d 4d46 4495 0000 0500 0000 7e01 833a				8344 5d47 4855 3747 e7f3 6746 3683 0000
357a fa45 7b80 fd46 98a8 1a47 a642 de46				0600 0000 7002 ba3c 67c4 8546 bad1 3d47
d989 6546 4a95 0000 0500 0000 222e 833a				ad56 a447 fbcf b347 998a 6047 19f2 bb46
251a 3b46 4148 bc46 2a68 0347 defc b446				4283 0000 0500 0000 1153 0cbc 25d9 0546
b0e0 0d46 5395 0000 0600 0000 2973 833a				46fb ca46 9171 2547 d59a 3747 4a7b ac46
8133 2646 68c6 d246 43db 1d47 b3bb 1447				6983 0000 0700 0000 9120 0dbc c1e1 5045
c13f cf46 916b 0446 6195 0000 0700 0000				38f0 cf46 677e 3a47 0fa0 5e47 459b 2d47
d130 0b3e 1e0e 4646 7c20 e146 46f4 3447				4c1f e146 30e2 be46 7083 0000 0600 0000
9b99 5047 595e 3d47 d0be f946 c537 8146				983f 0dbc 7445 3647 37d6 9247 cd7c ae47
6c95 0000 0700 0000 4a2f 843a 339d b645				8ffc 6b47 17de d546 0000 0000 7883 0000
f577 b446 9aa6 2047 4904 3d47 44b9 1247				0500 0000 f06c 0dbc 7be6 0845 66ef ce46
6bff b746 dc6a 1e46 7c95 0000 0700 0000				29e0 3247 d25a 2947 20b2 6b46 8283 0000
7102 8dbf 6154 6b46 eab0 f646 b3bd 3e47				0700 0000 bb8b 61bf 0b15 ae46 3147 3c47
c5ef 4147 eab1 0447 84b6 8b46 ab5e 8045				a5cb 8d47 3f53 9247 700b 6247 1729 0347
8d95 0000 0500 0000 ae1e 853a 775a 0446				927f 0b46 8d83 0000 0500 0000 7fda 0dbc
7a45 a246 8f69 e446 4857 a446 acee d245				e7be 6746 2a85 1647 75db 5c47 41a2 2e47
9a95 0000 0600 0000 a685 853a f3b9 6c45				0bc5 6146 be83 0000 0500 0000 0cdf 0ebc
a647 cf46 24a6 1f47 e3df 3747 33bd ea46				eaa8 0946 efda d546 6457 2347 abc5 e546
e2d2 4c46 0d96 0000 0600 0000 29f2 883a				f5ae 3c46 cf83 0000 0500 0000 f239 0fbc
f7b3 2146 38c5 f646 abbf 0c47 c503 fe46				264b 8d46 258a 0e47 95b4 4147 4bc1 0e47
81d2 a446 5b51 2646 809b 0000 0700 0000				057c 8946 1784 0000 0600 0000 59c0 10bc
eaae b440 ee81 f645 3de8 8746 7207 0e47				15c3 4046 6198 3447 11ef 6c47 5eb8 3e47
9801 6147 126c 6747 fafa 0947 62d7 4d46				622d db46 6deb 0e46 1d84 0000 0500 0000
1d01 0000 7565 ff43 7726 f745 2a15 0a44				2de1 10bc 4b75 3246 0aec d546 35e4 2a47
b31c 1b46 0f20 0b44 e866 0246 c305 0f44				5aca ef46 d863 2746 2584 0000 0700 0000
d95c e946 051b 1644 da6f 1c46 a909 bd44				3212 11bc 3b4a bc46 2cb5 1b47 2b63 4047
5fb6 4646 fdb3 bf44 b408 2846 f6b8 d644				f244 4847 b80d 4147 19d5 e446 3f58 0446
2f35 6846 8e99 2f45 680e 5e46 c9e1 7c45				3a84 0000 0700 0000 a22f 3abc d0b1 4b46
abbe ac46 dba6 8245 96e7 9f46 2e46 8345				9190 3847 e69e a647 4678 bf47 f0e0 6a47
3996 8b46 d113 8445 b20e 9146 c7e5 8445				45d0 c546 0000 0000 4284 0000 0600 0000
e63d 9d46 ad64 8545 2690 de46 2c09 8745				d265 3abc 85aa 0746 37d9 df46 e02c 3c47
f84c 9b46 525b 8845 3c61 2447 f5b6 8845				333c 3347 7ee6 c946 b605 0f46 4984 0000
c905 c446 cd5f 8945 5564 a346 acaa 8945				0700 0000 d704 52bf cec3 be46 7f3f 3a47
96d6 9546 dfcb 8945 23c1 3447 0b03 8a45				0052 8c47 a890 9047 ae7e 4447 a7c8 e946
05da 4d47 2c21 8a45 4821 f846 2651 8a45				500a 3746 5184 0000 0500 0000 90ce 3abc
6e4f a246 d18d 8a45 fe61 9646 88cb 8a45				4a1d 0946 d9e7 cc46 e0b2 2f47 23d2 1047
5a90 ca46 cbfa 8a45 2bbb 4447 4a1a 8b45				5365 5746 6084 0000 0600 0000 fa38 3bbc
f37c 9946 832b 8b45 4f89 cf46 6471 8b45				6040 4246 305a 2647 f803 6547 0e14 4c47
7a8e e046 298f 8b45 f279 6546 0eaa 8b45				cb0a fb46 6775 6846 6d84 0000 0700 0000
fb97 a047 3add 8b45 6e48 a647 47f8 8b45				1d35 f03e 4671 3046 5314 3247 49b9 a447
5a3a 2747 6621 8c45 3955 1c47 4645 8c45				fc0a bf47 1805 7347 2ad3 e246 4c9f b145
964f 8847 f183 8c45 b27b 4947 63ac 8c45				7484 0000 0600 0000 5fcd 3bbc 4516 2346
8a19 e146 a1c5 8c45 c886 6147 db0c 8d45				9076 e646 5e6d 3a47 45e7 7347 27c1 4847
6c40 7c47 c647 8d45 cd22 5c47 3a6a 8d45				6ec7 b446 7f84 0000 0500 0000 fd16 3cbc
0971 9046 99af 8d45 1dba e646 32d1 8d45				b612 6f46 a3ca 1047 bade 4847 35dc 4147
efc0 a246 dbf0 8d45 c4f5 ab46 31d9 8e45				df3c 9e46 9084 0000 0500 0000 028b 3cbc
dc51 8546 7528 8f45 7105 f046 8ac6 8f45				b4eb af46 6684 4047 c8a4 4b47 b9da f246
7b63 2447 4a2d 9045 1e93 e346 2547 9145				d910 3d46 9d84 0000 0700 0000 1476 ea3e
e3d5 0847 8587 9145 c9f4 0747 8add 9145				7659 a846 3439 5147 04fb b147 95b2 cf47
458a d646 f484 9245 155f db46 2beb 9245				723d 8647 539e ee46 6c20 4645 c384 0000
74f4 0347 423f 9345 f084 0147 ec44 9345				0500 0000 37fe 3dbc 877c 5146 a070 f946
57cc fd46 0897 9345 bc24 0b47 56bc 9345				97dd 2547 551a 0047 57f3 4746 ca84 0000
b82e a047 71de 9345 8889 0a47 551a 9445				0500 0000 9832 3ebc 44e4 8d46 adf7 0747
bf8d cd46 916b 9445 7608 7447 9c84 9445				e9e9 5347 0492 3547 b814 a346 e284 0000
045f 1a47 06b1 9445 9938 cd46 96dc 9445				0700 0000 07e6 3ebc ef7b 4146 57be 1647
959c 3647 385a 9545 08d8 ae46 f271 9545				5c6b 8047 018c 8f47 0b37 6f47 a529 1a47
1516 2247 7ba9 9545 4441 6d47 8ccd 9545				4bd4 8c46 ef84 0000 0600 0000 8b44 3fbc
8353 0148 f903 9645 bd8e 3f47 bd1c 9645				a8ff a745 40d8 d046 0be9 3e47 8872 5947
4a35 1447 bb3b 9645 383f 0447 d05a 9645				2de3 1a47 cd60 3246 1185 0000 0500 0000
5607 8247 4a85 9645 8e16 8547 96ba 9645				e038 40bc 5a55 8446 2606 0c47 3b23 3c47
21d0 9446 61f4 9645 7161 3547 b91e 9745				f5fa 0747 b685 9546 2585 0000 0500 0000
e6a5 5347 ce44 9745 84b8 b746 206f 9745				dacb 40bc 2eba b446 3618 2947 e792 4747
c865 d847 1c98 9745 d7a1 1c47 62f2 9745				a513 0f47 65d9 2d45 2a85 0000 0600 0000
a6bb 7547 120d 9845 535b c546 0b49 9845				c410 883f 8e89 eb46 2243 5c47 4e9d 9b47
7685 7347 da82 9845 884c 5646 98a6 9845				57f4 6947 34e7 f346 7c09 5445 3a85 0000
017b ce46 92d4 9845 0796 0647 0dfb 9845				0700 0000 e1ca 87bf 8afb 8346 e94a 2d47
35a9 e646 9821 9945 b614 0747 1544 9945				2eab 8c47 8964 9647 04b5 5c47 cf32 0447
c092 9a46 8d69 9945 f23d 9346 e18f 9945				b5ab 5946 4a85 0000 0600 0000 03e3 41bc
ced4 ae46 af25 9a45 dcee 6c46 ff67 9a45				9334 6546 2986 0047 d06f 4447 a82c 2e47
e43e 9746 389d 9a45 e4ba 7a46 8285 9b45				aeaf bc46 5b23 8045 5185 0000 0700 0000
8631 c946 191e 9c45 42c2 f946 9d73 9c45				751d 42bc a67b ef43 f469 cc46 b817 4647
a5df 8746 11b8 9c45 cdd4 f046 0300 9d45				25f8 8547 0b43 5547 56a1 0547 5925 8646
84dc 7946 fc2a 9d45 6de1 af46 ad98 9d45				6c85 0000 0500 0000 a6e2 42bc 2feb 7746
af8f cf46 6a30 9e45 87b0 ac46 c854 9e45				c270 0d47 632b 5247 4568 3f47 9d72 6f46
f636 a146 9176 9e45 544c b146 3aa3 9e45				7885 0000 0500 0000 413d 43bc 5843 0b46
44a9 8a46 68e0 9e45 3fb9 ac46 5320 9f45				5ade dc46 5e53 3447 301d 2147 2610 b546
4951 e646 5146 9f45 883c b646 06fe 9f45				8b85 0000 0600 0000 0bd0 43bc 2f45 a545
de0a cf46 a026 a045 5679 fc46 4258 a045				d657 c046 188d 2947 2548 3a47 bc7e f446
89bb 5247 54e3 a045 9b02 9b46 4b1c a145				8f6d 7846 9285 0000 0500 0000 65fe 43bc
7fd9 6f46 086f a145 2d7e 6047 189a a145				a021 ad46 2c83 1447 70e9 2e47 c036 e946
81ab 3847 4a51 a245 b5af cc46 77ad a245				c6c0 3546 9f85 0000 0800 0000 e673 44bc
12d3 a946 5817 a345 ef62 e846 2889 a345				d5aa bc45 7bc4 d746 6dd9 2b47 7771 8047
34bc f946 83bb a345 a411 3f47 be26 a445				dd9f a247 5cda 9147 92e4 1f47 d503 a445
f2f1 e046 2653 a445 9b63 de46 29d5 a445				ad85 0000 0500 0000 c1cf 44bc 65e0 4e46
e2bc cd46 0321 a545 9e8d e946 cd6e a545				1cf3 2647 5d72 8247 b7ad 5a47 8369 6446
e8c2 0347 21f0 a545 da6e 9346 3d14 a745				cb85 0000 0700 0000 cdbd 45bc b046 9146
0e95 d546 a45c a745 a793 9646 939d a745				858b f046 0df4 6547 2003 a347 8ce6 8c47
55fe a646 4247 a845 add6 9546 d169 a845				c73f 0347 0000 0000 d585 0000 0500 0000
28bf 9246 bcc2 a845 33ff 9046 d601 a945				bd02 46bc 0000 0000 ef58 1147 2f8d 9747
3845 8546 78eb a945 6714 8546 9315 aa45				31df 4e47 3235 cf43 da85 0000 0600 0000
6750 1747 d060 ab45 cfc7 8f46 33ad ab45				b927 46bc 861f 5d46 913c 9b47 067c da47
a188 8846 c347 ac45 ff79 ba46 67b0 ac45				0bc4 8f47 2a71 f446 0000 0000 e185 0000
19da 7446 be1f ad45 eb36 bd46 e747 ad45				0900 0000 dd68 46bc 0000 0000 1cbc ea46
98cc 8b46 e1be ad45 4ee0 eb46 7d1d b245				f9f7 8447 85ee ce47 f50d c047 f67d 9147
bc47 0947 4f44 b445 2e87 1447 dbf2 b445				bdef 3a47 0e38 cb46 e585 ec45 ec85 0000
c876 da46 91c0 b545 39c0 cf46 b54d b745				0800 0000 75be 46bc 0000 0000 fd4d 0747
86a1 cf46 643b b845 5e70 0b47 027e b845				42dc 9747 6d8d e247 63a2 d747 aeda 9e47
5895 a946 0436 b945 ae42 f946 9413 ba45				86c3 4047 8127 e646 f485 0000 0500 0000
8dbe 0d47 87f7 ba45 df04 2147 2a6e bb45				7bef 46bc 254b f846 a4af 3c47 594d 5247
c318 cd46 ec2d bc45 0d1b ea46 0162 bc45				d36c 0847 3797 1246 fa85 0000 0800 0000
4418 0b47 75a4 bd45 9bfc ef46 9913 be45				4529 47bc f397 6246 7934 9e47 4019 1248
d851 2547 71b6 bf45 890e 1b47 3bb3 c045				c731 4948 7d8a 2348 c35b c647 2f11 f046
fe00 e746 a10d c145 f531 dc46 8141 c145				f0ef 3446 0286 0000 0600 0000 8d5f 47bc
0c19 f146 e7c2 c145 d586 d946 1b1a c245				dc68 1447 68b3 a147 38ca de47 21e5 ae47
ab61 0847 9473 c245 4d53 0447 e111 c345				4140 3747 607d a346 0c86 0000 0600 0000
aae9 1947 1c74 c345 0d60 f846 8f1f c445				eb8c 023f 4bdb 8646 da12 1d47 b954 8b47
2e49 fb46 0077 c445 8aee 0747 28b7 c445				a518 a447 b885 4847 1951 a046 2786 0000
0290 3b47 4562 c545 6f00 0947 9dc2 c645				0700 0000 2b8b 48bc 34e7 0c45 d1f7 c246
7c94 6047 b43a c745 849b 0247 f8e0 c745				9c22 3647 123a 8247 9f5d 6f47 9397 3e47
fb37 a246 2128 c845 8c2a 4247 9f6d c845				17b3 8f45 4e86 0000 0600 0000 13be 49bc
ef4f 0347 0ac7 c845 87d2 e346 8c0a c945				ab74 3645 0958 0147 fcfd 4147 37df 7d47
bb1a d646 ed43 c945 500c 7647 6218 cb45				dcda 5547 2353 b146 6b86 0000 0500 0000
9aaa cc46 ba52 cb45 f497 f246 73cf cb45				389b 4abc af04 b446 0ed4 2d47 71ff 5647
e680 2147 ec13 cc45 0c1b 0447 5469 cc45				67fd 1b47 3b90 aa46 8086 0000 0600 0000
7fec 2c47 1871 cd45 9ce1 4047 3ecc cd45				3749 4bbc 0000 0000 48c0 be46 fa07 4747
9aae 1d47 7c9f ce45 cd10 db46 7524 d145				3d41 5147 7ce5 fe46 8c00 6046 8b86 0000
e992 1f47 0898 d245 18a2 ef46 13e2 d245				0500 0000 9e9e 4bbc d71f 1446 4344 ec46
df68 f646 6a7a d445 1971 ed46 fd0f d545				f66b 3147 a091 1547 f95e 9746 9f86 0000
728f ef46 833b d745 2dd8 c846 50f7 d745				0600 0000 ff42 4cbc 138c b845 d2e7 ee46
278d d946 f35e d945 ba3c 0847 5ae8 d945				e95e 4f47 20dc 5547 4575 1247 59b9 a146
abce bf46 e0fc d945 6eb7 d346 0c55 da45				a586 0000 0700 0000 cb51 0a3c 74eb 8e46
5569 2147 5aba da45 aabf df46 035d db45				a96b 1d47 c171 8647 f838 b447 132a 9447
733f f746 3ebb db45 09b9 1647 1951 dc45				f383 2547 6c2f 2a46 bd86 0000 0500 0000
a16f 1047 6a99 dc45 8a4f 1247 1f2e df45				542e 4dbc 2799 a946 7287 2247 c4de 2747
5099 4647 1dc9 e045 1252 c146 af48 e145				d3d0 c346 230a d745 cd86 0000 0500 0000
24b3 1947 91c0 e245 cbaa 0347 96b9 e345				2fb7 4dbc c0ec 7245 c023 c546 84df 3947
c18e 0047 cff2 e445 d475 0847 1896 e545				694a 2447 be74 3546 d686 0000 0700 0000
bf9e e546 0a6a e645 dcbc ea46 7deb e645				db07 4ebc 16de 5c46 8f08 dc46 509f 7747
f0f8 1f47 61c2 e945 4cd9 e746 9142 eb45				2792 c647 6cf2 9d47 7e55 0547 0000 0000
77b8 c846 34cc eb45 36fe e546 091a ed45				df86 0000 0500 0000 5c46 4ebc f1ad 9b46
7c44 2c47 307f ed45 42be 1047 29f3 ee45				001f 4b47 2a3e 7647 94c8 1e47 2cf9 c846
d38c df46 c999 ef45 5e0a cc46 f165 f145				e486 0000 0700 0000 dbf2 b53e b61c 1047
97de d546 f508 f245 8f6d 2247 bcc6 f345				602f 7c47 10a6 ac47 1c9b a447 e30b 5647
d7c4 c246 71b5 f945 050d 4847 94cb fa45				d657 c646 4f16 0945 ec86 0000 0700 0000
e6b9 0247 5c26 fb45 0d57 e546 e0a7 0146				908d 16bf 12be 8c45 40ee ef46 230b 6847
15af 0a47 37fc 0146 ef5c 0a47 042a 0246				084a 9747 9086 6047 280f 0147 3d94 5746
90b5 1147 ddac 0246 7d2e c746 d270 0646				f486 0000 0500 0000 89f3 4ebc eac5 b846
aceb e146 7d09 0746 9340 eb46 323a 0746				a3af 0e47 16c2 2547 e300 fc46 d313 3246
5de5 0147 796e 0746 ae9b 2947 eebb 0746				0487 0000 0700 0000 dd7b 4fbc a5d5 ad46
3293 e346 7feb 0b46 576c 2c47 1ebf 0c46				abb8 7847 e9fb cc47 3cb2 b847 3742 5f47
ee67 1247 33b1 1146 4635 0847 8268 1246				5cc0 c546 fd40 4b46 0b87 0000 0900 0000
db16 0b47 651e 1446 dd98 d746 8815 1a46				86c6 4fbc beb8 9c46 4560 1447 1c90 8247
4787 1647 cc41 1b46 7a34 0f47 afc8 2d46				d325 cb47 76b9 0248 4b0f f747 29de 9b47
df51 cc46 58c2 3246 4ec8 ce46 2a68 3446				b5cd 0747 0000 0000 1f87 0000 0600 0000
0ca8 bd46 91ef 3446 d13a 0047 40af 3746				6b5c 50bc 465c cc45 1829 9047 6442 d047
b137 e246 3746 3946 7861 4447 9b17 3a46				a575 c247 26c1 5a47 4073 9746 2587 0000
106e 8947 b0b7 3a46 1f0d 6747 011a 3c46				0800 0000 109a 50bc 3773 9a45 0573 d146
0029 ee46 f02b 3d46 1c2b ed46 ed7a 3d46				1a37 7447 33ef c047 dff8 d447 2840 9d47
a6d1 6647 4868 3e46 f5fd d147 96cd 3e46				35cd 3f47 0000 0000 3587 0000 0800 0000
eff1 ed46 5c40 3f46 0585 0947 5192 3f46				ff75 cc3e 51f1 9046 4618 3e47 f420 d647
d639 2247 316d 4046 a668 4647 7c0b 4146				6026 2e48 e096 3748 18fc eb47 a2d6 5b47
6aca 0e47 335a 4146 cb95 1147 0bb7 4146				5d95 a545 4287 0000 0800 0000 ff86 51bc
4132 4447 092d 4246 717b 6947 e58d 4246				0000 0000 5ad3 0d47 b683 8c47 ec01 a647
7e38 5c47 e60d 4346 3b19 3448 04fc 4346				d31b 8d47 0696 7047 608a 1247 ede4 5d46
8d33 8447 d581 4446 e4db 1647 8f78 4546				5187 0000 0500 0000 d0fa 51bc bb91 1746
57b5 ff46 b501 4646 73af fa46 d0e3 4646				dfa7 2f47 1c5d 4e47 dc16 0647 c064 2646
b5ac 1e47 92ce 4746 7708 8948 bb55 4846				7587 0000 0700 0000 f436 53bc cca6 5146
312a 1247 cc04 4946 f3b6 a347 34ac 4946				2e36 0b47 04db 5247 befa 7947 917e 5b47
d007 9a47 10f1 4946 cc27 c946 18f4 4a46				8f9e 0447 0a76 0246 8387 0000 0500 0000
32dd 9947 10f7 4b46 d159 e346 31da 4c46				1da6 53bc 72f5 9046 c34b 2247 8752 6847
8f2d 2b48 46d3 4d46 aab6 1647 0c47 4e46				ae06 3a47 ab54 b646 8a87 0000 0700 0000
2bbc 1b47 578d 4e46 ab7e 0347 08fa 4e46				a0e9 53bc 0000 0000 d90b f346 b92f 6a47
5378 2447 90a5 4f46 661b 5147 4022 5046				1d98 9c47 1773 7047 17c4 1247 ad97 a646
3ce9 3d47 19d5 5046 7269 4c47 309b 5146				9187 0000 0700 0000 b728 923f aa22 a246
b36f e446 513d 5246 93bf 3c47 72a1 5746				817c f646 35a8 4947 27bb 8d47 95d4 8947
4de9 0c47 b540 9746 25c7 7647 0000 0000				84c7 2647 13d2 7846 aa87 0000 0500 0000
0100 0000 0200 0000 0300 0000 0400 0000				e0f5 54bc cd1e 1846 2598 ee46 0aab 3a47
0500 0000 0600 0000 0700 0000 0800 0000				cab0 2547 ac96 2346 b487 0000 0500 0000
0900 0000 0a00 0000 0b00 0000 0c00 0000				8c46 55bc 6242 6d46 2115 2c47 0373 3b47
0d00 0000 0e00 0000 0f00 0000 1000 0000				d4e8 de46 37f3 0c46 c287 0000 0700 0000
1100 0000 1200 0000 1300 0000 1400 0000				ef54 b7bd e949 6046 2ffb 2047 6946 8a47
1500 0000 1600 0000 1700 0000 1800 0000				d0b8 ac47 580f 8a47 1f61 2047 bd55 5646
1900 0000 1a00 0000 1b00 0000 1c00 0000				e287 0000 0800 0000 9fe4 56bc 0000 0000
1d00 0000 1e00 0000 1f00 0000 2000 0000				ea26 f746 7279 8347 9977 b947 4d10 ad47
2100 0000 2200 0000 2300 0000 2400 0000				1625 7447 a2ca 0647 0a74 2446 f487 0000
2500 0000 2600 0000 2700 0000 2800 0000				0700 0000 b77c 57bc 1205 1d46 d650 5d47
2900 0000 2a00 0000 2b00 0000 2c00 0000				5ca7 9847 3df0 ab47 4705 6447 7e50 c846
2d00 0000 2e00 0000 2f00 0000 3000 0000				0000 0000 fe87 0000 0900 0000 a3e2 57bc
3100 0000 3200 0000 3300 0000 3400 0000				a47e 3644 19c3 d546 eec9 5d47 48ec ad47
3500 0000 3600 0000 3700 0000 3800 0000				2cb0 d847 063b ce47 e69b 7d47 8f5a cc46
3900 0000 3a00 0000 3b00 0000 3c00 0000				0000 0000 0a88 0000 0800 0000 4248 58bc
3d00 0000 3e00 0000 3f00 0000 4000 0000				1cb8 e145 4649 d946 4a8b 3347 a969 5147
4100 0000 4200 0000 4300 0000 4400 0000				0c0b 5947 ff9c 4d47 27df 0047 de50 bf46
4500 0000 4600 0000 4700 0000 4800 0000				1288 0000 0500 0000 8b7a 58bc ef14 1747
4900 0000 4a00 0000 4b00 0000 4c00 0000				3d64 7147 b5bc 7c47 6278 ff46 36ee fe44
4d00 0000 4e00 0000 4f00 0000 5000 0000				2288 0000 0700 0000 c772 4e3f 1e62 7746
5100 0000 5200 0000 5300 0000 5400 0000				5231 3647 ae43 9a47 0444 af47 4c77 6a47
5500 0000 5600 0000 5700 0000 5800 0000				1e23 c846 0000 0000 2f88 0000 0600 0000
5900 0000 5a00 0000 5b00 0000 5c00 0000				e080 59bc 5fc1 7c46 33ac 2747 8482 7e47
5d00 0000 5e00 0000 5f00 0000 6000 0000				aa72 4f47 e381 c546 0000 0000 4488 0000
6100 0000 6200 0000 6300 0000 6400 0000				0700 0000 e42f dc3e 0000 0000 8979 bd46
6500 0000 6600 0000 6700 0000 6800 0000				13ed 5347 65fd a347 c044 8947 5905 0a47
6900 0000 6a00 0000 6b00 0000 6c00 0000				477f 9045 5088 0000 0700 0000 7196 98bf
6d00 0000 6e00 0000 6f00 0000 7000 0000				0000 0000 efe8 ed46 ca3f 8447 a8a2 b547
7100 0000 7200 0000 7300 0000 7400 0000				a9d1 8947 b004 1a47 8aab 4f46 5788 0000
7500 0000 7600 0000 7700 0000 7800 0000				0600 0000 10ed 5abc f45e 3946 8004 db46
7900 0000 7a00 0000 7b00 0000 7c00 0000				aca4 3647 e02f 5c47 633b 3047 a318 0b46
7d00 0000 7e00 0000 7f00 0000 8000 0000				6188 0000 0600 0000 df43 5bbc 755f 8545
8100 0000 8200 0000 8300 0000 8400 0000				c207 0547 f83b 6647 df50 6f47 6245 2947
8500 0000 8600 0000 8700 0000 8800 0000				b0df 1346 6788 0000 0600 0000 f375 5bbc
8900 0000 8a00 0000 8b00 0000 8c00 0000				8a1f 5246 88ab 6347 f042 a647 4230 8747
8d00 0000 8e00 0000 8f00 0000 9000 0000				8d8c 1847 d987 8745 7188 0000 0600 0000
9100 0000 9200 0000 9300 0000 9400 0000				39b8 333e 7fb8 a946 65ca 4c47 4625 9747
9500 0000 9600 0000 9700 0000 9800 0000				7712 7d47 50a2 1047 40c6 1146 8a88 0000
9900 0000 9a00 0000 9b00 0000 9c00 0000				0500 0000 1bb4 5cbc c217 bc45 b591 ca46
9d00 0000 9e00 0000 9f00 0000 a000 0000				bc6a 3047 eb52 1c47 dc49 5f46 a888 0000
a100 0000 a200 0000 a300 0000 a400 0000				0700 0000 905e a73e 9c30 b444 6979 ff46
a500 0000 a600 0000 a700 0000 a800 0000				eb8d 8547 78d0 b747 69bc 9647 9d99 2e47
a900 0000 aa00 0000 ab00 0000 ac00 0000				2c80 8946 af88 0000 0600 0000 8cce 67bd
ad00 0000 ae00 0000 af00 0000 b000 0000				a29a 0547 0bbe 8747 1d7e ce47 5a13 b647
b100 0000 b200 0000 b300 0000 b400 0000				ff10 5447 0d6c 7946 b588 0000 0500 0000
b500 0000 b600 0000 b700 0000 b800 0000				353c 5ebc ca5e 1246 2e7f e846 d0c3 3947
b900 0000 ba00 0000 bb00 0000 bc00 0000				63b1 1c47 e085 9946 c088 0000 0600 0000
bd00 0000 be00 0000 bf00 0000 c000 0000				fba6 5ebc 0000 0000 f611 0a47 574b 8d47
c100 0000 c200 0000 c300 0000 c400 0000				f76f aa47 e450 7547 346b 2346 d788 0000
c500 0000 c600 0000 c700 0000 c800 0000				0700 0000 ea8e 2fbf 083c 8d46 978e 5047
c900 0000 ca00 0000 cb00 0000 cc00 0000				f140 b147 aa22 c747 198b 8a47 fb7b 1547
cd00 0000 ce00 0000 cf00 0000 d000 0000				7b94 4846 ef88 0000 0600 0000 d95a 60bc
d100 0000 d200 0000 d300 0000 d400 0000				7a23 8845 0f7f d446 99f9 4947 1646 7c47
d500 0000 d600 0000 d700 0000 d800 0000				27f9 3a47 0fa9 a646 f888 0000 0700 0000
d900 0000 da00 0000 db00 0000 dc00 0000				a0af 60bc 9188 b146 ac09 6247 7ee3 c447
dd00 0000 de00 0000 df00 0000 e000 0000				1beb fb47 a2fd c447 5286 7347 3b1d ad46
e100 0000 e200 0000 e300 0000 e400 0000				ff88 0000 0800 0000 37ac 74bf 8fa3 1146
e500 0000 e600 0000 e700 0000 e800 0000				a148 c746 f45e 7547 d300 cd47 31ba e147
e900 0000 ea00 0000 eb00 0000 ec00 0000				3297 8947 6e4f d246 0000 0000 1089 0000
ed00 0000 ee00 0000 ef00 0000 f000 0000				0700 0000 e08f 61bc 3dab 6346 ae96 fb46
f100 0000 f200 0000 f300 0000 f400 0000				a38a 4a47 0c93 7c47 3a39 4447 334b eb46
f500 0000 f600 0000 f700 0000 f800 0000				0000 0000 3189 0000 0700 0000 c7c9 62bc
f900 0000 fa00 4000 fb00 0000 fc00 0000				4727 8245 b6e2 bd46 9ead 3547 3b33 5f47
fd00 0000 fe00 0000 ff00 0000 0001 0000				fbc8 4e47 b2d5 0847 1b51 2a46 3d89 0000
[truncated: 187,953 more rows]
