# Supplementary material for: KorB switching from DNA-sliding clamp to repressor mediates long-range gene silencing in a multi-drug resistance plasmid
Source: Nat Microbiol. 2025 Jan 23;10(2):448–67. doi: 10.1038/s41564-024-01915-3 (PMC11790492; doi:10.1038/s41564-024-01915-3)
Supplement: Supplementary file 10 — ITC data and NTPase data. [file 41564_2024_1915_MOESM10_ESM.xlsx]

## Sheet: Ext Fig 1b ITC
KorB (WT) + CDP									KorB (WT) + CTPyS
DP_X	DP_Y	Baseline_X	Baseline_Y	Fit_X	Fit_Y	NDH_X	NDH_Y		DP_X	DP_Y	Baseline_X	Baseline_Y	Fit_X	Fit_Y	NDH_X	NDH_Y
0.083333	0.000842			0.048379	-2.71081	0.291689	-2.61945		0.083333	0.00021			0.048379	-18.137	0.291689	-18.4623
0.1	0.000243			0.291689	-2.6137	0.537336	-2.41986		0.1	0.000683			0.291689	-17.9007	0.537336	-16.3057
0.116667	0.000184			0.537336	-2.44516	0.785318	-2.28503		0.116667	0.000737			0.537336	-16.9182	0.785318	-12.9564
0.133333	2.5e-05			0.785318	-2.26936	1.03564	-2.17468		0.133333	0.00074			0.785318	-12.9724	1.03564	-5.45162
0.15	-0.000174			1.03564	-2.08959	1.28829	-1.7692		0.15	0.000614			1.03564	-5.12499	1.28829	-0.839986
0.166667	-0.000382			1.28829	-1.90954	1.54328	-1.72434		0.166667	0.000607			1.28829	-1.51164	1.54328	-0.384138
0.183333	-0.000621			1.54328	-1.73293	1.80061	-1.73545		0.183333	0.000551			1.54328	-0.620451	1.80061	-0.299925
0.2	-0.00053			1.80061	-1.56318	2.06027	-1.22592		0.2	0.000454			1.80061	-0.326717	2.06027	-0.251225
0.216667	-0.000219			2.06027	-1.40308	2.32228	-1.31727		0.216667	0.000388			2.06027	-0.198958	2.32228	-0.179215
0.233333	-2.9e-05			2.32228	-1.2546	2.58661	-1.14973		0.233333	0.000421			2.32228	-0.132731	2.58661	-0.238461
0.25	0.000162			2.58661	-1.11889	2.85329	-1.06159		0.25	0.000254			2.58661	-0.094156	2.85329	0.345084
0.266667	0.000313			2.85329	-0.996336	3.12229	-0.832971		0.266667	0.000167			2.85329	-0.069749	3.12229	0.292197
0.283333	0.000394			3.12229	-0.886711	3.39364	-0.657662		0.283333	-4.9e-05			3.12229	-0.053319	3.39364	-0.123397
0.3	0.000265			3.39364	-0.789357	3.66732	-0.797967		0.3	-0.000217			3.39364	-0.041708	3.66732	-0.385117
0.316667	0.000206			3.66732	-0.703345	3.94334	-0.563835		0.316667	-0.000434			3.66732	-0.033173	3.94334	-0.469874
0.333333	0.000486			3.94334	-0.62761	4.22169	-0.672121		0.333333	-0.000602			3.94334	-0.026688	4.22169	-0.10356
0.35	0.000487			4.22169	-0.561051	4.50238	-0.491801		0.35	-0.00077			4.22169	-0.02162	4.50238	0.01364
0.366667	0.000248			4.50238	-0.502599	4.78541	-0.419395		0.366667	-0.000937			4.50238	-0.017559	4.78541	-0.279074
0.383333	-0.000132			4.78541	-0.451252				0.383333	-0.001095			4.78541	-0.014232
0.4	-0.000161								0.4	-0.000953
0.416667	9e-06								0.416667	-0.000872
0.433333	0.000119								0.433333	-0.000821
0.45	0.000229								0.45	-0.0008
0.466667	0.0004								0.466667	-0.000849
0.483333	0.00065								0.483333	-0.000808
0.5	0.000769								0.5	-0.000778
0.516667	0.000808								0.516667	-0.000758
0.533333	0.000578								0.533333	-0.000578
0.55	0.000477								0.55	-0.000458
0.566667	0.000286								0.566667	-0.000278
0.583333	0.000166								0.583333	-0.000219
0.6	-7.7e-05								0.6	-0.000249
0.616667	-0.00027								0.616667	-0.00023
0.633333	-0.000243								0.633333	-0.000251
0.65	-0.000206								0.65	-0.000132
0.666667	-0.000149								0.666667	1.7e-05
0.683333	4.8e-05								0.683333	0.000116
0.7	0.000222								0.7	0.000166
0.716667	0.000256								0.716667	0.000275
0.733333	8.9e-05								0.733333	0.000124
0.75	-0.000237								0.75	1.3e-05
0.766667	-0.000473								0.766667	-5.7e-05
0.783333	-0.00058								0.783333	-0.000128
0.8	-0.000791								0.8	-0.000108
0.816667	-0.000962								0.816667	0.000112
0.833333	-0.000783								0.833333	0.000312
0.85	-0.000745								0.85	0.000513
0.866667	-0.000866								0.866667	0.000403
0.883333	-0.000827								0.883333	0.000403
0.9	-0.000664								0.9	0.000625
0.916667	-0.00077								0.916667	0.000646
0.933333	-0.000967								0.933333	0.000718
0.95	-0.000884								0.95	0.00103
0.966667	-8.1e-05								0.966667	0.001602
0.983333	0.001123								0.983333	0.002943
1	0.005491								1	0.003957
1.01667	0.00434								1.01667	0.005611
1.03333	-0.026942								1.03333	-0.035306
1.05	-0.059444								1.05	-0.169802
1.06667	-0.049126								1.06667	-0.203898
1.08333	-0.034357								1.08333	-0.187914
1.1	-0.032063								1.1	-0.167979
1.11667	-0.031359								1.11667	-0.162514
1.13333	-0.028795								1.13333	-0.156618
1.15	-0.025351								1.15	-0.146143
1.16667	-0.021227								1.16667	-0.137457
1.18333	-0.018743								1.18333	-0.125412
1.2	-0.016082								1.2	-0.110895
1.21667	-0.014422								1.21667	-0.100248
1.23333	-0.012931								1.23333	-0.088601
1.25	-0.012181								1.25	-0.074224
1.26667	-0.011131								1.26667	-0.067017
1.28333	-0.01041								1.28333	-0.06476
1.3	-0.009202								1.3	-0.061052
1.31667	-0.008045								1.31667	-0.052674
1.33333	-0.007037								1.33333	-0.045866
1.35	-0.00628								1.35	-0.042938
1.36667	-0.005602								1.36667	-0.04045
1.38333	-0.004885								1.38333	-0.037982
1.4	-0.004479								1.4	-0.035183
1.41667	-0.003884								1.41667	-0.032494
1.43333	-0.003399								1.43333	-0.029835
1.45	-0.003044								1.45	-0.027816
1.46667	-0.002418								1.46667	-0.025887
1.48333	-0.001943								1.48333	-0.024058
1.5	-0.001429								1.5	-0.022608
1.51667	-0.001095								1.51667	-0.020899
1.53333	-0.001072								1.53333	-0.019129
1.55	-0.000968								1.55	-0.01797
1.56667	-0.000704								1.56667	-0.01729
1.58333	-0.000661								1.58333	-0.01643
1.6	-0.000738								1.6	-0.015581
1.61667	-0.000795								1.61667	-0.014631
1.63333	-0.000782								1.63333	-0.013881
1.65	-0.000749								1.65	-0.013061
1.66667	-0.000806								1.66667	-0.012451
1.68333	-0.000803								1.68333	-0.011761
1.7	-0.00075								1.7	-0.011101
1.71667	-0.000618								1.71667	-0.010571
1.73333	-0.000485								1.73333	-0.010131
1.75	-0.000422								1.75	-0.009461
1.76667	-0.00045								1.76667	-0.009051
1.78333	-0.000567								1.78333	-0.008612
1.8	-0.000704								1.8	-0.008172
1.81667	-0.0007								1.81667	-0.007552
1.83333	-0.000807								1.83333	-0.006982
1.85	-0.000714								1.85	-0.006463
1.86667	-0.000311								1.86667	-0.006173
1.88333	-7.7e-05								1.88333	-0.006283
1.9	6.8e-05								1.9	-0.006354
1.91667	0.000333								1.91667	-0.006005
1.93333	0.000528								1.93333	-0.005696
1.95	0.000504								1.95	-0.005307
1.96667	0.000559								1.96667	-0.005298
1.98333	0.000674								1.98333	-0.005059
2	0.000752								2	-0.00517
2.01667	0.000721								2.01667	-0.005252
2.03333	0.00067								2.03333	-0.005514
2.05	0.000548								2.05	-0.005655
2.06667	0.000507								2.06667	-0.005467
2.08333	0.000316								2.08333	-0.005099
2.1	0.000408								2.1	-0.004961
2.11667	0.000801								2.11667	-0.004974
2.13333	0.001094								2.13333	-0.005007
2.15	0.001446								2.15	-0.005
2.16667	0.001539								2.16667	-0.004992
2.18333	0.001472								2.18333	-0.004905
2.2	0.001328								2.2	-0.004699
2.21667	0.001114								2.21667	-0.004383
2.23333	0.000911								2.23333	-0.004108
2.25	0.000977								2.25	-0.003772
2.26667	0.001003								2.26667	-0.003366
2.28333	0.00096								2.28333	-0.00304
2.3	0.000877								2.3	-0.002696
2.31667	0.001035								2.31667	-0.002382
2.33333	0.001273								2.33333	-0.002198
2.35	0.001201								2.35	-0.002013
2.36667	0.001189								2.36667	-0.001959
2.38333	0.001137								2.38333	-0.001725
2.4	0.000782								2.4	-0.001453
2.41667	0.000358								2.41667	-0.00143
2.43333	3e-06								2.43333	-0.001298
2.45	-0.000491								2.45	-0.001086
2.46667	-0.001106								2.46667	-0.000944
2.48333	-0.001371								2.48333	-0.000802
2.5	-0.001451								2.5	-0.000732
2.51667	-0.001663								2.51667	-0.000692
2.53333	-0.002214								2.53333	-0.000592
2.55	-0.003106								2.55	-0.000532
2.56667	-0.003008								2.56667	-0.000532
2.58333	-0.002599								2.58333	-0.000612
2.6	-0.002459								2.6	-0.000614
2.61667	-0.002261								2.61667	-0.000636
2.63333	-0.001693								2.63333	-0.000678
2.65	-0.001304								2.65	-0.00066
2.66667	-0.001216								2.66667	-0.000623
2.68333	-0.001247								2.68333	-0.000535
2.7	-0.001307								2.7	-0.000359
2.71667	-0.000638								2.71667	-0.000283
2.73333	0.000101								2.73333	-0.000277
2.75	0.00032								2.75	-0.000151
2.76667	0.000279								2.76667	-0.000225
2.78333	6.8e-05								2.78333	-0.000179
2.8	9e-05								2.8	7e-06
2.81667	0.000372								2.81667	3.2e-05
2.83333	0.000533								2.83333	0.000207
2.85	0.000674								2.85	0.000221
2.86667	0.000826								2.86667	0.000396
2.88333	0.001107								2.88333	0.000381
2.9	0.001294								2.9	0.000306
2.91667	0.001109								2.91667	0.000191
2.93333	0.000955								2.93333	-4.4e-05
2.95	0.00091								2.95	1.1e-05
2.96667	0.001206								2.96667	0.000115
2.98333	0.000921								2.98333	0.00025
3	0.000783								3	0.000335
3.01667	0.000503								3.01667	0.000291
3.03333	0.000423								3.03333	0.000126
3.05	0.000483								3.05	0.000121
3.06667	0.000773								3.06667	0.000146
3.08333	0.000813								3.08333	-1.8e-05
3.1	0.000548								3.1	-0.000232
3.11667	0.000222								3.11667	-0.000246
3.13333	-1.4e-05								3.13333	-0.00042
3.15	-0.00023								3.15	-0.000344
3.16667	-0.000406								3.16667	-5.7e-05
3.18333	-0.000592								3.18333	8.9e-05
3.2	-0.000724								3.2	0.000226
3.21667	-0.000848								3.21667	0.000254
3.23333	-0.000952								3.23333	0.000462
3.25	-0.001156								3.25	0.00044
3.26667	-0.001079								3.26667	0.000208
3.28333	-0.000933								3.28333	0.000156
3.3	-0.000893								3.3	0.000165
3.31667	-0.000945								3.31667	0.000205
3.33333	-0.000807								3.33333	0.000295
3.35	-0.000609								3.35	0.000265
3.36667	-0.000591								3.36667	0.000415
3.38333	-0.000433								3.38333	0.000475
3.4	-0.000201								3.4	0.000777
3.41667	2.9e-05								3.41667	0.000529
3.43333	0.000259								3.43333	0.000272
3.45	0.00019								3.45	0.000524
3.46667	0.00017								3.46667	0.000547
3.48333	0.000131								3.48333	0.000789
3.5	0.000636								3.5	0.000884
3.51667	0.00176								3.51667	0.004219
3.53333	-0.028557								3.53333	-0.010316
3.55	-0.115763								3.55	-0.191331
3.56667	-0.199989								3.56667	-0.463247
3.58333	-0.260195								3.58333	-0.702542
3.6	-0.283825								3.6	-0.896445
3.61667	-0.256837								3.61667	-0.994297
3.63333	-0.232308								3.63333	-1.00489
3.65	-0.21353								3.65	-0.994692
3.66667	-0.194251								3.66667	-0.994035
3.68333	-0.176933								3.68333	-0.986897
3.7	-0.158708								3.7	-0.963458
3.71667	-0.132833								3.71667	-0.906528
3.73333	-0.114129								3.73333	-0.818918
3.75	-0.096055								3.75	-0.714478
3.76667	-0.08147								3.76667	-0.615327
3.78333	-0.069786								3.78333	-0.533237
3.8	-0.059084								3.8	-0.462246
3.81667	-0.054243								3.81667	-0.406293
3.83333	-0.042522								3.83333	-0.365971
3.85	-0.03898								3.85	-0.331578
3.86667	-0.040009								3.86667	-0.303976
3.88333	-0.041168								3.88333	-0.278283
3.9	-0.039068								3.9	-0.251779
3.91667	-0.031909								3.91667	-0.232174
3.93333	-0.02665								3.93333	-0.208969
3.95	-0.0235								3.95	-0.190834
3.96667	-0.018561								3.96667	-0.175109
3.98333	-0.014722								3.98333	-0.163324
4	-0.012483								4	-0.152127
4.01667	-0.010514								4.01667	-0.13962
4.03333	-0.008756								4.03333	-0.128213
4.05	-0.007407								4.05	-0.122665
4.06667	-0.006219								4.06667	-0.114298
4.08333	-0.00538								4.08333	-0.104161
4.1	-0.004701								4.1	-0.097632
4.11667	-0.003952								4.11667	-0.093462
4.13333	-0.002933								4.13333	-0.090762
4.15	-0.001974								4.15	-0.088962
4.16667	-0.001256								4.16667	-0.081523
4.18333	-0.000827								4.18333	-0.077313
4.2	-0.000367								4.2	-0.073071
4.21667	-1.6e-05								4.21667	-0.068019
4.23333	0.000254								4.23333	-0.066337
4.25	0.000295								4.25	-0.061665
4.26667	0.000245								4.26667	-0.061223
4.28333	0.000216								4.28333	-0.057151
4.3	0.000318								4.3	-0.055017
4.31667	0.000271								4.31667	-0.053393
4.33333	0.000194								4.33333	-0.050538
4.35	7.7e-05								4.35	-0.048474
4.36667	0								4.36667	-0.047209
4.38333	1.4e-05								4.38333	-0.046315
4.4	-4.1e-05								4.4	-0.045459
4.41667	-7.4e-05								4.41667	-0.044032
4.43333	6.3e-05								4.43333	-0.043125
4.45	0								4.45	-0.041539
4.46667	-0.000173								4.46667	-0.039582
4.48333	-0.000286								4.48333	-0.038045
4.5	-0.000495								4.5	-0.036577
4.51667	-0.000633								4.51667	-0.035338
4.53333	-0.000842								4.53333	-0.034179
4.55	-0.00105								4.55	-0.03362
4.56667	-0.001118								4.56667	-0.032461
4.58333	-0.000976								4.58333	-0.031322
4.6	-0.000629								4.6	-0.030811
4.61667	-0.00038								4.61667	-0.03045
4.63333	8e-06								4.63333	-0.029738
4.65	0.000547								4.65	-0.028927
4.66667	0.000736								4.66667	-0.028076
4.68333	0.000895								4.68333	-0.027605
4.7	0.00098								4.7	-0.027002
4.71667	0.000768								4.71667	-0.026138
4.73333	0.001026								4.73333	-0.025585
4.75	0.001824								4.75	-0.024301
4.76667	0.002642								4.76667	-0.023318
4.78333	0.00281								4.78333	-0.022164
4.8	0.002155								4.8	-0.021249
4.81667	0.001313								4.81667	-0.020534
4.83333	0.001282								4.83333	-0.019298
4.85	0.00187								4.85	-0.018982
4.86667	0.001708								4.86667	-0.018686
4.88333	0.000697								4.88333	-0.018221
4.9	0.000532								4.9	-0.017404
4.91667	5.9e-05								4.91667	-0.016656
4.93333	-0.000143								4.93333	-0.015968
4.95	-0.000746								4.95	-0.01549
4.96667	-0.001599								4.96667	-0.015052
4.98333	-0.001591								4.98333	-0.014664
5	-0.000969								5	-0.014635
5.01667	-0.000555								5.01667	-0.014245
5.03333	-0.00052								5.03333	-0.013705
5.05	-0.000486								5.05	-0.013115
5.06667	-0.000252								5.06667	-0.012575
5.08333	-5.8e-05								5.08333	-0.011975
5.1	0.00024								5.1	-0.011593
5.11667	0.00013								5.11667	-0.011381
5.13333	0.00028								5.13333	-0.011299
5.15	0.000249								5.15	-0.010927
5.16667	0.000149								5.16667	-0.010605
5.18333	0.000489								5.18333	-0.010163
5.2	0.000601								5.2	-0.009929
5.21667	0.000645								5.21667	-0.009485
5.23333	0.000669								5.23333	-0.008931
5.25	0.000803								5.25	-0.008636
5.26667	0.000797								5.26667	-0.008422
5.28333	0.000671								5.28333	-0.008258
5.3	0.000546								5.3	-0.008042
5.31667	0.000422								5.31667	-0.007336
5.33333	0.000178								5.33333	-0.00711
5.35	-0.000166								5.35	-0.006954
5.36667	-0.000279								5.36667	-0.006957
5.38333	-0.000233								5.38333	-0.006771
5.4	-0.000217								5.4	-0.006433
5.41667	-0.000281								5.41667	-0.006005
5.43333	-0.000226								5.43333	-0.005507
5.45	-0.00011								5.45	-0.005408
5.46667	6e-06								5.46667	-0.00555
5.48333	-1.8e-05								5.48333	-0.005642
5.5	-0.000314								5.5	-0.005682
5.51667	-0.00043								5.51667	-0.005612
5.53333	-0.000357								5.53333	-0.005492
5.55	-0.000364								5.55	-0.005381
5.56667	-0.000411								5.56667	-0.005191
5.58333	-0.000537								5.58333	-0.005201
5.6	-0.000817								5.6	-0.005029
5.61667	-0.001079								5.61667	-0.004827
5.63333	-0.00118								5.63333	-0.004554
5.65	-0.000992								5.65	-0.004332
5.66667	-0.000793								5.66667	-0.00405
5.68333	-0.000475								5.68333	-0.003747
5.7	-0.00014								5.7	-0.003494
5.71667	-0.000107								5.71667	-0.0033
5.73333	-7.4e-05								5.73333	-0.003205
5.75	-8.1e-05								5.75	-0.002911
5.76667	-8.9e-05								5.76667	-0.002547
5.78333	0.000214								5.78333	-0.002293
5.8	3.3e-05								5.8	-0.001927
5.81667	-0.00021								5.81667	-0.001561
5.83333	-0.000314								5.83333	-0.001185
5.85	-0.000507								5.85	-0.000849
5.86667	-0.00056								5.86667	-0.000512
5.88333	-0.000353								5.88333	-0.000426
5.9	-0.000121								5.9	-0.000279
5.91667	-0.00048								5.91667	-0.000221
5.93333	-0.00122								5.93333	0.000117
5.95	-0.001889								5.95	0.000445
5.96667	-0.002109								5.96667	0.000754
5.98333	-0.001828								5.98333	0.001702
6	-0.001572								6	0.003371
6.01667	-0.000597								6.01667	0.002741
6.03333	-0.017532								6.03333	-0.027679
6.05	-0.096087								6.05	-0.210039
6.06667	-0.177372								6.06667	-0.422368
6.08333	-0.242687								6.08333	-0.593108
6.1	-0.274735								6.1	-0.720007
6.11667	-0.255255								6.11667	-0.801355
6.13333	-0.228615								6.13333	-0.849442
6.15	-0.211444								6.15	-0.88728
6.16667	-0.194074								6.16667	-0.930168
6.18333	-0.173403								6.18333	-0.941656
6.2	-0.153895								6.2	-0.922702
6.21667	-0.129448								6.21667	-0.865668
6.23333	-0.108301								6.23333	-0.777033
6.25	-0.093694								6.25	-0.668269
6.26667	-0.079747								6.26667	-0.563955
6.28333	-0.068891								6.28333	-0.47714
6.3	-0.060305								6.3	-0.410034
6.31667	-0.0495								6.31667	-0.357658
6.33333	-0.041176								6.33333	-0.314571
6.35	-0.032381								6.35	-0.284785
6.36667	-0.028726								6.36667	-0.258828
6.38333	-0.024582								6.38333	-0.236791
6.4	-0.020718								6.4	-0.216183
6.41667	-0.017544								6.41667	-0.201494
6.43333	-0.015731								6.43333	-0.181755
6.45	-0.014277								6.45	-0.165296
6.46667	-0.013054								6.46667	-0.146257
6.48333	-0.011641								6.48333	-0.134888
6.5	-0.010347								6.5	-0.125528
6.51667	-0.009214								6.51667	-0.116477
6.53333	-0.00758								6.53333	-0.106305
6.55	-0.006207								6.55	-0.093264
6.56667	-0.005424								6.56667	-0.087652
6.58333	-0.00485								6.58333	-0.081611
6.6	-0.004316								6.6	-0.077248
6.61667	-0.003732								6.61667	-0.072164
6.63333	-0.003197								6.63333	-0.067291
6.65	-0.002733								6.65	-0.064017
6.66667	-0.002258								6.66667	-0.061393
6.68333	-0.002044								6.68333	-0.059829
6.7	-0.001698								6.7	-0.056694
6.71667	-0.001342								6.71667	-0.049867
6.73333	-0.001165								6.73333	-0.046521
6.75	-0.000938								6.75	-0.045804
6.76667	-0.000642								6.76667	-0.044358
6.78333	-0.000385								6.78333	-0.042722
6.8	-0.000177								6.8	-0.040504
6.81667	-0.000137								6.81667	-0.038985
6.83333	-9.7e-05								6.83333	-0.037586
6.85	-7e-06								6.85	-0.035937
6.86667	0.000103								6.86667	-0.034468
6.88333	9.2e-05								6.88333	-0.033318
6.9	0.000155								6.9	-0.032588
6.91667	5.9e-05								6.91667	-0.031516
6.93333	0.000153								6.93333	-0.030654
6.95	0.000238								6.95	-0.029953
6.96667	0.000392								6.96667	-0.029211
6.98333	0.000476								6.98333	-0.028849
7	0.000293								7	-0.028306
7.01667	0.000333								7.01667	-0.027801
7.03333	0.000333								7.03333	-0.027457
7.05	0.000383								7.05	-0.026972
7.06667	0.000652								7.06667	-0.026368
7.08333	0.000772								7.08333	-0.025993
7.1	0.000795								7.1	-0.025597
7.11667	0.000711								7.11667	-0.02533
7.13333	0.000637								7.13333	-0.025102
7.15	0.000673								7.15	-0.024405
7.16667	0.0006								7.16667	-0.023707
7.18333	0.000626								7.18333	-0.0232
7.2	0.000555								7.2	-0.022741
7.21667	0.000688								7.21667	-0.022431
7.23333	0.00065								7.23333	-0.02193
7.25	0.000663								7.25	-0.02131
7.26667	0.000825								7.26667	-0.02063
7.28333	0.000848								7.28333	-0.020189
7.3	0.000763								7.3	-0.019637
7.31667	0.000811								7.31667	-0.019224
7.33333	0.000939								7.33333	-0.018881
7.35	0.001077								7.35	-0.018457
7.36667	0.001165								7.36667	-0.018164
7.38333	0.001143								7.38333	-0.017771
7.4	0.001043								7.4	-0.017476
7.41667	0.000954								7.41667	-0.017129
7.43333	0.000925								7.43333	-0.016663
7.45	0.000786								7.45	-0.016526
7.46667	0.000627								7.46667	-0.01614
7.48333	0.000349								7.48333	-0.015933
7.5	0.00014								7.5	-0.015695
7.51667	3e-05								7.51667	-0.015546
7.53333	-0.000179								7.53333	-0.015216
7.55	-0.000428								7.55	-0.014806
7.56667	-0.000667								7.56667	-0.014287
7.58333	-0.001077								7.58333	-0.014067
7.6	-0.001258								7.6	-0.013936
7.61667	-0.001502								7.61667	-0.013803
7.63333	-0.001646								7.63333	-0.01341
7.65	-0.001539								7.65	-0.012847
7.66667	-0.001463								7.66667	-0.012534
7.68333	-0.001436								7.68333	-0.012302
7.7	-0.001534								7.7	-0.011837
7.71667	-0.001504								7.71667	-0.011481
7.73333	-0.001615								7.73333	-0.011025
7.75	-0.001845								7.75	-0.010838
7.76667	-0.001756								7.76667	-0.010502
7.78333	-0.001566								7.78333	-0.009946
7.8	-0.00149								7.8	-0.009618
7.81667	-0.001348								7.81667	-0.009148
7.83333	-0.001316								7.83333	-0.008909
7.85	-0.001213								7.85	-0.008289
7.86667	-0.000911								7.86667	-0.00797
7.88333	-0.000499								7.88333	-0.00773
7.9	-0.000389								7.9	-0.007109
7.91667	-0.000222								7.91667	-0.006876
7.93333	-0.000124								7.93333	-0.006933
7.95	-0.000197								7.95	-0.00705
7.96667	-0.00026								7.96667	-0.006847
7.98333	-9.3e-05								7.98333	-0.006333
8	3e-06								8	-0.006219
8.01667	9.8e-05								8.01667	-0.006182
8.03333	0.000373								8.03333	-0.005835
8.05	0.000518								8.05	-0.005659
8.06667	0.000603								8.06667	-0.005432
8.08333	0.000578								8.08333	-0.005376
8.1	0.000574								8.1	-0.005197
8.11667	0.000679								8.11667	-0.004797
8.13333	0.000765								8.13333	-0.004407
8.15	0.00071								8.15	-0.004366
8.16667	0.000716								8.16667	-0.004256
8.18333	0.000572								8.18333	-0.004416
8.2	0.000549								8.2	-0.004414
8.21667	0.000697								8.21667	-0.00437
8.23333	0.000815								8.23333	-0.003916
8.25	0.000974								8.25	-0.003392
8.26667	0.001132								8.26667	-0.003088
8.28333	0.00126								8.28333	-0.002604
8.3	0.001151								8.3	-0.002108
8.31667	0.001022								8.31667	-0.001811
8.33333	0.000884								8.33333	-0.001403
8.35	0.000636								8.35	-0.000945
8.36667	0.000368								8.36667	-0.000557
8.38333	-8e-05								8.38333	-0.00044
8.4	-0.000396								8.4	-9e-05
8.41667	-0.000311								8.41667	0.000502
8.43333	0.000164								8.43333	0.001403
8.45	-0.000391								8.45	0.002195
8.46667	-0.002126								8.46667	0.002756
8.48333	-0.00381								8.48333	0.002618
8.5	-0.003684								8.5	0.002851
8.51667	0.000734								8.51667	0.004947
8.53333	-0.014779								8.53333	0.002162
8.55	-0.089131								8.55	-0.080002
8.56667	-0.169063								8.56667	-0.220867
8.58333	-0.227655								8.58333	-0.338221
8.6	-0.264437								8.6	-0.431774
8.61667	-0.248047								8.61667	-0.511455
8.63333	-0.218348								8.63333	-0.582066
8.65	-0.198368								8.65	-0.644667
8.66667	-0.184518								8.66667	-0.709678
8.68333	-0.167189								8.68333	-0.751359
8.7	-0.144698								8.7	-0.750579
8.71667	-0.124067								8.71667	-0.724246
8.73333	-0.105836								8.73333	-0.667194
8.75	-0.089155								8.75	-0.594112
8.76667	-0.073054								8.76667	-0.51618
8.78333	-0.063783								8.78333	-0.440507
8.8	-0.051362								8.8	-0.381764
8.81667	-0.04475								8.81667	-0.330828
8.83333	-0.041049								8.83333	-0.292213
8.85	-0.033527								8.85	-0.260248
8.86667	-0.027805								8.86667	-0.233963
8.88333	-0.023613								8.88333	-0.209007
8.9	-0.020392								8.9	-0.191461
8.91667	-0.01816								8.91667	-0.174923
8.93333	-0.016178								8.93333	-0.161435
8.95	-0.014176								8.95	-0.147977
8.96667	-0.012704								8.96667	-0.134689
8.98333	-0.011232								8.98333	-0.121961
9	-0.009701								9	-0.112602
9.01667	-0.00865								9.01667	-0.101251
9.03333	-0.007858								9.03333	-0.090991
9.05	-0.007087								9.05	-0.08547
9.06667	-0.005745								9.06667	-0.07707
9.08333	-0.004594								9.08333	-0.071439
9.1	-0.003963								9.1	-0.069208
9.11667	-0.003163								9.11667	-0.065725
9.13333	-0.002393								9.13333	-0.059263
9.15	-0.001833								9.15	-0.05438
9.16667	-0.001242								9.16667	-0.051727
9.18333	-0.000772								9.18333	-0.048115
9.2	-0.000183								9.2	-0.045541
9.21667	5.6e-05								9.21667	-0.042717
9.23333	-0.000255								9.23333	-0.040572
9.25	-0.000757								9.25	-0.038978
9.26667	-0.000918								9.26667	-0.037333
9.28333	-0.00097								9.28333	-0.035479
9.3	-0.000952								9.3	-0.033844
9.31667	-0.000836								9.31667	-0.032647
9.33333	-0.00073								9.33333	-0.031731
9.35	-0.000524								9.35	-0.031025
9.36667	-0.000327								9.36667	-0.029899
9.38333	-0.000241								9.38333	-0.028923
9.4	-0.000366								9.4	-0.027966
9.41667	-0.000323								9.41667	-0.026959
9.43333	-0.000439								9.43333	-0.026101
9.45	-0.000626								9.45	-0.025264
9.46667	-0.000753								9.46667	-0.024956
9.48333	-0.00071								9.48333	-0.024369
9.5	-0.000758								9.5	-0.023811
9.51667	-0.000688								9.51667	-0.023262
9.53333	-0.000488								9.53333	-0.022574
9.55	-0.000348								9.55	-0.022065
9.56667	4.2e-05								9.56667	-0.021777
9.58333	0.000131								9.58333	-0.021428
9.6	5e-05								9.6	-0.021139
9.61667	-0.000135								9.61667	-0.02095
9.63333	-0.000269								9.63333	-0.020961
9.65	-0.000603								9.65	-0.020762
9.66667	-0.000907								9.66667	-0.020522
9.68333	-0.001011								9.68333	-0.020103
9.7	-0.000937								9.7	-0.019553
9.71667	-0.000824								9.71667	-0.019184
9.73333	-0.000942								9.73333	-0.018894
9.75	-0.00099								9.75	-0.018754
9.76667	-0.000818								9.76667	-0.018524
9.78333	-0.000906								9.78333	-0.018294
9.8	-0.001035								9.8	-0.018094
9.81667	-0.001206								9.81667	-0.017954
9.83333	-0.000926								9.83333	-0.017674
9.85	-0.000567								9.85	-0.017424
9.86667	-0.000197								9.86667	-0.016904
9.88333	5.2e-05								9.88333	-0.016254
9.9	0.000131								9.9	-0.016094
9.91667	0.000351								9.91667	-0.015874
9.93333	0.00044								9.93333	-0.015784
9.95	0.000449								9.95	-0.015494
9.96667	0.000478								9.96667	-0.015214
9.98333	0.000687								9.98333	-0.014944
10	0.000987								10	-0.014484
10.0167	0.001039								10.0167	-0.014465
10.0333	0.00106								10.0333	-0.014185
10.05	0.001032								10.05	-0.013885
10.0667	0.000843								10.0667	-0.013415
10.0833	0.000735								10.0833	-0.012956
10.1	0.000667								10.1	-0.012966
10.1167	0.000723								10.1167	-0.012587
10.1333	0.000568								10.1333	-0.012088
10.15	0.000513								10.15	-0.011709
10.1667	0.000488								10.1667	-0.01128
10.1833	0.000293								10.1833	-0.010631
10.2	0.000139								10.2	-0.010182
10.2167	2.8e-05								10.2167	-0.009514
10.2333	-1.3e-05								10.2333	-0.008636
10.25	-9.3e-05								10.25	-0.007908
10.2667	-1.4e-05								10.2667	-0.00731
10.2833	0.000245								10.2833	-0.006371
10.3	0.000405								10.3	-0.005084
10.3167	0.000508								10.3167	-0.008457
10.3333	0.000391								10.3333	-0.01208
10.35	0.000324								10.35	-0.010703
10.3667	0.000237								10.3667	-0.009395
10.3833	0.000179								10.3833	-0.008568
10.4	0.000274								10.4	-0.007432
10.4167	0.00029								10.4167	-0.007036
10.4333	0.000356								10.4333	-0.007041
10.45	0.000312								10.45	-0.006805
10.4667	0.000188								10.4667	-0.00626
10.4833	2.5e-05								10.4833	-0.005514
10.5	-0.000128								10.5	-0.004969
10.5167	-0.000119								10.5167	-0.004715
10.5333	4.9e-05								10.5333	-0.004341
10.55	0.000128								10.55	-0.003997
10.5667	0.000117								10.5667	-0.003654
10.5833	-6.5e-05								10.5833	-0.00328
10.6	-0.000275								10.6	-0.003246
10.6167	-0.000455								10.6167	-0.003175
10.6333	-0.000495								10.6333	-0.003093
10.65	-0.000535								10.65	-0.002781
10.6667	-0.000775								10.6667	-0.002499
10.6833	-0.000844								10.6833	-0.001967
10.7	-0.000964								10.7	-0.001526
10.7167	-0.001073								10.7167	-0.001126
10.7333	-0.001132								10.7333	-0.001167
10.75	-0.001091								10.75	-0.001147
10.7667	-0.001029								10.7667	-0.001017
10.7833	-0.001038								10.7833	-0.000898
10.8	-0.000847								10.8	-0.000709
10.8167	-0.000414								10.8167	-0.000662
10.8333	8.9e-05								10.8333	-0.000685
10.85	0.000451								10.85	-0.000318
10.8667	0.000504								10.8667	4.9e-05
10.8833	0.000567								10.8833	0.000496
10.9	0.00076								10.9	0.000532
10.9167	0.001356								10.9167	0.000497
10.9333	0.001992								10.9333	0.000221
10.95	0.002867								10.95	0.001025
10.9667	0.003673								10.9667	0.001509
10.9833	0.005229								10.9833	0.002363
11	0.006125								11	0.001357
11.0167	0.004814								11.0167	0.000267
11.0333	-0.005917								11.0333	-0.005642
11.05	-0.073108								11.05	-0.059581
11.0667	-0.153059								11.0667	-0.12311
11.0833	-0.21214								11.0833	-0.167359
11.1	-0.25123								11.1	-0.20841
11.1167	-0.240508								11.1167	-0.244333
11.1333	-0.213386								11.1333	-0.272266
11.15	-0.192564								11.15	-0.298239
11.1667	-0.177053								11.1667	-0.312442
11.1833	-0.159701								11.1833	-0.315205
11.2	-0.142698								11.2	-0.3016
11.2167	-0.120064								11.2167	-0.278517
11.2333	-0.100789								11.2333	-0.254705
11.25	-0.082855								11.25	-0.225333
11.2667	-0.070231								11.2667	-0.1952
11.2833	-0.063476								11.2833	-0.172598
11.3	-0.053861								11.3	-0.152527
11.3167	-0.044865								11.3167	-0.1365
11.3333	-0.038819								11.3333	-0.124813
11.35	-0.036472								11.35	-0.111556
11.3667	-0.033166								11.3667	-0.097899
11.3833	-0.028809								11.3833	-0.090562
11.4	-0.023623								11.4	-0.084636
11.4167	-0.021225								11.4167	-0.077225
11.4333	-0.019617								11.4333	-0.071853
11.45	-0.017928								11.45	-0.065592
11.4667	-0.01602								11.4667	-0.059511
11.4833	-0.014272								11.4833	-0.054209
11.5	-0.012944								11.5	-0.04876
11.5167	-0.011695								11.5167	-0.045335
11.5333	-0.010186								11.5333	-0.04258
11.55	-0.009066								11.55	-0.040375
11.5667	-0.008337								11.5667	-0.03785
11.5833	-0.007448								11.5833	-0.035415
11.6	-0.006479								11.6	-0.033262
11.6167	-0.005409								11.6167	-0.031604
11.6333	-0.004359								11.6333	-0.030117
11.65	-0.003469								11.65	-0.028499
11.6667	-0.003259								11.6667	-0.027331
11.6833	-0.003109								11.6833	-0.025753
11.7	-0.002809								11.7	-0.024147
11.7167	-0.002498								11.7167	-0.022877
11.7333	-0.002068								11.7333	-0.021877
11.75	-0.001918								11.75	-0.020646
11.7667	-0.001617								11.7667	-0.019586
11.7833	-0.001247								11.7833	-0.019276
11.8	-0.000867								11.8	-0.015308
11.8167	-0.000596								11.8167	-0.013456
11.8333	-0.000416								11.8333	-0.012514
11.85	-0.000346								11.85	-0.012752
11.8667	-0.000216								11.8667	-0.012249
11.8833	-0.000135								11.8833	-0.011517
11.9	5.5e-05								11.9	-0.011098
11.9167	0.000194								11.9167	-0.010535
11.9333	0.000404								11.9333	-0.010251
11.95	0.000644								11.95	-0.010228
11.9667	0.000874								11.9667	-0.010085
11.9833	0.001193								11.9833	-0.009662
12	0.001413								12	-0.009221
12.0167	0.001602								12.0167	-0.008937
12.0333	0.00187								12.0333	-0.008794
12.05	0.002079								12.05	-0.00878
12.0667	0.002248								12.0667	-0.008666
12.0833	0.002237								12.0833	-0.008263
12.1	0.001965								12.1	-0.008191
12.1167	0.001803								12.1167	-0.007998
12.1333	0.00166								12.1333	-0.007934
12.15	0.001448								12.15	-0.00772
12.1667	0.001085								12.1667	-0.007367
12.1833	0.000922								12.1833	-0.006993
12.2	0.000949								12.2	-0.006932
12.2167	0.000835								12.2167	-0.006879
12.2333	0.000311								12.2333	-0.006506
12.25	3.6e-05								12.25	-0.006613
12.2667	-5.8e-05								12.2667	-0.0065
12.2833	-0.000283								12.2833	-0.006277
12.3	-0.000458								12.3	-0.006427
12.3167	-0.000594								12.3167	-0.006176
12.3333	-0.000531								12.3333	-0.005924
12.35	-0.000527								12.35	-0.005832
12.3667	-0.000874								12.3667	-0.005611
12.3833	-0.000931								12.3833	-0.005369
12.4	-0.000788								12.4	-0.00493
12.4167	-0.000587								12.4167	-0.00461
12.4333	-0.000656								12.4333	-0.004071
12.45	-0.000665								12.45	-0.003711
12.4667	-0.000724								12.4667	-0.003331
12.4833	-0.000633								12.4833	-0.003011
12.5	-0.000553								12.5	-0.002955
12.5167	-0.000434								12.5167	-0.002737
12.5333	-0.000205								12.5333	-0.0024
12.55	8.5e-05								12.55	-0.001943
12.5667	0.000334								12.5667	-0.001346
12.5833	0.000423								12.5833	-0.001468
12.6	0.000681								12.6	-0.001954
12.6167	0.00086								12.6167	-0.00196
12.6333	0.000958								12.6333	-0.001796
12.65	0.000986								12.65	-0.001662
12.6667	0.000945								12.6667	-0.001508
12.6833	0.000763								12.6833	-0.001484
12.7	0.000701								12.7	-0.001393
12.7167	0.000479								12.7167	-0.001742
12.7333	0.000337								12.7333	-0.001562
12.75	0.000565								12.75	-0.001472
12.7667	0.000723								12.7667	-0.001471
12.7833	0.000871								12.7833	-0.001511
12.8	0.001099								12.8	-0.001524
12.8167	0.001145								12.8167	-0.001267
12.8333	0.001162								12.8333	-0.000891
12.85	0.001179								12.85	-0.000455
12.8667	0.000986								12.8667	-0.000628
12.8833	0.000643								12.8833	-0.000632
12.9	0.00051								12.9	-0.000638
12.9167	0.000563								12.9167	-0.000586
12.9333	0.000277								12.9333	-0.000613
12.95	4.1e-05								12.95	-0.00044
12.9667	-8.5e-05								12.9667	-0.000587
12.9833	-4.1e-05								12.9833	-0.000674
13	-4.8e-05								13	-0.000604
13.0167	-0.00034								13.0167	-0.000624
13.0333	-0.000472								13.0333	-0.000224
13.05	-0.000524								13.05	2.7e-05
13.0667	-0.000596								13.0667	7e-06
13.0833	-0.000758								13.0833	-2.3e-05
13.1	-0.000902								13.1	-0.000595
13.1167	-0.001012								13.1167	-0.000576
13.1333	-0.001233								13.1333	-0.000367
13.15	-0.001273								13.15	-0.000128
13.1667	-0.001094								13.1667	0.000111
13.1833	-0.000814								13.1833	0.000319
13.2	-0.000637								13.2	0.000336
13.2167	-0.000627								13.2167	0.000485
13.2333	-0.000698								13.2333	0.000694
13.25	-0.000848								13.25	0.000883
13.2667	-0.000779								13.2667	0.000942
13.2833	-0.000699								13.2833	0.000731
13.3	-0.000691								13.3	0.000429
13.3167	-0.000532								13.3167	0.000259
13.3333	-0.000343								13.3333	0.000159
13.35	-0.000303								13.35	0.000239
13.3667	-0.000214								13.3667	0.00036
13.3833	-0.000125								13.3833	0.00032
13.4	-9.7e-05								13.4	0.000199
13.4167	4.3e-05								13.4167	-2.9e-05
13.4333	-0.000427								13.4333	-0.000156
13.45	-0.000817								13.45	-8.4e-05
13.4667	-0.000727								13.4667	-0.000391
13.4833	-0.001148								13.4833	1.1e-05
13.5	-0.002109								13.5	0.000702
13.5167	-0.002448								13.5167	-3.2e-05
13.5333	-0.008596								13.5333	0.002203
13.55	-0.061205								13.55	-0.010982
13.5667	-0.128593								13.5667	-0.036326
13.5833	-0.186632								13.5833	-0.060321
13.6	-0.225611								13.6	-0.075427
13.6167	-0.216207								13.6167	-0.078838
13.6333	-0.190153								13.6333	-0.071429
13.65	-0.172698								13.65	-0.05946
13.6667	-0.156674								13.6667	-0.056601
13.6833	-0.14029								13.6833	-0.056172
13.7	-0.126246								13.7	-0.055304
13.7167	-0.104588								13.7167	-0.04753
13.7333	-0.089409								13.7333	-0.039317
13.75	-0.075771								13.75	-0.036523
13.7667	-0.065572								13.7667	-0.03226
13.7833	-0.055444								13.7833	-0.029576
13.8	-0.048126								13.8	-0.027014
13.8167	-0.037722								13.8167	-0.023515
13.8333	-0.031898								13.8333	-0.020216
13.85	-0.027195								13.85	-0.015408
13.8667	-0.023711								13.8667	-0.012229
13.8833	-0.018957								13.8833	-0.01026
13.9	-0.016894								13.9	-0.009402
13.9167	-0.015283								13.9167	-0.009058
13.9333	-0.013443								13.9333	-0.008263
13.95	-0.012243								13.95	-0.007259
13.9667	-0.010872								13.9667	-0.006584
13.9833	-0.009662								13.9833	-0.005839
14	-0.008132								14	-0.005065
14.0167	-0.007143								14.0167	-0.004514
14.0333	-0.005925								14.0333	-0.004113
14.05	-0.004787								14.05	-0.003721
14.0667	-0.003799								14.0667	-0.00301
14.0833	-0.002591								14.0833	-0.002549
14.1	-0.001732								14.1	-0.002128
14.1167	-0.001115								14.1167	-0.001639
14.1333	-0.000568								14.1333	-0.00094
14.15	-0.00017								14.15	-0.000342
14.1667	0.000217								14.1667	-3.3e-05
14.1833	0.000874								14.1833	9.6e-05
14.2	0.001222								14.2	0.000395
14.2167	0.001539								14.2167	0.000632
14.2333	0.001837								14.2333	0.000849
14.25	0.002164								14.25	0.001036
14.2667	0.002472								14.2667	0.001313
14.2833	0.00251								14.2833	0.00139
14.3	0.002448								14.3	0.001396
14.3167	0.002537								14.3167	0.001492
14.3333	0.002816								14.3333	0.001718
14.35	0.003145								14.35	0.001724
14.3667	0.003194								14.3667	0.00161
14.3833	0.003154								14.3833	0.001766
14.4	0.003063								14.4	0.001862
14.4167	0.002905								14.4167	0.001958
14.4333	0.002757								14.4333	0.001864
14.45	0.002589								14.45	0.001549
14.4667	0.002441								14.4667	0.001355
14.4833	0.002203								14.4833	0.001101
14.5	0.002016								14.5	0.000977
14.5167	0.001852								14.5167	0.000703
14.5333	0.001678								14.5333	0.000609
14.55	0.001464								14.55	0.000445
14.5667	0.00132								14.5667	0.000722
14.5833	0.001086								14.5833	0.000998
14.6	0.000783								14.6	0.001144
14.6167	0.000714								14.6167	0.001192
14.6333	0.000586								14.6333	0.001119
14.65	0.000327								14.65	0.000977
14.6667	0.000108								14.6667	0.000514
14.6833	-9e-05								14.6833	0.000272
14.7	-0.000168								14.7	-5.1e-05
14.7167	-0.000171								14.7167	0.000149
14.7333	-0.000133								14.7333	0.000319
14.75	-4.6e-05								14.75	0.000548
14.7667	0.000131								14.7667	0.000618
14.7833	0.000299								14.7833	0.000267
14.8	0.000377								14.8	-0.000283
14.8167	0.000261								14.8167	-0.000631
14.8333	0.000225								14.8333	-0.000369
14.85	0.000249								14.85	0.001574
14.8667	0.000324								14.8667	0.001676
14.8833	0.000258								14.8833	0.001618
14.9	0.000323								14.9	0.001931
14.9167	0.000254								14.9167	0.002597
14.9333	0.000535								14.9333	0.002613
14.95	0.000546								14.95	0.003059
14.9667	0.000458								14.9667	0.003084
14.9833	0.000269								14.9833	0.0026
15	-3.9e-05								15	0.002296
15.0167	-0.000211								15.0167	0.001997
15.0333	-0.000152								15.0333	0.001937
15.05	-0.000214								15.05	0.001937
15.0667	-0.000275								15.0667	0.001807
15.0833	-0.000467								15.0833	0.001747
15.1	-0.000568								15.1	0.001788
15.1167	-0.000503								15.1167	0.001833
15.1333	-0.000378								15.1333	0.001618
15.15	-0.000102								15.15	0.001023
15.1667	-6.7e-05								15.1667	0.000808
15.1833	-0.000122								15.1833	0.000803
15.2	-0.000136								15.2	0.000658
15.2167	-0.000363								15.2167	0.000708
15.2333	-9.1e-05								15.2333	0.000918
15.25	0.000142								15.25	0.000928
15.2667	0.000214								15.2667	0.000828
15.2833	0.000317								15.2833	0.000608
15.3	0.00039								15.3	0.000459
15.3167	0.00085								15.3167	0.000283
15.3333	0.00099								15.3333	0.000297
15.35	0.00115								15.35	0.000381
15.3667	0.00106								15.3667	0.000456
15.3833	0.00096								15.3833	0.00028
15.4	0.000851								15.4	0.000104
15.4167	0.000528								15.4167	0.000102
15.4333	0.000535								15.4333	0.000149
15.45	0.000533								15.45	7e-06
15.4667	0.00048								15.4667	-6e-06
15.4833	0.000398								15.4833	0.000102
15.5	0.000325								15.5	0.000169
15.5167	0.000238								15.5167	0.000268
15.5333	0.000302								15.5333	0.000358
15.55	0.000175								15.55	0.000597
15.5667	8.8e-05								15.5667	0.000687
15.5833	6.1e-05								15.5833	0.000686
15.6	-0.000135								15.6	0.000536
15.6167	-0.000438								15.6167	-4e-06
15.6333	-0.000501								15.6333	-0.000254
15.65	-0.000644								15.65	-0.000124
15.6667	-0.000687								15.6667	1.6e-05
15.6833	-0.00046								15.6833	0.000106
15.7	-0.000243								15.7	0.000136
15.7167	-0.000283								15.7167	-8.5e-05
15.7333	-0.000304								15.7333	-0.000516
15.75	-0.000415								15.75	-0.001067
15.7667	-0.000395								15.7667	-0.000998
15.7833	4.4e-05								15.7833	-0.000929
15.8	6.3e-05								15.8	-0.00151
15.8167	-5.6e-05								15.8167	-0.002063
15.8333	-8.6e-05								15.8333	-0.002067
15.85	-0.000186								15.85	-0.00199
15.8667	-0.000375								15.8667	-0.001653
15.8833	-0.000665								15.8833	-0.001536
15.9	-0.000435								15.9	-0.00108
15.9167	-0.000354								15.9167	-0.001366
15.9333	-0.000754								15.9333	-0.001652
15.95	-0.000953								15.95	-0.001808
15.9667	-0.001043								15.9667	-0.000774
15.9833	-0.001592								15.9833	0.0009
16	-0.001762								16	0.002794
16.0167	-0.003721								16.0167	0.004496
16.0333	-0.005681								16.0333	0.002488
16.05	-0.04974								16.05	-0.0116
16.0667	-0.11629								16.0667	-0.032199
16.0833	-0.168619								16.0833	-0.052677
16.1	-0.209809								16.1	-0.061955
16.1167	-0.204788								16.1167	-0.058805
16.1333	-0.178938								16.1333	-0.040534
16.15	-0.161387								16.15	-0.023774
16.1667	-0.152287								16.1667	-0.015533
16.1833	-0.137107								16.1833	-0.013993
16.2	-0.120316								16.2	-0.013532
16.2167	-0.105556								16.2167	-0.011852
16.2333	-0.085685								16.2333	-0.010632
16.25	-0.075195								16.25	-0.009192
16.2667	-0.062784								16.2667	-0.008012
16.2833	-0.054874								16.2833	-0.007122
16.3	-0.044704								16.3	-0.006282
16.3167	-0.034773								16.3167	-0.005452
16.3333	-0.030813								16.3333	-0.004971
16.35	-0.022862								16.35	-0.004441
16.3667	-0.019792								16.3667	-0.003901
16.3833	-0.017732								16.3833	-0.00315
16.4	-0.016351								16.4	-0.00236
16.4167	-0.015321								16.4167	-0.001938
16.4333	-0.0141								16.4333	-0.001536
16.45	-0.01314								16.45	-0.001144
16.4667	-0.01258								16.4667	-0.000783
16.4833	-0.011639								16.4833	-0.000711
16.5	-0.010579								16.5	-0.000489
16.5167	-0.009678								16.5167	-0.000325
16.5333	-0.008708								16.5333	-0.000111
16.55	-0.007738								16.55	3.3e-05
16.5667	-0.006957								16.5667	-1.3e-05
16.5833	-0.006117								16.5833	-0.000399
16.6	-0.005337								16.6	-0.000475
16.6167	-0.004496								16.6167	-0.000698
16.6333	-0.003706								16.6333	-0.000631
16.65	-0.003295								16.65	-0.000574
16.6667	-0.002845								16.6667	-0.000407
16.6833	-0.002335								16.6833	-0.00035
16.7	-0.001814								16.7	-0.000593
16.7167	-0.001164								16.7167	-0.000432
16.7333	-0.000853								16.7333	-0.000341
16.75	-0.000563								16.75	-0.0005
16.7667	-0.000143								16.7667	-0.000449
16.7833	0.000238								16.7833	-0.000537
16.8	0.000598								16.8	-0.000466
16.8167	0.000779								16.8167	-0.000261
16.8333	0.000999								16.8333	-0.000105
16.85	0.00109								16.85	-8.9e-05
16.8667	0.00105								16.8667	0.000147
16.8833	0.0011								16.8833	0.000313
16.9	0.000991								16.9	0.000309
16.9167	0.000871								16.9167	0.00013
16.9333	0.000952								16.9333	0.000182
16.95	0.001032								16.95	0.000384
16.9667	0.001013								16.9667	0.000385
16.9833	0.001073								16.9833	0.000317
17	0.001124								17	0.000349
17.0167	0.000914								17.0167	0.000727
17.0333	0.000825								17.0333	0.000975
17.05	0.000925								17.05	0.001173
17.0667	0.001016								17.0667	0.001211
17.0833	0.001066								17.0833	0.001229
17.1	0.000987								17.1	0.001167
17.1167	0.000717								17.1167	0.001222
17.1333	0.000507								17.1333	0.001397
17.15	0.000358								17.15	0.001292
17.1667	0.000258								17.1667	0.001197
17.1833	0.000288								17.1833	0.001081
17.2	0.000428								17.2	0.001026
17.2167	0.000488								17.2167	0.000997
17.2333	0.000517								17.2333	0.001248
17.25	0.000346								17.25	0.001229
17.2667	0.000295								17.2667	0.0009
17.2833	0.000294								17.2833	0.000582
17.3	0.000153								17.3	0.000513
17.3167	-0.000111								17.3167	0.000418
17.3333	-0.000295								17.3333	0.000124
17.35	-0.000228								17.35	-3.9e-05
17.3667	-0.000252								17.3667	-5.3e-05
17.3833	-0.000276								17.3833	5.3e-05
17.4	-0.00034								17.4	-0.000101
17.4167	-0.000448								17.4167	-0.000352
17.4333	-0.000537								17.4333	-0.000713
17.45	-0.000705								17.45	-0.000774
17.4667	-0.000844								17.4667	-0.000924
17.4833	-0.000842								17.4833	-0.001195
17.5	-0.000691								17.5	-0.001335
17.5167	-0.000684								17.5167	-0.001354
17.5333	-0.000739								17.5333	-0.001283
17.55	-0.000703								17.55	-0.001272
17.5667	-0.000807								17.5667	-0.001001
17.5833	-0.000882								17.5833	-0.00076
17.6	-0.000666								17.6	-0.000548
17.6167	-0.000486								17.6167	-0.000366
17.6333	-0.000236								17.6333	-0.000344
17.65	-0.000236								17.65	-0.000381
17.6667	-0.000136								17.6667	-0.000329
17.6833	2.3e-05								17.6833	-0.000517
17.7	-2.7e-05								17.7	-0.000224
17.7167	-0.000192								17.7167	-0.000101
17.7333	-0.000387								17.7333	-0.000368
17.75	-0.000423								17.75	-0.000384
17.7667	-0.000248								17.7667	-0.000411
17.7833	-0.000153								17.7833	-0.000298
17.8	-0.000189								17.8	-1.5e-05
17.8167	-0.000348								17.8167	0.000249
17.8333	-0.000567								17.8333	0.000294
17.85	-0.000607								17.85	8e-06
17.8667	-0.000406								17.8667	0.000212
17.8833	-0.000286								17.8833	0.000486
17.9	-0.000315								17.9	0.00064
17.9167	-0.000117								17.9167	0.000605
17.9333	-0.000179								17.9333	0.000511
17.95	-0.000221								17.95	0.000476
17.9667	-0.000393								17.9667	0.000621
17.9833	-0.000305								17.9833	0.000686
18	8.3e-05								18	0.000801
18.0167	0.00047								18.0167	0.000667
18.0333	0.000808								18.0333	0.000622
18.05	0.001005								18.05	0.000648
18.0667	0.001203								18.0667	0.000734
18.0833	0.00134								18.0833	0.00075
18.1	0.001357								18.1	0.000905
18.1167	0.001336								18.1167	0.000751
18.1333	0.001474								18.1333	0.000537
18.15	0.001452								18.15	0.000372
18.1667	0.001431								18.1667	0.000388
18.1833	0.001109								18.1833	4e-06
18.2	0.000948								18.2	-0.000451
18.2167	0.000757								18.2167	-0.000346
18.2333	0.000586								18.2333	-0.000202
18.25	0.000515								18.25	-0.000568
18.2667	0.000354								18.2667	-0.000673
18.2833	2.3e-05								18.2833	-0.000789
18.3	-0.000138								18.3	-0.000965
18.3167	-0.00031								18.3167	-0.001352
18.3333	-0.000631								18.3333	-0.00136
18.35	-0.000853								18.35	-0.001238
18.3667	-0.001195								18.3667	-0.001456
18.3833	-0.001557								18.3833	-0.001424
18.4	-0.001808								18.4	-0.001252
18.4167	-0.001692								18.4167	-0.001253
18.4333	-0.001446								18.4333	-0.001583
18.45	-0.00155								18.45	-0.001744
18.4667	-0.001724								18.4667	-0.001395
18.4833	-0.002128								18.4833	-0.001075
18.5	-0.001821								18.5	-0.000636
18.5167	-0.000757								18.5167	0.000201
18.5333	-0.002912								18.5333	-0.000242
18.55	-0.039028								18.55	-0.007055
18.5667	-0.103764								18.5667	-0.027958
18.5833	-0.159719								18.5833	-0.046701
18.6	-0.200415								18.6	-0.061974
18.6167	-0.207621								18.6167	-0.063348
18.6333	-0.178048								18.6333	-0.039143
18.65	-0.157034								18.65	-0.022618
18.6667	-0.14451								18.6667	-0.013463
18.6833	-0.128517								18.6833	-0.008517
18.7	-0.116663								18.7	-0.004622
18.7167	-0.10378								18.7167	-0.005967
18.7333	-0.088686								18.7333	-0.005933
18.75	-0.076642								18.75	-0.005789
18.7667	-0.062569								18.7667	-0.005094
18.7833	-0.052235								18.7833	-0.00409
18.8	-0.045081								18.8	-0.003876
18.8167	-0.042547								18.8167	-0.003302
18.8333	-0.035652								18.8333	-0.002318
18.85	-0.031817								18.85	-0.001684
18.8667	-0.026692								18.8667	-0.00059
18.8833	-0.020038								18.8833	-0.000176
18.9	-0.016823								18.9	-0.000112
18.9167	-0.014167								18.9167	0.000343
18.9333	-0.01279								18.9333	0.000567
18.95	-0.012043								18.95	0.000721
18.9667	-0.010747								18.9667	0.001256
18.9833	-0.00976								18.9833	0.00126
19	-0.009443								19	0.001255
19.0167	-0.008644								19.0167	0.00126
19.0333	-0.007665								19.0333	0.001255
19.05	-0.007015								19.05	0.001301
19.0667	-0.006685								19.0667	0.001216
19.0833	-0.006446								19.0833	0.001161
19.1	-0.006216								19.1	0.001127
19.1167	-0.005724								19.1167	0.001003
19.1333	-0.00535								19.1333	0.00085
19.15	-0.004827								19.15	0.000668
19.1667	-0.004383								19.1667	0.000585
19.1833	-0.00391								19.1833	0.000612
19.2	-0.003647								19.2	0.000359
19.2167	-0.003469								19.2167	0.000178
19.2333	-0.003371								19.2333	3.7e-05
19.25	-0.003113								19.25	5.7e-05
19.2667	-0.002735								19.2667	-6.4e-05
19.2833	-0.002597								19.2833	-0.000265
19.3	-0.002169								19.3	-0.000425
19.3167	-0.001876								19.3167	-0.000133
19.3333	-0.001772								19.3333	0.000169
19.35	-0.001668								19.35	0.000331
19.3667	-0.001444								19.3667	0.000404
19.3833	-0.001231								19.3833	0.000486
19.4	-0.000877								19.4	0.000369
19.4167	-0.000628								19.4167	0.000174
19.4333	-0.000637								19.4333	-1e-05
19.45	-0.000677								19.45	0.000117
19.4667	-0.000866								19.4667	0.000343
19.4833	-0.000986								19.4833	0.000699
19.5	-0.000966								19.5	0.000865
19.5167	-0.000979								19.5167	0.001114
19.5333	-0.000891								19.5333	0.001395
19.55	-0.000813								19.55	0.001055
19.5667	-0.000665								19.5667	0.001025
19.5833	-0.000497								19.5833	0.000806
19.6	-0.0004								19.6	0.000606
19.6167	-0.000585								19.6167	0.000369
19.6333	-0.000829								19.6333	0.000164
19.65	-0.000882								19.65	0.000278
19.6667	-0.000786								19.6667	0.000313
19.6833	-0.000839								19.6833	0.000307
19.7	-0.000813								19.7	0.000451
19.7167	-0.000619								19.7167	0.000449
19.7333	-0.000613								19.7333	0.000297
19.75	-0.000527								19.75	0.000155
19.7667	-0.000271								19.7667	0.000173
19.7833	-2.4e-05								19.7833	-3.9e-05
19.8	0.000242								19.8	-0.000311
19.8167	0.000397								19.8167	-0.000421
19.8333	0.000385								19.8333	-0.00055
19.85	0.000483								19.85	-0.000449
19.8667	0.00044								19.8667	-0.000378
19.8833	0.000438								19.8833	-0.000347
19.9	0.000506								19.9	-0.000426
19.9167	0.000634								19.9167	-0.000503
19.9333	0.000856								19.9333	-0.0005
19.95	0.001117								19.95	-0.000806
19.9667	0.001149								19.9667	-0.001003
19.9833	0.00105								19.9833	-0.001109
20	0.001082								20	-0.001136
20.0167	0.001184								20.0167	-0.001251
20.0333	0.001251								20.0333	-0.001225
20.05	0.001327								20.05	-0.00094
20.0667	0.001483								20.0667	-0.000554
20.0833	0.001359								20.0833	-0.000529
20.1	0.001235								20.1	-0.000453
20.1167	0.001311								20.1167	-0.000435
20.1333	0.001061								20.1333	-0.000167
20.15	0.00124								20.15	-7.9e-05
20.1667	0.00131								20.1667	2e-05
20.1833	0.00162								20.1833	0.000448
20.2	0.00155								20.2	0.000726
20.2167	0.001298								20.2167	0.000737
20.2333	0.001838								20.2333	0.000869
20.25	0.001959								20.25	0.000821
20.2667	0.00179								20.2667	0.000633
20.2833	0.00264								20.2833	0.000765
20.3	0.004531								20.3	0.000876
20.3167	0.000426								20.3167	0.000871
20.3333	-0.006398								20.3333	0.000917
20.35	-0.007441								20.35	0.000973
20.3667	-0.003775								20.3667	0.001018
20.3833	-0.000239								20.3833	0.001144
20.4	0.004738								20.4	0.00096
20.4167	0.004595								20.4167	0.000788
20.4333	0.004142								20.4333	0.000708
20.45	0.003488								20.45	0.000677
20.4667	0.003325								20.4667	0.000887
20.4833	0.003212								20.4833	0.000977
20.5	0.002389								20.5	0.000906
20.5167	0.001351								20.5167	0.000928
20.5333	0.000821								20.5333	0.001
20.55	0.000122								20.55	0.001283
20.5667	-0.000558								20.5667	0.001375
20.5833	-0.001038								20.5833	0.001148
20.6	-0.001977								20.6	0.0013
20.6167	-0.002829								20.6167	0.001034
20.6333	-0.003464								20.6333	0.000748
20.65	-0.00377								20.65	0.000422
20.6667	-0.003746								20.6667	0.000266
20.6833	-0.003692								20.6833	-4e-05
20.7	-0.003918								20.7	-0.000456
20.7167	-0.00406								20.7167	-0.000522
20.7333	-0.004148								20.7333	-0.000749
20.75	-0.004217								20.75	-0.001025
20.7667	-0.004176								20.7667	-0.001392
20.7833	-0.003744								20.7833	-0.001819
20.8	-0.003273								20.8	-0.001615
20.8167	-0.002858								20.8167	-0.001493
20.8333	-0.002381								20.8333	-0.001622
20.85	-0.001774								20.85	-0.001791
20.8667	-0.001206								20.8667	-0.00194
20.8833	-0.000499								20.8833	-0.001949
20.9	0.000209								20.9	-0.002098
20.9167	0.000831								20.9167	-0.001959
20.9333	0.001578								20.9333	-0.001591
20.95	0.002525								20.95	-0.001303
20.9667	0.002941								20.9667	-0.000755
20.9833	0.003238								20.9833	-0.000767
21	0.003374								21	-0.001469
21.0167	0.002879								21.0167	-0.001573
21.0333	0.000467								21.0333	0.000132
21.05	-0.020424								21.05	-0.007043
21.0667	-0.079265								21.0667	-0.028098
21.0833	-0.130776								21.0833	-0.045292
21.1	-0.171687								21.1	-0.056107
21.1167	-0.185479								21.1167	-0.055314
21.1333	-0.162146								21.1333	-0.039351
21.15	-0.144052								21.15	-0.024218
21.1667	-0.132799								21.1667	-0.012055
21.1833	-0.122496								21.1833	-0.006382
21.2	-0.114412								21.2	-0.006439
21.2167	-0.095538								21.2167	-0.004557
21.2333	-0.075558								21.2333	-0.003796
21.25	-0.058458								21.25	-0.003435
21.2667	-0.049878								21.2667	-0.003243
21.2833	-0.039898								21.2833	-0.002482
21.3	-0.032918								21.3	-0.001751
21.3167	-0.028525								21.3167	-0.00117
21.3333	-0.025126								21.3333	-0.00038
21.35	-0.020817								21.35	-4.9e-05
21.3667	-0.015948								21.3667	0.000171
21.3833	-0.012359								21.3833	0.000471
21.4	-0.0094								21.4	0.000611
21.4167	-0.007647								21.4167	0.000611
21.4333	-0.005887								21.4333	0.000801
21.45	-0.003946								21.45	0.001101
21.4667	-0.002696								21.4667	0.001411
21.4833	-0.001096								21.4833	0.001561
21.5	-0.000956								21.5	0.001701
21.5167	-0.00118								21.5167	0.001881
21.5333	-0.000776								21.5333	0.002141
21.55	-0.000683								21.55	0.002281
21.5667	-0.000439								21.5667	0.002381
21.5833	0.000294								21.5833	0.002262
21.6	0.000778								21.6	0.002232
21.6167	0.000849								21.6167	0.002322
21.6333	0.001158								21.6333	0.002313
21.65	0.000957								21.65	0.002304
21.6667	0.000706								21.6667	0.002535
21.6833	0.000846								21.6833	0.002726
21.7	0.000915								21.7	0.002577
21.7167	0.001143								21.7167	0.002369
21.7333	0.00175								21.7333	0.002171
21.75	0.002087								21.75	0.001903
21.7667	0.002124								21.7667	0.001636
21.7833	0.001931								21.7833	0.001328
21.8	0.001588								21.8	0.00122
21.8167	0.001355								21.8167	0.001233
21.8333	0.001312								21.8333	0.001266
21.85	0.001039								21.85	0.001159
21.8667	0.000796								21.8667	0.000693
21.8833	0.000373								21.8833	0.000246
21.9	1e-05								21.9	1.9e-05
21.9167	-0.000341								21.9167	-9.8e-05
21.9333	-0.000402								21.9333	-0.000345
21.95	-0.000403								21.95	-0.000572
21.9667	-0.000404								21.9667	-0.000749
21.9833	-0.000524								21.9833	-0.000996
22	-0.000365								22	-0.000943
22.0167	-9.3e-05								22.0167	-0.000771
22.0333	-0.000179								22.0333	-0.00058
22.05	-9.5e-05								22.05	-0.000449
22.0667	9e-06								22.0667	-0.000257
22.0833	-8e-06								22.0833	-9.6e-05
22.1	0.000206								22.1	6.6e-05
22.1167	0.000474								22.1167	0.000145
22.1333	0.000925								22.1333	0.000174
22.15	0.001285								22.15	9.3e-05
22.1667	0.001286								22.1667	9.2e-05
22.1833	0.000936								22.1833	0.000121
22.2	0.000627								22.2	0.00028
22.2167	0.000523								22.2167	0.000347
22.2333	0.000602								22.2333	0.000172
22.25	0.000991								22.25	4.8e-05
22.2667	0.001111								22.2667	-7e-06
22.2833	0.00115								22.2833	-0.000101
22.3	0.00114								22.3	-0.000186
22.3167	0.001046								22.3167	-0.000303
22.3333	0.000886								22.3333	-0.000412
22.35	0.000526								22.35	-0.000501
22.3667	0.000227								22.3667	-0.000689
22.3833	-4.3e-05								22.3833	-0.000868
22.4	-0.000203								22.4	-0.000937
22.4167	-0.000245								22.4167	-0.001079
22.4333	-0.000152								22.4333	-0.001263
22.45	0.00026								22.45	-0.001367
22.4667	0.000143								22.4667	-0.00161
22.4833	0.000295								22.4833	-0.001644
22.5	0.000538								22.5	-0.001588
22.5167	0.000668								22.5167	-0.001545
22.5333	0.000554								22.5333	-0.001554
22.55	0.000399								22.55	-0.001393
22.5667	0.000835								22.5667	-0.001072
22.5833	0.000801								22.5833	-0.000741
22.6	0.001036								22.6	-0.00053
22.6167	0.0014								22.6167	-0.000311
22.6333	0.001619								22.6333	-0.000145
22.65	0.001878								22.65	9.2e-05
22.6667	0.002027								22.6667	0.000319
22.6833	0.002016								22.6833	0.000476
22.7	0.001695								22.7	0.000573
22.7167	0.001501								22.7167	0.000658
22.7333	0.001422								22.7333	0.000742
22.75	0.001153								22.75	0.000716
22.7667	0.001364								22.7667	0.00079
22.7833	0.001285								22.7833	0.000953
22.8	0.000866								22.8	0.000937
22.8167	0.000782								22.8167	0.00085
22.8333	0.00035								22.8333	0.000802
22.85	0.000139								22.85	0.000804
22.8667	-0.000262								22.8667	0.000775
22.8833	-0.000203								22.8833	0.000637
22.9	5.6e-05								22.9	0.000559
22.9167	3.6e-05								22.9167	0.00048
22.9333	-0.000222								22.9333	0.00024
22.95	-0.00041								22.95	-1e-05
22.9667	-0.000638								22.9667	-0.00028
22.9833	-0.000896								22.9833	-0.00061
23	-0.000884								23	-0.000539
23.0167	-0.000694								23.0167	-0.0004
23.0333	-0.000514								23.0333	-0.000392
23.05	-0.000444								23.05	-0.000343
23.0667	-0.000434								23.0667	-0.000385
23.0833	-0.000454								23.0833	-0.000526
23.1	-0.000564								23.1	-0.000648
23.1167	-0.000827								23.1167	-0.00071
23.1333	-0.000863								23.1333	-0.000492
23.15	-0.000869								23.15	-0.000565
23.1667	-0.000855								23.1667	-0.000418
23.1833	-0.000911								23.1833	-0.000371
23.2	-0.000947								23.2	-0.000433
23.2167	-0.001168								23.2167	-0.000357
23.2333	-0.001412								23.2333	-0.00039
23.25	-0.001437								23.25	-9.3e-05
23.2667	-0.001161								23.2667	9.3e-05
23.2833	-0.000966								23.2833	-5e-05
23.3	-0.00093								23.3	-8.3e-05
23.3167	-0.000991								23.3167	-4.7e-05
23.3333	-0.001045								23.3333	0
23.35	-0.00115								23.35	9.7e-05
23.3667	-0.001104								23.3667	0.000104
23.3833	-0.001149								23.3833	0.000361
23.4	-0.000863								23.4	0.000648
23.4167	-0.000413								23.4167	0.000956
23.4333	-0.000307								23.4333	0.001114
23.45	-0.000322								23.45	0.001222
23.4667	0.000194								23.4667	0.0011
23.4833	-0.00055								23.4833	0.000898
23.5	-0.000594								23.5	0.001916
23.5167	-0.000953								23.5167	0.002665
23.5333	-0.000395								23.5333	0.002085
23.55	-0.020928								23.55	-0.002015
23.5667	-0.075681								23.5667	-0.017246
23.5833	-0.128213								23.5833	-0.037076
23.6	-0.167286								23.6	-0.049446
23.6167	-0.179832								23.6167	-0.048095
23.6333	-0.157542								23.6333	-0.030554
23.65	-0.139471								23.65	-0.014022
23.6667	-0.126091								23.6667	-0.0063
23.6833	-0.11632								23.6833	-0.001439
23.7	-0.10332								23.7	0.000403
23.7167	-0.087923								23.7167	0.000266
23.7333	-0.074578								23.7333	0.00063
23.75	-0.067383								23.75	-1.6e-05
23.7667	-0.055318								23.7667	-0.000262
23.7833	-0.043193								23.7833	-0.000438
23.8	-0.034488								23.8	-0.000494
23.8167	-0.029906								23.8167	-0.000359
23.8333	-0.026785								23.8333	-0.000132
23.85	-0.022985								23.85	-6.6e-05
23.8667	-0.018604								23.8667	-0.000299
23.8833	-0.015433								23.8833	-0.000453
23.9	-0.014163								23.9	-0.000476
23.9167	-0.013264								23.9167	-0.000578
23.9333	-0.011626								23.9333	-0.000539
23.95	-0.009938								23.95	-0.00054
23.9667	-0.00847								23.9667	-0.00031
23.9833	-0.007413								23.9833	-0.000121
24	-0.006225								24	-1.2e-05
24.0167	-0.005488								24.0167	0.000189
24.0333	-0.004761								24.0333	0.000302
24.05	-0.003935								24.05	0.000394
24.0667	-0.003769								24.0667	0.000496
24.0833	-0.003472								24.0833	0.000499
24.1	-0.003066								24.1	0.000491
24.1167	-0.00221								24.1167	0.000415
24.1333	-0.001523								24.1333	0.000341
24.15	-0.000987								24.15	0.000257
24.1667	-0.001001								24.1667	0.000233
24.1833	-0.000995								24.1833	0.000449
24.2	-0.001058								24.2	0.000644
24.2167	-0.000971								24.2167	0.000682
24.2333	-0.000884								24.2333	0.000721
24.25	-0.000736								24.25	0.00067
24.2667	-0.000608								24.2667	0.00049
24.2833	-0.000641								24.2833	0.000299
24.3	-0.000683								24.3	0.000328
24.3167	-0.000684								24.3167	0.000359
24.3333	-0.000714								24.3333	0.000231
24.35	-0.000553								24.35	0.000283
24.3667	-0.000353								24.3667	0.000206
24.3833	-0.000343								24.3833	0.000148
24.4	-0.000462								24.4	0.00028
24.4167	-0.00056								24.4167	0.000234
24.4333	-0.000695								24.4333	0.000328
24.45	-0.000761								24.45	0.000443
24.4667	-0.000916								24.4667	0.000668
24.4833	-0.000822								24.4833	0.000803
24.5	-0.000697								24.5	0.000798
24.5167	-0.00065								24.5167	0.000833
24.5333	-0.0004								24.5333	0.00068
24.55	-0.000229								24.55	0.000406
24.5667	-6.9e-05								24.5667	0.000243
24.5833	0.000391								24.5833	0.000189
24.6	0.000782								24.6	0.000326
24.6167	0.000946								24.6167	0.000313
24.6333	0.001044								24.6333	0.00019
24.65	0.000963								24.65	5.7e-05
24.6667	0.000921								24.6667	2.4e-05
24.6833	0.00104								24.6833	-0.00011
24.7	0.001138								24.7	-0.000183
24.7167	0.001221								24.7167	4.4e-05
24.7333	0.00145								24.7333	0.00013
24.75	0.001748								24.75	0.000186
24.7667	0.002076								24.7667	0.000192
24.7833	0.002264								24.7833	8.8e-05
24.8	0.002212								24.8	-0.000106
24.8167	0.002004								24.8167	-0.000301
24.8333	0.001751								24.8333	-0.000347
24.85	0.001638								24.85	-0.000463
24.8667	0.001195								24.8667	-0.00042
24.8833	0.000782								24.8833	-0.000226
24.9	0.000359								24.9	0.000148
24.9167	-1e-06								24.9167	0.0003
24.9333	-0.000228								24.9333	0.00029
24.95	-0.000265								24.95	0.00033
24.9667	-0.000442								24.9667	0.00036
24.9833	-0.00049								24.9833	0.00018
25	-0.000777								25	0.00014
25.0167	-0.001033								25.0167	0.000168
25.0333	-0.000938								25.0333	0.000243
25.05	-0.000893								25.05	0.000248
25.0667	-0.001168								25.0667	0.000223
25.0833	-0.001443								25.0833	7.8e-05
25.1	-0.001418								25.1	-0.000177
25.1167	-0.001493								25.1167	-0.000145
25.1333	-0.001588								25.1333	-0.000127
25.15	-0.001434								25.15	-9.9e-05
25.1667	-0.001119								25.1667	-0.00021
25.1833	-0.000845								25.1833	-0.000442
25.2	-0.00063								25.2	-0.000643
25.2167	-0.000386								25.2167	-0.000749
25.2333	-0.000213								25.2333	-0.001328
25.25	-0.000269								25.25	-0.001558
25.2667	-0.000426								25.2667	-0.002237
25.2833	-0.000293								25.2833	-0.003127
25.3	0.000101								25.3	-0.003307
25.3167	-4.6e-05								25.3167	-0.00396
25.3333	-0.000174								25.3333	-0.003548
25.35	-7.2e-05								25.35	-0.002937
25.3667	-0.000249								25.3667	-0.002955
25.3833	-0.000427								25.3833	-0.002413
25.4	-0.000434								25.4	-0.001912
25.4167	-0.000392								25.4167	-0.001573
25.4333	-0.00027								25.4333	-0.001549
25.45	2.2e-05								25.45	-0.001575
25.4667	2.4e-05								25.4667	-0.000851
25.4833	9.7e-05								25.4833	-0.000736
25.5	0.000159								25.5	-0.000592
25.5167	0.000211								25.5167	-0.0003
25.5333	0.000254								25.5333	-0.000241
25.55	0.000347								25.55	-0.000111
25.5667	0.000379								25.5667	-4.2e-05
25.5833	0.000492								25.5833	-0.000103
25.6	0.000695								25.6	8.7e-05
25.6167	0.000808								25.6167	0.000225
25.6333	0.000582								25.6333	6.3e-05
25.65	0.000536								25.65	-3e-05
25.6667	0.00061								25.6667	6.8e-05
25.6833	0.000804								25.6833	0.000215
25.7	0.000818								25.7	0.000593
25.7167	0.000972								25.7167	0.000801
25.7333	0.001087								25.7333	0.00088
25.75	0.001102								25.75	0.001098
25.7667	0.000867								25.7667	0.001327
25.7833	0.000442								25.7833	0.001526
25.8	0.000447								25.8	0.001454
25.8167	2e-06								25.8167	0.001414
25.8333	-0.000444								25.8333	0.001367
25.85	-0.001139								25.85	0.001389
25.8667	-0.001174								25.8667	0.001601
25.8833	-0.00113								25.8833	0.001774
25.9	-0.000915								25.9	0.002186
25.9167	-0.000502								25.9167	0.00239
25.9333	-0.000779								25.9333	0.002338
25.95	-0.001326								25.95	0.002085
25.9667	-0.001033								25.9667	0.001713
25.9833	-0.00034								25.9833	0.00143
26	0.000272								26	0.001788
26.0167	0.000944								26.0167	0.001818
26.0333	0.003985								26.0333	0.000341
26.05	-0.002074								26.05	-0.005516
26.0667	-0.051694								26.0667	-0.025263
26.0833	-0.107373								26.0833	-0.04321
26.1	-0.145422								26.1	-0.053747
26.1167	-0.168552								26.1167	-0.057122
26.1333	-0.154193								26.1333	-0.041003
26.15	-0.135385								26.15	-0.019845
26.1667	-0.120006								26.1667	-0.006186
26.1833	-0.107527								26.1833	-0.000967
26.2	-0.098518								26.2	-0.000519
26.2167	-0.08914								26.2167	-0.000608
26.2333	-0.074773								26.2333	-0.001184
26.25	-0.062066								26.25	-0.00095
26.2667	-0.052979								26.2667	-0.000926
26.2833	-0.041382								26.2833	-0.000932
26.3	-0.032375								26.3	-0.000858
26.3167	-0.027108								26.3167	-0.000922
26.3333	-0.023223								26.3333	-0.000772
26.35	-0.019477								26.35	-0.000693
26.3667	-0.016742								26.3667	-0.000693
26.3833	-0.015237								26.3833	-0.000724
26.4	-0.013771								26.4	-0.000754
26.4167	-0.012236								26.4167	-0.000633
26.4333	-0.011392								26.4333	-0.000418
26.45	-0.010908								26.45	-0.000393
26.4667	-0.009494								26.4667	-0.000508
26.4833	-0.00847								26.4833	-0.000533
26.5	-0.007156								26.5	-0.000328
26.5167	-0.006373								26.5167	-0.000152
26.5333	-0.00563								26.5333	-6.2e-05
26.55	-0.004837								26.55	0.000159
26.5667	-0.004534								26.5667	6.9e-05
26.5833	-0.004502								26.5833	0.000299
26.6	-0.002789								26.6	0.000369
26.6167	-0.000357								26.6167	0.000311
26.6333	0.001045								26.6333	0.000517
26.65	0.000947								26.65	0.000322
26.6667	0.000688								26.6667	5.8e-05
26.6833	0.00071								26.6833	0.000253
26.7	0.000901								26.7	2.9e-05
26.7167	0.000853								26.7167	-0.000194
26.7333	0.000533								26.7333	-0.000244
26.75	0.000614								26.75	-3.3e-05
26.7667	0.001025								26.7667	0.000187
26.7833	0.000875								26.7833	8.8e-05
26.8	0.000896								26.8	-0.000172
26.8167	0.000736								26.8167	-0.00041
26.8333	0.000416								26.8333	-0.000195
26.85	-4e-06								26.85	0.000241
26.8667	-0.000214								26.8667	0.000556
26.8833	-0.000365								26.8833	0.000821
26.9	-0.000465								26.9	0.000636
26.9167	-0.000415								26.9167	0.000893
26.9333	-0.000346								26.9333	0.000583
26.95	-0.000497								26.95	0.000213
26.9667	-0.000588								26.9667	3.2e-05
26.9833	-0.000828								26.9833	-7.8e-05
27	-0.000599								27	0.000242
27.0167	-0.00035								27.0167	0.000213
27.0333	-0.000202								27.0333	-0.000154
27.05	-7.3e-05								27.05	-0.00032
27.0667	4.6e-05								27.0667	-0.000267
27.0833	3.4e-05								27.0833	-0.000233
27.1	-3.7e-05								27.1	-7e-05
27.1167	-0.000228								27.1167	0.000125
27.1333	-0.00031								27.1333	0.000222
27.15	-0.000122								27.15	0.000349
27.1667	-3e-06								27.1667	0.000445
27.1833	8.5e-05								27.1833	0.000262
27.2	0.000124								27.2	8.9e-05
27.2167	0.000202								27.2167	0.000337
27.2333	0.00029								27.2333	0.000776
27.25	0.000328								27.25	0.000985
27.2667	0.000427								27.2667	0.000775
27.2833	0.000565								27.2833	0.000414
27.3	0.000613								27.3	0.000454
27.3167	0.000522								27.3167	0.000383
27.3333	0.00045								27.3333	0.000304
27.35	0.000208								27.35	0.000245
27.3667	6e-06								27.3667	0.000146
27.3833	-0.000146								27.3833	0.000187
27.4	-0.000138								27.4	0.000258
27.4167	-9e-05								27.4167	0.000189
27.4333	-5.2e-05								27.4333	-0.00022
27.45	8.6e-05								27.45	-0.000328
27.4667	-1.7e-05								27.4667	-0.000487
27.4833	-0.000189								27.4833	-0.000766
27.5	-0.000362								27.5	-0.001015
27.5167	-0.000594								27.5167	-0.001014
27.5333	-0.000628								27.5333	-0.000983
27.55	-0.000681								27.55	-0.000793
27.5667	-0.000675								27.5667	-0.000703
27.5833	-0.000719								27.5833	-0.000672
27.6	-0.000602								27.6	-0.000762
27.6167	-0.000556								27.6167	-0.000782
27.6333	-0.00073								27.6333	-0.000744
27.65	-0.000805								27.65	-0.000935
27.6667	-0.000719								27.6667	-0.001086
27.6833	-0.000554								27.6833	-0.001058
27.7	-0.000558								27.7	-0.000629
27.7167	-0.000353								27.7167	-0.000301
27.7333	-6.7e-05								27.7333	-0.000294
27.75	0.000238								27.75	-0.000337
27.7667	0.000454								27.7667	-0.00041
27.7833	0.00063								27.7833	-0.000213
27.8	0.000705								27.8	0.000164
27.8167	0.000541								27.8167	0.00022
27.8333	0.000689								27.8333	0.000155
27.85	0.000936								27.85	0.000241
27.8667	0.000773								27.8667	0.000376
27.8833	0.00062								27.8833	0.000671
27.9	0.000597								27.9	0.000816
27.9167	0.000545								27.9167	0.000721
27.9333	0.000204								27.9333	0.000635
27.95	7.4e-05								27.95	0.000789
27.9667	3.3e-05								27.9667	0.000903
27.9833	2.2e-05								27.9833	0.000877
28	0.000121								28	0.000671
28.0167	-9e-06								28.0167	0.000484
28.0333	-0.000177								28.0333	0.000296
28.05	-0.000226								28.05	8.8e-05
28.0667	-0.000255								28.0667	7e-05
28.0833	-0.000263								28.0833	3.3e-05
28.1	-0.000222								28.1	5e-06
28.1167	-7e-05								28.1167	-2.4e-05
28.1333	-3.6e-05								28.1333	7.6e-05
28.15	6.7e-05								28.15	7.6e-05
28.1667	3.1e-05								28.1667	-6.4e-05
28.1833	3.4e-05								28.1833	-9.4e-05
28.2	0.000278								28.2	-8.4e-05
28.2167	0.000332								28.2167	-0.000145
28.2333	0.000278								28.2333	-0.000278
28.25	0.000233								28.25	-0.000331
28.2667	0.000289								28.2667	-0.000504
28.2833	0.000325								28.2833	-0.000547
28.3	0.000321								28.3	-0.00054
28.3167	0.000297								28.3167	-0.000544
28.3333	0.000195								28.3333	-0.000371
28.35	0.000252								28.35	-0.000297
28.3667	0.00013								28.3667	-0.000344
28.3833	-0.000122								28.3833	-0.00042
28.4	-0.000414								28.4	-0.000306
28.4167	-0.000676								28.4167	-0.000444
28.4333	-0.000557								28.4333	-0.000444
28.45	-0.000607								28.45	-0.000654
28.4667	-0.000578								28.4667	-0.000464
28.4833	-0.000338								28.4833	-1.4e-05
28.5	-0.000539								28.5	5.6e-05
28.5167	-0.000709								28.5167	-0.000825
28.5333	-0.002468								28.5333	-0.001269
28.55	-0.010247								28.55	-0.004792
28.5667	-0.056076								28.5667	-0.020586
28.5833	-0.105535								28.5833	-0.039249
28.6	-0.141254								28.6	-0.049723
28.6167	-0.159623								28.6167	-0.055248
28.6333	-0.14583								28.6333	-0.037175
28.65	-0.123428								28.65	-0.016812
28.6667	-0.105925								28.6667	-0.004399
28.6833	-0.097562								28.6833	0.000374
28.7	-0.08952								28.7	0.001267
28.7167	-0.078717								28.7167	0.00079
28.7333	-0.067262								28.7333	0.001099
28.75	-0.057788								28.75	0.002079
28.7667	-0.046253								28.7667	0.003609
28.7833	-0.043089								28.7833	0.004528
28.8	-0.034624								28.8	0.005168
28.8167	-0.030179								28.8167	0.006197
28.8333	-0.028883								28.8333	0.007384
28.85	-0.025906								28.85	0.00689
28.8667	-0.01814								28.8667	0.006867
28.8833	-0.013563								28.8833	0.007233
28.9	-0.011536								28.9	0.00746
28.9167	-0.011009								28.9167	0.007456
28.9333	-0.009871								28.9333	0.007699
28.95	-0.008482								28.95	0.007833
28.9667	-0.007343								28.9667	0.007517
28.9833	-0.006375								28.9833	0.00732
29	-0.005666								29	0.007274
29.0167	-0.005017								29.0167	0.007187
29.0333	-0.004386								29.0333	0.007298
29.05	-0.003565								29.05	0.007338
29.0667	-0.002874								29.0667	0.007309
29.0833	-0.002283								29.0833	0.00742
29.1	-0.001672								29.1	0.007561
29.1167	-0.00107								29.1167	0.007611
29.1333	-0.000506								29.1333	0.007519
29.15	-7.3e-05								29.15	0.007387
29.1667	0.000221								29.1667	0.007415
29.1833	0.000584								29.1833	0.007453
29.2	0.000828								29.2	0.007501
29.2167	0.001002								29.2167	0.007359
29.2333	0.001048								29.2333	0.007285
29.25	0.000944								29.25	0.00729
29.2667	0.00111								29.2667	0.007376
29.2833	0.001186								29.2833	0.007511
29.3	0.001262								29.3	0.007587
29.3167	0.001309								29.3167	0.007672
29.3333	0.001158								29.3333	0.007615
29.35	0.001087								29.35	0.007398
29.3667	0.000876								29.3667	0.007202
29.3833	0.000865								29.3833	0.007045
29.4	0.000874								29.4	0.006968
29.4167	0.000814								29.4167	0.006921
29.4333	0.000835								29.4333	0.007042
29.45	0.000957								29.45	0.007113
29.4667	0.000939								29.4667	0.007334
29.4833	0.001041								29.4833	0.007475
29.5	0.001053								29.5	0.007656
29.5167	0.000845								29.5167	0.007846
29.5333	0.00063								29.5333	0.007935
29.55	0.000534								29.55	0.008074
29.5667	0.000599								29.5667	0.008233
29.5833	0.000743								29.5833	0.008062
29.6	0.000708								29.6	0.00777
29.6167	0.000613								29.6167	0.007129
29.6333	0.000518								29.6333	0.006876
29.65	0.000724								29.65	0.006513
29.6667	0.00055								29.6667	0.00632
29.6833	0.000426								29.6833	0.006437
29.7	0.000191								29.7	0.006294
29.7167	-0.000243								29.7167	0.00558
29.7333	-0.000348								29.7333	0.004665
29.75	-0.000384								29.75	0.004001
29.7667	-0.000539								29.7667	0.003866
29.7833	-0.000784								29.7833	0.004231
29.8	-0.00106								29.8	0.004496
29.8167	-0.001386								29.8167	0.004451
29.8333	-0.001414								29.8333	0.004114
29.85	-0.001453								29.85	0.003758
29.8667	-0.001392								29.8667	0.004041
29.8833	-0.00145								29.8833	0.003955
29.9	-0.001499								29.9	0.003568
29.9167	-0.001518								29.9167	0.003372
29.9333	-0.00156								29.9333	0.003444
29.95	-0.001523								29.95	0.003486
29.9667	-0.001285								29.9667	0.003768
29.9833	-0.001178								29.9833	0.00402
30	-0.00099								30	0.004182
30.0167	-0.000893								30.0167	0.004104
30.0333	-0.000607								30.0333	0.003884
30.05	-0.000282								30.05	0.003765
30.0667	-0.000167								30.0667	0.003636
30.0833	-0.000121								30.0833	0.003456
30.1	-1.6e-05								30.1	0.003177
30.1167	0.000139								30.1167	0.002857
30.1333	0.000125								30.1333	0.002617
30.15	0.000231								30.15	0.002416
30.1667	0.000367								30.1667	0.002206
30.1833	0.000552								30.1833	0.001935
30.2	0.000768								30.2	0.001905
30.2167	0.001004								30.2167	0.001784
30.2333	0.001133								30.2333	0.001562
30.25	0.001302								30.25	0.001321
30.2667	0.001531								30.2667	0.001129
30.2833	0.00164								30.2833	0.000878
30.3	0.001539								30.3	0.000536
30.3167	0.001378								30.3167	0.000464
30.3333	0.001281								30.3333	0.000412
30.35	0.001204								30.35	0.000199
30.3667	0.001208								30.3667	0.000137
30.3833	0.001391								30.3833	-2.6e-05
30.4	0.001504								30.4	-0.000218
30.4167	0.001568								30.4167	-0.000111
30.4333	0.001535								30.4333	-0.000234
30.45	0.001511								30.45	-0.000337
30.4667	0.001418								30.4667	-0.00032
30.4833	0.001305								30.4833	-0.000134
30.5	0.001172								30.5	0.000243
30.5167	0.000939								30.5167	0.00034
30.5333	0.000726								30.5333	0.000646
30.55	0.000504								30.55	0.000912
30.5667	0.000361								30.5667	0.000908
30.5833	0.000379								30.5833	0.000824
30.6	0.000486								30.6	0.000821
30.6167	0.000453								30.6167	0.000897
30.6333	0.000357								30.6333	0.001002
30.65	0.000111								30.65	0.001078
30.6667	-0.000175								30.6667	0.001214
30.6833	-9.2e-05								30.6833	0.001209
30.7	-0.000328								30.7	0.001255
30.7167	-0.000685								30.7167	0.001641
30.7333	-0.00095								30.7333	0.001756
30.75	-0.001004								30.75	0.001781
30.7667	-0.001049								30.7667	0.001797
30.7833	-0.000974								30.7833	0.001552
30.8	-0.001048								30.8	0.001208
30.8167	-0.000984								30.8167	0.000943
30.8333	-0.001291								30.8333	0.000728
30.85	-0.001509								30.85	0.000513
30.8667	-0.001786								30.8667	0.000409
30.8833	-0.002163								30.8833	0.000584
30.9	-0.0025								30.9	0.000719
30.9167	-0.002908								30.9167	0.000484
30.9333	-0.0027								30.9333	4.9e-05
30.95	-0.002852								30.95	-0.000425
30.9667	-0.002933								30.9667	-0.00063
30.9833	-0.003675								30.9833	-0.000705
31	-0.003806								31	-0.00012
31.0167	-0.004289								31.0167	0.000305
31.0333	-0.002554								31.0333	0.00074
31.05	-0.007078								31.05	0.000805
31.0667	-0.037863								31.0667	-0.0112
31.0833	-0.083028								31.0833	-0.031315
31.1	-0.120783								31.1	-0.047979
31.1167	-0.145339								31.1167	-0.054554
31.1333	-0.132425								31.1333	-0.045149
31.15	-0.111811								31.15	-0.027554
31.1667	-0.100207								31.1667	-0.013139
31.1833	-0.089193								31.1833	-0.005094
31.2	-0.078149								31.2	0.002781
31.2167	-0.072326								31.2167	0.004156
31.2333	-0.063411								31.2333	0.004801
31.25	-0.052946								31.25	0.004667
31.2667	-0.042301								31.2667	0.005762
31.2833	-0.033307								31.2833	0.006217
31.3	-0.029702								31.3	0.006232
31.3167	-0.025857								31.3167	0.006107
31.3333	-0.01813								31.3333	0.006163
31.35	-0.015272								31.35	0.006678
31.3667	-0.011804								31.3667	0.006653
31.3833	-0.009996								31.3833	0.006438
31.4	-0.009538								31.4	0.006604
31.4167	-0.008851								31.4167	0.006449
31.4333	-0.007708								31.4333	0.006574
31.45	-0.006525								31.45	0.00671
31.4667	-0.005512								31.4667	0.006635
31.4833	-0.004889								31.4833	0.006681
31.5	-0.004316								31.5	0.006386
31.5167	-0.003583								31.5167	0.006202
31.5333	-0.003182								31.5333	0.006287
31.55	-0.003082								31.55	0.006503
31.5667	-0.002632								31.5667	0.006479
31.5833	-0.002152								31.5833	0.006505
31.6	-0.001631								31.6	0.00647
31.6167	-0.001211								31.6167	0.006466
31.6333	-0.000531								31.6333	0.006572
31.65	-0.000212								31.65	0.006498
31.6667	-2e-06								31.6667	0.006724
31.6833	0.000168								31.6833	0.00673
31.7	0.000458								31.7	0.006756
31.7167	0.000807								31.7167	0.006642
31.7333	0.001349								31.7333	0.006628
31.75	0.00159								31.75	0.006644
31.7667	0.001691								31.7667	0.006591
31.7833	0.001722								31.7833	0.006757
31.8	0.001844								31.8	0.006753
31.8167	0.002155								31.8167	0.00671
31.8333	0.00259								31.8333	0.006826
31.85	0.002485								31.85	0.006743
31.8667	0.00238								31.8667	0.00663
31.8833	0.002265								31.8833	0.006527
31.9	0.00228								31.9	0.006443
31.9167	0.002235								31.9167	0.0064
31.9333	0.001995								31.9333	0.006387
31.95	0.001786								31.95	0.006344
31.9667	0.001867								31.9667	0.006191
31.9833	0.001818								31.9833	0.005869
32	0.001808								32	0.005556
32.0167	0.001609								32.0167	0.005493
32.0333	0.001138								32.0333	0.005601
32.05	0.000977								32.05	0.005748
32.0667	0.000805								32.0667	0.005636
32.0833	0.000654								32.0833	0.005444
32.1	0.000483								32.1	0.005111
32.1167	0.000111								32.1167	0.005049
32.1333	-4e-05								32.1333	0.004897
32.15	7.9e-05								32.15	0.004495
32.1667	-2.2e-05								32.1667	0.004444
32.1833	-0.000264								32.1833	0.004172
32.2	-0.000415								32.2	0.00406
32.2167	-0.000576								32.2167	0.003928
32.2333	-0.000285								32.2333	0.003637
32.25	-8.4e-05								32.25	0.003636
32.2667	0.000217								32.2667	0.003805
32.2833	0.000508								32.2833	0.003704
32.3	0.000479								32.3	0.003693
32.3167	0.00036								32.3167	0.003422
32.3333	0.000556								32.3333	0.003361
32.35	0.000531								32.35	0.003181
32.3667	0.000347								32.3667	0.0028
32.3833	9.2e-05								32.3833	0.00261
32.4	1.8e-05								32.4	0.002719
32.4167	0.000104								32.4167	0.002769
32.4333	0.000286								32.4333	0.002999
32.45	0.000418								32.45	0.002989
32.4667	0.00061								32.4667	0.003189
32.4833	0.000652								32.4833	0.00305
32.5	0.000734								32.5	0.00286
32.5167	0.001047								32.5167	0.0027
32.5333	0.001306								32.5333	0.002591
32.55	0.001487								32.55	0.002622
32.5667	0.001447								32.5667	0.002673
32.5833	0.001347								32.5833	0.002874
32.6	0.001177								32.6	0.002885
32.6167	0.001237								32.6167	0.002686
32.6333	0.001784								32.6333	0.002498
32.65	0.002312								32.65	0.00263
32.6667	0.00219								32.6667	0.002642
32.6833	0.002038								32.6833	0.002644
32.7	0.001916								32.7	0.002756
32.7167	0.002054								32.7167	0.002768
32.7333	0.002186								32.7333	0.00248
32.75	0.002109								32.75	0.002073
32.7667	0.001632								32.7667	0.001886
32.7833	0.001175								32.7833	0.001889
32.8	0.000928								32.8	0.001742
32.8167	0.000731								32.8167	0.001634
32.8333	0.000344								32.8333	0.001408
32.85	-0.000153								32.85	0.001522
32.8667	-0.000681								32.8667	0.001626
32.8833	-0.000898								32.8833	0.001659
32.9	-0.000585								32.9	0.001743
32.9167	-0.000522								32.9167	0.001607
32.9333	-0.000586								32.9333	0.001371
32.95	-0.000839								32.95	0.001306
32.9667	-0.001123								32.9667	0.000941
32.9833	-0.001257								32.9833	0.000786
33	-0.00108								33	0.00084
33.0167	-0.000684								33.0167	0.000855
33.0333	-0.000129								33.0333	0.000641
33.05	-0.000545								33.05	0.000687
33.0667	-0.00014								33.0667	0.000823
33.0833	0.000735								33.0833	0.001048
33.1	0.000719								33.1	0.001124
33.1167	0.000134								33.1167	0.00113
33.1333	-0.000128								33.1333	0.000957
33.15	-0.00015								33.15	0.000744
33.1667	-2.1e-05								33.1667	0.000621
33.1833	-0.000163								33.1833	0.000548
33.2	-0.000745								33.2	0.000515
33.2167	-0.001007								33.2167	0.000431
33.2333	-0.001409								33.2333	0.00052
33.25	-0.001682								33.25	0.000748
33.2667	-0.001664								33.2667	0.001036
33.2833	-0.002017								33.2833	0.001144
33.3	-0.002209								33.3	0.001302
33.3167	-0.002072								33.3167	0.00124
33.3333	-0.001858								33.3333	0.001019
33.35	-0.001614								33.35	0.000939
33.3667	-0.001391								33.3667	0.000758
[truncated: 910 more rows]

## Sheet: Ext Fig 1d NTPase
KorB WT vs. ccParB WT vs. Noc WT
Well	Protein	dTime	dAbsorbance	Rate	Average	STDEV	nM/min	nM/hour	nM/KorB dimer/hour	STDEV adj	Raw Data (360)	Raw Data (360)	Raw Data (360)	Raw Data (360)	Raw Data (360)	Raw Data (360)	Raw Data (360)	Raw Data (360)	Raw Data (360)	Raw Data (360)	Raw Data (360)	Raw Data (360)	Raw Data (360)	Raw Data (360)	Raw Data (360)	Raw Data (360)	Raw Data (360)	Raw Data (360)	Raw Data (360)	Raw Data (360)	Raw Data (360)	Raw Data (360)	Raw Data (360)	Raw Data (360)	Raw Data (360)	Raw Data (360)	Raw Data (360)	Raw Data (360)	Raw Data (360)	Raw Data (360)	Raw Data (360)	Raw Data (360)	Raw Data (360)	Raw Data (360)	Raw Data (360)	Raw Data (360)	Raw Data (360)	Raw Data (360)	Raw Data (360)
											0	2	4	6	8	10	12	14	16	18	20	22	24	26	28	30	32	34	36	38	40	42	44	46	48	50	52	54	56	58	60	62	64	66	68	70	72	74	76
C03	0	44	-0.007	-0.000159091							0.277	0.27	0.271	0.269	0.268	0.266	0.267	0.265	0.268	0.268	0.267	0.264	0.265	0.262	0.264	0.262	0.263	0.262	0.264	0.264	0.263	0.263	0.269	0.272	0.264	0.278	0.261	0.274	0.263	0.26	0.266	0.264	0.259	0.26	0.263	0.263	0.264	0.261	0.262
C04	0	44	-0.008	-0.000181818							0.271	0.264	0.267	0.266	0.265	0.262	0.264	0.262	0.262	0.262	0.262	0.26	0.261	0.261	0.26	0.262	0.262	0.261	0.259	0.259	0.26	0.258	0.259	0.259	0.259	0.257	0.258	0.26	0.257	0.259	0.259	0.258	0.257	0.255	0.259	0.258	0.258	0.257	0.259
C05	0	44	-0.015	-0.000340909							0.281	0.276	0.278	0.276	0.274	0.27	0.272	0.27	0.269	0.269	0.269	0.27	0.281	0.266	0.275	0.265	0.265	0.265	0.265	0.263	0.266	0.263	0.262	0.264	0.263	0.262	0.262	0.264	0.263	0.263	0.273	0.265	0.262	0.261	0.264	0.264	0.279	0.263	0.263
C06	0	44	-0.017	-0.000386364							0.277	0.274	0.275	0.272	0.271	0.268	0.273	0.269	0.265	0.267	0.266	0.262	0.264	0.261	0.261	0.261	0.26	0.259	0.26	0.26	0.261	0.261	0.258	0.259	0.258	0.26	0.258	0.258	0.257	0.258	0.259	0.26	0.258	0.258	0.26	0.258	0.259	0.26	0.261
C07	0	44	-0.011	-0.00025							0.28	0.271	0.273	0.271	0.269	0.267	0.267	0.265	0.264	0.266	0.265	0.262	0.263	0.262	0.262	0.26	0.263	0.261	0.26	0.261	0.262	0.262	0.261	0.261	0.262	0.261	0.261	0.262	0.26	0.262	0.262	0.262	0.261	0.259	0.262	0.26	0.26	0.261	0.261
D03	KorB WT	44	0.061	0.00138636	0.00136364	0.000123441	0.10101	6.06061	60.6061	5.48625	0.263	0.267	0.27	0.274	0.274	0.276	0.279	0.282	0.282	0.288	0.289	0.293	0.295	0.299	0.299	0.302	0.305	0.312	0.313	0.316	0.319	0.324	0.325	0.33	0.331	0.336	0.339	0.343	0.348	0.348	0.352	0.356	0.357	0.36	0.365	0.365	0.371	0.373	0.375
D04	KorB WT	44	0.056	0.00127273							0.277	0.28	0.286	0.286	0.286	0.288	0.289	0.292	0.293	0.298	0.3	0.301	0.306	0.306	0.309	0.311	0.317	0.32	0.325	0.332	0.33	0.333	0.342	0.338	0.342	0.345	0.348	0.356	0.355	0.36	0.366	0.367	0.368	0.37	0.375	0.382	0.382	0.384	0.391
D05	KorB WT	44	0.058	0.00131818							0.284	0.285	0.288	0.29	0.29	0.292	0.294	0.297	0.298	0.303	0.304	0.307	0.31	0.312	0.315	0.316	0.322	0.327	0.328	0.329	0.335	0.338	0.341	0.364	0.346	0.351	0.353	0.356	0.36	0.362	0.372	0.371	0.372	0.376	0.382	0.384	0.386	0.389	0.392
D06	KorB WT	44	0.056	0.00127273							0.28	0.285	0.286	0.288	0.289	0.294	0.292	0.294	0.296	0.299	0.302	0.302	0.306	0.309	0.31	0.314	0.316	0.318	0.322	0.33	0.33	0.337	0.336	0.34	0.342	0.346	0.35	0.354	0.357	0.361	0.365	0.371	0.37	0.372	0.38	0.38	0.385	0.389	0.391
D07	KorB WT	44	0.069	0.00156818							0.262	0.268	0.268	0.272	0.274	0.273	0.278	0.28	0.281	0.285	0.287	0.29	0.293	0.296	0.305	0.304	0.305	0.31	0.314	0.317	0.322	0.324	0.326	0.33	0.337	0.337	0.34	0.347	0.35	0.352	0.355	0.358	0.362	0.365	0.369	0.371	0.374	0.378	0.382
E03	ccParB WT	44	0.012	0.000272727	0.000254545	4.06558e-05	0.0188552	1.13131	11.3131	1.80692	0.271	0.278	0.281	0.281	0.281	0.28	0.28	0.28	0.281	0.282	0.283	0.282	0.282	0.283	0.286	0.284	0.285	0.288	0.289	0.287	0.291	0.292	0.291	0.292	0.293	0.292	0.293	0.297	0.297	0.299	0.298	0.299	0.3	0.298	0.303	0.302	0.303	0.304	0.303
E04	ccParB WT	44	0.014	0.000318182							0.28	0.274	0.276	0.275	0.274	0.273	0.275	0.276	0.276	0.279	0.279	0.277	0.28	0.278	0.283	0.284	0.284	0.285	0.287	0.285	0.288	0.287	0.289	0.288	0.29	0.291	0.29	0.293	0.293	0.295	0.296	0.297	0.296	0.297	0.299	0.302	0.299	0.303	0.304
E05	ccParB WT	44	0.01	0.000227273							0.283	0.281	0.28	0.279	0.278	0.279	0.279	0.278	0.278	0.28	0.28	0.28	0.28	0.281	0.282	0.283	0.285	0.282	0.285	0.285	0.285	0.285	0.286	0.287	0.287	0.288	0.288	0.289	0.291	0.293	0.292	0.295	0.292	0.295	0.296	0.296	0.298	0.299	0.3
E06	ccParB WT	44	0.01	0.000227273							0.287	0.282	0.281	0.279	0.279	0.278	0.278	0.278	0.276	0.278	0.278	0.279	0.277	0.276	0.28	0.28	0.281	0.281	0.282	0.284	0.284	0.284	0.284	0.285	0.286	0.289	0.286	0.291	0.292	0.292	0.292	0.294	0.292	0.292	0.295	0.296	0.297	0.298	0.299
E07	ccParB WT	44	0.01	0.000227273							0.27	0.266	0.268	0.264	0.265	0.262	0.264	0.265	0.264	0.265	0.266	0.265	0.265	0.266	0.266	0.266	0.268	0.267	0.269	0.269	0.271	0.275	0.271	0.271	0.271	0.274	0.273	0.277	0.275	0.276	0.277	0.279	0.284	0.278	0.284	0.284	0.283	0.284	0.284
F03	Noc WT	44	0.079	0.00179545	0.00164091	0.000123858	0.121549	7.29293	72.9293	5.50482	0.269	0.273	0.275	0.277	0.279	0.28	0.286	0.289	0.289	0.295	0.298	0.302	0.305	0.31	0.312	0.319	0.321	0.327	0.329	0.333	0.339	0.344	0.348	0.348	0.354	0.358	0.362	0.366	0.37	0.375	0.377	0.383	0.383	0.388	0.393	0.393	0.397	0.403	0.404
F04	Noc WT	44	0.077	0.00175							0.279	0.279	0.281	0.282	0.284	0.287	0.293	0.293	0.295	0.301	0.304	0.304	0.309	0.314	0.318	0.322	0.326	0.329	0.334	0.337	0.343	0.346	0.353	0.354	0.358	0.363	0.367	0.372	0.373	0.377	0.382	0.388	0.388	0.391	0.397	0.4	0.401	0.407	0.41
F05	Noc WT	44	0.067	0.00152273							0.275	0.275	0.279	0.278	0.281	0.282	0.285	0.289	0.291	0.294	0.298	0.299	0.302	0.305	0.309	0.312	0.317	0.321	0.324	0.327	0.335	0.337	0.344	0.345	0.346	0.352	0.354	0.358	0.365	0.368	0.372	0.375	0.379	0.381	0.387	0.388	0.391	0.41	0.399
F06	Noc WT	44	0.07	0.00159091							0.281	0.28	0.283	0.286	0.288	0.287	0.292	0.294	0.297	0.3	0.304	0.309	0.309	0.312	0.317	0.32	0.324	0.328	0.333	0.334	0.343	0.346	0.347	0.35	0.353	0.36	0.363	0.367	0.371	0.375	0.377	0.382	0.385	0.388	0.392	0.394	0.4	0.4	0.404
F07	Noc WT	44	0.068	0.00154545							0.28	0.285	0.286	0.288	0.289	0.289	0.292	0.296	0.3	0.302	0.305	0.307	0.309	0.312	0.316	0.317	0.322	0.328	0.33	0.333	0.34	0.344	0.344	0.35	0.354	0.357	0.361	0.364	0.37	0.372	0.375	0.382	0.383	0.384	0.39	0.393	0.398	0.401	0.402
[truncated: 161 more columns]
