# Supplementary material for: KorB switching from DNA-sliding clamp to repressor mediates long-range gene silencing in a multi-drug resistance plasmid
Source: Nat Microbiol. 2025 Jan 23;10(2):448–67. doi: 10.1038/s41564-024-01915-3 (PMC11790492; doi:10.1038/s41564-024-01915-3)
Supplement: Supplementary file 11 — Uncropped gel images and XylE assay data. [file 41564_2024_1915_MOESM11_ESM.xlsx]

## Sheet: Ext Fig 2a Crosslinking
Description	Lane	Band	Peak area	Band 1/Band 1+2	Lane	Band	Peak area	Band 1/Band 1+2	Lane	Band	Peak area	Band 1/Band 1+2	Average	S.D.
KorB WT	1	1	63.485		1	1	62.778		1	1	115.192
Protein only		2	21208.4	0.298445		2	22484	0.278435		2	21939.3	0.522306	0.366395	0.135393
	2	3	0		2	3	0		2	3	0
Protein + BMOE		4	19058.2	0		4	21324.9	0		4	19106.4	0	0	0
	3	5	0		3	5	0		3	5	0
Protein, OB, BMOE		6	19139.8	0		6	21578.9	0		6	20070.4	0	0	0
	4	7	0		4	7	0		4	7	0
Protein, OB scr, BMOE		8	18516.7	0		8	20798.9	0		8	20170.8	0	0	0
	5	9	0		5	9	0		5	9	0
Protein, OB scr, CTP, BMOE		10	19018.4	0		10	20793.2	0		10	20545	0	0	0
	6	11	0		6	11	0		6	11	0
Protein, CTP, BMOE		12	18900.8	0		12	21570	0		12	21365.3	0	0	0
	7	13	0		7	13	0		7	13	0
Protein, OB, CTP, BMOE		14	19581.2	0		14	20666.6	0		14	20654.6	0	0	0
KorB K351C	1	1	0		1	1			1	1	0
Protein only		2	15350.2	0		2	13955.9	0		2	15963.6	0	0	0
	2	3	8835.2		2	3	7301.31		2	3	6795.84
Protein + BMOE		4	11052.1	44.4264		4	10129.7	41.887		4	10422.1	39.4696	41.9276	2.47866
	3	5	8191.55		3	5	7893.13		3	5	8634.79
Protein, OB, BMOE		6	10754.3	43.2367		6	10370	43.219		6	11123.5	43.7021	43.386	0.27394
	4	7	8878.03		4	7	7414.31		4	7	8756.5
Protein, OB scr, BMOE		8	11543	43.4749		8	10455.3	41.4913		8	11084.8	44.1327	43.0329	1.37506
	5	9	8864.08		5	9	8144.01		5	9	8539.67
Protein, OB scr, CTP, BMOE		10	11343.3	43.8655		10	10706.8	43.2024		10	10888.1	43.956	43.6746	0.411502
	6	11	9089.38		6	11	8217.84		6	11	9154.96
Protein, CTP, BMOE		12	11620.2	43.8897		12	10524	43.8477		12	11244.4	44.8787	44.2054	0.583524
	7	13	12185.6		7	13	11525.5		7	13	13018.2
Protein, OB, CTP, BMOE		14	7745.13	61.1397		14	7086.31	61.9257		14	7711.84	62.7986	61.9547	0.829854

## Sheet: Ext Fig 2b Crosslinking
Description	Lane	Band	Peak area	Band 1/Band 1+2	Lane	Band	Peak area	Band 1/Band 1+2	Lane	Band	Peak area	Band 1/Band 1+2	Average	S.D.
KorB S47C	1	1	752.385		1	1	651.971		1	1	780.092
KorB S47C, BMOE, CTP		2	13501.6	5.27842		2	14748.8	4.23337		2	14946.3	4.9604	4.82407	0.5357
	2	3	4894.94		2	3	4226.65		2	3	4629.35
KorB S47C, BMOE, CTP, 0.0625uM OB		4	12627.3	27.9355		4	12242.1	25.6647		4	11660.8	28.4181	27.3394	1.47028
	3	5	8187.13		3	5	8276.38		3	5	8789.55
KorB S47C, BMOE, CTP, 0.125uM OB		6	8619.28	48.7144		6	8804.81	48.4532		6	9061.98	49.2369	48.8015	0.399087
	4	7	10850.7		4	7	11038.3		4	7	10437.6
KorB S47C, BMOE, CTP, 0.25uM OB		8	6562.86	62.3119		8	5851.98	65.3529		8	6125.57	63.0169	63.5605	1.59176
	5	9	11622.1		5	9	11311.4		5	9	10951.3
KorB S47C, BMOE, CTP, 0.5uM OB		10	4015.48	74.3216		10	4218.08	72.8382		10	4368.62	71.4841	72.8813	1.41925
	6	11	12154.6		6	11	11466		6	11	10969
KorB S47C, BMOE, CTP, 1uM OB		12	3243.06	78.938		12	3839.72	74.9131		12	4065.01	72.9613	75.6041	3.04769
	7	13	11419		7	13	11684.2		7	13	11026.3
KorB S47C, BMOE, CTP, 2uM OB		14	3524.36	76.4152		14	3751.3	75.6969		14	4055.3	73.111	75.0744	1.73787
	8	15	12360.5		8	15	10906.2		8	15	12354
KorB S47C, BMOE, CTP, 4uM OB		16	3685.89	77.0298		16	3463.18	75.8988		16	4400.5	73.7354	75.5547	1.67395
	9	17	11934.2		9	17	12517.9		9	17	12210.3
KorB S47C, BMOE, CTP, 8uM OB		18	3330.65	78.1809		18	3705.65	77.1589		18	3854.89	76.0047	77.1148	1.08877
	10	19	12342.7		10	19	12738.3		10	19	12574
KorB S47C, BMOE, CTP, 16uM OB		20	3292.53	78.9416		20	3684.36	77.5654		20	4147.26	75.1978	77.2349	1.89366

## Sheet: Ext Fig 2c xyle 
Date	Promoter	Regulator	Code	Replicate	uL	xylE 374	Time	374 / min	uL	Dilution	OD 595	mg/ml	adj 0D 595	adj mg/ml	Activity	adj Activity	AVERAGE	STDEV	STDEV fraction	Relative repression	Relative STDEV		Loading order:
2022-09-29	trbBp -40	Empty	T1E3	1	10	0.627	60	0.627	8	125	0.59	1.34091			46.7593		57.7935	12.8505	0.222351	1	0.222351		1. Empty vector
2022-09-29	trbBp -40	Empty	T1E3	2	10	0.536	30	1.072	8	125	0.656	1.49091			71.9024								2. KorB WT
2022-09-29	trbBp -40	Empty	T1E3	3	10	0.827	60	0.827	8	125	0.665	1.51136			54.7188								3. KorB S47C
2022-09-29	trbBp -40	KorB WT	T1KB1	1	10	0.186	60	0.186	8	125	0.619	1.40682			13.2213		12.7281	0.631345	0.0496026	4.54064	0.225227		4. KorB F249A
2022-09-29	trbBp -40	KorB WT	T1KB1	2	10	0.148	60	0.148	8	125	0.503	1.14318			12.9463								5. KorB K351C
2022-09-29	trbBp -40	KorB WT	T1KB1	3	10	0.198	60	0.198	8	125	0.725	1.64773			12.0166								6. KorB R117A
2022-09-27	trbBp -40	KorB F249A	T1KB2	1	10	0.188	60	0.188	8	125	0.591	1.34318	0.7092	1.61182	13.9966	11.6638	10.4588	1.34015	0.128137	4.97423	0.637381		7. KorB N146A
2022-09-27	trbBp -40	KorB F249A	T1KB2	2	10	0.173	60	0.173	8	125	0.593	1.34773	0.7116	1.61727	12.8364	10.697							8. KorB dCTD
2022-09-27	trbBp -40	KorB F249A	T1KB2	3	10	0.164	60	0.164	8	125	0.667	1.51591	0.8004	1.81909	10.8186	9.01549
2022-09-27	trbBp -40	KorB S47C	T1KB5	1	10	0.182	60	0.182	8	125	0.481	1.09318	0.5772	1.31182	16.6486	13.8739	15.221	2.96042	0.194496	3.41794	0.664777
2022-09-27	trbBp -40	KorB S47C	T1KB5	2	10	0.18	60	0.18	8	125	0.501	1.13864	0.6012	1.36636	15.8084	13.1737
2022-09-27	trbBp -40	KorB S47C	T1KB5	3	10	0.297	60	0.297	8	125	0.585	1.32955	0.702	1.59545	22.3385	18.6154
2022-09-27	trbBp -40	KorB K351C	T1KB6	1	10	0.341	60	0.341	8	125	0.576	1.30909	0.6912	1.57091	26.0486	21.7072	17.2092	3.95584	0.229867	3.02305	0.6949
2022-09-27	trbBp -40	KorB K351C	T1KB6	2	10	0.202	60	0.202	8	125	0.519	1.17955	0.6228	1.41545	17.1252	14.271
2022-09-27	trbBp -40	KorB K351C	T1KB6	3	10	0.207	60	0.207	8	125	0.485	1.10227	0.582	1.32273	18.7794	15.6495
2022-09-28	trbBp -40	KorB R117A	T1KB16	1	10	0.147	60	0.147	8	125	0.857	1.94773			7.54726		6.58041	0.937437	0.142459	9.06593	1.29152
2022-09-28	trbBp -40	KorB R117A	T1KB16	2	10	0.093	60	0.093	8	125	0.721	1.63864			5.67545
2022-09-28	trbBp -40	KorB R117A	T1KB16	3	10	0.1	60	0.1	8	125	0.675	1.53409			6.51852
2022-09-29	trbBp -40	KorB N146A	T1KB20	1	10	0.384	60	0.384	8	125	0.756	1.71818			22.3492		20.1081	1.94463	0.0967089	2.87414	0.277955
2022-09-29	trbBp -40	KorB N146A	T1KB20	2	10	0.28	60	0.28	8	125	0.653	1.48409			18.8668
2022-09-29	trbBp -40	KorB N146A	T1KB20	3	10	0.337	60	0.337	8	125	0.776	1.76364			19.1082
2022-10-06	trbBp -1563	Empty	T3E3	1	10	0.418	60	0.418	8	125	0.669	1.52045			27.4918		29.7749	2.81519	0.0945492	1	0.0945492
2022-10-06	trbBp -1563	Empty	T3E3	2	10	0.458	60	0.458	8	125	0.697	1.58409			28.9125
2022-10-06	trbBp -1563	Empty	T3E3	3	10	0.517	60	0.517	8	125	0.691	1.57045			32.9204
2022-10-06	trbBp -1563	KorB WT	T3KB1	1	10	0.122	60	0.122	8	125	0.617	1.40227			8.70016		8.37377	0.323593	0.0386437	3.55573	0.137407
2022-10-06	trbBp -1563	KorB WT	T3KB1	2	10	0.124	60	0.124	8	125	0.652	1.48182			8.3681
2022-10-06	trbBp -1563	KorB WT	T3KB1	3	10	0.138	60	0.138	8	125	0.754	1.71364			8.05305
2022-10-05	trbBp -1563	KorB F249A	T3KB2	1	10	0.186	60	0.186	8	125	0.753	1.71136			10.8685		11.3496	1.18939	0.104795	2.71139	0.284141
2022-10-05	trbBp -1563	KorB F249A	T3KB2	2	10	0.164	60	0.164	8	125	0.568	1.29091			12.7042
2022-10-05	trbBp -1563	KorB F249A	T3KB2	3	10	0.155	60	0.155	8	125	0.651	1.47955			10.4762
2022-10-05	trbBp -1563	KorB S47C	T3KB5	1	10	0.159	60	0.159	8	125	0.699	1.58864			10.0086		11.0097	0.867117	0.0787592	2.79511	0.22014
2022-10-05	trbBp -1563	KorB S47C	T3KB5	2	10	0.143	60	0.143	8	125	0.546	1.24091			11.5238
2022-10-05	trbBp -1563	KorB S47C	T3KB5	3	10	0.162	60	0.162	8	125	0.62	1.40909			11.4968
2022-10-05	trbBp -1563	KorB K351C	T3KB6	1	10	0.183	60	0.183	8	125	0.558	1.26818			14.4301		13.7583	0.931401	0.0676973	2.23671	0.151419
2022-10-05	trbBp -1563	KorB K351C	T3KB6	2	10	0.219	60	0.219	8	125	0.681	1.54773			14.1498
2022-10-05	trbBp -1563	KorB K351C	T3KB6	3	10	0.176	60	0.176	8	125	0.61	1.38636			12.6951
2022-10-06	trbBp -1563	KorB R117A	T3KB16	1	10	0.592	60	0.592	8	125	0.675	1.53409			38.5896		37.8195	1.1055	0.029231	0.787289	0.0230132
2022-10-06	trbBp -1563	KorB R117A	T3KB16	2	10	0.535	60	0.535	8	125	0.644	1.46364			36.5528
2022-10-06	trbBp -1563	KorB R117A	T3KB16	3	10	0.573	60	0.573	8	125	0.658	1.49545			38.3161
2022-10-07	trbBp -1563	KorB N146A	T3KB20	1	10	0.737	60	0.737	8	125	0.787	1.78864			41.2046		36.265	5.17597	0.142726	0.884167	0.126194
2022-10-07	trbBp -1563	KorB N146A	T3KB20	2	10	0.574	60	0.574	8	125	0.688	1.56364			36.7093
2022-10-07	trbBp -1563	KorB N146A	T3KB20	3	10	0.532	60	0.532	8	125	0.758	1.72273			30.8813
