# Supplementary material for: KorB switching from DNA-sliding clamp to repressor mediates long-range gene silencing in a multi-drug resistance plasmid
Source: Nat Microbiol. 2025 Jan 23;10(2):448–67. doi: 10.1038/s41564-024-01915-3 (PMC11790492; doi:10.1038/s41564-024-01915-3)
Supplement: Supplementary file 12 — Confocal optical tweezers (C-trap) data. [file 41564_2024_1915_MOESM12_ESM.xlsx]

## Sheet: Ext Fig 3b diffussion
D (um2/s)
1.42
1.55
2.03
1.68
1.25
0.91
7.5
0.68
2.1
1.64
0.84
0.78
0.3
0.97
0.27
0.72
1.07
6.5
2.11
1.04
0.55
0.13
1.09
0.47
1.56
1.38
0.55
0.75
1.23
0.93
0.46
0.52
0.32
0.54
0.58
1.26
1.34
1.54
5.24
1.12
1.29
1.76
0.96
2.03
1.82
6.04
1.64
3.94
3.2
1.36
4.005
2.75
1.01
3.32
1.029
3.58
3.79
0.41
0.45
0.96
0.52
1.39
3.01
3.11
1.51
0.86
0.58
0.33
0.4
0.71
1.43
0.28
1.91
2.58
1.88
2.19
2.24
1.38
0.4
3.34
2.085
1.48
1.03
0.81
1.85
1.9
2.57
1.27
2.14
0.97
0.62
0.78
2.59
0.8
1.43
2.93
1.35
2.2
4.52
2.36
0.94
0.35
1.28
0.19
2.78
2.15
1.27
0.65
0.33
0.47
1.19
