# Supplementary material for: KorB switching from DNA-sliding clamp to repressor mediates long-range gene silencing in a multi-drug resistance plasmid
Source: Nat Microbiol. 2025 Jan 23;10(2):448–67. doi: 10.1038/s41564-024-01915-3 (PMC11790492; doi:10.1038/s41564-024-01915-3)
Supplement: Supplementary file 13 — Magnetic tweezers data. [file 41564_2024_1915_MOESM13_ESM.xlsx]

## Sheet: Ext Fig 4 magnetic tweezers
Force (pN)	Extension (um)	Extension (um)	Extension (um)	Extension (um)	Extension (um)	Extension (um)	Extension (um)	Extension (um)	Extension	Extension (um)
5.42463	1	1	1	1	1	1	1	1	1	1
4.37639	0.99229	0.99561	0.99177	0.99094	0.99261	0.99274	0.99021	0.99282	0.9902	0.99354
3.79167	0.98486	0.98647	0.98286	0.98227	0.98517	0.98539	0.98105	0.98321	0.97906	0.9867
3.28587	0.97566	0.97733	0.97688	0.9729	0.97768	0.97669	0.97314	0.9758	0.96653	0.98005
2.84769	0.96636	0.96822	0.9679	0.96191	0.96899	0.96583	0.96545	0.96613	0.95328	0.97177
2.13806	0.94574	0.94619	0.94977	0.94354	0.95254	0.94474	0.94856	0.94582	0.92775	0.95299
1.72469	0.93167	0.92886	0.93481	0.92671	0.93915	0.92794	0.93385	0.93093	0.90975	0.94008
1.12225	0.90536	0.89635	0.9102	0.87934	0.91302	0.88187	0.90161	0.90153	0.87204	0.90373
0.97253	0.89147	0.88228	0.89941	0.85597	0.90287	0.85004	0.89847	0.89067	0.85521	0.88703
0.58905	0.83177	0.82407	0.86173	0.79463	0.86448	0.78618	0.82892	0.82295	0.79157	0.85461
0.38329	0.77713	0.76389	0.80806	0.68507	0.8268	0.69697	0.74563	0.75978	0.73959	0.81393
0.28784	0.72929	0.72104	0.76261	0.61823	0.78642	0.56624	0.68638	0.70706	0.69199	0.76611
0.23216	0.65692	0.69401	0.73628	0.57183	0.75558	0.47304	0.6112	0.65996	0.65239	0.72316
0.18729	0.59909	0.65552	0.70462	0.54154	0.72066	0.42875	0.52773	0.6188	0.61587	0.69291
0.15107	0.56955	0.61225	0.64584	0.48812	0.68681	0.36301	0.47651	0.5634	0.57284	0.65517
0.0983	0.48032	0.4946	0.5329	0.40494	0.59565	0.28096	0.41407	0.44974	0.46132	0.53353
0.0793	0.3922	0.41798	0.49955	0.37039	0.54531	0.23015	0.37487	0.38997	0.42323	0.49289
0.03875	0.26175	0.25262	0.32112	0.24751	0.37204	0.15263	0.258	0.23986	0.26715	0.33908
0.02034	0.1717	0.14678	0.2193	0.13289	0.25091	0.07553	0.19636	0.17102	0.14272	0.21415
0.01147	0.10972	0.11296	0.17039	0.08059	0.16654	0.01851	0.16163	0.1357	0.1026	0.15586
0.00861	0.07653	0.10038	0.13527	0.08869	0.14762	0.02027	0.03674	0.11961	0.0893	0.12971
0.00602	0.09854	0.09806	0.11966	0.09684	0.13409	0.01976	0.03757	0.10635	0.09375	0.07497
