# Supplementary material for: KorB switching from DNA-sliding clamp to repressor mediates long-range gene silencing in a multi-drug resistance plasmid
Source: Nat Microbiol. 2025 Jan 23;10(2):448–67. doi: 10.1038/s41564-024-01915-3 (PMC11790492; doi:10.1038/s41564-024-01915-3)
Supplement: Supplementary file 14 — Uncropped gel images and ITC data. [file 41564_2024_1915_MOESM14_ESM.xlsx]

## Sheet: Ext Fig 5a Crosslinking
Description	Lane	Band	Peak area	Band 1/Band 1+2	Lane	Band	Peak area	Band 1/Band 1+2	Lane	Band	Peak area	Band 1/Band 1+2	Average	S.D.
KorB S47C + KOrA	1	1	393.435		1	1	380.435		1	1	499.849
KorB S47C, BMOE, CTP		2	11173.6	3.40134		2	11165.6	3.29494		2	12058	3.98038	3.55888	0.36888
	2	3	1691.21		2	3	1462.34		2	3	2125.46
KorB S47C, KorA WT, BMOE, CTP		4	11102.6	13.219		4	9640.2	13.1712		4	11147.9	16.013	14.1344	1.62709
	3	5	345.435		3	5	407.142		3	5	484.971
KorB S47C, BMOE, CTP, OBscr-OA		6	10646.3	3.14267		6	10772.5	3.64182		6	11555.3	4.02792	3.60413	0.443823
	4	7	1549.63		4	7	1579.63		4	7	1600.46
KorB S47C, KorA WT, BMOE, CTP, OBscr-OA		8	10953.3	12.3941		8	10887.5	12.6703		8	10502.6	13.2235	12.7627	0.422366
	5	9	9330.96		5	9	10437.2		5	9	10519.7
KorB S47C, BMOE, CTP, OB-OAscr		10	3028.77	75.4949		10	3358.36	75.6563		10	3839.6	73.2605	74.8039	1.33904
	6	11	9413.25		6	11	9460.84		6	11	10821.2
KorB S47C, KorA WT, BMOE, CTP, OB-Oascr		12	2681.99	77.8261		12	2842.87	76.8942		12	3642.89	74.8143	76.5115	1.54195
	7	13	8008.72		7	13	9580.08		7	13	9810.38
KorB S47C, BMOE, CTP, OBOA		14	4843.72	62.3128		14	3799.18	71.6039		14	4123.01	70.4091	68.1086	5.05473
	8	15	10089.4		8	15	10728.5		8	15	11493
KorB S47C, KorA WT, BMOE, CTP, OBOA		16	4350.31	69.8726		16	3810.77	73.7898		16	4529.26	71.7315	71.798	1.95946

## Sheet: Ext Fig 5b Crosslinking
Description	Lane	Band	Peak area	Band 1/Band 1+2	Lane	Band	Peak area	Band 1/Band 1+2	Lane	Band	Peak area	Band 1/Band 1+2	Average	S.D.
KorA WT + KorB S47C R117A	1	1	68.899		1	1	86.607		1	1	65.192
Protein only		2	14417.3	0.475617		2	14511.6	0.593272		2	12473	0.519948	0.529612	0.05942
	2	3	2472.28		2	3	2217.28		2	3	2086.58
KorB only + BMOE		4	13751.6	15.2385		4	13160.7	14.4186		4	11347.1	15.5324	15.0632	0.57727
	3	5	9038.62		3	5	6630.6		3	5	5885.48
Protein + BMOE		6	9900.98	47.7234		6	10626.9	38.4215		6	9316.4	38.7155	41.6201	5.28763
	4	7	8883.2		4	7	6757.6		4	7	6017.06
Protein, OB, BMOE		8	9901.81	47.2888		8	10343.4	39.5157		8	9989.15	37.592	41.4655	5.13401
	5	9	8750.2		5	9	6645.01		5	9	6342.18
Protein, OB scr, BMOE		10	9219.28	48.6948		10	10302.3	39.2099		10	9305.74	40.5305	42.8117	5.1375
	6	11	8874.96		6	11	7247.01		6	11	6131.89
Protein, OB scr, CTP, BMOE		12	8152.5	52.1215		12	9491.62	43.2951		12	8897.33	40.7998	45.4055	5.94854
	7	13	8953.67		7	13	7486.13		7	13	6290.48
Protein, CTP, BMOE		14	7997.33	52.8209		14	9290.91	44.6213		14	8977.91	41.1993	46.2138	5.97221
	8	15	8341.25		8	15	7344.31		8	15	6419.48
Protein, OB, CTP, BMOE		16	8049.79	50.8891		16	9537.33	43.5047		16	8986.79	41.668	45.3539	4.88078
	9	17	9115.38		9	17	6901.18		9	17	5969.77
Protein, OB, ATP, BMOE		18	9341.74	49.3868		18	10284.2	40.1574		18	10361.3	36.5547	42.033	6.61844
	10	19	7989.43		10	19	6820.48		10	19	5409.18
Protein, OB, GTP, BMOE		20	8983.86	47.0706		20	10387	39.6366		20	9704.4	35.7902	40.8325	5.73448
	11	21	8894.55		11	21	7391.6		11	21	5668.48
Protein, OB, UTP, BMOE		22	9815.98	47.5377		22	10371.4	41.6123		22	8314.98	40.537	43.229	3.76994
KorA WT + KorB S47C N146A	1	1	46.778		1	1	65.192		1	1	74.192
Protein only		2	13775.6	0.338423		2	15137.7	0.428813		2	15417.1	0.478926	0.415387	0.0712076
	2	3	7122.72		2	3	7318.67		2	3	8105.84
KorB only + BMOE		4	10237.8	41.0284		4	11342.1	39.2196		4	10718.8	43.0597	41.1026	1.92111
	3	5	10576.2		3	5	9228.45		3	5	10024.7
Protein + BMOE		6	6295.03	62.6878		6	8198.57	52.9548		6	8942.33	52.8534	56.1653	5.64883
	4	7	10352.5		4	7	10610.3		4	7	9623.62
Protein, OB, BMOE		8	5759.5	64.2534		8	9265.81	53.3821		8	9137.74	51.2949	56.3101	6.95776
	5	9	10205.8		5	9	10607.3		5	9	9739.33
Protein, OB scr, BMOE		10	6242.08	62.0493		10	9028.74	54.0195		10	9165.03	51.5189	55.8626	5.5018
	6	11	2804.28		6	11	2934.53		6	11	3049.7
Protein, OB scr, CTP, BMOE		12	12045	18.885		12	13673.6	17.6692		12	13641.5	18.2713	18.2752	0.607892
	7	13	3009.7		7	13	2821.23		7	13	2523.28
Protein, CTP, BMOE		14	11822.3	20.292		14	13353.2	17.4426		14	12357.3	16.9568	18.2305	1.80176
	8	15	3014.7		8	15	2947.53		8	15	2700.28
Protein, OB, CTP, BMOE		16	12272.5	19.7204		16	13892	17.5036		16	12266.5	18.0419	18.422	1.15623
	9	17	10235.9		9	17	9269.74		9	17	8144.84
Protein, OB, ATP, BMOE		18	7409.62	58.0085		18	9830.81	48.5313		18	10462.6	43.772	50.1039	7.24737
	10	19	9851.79		10	19	9146.62		10	19	7887.08
Protein, OB, GTP, BMOE		20	7774.62	55.8922		20	10933.6	45.5503		20	10710.1	42.4101	47.9509	7.05436
	11	21	7601.55		11	21	7397.38		11	21	5947.6
Protein, OB, UTP, BMOE		22	9936.81	43.3424		22	11661.8	38.8128		22	11077.2	34.935	39.03	4.20794

## Sheet: Ext Fig 5c ITC 
Figure S4B - ITC - KorA WT into KorB WT									Figure S4B - ITC - KorA WT into KorB F249A									Figure S4B - ITC - KorA Y84A into KorB WT
DP_X	DP_Y	Baseline_X	Baseline_Y	Fit_X	Fit_Y	NDH_X	NDH_Y		DP_X	DP_Y	Baseline_X	Baseline_Y	Fit_X	Fit_Y	NDH_X	NDH_Y		DP_X	DP_Y	Baseline_X	Baseline_Y	Fit_X	Fit_Y	NDH_X	NDH_Y
0.083333	-0.00154			0.019352	-18.6677	0.116676	-17.9322		0.083333	-0.000996					0.116676	3.93305		0.083333	-0.002548					0.116676	1.04168
0.1	-0.000976			0.116676	-18.2484	0.214934	-17.428		0.1	-0.00116					0.214934	3.0228		0.1	-0.001575					0.214934	0.831581
0.116667	-0.000763			0.214934	-17.4452	0.314127	-17.0021		0.116667	-0.001034					0.314127	2.4536		0.116667	-0.001362					0.314127	0.635491
0.133333	-0.00076			0.314127	-16.4842	0.414255	-15.5743		0.133333	-0.000779					0.414255	2.70704		0.133333	-0.001008					0.414255	0.449283
0.15	-0.000756			0.414255	-15.3555	0.515317	-13.7735		0.15	-0.000583					0.515317	2.95692		0.15	-0.000615					0.515317	0.647523
0.166667	-0.000683			0.515317	-14.0658	0.617314	-12.4722		0.166667	-0.000417					0.617314	1.67144		0.166667	-0.000271					0.617314	0.64193
0.183333	-0.00057			0.617314	-12.6457	0.720245	-10.9238		0.183333	-0.000471					0.720245	1.4301		0.183333	-0.000108					0.720245	-0.010719
0.2	-0.000466			0.720245	-11.1513	0.82411	-10.0281		0.2	-0.000495					0.82411	1.89546		0.2	3.8e-05					0.82411	0.616052
0.216667	-0.000252			0.82411	-9.65599	0.92891	-8.37255		0.216667	-0.000429					0.92891	1.7426		0.216667	0.000143					0.92891	0.056891
0.233333	8.2e-05			0.92891	-8.23389	1.03465	-6.7772		0.233333	-3.2e-05					1.03465	2.16597		0.233333	0.000169					1.03465	-0.089977
0.25	0.000226			1.03465	-6.94301	1.14131	-5.68272		0.25	0.000314					1.14131	1.61304		0.25	-7.5e-05					1.14131	0.139001
0.266667	0.00038			1.14131	-5.81573	1.24892	-4.17869		0.266667	0.000371					1.24892	1.07823		0.266667	-0.00033					1.24892	-0.057987
0.283333	0.000554			1.24892	-4.85964	1.35746	-4.343		0.283333	0.000537					1.35746	0.712936		0.283333	-0.000264					1.35746	-0.024325
0.3	0.00091			1.35746	-4.06465	1.46693	-4.88965		0.3	0.000715					1.46693	0.930387		0.3	-7.3e-05					1.46693	-0.447526
0.316667	0.001416			1.46693	-3.41135	1.57733	-1.94982		0.316667	0.000873					1.57733	1.2335		0.316667	0.000138					1.57733	-0.904354
0.333333	0.001742			1.57733	-2.8774	1.68868	-2.6796		0.333333	0.000962					1.68868	1.04508		0.333333	0.000249					1.68868	-0.264698
0.35	0.001828			1.68868	-2.44136	1.80095	-2.01511		0.35	0.00092					1.80095	1.21825		0.35	0.00032					1.80095	-0.144004
0.366667	0.001934			1.80095	-2.08444	1.91416	-1.55198		0.366667	0.001098					1.91416	1.10045		0.366667	0.000241					1.91416	-0.097032
0.383333	0.00206			1.91416	-1.791				0.383333	0.001566								0.383333	0.000222
0.4	0.001938								0.4	0.001646								0.4	0.000211
0.416667	0.001186								0.416667	0.001617								0.416667	-0.00017
0.433333	0.000694								0.433333	0.001557								0.433333	-0.000521
0.45	0.000922								0.45	0.001588								0.45	-0.000761
0.466667	0.00126								0.466667	0.001488								0.466667	-0.000632
0.483333	0.001558								0.483333	0.001469								0.483333	-0.000383
0.5	0.001457								0.5	0.00148								0.5	-0.000182
0.516667	0.000636								0.516667	0.001232								0.516667	7.8e-05
0.533333	9.5e-05								0.533333	0.000974								0.533333	0.000209
0.55	0.000183								0.55	0.000665								0.55	0.000319
0.566667	0.000192								0.566667	0.000487								0.566667	0.00036
0.583333	-0.000279								0.583333	0.000479								0.583333	0.000521
0.6	-0.001032								0.6	0.000379								0.6	0.000796
0.616667	-0.002095								0.616667	0.00022								0.616667	0.000891
0.633333	-0.002408								0.633333	1e-05								0.633333	0.000957
0.65	-0.002561								0.65	-0.000379								0.65	0.001022
0.666667	-0.002674								0.666667	-0.000619								0.666667	0.001378
0.683333	-0.002857								0.683333	-0.000798								0.683333	0.001603
0.7	-0.002583								0.7	-0.000861								0.7	0.001835
0.716667	-0.002289								0.716667	-0.000955								0.716667	0.002067
0.733333	-0.001996								0.733333	-0.001069								0.733333	0.002049
0.75	-0.001942								0.75	-0.001312								0.75	0.002122
0.766667	-0.001618								0.766667	-0.001476								0.766667	0.002114
0.783333	-0.001174								0.783333	-0.00151								0.783333	0.002126
0.8	-0.000753								0.8	-0.001359								0.8	0.002073
0.816667	-0.000502								0.816667	-0.001409								0.816667	0.001771
0.833333	-0.000391								0.833333	-0.001269								0.833333	0.000998
0.85	-0.00035								0.85	-0.001219								0.85	0.000495
0.866667	-0.000198								0.866667	-0.001239								0.866667	0.000153
0.883333	0.000263								0.883333	-0.001299								0.883333	7e-05
0.9	0.000854								0.9	-0.001296								0.9	5.7e-05
0.916667	0.001495								0.916667	-0.001013								0.916667	-0.000606
0.933333	0.001896								0.933333	-0.00056								0.933333	-0.001739
0.95	0.002196								0.95	-0.000278								0.95	-0.002552
0.966667	0.003737								0.966667	0.000485								0.966667	-0.003515
0.983333	0.004388								0.983333	0.000738								0.983333	-0.004638
1	0.00312								1	0.000155								1	-0.003007
1.01667	0.003622								1.01667	0.000321								1.01667	0.000845
1.03333	0.002445								1.03333	-0.004193								1.03333	0.003226
1.05	0.006357								1.05	-0.013527								1.05	0.005037
1.06667	-0.030361								1.06667	-0.002151								1.06667	0.019549
1.08333	-0.065449								1.08333	0.015635								1.08333	0.0271
1.1	-0.072726								1.1	0.024955								1.1	0.026944
1.11667	-0.070433								1.11667	0.023625								1.11667	0.021898
1.13333	-0.066809								1.13333	0.019704								1.13333	0.012292
1.15	-0.058956								1.15	0.017614								1.15	0.005136
1.16667	-0.053753								1.16667	0.015844								1.16667	0.00196
1.18333	-0.049139								1.18333	0.014173								1.18333	0.000743
1.2	-0.044335								1.2	0.012838								1.2	0.001218
1.21667	-0.039131								1.21667	0.011812								1.21667	0.001063
1.23333	-0.035247								1.23333	0.010875								1.23333	0.000838
1.25	-0.033193								1.25	0.010319								1.25	0.000923
1.26667	-0.031289								1.26667	0.009663								1.26667	0.001008
1.28333	-0.029015								1.28333	0.008697								1.28333	0.000613
1.3	-0.027								1.3	0.007746								1.3	-1.3e-05
1.31667	-0.024956								1.31667	0.007034								1.31667	-0.000379
1.33333	-0.023131								1.33333	0.006353								1.33333	-0.000434
1.35	-0.022126								1.35	0.005721								1.35	-0.00035
1.36667	-0.020782								1.36667	0.00528								1.36667	-0.000496
1.38333	-0.019487								1.38333	0.004878								1.38333	-0.000661
1.4	-0.018232								1.4	0.004362								1.4	-0.000309
1.41667	-0.016767								1.41667	0.003806								1.41667	-0.000206
1.43333	-0.015333								1.43333	0.003269								1.43333	-0.000264
1.45	-0.013828								1.45	0.002853								1.45	-0.000612
1.46667	-0.012853								1.46667	0.002537								1.46667	-0.000969
1.48333	-0.011918								1.48333	0.0023								1.48333	-0.000447
1.5	-0.011173								1.5	0.00204								1.5	-6.8e-05
1.51667	-0.010529								1.51667	0.001799								1.51667	0.000181
1.53333	-0.009744								1.53333	0.001258								1.53333	0.00028
1.55	-0.009289								1.55	0.000827								1.55	0.000119
1.56667	-0.008964								1.56667	0.000496								1.56667	6.8e-05
1.58333	-0.00829								1.58333	0.000585								1.58333	0.000337
1.6	-0.007795								1.6	0.000391								1.6	0.000431
1.61667	-0.007581								1.61667	3.6e-05								1.61667	0.000625
1.63333	-0.007127								1.63333	-0.000289								1.63333	0.000889
1.65	-0.006922								1.65	-0.000484								1.65	0.000993
1.66667	-0.006748								1.66667	-0.000579								1.66667	0.000917
1.68333	-0.006644								1.68333	-0.000584								1.68333	0.000871
1.7	-0.00649								1.7	-0.000822								1.7	0.000648
1.71667	-0.006447								1.71667	-0.00113								1.71667	0.000485
1.73333	-0.006343								1.73333	-0.001279								1.73333	0.000301
1.75	-0.00604								1.75	-0.001237								1.75	0.000138
1.76667	-0.005736								1.76667	-0.001055								1.76667	-3.6e-05
1.78333	-0.005212								1.78333	-0.000854								1.78333	-0.000229
1.8	-0.00482								1.8	-0.000825								1.8	-0.000213
1.81667	-0.004577								1.81667	-0.000926								1.81667	-0.000247
1.83333	-0.004385								1.83333	-0.001158								1.83333	-0.000352
1.85	-0.004072								1.85	-0.001259								1.85	-0.000357
1.86667	-0.00394								1.86667	-0.000941								1.86667	-0.000452
1.88333	-0.003227								1.88333	-0.000682								1.88333	-0.000496
1.9	-0.002816								1.9	-0.000546								1.9	-0.000654
1.91667	-0.002875								1.91667	-0.00053								1.91667	-0.000934
1.93333	-0.002893								1.93333	-0.000504								1.93333	-0.000884
1.95	-0.002652								1.95	-0.000278								1.95	-0.000703
1.96667	-0.002261								1.96667	-0.000172								1.96667	-0.000763
1.98333	-0.00184								1.98333	-0.000176								1.98333	-0.000883
2	-0.00147								2	-0.000242								2	-0.001147
2.01667	-0.000871								2.01667	-0.000398								2.01667	-0.001414
2.03333	-0.000651								2.03333	-0.000144								2.03333	-0.001431
2.05	-0.000542								2.05	-2e-05								2.05	-0.001528
2.06667	-0.000622								2.06667	0.000233								2.06667	-0.001525
2.08333	-0.000683								2.08333	0.000387								2.08333	-0.001432
2.1	-0.000725								2.1	0.00044								2.1	-0.001094
2.11667	-0.000807								2.11667	0.000332								2.11667	-0.001018
2.13333	-0.000829								2.13333	0.000154								2.13333	-0.001102
2.15	-0.000841								2.15	0.000176								2.15	-0.000896
2.16667	-0.000743								2.16667	0.000178								2.16667	-0.00075
2.18333	-0.000576								2.18333	0.000111								2.18333	-0.000544
2.2	-0.000449								2.2	0.000132								2.2	-0.00039
2.21667	-0.000212								2.21667	0.000263								2.21667	-0.000288
2.23333	0.000235								2.23333	0.000304								2.23333	4.4e-05
2.25	0.000382								2.25	0.000365								2.25	0.000366
2.26667	0.000489								2.26667	0.000386								2.26667	0.000388
2.28333	0.000586								2.28333	0.000487								2.28333	0.00027
2.3	0.000543								2.3	0.000507								2.3	0.000324
2.31667	0.00064								2.31667	0.000427								2.31667	0.000346
2.33333	0.000687								2.33333	0.000327								2.33333	0.000379
2.35	0.000644								2.35	0.000217								2.35	0.000501
2.36667	0.000571								2.36667	0.000157								2.36667	0.000503
2.38333	0.000468								2.38333	1.7e-05								2.38333	0.000596
2.4	0.000386								2.4	-1.4e-05								2.4	0.000613
2.41667	0.000304								2.41667	8.5e-05								2.41667	0.000409
2.43333	0.000292								2.43333	0.000144								2.43333	0.000375
2.45	0.00018								2.45	0.000243								2.45	0.000392
2.46667	0.000188								2.46667	0.000342								2.46667	0.000248
2.48333	9.5e-05								2.48333	0.00032								2.48333	0.000284
2.5	4e-06								2.5	0.000128								2.5	0.000268
2.51667	-3.7e-05								2.51667	-0.000104								2.51667	0.00028
2.53333	7.2e-05								2.53333	-0.000197								2.53333	0.000493
2.55	4.1e-05								2.55	-0.000209								2.55	0.000626
2.56667	-0.00023								2.56667	-0.000282								2.56667	0.000359
2.58333	-0.000191								2.58333	-0.000444								2.58333	4.2e-05
2.6	-0.000201								2.6	-0.000409								2.6	-0.000157
2.61667	-0.00018								2.61667	-0.000213								2.61667	-0.000115
2.63333	-8e-05								2.63333	-2.7e-05								2.63333	-0.000144
2.65	-0.00011								2.65	0.000238								2.65	-0.000213
2.66667	-8e-05								2.66667	0.000574								2.66667	-0.000102
2.68333	-1e-05								2.68333	0.00083								2.68333	-0.00037
2.7	0.000152								2.7	0.000823								2.7	-0.000509
2.71667	0.000263								2.71667	0.000827								2.71667	-0.000778
2.73333	0.000315								2.73333	0.00065								2.73333	-0.000907
2.75	0.000436								2.75	0.000324								2.75	-0.001006
2.76667	0.000508								2.76667	0.000167								2.76667	-0.001545
2.78333	0.000529								2.78333	0.000211								2.78333	-0.002464
2.8	0.000562								2.8	0.000321								2.8	-0.003
2.81667	0.000675								2.81667	0.000352								2.81667	-0.002947
2.83333	0.000658								2.83333	0.000482								2.83333	-0.003523
2.85	0.00058								2.85	0.000253								2.85	-0.002839
2.86667	0.000503								2.86667	5.3e-05								2.86667	0.001205
2.88333	0.000366								2.88333	-0.000166								2.88333	0.009199
2.9	0.00021								2.9	-0.000209								2.9	0.00969
2.91667	-9.6e-05								2.91667	-0.000273								2.91667	0.006673
2.93333	-0.000322								2.93333	-0.000347								2.93333	0.004376
2.95	-0.000519								2.95	-0.000441								2.95	0.002739
2.96667	-0.000565								2.96667	-0.000814								2.96667	0.001581
2.98333	-0.000521								2.98333	-0.000928								2.98333	0.000714
3	-0.000497								3	-0.001036								3	-2.7e-05
3.01667	-0.000633								3.01667	-0.001205								3.01667	-3.5e-05
3.03333	-0.000749								3.03333	-0.001154								3.03333	-0.000124
3.05	-0.000545								3.05	-0.001063								3.05	-7.3e-05
3.06667	-0.000461								3.06667	-0.000952								3.06667	-0.000582
3.08333	-0.000407								3.08333	-0.001011								3.08333	-0.001301
3.1	-0.000183								3.1	-0.000885								3.1	-0.001477
3.11667	6.1e-05								3.11667	-0.000709								3.11667	-0.001602
3.13333	-5e-06								3.13333	-0.000663								3.13333	-0.001377
3.15	-0.000211								3.15	-0.000438								3.15	-0.001392
3.16667	-0.000247								3.16667	-0.000522								3.16667	-0.001337
3.18333	-0.000273								3.18333	-0.000477								3.18333	-0.001223
3.2	-0.000358								3.2	-0.000215								3.2	-0.000997
3.21667	-0.000224								3.21667	0.000176								3.21667	-0.00073
3.23333	5e-05								3.23333	0.000447								3.23333	-0.000424
3.25	0.000244								3.25	0.000528								3.25	-0.000258
3.26667	0.000549								3.26667	0.000379								3.26667	-0.000372
3.28333	0.000683								3.28333	0.0002								3.28333	-0.000416
3.3	0.000868								3.3	0.000198								3.3	-0.000309
3.31667	0.000762								3.31667	0.000265								3.31667	-0.000221
3.33333	0.000537								3.33333	0.000383								3.33333	-0.000184
3.35	0.000552								3.35	0.00056								3.35	-0.000177
3.36667	0.000507								3.36667	0.000568								3.36667	4e-05
3.38333	0.000382								3.38333	0.000455								3.38333	0.000368
3.4	0.000177								3.4	0.00018								3.4	0.000386
3.41667	0.000542								3.41667	0.000415								3.41667	0.000495
3.43333	0.000767								3.43333	0.000499								3.43333	0.000354
3.45	0.001032								3.45	-0.000156								3.45	0.000133
3.46667	0.001057								3.46667	-0.000462								3.46667	0.000682
3.48333	0.000172								3.48333	-7e-06								3.48333	0.000981
3.5	0.001567								3.5	0.000796								3.5	0.000732
3.51667	0.004561								3.51667	0.003558								3.51667	0.002903
3.53333	0.000396								3.53333	0.00062								3.53333	0.005145
3.55	-0.087239								3.55	-0.018898								3.55	-0.010174
3.56667	-0.217195								3.56667	-0.019506								3.56667	-0.015743
3.58333	-0.36864								3.58333	-0.013724								3.58333	-0.010862
3.6	-0.510327								3.6	0.000397								3.6	0.000301
3.61667	-0.587854								3.61667	0.030726								3.61667	0.012695
3.63333	-0.59229								3.63333	0.053986								3.63333	0.021568
3.65	-0.545127								3.65	0.070376								3.65	0.023002
3.66667	-0.478464								3.66667	0.071526								3.66667	0.025175
3.68333	-0.415261								3.68333	0.066126								3.68333	0.026529
3.7	-0.35467								3.7	0.060285								3.7	0.027925
3.71667	-0.305199								3.71667	0.056553								3.71667	0.029101
3.73333	-0.263049								3.73333	0.053051								3.73333	0.030167
3.75	-0.227798								3.75	0.049899								3.75	0.031273
3.76667	-0.199818								3.76667	0.046887								3.76667	0.031169
3.78333	-0.177897								3.78333	0.043565								3.78333	0.027455
3.8	-0.163499								3.8	0.040341								3.8	0.019304
3.81667	-0.147872								3.81667	0.037148								3.81667	0.015813
3.83333	-0.134236								3.83333	0.034124								3.83333	0.012822
3.85	-0.122999								3.85	0.0313								3.85	0.00985
3.86667	-0.115132								3.86667	0.029266								3.86667	0.007509
3.88333	-0.104295								3.88333	0.027733								3.88333	0.006098
3.9	-0.093811								3.9	0.026148								3.9	0.00499
3.91667	-0.085629								3.91667	0.024413								3.91667	0.004381
3.93333	-0.076977								3.93333	0.022788								3.93333	0.004083
3.95	-0.069494								3.95	0.021263								3.95	0.003675
3.96667	-0.064642								3.96667	0.019738								3.96667	0.003667
3.98333	-0.0598								3.98333	0.017903								3.98333	0.003159
4	-0.056192								4	0.016477								4	0.002303
4.01667	-0.050945								4.01667	0.01559								4.01667	0.001618
4.03333	-0.041208								4.03333	0.014794								4.03333	0.001343
4.05	-0.037942								4.05	0.013898								4.05	0.001259
4.06667	-0.035055								4.06667	0.013262								4.06667	0.001404
4.08333	-0.032748								4.08333	0.012475								4.08333	0.001509
4.1	-0.030647								4.1	0.011729								4.1	0.001646
4.11667	-0.027807								4.11667	0.011071								4.11667	0.001435
4.13333	-0.025247								4.13333	0.010204								4.13333	0.001423
4.15	-0.022737								4.15	0.009287								4.15	0.001512
4.16667	-0.020327								4.16667	0.00876								4.16667	0.00137
4.18333	-0.017917								4.18333	0.008153								4.18333	0.001718
4.2	-0.016383								4.2	0.007315								4.2	0.00224
4.21667	-0.015191								4.21667	0.006608								4.21667	0.002302
4.23333	-0.013879								4.23333	0.00623								4.23333	0.002234
4.25	-0.013057								4.25	0.005652								4.25	0.002226
4.26667	-0.012354								4.26667	0.004985								4.26667	0.002108
4.28333	-0.011402								4.28333	0.004437								4.28333	0.00187
4.3	-0.009837								4.3	0.003869								4.3	0.002034
4.31667	-0.008693								4.31667	0.003411								4.31667	0.00204
4.33333	-0.00824								4.33333	0.003233								4.33333	0.002496
4.35	-0.007677								4.35	0.002875								4.35	0.003252
4.36667	-0.007023								4.36667	0.002407								4.36667	0.003447
4.38333	-0.00632								4.38333	0.001948								4.38333	0.002833
4.4	-0.005724								4.4	0.0016								4.4	0.001532
4.41667	-0.00499								4.41667	0.001492								4.41667	0.001371
4.43333	-0.004457								4.43333	0.001324								4.43333	0.001621
4.45	-0.004113								4.45	0.001026								4.45	0.001811
4.46667	-0.00369								4.46667	0.000818								4.46667	0.001451
4.48333	-0.003176								4.48333	0.000729								4.48333	0.00093
4.5	-0.00288								4.5	0.000751								4.5	0.000923
4.51667	-0.002476								4.51667	0.000833								4.51667	0.000797
4.53333	-0.002182								4.53333	0.000965								4.53333	0.000261
4.55	-0.001678								4.55	0.001007								4.55	0.000355
4.56667	-0.001294								4.56667	0.001109								4.56667	0.000358
4.58333	-0.00083								4.58333	0.001121								4.58333	0.000212
4.6	-0.000351								4.6	0.001094								4.6	0.000229
4.61667	2.6e-05								4.61667	0.000826								4.61667	0.000418
4.63333	0.000173								4.63333	0.000649								4.63333	0.000336
4.65	0.000331								4.65	0.000521								4.65	0.000444
4.66667	0.000648								4.66667	0.000554								4.66667	0.000422
4.68333	0.000945								4.68333	0.000686								4.68333	0.00032
4.7	0.00111								4.7	0.000889								4.7	0.000172
4.71667	0.001095								4.71667	0.000982								4.71667	0.000215
4.73333	0.001089								4.73333	0.000885								4.73333	0.000317
4.75	0.000933								4.75	0.000558								4.75	0.00036
4.76667	0.000878								4.76667	0.000341								4.76667	0.000543
4.78333	0.000992								4.78333	9.5e-05								4.78333	0.000685
4.8	0.001097								4.8	-0.000352								4.8	0.000771
4.81667	0.001142								4.81667	-0.000487								4.81667	0.000698
4.83333	0.001147								4.83333	-0.000343								4.83333	0.000725
4.85	0.001202								4.85	-0.000209								4.85	0.000742
4.86667	0.001166								4.86667	-0.000195								4.86667	0.000829
4.88333	0.001061								4.88333	-0.000331								4.88333	0.000876
4.9	0.001048								4.9	-0.000316								4.9	0.000755
4.91667	0.000825								4.91667	-0.000221								4.91667	0.000545
4.93333	0.000632								4.93333	-0.000175								4.93333	0.000455
4.95	0.00051								4.95	-3e-05								4.95	0.000375
4.96667	0.000447								4.96667	-5.5e-05								4.96667	0.000324
4.98333	0.000524								4.98333	-0.000339								4.98333	0.000284
5	0.000714								5	-0.000553								5	0.000314
5.01667	0.000834								5.01667	-0.000406								5.01667	0.000123
5.03333	0.000725								5.03333	-0.000109								5.03333	-8.8e-05
5.05	0.000646								5.05	2.7e-05								5.05	-2.9e-05
5.06667	0.000566								5.06667	0.000204								5.06667	-0.000329
5.08333	0.000417								5.08333	0.000551								5.08333	-0.00054
5.1	0.00042								5.1	0.000549								5.1	-0.000744
5.11667	0.000504								5.11667	0.000688								5.11667	-0.000808
5.13333	0.000408								5.13333	0.000637								5.13333	-0.000583
5.15	0.000492								5.15	0.000346								5.15	-0.000858
5.16667	0.000556								5.16667	0.000364								5.16667	-0.000973
5.18333	0.00066								5.18333	0.000393								5.18333	-0.000588
5.2	0.000586								5.2	0.000543								5.2	-0.000437
5.21667	0.000273								5.21667	0.000504								5.21667	-0.000459
5.23333	-6e-05								5.23333	0.000345								5.23333	-0.0003
5.25	-0.000203								5.25	0.000356								5.25	-0.000512
5.26667	-0.000226								5.26667	0.000517								5.26667	-0.000573
5.28333	-0.000199								5.28333	0.000797								5.28333	-0.000555
5.3	-0.000291								5.3	0.001119								5.3	-0.000822
5.31667	-0.000492								5.31667	0.000991								5.31667	-0.001041
5.33333	-0.000982								5.33333	0.000814								5.33333	-0.001301
5.35	-0.001073								5.35	0.000696								5.35	-0.00118
5.36667	-0.000814								5.36667	0.000598								5.36667	-0.00084
5.38333	-0.000485								5.38333	0.000501								5.38333	-0.000509
5.4	-0.000245								5.4	0.000353								5.4	-0.000314
5.41667	-6.4e-05								5.41667	0.000216								5.41667	-0.00032
5.43333	-6.3e-05								5.43333	0.000378								5.43333	-0.000567
5.45	-0.000133								5.45	0.000451								5.45	-0.000974
5.46667	-0.000112								5.46667	0.000624								5.46667	-0.00116
5.48333	-0.000161								5.48333	0.000616								5.48333	-0.001047
5.5	-0.000189								5.5	0.000608								5.5	-0.001087
5.51667	-0.000237								5.51667	0.000399								5.51667	-0.000959
5.53333	-0.000245								5.53333	0.00014								5.53333	-0.0007
5.55	-0.000162								5.55	-7e-05								5.55	-0.000522
5.56667	-3e-05								5.56667	-0.000139								5.56667	-0.000323
5.58333	4.2e-05								5.58333	-0.000498								5.58333	-0.000214
5.6	3.6e-05								5.6	-0.000629								5.6	4e-06
5.61667	4e-05								5.61667	-0.000922								5.61667	0.000282
5.63333	0.000424								5.63333	-0.001135								5.63333	0.00055
5.65	0.000668								5.65	-0.001228								5.65	0.000908
5.66667	0.000722								5.66667	-0.001001								5.66667	0.001116
5.68333	0.000586								5.68333	-0.000924								5.68333	0.001254
5.7	0.000452								5.7	-0.000801								5.7	0.001195
5.71667	0.000358								5.71667	-0.000639								5.71667	0.001227
5.73333	0.000224								5.73333	-0.000658								5.73333	0.001009
5.75	0.000129								5.75	-0.000757								5.75	0.001041
5.76667	-5e-06								5.76667	-0.000895								5.76667	0.001103
5.78333	-0.000129								5.78333	-0.001294								5.78333	0.001015
5.8	-0.000262								5.8	-0.001367								5.8	0.001161
5.81667	-0.000324								5.81667	-0.001152								5.81667	0.001209
5.83333	-4.7e-05								5.83333	-0.000907								5.83333	0.001107
5.85	7.1e-05								5.85	-0.000812								5.85	0.001125
5.86667	0.000308								5.86667	-0.000557								5.86667	0.001303
5.88333	0.000616								5.88333	-0.000372								5.88333	0.001262
5.9	0.000714								5.9	-8.1e-05								5.9	0.001123
5.91667	0.000253								5.91667	7.8e-05								5.91667	0.000877
5.93333	0.000351								5.93333	-0.000143								5.93333	0.000411
5.95	0.00022								5.95	-0.000184								5.95	0.000334
5.96667	0.000369								5.96667	0.000334								5.96667	0.000828
5.98333	0.001127								5.98333	0.000513								5.98333	0.001871
6	0.001046								6	-0.000181								6	0.001947
6.01667	0.002025								6.01667	-0.000668								6.01667	0.001613
6.03333	-0.000816								6.03333	0.001026								6.03333	-0.00042
6.05	-0.077856								6.05	-0.01167								6.05	-0.003614
6.06667	-0.200367								6.06667	-0.017067								6.06667	-0.006878
6.08333	-0.339758								6.08333	-0.022133								6.08333	-0.002681
6.1	-0.473909								6.1	-0.014772								6.1	-9.5e-05
6.11667	-0.543211								6.11667	0.010387								6.11667	0.012771
6.13333	-0.547712								6.13333	0.030906								6.13333	0.023157
6.15	-0.513823								6.15	0.040495								6.15	0.022453
6.16667	-0.456274								6.16667	0.042144								6.16667	0.022998
6.18333	-0.399065								6.18333	0.040783								6.18333	0.024194
6.2	-0.344297								6.2	0.03781								6.2	0.026108
6.21667	-0.29387								6.21667	0.035836								6.21667	0.02672
6.23333	-0.252912								6.23333	0.033911								6.23333	0.027602
6.25	-0.217674								6.25	0.032197								6.25	0.028994
6.26667	-0.193627								6.26667	0.030333								6.26667	0.030436
6.28333	-0.173879								6.28333	0.028968								6.28333	0.029459
6.3	-0.156402								6.3	0.027682								6.3	0.026186
6.31667	-0.145117								6.31667	0.025905								6.31667	0.021741
6.33333	-0.133651								6.33333	0.023858								6.33333	0.012217
6.35	-0.121915								6.35	0.022041								6.35	0.009482
6.36667	-0.112719								6.36667	0.020494								6.36667	0.006507
6.38333	-0.105803								6.38333	0.019097								6.38333	0.003892
6.4	-0.097879								6.4	0.017649								6.4	0.002741
6.41667	-0.089906								6.41667	0.01612								6.41667	0.002355
6.43333	-0.083293								6.43333	0.014861								6.43333	0.00154
6.45	-0.0771								6.45	0.013902								6.45	0.000805
6.46667	-0.071267								6.46667	0.013243								6.46667	0.00016
6.48333	-0.062883								6.48333	0.012544								6.48333	-0.000285
6.5	-0.058012								6.5	0.011675								6.5	-0.001219
6.51667	-0.053533								6.51667	0.011095								6.51667	-0.001308
6.53333	-0.051143								6.53333	0.010575								6.53333	-0.001296
6.55	-0.047813								6.55	0.010085								6.55	-0.001615
6.56667	-0.044314								6.56667	0.009375								6.56667	-0.001694
6.58333	-0.041484								6.58333	0.008655								6.58333	-0.001623
6.6	-0.037157								6.6	0.007985								6.6	-0.001552
6.61667	-0.033321								6.61667	0.007456								6.61667	-0.001757
6.63333	-0.029686								6.63333	0.007286								6.63333	-0.001923
6.65	-0.02676								6.65	0.007216								6.65	-0.001618
6.66667	-0.023855								6.66667	0.007236								6.66667	-0.001514
6.68333	-0.022029								6.68333	0.007136								6.68333	-0.00162
6.7	-0.019877								6.7	0.006776								6.7	-0.001577
6.71667	-0.018156								6.71667	0.006317								6.71667	-0.001363
6.73333	-0.016426								6.73333	0.005958								6.73333	-0.001288
6.75	-0.014066								6.75	0.005579								6.75	-0.001244
6.76667	-0.011945								6.76667	0.00518								6.76667	-0.00093
6.78333	-0.010365								6.78333	0.004821								6.78333	-0.000665
6.8	-0.009408								6.8	0.004463								6.8	-0.000615
6.81667	-0.009063								6.81667	0.004155								6.81667	-0.000673
6.83333	-0.008458								6.83333	0.003878								6.83333	-0.000762
6.85	-0.007784								6.85	0.00365								6.85	-0.00084
6.86667	-0.006719								6.86667	0.003273								6.86667	-0.000799
6.88333	-0.005754								6.88333	0.003055								6.88333	-0.000688
6.9	-0.004774								6.9	0.002859								6.9	-0.00087
6.91667	-0.004196								6.91667	0.002794								6.91667	-0.001133
6.93333	-0.003807								6.93333	0.002679								6.93333	-0.001406
6.95	-0.003249								6.95	0.002584								6.95	-0.001598
6.96667	-0.002961								6.96667	0.002519								6.96667	-0.001571
6.98333	-0.002623								6.98333	0.002264								6.98333	-0.001534
7	-0.002129								7	0.001881								7	-0.0013
7.01667	-0.001547								7.01667	0.00161								7.01667	-0.001156
7.03333	-0.001095								7.03333	0.001408								7.03333	-0.001222
7.05	-0.000433								7.05	0.001497								7.05	-0.001207
7.06667	0.000208								7.06667	0.001515								7.06667	-0.001293
7.08333	0.00081								7.08333	0.001643								7.08333	-0.001529
7.1	0.000929								7.1	0.001614								7.1	-0.001495
7.11667	0.000747								7.11667	0.001787								7.11667	-0.00159
7.13333	0.000585								7.13333	0.00193								7.13333	-0.001584
7.15	0.000652								7.15	0.002022								7.15	-0.001218
7.16667	0.00069								7.16667	0.002065								7.16667	-0.001083
7.18333	0.000447								7.18333	0.001968								7.18333	-0.000957
7.2	0.000204								7.2	0.001833								7.2	-0.000928
7.21667	-4.1e-05								7.21667	0.001891								7.21667	-0.001013
7.23333	3.4e-05								7.23333	0.001769								7.23333	-0.000708
7.25	0.00023								7.25	0.001657								7.25	-0.000333
7.26667	0.000405								7.26667	0.001705								7.26667	-0.000419
7.28333	0.000281								7.28333	0.001782								7.28333	-0.000524
7.3	0.000176								7.3	0.001583								7.3	-0.0007
7.31667	5.1e-05								7.31667	0.001567								7.31667	-0.001066
7.33333	0.000126								7.33333	0.001591								7.33333	-0.001322
7.35	-0.0001								7.35	0.001495								7.35	-0.001528
7.36667	-0.000245								7.36667	0.001419								7.36667	-0.001804
7.38333	-6e-05								7.38333	0.001293								7.38333	-0.002
7.4	0.000156								7.4	0.00124								7.4	-0.00204
7.41667	0.000281								7.41667	0.00133								7.41667	-0.002055
7.43333	0.000447								7.43333	0.001391								7.43333	-0.002199
7.45	0.000423								7.45	0.001461								7.45	-0.002404
7.46667	0.000399								7.46667	0.001151								7.46667	-0.002688
7.48333	0.000385								7.48333	0.000832								7.48333	-0.002972
7.5	0.000332								7.5	0.000745								7.5	-0.003201
7.51667	0.000479								7.51667	0.000831								7.51667	-0.003397
7.53333	0.000467								7.53333	0.000898								7.53333	-0.003623
7.55	0.000465								7.55	0.000914								7.55	-0.003828
7.56667	0.000233								7.56667	0.00069								7.56667	-0.003924
7.58333	7.1e-05								7.58333	0.000416								7.58333	-0.004059
7.6	0.000211								7.6	0.000205								7.6	-0.004086
7.61667	0.000222								7.61667	0.000285								7.61667	-0.003989
7.63333	0.000273								7.63333	0.000405								7.63333	-0.003381
7.65	0.000234								7.65	0.000516								7.65	-0.003443
7.66667	5e-06								7.66667	0.000486								7.66667	-0.003875
7.68333	-0.000234								7.68333	0.000336								7.68333	-0.003337
7.7	-0.000351								7.7	0.000277								7.7	-0.004064
7.71667	-0.000457								7.71667	-1e-06								7.71667	-0.003059
7.73333	-0.000652								7.73333	-0.000389								7.73333	-0.000404
7.75	-0.000757								7.75	-0.000647								7.75	0.031741
7.76667	-0.000853								7.76667	-0.000855								7.76667	0.080635
7.78333	-0.000868								7.78333	-0.001043								7.78333	0.08505
7.8	-0.000871								7.8	-0.000841								7.8	0.058597
7.81667	-0.000972								7.81667	-0.00077								7.81667	0.028302
7.83333	-0.001043								7.83333	-0.000919								7.83333	0.001087
7.85	-0.001154								7.85	-0.001158								7.85	-0.013988
7.86667	-0.001135								7.86667	-0.001287								7.86667	-0.020173
7.88333	-0.001095								7.88333	-0.001256								7.88333	-0.019298
7.9	-0.000943								7.9	-0.001176								7.9	-0.016478
7.91667	-0.000777								7.91667	-0.000657								7.91667	-0.014193
7.93333	-0.000732								7.93333	-0.000489								7.93333	-0.012328
7.95	-0.000676								7.95	-0.00055								7.95	-0.010194
7.96667	-0.000471								7.96667	-0.000451								7.96667	-0.008939
7.98333	-0.000145								7.98333	-0.000393								7.98333	-0.007524
8	0.000185								8	-0.000535								8	-0.005754
8.01667	0.00051								8.01667	-0.0005								8.01667	-0.005268
8.03333	0.000845								8.03333	-0.000124								8.03333	-0.004642
8.05	0.00107								8.05	-0.000108								8.05	-0.003836
8.06667	0.001305								8.06667	-0.000103								8.06667	-0.0032
8.08333	0.00153								8.08333	-0.000467								8.08333	-0.003154
8.1	0.001571								8.1	-0.000673								8.1	-0.002602
8.11667	0.001488								8.11667	-0.00064								8.11667	-0.002275
8.13333	0.001305								8.13333	-0.000608								8.13333	-0.002207
8.15	0.001291								8.15	-0.000745								8.15	-0.002299
8.16667	0.001258								8.16667	-0.000662								8.16667	-0.002452
8.18333	0.001065								8.18333	-0.00029								8.18333	-0.002374
8.2	0.000989								8.2	1.2e-05								8.2	-0.002176
8.21667	0.001009								8.21667	8.2e-05								8.21667	-0.002188
8.23333	0.00105								8.23333	-0.000188								8.23333	-0.00219
8.25	0.00116								8.25	-1.8e-05								8.25	-0.001982
8.26667	0.00118								8.26667	0.000192								8.26667	-0.001683
8.28333	0.001041								8.28333	1.2e-05								8.28333	-0.001735
8.3	0.000938								8.3	-4.9e-05								8.3	-0.001889
8.31667	0.000981								8.31667	0.000169								8.31667	-0.001787
8.33333	0.000905								8.33333	8.7e-05								8.33333	-0.001664
8.35	0.000719								8.35	-0.000114								8.35	-0.001761
8.36667	0.000553								8.36667	0.000244								8.36667	-0.001578
8.38333	0.000327								8.38333	0.000712								8.38333	-0.001315
8.4	0.000327								8.4	0.00108								8.4	-0.001275
8.41667	0.000603								8.41667	0.000947								8.41667	-0.000789
8.43333	0.001569								8.43333	0.000234								8.43333	-0.000822
8.45	0.002196								8.45	-0.000839								8.45	-0.001186
8.46667	0.002282								8.46667	-0.002312								8.46667	-0.00116
8.48333	0.001958								8.48333	-0.002714								8.48333	-0.000874
8.5	0.00139								8.5	-0.003018								8.5	0.000871
8.51667	0.001367								8.51667	-0.001321								8.51667	0.004812
8.53333	0.004674								8.53333	0.002995								8.53333	0.006533
8.55	-0.052019								8.55	-0.008418								8.55	-0.000936
8.56667	-0.158063								8.56667	-0.023612								8.56667	-0.007035
8.58333	-0.287706								8.58333	-0.023296								8.58333	-0.009724
8.6	-0.416185								8.6	-0.018019								8.6	-0.004443
8.61667	-0.494679								8.61667	0.001877								8.61667	0.006995
8.63333	-0.511754								8.63333	0.024003								8.63333	0.016473
8.65	-0.488979								8.65	0.037669								8.65	0.017542
8.66667	-0.443784								8.66667	0.042485								8.66667	0.01728
8.68333	-0.394849								8.68333	0.036721								8.68333	0.016878
8.7	-0.345901								8.7	0.026097								8.7	0.017237
8.71667	-0.301389								8.71667	0.022413								8.71667	0.017755
8.73333	-0.261618								8.73333	0.020529								8.73333	0.017472
8.75	-0.230067								8.75	0.020705								8.75	0.01642
8.76667	-0.204386								8.76667	0.020501								8.76667	0.015098
8.78333	-0.185775								8.78333	0.020167								8.78333	0.014405
8.8	-0.170182								8.8	0.019203								8.8	0.013935
8.81667	-0.156197								8.81667	0.018929								8.81667	0.013604
8.83333	-0.142572								8.83333	0.019115								8.83333	0.012774
8.85	-0.129347								8.85	0.018961								8.85	0.010963
8.86667	-0.118102								8.86667	0.018917								8.86667	0.008712
8.88333	-0.108237								8.88333	0.018513								8.88333	0.006742
8.9	-0.100542								8.9	0.01811								8.9	0.005634
8.91667	-0.091446								8.91667	0.017517								8.91667	0.004577
8.93333	-0.084129								8.93333	0.015973								8.93333	0.002661
8.95	-0.076583								8.95	0.01505								8.95	0.002054
8.96667	-0.069537								8.96667	0.014347								8.96667	0.002218
8.98333	-0.065761								8.98333	0.013973								8.98333	0.001711
9	-0.061645								9	0.013801								9	0.000718
9.01667	-0.05343								9.01667	0.012578								9.01667	0.000378
9.03333	-0.049054								9.03333	0.010216								9.03333	0.000558
9.05	-0.045459								9.05	0.007903								9.05	0.000627
9.06667	-0.042684								9.06667	0.006381								9.06667	0.000447
9.08333	-0.040379								9.08333	0.005079								9.08333	0.000207
9.1	-0.037465								9.1	0.004517								9.1	0.000181
9.11667	-0.034433								9.11667	0.004315								9.11667	0.0005
9.13333	-0.031481								9.13333	0.003934								9.13333	0.000588
9.15	-0.028729								9.15	0.003683								9.15	0.000546
9.16667	-0.026437								9.16667	0.002782								9.16667	0.000274
9.18333	-0.024135								9.18333	0.001901								9.18333	0.000283
9.2	-0.022086								9.2	0.00206								9.2	0.000257
9.21667	-0.020589								9.21667	0.00236								9.21667	0.000146
9.23333	-0.018733								9.23333	0.002271								9.23333	4.5e-05
9.25	-0.017087								9.25	0.002071								9.25	4e-06
9.26667	-0.01582								9.26667	0.001771								9.26667	-0.000177
9.28333	-0.014134								9.28333	0.001391								9.28333	-0.000278
9.3	-0.012621								9.3	0.001132								9.3	-8.2e-05
9.31667	-0.011013								9.31667	0.001125								9.31667	-5e-05
9.33333	-0.009564								9.33333	0.001277								9.33333	-0.000367
9.35	-0.008646								9.35	0.000999								9.35	-0.000205
9.36667	-0.007837								9.36667	0.000901								9.36667	0.000167
9.38333	-0.006899								9.38333	0.000873								9.38333	0.000439
9.4	-0.005965								9.4	0.000526								9.4	0.000489
9.41667	-0.005237								9.41667	0.0002								9.41667	0.000547
9.43333	-0.004568								9.43333	-2.6e-05								9.43333	0.000824
9.45	-0.00421								9.45	7.9e-05								9.45	0.000822
9.46667	-0.003952								9.46667	0.000153								9.46667	0.00086
9.48333	-0.003784								9.48333	0.000177								9.48333	0.000947
9.5	-0.00326								9.5	0.000242								9.5	0.001134
9.51667	-0.002683								9.51667	0.000299								9.51667	0.001219
9.53333	-0.002446								9.53333	0.000286								9.53333	0.001394
9.55	-0.002049								9.55	0.000283								9.55	0.00119
9.56667	-0.001602								9.56667	0.000479								9.56667	0.000915
9.58333	-0.001105								9.58333	0.000976								9.58333	0.00091
9.6	-0.000831								9.6	0.001334								9.6	0.000885
9.61667	-0.000713								9.61667	0.001953								9.61667	0.0008
9.63333	-0.000735								9.63333	0.002503								9.63333	0.000436
9.65	-0.000807								9.65	0.002772								9.65	7.1e-05
9.66667	-0.000918								9.66667	0.002372								9.66667	-0.000244
9.68333	-0.00087								9.68333	0.001851								9.68333	-0.000639
9.7	-0.000764								9.7	0.001482								9.7	-0.000943
9.71667	-0.000491								9.71667	0.001425								9.71667	-0.000835
9.73333	-0.000198								9.73333	0.001547								9.73333	-0.000568
9.75	6.5e-05								9.75	0.00155								9.75	-0.0008
9.76667	0.000248								9.76667	0.001292								9.76667	-0.000843
9.78333	0.000361								9.78333	0.000645								9.78333	-0.000955
9.8	0.000724								9.8	0.000209								9.8	-0.000926
9.81667	0.001157								9.81667	3.5e-05								9.81667	-0.000954
9.83333	0.001309								9.83333	-0.000139								9.83333	-0.000732
9.85	0.001362								9.85	-0.000443								9.85	-0.00086
9.86667	0.001504								9.86667	-0.000607								9.86667	-0.000828
9.88333	0.001647								9.88333	-0.000791								9.88333	-0.000656
9.9	0.00173								9.9	-0.001044								9.9	-0.000222
9.91667	0.001466								9.91667	-0.001254								9.91667	-5.3e-05
9.93333	0.001231								9.93333	-0.001454								9.93333	-1.4e-05
9.95	0.001257								9.95	-0.001415								9.95	0.000125
9.96667	0.001342								9.96667	-0.001135								9.96667	0.000333
9.98333	0.001338								9.98333	-0.000655								9.98333	0.000582
10	0.001435								10	-8.4e-05								10	0.000894
10.0167	0.001676								10.0167	0.00011								10.0167	0.000892
10.0333	0.001587								10.0333	8.4e-05								10.0333	0.000839
10.05	0.001507								10.05	4.7e-05								10.05	0.000557
10.0667	0.001488								10.0667	9.1e-05								10.0667	0.000435
10.0833	0.001399								10.0833	0.000145								10.0833	0.000512
10.1	0.001121								10.1	0.0002								10.1	0.000424
10.1167	0.000698								10.1167	0.000349								10.1167	0.000451
10.1333	0.000504								10.1333	0.000507								10.1333	0.000569
10.15	0.00035								10.15	0.000415								10.15	0.000716
10.1667	9.7e-05								10.1667	0.000243								10.1667	0.000873
10.1833	-0.000247								10.1833	9.1e-05								10.1833	0.000831
10.2	-0.000569								10.2	-6.9e-05								10.2	0.000712
10.2167	-0.000857								10.2167	5.3e-05								10.2167	0.000468
10.2333	-0.000916								10.2333	0.000656								10.2333	0.000235
10.25	-0.000714								10.25	0.000968								10.25	0.000102
10.2667	-0.000553								10.2667	0.000851								10.2667	-9.2e-05
10.2833	-0.000551								10.2833	0.000784								10.2833	-9.5e-05
10.3	-0.000758								10.3	0.000498								10.3	-0.000166
10.3167	-0.000772								10.3167	0.000204								10.3167	-0.000311
10.3333	-0.000766								10.3333	0.000251								10.3333	-0.000417
10.35	-0.0007								10.35	0.000828								10.35	-0.000403
10.3667	-0.000774								10.3667	0.000955								10.3667	-0.000259
10.3833	-0.000848								10.3833	0.001331								10.3833	-0.000134
10.4	-0.0009								10.4	0.001549								10.4	-2.8e-05
10.4167	-0.000889								10.4167	0.001139								10.4167	4.2e-05
10.4333	-0.000857								10.4333	0.000859								10.4333	0.000123
10.45	-0.000786								10.45	0.000458								10.45	0.000183
10.4667	-0.000675								10.4667	0.000368								10.4667	3e-06
10.4833	-0.000554								10.4833	0.000408								10.4833	-0.000116
10.5	-0.00032								10.5	0.000218								10.5	-0.000154
10.5167	-3e-06								10.5167	-0.000641								10.5167	-0.000389
10.5333	0.000195								10.5333	-0.00121								10.5333	-0.000454
10.55	0.000223								10.55	-0.000889								10.55	-0.000359
10.5667	0.0002								10.5667	-0.000688								10.5667	-0.000154
10.5833	0.000198								10.5833	-0.000607								10.5833	-2.9e-05
10.6	0.000168								10.6	-0.000507								10.6	0.000297
10.6167	0.000204								10.6167	-0.000277								10.6167	0.000416
10.6333	0.00029								10.6333	-0.000287								10.6333	0.000555
10.65	0.000386								10.65	-0.000337								10.65	0.000684
10.6667	0.000351								10.6667	-0.000217								10.6667	0.000613
10.6833	0.000497								10.6833	-0.000317								10.6833	0.000452
10.7	0.000586								10.7	-9.8e-05								10.7	0.000492
10.7167	0.000591								10.7167	0.00017								10.7167	0.000433
10.7333	0.000747								10.7333	0.000237								10.7333	0.000175
10.75	0.000952								10.75	0.000205								10.75	-1.4e-05
10.7667	0.001078								10.7667	0.000183								10.7667	-3.3e-05
10.7833	0.001073								10.7833	-5e-05								10.7833	-0.000131
10.8	0.000982								10.8	-0.000233								10.8	-0.00015
10.8167	0.001018								10.8167	-0.00035								10.8167	-0.000168
10.8333	0.001093								10.8333	-0.000476								10.8333	-0.000166
10.85	0.001149								10.85	-0.000572								10.85	-5.4e-05
10.8667	0.001335								10.8667	-0.000748								10.8667	-0.000102
10.8833	0.001491								10.8833	-0.000744								10.8833	-0.00034
10.9	0.00178								10.9	-0.001172								10.9	-0.000909
10.9167	0.001946								10.9167	-0.001393								10.9167	-0.001169
10.9333	0.001931								10.9333	-0.001704								10.9333	-0.001358
10.95	0.002257								10.95	-0.001825								10.95	-0.001628
10.9667	0.002543								10.9667	-0.001606								10.9667	-0.001068
10.9833	0.003269								10.9833	-0.001267								10.9833	-0.001357
11	0.004677								11	4.1e-05								11	-0.002098
11.0167	0.003631								11.0167	0.000925								11.0167	-0.001689
11.0333	0.006575								11.0333	0.004469								11.0333	0.000929
11.05	-0.029801								11.05	-0.014377								11.05	-0.004183
11.0667	-0.122897								11.0667	-0.025203								11.0667	-0.011425
11.0833	-0.235153								11.0833	-0.026919								11.0833	-0.011287
11.1	-0.350817								11.1	-0.018736								11.1	-0.008059
11.1167	-0.427278								11.1167	0.001343								11.1167	0.002297
11.1333	-0.453518								11.1333	0.020413								11.1333	0.012703
11.15	-0.443049								11.15	0.032562								11.15	0.01379
11.1667	-0.410119								11.1667	0.035102								11.1667	0.010926
11.1833	-0.37007								11.1833	0.031552								11.1833	0.010732
11.2	-0.32783								11.2	0.02752								11.2	0.012058
11.2167	-0.287407								11.2167	0.025555								11.2167	0.012122
11.2333	-0.249534								11.2333	0.024111								11.2333	0.013157
11.25	-0.221132								11.25	0.022926								11.25	0.013742
11.2667	-0.194999								11.2667	0.021741								11.2667	0.013046
11.2833	-0.172497								11.2833	0.020527								11.2833	0.012981
11.3	-0.157774								11.3	0.019451								11.3	0.014005
11.3167	-0.144441								11.3167	0.018593								11.3167	0.013878
11.3333	-0.132948								11.3333	0.017654								11.3333	0.011831
11.35	-0.127145								11.35	0.016426								11.35	0.009614
11.3667	-0.114252								11.3667	0.015457								11.3667	0.007477
11.3833	-0.102499								11.3833	0.014769								11.3833	0.00587
11.4	-0.089207								11.4	0.014009								11.4	0.004052
11.4167	-0.084426								11.4167	0.013318								11.4167	0.001954
11.4333	-0.079465								11.4333	0.012856								11.4333	0.000906
11.45	-0.072244								11.45	0.012424								11.45	0.000298
11.4667	-0.066133								11.4667	0.011862								11.4667	-0.000101
11.4833	-0.059812								11.4833	0.01155								11.4833	-0.000389
11.5	-0.054012								11.5	0.011237								11.5	-0.000908
11.5167	-0.050016								11.5167	0.011073								11.5167	-0.001227
11.5333	-0.04668								11.5333	0.010748								11.5333	-0.001676
11.55	-0.043653								11.55	0.010633								11.55	-0.002086
11.5667	-0.040057								11.5667	0.010608								11.5667	-0.002225
11.5833	-0.0369								11.5833	0.010503								11.5833	-0.002444
11.6	-0.033996								11.6	0.010207								11.6	-0.002464
11.6167	-0.031697								11.6167	0.00981								11.6167	-0.002174
11.6333	-0.029558								11.6333	0.009492								11.6333	-0.001844
11.65	-0.027329								11.65	0.009055								11.65	-0.001855
11.6667	-0.025539								11.6667	0.008777								11.6667	-0.002215
11.6833	-0.02336								11.6833	0.008629								11.6833	-0.002085
11.7	-0.021134								11.7	0.008311								11.7	-0.001985
11.7167	-0.019344								11.7167	0.008321								11.7167	-0.001766
11.7333	-0.017985								11.7333	0.008101								11.7333	-0.001567
11.75	-0.016745								11.75	0.007672								11.75	-0.001428
11.7667	-0.015366								11.7667	0.007122								11.7667	-0.001459
11.7833	-0.014226								11.7833	0.006702								11.7833	-0.00153
11.8	-0.01327								11.8	0.006221								11.8	-0.001551
11.8167	-0.012413								11.8167	0.00579								11.8167	-0.000792
11.8333	-0.011446								11.8333	0.005428								11.8333	-0.000403
11.85	-0.010178								11.85	0.004886								11.85	-0.000385
11.8667	-0.009081								11.8667	0.004184								11.8667	-0.000246
11.8833	-0.008324								11.8833	0.003882								11.8833	0.000643
11.9	-0.007621								11.9	0.00336								11.9	0.001121
11.9167	-0.007038								11.9167	0.002887								11.9167	0.00174
11.9333	-0.006286								11.9333	0.002663								11.9333	0.002978
11.95	-0.005613								11.95	0.0024								11.95	0.004337
11.9667	-0.004951								11.9667	0.002107								11.9667	0.004425
11.9833	-0.004328								11.9833	0.001943								11.9833	0.004054
12	-0.00409								12	0.00188								12	0.003422
12.0167	-0.003905								12.0167	0.001925								12.0167	0.003371
12.0333	-0.00352								12.0333	0.001801								12.0333	0.003279
12.05	-0.003295								12.05	0.001636								12.05	0.003348
12.0667	-0.00307								12.0667	0.001542								12.0667	0.003266
12.0833	-0.002824								12.0833	0.001677								12.0833	0.003245
12.1	-0.002574								12.1	0.001572								12.1	0.003343
12.1167	-0.002337								12.1167	0.001347								12.1167	0.003092
12.1333	-0.00195								12.1333	0.001282								12.1333	0.002811
12.15	-0.001543								12.15	0.001086								12.15	0.00227
12.1667	-0.001335								12.1667	0.001101								12.1667	0.001728
12.1833	-0.001278								12.1833	0.001236								12.1833	0.001357
12.2	-0.001245								12.2	0.00144								12.2	0.001146
12.2167	-0.001134								12.2167	0.001525								12.2167	0.000945
12.2333	-0.000784								12.2333	0.001739								12.2333	0.000764
12.25	-0.000383								12.25	0.002033								12.25	0.000713
12.2667	-0.000222								12.2667	0.002267								12.2667	0.000752
12.2833	-0.000171								12.2833	0.002362								12.2833	0.000691
12.3	-0.000123								12.3	0.002296								12.3	0.000581
12.3167	-2.6e-05								12.3167	0.00211								12.3167	0.000361
12.3333	0.000142								12.3333	0.001824								12.3333	0.00018
12.35	0.00034								12.35	0.001569								12.35	0.00012
12.3667	0.000518								12.3667	0.001523								12.3667	1e-05
12.3833	0.000675								12.3833	0.001397								12.3833	-3e-05
12.4	0.000731								12.4	0.001211								12.4	-1e-05
12.4167	0.000809								12.4167	0.000926								12.4167	0.00017
12.4333	0.000637								12.4333	0.00067								12.4333	0.000261
12.45	0.000255								12.45	0.000765								12.45	0.000362
12.4667	0.000233								12.4667	0.00081								12.4667	0.000212
12.4833	0.000211								12.4833	0.000764								12.4833	0.000133
12.5	0.000288								12.5	0.000759								12.5	8.4e-05
12.5167	0.000389								12.5167	0.000674								12.5167	9.5e-05
12.5333	0.00051								12.5333	0.000509								12.5333	0.000117
12.55	0.000322								12.55	0.000254								12.55	0.000228
12.5667	-7e-06								12.5667	3.9e-05								12.5667	0.00029
12.5833	-9.6e-05								12.5833	-0.000166								12.5833	0.000312
12.6	-0.000206								12.6	-0.00025								12.6	0.000493
12.6167	-0.000239								12.6167	-0.000295								12.6167	0.000515
12.6333	-0.000342								12.6333	-0.000169								12.6333	0.000437
12.65	-0.000735								12.65	-5.4e-05								12.65	0.000719
12.6667	-0.000678								12.6667	3.2e-05								12.6667	0.000681
12.6833	-0.000401								12.6833	0.000237								12.6833	0.000533
12.7	-0.000124								12.7	0.000433								12.7	0.000365
12.7167	-3.9e-05								12.7167	0.000538								12.7167	0.000296
12.7333	-0.000234								12.7333	0.000554								12.7333	0.000177
12.75	-0.000278								12.75	0.00054								12.75	-0.000142
12.7667	5.7e-05								12.7667	0.000655								12.7667	-0.000301
12.7833	2e-06								12.7833	0.000611								12.7833	-6.9e-05
12.8	-0.000382								12.8	0.000477								12.8	0.000131
12.8167	-0.000616								12.8167	0.000372								12.8167	3.9e-05
12.8333	-0.000379								12.8333	0.000317								12.8333	9.7e-05
12.85	9.7e-05								12.85	0.000192								12.85	-3.5e-05
12.8667	0.000284								12.8667	9.7e-05								12.8667	-0.000117
12.8833	0.00044								12.8833	9.3e-05								12.8833	-0.000199
12.9	0.000628								12.9	0.000337								12.9	-0.000252
12.9167	0.000909								12.9167	0.000291								12.9167	-0.000269
12.9333	0.00137								12.9333	0.000305								12.9333	-0.000286
12.95	0.001731								12.95	0.000248								12.95	-0.000443
12.9667	0.001571								12.9667	0.000122								12.9667	-0.00069
12.9833	0.001332								12.9833	-8.4e-05								12.9833	-0.000827
13	0.001265								13	-0.000181								13	-0.000716
13.0167	0.001142								13.0167	-0.00047								13.0167	-0.00068
13.0333	0.0012								13.0333	-0.000529								13.0333	-0.000564
13.05	0.001277								13.05	-0.000779								13.05	-0.000528
13.0667	0.001305								13.0667	-0.000878								13.0667	-0.000532
13.0833	0.001233								13.0833	-0.000557								13.0833	-0.000535
13.1	0.001402								13.1	-0.000437								13.1	-0.000571
13.1167	0.001457								13.1167	-0.00047								13.1167	-0.000332
13.1333	0.001332								13.1333	-0.000373								13.1333	-0.000192
13.15	0.001107								13.15	-0.000256								13.15	-0.000173
13.1667	0.000823								13.1667	-0.000349								13.1667	-0.000174
13.1833	0.000728								13.1833	-0.000502								13.1833	1.5e-05
13.2	0.000724								13.2	-0.000476								13.2	0.000103
13.2167	0.000427								13.2167	-0.000474								13.2167	0.000246
13.2333	0.000259								13.2333	-0.000551								13.2333	0.000429
13.25	0.000291								13.25	-0.000469								13.25	0.000422
13.2667	0.000283								13.2667	-0.000506								13.2667	0.000404
13.2833	0.000326								13.2833	-0.000444								13.2833	0.000537
13.3	0.000349								13.3	-0.000312								13.3	0.000429
13.3167	0.000167								13.3167	-0.000124								13.3167	0.000267
13.3333	-5.5e-05								13.3333	-7.6e-05								13.3333	3.4e-05
13.35	-8.7e-05								13.35	-3.8e-05								13.35	7.1e-05
13.3667	-0.000409								13.3667	0.00017								13.3667	5.8e-05
13.3833	-0.000261								13.3833	0.000128								13.3833	5.6e-05
13.4	-0.000282								13.4	2.5e-05								13.4	-0.000228
13.4167	-0.00031								13.4167	4.9e-05								13.4167	-0.000467
13.4333	-0.000408								13.4333	0.000103								13.4333	-0.000535
13.45	-0.000736								13.45	-0.000193								13.45	-0.000843
13.4667	-0.001073								13.4667	-2.9e-05								13.4667	-0.000932
13.4833	-0.001701								13.4833	-5.5e-05								13.4833	-0.00092
13.5	-0.001878								13.5	-0.000942								13.5	-0.00013
13.5167	0.000257								13.5167	0.001248								13.5167	-6.4e-05
13.5333	0.002662								13.5333	0.007018								13.5333	0.001453
13.55	-0.040423								13.55	-0.005821								13.55	-0.002531
13.5667	-0.121288								13.5667	-0.016881								13.5667	-0.004645
13.5833	-0.218323								13.5833	-0.020501								13.5833	-0.007549
13.6	-0.318847								13.6	-0.022162								13.6	-0.007434
13.6167	-0.3816								13.6167	-0.011495								13.6167	0.001078
13.6333	-0.396163								13.6333	0.011211								13.6333	0.011139
13.65	-0.381576								13.65	0.023838								13.65	0.01092
13.6667	-0.354119								13.6667	0.028225								13.6667	0.007672
13.6833	-0.321522								13.6833	0.028571								13.6833	0.006833
13.7	-0.284915								13.7	0.027207								13.7	0.007863
13.7167	-0.252048								13.7167	0.026281								13.7167	0.008421
13.7333	-0.22033								13.7333	0.025544								13.7333	0.008108
13.75	-0.194082								13.75	0.025077								13.75	0.009705
13.7667	-0.172925								13.7667	0.024771								13.7667	0.010602
13.7833	-0.155297								13.7833	0.023724								13.7833	0.011169
13.8	-0.14094								13.8	0.022897								13.8	0.012285
13.8167	-0.131353								13.8167	0.022017								13.8167	0.013449
13.8333	-0.118315								13.8333	0.021338								13.8333	0.012942
13.85	-0.109618								13.85	0.020678								13.85	0.012485
13.8667	-0.100401								13.8667	0.020079								13.8667	0.009259
13.8833	-0.089484								13.8833	0.019189								13.8833	0.004932
13.9	-0.080567								13.9	0.018329								13.9	0.003115
13.9167	-0.072521								13.9167	0.017347								13.9167	0.002816
13.9333	-0.065616								13.9333	0.016165								13.9333	0.003056
13.95	-0.06133								13.95	0.015073								13.95	0.003326
13.9667	-0.055645								13.9667	0.014441								13.9667	0.002967
13.9833	-0.049799								13.9833	0.013639								13.9833	0.002857
14	-0.045764								14	0.012757								14	0.002867
14.0167	-0.041371								14.0167	0.011502								14.0167	0.002805
14.0333	-0.037278								14.0333	0.010828								14.0333	0.002453
14.05	-0.033996								14.05	0.010323								14.05	0.002531
14.0667	-0.032273								14.0667	0.009719								14.0667	0.002738
14.0833	-0.03006								14.0833	0.009155								14.0833	0.002516
14.1	-0.028138								14.1	0.00848								14.1	0.002744
14.1167	-0.026289								14.1167	0.007924								14.1167	0.00291
14.1333	-0.02386								14.1333	0.007387								14.1333	0.003046
14.15	-0.022151								14.15	0.006831								14.15	0.002922
14.1667	-0.020822								14.1667	0.006335								14.1667	0.002768
14.1833	-0.019553								14.1833	0.006028								14.1833	0.002954
14.2	-0.018175								14.2	0.005762								14.2	0.00327
14.2167	-0.016961								14.2167	0.005724								14.2167	0.003445
14.2333	-0.015847								14.2333	0.005676								14.2333	0.003119
14.25	-0.014633								14.25	0.005558								14.25	0.002844
14.2667	-0.013269								14.2667	0.00548								14.2667	0.002939
14.2833	-0.012355								14.2833	0.005282								14.2833	0.002834
14.3	-0.011582								14.3	0.005074								14.3	0.002808
14.3167	-0.010804								14.3167	0.004994								14.3167	0.002742
14.3333	-0.010016								14.3333	0.004715								14.3333	0.002487
14.35	-0.009348								14.35	0.004786								14.35	0.002241
14.3667	-0.008541								14.3667	0.004926								14.3667	0.002155
14.3833	-0.007553								14.3833	0.005017								14.3833	0.002219
14.4	-0.006646								14.4	0.005198								14.4	0.002303
14.4167	-0.005865								14.4167	0.005147								14.4167	0.002497
14.4333	-0.005185								14.4333	0.005017								14.4333	0.002501
14.45	-0.004734								14.45	0.004996								14.45	0.002475
14.4667	-0.004484								14.4667	0.004966								14.4667	0.002499
14.4833	-0.003973								14.4833	0.005126								14.4833	0.002383
14.5	-0.003534								14.5	0.005105								14.5	0.002267
14.5167	-0.003111								14.5167	0.004954								14.5167	0.002391
14.5333	-0.003119								14.5333	0.004733								14.5333	0.002486
14.55	-0.003067								14.55	0.004722								14.55	0.00238
14.5667	-0.003205								14.5667	0.004781								14.5667	0.002195
14.5833	-0.002833								14.5833	0.00471								14.5833	0.002099
14.6	-0.002461								14.6	0.004269								14.6	0.001864
14.6167	-0.001917								14.6167	0.003837								14.6167	0.00167
14.6333	-0.001573								14.6333	0.003476								14.6333	0.001665
14.65	-0.001278								14.65	0.003364								14.65	0.001581
14.6667	-0.001004								14.6667	0.003233								14.6667	0.001417
14.6833	-0.00087								14.6833	0.003171								14.6833	0.001322
14.7	-0.001326								14.7	0.00299								14.7	0.001148
14.7167	-0.001456								14.7167	0.002578								14.7167	0.000945
14.7333	-0.001087								14.7333	0.002587								14.7333	0.000793
14.75	-0.000918								14.75	0.002495								14.75	0.00044
14.7667	-0.000958								14.7667	0.002443								14.7667	0.000147
14.7833	-0.000829								14.7833	0.002342								14.7833	7.5e-05
14.8	-0.00051								14.8	0.00206								14.8	-7.8e-05
14.8167	-0.000121								14.8167	0.001989								14.8167	-0.000218
14.8333	8.8e-05								14.8333	0.002258								14.8333	-0.000308
14.85	0.000166								14.85	0.002346								14.85	-0.000479
14.8667	0.000485								14.8667	0.002215								14.8667	-0.000509
14.8833	0.000854								14.8833	0.002023								14.8833	-0.0005
14.9	0.001083								14.9	0.001932								14.9	-0.00043
14.9167	0.001285								14.9167	0.002031								14.9167	-0.000357
14.9333	0.001268								14.9333	0.00211								14.9333	-0.000385
14.95	0.001091								14.95	0.00213								14.95	-0.000182
14.9667	0.001154								14.9667	0.002309								14.9667	-0.000209
14.9833	0.001216								14.9833	0.002148								14.9833	-0.000297
15	0.00119								15	0.001887								15	-0.000124
15.0167	0.0012								15.0167	0.001727								15.0167	4.2e-05
15.0333	0.001441								15.0333	0.001517								15.0333	0.000138
15.05	0.001511								15.05	0.001537								15.05	0.000165
15.0667	0.001632								15.0667	0.001637								15.0667	0.000171
15.0833	0.001723								15.0833	0.001677								15.0833	0.000277
15.1	0.001644								15.1	0.001617								15.1	0.000314
15.1167	0.001435								15.1167	0.001598								15.1167	0.000115
15.1333	0.000886								15.1333	0.001349								15.1333	-5.5e-05
15.15	0.000537								15.15	0.00123								15.15	-4e-06
15.1667	0.000377								15.1667	0.001041								15.1667	0.000107
15.1833	0.000528								15.1833	0.001043								15.1833	8.8e-05
15.2	0.00062								15.2	0.001004								15.2	9e-06
15.2167	0.000482								15.2167	0.000916								15.2167	-0.000265
15.2333	-6e-06								15.2333	0.000909								15.2333	-0.000549
15.25	-0.000154								15.25	0.000892								15.25	-0.000682
15.2667	0.000228								15.2667	0.000984								15.2667	-0.000676
15.2833	0.000451								15.2833	0.001117								15.2833	-0.00066
15.3	0.000323								15.3	0.001089								15.3	-0.000554
15.3167	0.000297								15.3167	0.000994								15.3167	-0.000471
15.3333	0.000421								15.3333	0.000918								15.3333	-0.000379
15.35	0.000465								15.35	0.000912								15.35	-0.000316
15.3667	0.000399								15.3667	0.000997								15.3667	-0.000354
15.3833	0.000232								15.3833	0.000911								15.3833	-0.000281
15.4	0.000177								15.4	0.000655								15.4	3.2e-05
15.4167	5.2e-05								15.4167	0.000422								15.4167	0.000233
15.4333	0.000168								15.4333	0.000218								15.4333	0.000244
15.45	0.000473								15.45	8.4e-05								15.45	0.000315
15.4667	0.000649								15.4667	-8e-05								15.4667	0.000257
15.4833	0.000734								15.4833	-6.4e-05								15.4833	7.8e-05
15.5	0.00075								15.5	0.000133								15.5	-5.1e-05
15.5167	0.000817								15.5167	0.00037								15.5167	4.1e-05
15.5333	0.000694								15.5333	0.000478								15.5333	0.000164
15.55	0.00064								15.55	0.000575								15.55	0.000406
15.5667	0.000537								15.5667	0.000523								15.5667	0.000568
15.5833	0.000404								15.5833	0.000351								15.5833	0.00057
15.6	0.000321								15.6	3.8e-05								15.6	0.000493
15.6167	0.000238								15.6167	-0.000244								15.6167	0.000448
15.6333	9.6e-05								15.6333	-0.000295								15.6333	0.000453
15.65	-4.7e-05								15.65	-0.000207								15.65	0.000248
15.6667	-0.00025								15.6667	-6.9e-05								15.6667	0.000383
15.6833	-0.000303								15.6833	-1e-05								15.6833	0.000258
15.7	-0.000375								15.7	-5.2e-05								15.7	0.000324
15.7167	-0.000489								15.7167	0.000116								15.7167	0.000373
15.7333	-0.000643								15.7333	0.000234								15.7333	0.000352
15.75	-0.000577								15.75	0.000172								15.75	0.000281
15.7667	-0.000511								15.7667	0.000121								15.7667	0.00025
15.7833	-0.000394								15.7833	-0.000321								15.7833	0.000409
15.8	-0.000348								15.8	-0.000593								15.8	0.000608
15.8167	-0.000214								15.8167	-0.000516								15.8167	0.000751
15.8333	-1.9e-05								15.8333	-0.000599								15.8333	0.000804
15.85	3.5e-05								15.85	-0.000841								15.85	0.000637
15.8667	0.000119								15.8667	-0.000764								15.8667	0.00047
15.8833	5.4e-05								15.8833	-0.000857								15.8833	0.000613
15.9	-4.2e-05								15.9	-0.0004								15.9	0.000896
15.9167	0.00033								15.9167	-0.000284								15.9167	0.000782
15.9333	0.000721								15.9333	-0.000668								15.9333	0.000378
15.95	0.001333								15.95	-0.000822								15.95	0.000394
15.9667	0.002305								15.9667	-0.000886								15.9667	0.00051
15.9833	0.002486								15.9833	-0.00132								15.9833	5.6e-05
16	0.002948								16	-0.000394								16	-0.001048
16.0167	0.003416								16.0167	0.00143								16.0167	-0.001742
16.0333	0.010384								16.0333	0.006335								16.0333	0.000534
16.05	-0.017168								16.05	-0.00669								16.05	-0.001809
16.0667	-0.0904								16.0667	-0.025736								16.0667	-0.009353
16.0833	-0.171592								16.0833	-0.029501								16.0833	-0.011317
16.1	-0.260034								16.1	-0.029966								16.1	-0.01184
16.1167	-0.316391								16.1167	-0.018972								16.1167	-0.000186
16.1333	-0.335768								16.1333	0.000462								16.1333	0.011298
16.15	-0.331635								16.15	0.017036								16.15	0.012222
16.1667	-0.312142								16.1667	0.02506								16.1667	0.010386
16.1833	-0.284589								16.1833	0.025754								16.1833	0.00923
16.2	-0.259267								16.2	0.024298								16.2	0.009714
16.2167	-0.232801								16.2167	0.022691								16.2167	0.010393
16.2333	-0.204904								16.2333	0.020955								16.2333	0.010242
16.25	-0.180018								16.25	0.019189								16.25	0.009761
16.2667	-0.163652								16.2667	0.017622								16.2667	0.0091
16.2833	-0.145916								16.2833	0.015546								16.2833	0.008839
16.3	-0.13787								16.3	0.014119								16.3	0.008878
16.3167	-0.127312								16.3167	0.012603								16.3167	0.009249
16.3333	-0.114304								16.3333	0.010907								16.3333	0.00879
16.35	-0.104636								16.35	0.00915								16.35	0.007392
16.3667	-0.093788								16.3667	0.007614								16.3667	0.006313
16.3833	-0.08228								16.3833	0.006687								16.3833	0.006924
16.4	-0.066233								16.4	0.006101								16.4	0.010595
16.4167	-0.056914								16.4167	0.005655								16.4167	0.016436
16.4333	-0.054736								16.4333	0.005139								16.4333	0.018147
16.45	-0.053868								16.45	0.004623								16.45	0.018888
16.4667	-0.05272								16.4667	0.003967								16.4667	0.017668
16.4833	-0.051112								16.4833	0.003391								16.4833	0.012539
16.5	-0.049734								16.5	0.002885								16.5	0.00774
16.5167	-0.047907								16.5167	0.00213								16.5167	0.006618
16.5333	-0.04595								16.5333	0.002014								16.5333	0.004455
16.55	-0.043624								16.55	0.002029								16.55	0.003743
16.5667	-0.041667								16.5667	0.001984								16.5667	0.00396
16.5833	-0.0399								16.5833	0.001929								16.5833	0.003998
16.6	-0.037413								16.6	0.001693								16.6	0.003565
16.6167	-0.035389								16.6167	0.001349								16.6167	0.003247
16.6333	-0.033135								16.6333	0.001165								16.6333	0.002709
16.65	-0.030501								16.65	0.001111								16.65	0.00243
16.6667	-0.028168								16.6667	0.000897								16.6667	0.002132
16.6833	-0.025974								16.6833	0.000983								16.6833	0.002003
16.7	-0.02388								16.7	0.000979								16.7	0.002425
16.7167	-0.02146								16.7167	0.000946								16.7167	0.002228
16.7333	-0.018981								16.7333	0.000914								16.7333	0.001981
16.75	-0.016831								16.75	0.000811								16.75	0.001514
16.7667	-0.015001								16.7667	0.000719								16.7667	0.001077
16.7833	-0.013012								16.7833	0.000706								16.7833	0.00084
16.8	-0.010982								16.8	0.000664								16.8	0.000543
16.8167	-0.009609								16.8167	0.000763								16.8167	0.000265
16.8333	-0.008545								16.8333	0.000752								16.8333	-5.4e-05
16.85	-0.007571								16.85	0.000712								16.85	-0.000433
16.8667	-0.006588								16.8667	0.000461								16.8667	-0.000811
16.8833	-0.005544								16.8833	0.000321								16.8833	-0.00093
16.9	-0.004581								16.9	0.00036								16.9	-0.000848
16.9167	-0.003524								16.9167	0.000362								16.9167	-0.00091
16.9333	-0.002908								16.9333	0.000323								16.9333	-0.000913
16.95	-0.002252								16.95	0.000245								16.95	-0.000946
16.9667	-0.001596								16.9667	7.7e-05								16.9667	-0.001158
16.9833	-0.00108								16.9833	-0.000142								16.9833	-0.001371
17	-0.000674								17	-0.00027								17	-0.001374
17.0167	-0.000276								17.0167	-0.000296								17.0167	-0.001402
17.0333	3.1e-05								17.0333	-0.000401								17.0333	-0.001482
17.05	0.000278								17.05	-0.000447								17.05	-0.001411
17.0667	0.000575								17.0667	-0.000442								17.0667	-0.00138
17.0833	0.000702								17.0833	-0.000498								17.0833	-0.00135
17.1	0.000839								17.1	-0.000524								17.1	-0.001269
17.1167	0.000957								17.1167	-0.000516								17.1167	-0.001345
17.1333	0.001053								17.1333	-0.000459								17.1333	-0.001382
17.15	0.00107								17.15	-0.000431								17.15	-0.001318
17.1667	0.001156								17.1667	-0.000334								17.1667	-0.001035
17.1833	0.001243								17.1833	-0.000136								17.1833	-0.000802
17.2	0.001269								17.2	-0.000109								17.2	-0.000469
17.2167	0.001504								17.2167	-8.8e-05								17.2167	-0.000229
17.2333	0.001678								17.2333	-0.000147								17.2333	-0.000281
17.25	0.001601								17.25	-0.000296								17.25	-0.000443
17.2667	0.001655								17.2667	-0.000294								17.2667	-0.000575
17.2833	0.001699								17.2833	-0.000153								17.2833	-0.000466
17.3	0.001773								17.3	5.8e-05								17.3	-0.000338
17.3167	0.001721								17.3167	0.000313								17.3167	-0.00023
17.3333	0.001529								17.3333	0.000439								17.3333	2.7e-05
17.35	0.001326								17.35	0.000635								17.35	9.5e-05
17.3667	0.001103								17.3667	0.000811								17.3667	0.000282
17.3833	0.000801								17.3833	0.000806								17.3833	0.00061
17.4	0.000618								17.4	0.000652								17.4	0.000707
17.4167	0.000505								17.4167	0.000632								17.4167	0.000558
17.4333	0.000331								17.4333	0.000503								17.4333	0.000759
17.45	0.000116								17.45	0.000704								17.45	0.00084
17.4667	0.000112								17.4667	0.000725								17.4667	0.000701
17.4833	7.8e-05								17.4833	0.000656								17.4833	0.000642
17.5	-0.000107								17.5	0.000467								17.5	0.000483
17.5167	-0.000417								17.5167	0.000412								17.5167	0.000301
17.5333	-0.00063								17.5333	0.000638								17.5333	-2.1e-05
17.55	-0.000922								17.55	0.000584								17.55	-3.3e-05
17.5667	-0.001154								17.5667	0.00046								17.5667	-0.000106
17.5833	-0.001227								17.5833	0.000366								17.5833	-4.8e-05
17.6	-0.001389								17.6	0.000202								17.6	0.0001
17.6167	-0.001583								17.6167	-8.7e-05								17.6167	0.000237
17.6333	-0.001909								17.6333	-0.000437								17.6333	0.000134
17.65	-0.002235								17.65	-0.000817								17.65	-0.000208
17.6667	-0.002512								17.6667	-0.000996								17.6667	-0.000381
17.6833	-0.002648								17.6833	-0.001246								17.6833	-0.000304
17.7	-0.002605								17.7	-0.001565								17.7	-0.000317
17.7167	-0.002485								17.7167	-0.001621								17.7167	-0.000178
17.7333	-0.00263								17.7333	-0.001477								17.7333	-9.9e-05
17.75	-0.002664								17.75	-0.001213								17.75	0.00011
17.7667	-0.002619								17.7667	-0.001108								17.7667	0.000269
17.7833	-0.002683								17.7833	-0.001184								17.7833	0.000398
17.8	-0.002868								17.8	-0.00101								17.8	0.000527
17.8167	-0.003158								17.8167	-0.000731								17.8167	0.00068
17.8333	-0.003522								17.8333	-0.000522								17.8333	0.000983
17.85	-0.003575								17.85	-0.000443								17.85	0.000997
17.8667	-0.003659								17.8667	-0.000345								17.8667	0.00081
17.8833	-0.003803								17.8833	-0.000136								17.8833	0.000753
17.9	-0.003947								17.9	0.000183								17.9	0.000857
17.9167	-0.004154								17.9167	0.000308								17.9167	0.000845
17.9333	-0.004415								17.9333	0.000333								17.9333	0.000664
17.95	-0.004377								17.95	0.000298								17.95	0.000583
17.9667	-0.004448								17.9667	0.000553								17.9667	0.000492
17.9833	-0.004589								17.9833	0.000868								17.9833	0.000601
18	-0.0047								18	0.001293								18	0.00047
18.0167	-0.004958								18.0167	0.001565								18.0167	0.000574
18.0333	-0.00515								18.0333	0.001768								18.0333	0.000508
18.05	-0.005341								18.05	0.001841								18.05	0.000522
18.0667	-0.005643								18.0667	0.001534								18.0667	0.000517
18.0833	-0.005925								18.0833	0.001417								18.0833	0.000681
18.1	-0.006266								18.1	0.00156								18.1	0.000485
18.1167	-0.006664								18.1167	0.00143								18.1167	0.000282
18.1333	-0.006743								18.1333	0.000931								18.1333	2e-05
18.15	-0.006863								18.15	0.000602								18.15	-0.000172
18.1667	-0.007012								18.1667	0.000573								18.1667	-0.000244
18.1833	-0.007332								18.1833	0.000614								18.1833	-0.000277
18.2	-0.007532								18.2	0.000475								18.2	-5.9e-05
18.2167	-0.00785								18.2167	0.000202								18.2167	-0.00011
18.2333	-0.008068								18.2333	-3e-05								18.2333	0.000128
18.25	-0.008036								18.25	4.8e-05								18.25	0.000157
18.2667	-0.008404								18.2667	0.000226								18.2667	-0.000134
18.2833	-0.008802								18.2833	0.000204								18.2833	-0.000346
18.3	-0.00871								18.3	4.2e-05								18.3	-0.000347
18.3167	-0.008191								18.3167	1.5e-05								18.3167	-0.00041
18.3333	-0.007449								18.3333	-0.000241								18.3333	-0.000532
18.35	-0.003467								18.35	-0.000568								18.35	-0.000585
18.3667	0.020745								18.3667	-0.000764								18.3667	-0.000728
18.3833	0.071457								18.3833	-0.00093								18.3833	-0.001111
18.4	0.079159								18.4	-0.000697								18.4	-0.001193
18.4167	0.05047								18.4167	-0.00045								18.4167	-0.001059
18.4333	0.015978								18.4333	-0.000702								18.4333	-0.000904
18.45	-0.007814								18.45	-0.000875								18.45	-0.00091
18.4667	-0.020005								18.4667	-0.001137								18.4667	-0.000595
18.4833	-0.027817								18.4833	-0.00146								18.4833	-0.000111
18.5	-0.027808								18.5	-0.002592								18.5	-0.000566
18.5167	-0.025711								18.5167	-0.000692								18.5167	0.000176
18.5333	-0.015477								18.5333	0.003119								18.5333	0.001938
18.55	-0.020892								18.55	-0.005481								18.55	-0.00351
18.5667	-0.071837								18.5667	-0.0258								18.5667	-0.011198
18.5833	-0.135622								18.5833	-0.03011								18.5833	-0.011256
18.6	-0.213638								18.6	-0.033939								18.6	-0.012314
18.6167	-0.271481								18.6167	-0.025966								18.6167	-0.003233
18.6333	-0.294587								18.6333	-0.005503								18.6333	0.008837
18.65	-0.291873								18.65	0.00895								18.65	0.012808
18.6667	-0.279899								18.6667	0.015293								18.6667	0.010168
18.6833	-0.260894								18.6833	0.017656								18.6833	0.009339
18.7	-0.23829								18.7	0.015909								18.7	0.009039
18.7167	-0.21808								18.7167	0.014323								18.7167	0.009039
18.7333	-0.196994								18.7333	0.013978								18.7333	0.008739
18.75	-0.179607								18.75	0.013423								18.75	0.008119
18.7667	-0.14589								18.7667	0.013037								18.7667	0.006848
18.7833	-0.104464								18.7833	0.012472								18.7833	0.005428
18.8	-0.071337								18.8	0.011507								18.8	0.004388
18.8167	-0.0577								18.8167	0.010672								18.8167	0.003948
18.8333	-0.052678								18.8333	0.009768								18.8333	0.003318
18.85	-0.052746								18.85	0.008814								18.85	0.002098
18.8667	-0.051643								18.8667	0.008219								18.8667	0.000438
18.8833	-0.049631								18.8833	0.007835								18.8833	-0.000592
18.9	-0.050658								18.9	0.006951								18.9	-0.001262
18.9167	-0.054862								18.9167	0.006097								18.9167	-0.001931
18.9333	-0.054101								18.9333	0.005372								18.9333	-0.00216
18.95	-0.049649								18.95	0.004648								18.95	-0.002199
18.9667	-0.047368								18.9667	0.003894								18.9667	-0.002378
18.9833	-0.044697								18.9833	0.00311								18.9833	-0.002967
19	-0.042306								19	0.002446								19	-0.003386
19.0167	-0.039886								19.0167	0.002142								19.0167	-0.003783
19.0333	-0.037553								19.0333	0.001758								19.0333	-0.00404
19.05	-0.03457								19.05	0.001303								19.05	-0.004187
19.0667	-0.032286								19.0667	0.000929								19.0667	-0.004114
19.0833	-0.030403								19.0833	0.000784								19.0833	-0.003911
19.1	-0.02838								19.1	0.00067								19.1	-0.003668
19.1167	-0.026484								19.1167	0.000344								19.1167	-0.003433
19.1333	-0.025075								19.1333	0.000379								19.1333	-0.003277
19.15	-0.023647								19.15	0.000463								19.15	-0.003031
19.1667	-0.022298								19.1667	0.000348								19.1667	-0.002855
19.1833	-0.02106								19.1833	0.000322								19.1833	-0.002759
19.2	-0.019681								19.2	0.000487								19.2	-0.002384
19.2167	-0.018366								19.2167	0.0006								19.2167	-0.001945
19.2333	-0.017639								19.2333	0.000592								19.2333	-0.001695
19.25	-0.016752								19.25	0.000645								19.25	-0.001575
19.2667	-0.015625								19.2667	0.000788								19.2667	-0.001446
19.2833	-0.014528								19.2833	0.00094								19.2833	-0.001476
19.3	-0.013511								19.3	0.001063								19.3	-0.001566
19.3167	-0.012283								19.3167	0.001094								19.3167	-0.001463
19.3333	-0.011594								19.3333	0.000884								19.3333	-0.001348
19.35	-0.010906								19.35	0.000694								19.35	-0.001144
19.3667	-0.010207								19.3667	0.000474								19.3667	-0.001039
19.3833	-0.009719								19.3833	0.000304								19.3833	-0.000585
19.4	-0.00905								19.4	0.000464								19.4	-0.00033
19.4167	-0.008586								19.4167	0.000342								19.4167	-8e-05
19.4333	-0.008223								19.4333	0.000179								19.4333	1.2e-05
19.45	-0.00771								19.45	8.6e-05								19.45	8.4e-05
19.4667	-0.007066								19.4667	-7e-06								19.4667	0.000196
19.4833	-0.006673								19.4833	-9e-05								19.4833	0.000419
19.5	-0.00627								19.5	-0.000174								19.5	0.000361
19.5167	-0.006036								19.5167	-0.00047								19.5167	0.000412
19.5333	-0.005755								19.5333	-0.000647								19.5333	0.000245
19.55	-0.005204								19.55	-0.000524								19.55	-1.1e-05
19.5667	-0.004973								19.5667	-0.000231								19.5667	-8.8e-05
19.5833	-0.004722								19.5833	-0.000157								19.5833	1.6e-05
19.6	-0.004501								19.6	-0.000124								19.6	0.000219
19.6167	-0.004254								19.6167	-9.5e-05								19.6167	0.000444
19.6333	-0.003882								19.6333	3.4e-05								19.6333	0.000452
19.65	-0.003429								19.65	0.000263								19.65	0.00055
19.6667	-0.003227								19.6667	0.000362								19.6667	0.000579
19.6833	-0.002804								19.6833	0.00033								19.6833	0.000377
19.7	-0.002752								19.7	0.000289								19.7	9.5e-05
19.7167	-0.002727								19.7167	5.4e-05								19.7167	-8.3e-05
19.7333	-0.002837								19.7333	-0.000112								19.7333	-0.000167
19.75	-0.003017								19.75	-7.7e-05								19.75	-0.000292
19.7667	-0.002807								19.7667	-0.000113								19.7667	-0.000236
19.7833	-0.002747								19.7833	-5.9e-05								19.7833	-2e-05
19.8	-0.002467								19.8	2.5e-05								19.8	0.000125
19.8167	-0.002176								19.8167	-4.5e-05								19.8167	0.000146
19.8333	-0.002229								19.8333	0.000134								19.8333	2e-06
19.85	-0.001972								19.85	-3.7e-05								19.85	-0.000132
19.8667	-0.002136								19.8667	3.3e-05								19.8667	-0.000227
19.8833	-0.002099								19.8833	0.000102								19.8833	-0.000161
19.9	-0.001942								19.9	2.1e-05								19.9	2.4e-05
19.9167	-0.001792								19.9167	-6.4e-05								19.9167	8.7e-05
19.9333	-0.001296								19.9333	-0.000161								19.9333	0.000115
19.95	-0.000931								19.95	-0.000237								19.95	0.000214
19.9667	-0.000725								19.9667	-0.000333								19.9667	0.000162
19.9833	-0.000469								19.9833	-0.00046								19.9833	0.00023
20	-0.000174								20	-0.000256								20	0.000318
20.0167	-8.1e-05								20.0167	0.000223								20.0167	0.000485
20.0333	-1.3e-05								20.0333	0.000501								20.0333	0.000708
20.05	-4e-06								20.05	0.000689								20.05	0.000631
20.0667	1.5e-05								20.0667	0.000527								20.0667	0.000654
20.0833	0.000193								20.0833	0.000524								20.0833	0.000798
20.1	0.000302								20.1	0.000512								20.1	0.000791
20.1167	0.000331								20.1167	0.000325								20.1167	0.000874
20.1333	0.000257								20.1333	0.000187								20.1333	0.000894
20.15	0.000483								20.15	8.9e-05								20.15	0.001033
20.1667	0.000819								20.1667	-9e-05								20.1667	0.001253
20.1833	0.000616								20.1833	-0.000138								20.1833	0.001612
20.2	0.000582								20.2	-7e-06								20.2	0.002002
20.2167	0.000672								20.2167	0.000299								20.2167	0.002151
20.2333	0.00091								20.2333	5.4e-05								20.2333	0.002447
20.25	0.000788								20.25	-0.000331								20.25	0.002612
20.2667	0.000715								20.2667	-0.000517								20.2667	0.002757
20.2833	0.000773								20.2833	-0.000622								20.2833	0.002893
20.3	0.000811								20.3	-0.000618								20.3	0.003118
20.3167	0.000956								20.3167	-0.000739								20.3167	0.003359
20.3333	0.000919								20.3333	-0.001243								20.3333	0.003625
20.35	0.000852								20.35	-0.001316								20.35	0.00396
20.3667	0.001015								20.3667	-0.000979								20.3667	0.004216
20.3833	0.000838								20.3833	-0.000852								20.3833	0.004472
20.4	0.000592								20.4	-0.000776								20.4	0.004938
20.4167	0.000223								20.4167	-0.000795								20.4167	0.005298
20.4333	-1.6e-05								20.4333	-0.000595								20.4333	0.005681
20.45	-0.000205								20.45	-0.000466								20.45	0.006004
20.4667	-0.000204								20.4667	-0.000567								20.4667	0.006346
20.4833	-2.3e-05								20.4833	-0.000658								20.4833	0.006439
20.5	-3.2e-05								20.5	-0.000889								20.5	0.006381
20.5167	-0.000191								20.5167	-0.000895								20.5167	0.00691
20.5333	-0.00043								20.5333	-0.000663								20.5333	0.007493
20.55	-0.00068								20.55	-0.000541								20.55	0.008007
20.5667	-0.000559								20.5667	-0.000128								20.5667	0.005501
20.5833	-0.000558								20.5833	-0.000126								20.5833	-0.004696
20.6	-0.000497								20.6	-0.000254								20.6	-0.015332
20.6167	-0.000185								20.6167	-3.5e-05								20.6167	-0.023029
20.6333	0.000178								20.6333	0.000102								20.6333	-0.02489
20.65	0.000521								20.65	0.00026								20.65	-0.021052
20.6667	0.000724								20.6667	0.000287								20.6667	-0.013993
20.6833	0.000907								20.6833	0.000334								20.6833	-0.012035
20.7	0.00112								20.7	0.000391								20.7	-0.010776
20.7167	0.001066								20.7167	0.000406								20.7167	-0.009208
20.7333	0.001213								20.7333	0.00057								20.7333	-0.007369
20.75	0.001191								20.75	0.000444								20.75	-0.005919
20.7667	0.001358								20.7667	0.000219								20.7667	-0.00445
20.7833	0.001586								20.7833	0.000313								20.7833	-0.002701
20.8	0.001343								20.8	0.000507								20.8	-0.001541
20.8167	0.001415								20.8167	0.000509								20.8167	-0.000343
20.8333	0.001188								20.8333	0.000552								20.8333	0.000899
20.85	0.000801								20.85	0.000554								20.85	0.002011
20.8667	0.000344								20.8667	0.000806								20.8667	0.002433
20.8833	0.000197								20.8833	0.000828								20.8833	0.002795
20.9	0.00039								20.9	0.00084								20.9	0.003797
20.9167	0.000238								20.9167	0.000752								20.9167	0.00449
20.9333	0.000107								20.9333	0.000383								20.9333	0.005191
20.95	-0.000134								20.95	-0.000106								20.95	0.005332
20.9667	4e-06								20.9667	-0.000154								20.9667	0.005474
20.9833	0.000163								20.9833	0.000237								20.9833	0.004865
21	0.000992								21	0.000168								21	0.004046
21.0167	-0.000105								21.0167	0.001549								21.0167	0.003325
21.0333	0.001								21.0333	0.00263								21.0333	0.006595
21.05	-0.004906								21.05	0.00139								21.05	0.007744
21.0667	-0.049822								21.0667	-0.014229								21.0667	0.003184
21.0833	-0.108967								21.0833	-0.028219								21.0833	-0.000326
21.1	-0.166813								21.1	-0.028898								21.1	-0.001367
21.1167	-0.219695								21.1167	-0.023418								21.1167	0.002145
21.1333	-0.243145								21.1333	-0.001478								21.1333	0.012519
21.15	-0.242686								21.15	0.018022								21.15	0.017493
21.1667	-0.230516								21.1667	0.028912								21.1667	0.014737
21.1833	-0.219687								21.1833	0.027472								21.1833	0.011811
21.2	-0.201148								21.2	0.023452								21.2	0.010715
21.2167	-0.186425								21.2167	0.020962								21.2167	0.011075
21.2333	-0.164121								21.2333	0.019982								21.2333	0.011519
21.25	-0.148097								21.25	0.018842								21.25	0.010913
21.2667	-0.132113								21.2667	0.017822								21.2667	0.010226
21.2833	-0.120168								21.2833	0.016812								21.2833	0.00981
21.3	-0.112624								21.3	0.015931								21.3	0.009384
21.3167	-0.104707								21.3167	0.014941								21.3167	0.009818
21.3333	-0.096219								21.3333	0.014141								21.3333	0.009717
21.35	-0.08741								21.35	0.013071								21.35	0.008636
21.3667	-0.082422								21.3667	0.01184								21.3667	0.007336
21.3833	-0.076664								21.3833	0.01091								21.3833	0.006775
21.4	-0.071205								21.4	0.01009								21.4	0.005634
21.4167	-0.067224								21.4167	0.00936								21.4167	0.004467
21.4333	-0.062622								21.4333	0.00849								21.4333	0.003907
21.45	-0.05875								21.45	0.00759								21.45	0.003478
21.4667	-0.055047								21.4667	0.00662								21.4667	0.003268
21.4833	-0.050965								21.4833	0.00585								21.4833	0.003098
21.5	-0.047083								21.5	0.00518								21.5	0.002608
21.5167	-0.043308								21.5167	0.00481								21.5167	0.002266
21.5333	-0.039903								21.5333	0.00446								21.5333	0.002333
21.55	-0.037357								21.55	0.004021								21.55	0.00244
21.5667	-0.034921								21.5667	0.003611								21.5667	0.002107
21.5833	-0.032685								21.5833	0.003241								21.5833	0.001574
21.6	-0.03027								21.6	0.002862								21.6	0.001421
21.6167	-0.027792								21.6167	0.002302								21.6167	0.001489
21.6333	-0.025643								21.6333	0.001703								21.6333	0.001828
21.65	-0.023754								21.65	0.001344								21.65	0.001777
21.6667	-0.022165								21.6667	0.001055								21.6667	0.001206
21.6833	-0.020316								21.6833	0.000896								21.6833	0.000845
21.7	-0.018667								21.7	0.000857								21.7	0.000554
21.7167	-0.017347								21.7167	0.000768								21.7167	0.000397
21.7333	-0.016165								21.7333	0.00077								21.7333	0.000283
21.75	-0.014904								21.75	0.000812								21.75	7.9e-05
21.7667	-0.013742								21.7667	0.001024								21.7667	0.000155
21.7833	-0.012571								21.7833	0.001215								21.7833	0.000441
21.8	-0.011479								21.8	0.001287								21.8	0.000847
21.8167	-0.010326								21.8167	0.00142								21.8167	0.00097
21.8333	-0.009102								21.8333	0.001582								21.8333	0.000876
21.85	-0.008268								21.85	0.001505								21.85	0.000622
21.8667	-0.007414								21.8667	0.001568								21.8667	0.000389
21.8833	-0.006801								21.8833	0.001531								21.8833	1.5e-05
21.9	-0.006247								21.9	0.001464								21.9	-0.000149
21.9167	-0.005652								21.9167	0.001357								21.9167	5.6e-05
21.9333	-0.005046								21.9333	0.001201								21.9333	0.000205
21.95	-0.00425								21.95	0.001215								21.95	-7.6e-05
21.9667	-0.003504								21.9667	0.001169								21.9667	5.3e-05
21.9833	-0.003078								21.9833	0.000913								21.9833	0.000362
22	-0.002903								22	0.000797								22	0.000421
22.0167	-0.002596								22.0167	0.000692								22.0167	0.000289
22.0333	-0.002079								22.0333	0.000718								22.0333	0.000412
22.05	-0.001731								22.05	0.000633								22.05	0.000475
22.0667	-0.001484								22.0667	0.000619								22.0667	0.000609
22.0833	-0.001197								22.0833	0.000414								22.0833	0.000562
22.1	-0.000949								22.1	0.00021								22.1	0.000525
22.1167	-0.000661								22.1167	-4.4e-05								22.1167	0.000348
22.1333	-0.000343								22.1333	-0.000146								22.1333	0.000436
22.15	-0.000224								22.15	-0.000529								22.15	0.000325
22.1667	-0.000156								22.1667	-0.000782								22.1667	0.000403
22.1833	-2.7e-05								22.1833	-0.000605								22.1833	0.000482
22.2	-0.000249								22.2	-0.000578								22.2	0.00043
22.2167	-0.0002								22.2167	-0.000649								22.2167	0.000568
22.2333	-0.000111								22.2333	-0.00072								22.2333	0.000571
22.25	8.8e-05								22.25	-0.000731								22.25	0.000705
22.2667	0.000198								22.2667	-0.000702								22.2667	0.000768
22.2833	0.000327								22.2833	-0.000613								22.2833	0.000742
22.3	0.000376								22.3	-0.000334								22.3	0.000895
22.3167	0.000666								22.3167	-0.000243								22.3167	0.000987
22.3333	0.000875								22.3333	-8.1e-05								22.3333	0.000894
22.35	0.000515								22.35	0.00015								22.35	0.000641
22.3667	0.000134								22.3667	0.000352								22.3667	0.000477
22.3833	-9.6e-05								22.3833	0.000503								22.3833	0.000334
22.4	-0.000387								22.4	0.000655								22.4	0.000221
22.4167	-0.000617								22.4167	0.000939								22.4167	-6.6e-05
22.4333	-0.000638								22.4333	0.001084								22.4333	-0.000558
22.45	-0.000709								22.45	0.001319								22.45	-0.000771
22.4667	-0.000939								22.4667	0.001414								22.4667	-0.000844
22.4833	-0.00071								22.4833	0.001489								22.4833	-0.000967
22.5	-0.000511								22.5	0.001374								22.5	-0.000919
22.5167	0.000108								22.5167	0.001341								22.5167	-0.000818
22.5333	0.000466								22.5333	0.001379								22.5333	-0.000783
22.55	0.000505								22.55	0.001387								22.55	-0.000739
22.5667	0.000373								22.5667	0.001245								22.5667	-0.000864
22.5833	0.000112								22.5833	0.001024								22.5833	-0.00122
22.6	-0.00011								22.6	0.000802								22.6	-0.001225
22.6167	-0.000142								22.6167	0.000681								22.6167	-0.001137
22.6333	-3.4e-05								22.6333	0.000722								22.6333	-0.001216
22.65	7.3e-05								22.65	0.000622								22.65	-0.001266
22.6667	0.000121								22.6667	0.000482								22.6667	-0.001155
22.6833	0.000378								22.6833	0.000312								22.6833	-0.001214
22.7	0.000406								22.7	0.000162								22.7	-0.000734
22.7167	0.000423								22.7167	-0.000128								22.7167	-0.000429
22.7333	0.000359								22.7333	-0.000179								22.7333	-0.00038
22.75	0.000375								22.75	-0.000379								22.75	2.8e-05
22.7667	0.000292								22.7667	-0.00061								22.7667	0.000276
22.7833	0.000118								22.7833	-0.00077								22.7833	0.000395
22.8	-0.000256								22.8	-0.00107								22.8	0.000233
22.8167	-0.000581								22.8167	-0.001173								22.8167	0.000597
22.8333	-0.000706								22.8333	-0.001206								22.8333	0.000626
22.85	-0.000872								22.85	-0.00131								22.85	0.000655
22.8667	-0.000938								22.8667	-0.001473								22.8667	0.000743
22.8833	-0.000913								22.8833	-0.001517								22.8833	0.000982
22.9	-0.001049								22.9	-0.001311								22.9	0.001081
22.9167	-0.001206								22.9167	-0.000917								22.9167	0.001167
22.9333	-0.001263								22.9333	-0.000705								22.9333	0.001098
22.95	-0.001291								22.95	-0.000453								22.95	0.000899
22.9667	-0.001249								22.9667	-0.000501								22.9667	0.00113
22.9833	-0.001196								22.9833	-0.000469								22.9833	0.001252
23	-0.001034								23	-0.000437								23	0.001343
23.0167	-0.000952								23.0167	-0.000418								23.0167	0.001341
23.0333	-0.000851								23.0333	-0.000561								23.0333	0.001094
23.05	-0.00056								23.05	-0.000474								23.05	0.001167
23.0667	-0.000279								23.0667	1.4e-05								23.0667	0.00125
23.0833	-2.7e-05								23.0833	0.000311								23.0833	0.001194
23.1	0.000164								23.1	0.000388								23.1	0.001357
23.1167	0.000386								23.1167	0.000332								23.1167	0.001125
23.1333	0.000398								23.1333	0.000455								23.1333	0.000927
23.15	0.00048								23.15	0.000577								23.15	0.000589
23.1667	0.000352								23.1667	0.00068								23.1667	0.000451
23.1833	0.000284								23.1833	0.000422								23.1833	0.000193
23.2	0.000326								23.2	0.000345								23.2	7.5e-05
23.2167	0.00027								23.2167	0.000335								23.2167	6.8e-05
23.2333	0.000594								23.2333	0.000163								23.2333	-0.000196
23.25	0.000989								23.25	-3.9e-05								23.25	-0.000411
23.2667	0.001134								23.2667	-9.2e-05								23.2667	-0.000326
23.2833	0.001059								23.2833	-0.000184								23.2833	-0.000191
23.3	0.001024								23.3	-0.000246								23.3	-0.000356
23.3167	0.000941								23.3167	-0.000191								23.3167	-0.000682
23.3333	0.00087								23.3333	-0.000208								23.3333	-0.0011
23.35	0.000858								23.35	-0.000485								23.35	-0.001247
23.3667	0.000827								23.3667	-0.000772								23.3667	-0.001584
23.3833	0.000746								23.3833	-0.001169								23.3833	-0.001752
23.4	0.000605								23.4	-0.001327								23.4	-0.001819
23.4167	0.000666								23.4167	-0.001366								23.4167	-0.002041
23.4333	0.000859								23.4333	-0.001339								23.4333	-0.001975
23.45	0.001073								23.45	-0.001121								23.45	-0.002519
23.4667	0.000896								23.4667	-0.000933								23.4667	-0.002713
23.4833	0.000139								23.4833	-0.000665								23.4833	-0.003077
23.5	2e-06								23.5	-0.000617								23.5	-0.004281
23.5167	-0.000413								23.5167	-0.001132								23.5167	-0.003519
23.5333	0.001234								23.5333	0.002112								23.5333	-0.00206
23.55	0.004351								23.55	0.001326								23.55	-0.003481
23.5667	-0.031632								23.5667	-0.01526								23.5667	-0.004152
23.5833	-0.078405								23.5833	-0.026386								23.5833	-0.005713
23.6	-0.132408								23.6	-0.028892								23.6	-0.003954
23.6167	-0.17745								23.6167	-0.03135								23.6167	-0.001838
23.6333	-0.19599								23.6333	-0.007779								23.6333	0.010076
23.65	-0.19701								23.65	0.010513								23.65	0.017689
23.6667	-0.18944								23.6667	0.018074								23.6667	0.017683
23.6833	-0.17752								23.6833	0.023745								23.6833	0.016126
23.7	-0.16594								23.7	0.023416								23.7	0.01358
23.7167	-0.153529								23.7167	0.020957								23.7167	0.011141
23.7333	-0.138518								23.7333	0.018917								23.7333	0.006791
23.75	-0.124626								23.75	0.017467								23.75	0.004541
23.7667	-0.110484								23.7667	0.016137								23.7667	0.00455
23.7833	-0.101272								23.7833	0.014877								23.7833	0.00359
23.8	-0.09326								23.8	0.014067								23.8	0.002469
23.8167	-0.087267								23.8167	0.013337								23.8167	0.001738
23.8333	-0.081134								23.8333	0.012627								23.8333	0.001145
23.85	-0.073581								23.85	0.011727								23.85	0.000412
23.8667	-0.072278								23.8667	0.010668								23.8667	-7.1e-05
23.8833	-0.069445								23.8833	0.009588								23.8833	-0.000694
23.9	-0.062572								23.9	0.008808								23.9	-0.001437
23.9167	-0.059628								23.9167	0.008069								23.9167	-0.00189
23.9333	-0.054495								23.9333	0.007431								23.9333	-0.002084
23.95	-0.049801								23.95	0.006793								23.95	-0.002458
23.9667	-0.044708								23.9667	0.006164								23.9667	-0.002852
23.9833	-0.040235								23.9833	0.005606								23.9833	-0.003126
24	-0.037201								24	0.005178								24	-0.00329
24.0167	-0.034388								24.0167	0.004731								24.0167	-0.003414
24.0333	-0.032655								24.0333	0.004316								24.0333	-0.003467
24.05	-0.030722								24.05	0.004111								24.05	-0.003571
24.0667	-0.029239								24.0667	0.003985								24.0667	-0.003715
24.0833	-0.027346								24.0833	0.00365								24.0833	-0.003218
24.1	-0.025363								24.1	0.003415								24.1	-0.003062
24.1167	-0.023641								24.1167	0.003222								24.1167	-0.002944
24.1333	-0.022289								24.1333	0.002771								24.1333	-0.002806
24.15	-0.021047								24.15	0.00255								24.15	-0.002577
24.1667	-0.019696								24.1667	0.002359								24.1667	-0.002289
24.1833	-0.018554								24.1833	0.002178								24.1833	-0.002071
24.2	-0.017363								24.2	0.002038								24.2	-0.001842
24.2167	-0.016042								24.2167	0.0018								24.2167	-0.001302
24.2333	-0.014873								24.2333	0.001544								24.2333	-0.00086
24.25	-0.013783								24.25	0.001499								24.25	-0.000598
24.2667	-0.012774								24.2667	0.001364								24.2667	-0.000287
24.2833	-0.011484								24.2833	0.001289								24.2833	-3.5e-05
24.3	-0.010525								24.3	0.001254								24.3	-7.3e-05
24.3167	-0.009757								24.3167	0.001262								24.3167	-3.9e-05
24.3333	-0.008891								24.3333	0.001255								24.3333	-1.2e-05
24.35	-0.007984								24.35	0.001297								24.35	0.000104
24.3667	-0.007328								24.3667	0.001289								24.3667	0.000161
24.3833	-0.006682								24.3833	0.001221								24.3833	0.000128
24.4	-0.006005								24.4	0.001133								24.4	0.000185
24.4167	-0.005461								24.4167	0.000999								24.4167	0.000404
24.4333	-0.005078								24.4333	0.00076								24.4333	0.000668
24.45	-0.004556								24.45	0.00066								24.45	0.000871
24.4667	-0.004123								24.4667	0.000441								24.4667	0.000844
24.4833	-0.003801								24.4833	0.000141								24.4833	0.000587
24.5	-0.003399								24.5	-0.000148								24.5	0.00047
24.5167	-0.003078								24.5167	-0.000182								24.5167	0.000517
24.5333	-0.002851								24.5333	-0.000262								24.5333	0.000597
24.55	-0.002673								24.55	-0.000171								24.55	0.000457
24.5667	-0.002385								24.5667	-9.1e-05								24.5667	0.000367
24.5833	-0.002208								24.5833	-0.00017								24.5833	0.000257
24.6	-0.00218								24.6	-0.0001								24.6	0.000157
24.6167	-0.002225								24.6167	-0.000234								24.6167	0.000371
24.6333	-0.002213								24.6333	-0.000492								24.6333	0.000437
24.65	-0.002181								24.65	-0.0007								24.65	0.000594
24.6667	-0.002089								24.6667	-0.000418								24.6667	0.00072
24.6833	-0.001907								24.6833	-0.000256								24.6833	0.000797
24.7	-0.001645								24.7	-0.000244								24.7	0.000803
24.7167	-0.001516								24.7167	-0.000136								24.7167	0.000672
24.7333	-0.00157								24.7333	-0.000271								24.7333	0.000583
24.75	-0.001495								24.75	-0.000336								24.75	0.000374
24.7667	-0.001449								24.7667	-0.000332								24.7667	0.000345
24.7833	-0.001393								24.7833	-5.7e-05								24.7833	0.000466
24.8	-0.001427								24.8	6.8e-05								24.8	0.000757
24.8167	-0.001375								24.8167	-5.1e-05								24.8167	0.001099
24.8333	-0.001175								24.8333	-0.000252								24.8333	0.001011
24.85	-0.000985								24.85	-0.000263								24.85	0.000684
24.8667	-0.000845								24.8667	-0.000275								24.8667	0.000366
24.8833	-0.000726								24.8833	-0.000366								24.8833	0.000399
24.9	-0.000666								24.9	-0.000397								24.9	0.000281
24.9167	-0.000558								24.9167	-0.000341								24.9167	0.000182
24.9333	-0.000463								24.9333	0.000103								24.9333	-0.000149
24.95	-0.000317								24.95	0.000228								24.95	-0.00036
24.9667	-0.000162								24.9667	0.000572								24.9667	-0.000271
24.9833	-0.000156								24.9833	0.000867								24.9833	-0.000223
25	0.000139								25	0.001071								25	-0.000554
25.0167	0.000464								25.0167	0.001063								25.0167	-0.000439
25.0333	0.000857								25.0333	0.001364								25.0333	-0.000958
25.05	0.000991								25.05	0.001716								25.05	-0.001228
25.0667	0.001165								25.0667	0.002367								25.0667	-0.001008
25.0833	0.001218								25.0833	0.002788								25.0833	-0.000767
25.1	0.001092								25.1	0.002539								25.1	-0.001287
25.1167	0.001016								25.1167	0.002198								25.1167	-0.001402
25.1333	0.00108								25.1333	0.001866								25.1333	-0.001395
25.15	0.001023								25.15	0.001954								25.15	-0.001197
25.1667	0.000827								25.1667	0.002242								25.1667	-0.000999
25.1833	0.000631								25.1833	0.002641								25.1833	-0.000771
25.2	0.000535								25.2	0.002809								25.2	-0.000663
25.2167	0.000609								25.2167	0.002623								25.2167	-0.000761
25.2333	0.000744								25.2333	0.002416								25.2333	-0.000786
25.25	0.000689								25.25	0.002219								25.25	-0.000642
25.2667	0.000644								25.2667	0.001952								25.2667	-0.000528
25.2833	0.000519								25.2833	0.001784								25.2833	-0.000843
25.3	0.000184								25.3	0.001447								25.3	-0.000769
25.3167	9e-06								25.3167	0.000944								25.3167	-0.00065
25.3333	-8.5e-05								25.3333	0.000806								25.3333	-0.000538
25.35	-0.000409								25.35	0.000908								25.35	-0.000497
25.3667	-0.000802								25.3667	0.000971								25.3667	-0.000715
25.3833	-0.000916								25.3833	0.000943								25.3833	-0.000843
25.4	-0.00093								25.4	0.000895								25.4	-0.000741
25.4167	-0.000853								25.4167	0.001009								25.4167	-0.000824
25.4333	-0.000556								25.4333	0.001194								25.4333	-0.000892
25.45	-0.000208								25.45	0.001099								25.45	-0.000751
25.4667	0.000129								25.4667	0.001244								25.4667	-0.000689
25.4833	0.000246								25.4833	0.001369								25.4833	-0.000157
25.5	0.000274								25.5	0.001374								25.5	0.000184
25.5167	0.000342								25.5167	0.001167								25.5167	0.000173
25.5333	0.000282								25.5333	0.000947								25.5333	0.000349
25.55	0.000221								25.55	0.000617								25.55	0.000465
25.5667	6e-05								25.5667	8.8e-05								25.5667	0.00042
25.5833	5e-05								25.5833	-0.000242								25.5833	0.000576
25.6	0.000109								25.6	-0.000542								25.6	0.000381
25.6167	0.000309								25.6167	-0.000998								25.6167	0.000766
25.6333	0.000331								25.6333	-0.001312								25.6333	0.00093
25.65	0.000243								25.65	-0.001616								25.65	0.000754
25.6667	0.000234								25.6667	-0.002079								25.6667	0.000527
25.6833	0.000216								25.6833	-0.002733								25.6833	0.000311
25.7	0.000338								25.7	-0.004237								25.7	0.000245
25.7167	0.00029								25.7167	-0.00529								25.7167	0.000219
25.7333	0.000175								25.7333	-0.005725								25.7333	1.3e-05
25.75	9.9e-05								25.75	-0.005711								25.75	0.000248
25.7667	7.3e-05								25.7667	-0.005266								25.7667	0.000212
25.7833	6.7e-05								25.7833	-0.004551								25.7833	2.7e-05
25.8	-0.000108								25.8	-0.003807								25.8	4.1e-05
25.8167	-0.000253								25.8167	-0.003432								25.8167	-3.3e-05
25.8333	-0.000256								25.8333	-0.003663								25.8333	0.000135
25.85	-0.000249								25.85	-0.003573								25.85	-3.8e-05
25.8667	-8.2e-05								25.8667	-0.003254								25.8667	-0.00017
25.8833	-7.6e-05								25.8833	-0.002474								25.8833	8.7e-05
25.9	1e-06								25.9	-0.001735								25.9	0.000325
25.9167	0.000119								25.9167	-0.000805								25.9167	0.000494
25.9333	9.9e-05								25.9333	0.000221								25.9333	0.000957
25.95	0.000338								25.95	0.001167								25.95	0.001649
25.9667	0.000958								25.9667	0.001772								25.9667	0.001741
25.9833	0.000957								25.9833	0.001948								25.9833	0.001624
26	0.000237								26	0.001803								26	0.001956
26.0167	0.002657								26.0167	0.003091								26.0167	0.00213
26.0333	0.00498								26.0333	0.004895								26.0333	0.002538
26.05	0.007082								26.05	0.006309								26.05	0.003286
26.0667	-0.023166								26.0667	-0.014627								26.0667	-0.007476
26.0833	-0.060244								26.0833	-0.028832								26.0833	-0.011449
26.1	-0.098582								26.1	-0.033278								26.1	-0.009251
26.1167	-0.139519								26.1167	-0.029971								26.1167	-0.004721
26.1333	-0.156914								26.1333	-0.010176								26.1333	0.002522
26.15	-0.158709								26.15	0.0087								26.15	0.005775
26.1667	-0.154744								26.1667	0.019795								26.1667	0.004178
26.1833	-0.14758								26.1833	0.0227								26.1833	0.001941
26.2	-0.143945								26.2	0.022536								26.2	-0.001936
26.2167	-0.134939								26.2167	0.020845								26.2167	-0.002771
26.2333	-0.128322								26.2333	0.019813								26.2333	-0.002373
26.25	-0.117605								26.25	0.019152								26.25	-0.001285
26.2667	-0.102858								26.2667	0.018491								26.2667	-0.000676
26.2833	-0.089791								26.2833	0.01719								26.2833	-0.000768
26.3	-0.084314								26.3	0.016379								26.3	-0.00087
26.3167	-0.080626								26.3167	0.015622								26.3167	-0.00105
26.3333	-0.073377								26.3333	0.014517								26.3333	-0.001357
26.35	-0.067898								26.35	0.013851								26.35	-0.001574
26.3667	-0.063158								26.3667	0.013096								26.3667	-0.001481
26.3833	-0.060269								26.3833	0.012441								26.3833	-0.001638
26.4	-0.05606								26.4	0.012035								26.4	-0.001634
26.4167	-0.05088								26.4167	0.011746								26.4167	-0.00159
26.4333	-0.046998								26.4333	0.011068								26.4333	-0.001682
26.45	-0.043827								26.45	0.010741								26.45	-0.001844
26.4667	-0.040395								26.4667	0.010334								26.4667	-0.001996
26.4833	-0.037314								26.4833	0.009877								26.4833	-0.002188
26.5	-0.034563								26.5	0.00926								26.5	-0.00241
26.5167	-0.031801								26.5167	0.008699								26.5167	-0.002581
26.5333	-0.029647								26.5333	0.008503								26.5333	-0.002438
26.55	-0.027444								26.55	0.008276								26.55	-0.002235
26.5667	-0.024991								26.5667	0.00788								26.5667	-0.001952
26.5833	-0.023057								26.5833	0.007203								26.5833	-0.00191
26.6	-0.021424								26.6	0.006817								26.6	-0.001937
26.6167	-0.01938								26.6167	0.006598								26.6167	-0.001712
26.6333	-0.017555								26.6333	0.006234								26.6333	-0.001371
26.65	-0.01599								26.65	0.005981								26.65	-0.001111
26.6667	-0.015195								26.6667	0.005757								26.6667	-0.0008
26.6833	-0.014239								26.6833	0.005574								26.6833	-0.00046
26.7	-0.013204								26.7	0.00526								26.7	0.000131
26.7167	-0.012169								26.7167	0.004955								26.7167	0.000686
26.7333	-0.011012								26.7333	0.004927								26.7333	0.00101
26.75	-0.009755								26.75	0.004879								26.75	0.001155
26.7667	-0.008768								26.7667	0.004661								26.7667	0.001389
26.7833	-0.007632								26.7833	0.004253								26.7833	0.001734
26.8	-0.006545								26.8	0.004015								26.8	0.002158
26.8167	-0.005517								26.8167	0.003736								26.8167	0.002549
26.8333	-0.004479								26.8333	0.003496								26.8333	0.002693
26.85	-0.003911								26.85	0.003406								26.85	0.002557
26.8667	-0.003153								26.8667	0.003405								26.8667	0.002281
26.8833	-0.002514								26.8833	0.003395								26.8833	0.002175
26.9	-0.002036								26.9	0.003255								26.9	0.002139
26.9167	-0.001357								26.9167	0.003055								26.9167	0.00243
26.9333	-0.000798								26.9333	0.002825								26.9333	0.002575
26.95	-0.000208								26.95	0.002725								26.95	0.002559
26.9667	0.000561								26.9667	0.002624								26.9667	0.002703
26.9833	0.001261								26.9833	0.002564								26.9833	0.002498
27	0.002021								27	0.002424								27	0.002222
27.0167	0.002651								27.0167	0.002135								27.0167	0.002032
27.0333	0.003272								27.0333	0.001798								27.0333	0.001931
27.05	0.003652								27.05	0.00148								27.05	0.002071
27.0667	0.003583								27.0667	0.000993								27.0667	0.001751
27.0833	0.003764								27.0833	0.000535								27.0833	0.00173
27.1	0.003885								27.1	0.000358								27.1	0.00111
27.1167	0.003896								27.1167	0.000452								27.1167	0.000692
27.1333	0.003808								27.1333	0.00056								27.1333	0.000187
27.15	0.00353								27.15	0.000557								27.15	-0.000108
27.1667	0.003682								27.1667	0.000515								27.1667	-3e-06
27.1833	0.003984								27.1833	0.000492								27.1833	-0.000328
27.2	0.003966								27.2	0.00035								27.2	-0.001143
27.2167	0.003808								27.2167	0.00029								27.2167	-0.001901
27.2333	0.003591								27.2333	0.000195								27.2333	-0.002552
27.25	0.003413								27.25	6.9e-05								27.25	-0.002684
27.2667	0.003636								27.2667	-0.000196								27.2667	-0.001866
27.2833	0.003869								27.2833	-0.000141								27.2833	-0.001527
27.3	0.003772								27.3	-0.000216								27.3	-0.001829
27.3167	0.003595								27.3167	-9.8e-05								27.3167	-0.002256
27.3333	0.003429								27.3333	5.7e-05								27.3333	-0.002553
27.35	0.003152								27.35	0.000242								27.35	-0.00252
27.3667	0.002886								27.3667	0.000546								27.3667	-0.001978
27.3833	0.002929								27.3833	0.000781								27.3833	-0.001565
27.4	0.002873								27.4	0.001146								27.4	-0.001843
27.4167	0.002686								27.4167	0.000924								27.4167	-0.002086
27.4333	0.00251								27.4333	0.001111								27.4333	-0.002133
27.45	0.002633								27.45	0.000968								27.45	-0.00195
27.4667	0.002397								27.4667	0.000755								27.4667	-0.001757
27.4833	0.00192								27.4833	0.000642								27.4833	-0.001484
27.5	0.001524								27.5	0.000578								27.5	-0.001291
27.5167	0.001046								27.5167	0.00062								27.5167	-0.001304
27.5333	0.000476								27.5333	0.000751								27.5333	-0.00142
27.55	0.000157								27.55	0.000842								27.55	-0.001316
27.5667	-0.000173								27.5667	0.001084								27.5667	-0.001092
27.5833	-0.000443								27.5833	0.001325								27.5833	-0.000899
27.6	-0.000933								27.6	0.001397								27.6	-0.000765
27.6167	-0.001525								27.6167	0.001483								27.6167	-0.000665
27.6333	-0.001783								27.6333	0.001621								27.6333	-0.000536
27.65	-0.00211								27.65	0.001989								27.65	-0.000417
27.6667	-0.002668								27.6667	0.001986								27.6667	-0.000198
27.6833	-0.002785								27.6833	0.001944								27.6833	9.1e-05
27.7	-0.002583								27.7	0.001722								27.7	0.00026
27.7167	-0.002924								27.7167	0.001625								27.7167	0.000606
27.7333	-0.002812								27.7333	0.001639								27.7333	0.000806
27.75	-0.002501								27.75	0.001674								27.75	0.000805
27.7667	-0.002469								27.7667	0.001668								27.7667	0.000785
27.7833	-0.002428								27.7833	0.001553								27.7833	0.000625
27.8	-0.002316								27.8	0.001607								27.8	0.000614
27.8167	-0.002328								27.8167	0.001396								27.8167	0.000543
27.8333	-0.002127								27.8333	0.001465								27.8333	0.000388
27.85	-0.001697								27.85	0.001554								27.85	0.000124
27.8667	-0.001407								27.8667	0.001444								27.8667	-1e-06
27.8833	-0.001166								27.8833	0.001193								27.8833	-2.6e-05
27.9	-0.000906								27.9	0.000953								27.9	2e-05
27.9167	-0.000688								27.9167	0.000775								27.9167	8.5e-05
27.9333	-0.000437								27.9333	0.000506								27.9333	0.00018
27.95	-0.000145								27.95	0.000337								27.95	0.000225
27.9667	-4.4e-05								27.9667	0.000208								27.9667	0.00018
27.9833	-1.3e-05								27.9833	2.9e-05								27.9833	0.000325
28	0.000119								28	-0.00012								28	0.00032
28.0167	0.000178								28.0167	-0.000237								28.0167	0.000216
28.0333	0.000214								28.0333	-0.000279								28.0333	0.000374
28.05	3.9e-05								28.05	-0.000421								28.05	0.000382
28.0667	-3.6e-05								28.0667	-0.000313								28.0667	0.00037
28.0833	-5.1e-05								28.0833	-0.000195								28.0833	0.000348
28.1	5.5e-05								28.1	-0.000157								28.1	0.000417
28.1167	0.000119								28.1167	-0.000168								28.1167	0.000476
28.1333	0.000202								28.1333	-0.000347								28.1333	0.00034
28.15	0.000394								28.15	-0.000626								28.15	0.000114
28.1667	0.000596								28.1667	-0.000805								28.1667	-4.2e-05
28.1833	0.000629								28.1833	-0.000834								28.1833	0.000212
28.2	0.000711								28.2	-0.000783								28.2	0.000376
28.2167	0.000804								28.2167	-0.000913								28.2167	0.000342
28.2333	0.001016								28.2333	-0.001073								28.2333	0.000374
28.25	0.001118								28.25	-0.001083								28.25	0.000326
28.2667	0.00101								28.2667	-0.001103								28.2667	0.000298
28.2833	0.000933								28.2833	-0.001033								28.2833	0.00034
28.3	0.000845								28.3	-0.001173								28.3	0.000212
28.3167	0.000778								28.3167	-0.001354								28.3167	-4.3e-05
28.3333	0.000882								28.3333	-0.001377								28.3333	-0.000152
28.35	0.000916								28.35	-0.001351								28.35	8.9e-05
28.3667	0.00094								28.3667	-0.001195								28.3667	0.000441
28.3833	0.001184								28.3833	-0.001239								28.3833	0.000602
28.4	0.001258								28.4	-0.001202								28.4	0.000683
28.4167	0.001293								28.4167	-0.001327								28.4167	0.001157
28.4333	0.00108								28.4333	-0.001086								28.4333	0.001808
28.45	0.000927								28.45	-0.001015								28.45	0.00174
28.4667	0.000674								28.4667	-0.000524								28.4667	0.002061
28.4833	0.000161								28.4833	-0.000753								28.4833	0.002662
28.5	0.000427								28.5	-0.000812								28.5	0.003664
28.5167	0.001895								28.5167	0.000358								28.5167	0.004617
28.5333	0.002394								28.5333	0.000863								28.5333	0.005837
28.55	0.008074								28.55	0.003529								28.55	0.005857
28.5667	-0.011027								28.5667	-0.012085								28.5667	-0.007013
28.5833	-0.045657								28.5833	-0.0252								28.5833	-0.011863
28.6	-0.078758								28.6	-0.033604								28.6	-0.012993
28.6167	-0.111438								28.6167	-0.03812								28.6167	-0.012711
28.6333	-0.121967								28.6333	-0.01686								28.6333	-0.000865
28.65	-0.121115								28.65	0.006271								28.65	0.011301
28.6667	-0.114724								28.6667	0.019321								28.6667	0.011228
28.6833	-0.116552								28.6833	0.022051								28.6833	0.008074
28.7	-0.11459								28.7	0.019901								28.7	0.005381
28.7167	-0.107119								28.7167	0.01772								28.7167	0.004468
28.7333	-0.098595								28.7333	0.016185								28.7333	0.004358
28.75	-0.089932								28.75	0.01501								28.75	0.004449
28.7667	-0.081449								28.7667	0.014024								28.7667	0.004379
28.7833	-0.074896								28.7833	0.013189								28.7833	0.003999
28.8	-0.071523								28.8	0.012624								28.8	0.00347
28.8167	-0.069569								28.8167	0.011978								28.8167	0.002931
28.8333	-0.065035								28.8333	0.011367								28.8333	0.002143
28.85	-0.05965								28.85	0.010476								28.85	0.001825
28.8667	-0.054736								28.8667	0.009516								28.8667	0.001637
28.8833	-0.049862								28.8833	0.008735								28.8833	0.001609
28.9	-0.044427								28.9	0.008084								28.9	0.001881
28.9167	-0.041413								28.9167	0.007532								28.9167	0.001702
28.9333	-0.038597								28.9333	0.007026								28.9333	0.001394
28.95	-0.035822								28.95	0.0066								28.95	0.001035
28.9667	-0.033267								28.9667	0.006034								28.9667	0.000836
28.9833	-0.030982								28.9833	0.005528								28.9833	0.000747
29	-0.028477								29	0.005142								29	0.000379
29.0167	-0.026252								29.0167	0.004805								29.0167	0.000199
29.0333	-0.024356								29.0333	0.004354								29.0333	-9.3e-05
29.05	-0.022361								29.05	0.003912								29.05	-0.000225
29.0667	-0.020415								29.0667	0.003461								29.0667	-0.000326
29.0833	-0.01834								29.0833	0.003209								29.0833	-0.000428
29.1	-0.016984								29.1	0.003018								29.1	-0.00039
29.1167	-0.015659								29.1167	0.002755								29.1167	-0.000363
29.1333	-0.014234								29.1333	0.002459								29.1333	-0.000431
29.15	-0.012848								29.15	0.001992								29.15	-0.000268
29.1667	-0.011833								29.1667	0.001765								29.1667	-0.000165
29.1833	-0.010748								29.1833	0.001498								29.1833	-9.3e-05
29.2	-0.009702								29.2	0.001362								29.2	-0.00029
29.2167	-0.008777								29.2167	0.001144								29.2167	-0.000459
29.2333	-0.007972								29.2333	0.000912								29.2333	-0.000514
29.25	-0.007398								29.25	0.00074								29.25	-0.000569
29.2667	-0.006793								29.2667	0.000637								29.2667	-0.000615
29.2833	-0.006208								29.2833	0.000595								29.2833	-0.00059
29.3	-0.005454								29.3	0.000673								29.3	-0.000855
29.3167	-0.004819								29.3167	0.00072								29.3167	-0.000781
29.3333	-0.004316								29.3333	0.000513								29.3333	-0.000756
29.35	-0.003892								29.35	0.000515								29.35	-0.00075
29.3667	-0.003588								29.3667	0.000508								29.3667	-0.000664
29.3833	-0.003275								29.3833	0.00058								29.3833	-0.000548
29.4	-0.003051								29.4	0.000703								29.4	-0.000452
29.4167	-0.002838								29.4167	0.000624								29.4167	-0.000217
29.4333	-0.002706								29.4333	0.000291								29.4333	-0.00029
29.45	-0.002233								29.45	0.000179								29.45	-0.000333
29.4667	-0.001821								29.4667	0.000186								29.4667	-0.000345
29.4833	-0.001569								29.4833	0.000313								29.4833	-0.000498
29.5	-0.001527								29.5	0.00036								29.5	-0.000521
29.5167	-0.001405								29.5167	0.000357								29.5167	-0.000425
29.5333	-0.001345								29.5333	0.000229								29.5333	-0.000295
29.55	-0.001085								29.55	0.000251								29.55	-0.000144
29.5667	-0.000855								29.5667	0.000292								29.5667	0.000126
29.5833	-0.000625								29.5833	0.000294								29.5833	0.000296
29.6	-0.000475								29.6	0.000196								29.6	0.000436
29.6167	-0.000445								29.6167	0.000117								29.6167	0.000705
29.6333	-0.000547								29.6333	-6e-06								29.6333	0.00085
29.65	-0.000649								29.65	-1e-05								29.65	0.000985
29.6667	-0.000612								29.6667	3.7e-05								29.6667	0.00113
29.6833	-0.000674								29.6833	1.3e-05								29.6833	0.001244
29.7	-0.000696								29.7	-9e-05								29.7	0.001169
29.7167	-0.000599								29.7167	-8.4e-05								29.7167	0.001173
29.7333	-0.000384								29.7333	-0.000183								29.7333	0.001163
29.75	-0.000509								29.75	-0.000242								29.75	0.001063
29.7667	-0.000644								29.7667	-8.1e-05								29.7667	0.001183
29.7833	-0.000759								29.7833	0.00011								29.7833	0.001093
29.8	-0.000855								29.8	0.00023								29.8	0.000833
29.8167	-0.00079								29.8167	4.1e-05								29.8167	0.000832
29.8333	-0.000619								29.8333	-0.000234								29.8333	0.000835
29.85	-0.000587								29.85	-0.000399								29.85	0.000699
29.8667	-0.000636								29.8667	-0.000124								29.8667	0.000602
29.8833	-0.000714								29.8833	0.000132								29.8833	0.000505
29.9	-0.000703								29.9	5.7e-05								29.9	0.000198
29.9167	-0.000632								29.9167	8.1e-05								29.9167	0.00021
29.9333	-0.000534								29.9333	0.000141								29.9333	9.2e-05
29.95	-0.000356								29.95	0.00026								29.95	-0.000286
29.9667	-0.000208								29.9667	0.0003								29.9667	-0.000754
29.9833	-0.000141								29.9833	0.000499								29.9833	-0.000712
30	-0.000173								30	0.000239								30	-0.000699
30.0167	-0.000206								30.0167	-0.000493								30.0167	-0.000789
30.0333	-0.000212								30.0333	-0.001409								30.0333	-0.000792
30.05	-0.000338								30.05	-0.001806								30.05	-0.000845
30.0667	-0.000525								30.0667	-0.001452								30.0667	-0.001009
30.0833	-0.000641								30.0833	-0.001149								30.0833	-0.001192
30.1	-0.000588								30.1	-0.001215								30.1	-0.001275
30.1167	-0.000535								30.1167	-0.001312								30.1167	-0.00119
30.1333	-0.000545								30.1333	-0.000864								30.1333	-0.001111
30.15	-0.000546								30.15	-0.000566								30.15	-0.001132
30.1667	-0.000496								30.1667	-0.000448								30.1667	-0.001303
30.1833	-0.000337								30.1833	-0.00031								30.1833	-0.001424
30.2	-0.000377								30.2	-0.000692								30.2	-0.001365
30.2167	-0.000578								30.2167	-0.000575								30.2167	-0.001309
30.2333	-0.000863								30.2333	-6e-05								30.2333	-0.001137
30.25	-0.001047								30.25	-7.6e-05								30.25	-0.001196
30.2667	-0.000991								30.2667	6.8e-05								30.2667	-0.001325
30.2833	-0.000885								30.2833	0.000162								30.2833	-0.001434
30.3	-0.000859								30.3	0.000156								30.3	-0.001462
30.3167	-0.000894								30.3167	-2e-05								30.3167	-0.001413
30.3333	-0.00078								30.3333	-0.000267								30.3333	-0.001476
30.35	-0.000567								30.35	-0.000525								30.35	-0.001579
30.3667	-0.000404								30.3667	-0.000663								30.3667	-0.001793
30.3833	-0.00026								30.3833	-0.000611								30.3833	-0.001856
30.4	-0.000297								30.4	-0.000528								30.4	-0.001609
30.4167	-0.000283								30.4167	-0.000586								30.4167	-0.001433
30.4333	-0.00022								30.4333	-0.000783								30.4333	-0.001294
30.45	-0.000127								30.45	-0.001001								30.45	-0.001145
30.4667	-0.000163								30.4667	-0.001198								30.4667	-0.000976
30.4833	-0.00017								30.4833	-0.001256								30.4833	-0.000606
30.5	-0.000237								30.5	-0.001133								30.5	-0.000337
30.5167	-0.000183								30.5167	-0.00103								30.5167	-0.000378
30.5333	2.2e-05								30.5333	-0.000784								30.5333	-0.000336
30.55	0.000387								30.55	-0.000788								30.55	8.5e-05
30.5667	0.000833								30.5667	-0.000842								30.5667	0.000457
30.5833	0.001188								30.5833	-0.000906								30.5833	0.000739
30.6	0.001284								30.6	-0.000709								30.6	0.00109
30.6167	0.0011								30.6167	-0.000333								30.6167	0.001233
30.6333	0.00105								30.6333	0.000111								30.6333	0.001318
30.65	0.00109								30.65	0.000475								30.65	0.001503
30.6667	0.00093								30.6667	0.001039								30.6667	0.001858
30.6833	0.00083								30.6833	0.001452								30.6833	0.002193
30.7	0.00077								30.7	0.001856								30.7	0.002497
30.7167	0.000871								30.7167	0.002461								30.7167	0.002714
30.7333	0.000837								30.7333	0.002806								30.7333	0.00267
30.75	0.000822								30.75	0.003262								30.75	0.002716
30.7667	0.000948								30.7667	0.003677								30.7667	0.002802
30.7833	0.000984								30.7833	0.003192								30.7833	0.002668
30.8	0.00084								30.8	0.002678								30.8	0.002454
30.8167	0.000876								30.8167	0.002425								30.8167	0.002332
30.8333	0.000878								30.8333	0.002203								30.8333	0.002001
30.85	0.00079								30.85	0.001972								30.85	0.001641
30.8667	0.000662								30.8667	0.001791								30.8667	0.00134
30.8833	0.000484								30.8833	0.00149								30.8833	0.001039
30.9	5.6e-05								30.9	0.001499								30.9	0.000819
30.9167	-0.000102								30.9167	0.000729								30.9167	0.00072
30.9333	-0.000114								30.9333	-0.000109								30.9333	0.00017
30.95	-3.7e-05								30.95	-0.000768								30.95	-0.000349
30.9667	-6e-05								30.9667	-0.000997								30.9667	-0.000929
30.9833	-0.000522								30.9833	-0.001045								30.9833	-0.001109
31	-0.000385								31	-0.001494								31	-0.001178
31.0167	-0.000247								31.0167	-0.002811								31.0167	-0.001306
31.0333	0.001325								31.0333	-0.002299								31.0333	-0.000489
31.05	0.009346								31.05	0.000433								31.05	-0.000632
31.0667	-0.010522								31.0667	-0.015895								31.0667	-0.004665
31.0833	-0.03222								31.0833	-0.033943								31.0833	-0.007658
31.1	-0.055288								31.1	-0.03989								31.1	-0.009921
31.1167	-0.082076								31.1167	-0.038988								31.1167	-0.009892
31.1333	-0.08724								31.1333	-0.019416								31.1333	0.002018
31.15	-0.088605								31.15	0.003925								31.15	0.011427
31.1667	-0.086469								31.1667	0.020726								31.1667	0.009647
31.1833	-0.088844								31.1833	0.025507								31.1833	0.005297
31.2	-0.086178								31.2	0.023958								31.2	0.001857
31.2167	-0.077312								31.2167	0.01994								31.2167	0.002378
31.2333	-0.073644								31.2333	0.016508								31.2333	0.003707
31.25	-0.065596								31.25	0.014077								31.25	0.004916
31.2667	-0.056157								31.2667	0.012055								31.2667	0.005265
31.2833	-0.052759								31.2833	0.010673								31.2833	0.004923
31.3	-0.049541								31.3	0.009412								31.3	0.003832
31.3167	-0.046502								31.3167	0.008551								31.3167	0.002811
31.3333	-0.043252								31.3333	0.007624								31.3333	0.003095
31.35	-0.040252								31.35	0.006198								31.35	0.003489
31.3667	-0.037202								31.3667	0.004492								31.3667	0.003023
31.3833	-0.034501								31.3833	0.002956								31.3833	0.001456
31.4	-0.032201								31.4	0.00158								31.4	-0.00067
31.4167	-0.029901								31.4167	0.000494								31.4167	-0.002336
31.4333	-0.027449								31.4333	-0.000488								31.4333	-0.002832
31.45	-0.025688								31.45	-0.001391								31.45	-0.002977
31.4667	-0.023677								31.4667	-0.002503								31.4667	-0.002683
31.4833	-0.021355								31.4833	-0.003406								31.4833	-0.002648
31.5	-0.019274								31.5	-0.004068								31.5	-0.002654
31.5167	-0.017413								31.5167	-0.00465								31.5167	-0.002639
31.5333	-0.016021								31.5333	-0.004651								31.5333	-0.003358
31.55	-0.01479								31.55	-0.004481								31.55	-0.003726
31.5667	-0.014028								31.5667	-0.004291								31.5667	-0.003835
31.5833	-0.012987								31.5833	-0.004462								31.5833	-0.003773
31.6	-0.011755								31.6	-0.004772								31.6	-0.003492
31.6167	-0.010404								31.6167	-0.005412								31.6167	-0.003071
31.6333	-0.009233								31.6333	-0.005433								31.6333	-0.002517
31.65	-0.008192								31.65	-0.004823								31.65	-0.002082
31.6667	-0.007132								31.6667	-0.004093								31.6667	-0.001788
31.6833	-0.006231								31.6833	-0.003843								31.6833	-0.001504
31.7	-0.00544								31.7	-0.003493								31.7	-0.001539
31.7167	-0.004619								31.7167	-0.002963								31.7167	-0.001545
31.7333	-0.00371								31.7333	-0.002575								31.7333	-0.001412
31.75	-0.003071								31.75	-0.002316								31.75	-0.001219
31.7667	-0.002641								31.7667	-0.001988								31.7667	-0.001446
31.7833	-0.002472								31.7833	-0.00147								31.7833	-0.001813
31.8	-0.002093								31.8	-0.000871								31.8	-0.002069
31.8167	-0.001874								31.8167	-0.000753								31.8167	-0.002257
31.8333	-0.001927								31.8333	-0.000618								31.8333	-0.002398
31.85	-0.00201								31.85	-0.000293								31.85	-0.002789
31.8667	-0.002013								31.8667	-9.7e-05								31.8667	-0.00287
31.8833	-0.002117								31.8833	3.8e-05								31.8833	-0.002731
31.9	-0.0023								31.9	0.000153								31.9	-0.002392
31.9167	-0.002393								31.9167	0.000298								31.9167	-0.002363
31.9333	-0.00297								31.9333	0.000448								31.9333	-0.002417
31.95	-0.003396								31.95	0.000468								31.95	-0.002591
31.9667	-0.003873								31.9667	0.000419								31.9667	-0.003016
31.9833	-0.004559								31.9833	0.000419								31.9833	-0.00327
32	-0.004866								32	0.000529								32	-0.003274
32.0167	-0.004442								32.0167	0.000809								32.0167	-0.003098
32.0333	-0.004143								32.0333	0.001093								32.0333	-0.002677
32.05	-0.003903								32.05	0.001106								32.05	-0.001577
32.0667	-0.003574								32.0667	0.00106								32.0667	-0.000536
32.0833	-0.003645								32.0833	0.001093								32.0833	0.000174
32.1	-0.004135								32.1	0.000867								32.1	0.000755
32.1167	-0.003736								32.1167	0.00081								32.1167	0.002056
32.1333	-0.003112								32.1333	0.000905								32.1333	0.002713
32.15	-0.002748								32.15	0.0008								32.15	0.002991
32.1667	-0.002473								32.1667	0.000745								32.1667	0.002768
32.1833	-0.002249								32.1833	0.00069								32.1833	0.002786
32.2	-0.001885								32.2	0.000555								32.2	0.003004
32.2167	-0.001401								32.2167	0.00037								32.2167	0.002951
32.2333	-0.001072								32.2333	2.5e-05								32.2333	0.003206
32.25	-0.000834								32.25	-0.00043								32.25	0.00369
32.2667	-0.000606								32.2667	-0.000646								32.2667	0.003554
32.2833	-0.000457								32.2833	-0.000751								32.2833	0.003379
32.3	-0.000469								32.3	-0.000927								32.3	0.003343
32.3167	-0.00032								32.3167	-0.000892								32.3167	0.003128
32.3333	-0.000279								32.3333	-0.00078								32.3333	0.002831
32.35	-0.000187								32.35	-0.000728								32.35	0.002454
32.3667	-0.000236								32.3667	-0.000956								32.3667	0.002087
32.3833	-9.4e-05								32.3833	-0.001164								32.3833	0.001721
32.4	2.7e-05								32.4	-0.001202								32.4	0.001274
32.4167	0.000139								32.4167	-0.00098								32.4167	0.000807
32.4333	0.000193								32.4333	-0.000861								32.4333	0.000585
32.45	0.000287								32.45	-0.000963								32.45	0.000663
32.4667	0.000431								32.4667	-0.001155								32.4667	0.000731
32.4833	0.000185								32.4833	-0.001606								32.4833	0.000449
32.5	4.9e-05								32.5	-0.001938								32.5	0.000387
32.5167	0.000322								32.5167	-0.002								32.5167	6.5e-05
32.5333	0.000128								32.5333	-0.001935								32.5333	-0.000171
32.55	-0.000157								32.55	-0.00191								32.55	-0.000316
32.5667	-0.000172								32.5667	-0.001916								32.5667	-0.000491
32.5833	1.4e-05								32.5833	-0.002051								32.5833	-0.000836
32.6	0.000159								32.6	-0.001926								32.6	-0.000881
32.6167	0.000384								32.6167	-0.001852								32.6167	-0.001046
32.6333	0.00038								32.6333	-0.001918								32.6333	-0.001301
32.65	-0.000114								32.65	-0.002215								32.65	-0.001347
32.6667	-0.000509								32.6667	-0.002652								32.6667	-0.001402
32.6833	-0.000653								32.6833	-0.002869								32.6833	-0.001368
32.7	-0.000788								32.7	-0.002596								32.7	-0.001003
32.7167	-0.000902								32.7167	-0.002403								32.7167	-0.000629
32.7333	-0.001117								32.7333	-0.002217								32.7333	-0.00034
32.75	-0.001312								32.75	-0.002201								32.75	1.8e-05
32.7667	-0.001418								32.7667	-0.001875								32.7667	0.000167
32.7833	-0.001693								32.7833	-0.001349								32.7833	-4.4e-05
32.8	-0.002068								32.8	-0.000893								32.8	-0.000446
32.8167	-0.002203								32.8167	-0.000527								32.8167	-0.000647
32.8333	-0.002289								32.8333	-0.000371								32.8333	-0.000488
32.85	-0.002175								32.85	4.5e-05								32.85	-0.000579
32.8667	-0.002161								32.8667	0.000591								32.8667	-0.00082
32.8833	-0.002197								32.8833	0.000827								32.8833	-0.00097
32.9	-0.002222								32.9	0.001092								32.9	-0.000781
32.9167	-0.002168								32.9167	0.001218								32.9167	-0.000672
32.9333	-0.002142								32.9333	0.001511								32.9333	-0.000745
32.95	-0.002197								32.95	0.002205								32.95	-0.000968
32.9667	-0.002391								32.9667	0.002548								32.9667	-0.000921
32.9833	-0.002385								32.9833	0.002782								32.9833	-0.000994
33	-0.0022								33	0.002705								33	-0.000957
33.0167	-0.002014								33.0167	0.002769								33.0167	-0.00103
33.0333	-0.001832								33.0333	0.002945								33.0333	-0.000866
33.05	-0.00153								33.05	0.003162								33.05	-0.001081
33.0667	-0.001358								33.0667	0.003109								33.0667	-0.001447
33.0833	-0.001146								33.0833	0.003056								33.0833	-0.001493
33.1	-0.001034								33.1	0.002873								33.1	-0.001349
33.1167	-0.000912								33.1167	0.00305								33.1167	-0.001184
33.1333	-0.000397								33.1333	0.003183								33.1333	-0.00092
33.15	3.9e-05								33.15	0.003037								33.15	-0.000187
33.1667	0.000274								33.1667	0.00273								33.1667	8.6e-05
33.1833	0.000369								33.1833	0.002254								33.1833	-0.00029
33.2	0.000604								33.2	0.001638								33.2	-0.000417
33.2167	0.00073								33.2167	0.001201								33.2167	-0.000393
33.2333	0.000955								33.2333	0.00091								33.2333	-5.6e-05
33.25	0.001292								33.25	0.00078								33.25	0.000251
33.2667	0.001858								33.2667	0.00044								33.2667	0.000337
33.2833	0.002464								33.2833	0.0004								33.2833	0.000484
33.3	0.00288								33.3	0.00053								33.3	0.000421
33.3167	0.003257								33.3167	0.00012								33.3167	0.000617
33.3333	0.003679								33.3333	8.4e-05								33.3333	0.000382
33.35	0.003853								33.35	0.000198								33.35	0.000126
33.3667	0.003946								33.3667	-0.000128								33.3667	0.0001
[truncated: 910 more rows]
