# Supplementary material for: KorB switching from DNA-sliding clamp to repressor mediates long-range gene silencing in a multi-drug resistance plasmid
Source: Nat Microbiol. 2025 Jan 23;10(2):448–67. doi: 10.1038/s41564-024-01915-3 (PMC11790492; doi:10.1038/s41564-024-01915-3)
Supplement: Supplementary file 15 — Confocal optical tweezers (C-trap) data. [file 41564_2024_1915_MOESM15_ESM.xlsx]

## Sheet: Ext Fig 7a C-trap Class I
20240522-121905 Kymograph 41_B-channel_photon-counts_[0-178]px_[0-754]tlines
Kymograph B-channel ASCII Matrix file
X Amplitude: 18.250419200000003 s
Y Amplitude: 17.8 um
Z Amplitude: 10 a.u.
1 0 1 0 0 0 0 0 0 0 0 0 0 0 0 1 0 0 0 0 2 0 0 1 0 0 1 0 1 0 1 1 2 0 1 0 0 0 0 0 0 0 1 0 0 1 0 0 0 0 0 0 0 0 0 0 1 0 1 0 1 1 0 0 0 0 1 1 0 0 1 1 0 0 0 1 0 0 0 0 0 0 0 1 0 1 1 0 0 1 0 0 0 0 0 0 1 0 1 1 0 0 0 0 0 0 0 0 1 0 0 1 0 0 0 0 0 1 0 0 2 0 0 1 0 0 0 1 0 0 0 1 1 0 0 0 1 1 0 0 1 0 0 1 0 1 0 0 1 0 1 0 0 0 0 0 0 0 0 0 1 0 0 0 0 0 0 0 1 0 0 0 0 0 0 1 0 0 0 0 0 0 0 2 0 0 0 0 0 0 0 0 0 0 0 0 0 0 0 0…
0 0 0 1 0 0 0 1 0 0 0 1 0 1 0 0 0 1 0 0 0 0 0 1 0 0 0 0 0 0 1 0 0 0 0 0 0 0 0 0 0 0 0 0 1 0 0 0 0 0 0 0 0 1 0 0 0 0 0 0 0 0 0 1 0 1 0 0 0 1 0 0 0 0 0 0 0 0 0 0 0 1 0 0 0 0 0 0 0 0 1 0 0 1 0 0 0 0 1 0 0 0 0 1 0 0 0 0 0 1 0 0 0 0 0 0 0 0 0 0 0 0 0 0 0 0 0 0 0 0 0 0 0 0 1 0 1 0 0 0 0 0 0 0 0 1 0 1 0 0 0 0 0 1 0 0 0 0 1 0 1 0 0 0 1 0 0 0 0 0 0 0 1 0 0 0 0 0 0 0 0 0 0 0 0 0 0 1 0 0 1 1 1 0 1 1 0 0 0 1…
0 1 1 0 0 0 0 0 0 0 1 2 0 1 0 0 0 0 0 0 1 0 0 1 1 0 1 1 0 0 0 0 0 0 1 0 0 1 0 1 1 2 1 0 0 0 0 0 1 0 1 0 0 0 0 0 0 0 0 0 0 1 0 0 0 1 0 0 1 0 0 0 0 1 0 1 0 1 0 1 0 0 1 0 0 0 0 0 0 0 1 0 0 1 0 1 0 0 1 0 0 0 0 0 0 0 0 0 0 0 0 0 0 1 0 3 0 0 0 0 0 1 0 1 0 0 0 0 0 0 0 0 0 0 1 0 0 0 0 0 0 0 1 0 0 0 0 0 0 0 1 1 0 0 1 0 0 1 0 0 0 0 0 1 1 0 0 0 2 0 0 0 0 0 0 0 0 0 0 0 0 0 0 0 1 0 0 0 0 1 0 0 0 1 1 0 0 0 0 2…
0 0 0 0 0 0 0 0 0 0 0 1 0 0 0 0 0 0 0 0 0 1 0 0 0 0 1 0 0 0 0 0 1 0 0 1 0 0 1 1 1 1 0 0 0 1 0 1 0 0 0 1 1 0 0 0 0 0 0 0 0 1 1 0 0 0 0 1 0 0 0 0 0 0 0 0 0 0 0 0 1 0 1 0 0 0 0 3 1 1 0 1 0 0 0 0 1 1 1 0 0 1 0 0 1 0 0 1 1 0 0 0 0 0 0 0 2 0 0 1 0 0 0 0 1 1 0 0 0 0 0 1 2 2 0 1 0 0 0 0 0 1 0 0 0 0 0 0 1 0 0 0 1 0 0 0 1 0 0 0 0 0 0 0 1 0 1 0 0 0 0 0 0 1 0 1 0 0 0 0 0 0 0 0 0 0 0 0 1 0 0 0 2 0 1 1 0 0 0 0…
0 1 0 1 1 0 1 2 0 0 0 0 0 0 0 0 2 1 1 0 2 0 0 1 1 0 0 1 0 1 1 0 1 0 0 0 1 0 0 0 0 2 0 0 1 0 0 0 1 0 0 0 1 0 1 0 0 0 0 0 0 0 0 0 1 1 0 0 0 0 1 0 0 1 0 0 0 0 0 0 0 0 2 0 0 1 0 0 1 0 0 0 1 0 0 0 0 0 0 1 0 1 0 0 0 0 0 0 0 0 1 0 1 0 0 0 0 0 0 2 1 0 0 0 0 0 0 0 1 0 1 0 0 0 0 0 0 0 2 0 0 0 0 0 0 0 0 2 0 0 0 0 0 0 0 0 0 1 0 3 0 0 0 0 0 0 0 0 1 0 0 1 0 0 2 0 2 0 0 0 0 0 1 0 0 0 0 0 0 1 1 0 0 0 0 0 0 0 0 0…
1 0 0 0 0 1 1 0 0 0 0 0 1 0 1 2 0 0 0 0 1 0 2 0 1 0 0 0 1 1 1 0 2 0 0 0 1 0 0 1 1 1 1 0 0 0 1 0 0 0 0 1 0 0 0 0 1 0 0 0 0 1 1 0 0 0 0 0 0 0 0 2 0 0 0 0 1 1 0 0 2 0 0 1 2 0 0 0 0 0 0 0 0 1 1 0 0 0 0 0 0 1 0 2 0 0 0 2 1 0 0 0 0 1 0 0 0 0 0 0 0 0 0 0 0 0 0 0 0 0 0 0 0 1 1 1 0 0 0 1 0 1 0 0 1 0 0 0 0 0 0 0 0 0 1 0 0 1 0 0 0 0 1 0 1 0 0 0 0 0 0 0 0 0 0 0 1 0 0 0 0 0 0 1 0 1 0 0 0 0 0 1 0 0 0 0 1 1 0 0…
0 0 0 2 0 0 0 0 0 1 0 0 0 0 0 0 0 0 0 1 0 0 0 2 0 1 1 0 0 0 1 1 0 1 0 0 0 0 0 0 0 0 0 2 1 0 0 1 0 0 1 0 0 0 0 1 1 0 0 0 1 0 0 0 0 0 0 0 1 1 1 0 0 1 0 1 1 1 1 0 0 0 0 1 0 1 0 0 0 2 0 0 1 0 1 0 0 1 0 0 1 0 0 0 0 1 0 0 2 2 0 0 0 2 0 1 0 0 1 0 0 0 0 1 0 0 1 1 0 0 1 1 0 0 0 0 0 0 1 1 0 0 0 0 0 1 0 1 0 0 1 1 0 0 0 0 0 1 0 0 0 1 0 1 0 0 0 0 0 1 0 0 0 0 0 0 1 0 0 1 0 0 0 0 0 0 0 1 0 1 0 2 0 1 0 2 0 0 0 2…
0 0 0 1 0 0 0 1 0 0 0 2 0 1 0 2 0 0 0 0 0 0 0 0 0 1 0 0 1 1 0 2 0 2 2 0 0 0 0 0 1 0 1 0 0 1 2 0 1 0 0 0 0 2 2 0 1 1 0 0 0 3 0 0 0 0 0 0 0 0 0 0 0 1 1 1 1 1 0 1 0 0 0 1 1 0 1 0 0 0 1 1 1 0 1 0 0 0 0 0 1 1 0 0 0 2 0 2 0 2 0 1 0 0 0 0 0 0 0 0 1 0 0 1 1 2 1 0 0 0 0 0 1 0 0 1 0 0 2 0 0 0 0 0 1 0 0 0 0 0 0 0 1 0 0 0 0 0 0 0 1 0 0 0 1 0 0 1 0 2 0 0 0 1 1 1 1 0 0 0 1 1 0 0 0 0 0 0 1 0 0 2 1 0 1 1 0 0 1 0…
0 0 1 0 0 2 1 0 0 0 2 0 1 0 0 2 1 0 0 0 1 0 1 0 2 0 1 1 1 0 0 0 1 0 0 0 1 0 0 1 0 1 0 0 2 1 2 1 0 0 0 0 1 0 0 0 0 0 2 0 1 0 0 0 0 0 0 0 1 1 2 1 0 1 0 0 0 2 1 1 1 1 0 1 3 0 0 0 1 1 0 1 2 1 0 0 1 0 0 1 1 0 0 1 0 0 2 0 0 0 1 0 0 0 1 2 0 0 0 1 1 1 0 3 0 0 2 1 0 0 0 0 1 1 1 0 0 0 0 0 1 0 2 0 1 2 0 0 1 0 0 0 1 1 0 0 0 1 0 1 0 1 0 2 1 0 0 0 0 0 0 0 0 0 0 1 0 1 0 2 0 2 0 0 0 0 1 1 0 0 0 1 0 1 1 0 1 0 0 0…
1 1 2 0 0 2 1 1 2 1 1 1 1 1 1 1 0 1 0 1 0 1 0 0 0 1 0 0 1 1 0 1 3 0 2 1 0 1 0 1 1 0 0 0 0 0 0 2 0 0 0 0 1 0 0 1 0 0 1 1 0 1 0 0 4 0 0 2 1 0 1 0 1 0 2 3 0 0 0 0 0 0 0 0 1 0 1 0 1 1 0 1 0 1 1 1 0 0 1 0 2 0 2 0 1 0 0 1 0 0 0 0 1 1 0 0 1 0 0 1 0 0 3 1 1 0 0 0 0 1 0 0 1 0 0 0 0 2 3 0 0 1 1 0 0 0 1 0 0 0 2 1 0 0 1 1 0 0 0 1 1 0 0 0 0 0 0 1 0 0 2 1 0 2 0 0 0 0 0 0 2 1 1 0 0 1 0 0 2 1 1 0 1 0 1 0 0 0 0 0…
1 1 1 2 0 0 0 1 5 0 0 0 1 2 0 1 0 2 0 1 0 1 1 1 0 1 0 1 0 0 0 0 1 1 1 0 2 0 1 1 0 1 0 0 1 2 0 2 1 0 1 1 1 0 1 1 0 0 2 0 1 5 2 3 1 2 1 1 1 0 0 0 0 3 1 1 1 2 1 0 0 2 2 2 0 1 1 1 3 2 1 0 0 0 0 0 0 1 2 1 0 0 1 0 1 1 0 1 0 1 2 0 1 1 0 0 2 2 3 2 0 3 1 1 1 2 1 2 0 0 3 0 0 0 2 0 2 0 1 0 1 0 0 0 0 2 1 2 1 2 0 1 1 0 0 1 1 1 1 0 1 0 0 2 0 1 1 2 2 1 0 0 1 0 1 0 1 1 1 1 1 0 1 1 0 0 0 1 1 1 1 0 1 0 3 1 0 0 1 0…
0 0 1 1 1 0 1 1 2 2 2 1 0 1 0 1 0 3 2 0 1 3 0 1 0 1 0 1 1 1 1 5 1 0 1 0 0 0 1 1 0 0 1 0 1 0 1 1 3 0 1 0 1 1 1 0 3 0 0 1 3 1 2 1 1 1 1 1 0 1 0 2 2 1 2 3 2 1 3 2 0 0 2 2 0 0 2 1 1 1 2 0 0 1 1 0 0 3 0 0 2 0 0 0 1 0 0 0 0 0 0 2 0 0 1 0 0 0 0 0 1 1 0 0 0 0 0 1 0 1 0 0 1 2 0 1 2 0 0 1 1 3 2 0 0 2 0 0 0 0 1 0 0 1 0 0 1 0 0 0 1 1 0 2 1 1 1 2 0 0 0 2 0 0 1 0 0 1 0 0 0 0 0 1 1 0 0 1 1 2 0 0 1 1 1 1 0 0 0 3…
1 3 2 1 3 1 0 0 1 3 0 0 0 0 1 2 1 2 1 1 0 0 0 0 0 0 0 1 0 1 1 1 0 1 0 0 0 1 0 0 0 0 0 2 0 2 1 1 0 0 0 0 2 0 1 0 0 0 1 1 1 0 1 1 1 0 1 0 0 2 1 0 0 0 0 1 0 0 2 2 0 0 0 0 1 0 1 2 0 0 0 1 0 1 1 0 0 1 2 1 3 0 2 2 0 1 0 0 0 0 2 0 0 0 1 1 0 1 1 0 1 0 0 0 0 2 1 0 0 0 1 0 0 1 1 0 0 1 0 1 2 0 0 0 1 0 1 0 0 0 0 0 0 0 2 2 1 0 1 1 0 0 0 0 0 0 1 0 0 0 0 1 2 0 1 0 0 0 0 0 0 0 0 1 0 2 0 1 1 0 1 0 1 0 1 0 0 0 1 0…
1 2 0 0 1 2 0 0 0 1 0 0 1 0 0 0 0 0 0 1 1 1 0 1 0 0 1 0 1 0 2 1 0 0 1 0 1 1 0 1 0 1 0 0 0 0 1 0 1 0 0 0 0 0 0 0 1 1 2 0 0 1 0 1 1 0 0 1 0 1 1 0 1 0 0 0 0 1 0 0 1 2 1 0 1 2 3 0 1 0 0 1 2 1 0 0 0 1 1 0 1 0 1 0 1 1 0 0 0 1 0 0 0 2 0 0 0 0 0 1 0 0 0 0 1 0 0 1 1 0 0 0 0 1 1 0 0 1 0 1 0 0 0 1 0 0 0 1 0 0 1 0 0 0 0 1 0 0 1 1 2 0 0 0 0 0 0 1 0 0 0 1 1 1 0 0 1 0 1 0 3 0 0 1 0 1 2 0 0 0 0 1 0 0 0 2 0 1 0 0…
0 0 0 0 1 0 0 0 0 1 2 0 0 1 1 1 0 1 0 1 0 1 0 0 1 1 0 1 0 0 1 0 0 0 1 2 0 1 2 1 0 0 1 1 0 3 0 1 1 1 0 0 0 1 0 0 0 0 0 0 0 0 0 1 0 0 2 0 0 1 0 0 0 1 0 0 1 0 0 0 1 0 1 1 1 0 1 1 0 1 0 0 1 1 0 0 0 2 1 0 0 1 0 0 0 0 0 1 0 0 0 0 0 2 1 0 0 0 2 0 0 0 1 0 0 0 1 0 1 1 2 0 2 1 0 0 1 1 0 1 0 0 1 0 1 0 0 0 0 0 0 2 0 0 0 1 0 0 0 1 0 0 0 0 2 1 1 1 0 0 1 2 0 0 0 0 1 0 1 1 0 0 0 0 1 1 0 0 0 1 0 0 1 2 0 0 1 0 0 0…
2 0 0 1 0 0 1 0 1 0 0 1 1 0 0 0 0 0 0 2 0 1 0 1 0 0 0 0 0 1 0 1 0 0 0 1 0 0 0 0 0 0 0 1 0 1 0 1 1 1 1 0 0 0 0 0 1 0 1 0 2 1 1 0 1 0 0 0 0 0 1 1 1 1 0 0 1 0 2 0 0 0 0 3 0 1 0 1 0 0 0 0 0 0 0 0 0 0 0 0 0 0 0 0 1 0 0 1 1 0 1 1 0 0 0 1 4 0 0 0 1 0 0 0 0 0 0 0 0 0 0 0 0 0 0 0 1 0 0 0 0 0 0 0 0 0 0 1 0 1 1 0 0 0 1 1 1 0 1 1 1 1 0 0 0 0 0 1 1 1 0 0 0 0 0 0 0 0 0 2 1 0 1 0 0 0 0 0 0 1 0 0 0 0 0 1 0 0 2 0…
0 0 0 1 0 0 0 0 0 2 0 1 3 1 0 1 1 2 0 0 4 1 1 0 0 1 0 0 3 3 0 1 1 0 0 0 0 0 0 1 0 0 1 1 1 1 0 0 1 1 0 0 0 0 0 0 2 0 1 0 0 0 0 1 1 0 1 0 2 0 0 2 0 0 0 0 0 0 1 0 1 0 0 1 0 1 1 1 1 0 0 0 0 0 0 0 2 0 1 1 3 0 0 0 1 0 1 1 0 1 0 1 0 0 1 0 0 0 0 1 0 0 1 0 0 0 1 1 0 1 2 1 3 1 2 0 0 0 0 0 1 1 0 0 0 1 0 1 1 0 0 0 1 0 0 1 0 0 2 0 0 1 1 1 1 1 0 0 0 0 0 1 1 0 0 0 0 0 1 0 0 0 0 0 1 0 1 0 2 0 0 0 0 1 0 0 0 1 0 1…
0 0 0 1 0 0 0 1 0 0 0 0 0 0 0 0 0 0 1 0 0 0 3 0 0 0 1 1 0 1 0 0 0 0 1 1 1 1 2 1 2 0 0 1 0 0 0 0 0 0 0 1 0 1 1 0 0 2 0 0 0 0 0 0 0 2 0 0 2 0 0 0 0 0 0 0 1 0 0 0 1 0 2 0 3 0 0 0 1 0 2 0 0 2 0 0 1 0 1 0 1 0 1 1 1 0 1 0 0 1 1 0 0 0 0 2 1 0 0 0 0 0 2 1 0 0 0 1 1 1 0 0 0 1 0 0 0 0 0 0 0 0 0 1 0 0 1 0 1 0 0 0 0 2 0 0 0 1 0 1 0 0 1 0 0 0 0 0 0 2 0 1 0 1 0 0 2 0 1 0 1 0 0 2 1 1 1 0 1 0 0 0 1 1 2 0 0 0 1 1…
1 2 0 0 0 0 0 2 0 1 0 0 0 0 1 0 1 1 1 0 1 0 3 0 0 1 0 0 0 0 1 1 0 0 1 0 1 0 0 0 0 0 0 1 0 0 0 0 0 0 0 0 0 2 3 1 0 0 0 0 0 0 0 1 1 0 0 0 0 0 1 0 1 0 1 0 0 0 1 1 0 3 0 0 0 0 0 0 0 1 2 1 0 0 0 3 1 1 0 0 0 0 0 0 0 0 2 0 2 1 0 0 0 1 1 3 1 1 0 0 0 0 0 0 0 2 0 0 0 0 0 1 0 0 1 0 2 1 0 3 0 0 1 3 0 0 0 0 0 0 0 1 1 2 1 0 0 1 0 1 0 0 1 0 1 1 0 1 1 0 0 0 0 1 1 0 0 0 0 0 2 0 1 0 0 2 0 0 0 0 0 0 0 1 0 0 0 1 0 2…
0 0 1 1 0 1 1 0 0 0 1 1 0 0 1 0 1 4 2 0 0 1 0 1 0 0 0 2 0 1 0 0 1 1 0 0 0 0 1 2 0 0 1 1 1 0 0 0 0 1 1 1 0 0 0 0 0 0 0 2 1 0 1 0 0 0 0 0 1 0 0 2 1 1 0 0 0 0 2 0 0 1 0 0 1 0 1 0 0 0 0 0 0 2 1 0 1 1 0 1 2 0 0 0 0 0 0 1 0 0 0 0 0 0 0 0 1 1 0 1 0 0 1 0 0 0 0 1 0 0 1 0 1 0 0 1 0 0 0 1 1 1 0 1 1 0 1 2 0 1 1 1 1 0 1 0 0 1 1 0 1 0 1 0 0 0 0 0 0 0 1 0 0 1 1 0 1 0 0 1 1 0 0 1 0 0 1 1 1 0 1 1 0 0 0 0 0 1 0 1…
1 0 0 0 1 1 1 0 1 0 1 0 1 0 0 0 1 0 1 0 0 2 0 0 0 1 0 0 0 0 0 0 1 0 0 1 0 1 1 0 1 1 0 0 1 0 0 0 1 0 0 0 1 0 0 0 0 0 0 0 1 0 0 0 0 0 1 0 0 1 4 0 0 2 0 0 2 0 1 0 0 2 1 0 1 0 0 0 0 0 0 0 2 0 0 0 0 0 0 0 1 1 0 2 1 1 0 0 2 0 0 3 0 0 0 0 0 0 2 0 0 0 1 0 0 0 0 0 0 0 0 0 1 0 1 1 0 1 0 0 0 0 0 0 1 0 1 1 0 0 1 1 1 0 1 0 0 1 4 0 0 0 0 0 0 0 1 0 0 0 1 0 0 0 0 1 0 1 0 0 0 1 0 1 0 0 1 0 0 1 0 0 0 1 0 2 0 0 0 0…
0 0 1 0 0 0 1 0 1 0 0 0 0 0 0 0 2 0 0 0 1 1 0 0 0 1 0 0 0 0 0 0 2 0 0 2 0 2 0 0 0 0 1 0 0 0 0 0 0 0 2 0 0 0 0 0 1 0 1 0 0 0 0 1 0 2 0 0 1 1 3 0 0 0 0 0 0 0 0 0 0 0 1 0 1 0 0 1 0 0 2 2 0 0 0 0 1 0 1 1 3 0 0 0 0 2 2 0 1 1 0 0 2 1 0 1 1 0 1 0 1 0 1 1 0 1 1 1 0 1 0 0 0 1 0 0 0 2 0 0 0 0 2 0 0 0 1 0 0 0 0 0 0 0 0 1 1 0 0 1 0 1 0 1 0 0 0 1 0 0 0 0 1 1 1 0 0 0 0 0 1 0 0 0 0 0 0 0 1 0 0 1 1 1 0 1 0 0 0 1…
0 0 0 1 1 0 0 0 0 0 0 0 0 0 0 1 0 0 0 0 1 0 0 0 1 0 1 1 0 0 0 0 0 0 0 2 0 2 0 0 2 0 1 0 0 0 0 0 1 1 0 0 1 1 0 0 0 1 0 0 1 0 0 0 1 0 0 0 0 1 0 0 0 0 0 0 1 1 0 0 0 0 1 0 0 0 1 1 1 0 0 0 0 0 0 0 0 0 1 1 0 0 0 0 0 0 0 0 1 0 1 0 0 0 1 0 0 0 1 0 2 1 1 0 0 0 0 1 0 1 0 2 0 0 0 0 0 2 0 2 1 0 1 0 0 0 1 0 0 0 0 0 0 2 1 2 1 0 0 0 1 1 3 0 0 0 0 0 2 2 0 0 0 0 0 1 0 0 0 0 0 1 1 2 0 1 0 0 0 0 0 0 0 1 0 1 1 0 1 1…
0 1 0 1 0 1 1 0 1 0 0 0 2 1 0 2 0 0 0 0 0 2 1 0 0 1 0 1 0 0 1 1 0 0 0 0 0 1 0 0 1 0 0 1 1 0 0 0 1 0 0 2 0 0 0 0 0 1 1 0 1 0 2 0 0 0 0 0 0 0 0 0 0 0 0 0 0 0 0 2 0 0 2 1 1 0 0 0 0 0 0 1 1 1 0 0 0 0 1 0 1 0 0 0 0 0 0 0 1 0 1 0 0 0 0 0 0 0 1 2 0 1 1 1 1 1 0 0 0 0 0 0 0 1 2 0 0 0 0 1 0 0 1 0 0 0 1 0 2 0 0 0 0 1 1 0 1 1 0 0 0 0 0 0 0 0 0 0 0 0 0 0 0 0 0 0 1 1 0 0 0 0 0 0 0 0 1 0 0 0 0 0 1 0 2 1 0 1 2 0…
0 1 0 1 1 0 2 0 1 0 1 0 1 1 2 0 0 0 2 2 2 2 1 0 0 3 1 1 0 0 0 0 0 1 0 1 1 0 0 0 3 0 3 0 0 1 1 0 0 0 0 0 0 0 0 1 0 3 0 1 2 2 0 1 0 0 0 0 1 0 0 0 0 0 1 1 0 0 0 0 1 0 0 0 0 0 0 0 0 1 0 2 1 0 0 1 1 1 0 0 0 1 0 0 0 1 0 0 1 0 1 1 0 1 1 0 1 1 1 0 0 0 1 0 0 1 1 0 0 0 2 0 2 3 1 0 0 0 1 0 2 1 1 0 0 1 0 0 1 0 0 0 1 0 0 1 0 0 0 1 1 1 0 0 0 0 0 0 0 0 0 0 0 0 0 0 1 3 0 4 0 1 0 1 3 0 0 0 0 0 0 1 1 0 1 1 0 0 0 0…
1 1 0 0 1 2 0 0 0 0 0 1 0 0 0 1 0 0 2 0 1 0 1 0 1 0 0 0 0 2 0 0 1 0 1 1 0 1 1 1 0 2 1 1 1 0 0 2 0 0 1 0 0 1 0 0 0 0 1 0 0 0 1 0 0 3 0 0 1 0 0 0 1 0 1 0 0 0 0 0 0 1 0 0 0 0 0 0 3 1 0 0 0 1 0 1 0 2 1 2 1 1 0 0 0 1 1 1 0 0 1 0 0 0 0 0 0 0 0 1 1 0 0 1 0 2 0 0 0 0 0 0 1 0 0 0 1 0 0 0 0 1 0 1 2 0 2 1 0 2 1 1 1 0 0 1 1 0 1 1 1 1 1 0 1 0 0 0 1 0 0 1 1 1 0 0 0 0 0 1 1 0 0 0 0 0 1 1 0 0 0 0 0 0 1 1 0 0 0 0…
1 1 1 0 1 0 0 1 0 2 0 0 1 1 0 0 0 1 1 0 1 0 1 1 0 1 0 0 1 0 0 0 0 0 1 0 0 0 0 0 0 1 0 1 1 1 0 0 1 0 0 0 0 0 0 1 0 1 1 0 1 0 0 0 1 1 0 0 0 0 0 1 1 2 0 1 0 0 0 1 1 0 1 1 0 1 1 0 0 1 2 1 0 0 0 0 0 0 0 1 1 0 1 0 1 1 0 1 0 0 0 0 0 1 0 1 0 0 0 0 0 1 0 0 0 1 0 1 0 1 0 1 0 1 1 0 0 0 0 0 0 1 0 0 2 0 1 0 0 0 0 0 0 0 2 0 2 0 0 0 1 0 2 0 1 0 1 0 1 0 1 0 0 0 1 0 0 2 2 1 2 0 0 1 1 0 0 1 0 0 0 1 1 0 0 0 0 0 2 1…
0 0 0 0 0 1 1 0 0 1 0 2 2 1 0 1 0 1 0 0 1 0 0 0 1 1 1 1 1 0 0 0 1 0 1 1 0 0 0 1 0 0 0 0 0 0 2 0 0 0 2 0 0 0 0 0 0 1 1 1 0 0 0 1 1 0 0 0 0 0 0 0 0 0 0 0 0 0 0 0 0 1 2 0 1 0 1 0 0 0 0 0 0 1 2 1 0 1 0 1 0 1 2 0 1 0 0 1 2 1 0 0 0 0 0 1 0 0 2 0 1 0 0 1 0 0 0 0 1 0 0 0 1 1 2 1 1 0 1 0 0 0 0 0 1 1 1 1 0 2 0 0 0 0 1 2 0 0 0 0 1 2 0 0 0 0 0 1 0 1 0 0 2 0 0 1 0 0 0 0 1 0 0 1 0 1 0 0 2 1 0 0 3 0 0 1 0 0 0 0…
0 1 1 0 1 0 0 1 0 1 0 1 1 0 0 0 0 0 0 1 0 0 1 0 1 0 1 1 0 0 0 1 1 0 0 1 0 0 2 1 0 1 0 1 0 0 0 0 0 0 0 1 0 0 2 0 1 0 0 0 1 2 0 0 0 0 0 0 0 0 0 0 0 1 0 1 0 0 1 1 0 0 1 1 0 2 0 0 1 0 0 0 1 1 0 0 1 2 0 0 0 0 1 0 1 0 0 1 0 1 0 0 0 0 0 0 0 0 0 0 0 1 0 0 1 1 1 0 1 1 0 0 0 0 0 1 0 1 1 0 1 1 1 0 0 0 2 0 0 1 1 0 0 0 0 0 0 0 0 0 1 0 1 0 0 0 0 0 0 0 1 1 1 0 1 1 0 0 1 0 0 0 0 0 2 2 0 0 1 0 2 0 1 0 0 0 1 0 0 1…
0 1 0 0 0 0 0 0 0 1 2 0 0 0 0 0 1 0 1 0 0 0 0 0 0 0 0 0 1 0 2 0 1 1 0 0 0 0 0 0 0 0 1 0 0 1 1 0 0 0 0 0 2 0 0 0 2 0 0 0 0 0 1 0 1 0 0 0 1 0 0 0 2 0 0 0 1 0 1 0 0 0 0 0 1 0 0 0 0 0 1 0 0 1 0 1 1 1 0 0 0 0 0 0 1 0 0 0 0 0 0 1 0 0 1 0 0 2 0 0 0 1 0 0 0 0 0 0 0 0 1 0 0 1 0 0 1 2 0 1 1 0 0 0 0 0 1 0 0 2 0 0 0 0 0 0 0 0 1 0 0 0 0 0 0 1 0 0 0 1 1 1 0 1 0 0 0 0 0 1 0 0 0 1 1 0 0 0 0 0 0 1 0 1 1 1 0 0 0 1…
0 1 0 0 1 0 0 0 0 0 1 1 2 0 0 0 1 0 0 0 0 0 0 0 1 1 0 0 1 0 0 1 1 0 0 1 0 1 0 0 1 0 1 2 0 0 0 1 0 0 0 0 0 0 0 0 0 1 0 0 1 1 0 0 0 0 0 0 0 0 2 0 0 0 1 0 1 1 1 0 3 0 0 1 0 0 1 0 0 1 0 0 0 0 1 0 0 0 0 0 0 0 0 1 0 1 0 0 0 0 0 0 1 0 0 0 0 0 0 0 0 0 0 0 1 2 0 0 0 1 1 0 0 0 1 0 0 1 1 0 1 0 0 0 2 0 0 0 0 0 0 0 0 0 0 1 0 1 0 0 3 0 0 1 0 0 0 0 0 0 0 0 0 0 0 0 0 0 0 0 0 0 0 0 0 0 1 1 0 1 1 0 0 1 0 1 0 0 1 1…
0 0 0 1 0 2 1 0 0 0 0 0 1 0 0 0 0 0 0 0 0 0 0 0 0 0 1 0 0 1 1 0 1 0 0 1 1 0 1 0 2 1 0 0 1 0 0 0 0 0 0 0 0 1 2 0 0 0 1 2 0 0 0 0 0 0 0 0 1 1 0 1 0 0 0 0 0 0 2 1 0 0 0 0 0 1 0 0 1 0 0 0 1 1 0 0 0 1 1 0 0 0 0 1 0 0 0 1 0 0 2 0 0 0 2 0 0 0 0 0 0 0 0 0 1 1 0 0 0 0 1 0 0 0 0 0 0 0 0 1 0 0 2 1 1 0 0 0 0 0 0 0 0 0 0 0 0 0 1 0 0 0 0 0 0 2 0 0 0 0 0 0 0 0 2 0 0 1 0 2 1 0 0 0 0 1 0 0 1 0 0 0 1 1 0 0 0 2 0 2…
0 0 1 0 0 0 0 0 0 1 0 0 0 0 1 1 1 1 0 0 0 0 0 0 1 0 2 0 0 1 1 0 0 0 0 0 0 0 1 0 0 0 1 0 0 0 0 0 0 1 1 0 0 0 1 1 0 0 1 0 0 1 0 2 0 0 0 1 0 1 0 0 0 0 0 0 0 0 1 1 1 0 0 0 0 0 0 0 1 0 0 1 0 0 0 0 0 0 0 2 0 0 0 0 0 0 0 1 0 0 0 0 0 0 0 0 0 2 0 0 0 0 1 0 0 0 0 1 0 2 0 1 1 1 0 0 0 2 0 0 0 0 0 0 0 1 1 1 0 0 0 0 0 0 0 0 0 0 1 0 0 0 0 0 0 1 0 1 0 0 1 1 1 0 0 0 0 0 0 0 0 0 0 0 0 0 0 0 0 0 0 0 0 0 1 0 0 0 0 0…
0 0 0 0 0 0 0 0 0 0 0 1 0 0 0 1 0 0 0 1 1 0 0 0 0 0 0 1 0 0 1 0 0 0 2 1 0 1 0 0 0 0 0 0 0 0 0 0 0 0 0 0 0 2 0 0 0 0 0 0 0 0 0 0 0 1 0 0 1 0 0 0 0 0 0 0 0 0 0 0 0 0 0 0 0 0 0 1 0 1 1 0 1 1 1 0 0 0 0 0 0 1 0 0 0 0 0 0 0 0 0 0 0 0 0 0 0 1 0 0 1 0 0 0 1 0 0 0 0 0 0 0 1 0 0 0 1 1 0 0 1 0 0 0 0 1 0 0 2 1 0 0 1 0 0 0 1 0 0 0 0 0 0 0 0 0 0 0 0 0 0 0 1 0 0 0 0 0 0 0 1 0 0 0 0 0 0 0 0 0 0 0 0 0 0 0 0 1 1 0…
0 1 0 1 0 1 0 0 0 0 0 0 0 0 1 1 0 0 0 0 1 0 0 1 0 1 0 0 0 1 1 0 1 2 0 0 1 0 0 0 0 0 0 0 0 0 0 0 0 0 0 0 0 0 0 0 0 1 0 1 0 1 0 1 0 1 0 0 0 1 1 0 0 0 0 0 0 0 0 0 0 2 0 1 0 1 0 0 0 2 0 0 1 0 0 0 2 1 0 1 1 0 0 0 0 0 0 0 2 0 0 0 0 0 0 0 0 0 0 0 0 0 0 0 0 0 0 0 1 0 0 0 1 0 0 0 0 0 0 0 0 0 0 1 0 0 0 0 0 0 0 0 0 0 0 0 0 0 0 0 0 0 0 1 0 0 0 1 0 0 0 0 1 0 0 1 2 0 0 0 0 0 0 0 0 0 0 0 0 1 0 0 0 0 1 1 1 0 0 1…
0 0 0 1 0 0 0 1 0 0 0 0 0 1 1 1 1 2 1 0 1 0 0 1 0 0 0 0 1 1 1 0 0 0 0 0 0 1 0 2 0 0 1 1 0 0 1 0 0 0 0 0 0 0 0 1 0 0 1 1 0 0 1 2 0 0 0 1 0 0 0 0 0 1 0 0 0 0 1 0 0 0 1 1 1 0 0 0 0 0 0 0 1 0 0 0 1 0 1 0 0 0 0 1 0 1 0 1 0 0 0 0 0 0 0 1 0 1 2 0 0 1 2 1 0 0 0 0 0 0 0 1 0 0 1 0 0 0 0 0 1 0 0 1 0 0 1 0 1 1 0 0 0 0 0 0 0 0 0 0 1 0 0 0 0 0 1 0 1 1 0 0 0 0 0 0 1 0 0 0 1 0 0 0 0 1 2 0 0 0 1 0 3 0 0 0 0 1 0 0…
1 0 0 1 0 0 0 1 0 0 0 0 1 0 0 0 2 0 0 0 1 1 0 0 0 0 0 1 1 0 0 0 0 1 0 0 1 0 0 0 1 0 1 0 0 0 0 0 1 1 0 0 2 1 1 0 1 1 0 0 1 0 0 0 0 2 0 0 0 0 0 0 0 0 1 0 0 0 0 2 0 0 0 0 1 0 1 0 0 0 1 0 0 2 1 0 1 0 0 2 0 0 0 0 0 0 0 0 1 0 0 1 0 0 0 1 0 0 0 0 0 0 0 1 0 1 0 0 1 0 0 0 0 0 0 0 1 0 0 0 0 0 0 0 1 0 1 0 0 1 0 0 1 0 0 0 0 1 1 0 0 1 0 0 0 0 0 0 0 1 2 0 1 0 1 0 1 0 0 0 1 1 0 0 0 0 0 0 0 0 0 1 1 0 0 0 1 1 0 0…
2 0 1 0 0 0 0 1 0 0 0 0 2 0 1 0 0 0 0 1 1 0 0 0 0 0 0 1 0 0 0 1 0 0 0 1 0 0 1 0 0 0 0 0 0 1 0 0 1 0 0 0 1 0 1 0 0 0 0 0 0 0 1 0 1 0 0 0 1 1 1 0 1 0 0 1 1 0 1 2 0 0 1 0 0 0 0 0 0 0 0 0 1 0 0 1 1 1 0 0 2 0 1 0 0 1 0 0 1 0 0 1 0 0 0 0 0 1 3 3 1 2 1 1 1 0 0 0 0 1 0 1 0 0 1 0 0 1 0 1 0 0 0 0 1 0 0 0 0 0 0 0 0 0 0 0 0 0 0 1 0 0 0 1 1 0 0 0 1 0 0 0 0 1 0 0 0 2 1 1 0 0 1 1 2 1 0 0 0 0 0 0 0 1 1 2 0 0 0 1…
1 0 0 0 1 2 0 1 0 0 0 0 1 0 1 1 0 0 0 1 0 0 0 0 0 1 0 0 1 1 1 1 0 1 1 1 0 0 0 0 2 1 0 0 0 0 0 0 0 1 0 1 0 1 0 0 1 0 0 0 0 0 0 0 1 2 0 0 1 0 1 0 0 2 2 0 2 0 1 0 1 0 0 0 0 0 0 0 0 0 0 0 1 0 0 0 0 1 0 0 1 0 1 1 0 0 0 1 1 0 0 0 0 0 2 1 1 1 1 2 0 0 0 0 0 0 2 0 0 1 0 0 1 0 0 2 0 0 0 0 0 0 1 0 1 0 0 0 1 0 1 2 1 0 0 1 1 0 0 0 0 0 0 0 0 1 1 1 2 0 0 0 0 0 0 0 2 1 0 0 2 0 0 1 1 1 1 1 1 0 0 0 0 0 1 0 0 0 0 0…
0 0 0 0 1 1 1 0 0 0 1 0 1 0 0 0 1 1 0 1 0 0 0 0 1 0 2 1 0 0 1 0 0 0 1 2 1 0 1 0 0 0 0 1 0 1 0 0 0 0 0 1 0 0 1 1 0 0 0 1 0 0 0 0 0 0 0 0 0 0 0 0 0 0 1 0 0 0 1 1 0 0 0 1 0 0 0 0 0 1 0 1 0 0 0 0 0 1 0 0 0 1 1 0 1 1 1 1 0 0 0 0 0 0 1 0 1 0 1 0 1 0 1 0 0 0 0 0 0 0 1 0 0 0 0 0 0 1 1 1 0 0 2 0 0 2 0 0 1 0 0 0 0 0 0 0 3 0 0 0 0 0 0 2 0 0 1 1 0 0 0 0 0 2 1 0 0 0 0 1 1 0 0 0 0 0 0 0 1 1 0 0 1 0 1 0 0 0 0 0…
0 0 0 0 1 0 0 0 0 1 0 0 0 0 0 0 0 0 0 1 0 0 1 2 1 2 0 1 1 1 1 1 0 1 1 0 0 0 0 2 1 0 0 0 0 0 0 0 0 1 1 1 0 1 0 0 1 1 0 1 0 0 0 1 0 0 1 1 0 0 0 0 0 0 0 1 0 0 1 0 0 1 0 0 0 0 0 1 0 1 1 0 2 0 0 0 0 0 2 1 0 0 1 0 0 0 0 1 0 1 0 0 0 0 0 0 0 0 1 1 0 1 1 1 0 1 1 1 0 0 0 0 1 2 0 0 0 0 1 0 1 0 0 1 0 1 0 0 0 0 1 0 0 0 1 1 0 0 0 0 0 0 0 0 1 0 0 0 0 0 0 1 2 1 0 1 0 0 0 0 2 1 2 0 0 0 0 1 0 1 1 0 0 0 1 0 0 0 0 0…
0 0 0 1 1 0 2 0 0 1 0 0 1 1 0 0 0 2 0 1 0 0 0 0 0 0 0 0 0 0 1 1 1 1 0 1 0 1 1 0 1 0 0 1 0 1 1 1 1 0 0 0 0 1 1 1 0 0 1 0 4 0 0 0 0 0 1 0 0 3 0 1 0 1 1 2 0 1 1 0 1 0 1 1 1 0 0 0 0 0 1 0 0 0 1 0 1 1 1 0 0 1 0 2 0 1 0 0 2 1 1 0 1 0 0 0 0 0 0 1 2 0 1 1 0 0 0 0 0 0 1 3 3 0 0 0 1 1 0 0 0 0 1 0 1 2 1 1 0 0 0 0 0 0 0 0 1 1 0 1 0 0 1 0 0 0 0 0 0 1 0 0 0 0 1 0 0 0 0 1 0 0 1 0 1 1 0 0 0 0 0 0 0 0 0 0 0 0 2 0…
0 0 0 0 1 1 1 0 0 0 1 0 1 1 0 1 0 0 0 0 2 0 0 1 0 0 2 0 0 0 0 0 0 0 1 1 0 1 0 1 1 1 3 0 2 0 0 0 1 0 0 2 3 0 0 0 0 0 1 0 0 0 0 0 0 0 0 1 0 1 0 3 2 0 0 0 0 0 0 0 0 1 0 0 0 0 0 1 1 0 0 0 0 1 2 0 1 0 2 0 0 2 0 1 0 0 0 0 0 0 1 2 1 1 0 0 1 0 1 0 1 0 0 0 0 1 0 2 0 0 1 0 1 1 0 0 1 1 0 1 1 0 1 1 0 1 0 0 0 0 0 1 0 1 1 0 0 1 0 0 0 1 0 0 0 0 2 0 1 1 1 0 0 1 1 0 0 0 1 0 0 0 0 1 0 0 0 0 0 0 1 0 0 0 0 0 1 0 0 0…
1 2 1 0 0 0 0 2 0 0 0 0 0 0 0 2 0 0 1 3 1 1 0 1 0 0 0 0 1 2 0 0 1 0 1 1 1 0 0 0 1 0 0 0 0 1 0 0 1 0 0 0 1 1 0 0 1 0 0 1 0 1 0 0 0 1 0 0 0 2 0 1 1 0 1 0 0 0 1 1 0 1 0 0 0 0 1 1 0 2 0 0 2 0 1 0 0 1 0 0 0 1 0 1 0 0 0 1 1 0 2 0 1 0 0 0 0 0 1 0 0 0 0 1 0 3 0 0 0 1 1 0 1 1 2 1 1 1 1 0 0 0 0 0 1 0 0 0 0 1 1 1 3 0 2 1 0 0 0 0 2 0 1 0 0 0 0 0 0 0 0 0 1 0 0 1 1 0 0 1 1 0 0 0 0 0 0 0 0 0 0 0 0 0 0 0 0 0 0 1…
0 0 1 0 0 0 1 1 0 0 0 0 0 1 3 0 0 0 0 0 0 0 0 1 0 3 1 0 2 1 0 0 0 0 0 0 2 0 0 0 1 1 1 1 1 0 1 0 0 1 1 1 0 0 2 0 1 1 0 0 1 1 0 0 1 0 1 0 1 0 0 0 0 0 1 0 2 0 0 0 0 0 0 1 0 1 1 0 0 0 1 0 0 1 1 0 0 0 1 1 1 1 0 0 0 0 0 0 0 1 0 0 1 0 0 0 0 0 0 2 1 1 1 0 2 0 1 0 1 0 0 2 1 0 1 1 1 0 2 0 0 0 1 0 0 0 0 0 0 1 0 0 0 1 1 0 0 2 0 0 0 0 0 0 0 0 0 1 0 0 0 0 1 0 1 0 0 0 0 2 0 0 2 0 0 0 0 0 0 0 0 0 0 0 0 2 1 1 1 0…
0 2 0 0 1 1 0 0 0 0 0 0 0 0 2 2 0 0 1 0 0 1 0 1 0 0 0 0 1 1 0 0 1 0 0 0 0 0 0 0 0 0 0 2 0 1 1 0 0 2 1 0 0 2 0 0 0 1 1 1 0 1 0 0 0 1 0 0 1 0 0 1 0 0 0 2 0 2 0 2 1 2 0 1 0 0 0 0 0 0 1 0 0 0 0 1 0 0 0 1 2 1 1 0 0 0 0 1 2 0 2 1 0 0 1 1 0 0 0 0 1 0 1 1 1 0 0 0 0 0 1 2 0 0 1 0 1 0 0 1 3 1 0 1 2 2 1 0 0 1 1 0 0 0 0 0 0 0 0 0 0 0 1 3 1 0 0 2 0 1 0 1 0 0 0 1 0 1 1 0 0 0 0 0 2 0 0 1 1 0 0 0 1 0 1 0 0 1 0 1…
0 0 0 0 1 0 0 0 1 1 0 1 1 0 0 0 0 1 1 0 0 0 1 0 0 0 0 1 0 0 0 1 0 0 0 1 0 0 2 1 0 0 0 0 1 1 1 1 0 0 0 0 1 0 0 2 0 1 0 1 1 0 0 0 0 0 1 0 1 0 0 3 0 0 0 1 1 1 0 0 0 0 0 0 0 0 0 0 0 0 1 1 0 0 1 0 0 0 0 1 0 0 0 0 1 1 1 0 0 0 1 0 0 1 0 0 0 0 0 0 0 0 1 1 0 0 1 0 2 2 1 0 0 0 0 0 1 0 0 0 0 1 0 1 2 0 1 1 0 0 1 0 2 0 2 0 0 1 2 1 0 0 0 0 0 0 1 1 1 0 0 1 1 0 0 2 1 1 0 0 0 1 0 1 0 0 0 1 0 0 1 0 0 1 0 1 1 0 0 1…
0 0 2 0 0 0 1 1 1 0 0 1 0 0 1 1 0 1 0 0 0 0 1 2 0 0 0 0 0 1 0 1 1 1 1 1 0 0 0 1 0 2 0 0 0 0 1 2 1 1 2 1 0 1 3 0 0 0 1 0 1 2 1 0 0 0 1 0 0 0 0 1 0 1 0 0 0 0 0 1 0 1 1 0 0 1 1 0 1 1 1 0 1 0 0 0 1 2 0 0 0 0 2 1 0 0 0 0 0 0 0 0 1 0 0 0 0 0 0 0 0 0 0 1 1 0 0 1 1 0 1 0 2 3 0 0 0 0 0 0 0 1 1 0 0 1 3 0 0 0 0 0 0 0 0 2 0 0 0 0 0 0 0 0 0 1 0 1 0 0 0 0 0 0 0 0 0 0 0 0 0 0 1 0 1 1 0 0 0 0 0 0 0 0 1 2 1 0 0 0…
0 1 0 0 3 1 1 0 0 0 0 0 0 2 0 0 0 0 0 2 0 1 0 0 1 1 0 0 0 2 0 1 0 0 1 0 0 0 3 0 0 2 1 1 1 0 0 0 2 1 2 1 0 1 1 1 0 2 0 0 0 1 0 0 0 0 0 1 0 0 0 3 2 0 1 1 1 1 1 0 0 1 1 0 1 0 1 0 0 0 0 1 0 1 1 1 0 0 2 0 0 1 0 0 1 1 2 1 0 0 0 0 0 2 1 1 1 2 1 0 0 0 0 0 0 0 0 0 1 0 0 0 1 1 1 0 0 0 0 1 0 0 0 0 1 0 0 0 1 0 0 0 0 0 0 0 1 0 0 0 1 0 1 0 0 0 0 0 0 0 0 0 1 1 0 1 1 1 0 0 0 0 0 0 1 0 1 2 1 0 2 0 0 2 0 0 0 0 0 0…
2 1 0 0 1 0 1 0 2 0 0 0 0 1 0 0 1 1 1 1 2 0 0 0 1 0 1 1 0 0 1 1 0 1 0 1 1 2 0 0 0 0 0 0 1 1 0 1 0 0 0 2 1 0 1 1 0 0 0 1 1 1 0 1 0 2 0 0 0 0 1 0 0 0 1 1 2 1 1 1 0 1 0 2 0 2 1 0 0 2 0 0 0 2 1 0 0 1 0 0 0 1 1 0 0 0 0 0 0 0 0 0 0 1 0 1 0 1 1 0 0 0 0 0 0 0 0 0 0 0 1 1 0 1 1 0 1 0 0 0 0 1 0 0 0 1 1 0 2 1 0 0 0 1 0 0 0 1 0 0 1 0 0 1 0 1 0 0 0 0 0 0 0 1 0 0 1 0 0 1 1 0 1 0 0 0 2 1 1 1 0 0 2 0 0 0 0 0 1 0…
0 1 1 1 1 0 0 1 1 0 2 0 0 0 1 1 1 0 1 0 0 0 1 0 1 0 1 3 3 0 0 0 0 0 0 0 0 2 1 0 1 0 1 0 1 0 1 0 0 0 2 1 0 1 0 0 1 0 0 0 0 0 0 1 3 0 2 1 0 1 1 0 0 0 0 1 0 1 1 0 0 0 0 1 0 1 1 0 2 0 0 1 2 0 1 0 1 1 2 1 0 2 1 0 0 0 0 1 1 0 0 0 0 0 1 0 0 1 0 0 1 0 2 0 0 1 1 0 0 0 0 0 1 1 0 1 0 0 0 0 1 0 1 2 2 1 0 0 0 1 0 0 1 0 0 0 1 0 1 0 0 1 3 1 0 0 0 0 1 0 1 1 3 1 0 0 0 1 3 1 0 0 1 0 1 0 1 0 0 0 1 1 0 2 3 1 0 0 0 1…
2 0 2 0 1 0 0 2 0 1 1 0 0 1 1 1 1 2 0 0 1 3 1 1 0 0 1 1 1 1 1 0 1 0 0 0 0 2 1 1 1 0 0 1 0 1 1 0 0 0 0 0 1 3 0 1 0 1 1 0 1 0 0 0 1 1 0 1 1 1 0 0 0 0 0 0 0 0 0 0 1 1 2 0 1 0 1 2 0 1 1 2 0 0 0 3 0 1 1 1 1 0 1 1 0 0 4 1 0 1 0 1 0 0 0 0 0 1 0 1 0 1 2 1 0 0 0 0 1 1 1 1 1 2 2 0 1 0 2 1 0 1 0 0 0 1 1 2 1 3 0 1 0 0 0 0 0 0 0 0 0 1 0 2 0 0 0 0 0 1 0 2 1 1 0 0 0 0 2 2 1 0 0 0 0 1 1 1 0 0 0 0 0 1 0 0 0 1 0 0…
1 0 1 1 1 0 1 0 2 1 0 0 0 0 0 2 0 0 1 0 0 0 0 1 1 0 1 1 1 0 1 1 3 0 0 0 0 1 0 0 0 0 0 1 0 0 0 0 0 0 1 0 1 0 2 0 0 0 0 1 1 0 1 0 0 1 0 1 0 0 1 0 1 1 1 0 0 1 0 0 0 2 0 0 0 0 0 0 0 2 0 1 0 2 1 1 2 0 0 0 0 1 0 1 0 0 0 0 1 0 0 0 0 2 0 0 1 0 0 0 1 0 1 0 0 0 0 1 1 0 0 0 0 0 0 0 2 0 0 1 0 1 0 0 0 0 0 3 0 0 1 0 0 1 0 0 1 0 1 0 1 1 0 0 1 0 0 1 1 1 1 1 1 2 0 0 0 1 1 0 0 0 0 0 0 0 0 0 0 0 1 1 2 0 0 0 0 0 1 0…
0 0 0 3 0 1 1 1 0 0 1 0 1 0 0 0 1 1 0 0 0 2 2 0 0 0 0 0 0 1 1 0 2 1 1 0 0 0 1 0 0 0 2 0 0 1 1 0 0 0 2 1 0 0 0 2 2 1 0 0 0 0 0 1 0 0 1 0 0 0 0 1 0 2 0 0 1 1 0 0 0 1 0 1 0 0 0 0 1 0 0 1 0 0 0 0 1 1 1 0 0 0 0 1 1 1 1 0 1 0 1 0 1 1 0 0 0 1 0 0 2 1 0 0 0 0 1 2 1 0 1 1 1 0 0 0 0 0 0 0 0 0 0 1 0 0 1 1 0 0 1 1 1 0 0 0 0 0 0 0 1 0 0 0 1 0 0 0 0 0 0 2 0 1 1 0 1 0 0 1 0 1 0 2 1 2 2 1 0 0 1 1 1 0 1 0 1 0 1 2…
1 1 0 0 1 1 0 1 2 0 0 0 0 0 0 2 0 0 0 1 0 1 0 1 1 1 2 0 1 0 0 1 0 0 0 0 0 1 0 1 0 1 0 1 2 1 0 0 0 0 0 0 1 0 1 1 0 0 0 1 2 0 0 1 1 0 1 0 1 0 0 0 1 0 0 0 1 2 1 0 0 1 1 0 0 2 0 1 1 0 0 1 0 1 1 0 1 1 0 0 0 1 0 0 1 0 0 0 2 0 0 0 1 0 1 1 1 1 0 0 0 0 0 0 0 0 1 0 1 0 1 0 2 1 0 0 0 1 1 0 1 0 0 0 0 2 0 3 1 0 1 1 2 1 1 0 0 1 0 1 0 0 0 0 1 0 0 0 0 0 0 0 0 0 1 0 0 0 0 0 0 1 0 0 1 0 1 0 0 0 0 0 1 0 0 1 0 0 1 1…
0 0 0 1 0 0 0 0 1 0 0 0 0 0 1 1 1 1 0 0 0 0 0 0 0 1 0 0 0 0 0 0 0 1 0 1 0 0 0 0 0 0 1 1 0 0 0 0 1 0 0 0 0 0 0 1 0 0 0 0 0 0 1 1 1 0 1 0 1 3 1 0 1 0 0 0 0 0 1 0 0 0 0 3 0 0 1 1 1 0 0 0 0 0 0 0 0 0 0 0 0 0 0 0 0 0 0 0 1 0 0 0 0 1 0 0 0 1 0 0 0 2 0 1 0 0 0 0 0 1 0 3 0 0 0 0 0 0 0 0 1 1 0 0 0 0 0 1 0 0 0 0 0 0 0 1 0 1 1 0 0 0 0 1 0 0 1 0 0 1 2 1 0 1 0 0 0 0 0 0 0 0 0 0 0 0 0 0 0 1 1 0 0 0 1 0 0 0 0 0…
0 0 1 0 1 0 1 0 1 0 0 0 0 1 0 0 1 1 0 0 0 0 0 0 0 1 0 0 1 0 0 1 0 1 0 0 0 0 0 0 0 0 0 0 1 1 0 0 0 0 0 0 0 0 0 0 1 0 0 0 0 0 1 0 0 0 0 0 0 0 0 0 0 0 0 1 0 0 2 0 0 0 0 0 0 0 0 0 0 0 1 0 0 0 0 0 0 0 0 0 0 0 0 0 0 0 0 0 1 0 0 1 1 0 1 0 0 0 1 0 0 0 0 0 0 0 0 0 0 1 0 0 0 0 0 0 0 0 0 0 0 0 0 0 0 0 0 0 0 1 0 0 0 0 0 0 0 0 0 0 0 0 1 0 1 1 0 0 0 0 0 0 0 0 0 0 0 0 1 0 0 0 0 0 1 1 0 0 0 0 0 0 1 0 0 0 2 1 0 0…
0 0 0 0 0 0 0 0 0 0 0 0 1 0 0 0 0 0 1 1 0 0 0 0 0 0 1 0 1 0 0 0 0 0 0 0 0 0 0 0 0 0 0 0 1 0 0 1 0 1 0 0 0 0 0 0 0 0 0 0 0 0 0 0 0 0 0 1 1 0 1 1 0 2 0 0 0 0 0 0 0 0 0 0 1 0 0 0 0 0 0 0 0 0 0 0 0 0 0 0 0 0 0 0 0 0 0 1 0 0 0 0 0 0 0 0 0 0 1 0 0 0 0 0 0 0 1 0 0 0 0 0 0 0 1 0 0 0 0 0 0 0 0 0 0 0 0 0 0 0 0 0 0 0 0 1 1 0 0 0 0 1 0 1 0 0 0 0 0 0 0 0 0 0 0 0 0 0 0 0 2 1 0 0 0 0 1 0 0 0 0 0 0 1 0 1 0 0 0 0…
0 0 0 0 0 0 0 0 0 0 0 0 0 1 0 0 0 0 0 0 0 0 0 1 0 0 0 0 0 0 0 1 0 0 0 0 0 0 0 0 0 0 0 0 1 0 0 0 0 0 0 0 0 0 0 0 0 0 0 0 0 0 0 0 0 0 0 0 0 0 0 0 0 1 0 0 0 0 0 1 0 0 0 1 0 0 0 1 0 0 0 0 1 0 2 0 0 0 0 1 0 0 0 0 0 0 0 0 0 0 0 0 1 0 0 0 0 0 0 0 0 0 0 0 0 0 0 0 0 0 0 0 0 0 0 0 0 0 0 0 0 0 0 0 0 0 0 0 0 0 0 0 0 0 0 0 0 0 0 0 0 0 0 0 0 0 1 0 0 0 0 0 0 1 0 0 0 0 0 0 0 0 0 0 0 0 0 0 0 0 0 0 0 0 0 0 0 1 0 0…
0 0 0 0 0 0 0 1 0 0 0 0 0 0 0 0 0 0 0 0 0 0 0 0 0 0 0 0 0 0 0 0 0 0 0 0 0 0 0 0 0 0 0 0 0 0 0 0 0 0 0 0 0 0 0 0 0 0 0 0 0 0 0 0 0 0 0 0 0 0 0 0 0 0 2 0 0 0 0 0 0 0 0 0 0 0 0 0 1 0 0 0 0 0 0 0 0 0 0 0 0 0 0 0 0 0 0 0 0 0 0 0 0 1 0 0 0 0 0 0 0 0 0 0 0 0 0 0 0 0 0 0 0 1 0 0 0 0 0 1 0 0 0 0 0 0 0 0 2 0 0 0 0 0 0 0 0 0 0 0 0 0 0 0 0 0 0 0 0 0 0 0 0 0 0 0 0 0 0 0 0 0 0 0 0 0 0 0 0 0 0 1 0 0 0 0 0 0 0 0…
0 0 0 0 0 0 0 0 0 0 0 0 0 0 0 1 0 0 0 0 0 0 0 0 0 0 0 0 0 0 0 0 0 0 0 0 0 0 0 0 0 0 0 0 0 0 0 0 0 0 0 0 0 0 0 0 0 0 0 0 0 0 0 0 0 0 1 0 0 0 0 0 0 0 0 0 0 0 0 0 0 0 0 0 0 0 0 0 0 0 1 0 0 0 0 0 0 0 0 0 0 0 0 0 0 0 0 0 0 0 0 0 0 0 0 0 0 0 0 0 0 0 0 0 0 0 0 0 0 0 0 0 0 0 0 0 1 0 0 0 0 0 0 0 0 0 0 0 0 0 0 0 0 0 0 0 0 0 0 0 0 0 0 0 0 0 0 0 0 0 0 0 0 0 0 0 0 0 0 0 0 0 0 0 0 0 0 1 0 0 0 0 0 0 0 0 0 0 0 0…
0 0 0 0 0 0 0 0 0 1 0 0 0 0 0 0 0 0 0 0 0 0 0 0 0 0 0 0 1 0 0 0 0 0 0 0 0 0 0 0 0 0 0 0 0 0 0 0 0 0 0 0 0 0 0 0 0 1 0 0 0 0 0 0 0 0 0 0 0 0 0 0 0 0 0 1 0 0 0 0 0 0 0 0 0 0 0 0 0 0 0 0 0 0 0 0 0 0 0 0 0 0 0 0 0 0 0 0 0 0 0 0 0 0 0 0 0 0 0 0 0 0 0 0 0 0 0 0 0 0 0 0 0 0 0 0 0 0 0 0 0 0 0 0 0 1 0 0 0 0 0 0 0 0 0 0 0 0 0 0 0 0 0 0 0 0 0 0 0 0 0 0 0 0 0 0 0 0 0 0 0 0 0 0 0 0 0 0 0 0 0 0 0 0 0 0 0 0 0 0…
0 0 0 0 0 0 0 0 0 0 0 0 0 0 0 0 0 0 0 0 0 0 0 0 0 0 0 0 0 0 0 0 0 0 0 0 0 0 0 0 0 0 0 0 0 0 0 0 0 0 0 0 0 0 0 0 0 0 0 0 0 0 0 0 0 0 0 0 0 0 0 0 0 0 0 0 0 0 0 0 0 0 0 0 0 0 0 0 0 0 0 0 0 0 0 1 0 0 0 0 0 0 0 0 0 0 0 0 0 0 0 0 0 0 0 0 0 0 0 0 0 0 0 0 0 0 0 0 0 0 0 0 0 0 0 0 0 0 0 0 0 0 0 0 0 0 0 0 0 0 0 0 0 0 0 1 0 0 0 0 0 0 0 0 0 0 0 0 0 0 0 0 0 0 0 0 0 0 0 0 0 0 0 0 0 0 0 0 0 0 0 0 0 0 0 0 0 0 0 0…
0 0 0 0 0 0 0 0 0 0 0 0 0 0 0 0 0 0 0 0 0 0 0 0 0 0 0 0 0 0 0 0 0 0 0 1 0 0 0 0 0 0 0 0 0 0 0 0 0 0 0 0 0 0 0 0 0 0 0 0 0 0 0 0 0 0 0 0 0 0 0 0 0 0 0 0 0 0 0 0 0 0 0 0 0 0 0 0 0 0 0 0 0 0 0 0 0 0 0 0 0 1 0 0 0 0 0 0 0 0 0 0 0 0 0 0 0 0 0 0 0 0 0 0 0 0 0 0 0 0 0 0 0 0 1 0 0 0 0 0 0 0 0 0 0 0 0 0 0 0 0 0 0 0 0 0 0 0 0 0 0 0 0 0 0 0 0 0 0 0 1 0 0 0 0 0 0 0 0 0 0 0 0 0 0 0 0 0 0 0 0 0 0 0 0 0 0 0 0 0…
0 0 0 0 0 0 0 0 0 0 0 0 0 0 0 0 0 0 0 0 0 0 0 0 0 0 0 0 0 0 0 0 0 0 0 0 0 0 0 0 0 0 0 0 0 0 0 0 0 0 0 0 0 0 0 0 0 0 0 0 0 0 0 0 0 0 0 0 0 1 0 1 0 0 0 0 0 0 0 0 0 0 0 0 0 0 0 0 0 0 0 0 0 0 0 0 0 0 0 0 0 0 0 0 0 0 0 0 0 0 0 0 0 0 0 0 0 0 0 0 0 0 0 0 0 0 0 0 0 0 0 0 0 0 0 0 0 0 0 0 0 0 0 0 0 0 0 0 0 0 0 0 0 0 0 0 0 0 0 0 0 0 0 0 0 0 0 0 0 0 0 0 0 0 0 0 0 0 0 0 0 0 0 0 0 0 0 0 0 0 0 0 0 0 0 0 0 0 0 0…
0 0 0 0 0 0 0 0 0 0 0 0 0 0 0 0 0 0 0 0 0 0 0 0 0 0 0 0 0 0 0 0 0 0 0 0 0 0 0 0 0 0 0 0 0 0 0 0 0 0 0 0 0 0 0 0 0 0 0 0 0 0 0 0 0 0 0 0 0 0 0 0 0 0 0 0 0 0 0 0 0 0 0 0 0 0 0 0 0 0 0 0 0 0 0 0 0 0 0 0 0 0 0 0 0 0 0 0 0 0 0 0 0 0 0 0 0 0 0 0 0 0 0 0 0 0 0 0 0 0 0 0 0 0 0 0 0 0 0 0 0 0 0 0 0 0 0 0 0 0 0 0 0 0 0 0 0 0 0 0 0 0 0 0 0 0 0 0 0 0 0 0 0 0 0 0 0 0 0 0 0 0 0 0 0 0 0 0 0 0 0 0 0 0 0 0 0 0 0 0…
0 0 0 0 0 0 0 0 0 0 0 0 0 1 0 0 0 0 0 0 0 0 0 0 0 0 0 0 0 0 0 0 0 0 0 0 0 0 0 0 0 0 0 0 0 0 0 0 0 0 0 0 0 0 0 0 0 0 0 1 0 0 0 1 0 0 0 0 0 0 0 0 0 0 0 0 0 0 0 0 0 0 0 0 0 0 0 0 0 0 0 0 0 0 0 0 0 0 0 0 0 0 0 0 0 0 0 0 0 0 0 0 0 0 0 0 0 0 0 0 0 0 0 0 0 0 0 0 0 0 0 0 0 0 0 0 0 0 0 0 0 0 0 0 0 0 0 0 0 0 0 0 0 0 0 0 0 0 1 0 0 0 0 0 0 0 0 0 0 0 0 0 0 0 0 0 0 0 0 0 0 0 0 0 0 0 0 0 0 0 0 0 0 0 0 0 0 0 0 0…
0 0 0 1 0 0 0 0 0 0 0 0 0 0 0 0 0 0 0 0 0 0 0 0 0 0 0 0 0 0 0 0 0 0 0 0 0 0 0 0 0 0 0 0 0 0 0 0 0 0 0 0 0 0 0 0 0 0 0 0 0 0 0 0 0 0 0 0 0 0 0 0 0 0 0 0 0 0 0 0 0 0 0 0 0 0 0 0 0 0 0 0 0 0 0 0 0 0 0 0 1 0 0 0 0 0 0 0 0 0 0 0 0 0 0 0 0 0 0 0 0 0 0 0 0 0 0 0 0 0 0 0 0 0 0 0 0 0 0 0 0 0 0 0 0 0 0 0 0 0 0 0 0 0 0 0 0 0 0 0 0 0 0 0 0 0 0 0 0 1 0 0 0 0 0 0 0 0 0 0 0 0 0 0 0 0 0 0 0 0 0 0 0 0 0 0 0 0 0 0…
0 0 0 0 0 0 0 0 0 0 0 0 0 0 0 0 0 0 0 0 0 0 0 0 0 0 0 0 0 0 0 0 0 0 0 1 0 0 0 0 0 0 0 0 0 1 0 0 0 0 0 0 0 0 0 0 0 0 0 0 0 0 0 0 0 0 0 0 0 0 0 0 0 0 0 0 0 0 0 0 0 0 0 0 1 0 0 0 0 0 0 0 0 0 0 0 0 0 0 0 0 0 0 0 0 0 0 0 0 0 0 0 0 0 0 0 0 0 0 0 0 0 0 0 0 0 0 0 0 0 0 0 0 0 0 0 0 0 0 0 0 0 0 0 0 0 0 0 0 0 0 0 0 0 0 0 0 0 0 0 0 0 0 0 0 0 0 0 0 0 0 0 0 0 0 0 0 0 0 0 0 0 0 0 0 0 0 0 0 0 0 0 0 0 0 0 0 0 0 0…
0 0 0 0 0 0 0 0 0 0 0 0 0 0 0 0 0 0 0 0 0 1 0 0 0 0 0 0 0 0 0 0 0 0 0 0 0 0 0 0 0 0 0 0 0 0 0 0 0 0 0 0 0 0 0 0 0 0 0 0 0 0 0 0 0 0 0 0 0 0 0 0 0 0 0 0 0 0 0 0 0 0 0 0 0 0 0 0 0 0 0 0 0 0 0 0 0 0 0 0 0 0 0 0 0 0 0 1 0 0 0 0 0 0 0 0 0 0 0 1 0 0 0 0 0 0 0 0 0 0 0 0 0 0 0 0 0 0 0 0 0 0 0 0 0 0 0 0 0 0 0 0 0 0 0 0 0 0 0 0 0 0 0 0 0 0 0 0 0 0 0 0 0 0 0 0 0 0 0 0 0 0 0 0 0 0 0 0 0 0 0 0 0 0 0 0 0 0 0 0…
0 0 0 0 0 0 0 0 0 0 0 0 0 0 0 0 0 0 0 0 0 0 0 0 0 0 0 0 0 0 0 0 0 0 0 0 0 0 0 0 0 0 0 0 0 0 0 0 0 0 0 0 0 0 0 0 0 0 0 0 0 0 0 0 0 0 0 0 0 0 0 0 0 0 0 0 0 0 0 0 1 0 0 0 0 0 0 0 0 0 0 0 0 0 0 0 0 0 0 0 0 0 0 0 0 0 0 0 0 0 0 0 0 0 0 0 0 0 0 0 0 0 0 0 0 0 0 0 0 0 0 0 0 0 0 0 0 0 0 0 0 0 0 0 0 0 0 0 0 0 0 0 0 0 0 0 0 0 0 0 0 0 0 0 0 0 0 0 0 0 0 0 0 0 0 0 0 0 0 0 0 0 0 0 0 0 0 0 0 0 0 0 0 0 0 0 0 0 0 0…
0 0 0 0 0 0 0 0 0 0 0 0 0 0 0 0 0 0 0 0 0 0 0 0 0 0 0 0 0 0 0 0 0 0 0 0 0 0 0 0 0 0 0 0 0 0 0 1 0 0 0 0 0 0 0 0 0 0 0 0 0 0 0 0 0 0 0 0 0 0 0 0 0 0 0 0 0 0 0 0 0 0 0 0 0 0 0 0 0 0 0 0 0 0 0 0 0 0 0 0 0 0 0 0 0 0 0 0 0 0 0 0 0 0 0 0 0 0 0 0 0 0 0 0 0 0 0 0 0 0 1 0 0 0 0 0 0 0 0 0 0 0 0 0 0 0 0 0 0 0 0 0 0 0 0 0 0 0 0 0 0 0 0 0 0 0 0 0 0 0 0 0 0 0 0 0 0 0 0 0 0 0 0 0 0 0 0 0 0 0 0 0 0 0 0 0 0 0 0 0…
0 0 1 0 0 0 0 0 0 0 0 0 0 0 0 0 0 0 0 0 0 0 0 0 0 0 0 0 0 0 0 0 0 0 0 0 0 0 0 0 0 0 0 0 0 0 0 0 0 0 0 0 0 0 0 0 0 0 0 0 0 0 0 0 0 0 0 0 0 0 0 0 0 0 0 0 0 0 0 0 0 1 0 0 0 0 0 0 0 0 0 0 0 0 0 0 0 0 0 0 0 0 0 0 0 0 0 0 0 1 0 0 0 0 0 0 0 0 0 0 0 0 0 0 0 0 0 0 0 0 0 0 0 0 0 0 0 0 0 0 0 0 0 0 0 0 0 0 0 0 0 0 0 0 0 0 0 0 0 0 0 0 0 0 0 0 0 0 0 0 0 0 0 0 0 1 0 0 0 0 0 0 0 0 0 0 0 0 0 0 0 0 0 0 0 0 0 0 0 0…
0 0 0 0 0 0 0 0 0 0 0 0 0 0 0 0 0 0 0 0 0 0 0 1 0 0 0 0 0 0 0 0 0 0 0 0 0 0 0 0 0 0 0 0 0 0 0 0 0 0 0 0 0 0 0 0 0 0 0 0 0 0 0 0 0 0 0 0 1 0 0 0 0 0 0 0 0 0 0 0 0 0 0 0 0 0 0 0 0 0 0 0 0 0 0 0 0 0 0 0 0 0 0 0 0 0 0 0 0 0 0 0 0 0 0 0 0 0 0 0 0 0 0 0 0 0 0 0 0 0 0 0 0 0 0 0 0 0 0 0 0 0 0 0 0 0 0 0 0 0 0 0 0 0 0 0 0 0 0 0 0 0 0 0 0 0 0 0 0 0 0 0 0 0 0 0 0 0 0 0 0 0 0 0 0 0 0 0 0 0 0 0 0 0 0 0 0 0 0 0…
0 0 0 0 0 0 0 0 0 0 0 0 0 0 0 0 1 0 0 0 0 0 0 0 0 0 0 0 0 0 0 0 0 0 0 0 0 0 0 0 0 1 0 0 0 0 0 0 0 0 0 0 0 0 0 0 0 0 0 0 1 0 0 0 0 0 0 0 0 0 0 0 0 0 0 0 0 0 0 0 0 0 0 0 0 0 0 0 0 0 0 0 0 0 0 0 0 0 0 0 0 0 0 0 0 0 0 0 0 0 0 0 0 0 0 0 0 0 0 0 0 0 0 0 0 0 0 0 0 0 0 0 0 0 0 0 0 0 0 0 0 0 0 0 0 0 0 0 0 0 0 0 0 0 0 0 0 0 1 0 0 0 0 0 0 0 0 0 0 0 0 0 0 0 0 0 1 0 0 0 0 0 0 0 0 0 0 0 0 0 0 0 0 0 0 0 0 0 0 0…
0 0 0 0 0 1 0 0 0 0 0 0 1 0 0 0 0 0 0 0 1 0 0 0 0 0 0 2 0 0 2 1 0 0 0 0 0 0 0 0 0 0 0 0 0 1 0 0 0 0 0 0 1 0 0 0 0 0 0 0 0 0 0 0 0 0 0 0 0 0 0 0 0 1 0 0 1 0 0 0 0 0 1 0 1 0 0 0 0 0 0 0 0 0 0 0 0 0 0 0 0 0 0 0 0 1 0 0 0 0 0 0 0 0 0 0 0 0 0 0 0 0 0 0 0 0 0 0 0 0 1 0 0 0 0 0 0 0 0 0 0 0 0 0 0 0 0 0 0 0 0 1 0 0 0 0 0 0 0 0 0 0 0 0 0 0 0 0 0 0 0 0 0 0 2 0 0 0 0 0 0 0 0 0 0 0 0 0 0 0 0 0 0 0 0 0 0 1 0 0…
0 1 0 0 0 0 0 2 1 0 0 2 0 2 1 3 3 0 0 2 1 3 0 0 0 0 1 1 0 1 2 2 1 0 0 0 0 0 0 0 0 0 0 1 0 0 1 0 4 1 1 0 1 0 0 0 0 1 0 2 0 0 1 3 0 2 0 0 3 1 0 0 0 1 0 0 1 0 1 0 1 1 4 1 0 1 0 0 0 0 0 0 0 0 0 0 0 0 0 0 0 0 0 0 0 0 0 0 0 0 0 0 0 0 0 0 0 0 0 0 1 0 0 0 0 0 0 0 0 0 0 0 0 0 0 0 0 0 0 0 0 0 0 0 0 0 0 0 0 0 0 0 0 0 0 0 0 0 1 0 0 0 0 0 0 1 0 0 0 0 0 0 0 0 1 0 1 0 1 0 1 0 0 0 0 0 1 0 0 2 0 0 0 0 0 1 0 0 0 1…
1 0 1 0 2 2 5 0 3 1 3 1 0 3 3 5 1 4 1 2 2 5 2 1 1 0 2 6 5 3 0 2 2 2 1 1 0 0 0 0 0 2 3 1 1 0 1 0 4 2 1 0 3 0 2 1 1 2 1 0 2 2 0 3 2 6 0 0 4 1 1 4 3 1 6 2 4 1 3 2 2 3 2 1 1 0 0 2 1 0 1 5 1 0 1 0 0 2 0 1 3 0 0 0 1 4 0 5 3 2 0 0 0 1 0 0 0 0 1 0 0 0 0 2 1 2 0 0 0 0 0 3 0 0 0 0 0 1 0 0 1 0 3 0 1 0 2 1 0 0 0 0 1 3 2 0 0 1 0 1 0 0 0 0 0 1 1 1 1 1 0 1 1 0 2 1 2 0 3 0 1 1 1 0 0 0 1 0 0 2 2 0 0 0 0 2 0 2 0 2…
3 2 4 0 1 3 1 5 4 2 2 1 2 2 3 4 2 9 3 1 4 3 2 1 3 5 3 2 2 3 3 5 3 3 3 2 2 0 3 2 2 9 3 0 1 2 4 2 2 4 2 1 4 2 2 2 2 1 1 4 3 3 1 9 3 5 0 0 1 2 3 4 7 2 3 5 7 4 1 5 4 4 5 5 2 0 3 2 4 0 4 4 3 1 1 1 3 5 1 2 1 1 0 0 2 2 0 1 2 1 2 2 3 1 0 2 1 8 3 2 1 0 0 0 0 0 1 0 5 2 3 2 2 2 2 0 5 2 2 1 3 0 2 0 2 0 2 3 0 1 0 0 1 0 0 4 4 3 4 0 1 1 2 7 0 4 1 2 0 1 2 1 0 1 1 1 1 1 1 2 4 1 1 0 1 0 0 0 1 0 1 0 1 0 0 0 0 1 1 2…
2 6 3 1 2 0 0 1 1 4 5 1 2 3 4 2 0 2 2 4 2 0 2 5 2 3 1 0 5 2 2 3 0 4 0 2 1 0 2 3 1 5 1 2 3 6 5 3 0 2 1 0 0 1 1 3 0 6 3 0 5 0 2 2 2 1 6 0 4 5 10 7 1 6 2 0 5 3 5 4 2 1 0 5 3 3 1 5 6 1 5 2 4 1 0 0 1 1 2 3 3 5 0 0 5 1 1 0 2 0 0 0 2 1 1 1 2 0 1 2 1 0 2 2 2 0 0 0 1 1 1 2 0 0 0 1 2 0 4 1 4 0 1 0 0 0 2 2 0 0 0 1 1 0 3 0 1 0 3 7 2 2 3 0 3 0 3 1 1 3 0 1 1 0 0 1 1 2 1 2 1 1 1 2 1 0 0 0 2 0 2 2 0 0 1 1 1 0 0 …
2 2 4 5 2 2 0 0 0 2 0 0 2 1 0 1 0 3 2 0 0 0 4 0 1 2 4 4 5 0 0 1 0 0 0 0 2 2 3 0 0 5 1 0 4 0 1 0 1 0 0 0 1 1 4 2 2 0 2 1 1 1 0 0 1 1 5 1 0 0 2 2 2 0 2 5 2 1 0 2 0 0 2 2 1 1 2 2 0 4 0 1 1 0 1 1 2 0 2 1 4 0 0 2 1 2 3 1 0 0 1 1 0 1 0 0 1 1 2 1 1 1 1 0 1 1 0 2 3 4 3 2 1 0 0 0 2 1 3 1 6 0 0 0 2 0 1 0 1 3 1 1 1 2 1 1 0 0 1 0 2 1 0 0 1 2 1 1 0 0 0 0 2 0 1 1 1 0 0 1 0 2 2 0 1 1 1 0 0 0 0 1 0 0 2 3 0 1 1 0…
3 6 2 3 1 2 1 0 0 3 0 0 1 1 0 0 0 3 1 0 0 0 1 0 2 6 4 2 2 1 0 1 0 0 0 1 2 3 0 0 1 2 3 0 1 0 2 1 0 1 0 1 0 1 0 1 0 0 0 1 2 0 0 0 0 1 0 1 0 0 2 0 1 0 0 0 1 0 0 0 1 0 1 0 1 1 1 0 7 5 0 0 0 0 0 0 0 0 1 1 0 2 0 0 0 1 0 1 0 1 0 0 0 0 2 0 0 1 0 0 2 1 1 0 2 0 0 1 0 1 0 3 0 0 0 0 0 1 1 0 0 0 0 0 1 1 1 1 2 1 0 0 1 2 2 0 0 0 0 1 0 1 1 0 0 0 0 1 0 0 0 1 0 0 0 0 0 0 0 0 0 1 0 0 1 3 0 0 1 0 0 1 0 1 0 0 0 0 0 1…
0 3 0 5 4 2 0 0 0 0 2 4 0 0 0 0 0 1 0 1 0 0 0 0 0 3 2 2 1 1 0 0 1 1 1 1 2 1 0 1 1 0 2 1 1 0 2 0 0 0 0 0 0 2 0 0 0 0 0 0 0 0 0 0 0 0 0 0 0 0 0 0 1 1 0 0 0 0 0 0 1 0 0 0 3 2 0 0 2 2 0 1 0 0 1 4 0 0 1 0 0 0 0 1 0 0 0 1 1 0 2 1 0 0 1 0 0 0 0 0 1 0 0 0 0 0 0 3 1 0 0 0 0 0 3 0 1 1 0 0 0 0 0 3 1 2 1 0 0 0 2 0 4 1 1 0 0 0 0 1 0 2 0 1 0 0 1 0 0 0 1 0 3 0 0 0 0 1 1 1 0 0 0 1 0 0 0 0 0 0 0 0 0 4 0 0 1 0 0 1…
4 3 0 0 3 3 0 1 0 0 0 0 1 1 3 0 1 3 0 0 0 0 1 0 1 0 0 0 0 3 1 0 2 2 3 3 0 0 2 2 0 0 2 2 1 0 0 1 0 0 0 0 0 1 0 0 0 0 0 0 0 0 0 0 0 0 0 0 0 0 0 0 0 0 0 0 0 0 0 0 0 0 0 0 1 3 0 0 1 4 0 0 0 0 1 0 0 1 2 1 0 0 0 0 1 0 0 0 0 0 1 0 1 0 2 0 1 0 0 2 0 0 1 0 0 0 0 1 0 0 0 1 0 2 0 2 0 2 1 0 0 0 0 1 2 2 0 0 0 0 1 2 1 1 0 0 0 0 0 0 1 0 0 0 1 0 5 0 0 0 0 0 0 0 0 1 0 0 1 0 0 0 0 0 0 0 1 0 1 0 0 0 0 2 1 0 0 0 0 1…
4 0 1 0 0 0 0 0 0 1 0 1 1 1 3 0 2 0 0 0 2 2 1 0 1 0 0 0 0 1 0 4 4 0 0 0 4 0 2 1 0 0 3 3 5 0 0 1 1 0 0 2 3 0 0 0 0 0 0 1 0 1 0 0 0 0 0 0 0 0 0 1 0 0 0 0 1 0 0 0 0 0 0 1 0 1 3 0 0 0 0 0 0 3 1 2 0 0 0 3 0 0 0 0 0 0 0 0 0 0 1 1 0 0 1 0 2 0 0 0 0 0 0 0 1 0 0 0 0 0 0 1 1 1 1 2 0 0 0 0 1 1 0 1 1 0 0 2 0 0 2 1 1 0 1 0 0 0 0 0 2 0 0 0 0 0 1 0 1 0 3 3 0 1 0 0 0 1 2 0 0 0 0 0 0 1 0 0 0 0 1 0 1 0 0 0 0 0 0 0…
1 1 0 0 0 0 0 0 0 0 0 3 5 0 4 1 2 0 0 3 8 4 1 0 1 0 0 0 0 0 0 1 1 1 0 3 1 0 1 0 0 1 1 1 1 0 0 0 1 0 0 0 0 0 0 0 0 0 0 1 0 0 0 0 0 1 0 0 0 0 1 0 0 0 0 0 0 0 0 0 0 0 1 0 0 2 0 0 0 1 0 2 0 1 0 1 0 0 0 0 0 0 0 0 0 0 0 0 0 0 1 0 0 0 3 0 0 0 2 0 0 0 0 0 0 1 0 0 0 0 0 0 2 0 0 1 0 0 1 0 0 1 0 0 1 1 0 0 2 0 0 1 0 0 0 0 1 0 0 0 1 0 0 0 1 0 0 0 1 0 0 1 0 0 1 1 0 0 0 0 0 4 2 0 1 0 0 0 0 0 0 0 0 0 0 0 0 0 1 0…
0 0 1 0 0 0 0 0 2 0 1 1 1 0 3 0 3 0 1 2 1 5 0 0 6 0 0 0 0 0 2 1 1 1 1 0 1 0 4 2 1 3 0 0 0 0 0 1 1 0 0 1 0 0 0 0 0 0 0 0 0 0 0 0 0 0 0 0 0 0 0 0 0 0 0 0 0 0 0 0 0 0 0 0 1 0 0 0 0 1 1 0 0 0 0 0 0 0 0 2 0 0 0 0 1 0 0 1 0 0 1 0 1 1 1 0 0 0 0 0 0 0 1 1 0 2 0 0 0 1 0 0 1 0 0 2 0 0 0 0 0 1 0 2 0 0 0 4 1 1 0 0 0 0 0 0 0 0 0 0 2 0 0 0 3 0 0 0 0 3 0 0 0 0 0 1 0 0 0 0 2 0 0 0 0 3 0 0 0 2 1 0 0 1 0 0 0 0 0 0…
2 0 1 0 0 0 0 0 3 0 2 1 3 1 1 3 0 0 2 5 0 0 0 3 2 0 0 0 0 0 3 0 0 0 1 2 1 0 1 5 2 0 0 1 1 0 0 0 0 1 0 2 0 1 0 0 0 0 0 0 0 0 0 0 0 0 0 0 0 0 0 0 1 0 0 0 0 0 1 0 0 0 0 0 0 0 0 0 1 1 0 1 0 0 0 1 0 1 0 0 0 0 0 0 0 0 0 0 0 0 0 0 0 2 0 0 0 0 1 0 0 0 0 1 0 3 1 1 0 1 0 0 0 0 0 3 0 0 0 0 0 0 0 1 0 0 0 0 0 0 0 0 0 0 0 0 0 0 1 0 0 0 0 0 1 0 0 0 1 0 0 0 0 0 1 0 1 0 0 0 0 0 0 0 0 1 1 1 0 0 0 0 0 3 1 2 0 1 1 0…
3 2 2 0 2 2 1 1 3 1 4 1 0 1 1 2 0 0 7 3 0 4 0 3 0 0 1 0 0 0 1 0 0 0 2 1 0 6 1 4 3 0 0 0 0 1 1 0 0 3 0 1 2 1 0 0 0 1 1 1 1 1 0 1 2 1 1 1 2 0 0 2 0 1 3 0 0 1 1 1 1 0 0 1 0 2 0 0 0 1 0 3 1 0 1 0 0 3 0 0 0 0 2 2 1 0 0 0 0 0 0 0 1 0 0 0 2 0 1 0 0 1 1 0 0 0 0 0 0 0 0 1 0 0 1 2 0 0 0 0 0 0 0 0 0 2 1 0 0 2 2 1 0 0 0 1 0 1 0 1 0 0 0 0 1 0 0 2 0 1 0 2 4 0 0 0 0 0 0 0 0 0 0 0 0 0 1 0 0 1 0 0 0 0 1 0 0 0 0 0…
2 3 3 6 3 4 3 2 4 1 3 0 2 3 0 1 2 0 2 0 0 1 0 1 0 0 1 0 0 0 0 0 0 0 2 0 0 0 0 2 1 0 0 0 0 2 3 0 0 1 1 2 0 0 0 1 0 1 1 1 3 0 2 0 1 2 1 1 0 0 0 2 1 3 1 3 1 1 2 0 1 2 1 2 2 2 5 3 2 2 1 1 0 1 2 3 1 2 0 0 1 0 4 1 0 0 2 0 0 2 1 1 0 2 2 1 1 0 1 2 3 1 0 4 1 0 0 0 0 1 1 1 0 0 2 0 1 1 0 0 1 1 0 1 0 0 0 1 3 2 4 0 0 0 1 3 0 0 1 1 0 0 0 0 0 2 3 1 2 0 0 1 1 2 0 0 0 0 0 0 0 0 0 0 0 0 0 0 0 0 1 0 2 0 2 1 1 4 0 0…
3 6 2 3 1 4 1 0 1 1 1 0 0 2 0 0 0 1 1 0 0 0 0 2 0 0 3 1 0 0 0 0 0 0 3 1 2 1 0 1 1 0 0 0 0 0 0 0 0 0 1 0 0 0 1 1 1 2 1 1 3 0 3 2 3 2 0 0 4 0 0 3 1 3 2 0 3 3 2 2 0 0 0 3 3 2 1 5 2 0 3 1 0 2 0 1 0 1 0 2 2 1 1 1 0 2 0 1 0 1 1 1 0 1 0 2 3 0 1 0 1 0 0 2 0 1 4 1 1 2 1 2 3 2 2 0 0 1 0 1 2 0 0 1 0 1 0 1 0 0 1 0 2 0 1 1 0 2 0 0 0 2 2 0 1 0 1 0 1 1 1 0 0 1 0 0 0 0 0 0 0 1 0 0 0 0 0 1 0 0 0 0 3 1 0 0 0 2 0 0…
0 4 1 1 3 1 0 1 0 3 2 0 0 0 1 1 0 1 0 3 1 4 0 2 0 0 2 4 0 0 0 0 0 0 0 1 2 0 0 1 0 0 0 0 0 0 0 1 0 0 0 0 0 0 0 0 2 0 0 1 0 0 0 1 3 1 0 0 2 0 1 1 0 0 2 2 3 0 2 1 3 0 1 2 2 1 0 1 1 1 2 1 1 0 0 1 1 0 0 2 0 1 2 1 2 0 0 0 0 0 0 0 0 0 0 0 1 0 1 1 1 1 1 0 0 0 0 0 0 0 1 1 1 0 0 1 0 0 1 0 1 0 1 0 0 0 1 0 1 1 1 0 0 0 0 1 0 0 0 1 1 0 1 0 2 0 0 0 1 0 0 1 0 0 0 0 0 0 0 0 0 0 0 0 0 0 0 0 0 0 0 0 0 0 0 0 0 0 0 0…
3 2 2 3 6 0 0 1 0 2 5 1 1 0 2 0 0 1 0 3 0 1 1 0 1 5 0 0 0 0 0 0 0 0 0 4 3 0 0 2 0 0 0 0 0 0 0 2 0 0 0 0 0 0 0 0 0 0 0 0 0 0 0 1 0 0 0 0 0 0 0 0 0 0 0 0 0 1 1 0 0 0 0 0 0 6 1 1 0 0 0 0 0 0 0 2 0 0 0 1 1 1 1 0 0 0 0 1 0 1 0 1 1 0 0 0 0 0 0 0 0 0 0 0 1 0 0 0 0 0 0 1 0 0 0 1 1 1 0 0 0 0 0 1 0 0 0 0 0 0 0 0 0 0 0 0 0 0 0 0 0 0 1 0 1 0 0 0 0 0 0 0 0 0 0 0 0 0 1 0 0 0 0 0 0 0 0 0 0 0 0 0 1 0 0 0 0 0 0 0…
7 2 0 0 4 0 0 0 1 3 2 2 0 0 1 0 1 1 1 2 0 0 1 1 0 3 0 0 0 0 0 0 0 0 0 1 0 0 0 2 0 0 0 0 0 0 0 0 0 0 1 0 0 0 2 0 0 0 0 0 0 0 0 0 0 0 0 0 0 1 0 0 1 1 0 0 0 0 0 0 0 0 0 0 0 1 2 0 0 0 0 0 0 0 0 2 0 0 0 4 0 1 1 0 0 0 1 0 0 0 0 0 0 0 0 0 0 0 0 0 0 0 0 0 0 0 0 0 0 0 0 0 0 0 1 0 0 0 0 0 0 0 1 1 0 0 0 0 0 0 0 0 0 0 0 0 0 0 0 0 0 0 0 0 0 0 0 0 0 0 0 0 0 0 0 1 0 0 0 0 0 0 0 0 0 0 0 1 0 0 0 0 0 0 0 0 0 0 0 0…
4 0 0 1 3 1 0 1 3 0 0 0 0 0 1 0 2 0 5 0 0 0 5 0 2 1 0 0 0 1 0 1 0 0 0 0 0 1 0 4 0 0 0 0 0 0 0 0 0 0 0 0 0 0 0 0 0 0 0 0 0 1 0 0 3 0 0 0 0 0 1 0 1 0 0 0 0 0 0 0 1 0 0 1 0 0 3 1 1 0 0 0 1 0 0 1 0 0 0 2 0 1 0 0 0 0 1 0 0 0 0 0 0 0 0 0 0 0 0 0 0 0 0 0 0 0 0 0 0 0 0 0 0 0 0 0 0 0 0 0 0 0 0 0 0 0 0 0 0 0 0 0 0 0 0 0 0 0 0 0 0 0 0 0 0 1 1 0 0 0 0 0 0 0 0 0 0 0 0 0 0 0 0 0 0 0 0 0 0 0 0 0 0 0 0 0 0 0 0 0…
1 0 1 0 1 2 0 0 1 0 0 2 0 0 0 0 1 0 1 1 1 0 2 0 5 0 0 1 1 0 3 0 0 0 0 0 1 0 1 2 1 2 0 0 0 0 0 0 0 0 0 0 0 0 0 0 0 0 0 0 3 0 0 0 2 0 1 1 0 0 0 0 0 0 1 0 0 0 0 0 0 0 0 0 0 1 1 2 1 0 1 0 0 0 0 1 0 0 0 0 0 0 0 0 0 0 0 0 0 0 0 0 0 0 0 0 0 0 1 0 0 0 0 0 0 0 0 0 0 0 0 0 0 0 0 0 0 0 0 1 0 0 0 0 0 0 0 0 0 0 0 0 0 0 0 0 0 0 0 0 0 0 0 1 0 0 0 0 0 0 0 0 0 0 0 0 0 0 0 0 0 0 0 0 0 0 0 0 0 0 0 0 0 0 0 0 0 0 0 0…
0 0 5 1 0 2 0 0 1 0 0 0 0 0 0 3 0 0 0 0 2 0 0 1 0 0 0 0 1 0 1 0 0 0 0 0 0 1 0 1 4 0 0 0 3 0 0 0 0 0 0 0 0 0 0 0 0 0 0 0 2 0 0 0 0 0 0 1 0 0 2 0 0 0 1 0 0 0 0 0 3 0 1 0 2 0 0 0 0 2 0 0 0 0 0 1 0 0 0 0 0 0 0 0 0 0 1 0 0 0 0 1 0 0 0 0 0 0 0 0 0 0 0 0 0 0 0 0 0 0 0 0 0 0 0 0 0 0 0 0 0 0 0 0 0 0 0 0 0 0 0 0 0 0 0 0 0 0 0 0 0 0 0 0 0 0 0 0 0 0 1 0 0 0 0 0 0 0 0 0 0 0 0 1 0 0 0 0 0 0 0 0 0 0 1 0 0 0 0 0…
0 0 3 0 0 3 0 0 1 0 0 0 0 0 0 3 2 0 0 0 0 0 0 0 0 0 0 0 2 0 0 5 0 1 0 0 0 1 1 0 2 0 2 0 2 0 1 0 0 0 0 0 0 0 0 0 0 0 0 0 2 3 0 0 0 0 0 1 0 0 0 0 0 0 0 0 0 1 0 1 1 1 0 1 1 0 0 4 0 0 0 0 3 1 0 0 0 2 0 0 0 0 0 0 0 1 6 0 0 0 0 0 0 0 0 0 0 0 0 0 0 0 0 0 0 0 0 0 0 0 0 0 0 0 0 0 0 0 0 0 0 1 0 0 0 0 0 0 0 0 0 0 0 0 0 0 0 0 0 0 0 0 0 0 0 0 0 0 0 0 0 0 0 0 0 0 1 0 0 0 0 0 0 0 1 0 0 0 0 0 0 0 0 0 0 0 0 0 0 0…
0 0 1 0 0 5 2 3 0 0 0 0 0 0 0 1 0 0 0 0 0 0 0 0 0 0 0 0 0 0 0 3 3 0 0 0 0 1 5 0 1 0 3 0 1 0 0 0 2 0 0 0 0 0 0 0 0 0 0 0 0 1 0 0 0 0 0 0 0 1 0 0 0 0 0 0 0 0 0 1 1 0 1 0 2 0 0 1 0 1 0 0 1 2 1 0 0 0 1 0 1 0 0 0 1 0 1 1 0 1 0 0 0 0 0 0 0 0 0 0 0 0 0 1 0 1 0 0 0 0 0 0 0 0 0 0 0 0 0 0 0 0 0 0 0 0 0 0 0 0 0 0 0 0 0 0 0 0 0 0 0 0 0 0 0 0 0 0 0 0 0 0 0 0 0 0 0 1 0 0 0 0 0 0 0 0 0 0 0 0 0 0 0 0 0 0 0 0 0 0…
0 0 0 0 0 1 5 0 0 0 0 0 0 0 0 2 0 0 0 0 0 0 0 0 1 0 0 0 0 0 0 3 3 4 0 0 0 4 1 0 1 0 0 0 2 0 0 0 1 0 0 0 0 0 0 0 0 0 0 1 0 1 0 0 0 0 0 1 0 1 1 0 0 0 0 0 0 0 0 0 1 1 0 0 0 1 0 0 0 0 1 2 0 0 0 0 2 0 1 0 2 0 0 3 0 0 0 1 1 0 0 0 0 0 0 0 0 0 0 0 0 0 0 0 0 1 0 0 0 0 0 0 0 0 0 0 0 0 0 0 0 0 0 0 0 0 0 0 0 0 0 0 0 0 0 0 0 0 0 0 0 0 0 0 0 0 0 0 0 0 0 0 0 0 0 0 0 0 0 0 0 0 0 0 0 0 0 0 0 0 0 0 0 0 0 0 0 0 0 0…
0 0 0 0 0 0 1 0 0 0 0 0 0 0 0 2 0 0 0 0 0 0 0 1 0 0 0 0 0 1 0 0 0 3 1 0 0 1 0 0 1 0 0 1 0 0 0 0 0 0 0 0 0 0 0 0 0 0 0 1 0 0 0 0 0 0 0 0 0 4 0 0 0 0 0 0 1 0 3 0 1 0 0 1 0 0 0 0 0 0 0 0 0 0 0 0 0 0 0 0 0 0 0 0 0 0 0 0 2 1 0 0 0 0 0 0 0 0 0 0 0 0 0 0 0 0 0 0 0 0 0 0 0 0 0 0 0 0 0 0 0 0 0 0 0 0 0 0 0 0 0 0 0 0 0 0 0 0 1 0 0 0 0 0 0 0 0 0 0 0 0 0 0 0 0 0 0 0 0 0 0 0 0 0 0 0 0 0 0 0 0 0 0 0 0 0 0 0 0 0…
0 0 0 0 0 0 2 0 0 0 0 0 0 0 0 0 0 0 0 0 0 0 0 0 0 0 0 0 0 2 0 0 0 4 0 0 0 0 0 0 1 0 0 1 0 0 0 0 0 3 0 0 0 1 0 0 0 1 0 0 0 0 1 0 0 0 0 0 0 0 0 0 0 0 0 0 1 0 1 0 0 0 0 0 0 1 0 0 0 0 2 0 0 0 0 0 0 0 0 0 0 0 0 0 1 0 0 0 1 1 0 0 0 0 0 0 0 0 0 0 0 0 0 1 0 0 0 0 0 0 0 0 0 0 0 0 0 0 0 0 0 0 0 0 0 0 0 0 0 0 0 0 0 0 0 0 0 0 0 0 0 0 0 0 0 0 0 0 0 0 0 0 0 0 0 0 0 0 0 0 0 0 0 0 0 0 0 0 0 0 0 0 0 0 0 0 0 0 0 0…
0 0 0 1 0 0 0 0 0 0 0 0 0 0 0 0 0 0 0 0 0 0 0 0 0 0 0 0 0 0 0 1 0 0 7 0 0 0 0 0 0 0 1 0 0 1 1 0 0 1 0 0 0 4 0 0 0 0 0 0 0 0 1 0 0 1 0 0 3 0 0 0 1 0 0 2 1 0 0 0 0 0 0 0 0 0 0 0 0 0 0 0 1 0 0 0 0 0 0 0 0 0 0 0 0 0 0 0 0 0 1 0 0 0 0 0 0 0 0 0 0 0 0 0 0 0 0 0 0 0 0 0 0 0 0 0 0 0 0 0 0 0 0 0 0 0 0 0 0 0 0 0 0 0 0 0 0 0 0 0 0 0 0 0 0 0 0 0 0 0 0 0 0 0 0 0 0 0 0 0 0 0 0 0 0 0 0 0 0 0 0 0 0 0 0 0 0 0 0 0…
0 0 0 0 0 0 0 0 0 0 0 0 0 0 0 0 0 0 0 0 0 0 0 0 0 0 0 0 0 0 0 0 0 0 2 0 0 0 0 0 1 0 0 0 0 1 1 0 0 0 0 0 2 1 0 0 0 0 2 0 1 0 0 0 0 2 0 0 0 0 0 0 1 0 0 0 2 0 0 0 0 0 0 0 0 0 0 0 0 0 0 0 0 0 0 0 0 0 0 0 0 0 0 0 0 0 0 0 0 0 1 0 0 0 0 0 0 0 0 0 0 0 0 0 0 0 0 0 0 0 0 0 0 0 0 0 0 0 0 0 0 0 0 0 0 0 0 0 0 0 0 0 0 0 0 0 0 0 0 0 0 0 0 0 0 0 0 0 1 0 0 0 0 0 0 0 0 0 0 0 0 0 0 0 0 0 0 0 0 0 0 0 0 0 0 0 0 0 0 0…
0 0 0 0 0 0 0 0 0 0 0 0 0 0 0 0 1 0 0 0 0 0 0 0 0 0 0 0 0 0 0 0 0 1 0 0 0 0 0 0 0 0 0 0 1 5 1 0 0 0 0 0 0 1 0 0 0 0 1 0 0 0 0 0 0 1 0 0 0 0 0 1 1 0 0 0 0 0 0 0 0 0 0 0 0 0 0 0 0 0 0 0 0 0 0 0 0 0 0 0 0 0 0 1 0 0 0 0 0 0 0 0 0 0 0 0 0 0 0 0 0 0 0 0 0 0 0 0 0 0 0 0 1 0 0 0 0 0 0 0 0 0 0 0 0 0 0 0 0 0 0 0 0 0 0 0 0 0 0 0 0 0 0 0 0 0 0 0 0 0 0 0 0 0 0 0 0 0 0 0 0 0 0 0 0 0 0 0 0 0 0 0 0 0 0 0 0 0 0 0…
0 0 0 0 0 0 0 0 0 0 0 0 0 0 0 0 0 0 0 0 0 0 0 0 0 0 0 0 0 0 0 0 0 0 0 0 0 0 0 0 0 0 0 0 0 0 0 0 0 0 0 0 0 0 0 1 0 0 2 0 0 0 0 0 0 1 0 0 0 0 0 2 0 0 0 1 1 0 0 0 0 0 0 0 0 0 0 0 0 0 0 0 0 0 0 0 0 0 0 0 0 0 0 0 0 0 0 0 1 0 1 0 0 0 0 0 0 0 0 0 0 0 0 0 0 0 0 0 0 0 0 0 0 0 0 0 0 0 0 0 0 0 0 0 0 0 0 0 0 0 0 0 0 0 0 0 0 0 0 0 0 0 0 0 0 0 0 0 0 0 0 0 0 0 0 0 0 0 0 0 0 0 0 0 0 0 0 0 0 0 0 0 0 0 0 0 0 0 0 0…
0 0 1 0 0 0 0 0 0 0 0 0 0 0 0 0 0 0 0 0 0 0 0 2 0 0 0 0 0 0 0 0 0 0 1 0 0 1 0 0 0 0 0 0 0 0 0 0 0 0 0 0 0 0 0 0 0 0 0 0 0 0 0 0 0 1 1 0 0 0 0 0 2 0 2 0 0 0 0 0 0 0 0 0 0 0 0 0 0 0 0 0 0 0 0 0 0 0 0 0 0 0 0 0 0 0 0 0 0 0 0 0 0 0 0 0 0 0 0 0 0 0 0 0 0 0 0 0 0 0 0 0 0 0 0 0 0 0 0 0 0 0 0 0 0 0 0 0 0 0 0 0 1 0 0 0 0 0 0 0 0 0 0 0 0 0 0 0 0 0 0 0 0 0 0 0 0 0 0 0 0 0 0 0 0 0 0 0 0 0 0 0 0 0 0 1 0 0 0 0…
0 1 0 0 0 0 0 0 0 0 0 0 0 0 0 0 0 0 0 0 0 0 0 0 0 0 0 0 0 0 0 0 0 0 0 0 0 0 0 0 0 0 0 0 0 1 0 0 0 0 2 1 0 0 0 0 0 0 0 0 0 0 0 0 0 1 3 0 0 0 0 0 0 1 3 0 0 0 0 0 0 0 0 0 0 0 0 0 0 0 0 0 0 0 0 0 0 0 0 0 0 0 0 0 0 0 1 0 0 0 0 0 0 0 0 0 0 0 0 0 0 0 0 0 0 0 0 0 0 0 0 0 0 0 0 0 0 0 0 0 0 0 0 0 0 0 0 0 0 0 0 0 0 0 0 0 0 0 0 0 0 0 0 0 0 0 0 0 0 0 0 0 0 0 0 0 0 0 0 0 0 0 0 0 0 0 0 0 0 0 0 0 0 0 0 0 0 0 0 0…
0 0 0 0 0 1 0 0 0 0 0 0 0 0 0 0 0 0 0 0 0 0 0 0 0 0 0 0 0 0 0 0 0 0 0 0 0 0 0 0 0 0 0 0 0 0 0 0 0 0 0 0 0 0 2 0 1 0 1 0 0 0 0 0 0 0 4 0 0 0 0 0 0 0 0 0 0 0 0 0 0 0 0 0 0 0 0 0 0 0 0 0 0 0 0 0 0 0 0 0 0 0 0 0 0 0 0 0 0 0 0 0 0 0 0 0 0 0 0 0 0 0 0 0 0 0 0 0 0 0 0 0 0 0 0 0 0 0 0 0 0 0 0 0 0 1 0 0 0 0 0 0 0 0 0 0 0 0 0 0 0 0 0 0 0 0 0 0 0 0 0 0 0 0 0 0 0 0 0 0 0 0 0 0 0 0 0 0 0 0 0 0 0 0 0 0 0 0 0 0…
0 0 0 0 0 0 0 0 0 0 0 0 0 1 0 0 0 0 0 0 0 0 0 0 0 0 0 0 0 0 0 0 0 0 0 0 0 0 0 0 0 0 0 0 0 0 0 0 0 0 0 2 0 0 2 0 2 0 0 0 0 0 0 0 0 0 1 0 0 0 0 1 0 1 0 0 0 0 0 0 0 0 0 0 0 0 0 0 0 0 0 0 0 0 0 0 0 0 1 0 0 0 0 0 0 0 0 0 0 0 1 0 0 0 0 0 0 0 0 0 0 0 0 1 0 0 0 1 0 0 0 0 0 0 0 0 0 0 1 0 0 0 0 0 0 0 0 0 0 0 0 0 0 0 0 0 0 0 0 0 1 0 0 0 0 0 0 0 0 0 0 0 0 0 0 0 0 0 0 0 0 0 0 0 0 0 0 0 0 0 0 0 0 0 0 0 0 0 0 0…
0 0 0 0 0 0 0 0 0 0 0 0 0 0 0 0 0 0 0 0 0 0 0 0 0 0 0 0 0 0 0 0 0 0 0 0 0 1 0 0 0 0 0 0 0 0 0 0 0 0 0 3 0 0 1 2 4 0 0 0 0 0 0 0 0 0 1 0 0 0 0 0 0 1 0 0 0 0 0 0 0 0 0 0 0 0 0 0 0 0 0 0 0 0 0 0 0 0 0 0 0 0 0 0 0 0 0 0 0 0 0 0 0 0 0 0 0 0 0 0 0 0 0 0 0 0 0 0 0 0 0 0 0 0 0 0 0 0 0 0 0 0 0 0 0 0 0 0 0 0 0 0 0 0 0 0 0 0 0 0 0 0 0 0 0 0 0 0 0 0 0 0 0 0 0 0 0 0 1 0 0 0 0 0 0 0 0 0 0 0 0 0 0 0 1 0 0 0 0 0…
0 0 1 0 0 0 0 0 0 0 0 0 0 0 0 0 0 0 0 0 0 0 0 0 0 0 0 0 0 0 0 0 0 0 0 0 0 0 0 0 0 0 0 0 0 0 0 0 0 0 0 0 0 0 0 0 1 0 0 0 0 0 0 0 0 0 0 0 0 0 0 0 0 0 0 0 0 0 0 0 0 0 0 0 0 0 0 0 0 0 0 0 0 0 0 0 0 0 0 0 0 0 0 0 0 0 0 0 0 0 0 0 0 0 0 0 0 0 0 0 0 0 0 0 0 0 0 0 0 0 0 0 0 0 0 0 0 0 0 0 0 0 0 0 0 0 0 0 0 0 0 0 0 0 0 0 0 0 0 0 0 0 0 0 0 0 0 0 0 0 0 0 0 0 0 0 0 0 0 0 0 0 0 0 0 0 0 0 0 0 0 0 0 0 0 0 0 0 0 0…
0 0 0 0 0 0 0 0 0 0 0 0 0 0 0 0 0 0 0 0 0 0 0 0 0 0 0 0 0 0 0 0 0 0 0 0 0 0 0 0 0 0 0 0 0 1 0 0 0 0 0 0 0 0 0 0 1 0 0 0 0 0 0 0 0 0 0 0 0 0 0 0 0 0 0 0 0 0 0 0 0 0 0 0 0 0 0 0 0 0 0 0 0 0 0 0 0 0 0 0 0 0 0 0 0 0 0 0 0 0 0 0 0 0 1 0 0 0 1 0 0 0 0 0 0 0 0 0 0 0 0 0 0 0 0 0 0 0 0 0 0 0 0 0 0 0 0 0 0 0 0 0 0 0 0 0 0 0 0 0 0 0 0 0 0 0 0 0 0 0 0 0 0 0 0 0 0 0 0 0 0 0 0 0 0 0 0 0 0 0 0 0 0 0 0 0 0 0 0 0…
0 0 0 0 0 0 0 0 0 0 0 0 0 0 0 0 0 0 0 0 0 0 0 0 0 0 0 0 1 0 0 0 0 0 0 0 0 0 0 0 0 0 0 0 0 0 0 0 0 0 1 0 0 0 0 0 0 0 0 0 0 0 0 0 0 0 0 0 0 0 0 0 0 0 0 0 0 0 0 0 0 0 0 0 0 0 0 0 0 0 0 0 0 0 0 0 0 0 0 0 0 0 0 0 0 0 0 0 0 0 0 0 0 0 1 0 0 0 0 1 0 0 0 0 0 0 0 1 0 0 0 0 0 0 0 0 1 0 0 0 0 0 0 0 0 0 0 0 0 0 0 0 0 0 1 0 0 0 0 0 0 0 0 0 0 0 0 0 0 0 0 0 0 0 0 0 0 0 0 0 0 0 0 0 0 0 0 0 0 0 0 0 0 0 0 0 0 0 0 0…
0 0 0 0 0 0 0 0 0 0 0 0 0 0 0 0 0 0 0 0 0 0 0 0 0 0 0 0 0 0 0 0 0 0 0 0 0 0 0 0 0 0 0 0 0 0 0 0 0 0 0 0 0 0 0 0 0 0 0 0 0 0 0 0 0 0 0 0 0 0 0 0 0 0 0 0 0 0 0 0 0 0 0 0 0 0 0 0 0 0 0 0 0 0 0 0 1 0 0 0 0 0 0 0 0 1 0 0 0 0 0 0 0 0 0 0 0 0 0 0 0 0 0 0 0 0 0 0 0 0 0 0 0 0 0 0 0 0 0 0 0 0 0 0 0 0 0 0 0 0 0 0 0 0 0 0 0 0 0 0 0 0 0 0 0 0 0 1 0 0 0 0 0 0 0 0 0 0 0 0 0 0 0 0 0 0 0 0 0 0 0 0 0 0 0 0 0 0 0 0…
0 0 0 0 0 0 0 0 0 0 0 0 0 0 0 0 0 0 0 0 0 0 0 0 0 0 0 0 0 0 0 0 0 0 0 0 0 0 0 0 0 0 0 0 0 0 0 0 0 0 0 0 0 0 0 0 0 0 0 0 0 0 0 0 0 0 0 0 0 0 0 0 0 0 0 0 0 0 0 0 0 0 0 0 0 0 0 0 0 0 0 0 0 0 1 0 0 0 0 0 0 0 0 0 0 0 0 0 0 0 0 0 0 0 0 0 0 0 0 0 0 0 0 0 0 0 0 0 0 0 0 0 0 0 0 0 1 0 0 0 0 0 0 0 0 0 0 0 0 0 0 0 0 0 0 0 0 0 0 0 0 0 0 0 0 0 0 0 0 0 0 0 0 0 0 0 0 0 0 0 0 0 0 0 0 0 0 0 0 0 0 0 0 0 0 0 0 0 0 0…
0 1 0 0 0 0 0 0 0 0 0 0 0 0 0 0 0 0 0 0 0 0 0 0 0 0 0 0 0 0 0 0 0 0 0 0 0 0 0 0 0 0 0 0 0 0 0 1 0 0 0 0 0 0 0 0 0 0 0 0 0 0 0 0 0 0 0 0 0 0 0 0 0 0 0 0 0 0 0 0 0 0 0 0 0 0 0 0 0 0 0 0 0 0 0 0 0 0 0 0 0 0 0 0 0 0 0 0 0 0 0 0 0 0 0 0 0 0 0 0 0 0 0 0 0 0 0 0 0 0 0 0 0 0 0 0 0 0 0 0 0 0 0 0 0 0 0 0 0 0 0 0 0 0 0 0 0 0 0 0 0 0 0 0 0 1 0 0 0 0 0 0 0 0 0 0 0 0 0 0 0 0 0 0 0 0 0 0 0 0 0 0 0 0 0 0 0 0 0 0…
0 0 0 0 0 0 0 0 0 0 1 0 0 0 0 0 0 0 0 1 0 0 0 0 0 0 0 0 0 0 0 0 0 0 0 0 0 0 0 0 0 0 0 0 0 0 0 0 0 0 0 1 0 0 0 0 0 0 0 0 0 0 0 0 0 0 0 0 0 0 0 0 0 0 0 0 0 0 0 1 0 0 0 0 0 0 0 0 0 0 0 0 0 0 0 0 0 0 0 0 0 0 0 0 0 0 0 0 0 0 0 0 0 0 0 0 0 0 0 0 0 0 0 0 0 0 0 0 0 0 0 0 0 0 0 0 0 0 0 0 0 0 0 0 0 0 0 0 0 0 0 0 0 0 0 0 0 0 0 0 0 0 0 0 0 0 0 0 0 0 0 0 0 0 0 0 0 0 0 0 0 0 0 0 0 0 0 0 0 0 0 0 0 0 0 0 0 0 0 0…
0 0 0 0 0 0 0 0 0 0 0 0 0 0 0 0 0 0 0 0 0 0 0 0 0 0 0 0 0 0 0 0 1 0 0 0 0 0 0 0 0 0 0 0 0 0 0 0 0 0 0 1 0 0 0 0 0 1 0 0 0 0 0 0 0 0 0 0 0 0 0 0 0 0 0 0 0 0 0 0 0 0 0 0 0 0 0 0 0 0 0 0 0 0 1 0 1 0 0 0 0 0 0 0 0 0 0 0 0 0 0 0 0 0 0 0 0 0 0 0 0 0 0 0 0 0 0 0 0 0 0 0 0 0 0 0 0 0 0 0 0 0 0 0 0 0 0 0 0 0 0 0 0 0 0 0 0 0 0 0 0 0 0 0 0 0 0 0 0 0 0 0 0 0 0 0 0 0 1 0 0 0 0 0 0 0 0 0 0 0 0 0 0 0 0 0 0 0 0 0…
0 0 0 0 0 0 0 0 0 0 0 0 0 0 0 0 0 0 0 0 0 0 1 0 0 0 0 0 0 0 0 0 0 0 1 0 0 0 0 0 0 0 0 0 0 0 0 0 0 0 1 0 0 0 0 0 0 0 0 0 1 0 0 0 0 0 0 0 0 0 0 0 0 0 0 0 0 0 0 0 0 0 0 0 0 0 0 0 0 0 0 0 0 0 0 0 0 0 0 0 0 0 0 0 0 0 0 0 0 0 0 0 0 0 0 0 0 0 0 0 0 0 0 0 0 0 0 0 0 0 0 0 0 0 0 0 0 0 0 0 0 0 0 0 0 0 0 0 0 0 0 0 0 0 0 0 0 0 0 0 0 0 0 0 0 1 0 0 0 0 0 1 0 0 1 0 0 0 0 0 0 0 0 0 0 0 0 0 0 0 0 0 0 0 0 0 0 0 0 0…
0 0 0 0 0 0 0 0 0 0 0 0 0 0 0 0 0 0 0 0 0 0 0 0 0 0 0 0 0 0 0 0 0 0 0 0 0 0 0 0 0 0 0 0 0 0 0 0 0 0 0 0 0 0 0 0 0 0 0 0 0 0 0 0 0 0 0 0 0 0 0 0 0 0 0 0 0 0 0 0 0 0 0 0 0 0 0 0 0 0 0 0 0 0 0 0 0 0 0 0 0 0 0 0 0 0 0 0 0 0 0 0 0 1 0 0 0 0 0 0 0 0 0 0 0 0 0 0 0 0 0 0 0 0 0 0 0 0 0 0 0 0 0 0 0 1 0 0 0 0 0 0 0 0 0 0 0 0 0 0 0 0 0 0 0 0 0 0 0 0 0 0 0 0 0 0 0 0 0 0 0 0 1 0 0 0 0 0 1 0 0 0 0 0 0 0 0 0 0 0…
0 0 0 0 0 0 0 0 0 0 0 0 0 0 0 0 0 0 0 0 0 0 0 0 0 0 0 0 0 0 0 0 0 0 0 0 0 0 0 0 0 0 0 0 0 0 0 0 0 0 0 0 0 0 0 0 0 0 0 0 0 0 0 0 0 0 0 0 0 0 1 0 0 0 0 0 0 0 0 0 0 1 0 0 0 0 0 0 0 0 0 0 0 0 0 0 0 0 0 0 0 1 0 0 0 0 0 0 0 0 0 0 0 0 0 0 0 0 0 0 0 0 0 0 0 0 0 0 0 0 0 0 0 0 0 0 0 0 0 0 0 0 0 0 0 0 0 0 0 0 0 0 0 0 0 0 0 0 0 0 0 0 0 0 0 0 0 0 0 0 0 0 0 0 0 0 0 0 0 0 0 0 0 0 0 1 0 0 0 0 0 0 0 0 0 0 0 0 0 0…
0 0 0 0 0 0 0 0 0 0 0 0 0 0 0 0 0 0 0 0 0 0 0 0 0 0 0 0 0 0 0 0 1 0 0 0 0 0 0 0 0 0 0 1 0 0 0 0 0 0 0 0 0 0 0 0 0 0 0 0 0 0 0 0 0 0 0 0 0 0 0 0 0 0 0 0 0 0 0 0 0 0 0 0 0 0 0 0 0 0 0 0 0 0 0 0 0 0 0 0 0 0 0 0 0 0 0 0 0 0 0 0 0 0 0 0 0 0 0 0 0 0 0 0 0 0 0 0 0 0 0 0 0 0 0 0 0 0 0 0 0 0 0 0 0 0 0 0 0 0 0 0 0 0 0 0 0 0 0 0 0 0 0 0 0 0 0 0 0 0 0 0 0 0 0 0 0 0 0 0 0 0 0 0 1 1 0 0 0 0 0 0 0 0 0 0 0 0 0 0…
0 0 0 0 1 0 0 0 0 1 0 1 0 1 0 1 0 0 0 0 0 0 0 0 1 0 0 0 0 0 0 0 0 0 0 0 0 0 0 0 0 0 0 0 0 0 0 0 1 0 0 0 0 0 0 0 0 0 0 0 0 0 0 0 0 0 0 0 0 0 0 0 0 0 0 0 0 0 0 0 0 0 0 0 0 0 0 0 0 0 0 0 0 0 0 0 0 0 0 0 0 0 0 0 0 0 0 0 0 0 0 1 0 0 0 0 0 0 0 0 0 0 0 0 0 0 0 0 0 0 0 0 0 0 0 0 1 0 0 0 0 0 0 0 0 0 0 0 0 0 0 0 0 0 0 0 0 0 0 0 0 0 0 0 0 0 0 0 0 0 0 0 0 0 0 0 0 1 0 0 0 0 0 0 0 0 0 0 0 0 0 0 0 0 0 0 0 0 0 0…
0 0 0 0 0 1 0 0 0 0 0 0 0 0 0 0 0 0 0 0 0 0 0 0 1 0 1 0 0 0 0 0 0 0 0 0 0 0 0 0 0 0 0 0 0 0 0 0 0 0 0 0 1 1 0 0 0 0 0 0 0 0 0 0 0 1 0 1 0 0 0 0 0 0 0 0 0 0 0 0 0 0 1 0 1 0 0 0 0 0 1 0 0 1 1 0 0 0 0 0 0 1 0 0 0 0 0 0 2 0 0 0 0 0 0 0 0 0 0 0 0 0 0 0 0 0 0 0 0 1 0 0 0 0 0 0 0 0 1 0 0 0 0 1 0 0 0 0 0 0 0 0 0 0 0 0 0 0 0 0 0 0 0 0 0 0 0 0 0 0 0 0 1 0 0 0 0 0 0 0 0 0 1 0 0 0 0 0 0 1 0 0 0 0 1 0 0 0 0 0…
0 0 1 0 0 0 0 0 0 1 0 0 0 0 0 1 0 0 1 0 0 1 0 0 0 0 0 0 0 0 0 0 0 0 1 0 0 0 0 0 0 0 0 0 0 0 0 0 0 0 0 0 0 0 0 0 0 0 0 0 0 0 0 0 0 0 0 0 0 1 0 0 0 0 0 0 0 0 0 0 0 0 0 0 0 0 0 0 0 0 0 0 0 0 0 0 0 0 0 1 0 0 0 0 0 0 0 0 0 0 0 0 0 0 0 1 0 0 0 0 0 0 0 0 0 0 0 0 0 0 0 0 0 0 0 1 0 0 0 0 0 0 0 1 0 0 0 0 0 1 0 0 0 0 0 0 0 1 0 0 0 0 0 1 0 0 1 0 1 0 0 0 0 0 0 1 0 0 0 0 0 0 0 0 0 1 0 0 0 0 0 0 0 1 0 0 1 0 0 0…
0 0 0 1 0 0 0 0 0 0 0 0 0 1 0 1 0 0 1 0 0 0 0 0 0 0 0 0 0 0 1 0 0 1 0 0 0 0 0 0 0 0 0 0 0 0 0 0 0 0 0 1 0 0 0 0 0 0 0 0 0 0 0 0 0 1 0 0 0 0 0 0 0 0 0 0 1 2 0 0 0 0 0 0 0 0 0 0 0 0 0 0 0 0 0 1 1 1 0 0 0 0 0 0 0 0 0 0 0 0 0 0 0 0 0 0 0 0 0 0 1 0 0 0 0 0 0 0 0 0 0 1 0 0 0 0 0 0 0 0 1 0 0 0 0 0 1 0 0 0 0 0 0 0 0 0 0 0 0 0 0 0 1 0 0 0 0 0 0 0 0 1 0 0 0 0 0 0 0 1 0 0 0 0 0 0 0 0 0 1 0 0 0 0 0 1 0 0 0 0…
0 0 0 0 0 0 0 1 2 1 0 0 0 0 0 0 0 0 0 0 1 1 0 0 0 0 0 0 1 1 1 0 0 0 0 1 0 1 0 0 1 0 0 0 0 0 0 1 0 0 0 0 1 0 0 1 1 1 1 0 0 1 0 0 0 0 0 0 1 0 0 0 0 0 0 0 0 0 0 0 0 0 0 0 0 0 0 0 0 0 0 0 0 0 0 0 0 0 0 1 1 0 0 0 1 0 0 0 3 0 0 0 0 0 0 2 0 0 1 0 0 0 0 1 0 1 0 0 0 0 0 0 0 0 0 0 0 1 0 0 0 0 0 0 1 1 0 0 1 0 0 1 0 0 0 0 0 1 1 1 0 0 0 0 0 1 0 1 0 0 0 0 0 0 1 0 0 0 2 1 1 0 0 0 2 0 0 0 0 0 0 1 0 0 0 0 0 0 0 1…
0 0 0 0 0 0 0 0 0 0 2 0 0 0 0 0 0 0 0 2 1 1 1 0 0 0 2 0 0 3 0 0 2 0 0 0 1 0 0 0 0 1 0 0 0 0 1 0 0 0 0 0 0 0 0 0 0 1 0 0 0 0 0 0 0 1 1 0 0 1 0 0 0 0 0 0 0 0 1 0 0 1 1 1 0 0 0 0 0 0 1 0 1 2 0 1 0 0 0 0 0 0 0 0 0 1 0 0 0 0 0 0 0 1 0 0 0 0 1 1 0 0 0 0 0 0 0 2 0 0 2 0 0 0 0 0 0 0 0 1 1 0 0 0 0 1 0 0 0 0 0 1 1 1 0 1 0 0 0 0 0 0 0 0 0 0 0 1 1 0 0 1 0 0 0 0 0 0 0 3 0 0 1 2 0 1 0 0 0 0 1 0 0 1 0 0 0 1 0 0…
0 0 0 1 0 0 0 0 0 1 0 0 1 0 0 0 0 0 0 0 0 0 0 1 0 0 0 0 1 0 1 2 1 0 1 0 0 2 0 0 1 1 0 0 0 0 0 0 0 1 0 0 0 1 0 0 0 0 0 1 0 2 0 0 0 1 1 0 0 0 0 0 0 1 0 0 0 0 0 1 1 2 1 1 0 1 0 0 1 1 0 0 0 1 2 0 1 0 0 0 0 0 0 1 2 3 0 1 0 0 0 0 0 1 0 0 0 1 0 0 0 2 0 0 0 1 0 0 0 0 0 0 0 0 0 0 0 1 0 0 0 1 0 0 1 1 0 0 0 0 1 0 1 0 0 1 0 0 1 0 0 0 0 0 1 0 0 2 0 3 0 2 0 2 1 0 0 3 0 0 0 1 1 1 1 2 0 0 0 0 1 0 0 0 0 0 1 0 1 1…
0 1 0 0 0 0 2 1 1 0 2 2 0 1 2 0 0 0 0 0 0 0 2 0 0 0 0 0 0 0 0 0 2 1 0 1 0 1 1 0 2 2 1 0 0 0 0 0 1 0 1 0 1 0 1 2 0 0 0 0 0 0 2 0 1 0 0 1 0 0 1 0 1 0 0 1 1 0 1 0 0 0 0 0 1 0 0 1 1 0 0 0 1 0 0 0 2 1 0 2 0 2 0 2 1 0 0 2 1 1 4 0 0 0 0 0 0 2 0 1 0 1 0 0 0 0 2 0 1 1 1 1 0 0 0 0 1 0 0 0 0 2 0 0 1 2 2 0 0 0 1 1 0 0 0 0 0 0 0 1 1 0 1 0 0 0 0 1 0 2 0 0 0 0 0 0 0 0 0 0 0 0 0 0 0 0 1 0 1 2 1 0 1 1 0 1 1 1 1 1…
0 2 0 1 1 2 1 0 0 0 0 0 1 2 0 1 0 1 0 0 0 1 2 1 0 0 0 0 1 2 0 0 0 1 0 0 0 0 0 2 1 1 1 0 0 0 3 0 1 3 0 0 0 1 0 0 0 1 1 0 0 4 0 1 1 1 0 1 2 1 0 1 0 0 0 1 0 0 0 1 0 1 2 1 0 1 2 0 1 1 0 0 0 0 1 0 1 0 1 1 1 1 1 0 1 1 0 1 0 0 1 0 0 0 0 1 0 1 0 0 1 0 0 0 1 0 0 1 0 1 0 0 0 0 1 1 0 0 2 0 2 0 2 0 1 1 0 0 2 0 1 3 0 0 1 0 0 1 1 1 1 1 0 0 0 0 0 0 1 0 2 2 0 0 2 0 0 0 0 1 0 0 0 1 0 0 1 1 0 1 1 0 2 0 0 1 0 0 0 0…
0 0 1 3 0 0 0 0 1 1 0 0 1 0 2 0 1 0 0 0 0 1 1 0 1 0 0 0 0 1 0 0 0 2 0 0 0 1 1 1 0 0 0 2 0 0 1 1 0 1 1 0 0 0 0 0 0 2 1 1 0 0 0 0 0 0 1 0 0 1 0 1 0 0 0 0 1 2 0 1 0 1 0 0 0 0 0 1 1 0 0 1 0 1 0 0 0 0 0 0 0 0 1 0 1 0 0 0 0 0 1 1 0 1 0 0 0 0 0 1 0 0 0 2 0 1 0 0 0 0 1 0 1 1 0 1 0 1 0 0 0 0 0 2 0 0 1 0 0 0 0 0 0 0 0 1 0 1 0 1 0 1 0 0 0 0 0 2 0 0 1 0 1 0 0 1 0 0 0 1 1 2 1 0 0 2 0 1 1 0 0 2 0 0 1 0 0 0 0 1…
0 1 1 0 1 1 0 1 0 0 0 0 0 0 0 1 0 0 0 1 0 0 0 1 0 0 0 0 0 0 0 0 0 0 0 1 2 0 0 1 0 0 0 0 0 0 0 0 0 0 0 0 0 0 0 0 0 1 0 0 1 0 1 0 0 0 0 0 0 2 1 0 1 0 1 0 0 1 1 1 0 1 1 1 2 0 1 0 0 0 1 0 0 0 1 0 0 1 0 2 0 1 0 4 1 0 0 0 1 0 0 0 1 0 0 1 1 0 1 2 0 1 0 0 0 1 0 1 0 0 0 0 0 0 0 0 0 0 0 0 2 0 1 1 1 0 0 0 0 0 1 2 0 0 0 0 2 1 1 0 0 0 0 1 0 2 0 0 0 1 0 0 0 2 0 1 1 0 0 2 1 0 1 0 0 1 1 0 0 1 0 0 1 0 0 1 0 0 1 0…
0 0 1 1 1 0 2 0 2 0 0 0 0 0 0 0 1 0 1 1 1 0 0 1 0 0 2 0 2 0 0 0 0 0 0 1 1 0 1 0 0 0 0 1 0 0 0 1 0 1 0 0 0 0 0 0 0 0 0 2 0 2 1 0 2 0 0 0 1 0 0 1 0 0 1 1 0 0 1 0 0 1 1 0 0 0 0 2 1 0 0 1 0 1 0 0 0 0 1 1 0 0 0 0 0 0 0 0 0 2 0 0 0 0 0 1 0 1 0 1 0 3 0 0 0 1 0 0 0 0 0 0 0 1 0 1 1 0 0 0 0 0 1 1 0 0 0 0 0 0 0 1 0 0 0 0 0 0 0 1 0 0 0 0 0 1 1 1 0 1 0 1 0 0 0 2 1 0 0 0 0 0 1 1 0 1 0 0 0 0 0 1 0 1 1 0 0 1 0 0…
2 1 0 1 1 0 0 0 0 0 1 0 0 1 1 0 2 0 0 1 0 1 0 1 0 0 0 0 0 0 0 0 0 0 0 0 0 2 0 0 0 0 2 0 2 0 1 0 0 0 0 0 2 0 1 1 1 1 1 0 1 0 2 0 1 1 0 0 1 0 0 0 0 0 3 1 0 0 0 0 1 0 0 2 1 0 0 1 0 1 2 0 0 0 0 1 0 0 0 1 1 0 2 0 0 0 1 1 1 1 0 1 0 0 1 0 0 0 0 1 0 0 0 0 0 0 1 0 0 0 1 0 0 1 1 0 0 0 0 0 0 1 0 0 1 0 2 0 0 0 2 0 0 0 0 0 0 0 0 1 1 0 1 0 0 0 0 1 0 0 0 0 0 2 1 0 0 0 0 0 0 1 0 0 0 0 3 0 0 0 0 0 0 1 0 0 0 1 0 0…
1 0 0 1 0 0 1 0 0 0 1 1 0 0 0 0 1 2 0 0 1 0 0 0 0 2 0 1 0 2 1 1 1 0 2 0 1 0 2 1 0 0 3 0 0 0 0 0 0 0 0 1 1 3 0 0 0 1 0 1 0 0 0 1 0 0 1 0 0 0 1 2 0 0 1 0 0 0 1 0 0 0 0 0 0 1 2 0 0 0 1 0 1 0 0 0 0 1 1 1 0 0 0 0 0 1 1 0 1 0 0 0 0 1 0 0 1 0 0 1 1 1 0 0 0 0 0 0 0 0 0 2 1 0 0 1 1 0 0 0 0 1 1 1 0 0 0 1 0 1 1 0 0 0 0 0 4 0 0 0 0 1 1 0 1 1 1 0 0 0 0 1 0 0 0 0 0 1 0 0 1 2 0 3 0 0 1 0 1 0 1 0 1 1 0 1 0 1 2 1…
2 1 0 1 1 0 0 1 0 0 0 0 1 0 0 0 0 0 0 0 0 0 0 0 0 0 0 1 0 0 0 1 2 1 1 0 0 0 2 0 1 0 1 1 1 1 0 4 0 1 1 0 0 0 0 2 0 0 1 0 0 0 0 0 1 1 0 0 1 0 0 0 1 0 1 0 1 1 1 0 1 0 0 1 1 1 1 0 0 1 1 0 0 1 0 1 0 1 0 1 1 0 1 1 0 0 1 1 1 0 0 1 0 2 1 1 0 0 0 0 0 1 1 1 1 1 0 0 1 0 1 0 1 1 0 0 0 2 0 1 0 0 0 0 0 2 1 0 1 1 0 0 0 0 0 0 0 1 2 0 1 1 0 1 0 0 0 0 0 1 1 0 0 1 0 0 0 0 0 1 0 1 0 1 0 0 1 0 0 0 0 0 1 0 3 0 1 2 0 1…
2 0 2 0 0 0 2 0 0 0 0 0 1 0 0 2 0 0 0 0 0 0 0 1 1 0 0 1 0 1 0 1 0 0 0 0 0 1 0 0 0 0 0 1 1 0 0 0 0 0 0 1 0 2 0 1 0 1 0 0 0 1 0 0 1 0 0 0 0 1 0 1 0 0 0 1 0 0 0 0 0 1 0 0 0 2 0 0 0 2 0 1 0 1 0 2 0 1 0 0 0 1 1 1 1 0 1 0 0 2 1 0 1 1 1 0 0 1 0 1 0 2 1 1 1 1 1 1 0 0 1 1 0 0 0 0 1 0 2 0 0 0 0 0 1 2 1 1 0 1 0 0 0 0 1 0 0 0 0 0 0 2 0 1 1 0 0 1 2 0 0 1 1 1 0 1 0 3 1 2 1 2 0 0 2 1 1 0 0 0 0 2 0 1 2 0 2 0 0 2…
0 1 2 0 2 1 1 0 0 0 0 0 0 1 0 0 0 1 0 0 0 0 1 1 0 0 1 0 1 0 0 1 1 0 1 0 1 2 0 1 0 1 2 1 0 0 1 0 0 0 0 0 0 0 1 0 0 0 2 1 0 0 0 1 0 0 0 0 3 0 0 0 0 1 2 1 0 0 0 1 0 2 0 0 0 0 1 0 0 0 0 1 1 0 2 1 0 1 1 0 0 0 0 0 2 2 0 0 1 0 0 1 1 0 0 0 1 0 0 0 1 1 0 1 0 0 0 1 1 2 1 1 0 1 1 1 1 0 0 2 0 0 0 0 1 1 0 1 0 1 0 0 0 0 1 0 0 0 1 2 0 0 1 1 3 0 0 1 0 0 0 0 1 0 1 0 0 1 0 0 1 1 1 0 2 0 0 1 1 0 0 0 0 0 0 0 0 0 0 0…
3 1 0 0 0 0 0 1 1 1 1 0 1 0 0 0 0 0 0 0 0 0 1 0 0 0 1 0 1 2 1 0 0 2 1 0 0 2 0 0 0 0 0 1 1 1 0 0 0 0 2 1 0 0 1 0 0 0 1 0 0 0 0 2 0 1 0 0 0 1 1 1 0 0 1 0 1 0 0 0 0 1 0 1 0 0 1 0 0 0 0 0 0 1 1 1 0 0 0 0 0 0 1 0 0 0 0 0 1 0 0 2 0 0 3 0 2 0 0 1 0 0 0 1 0 0 0 0 0 1 0 0 0 0 0 0 0 1 0 0 1 1 1 0 2 0 0 0 1 2 0 0 1 2 0 1 1 0 0 1 0 0 1 1 1 0 1 0 0 0 0 1 1 1 0 1 1 0 0 0 0 0 0 1 0 0 0 0 0 0 1 0 0 1 0 1 1 0 0 0…
0 0 0 0 1 0 1 0 0 0 1 0 0 0 1 0 2 2 1 1 0 0 0 0 1 1 5 0 0 0 1 1 1 2 0 1 0 1 0 0 0 0 1 0 1 0 1 2 0 0 1 0 0 1 0 0 1 0 0 0 1 0 0 0 2 0 0 0 1 0 1 0 0 0 1 1 1 0 0 1 1 1 0 0 0 0 0 1 1 1 0 0 1 1 0 0 0 0 1 0 1 0 2 2 1 0 1 2 1 0 2 0 2 0 0 1 0 1 0 0 0 0 0 1 1 0 2 0 2 0 0 1 1 0 1 0 0 1 1 1 1 0 0 0 0 2 0 1 0 0 0 1 0 0 1 0 0 0 2 0 0 1 1 0 0 1 0 0 0 0 0 2 0 1 2 0 0 0 0 0 0 0 1 0 0 2 0 1 0 1 1 0 0 2 0 0 0 0 0 2…
0 2 0 1 0 0 0 0 0 0 0 0 2 2 0 2 0 0 0 1 0 0 1 2 0 1 0 0 2 0 1 0 4 2 4 0 0 1 1 2 3 1 2 1 1 1 0 0 2 0 0 0 0 0 0 0 0 1 0 0 0 0 0 0 0 1 0 0 0 0 0 1 1 1 2 0 0 0 1 1 0 0 0 0 0 0 1 0 0 0 0 0 0 1 1 0 1 1 0 0 0 0 0 0 0 2 0 1 0 0 1 1 0 0 0 0 0 1 2 0 0 0 0 0 0 0 0 0 0 1 0 0 0 1 0 0 0 0 2 1 0 0 0 0 2 0 1 0 1 0 0 2 1 1 0 0 2 0 1 0 0 0 0 0 0 0 1 0 0 0 0 0 0 0 1 0 0 0 0 0 0 1 0 1 0 0 0 1 2 0 0 0 1 0 0 0 0 0 0 1…
1 0 0 1 1 0 0 0 0 0 0 0 0 0 1 0 0 2 1 0 0 2 0 0 0 0 0 2 0 0 0 0 0 0 0 1 2 2 0 2 2 0 0 0 0 0 1 3 0 1 0 0 1 0 0 2 1 0 1 0 2 1 0 0 1 0 1 0 1 0 1 0 0 1 0 0 2 1 0 1 1 0 0 0 0 0 0 0 0 0 0 0 0 1 1 0 2 1 0 1 2 1 0 1 0 0 1 0 0 0 0 0 1 0 0 0 0 1 0 0 1 0 1 0 0 1 2 0 2 1 0 0 0 1 0 2 1 0 1 1 1 0 1 0 1 1 0 1 0 0 0 0 0 0 3 1 1 0 1 0 0 2 1 0 0 0 0 0 0 1 0 0 0 1 1 0 0 0 0 0 1 0 0 0 0 1 0 0 0 1 0 0 0 0 0 0 0 0 0 0…
0 4 0 0 1 1 2 1 0 1 1 1 0 1 2 0 0 0 1 1 0 0 0 1 1 2 1 1 1 2 1 1 1 0 1 5 2 0 2 0 0 0 3 0 0 2 0 0 0 0 3 1 1 0 0 1 1 1 0 0 0 1 0 1 2 0 3 2 3 0 1 1 3 3 2 1 0 1 1 0 0 0 0 1 0 1 0 0 1 0 2 0 0 0 0 0 1 0 2 1 1 0 0 0 0 2 0 0 0 0 1 1 0 0 0 0 1 2 0 0 0 1 1 0 1 0 0 1 0 1 1 2 3 0 0 0 0 0 0 2 1 1 0 1 0 0 1 2 1 1 2 0 0 1 2 0 1 0 0 0 0 0 0 0 0 0 0 0 0 1 0 1 1 2 0 1 2 1 0 0 0 0 0 0 1 2 0 1 1 1 1 0 0 1 1 0 2 1 0 0…
0 1 0 4 0 0 1 0 1 1 1 3 2 3 2 0 1 2 2 3 0 1 1 1 0 4 1 3 3 1 0 3 1 0 0 1 1 2 1 2 0 2 0 1 2 4 3 2 1 1 2 1 1 1 1 0 2 2 0 1 1 1 2 2 0 0 4 2 2 3 2 1 0 0 2 1 1 0 2 2 1 1 2 0 2 2 3 2 1 3 1 2 0 0 0 0 0 1 1 2 1 1 1 0 0 0 0 0 2 1 0 1 2 0 0 0 1 0 1 1 2 1 0 1 0 1 2 2 2 2 2 1 1 1 1 0 6 2 0 0 0 2 0 1 0 2 0 0 0 1 2 1 0 1 0 1 1 0 0 0 3 1 0 1 0 0 0 0 0 0 0 0 0 0 0 1 0 0 0 1 1 0 0 0 0 0 0 0 1 0 1 0 0 0 0 1 0 0 1 0…
1 1 1 0 1 0 0 1 1 0 1 0 2 2 1 0 1 0 1 1 2 0 2 2 0 3 1 1 1 0 1 1 0 1 1 3 1 2 2 0 0 2 1 0 1 1 1 0 1 0 1 1 1 0 2 1 1 0 2 3 1 1 1 0 1 0 0 3 1 1 0 2 1 0 0 0 1 1 4 0 3 1 2 2 0 1 1 2 4 1 0 0 1 1 1 0 0 2 2 2 0 0 0 1 0 0 0 0 0 0 0 0 0 0 0 0 0 2 0 0 0 0 0 0 1 3 0 3 2 0 0 1 2 0 2 1 2 0 1 1 0 0 1 0 0 2 2 0 1 1 1 3 0 1 1 0 0 0 0 1 0 0 0 0 0 1 1 0 0 0 1 0 0 0 0 1 1 1 1 0 0 0 0 0 1 0 1 0 0 0 0 0 0 1 1 0 1 1 1 2…
1 0 0 1 0 0 0 1 2 1 1 0 1 0 1 0 0 1 0 0 3 0 2 0 0 1 0 0 0 2 0 1 0 0 1 0 0 0 2 0 0 0 0 0 1 0 0 0 0 1 0 0 0 1 1 1 1 1 0 0 1 0 1 0 0 0 0 1 0 1 1 0 2 0 1 0 1 0 0 1 0 2 2 1 0 1 0 0 1 1 0 1 1 0 1 0 2 0 1 0 0 0 0 0 0 0 0 0 0 0 1 0 0 0 1 1 1 1 0 0 0 1 0 1 1 2 0 1 0 0 0 1 1 0 0 0 0 0 0 0 0 4 1 0 1 1 0 0 0 0 0 0 0 0 1 1 0 2 0 0 0 1 0 1 1 0 0 0 1 0 0 0 1 0 0 1 0 0 0 0 0 0 0 0 0 0 0 0 0 0 0 0 0 0 1 0 0 0 0 1…
2 2 0 0 0 1 0 1 0 0 0 2 0 0 0 0 1 1 1 0 0 0 0 0 1 2 1 0 0 0 0 0 2 0 1 0 0 0 2 1 1 0 1 1 0 1 1 0 1 0 0 0 0 1 1 0 0 0 1 0 0 0 0 0 0 3 0 0 0 1 0 0 0 0 0 0 0 0 0 0 0 1 0 0 0 1 0 1 1 0 1 1 0 0 2 0 0 2 0 0 0 0 0 0 0 0 1 0 0 0 0 0 1 0 0 0 0 1 0 0 0 1 0 0 1 0 1 0 1 0 0 1 1 0 1 0 0 0 0 0 1 0 1 0 1 0 1 0 0 0 2 0 1 1 0 0 0 0 0 0 2 0 0 0 0 0 0 0 0 0 2 0 1 0 0 0 0 0 1 0 0 0 0 0 0 0 0 1 0 0 2 2 1 2 0 2 0 1 1 2…
1 0 2 0 1 0 0 0 1 0 0 0 1 0 0 0 0 0 0 0 1 0 0 0 0 1 0 1 1 0 0 0 0 2 1 1 0 1 0 0 0 0 0 0 0 0 0 0 1 0 0 0 1 0 0 0 0 0 1 0 0 0 1 0 0 0 0 0 0 0 0 1 0 0 0 0 0 0 0 0 0 0 0 1 0 0 0 0 0 1 0 0 0 0 1 1 0 0 0 0 0 0 0 0 0 1 0 0 0 0 0 1 0 0 0 0 0 1 0 1 0 0 0 1 1 2 0 0 0 2 0 0 0 1 0 0 0 0 0 0 0 1 1 0 0 1 1 1 0 0 0 0 1 0 1 0 0 0 0 2 1 0 0 0 0 0 1 0 0 0 0 0 0 0 1 0 1 0 0 0 0 0 1 0 1 0 0 0 1 0 0 0 0 0 1 1 1 0 1 1…
0 0 0 1 0 2 2 0 0 0 1 0 0 0 0 1 2 0 0 0 0 0 0 0 0 1 1 2 0 0 1 1 0 0 0 2 2 0 0 1 0 0 0 0 0 1 0 0 1 1 0 0 0 2 1 1 0 0 1 0 0 0 0 0 1 0 1 1 1 1 0 0 1 0 0 0 0 0 0 0 0 0 1 1 1 1 0 0 0 2 0 0 1 0 0 1 1 0 0 0 1 1 0 0 0 0 1 0 0 1 2 0 0 0 0 1 0 0 0 1 2 1 0 0 0 0 0 0 1 1 0 0 1 2 0 2 1 0 0 0 0 1 0 1 0 0 0 1 0 0 0 0 2 0 0 0 0 0 0 0 0 0 1 0 0 0 1 0 0 0 0 0 1 0 0 0 0 0 0 0 0 0 0 0 0 0 2 0 1 2 0 0 0 2 0 1 1 0 1 0…
1 1 1 0 0 0 0 1 0 0 0 0 1 0 1 0 1 0 0 1 0 0 0 1 0 0 0 0 0 0 1 0 0 0 1 0 2 0 0 0 0 0 0 0 0 0 0 1 1 0 1 1 1 0 1 0 0 0 0 0 0 2 0 2 1 1 0 0 0 0 0 1 1 0 1 0 0 1 0 0 0 0 0 0 1 0 0 0 0 0 1 1 0 1 0 0 0 1 0 0 1 1 0 0 1 0 1 0 0 0 0 1 0 0 1 1 1 0 0 0 0 0 1 1 0 1 0 0 0 0 0 0 0 0 0 0 0 0 0 0 0 0 0 0 1 0 0 0 0 0 2 1 0 0 2 0 0 0 0 2 0 1 0 0 0 0 0 1 0 0 1 0 1 0 0 1 1 1 0 0 0 0 0 0 1 0 0 0 0 0 1 1 1 0 0 0 0 0 1 0…
1 0 1 0 0 1 0 1 0 1 0 0 0 0 0 0 0 0 1 1 1 1 0 0 2 0 0 1 1 1 1 0 0 0 0 0 0 0 1 0 1 0 1 1 0 0 1 0 0 1 0 0 1 0 1 1 0 0 0 0 1 0 0 3 0 0 1 0 1 1 0 1 1 0 1 0 2 0 1 0 1 2 0 0 0 0 1 0 0 0 1 0 0 0 1 0 0 1 1 0 0 2 1 0 1 0 0 0 0 0 1 0 0 0 0 0 0 1 0 1 0 0 0 0 0 0 2 0 0 0 0 0 0 0 0 1 0 0 0 1 0 0 1 0 0 0 0 0 0 1 1 1 1 0 0 0 0 0 0 0 0 0 0 1 0 0 1 0 0 0 0 1 0 0 0 1 1 2 1 1 0 0 0 0 1 0 0 0 0 0 2 0 0 0 0 1 0 0 0 1…
1 0 0 0 0 0 0 0 1 0 0 1 0 0 0 0 0 1 0 1 0 0 0 0 0 0 0 0 1 0 1 0 0 0 0 0 1 0 0 0 0 0 0 0 1 1 0 0 0 0 0 1 2 0 0 0 0 1 0 0 0 0 0 0 0 1 0 1 0 0 0 0 0 0 0 0 0 0 0 0 1 0 1 0 0 0 2 0 0 3 2 1 0 1 0 0 0 0 0 1 0 0 1 1 1 1 0 0 0 0 1 1 0 0 0 0 2 0 0 0 0 1 0 0 1 1 0 0 1 0 1 0 1 2 1 0 0 0 0 1 0 0 0 0 0 0 0 0 0 1 0 0 2 0 0 0 0 0 0 0 0 0 0 0 0 2 2 0 0 0 0 0 0 0 0 0 0 1 3 0 0 1 0 2 0 1 0 0 0 2 0 0 1 1 0 0 0 1 0 0…
0 0 0 0 0 0 0 1 1 0 1 0 1 1 1 0 1 0 0 0 0 0 0 0 1 0 1 1 0 0 0 0 0 0 0 0 0 0 0 0 0 0 0 0 0 3 0 0 0 0 0 1 2 0 0 1 0 0 0 0 0 0 1 0 0 0 0 0 0 0 0 1 0 0 0 0 0 0 0 0 0 0 0 0 0 0 0 0 0 0 0 0 1 0 0 1 1 1 0 0 0 0 0 0 0 0 0 1 0 0 0 0 0 1 0 2 0 0 0 0 0 0 1 2 0 1 1 0 0 0 0 1 1 0 1 0 1 0 0 0 0 0 0 0 1 0 0 2 0 0 0 0 0 1 0 0 1 0 0 2 0 0 0 0 0 0 0 0 0 1 0 0 0 0 0 0 2 0 0 0 0 0 0 0 0 0 0 1 0 0 3 1 0 0 0 0 0 0 1 0…
1 0 0 1 0 1 0 1 0 0 2 0 0 0 0 0 0 0 0 0 0 0 0 0 2 2 0 0 0 0 0 0 2 1 0 1 0 0 0 1 0 0 0 0 0 0 0 0 0 0 0 0 2 0 0 2 0 0 0 1 0 0 1 0 1 0 0 0 1 0 1 0 0 2 0 0 1 1 0 0 0 2 1 0 1 1 1 2 2 1 0 0 1 0 0 1 0 0 0 0 0 0 0 0 1 1 0 1 0 0 0 0 0 0 2 0 0 0 0 0 1 0 0 0 0 0 0 0 0 0 0 0 0 0 0 1 0 0 0 0 0 1 1 1 1 0 0 1 0 0 0 0 1 1 0 0 0 2 0 0 0 1 2 0 1 0 0 0 1 0 0 0 1 0 1 0 0 0 0 0 0 0 0 0 1 1 0 2 0 0 0 0 0 0 0 0 0 1 0 1…
0 2 0 0 0 1 0 1 0 0 2 0 1 1 0 1 0 0 0 0 0 2 2 2 1 0 0 0 0 0 0 0 0 0 0 1 0 0 1 0 0 0 0 1 1 2 0 0 0 1 0 3 0 1 0 2 0 0 0 1 1 1 0 2 0 0 1 3 0 1 0 0 1 0 0 0 0 0 0 0 1 2 0 1 1 1 1 0 2 0 0 0 2 0 1 0 0 0 2 0 1 0 0 0 0 0 0 0 0 0 0 0 0 0 0 0 0 0 1 0 0 0 1 1 1 0 0 0 0 0 1 0 1 0 0 1 0 0 0 0 0 1 0 1 0 1 0 1 0 0 0 0 0 0 0 0 0 0 0 1 0 0 0 1 0 2 0 0 2 0 0 0 1 0 0 0 0 0 1 1 0 0 0 1 0 0 1 1 0 0 0 0 0 2 1 0 0 0 0 1…
2 0 2 0 1 0 0 0 1 0 0 0 0 1 0 1 0 1 0 1 0 0 2 0 0 1 1 0 1 0 1 1 1 0 1 2 0 0 1 1 0 0 0 1 1 0 0 0 3 0 0 0 0 0 0 1 0 0 0 0 2 2 1 0 1 1 0 0 1 0 0 1 1 0 0 1 0 0 1 1 1 0 1 2 1 0 0 1 2 1 0 1 0 1 0 0 1 0 0 0 1 0 1 0 2 0 0 1 0 0 1 1 2 1 0 1 1 0 0 0 0 1 2 0 0 0 0 0 1 0 0 0 0 1 0 0 0 0 0 0 1 1 0 0 0 2 0 0 1 1 0 1 0 0 0 0 0 0 1 0 0 0 0 0 0 0 1 0 1 0 1 0 1 0 0 2 0 0 0 0 0 0 0 1 0 0 2 0 1 1 0 0 1 0 0 1 0 1 0 0…
1 0 0 0 0 0 0 0 0 0 0 1 0 1 1 0 0 1 1 1 0 1 1 1 0 0 0 0 0 0 0 0 0 0 0 1 1 1 0 0 1 1 2 0 1 0 0 1 1 0 0 0 2 1 0 0 0 2 1 0 0 0 0 2 1 0 1 0 0 0 0 1 0 0 0 0 1 0 0 0 1 1 2 0 1 0 2 0 1 0 0 1 1 1 1 2 2 1 0 1 1 1 0 1 2 1 0 0 1 1 0 0 0 0 1 1 1 0 0 1 0 0 1 1 1 3 0 0 0 0 0 1 0 0 1 0 3 0 0 0 0 0 1 2 0 0 1 1 0 1 0 1 0 0 0 1 0 0 0 0 0 0 0 1 1 0 0 0 2 2 0 0 1 0 1 1 0 1 0 0 1 1 0 0 1 0 0 0 1 0 1 0 1 1 1 1 0 0 1 0…
1 1 0 0 0 1 1 0 1 0 2 0 0 1 0 1 0 0 1 4 0 0 0 0 0 0 1 0 0 0 1 0 0 0 0 0 0 1 0 0 0 2 0 0 0 0 0 0 1 0 0 1 0 1 0 0 0 1 0 1 0 1 0 0 1 2 0 0 0 0 0 3 0 0 0 2 0 0 0 0 0 0 0 0 0 0 0 1 1 1 1 0 1 1 2 1 1 0 1 0 0 0 1 0 0 2 0 1 0 0 0 0 0 1 2 1 0 0 2 0 0 0 0 0 0 0 0 1 1 0 0 0 0 0 0 1 0 0 0 2 0 1 0 1 0 0 0 0 1 0 0 0 1 0 1 0 0 0 1 1 0 1 0 0 1 0 1 0 0 0 0 0 0 0 0 1 0 0 0 0 0 0 0 0 3 1 0 1 0 0 0 1 0 0 0 1 0 0 0 0…
1 0 1 1 0 0 0 1 0 1 0 0 0 0 1 0 0 0 1 1 1 1 1 0 1 1 1 0 0 0 0 0 0 3 0 0 0 0 0 1 0 1 0 0 0 0 0 0 0 1 0 2 1 0 0 0 1 0 0 0 0 2 1 0 0 0 2 0 0 0 1 0 1 1 0 0 0 2 1 2 1 0 0 0 0 0 0 0 0 0 0 0 0 0 0 1 0 1 0 1 0 0 0 0 0 1 0 0 0 0 0 0 0 0 2 0 1 0 0 0 0 0 0 0 0 1 1 0 0 1 1 4 0 1 1 1 1 1 0 0 0 0 2 0 0 1 0 0 0 0 0 0 0 0 0 1 0 1 0 0 0 0 1 1 1 0 0 0 0 0 0 0 0 1 0 1 1 2 1 1 1 0 0 0 0 0 2 1 0 0 0 1 1 0 0 1 0 1 1 1…
0 0 1 3 1 0 0 0 4 0 0 0 1 1 0 0 0 0 2 0 0 1 2 0 1 0 0 0 1 0 0 1 0 1 0 1 0 0 0 0 0 0 0 0 0 1 0 0 2 1 2 0 1 2 0 0 0 1 0 1 0 0 1 1 0 1 0 1 0 1 1 0 1 0 2 0 0 1 0 0 0 0 0 0 1 0 0 0 1 1 1 1 2 0 0 0 2 0 0 0 0 0 0 1 0 0 0 0 0 1 0 0 2 0 0 1 0 0 0 0 1 0 0 0 3 0 1 2 1 1 0 0 0 0 0 2 0 1 0 0 1 1 0 0 0 0 0 3 0 0 0 1 1 1 1 2 1 2 0 1 0 0 0 0 0 0 0 0 1 0 0 1 1 0 1 0 1 0 0 0 0 0 0 1 0 0 2 0 1 1 1 0 1 0 2 0 0 0 1 0…
0 0 1 0 0 0 0 0 0 2 0 0 0 0 1 1 1 1 1 0 0 0 1 1 0 0 0 0 0 0 0 0 0 0 0 0 0 0 0 0 0 2 0 0 0 0 0 0 0 0 1 0 0 2 0 1 1 1 1 1 0 0 1 0 1 1 0 0 2 0 2 0 1 0 0 0 1 0 1 0 1 1 0 0 2 1 3 2 1 0 1 0 0 0 1 0 0 0 1 0 0 1 0 0 0 1 0 0 0 0 0 0 0 0 1 1 0 0 0 0 1 0 0 0 0 0 0 0 0 0 0 1 0 0 0 1 0 0 0 1 0 0 0 0 1 0 0 0 0 0 0 0 0 0 1 1 0 1 1 1 0 1 1 0 0 0 0 1 0 0 1 2 1 0 1 0 1 0 0 0 0 1 0 0 1 0 0 0 1 0 0 1 0 1 0 0 1 1 0 0…
1 0 1 0 0 0 0 1 1 0 0 1 0 0 0 0 0 0 0 1 0 1 0 0 0 1 1 0 0 0 0 1 1 0 0 0 0 0 0 0 0 0 0 1 0 2 1 0 0 1 0 0 1 0 0 0 0 0 1 0 1 0 1 0 0 0 0 0 1 0 0 0 0 0 0 0 0 0 0 0 0 1 1 0 0 0 1 0 2 0 0 0 0 0 0 0 0 0 0 0 1 0 1 1 0 0 1 0 0 0 0 0 2 0 1 0 0 0 0 0 0 0 0 0 0 0 0 0 0 0 1 0 0 1 0 0 3 0 0 0 0 0 1 0 1 0 0 0 0 0 0 1 1 0 0 0 0 0 0 0 0 0 1 0 0 0 1 0 0 0 0 1 1 0 0 1 1 0 1 1 0 1 0 0 1 1 0 0 1 0 0 0 1 2 0 1 1 0 1 0…
1 2 1 1 0 0 0 0 0 0 0 0 1 0 0 0 3 0 0 1 0 0 1 0 1 0 0 0 0 0 0 0 0 1 0 1 1 1 3 0 0 0 1 0 0 0 0 1 2 2 2 0 0 2 0 0 0 1 0 0 0 0 0 0 0 0 1 1 0 0 0 0 1 0 0 0 1 0 0 0 0 0 0 0 0 1 0 0 0 1 0 0 0 0 0 0 1 0 0 1 0 1 0 1 0 1 0 2 0 0 1 1 2 0 1 0 1 1 1 0 2 0 0 0 1 0 0 0 1 0 0 0 0 0 2 0 1 0 0 0 0 0 0 0 2 1 0 0 1 1 0 0 0 2 0 0 2 0 0 0 0 1 0 2 0 0 1 1 1 0 0 1 0 1 0 2 0 0 0 1 1 0 0 0 0 0 0 0 0 0 0 0 1 0 0 0 0 2 0 1…
1 0 0 2 0 1 0 0 1 0 1 2 0 1 1 1 1 2 0 0 0 0 0 1 0 0 0 0 1 0 0 0 0 2 1 0 0 0 1 0 0 0 0 0 0 0 1 0 0 0 0 1 0 0 1 1 1 0 0 1 0 0 1 1 0 0 0 2 0 1 0 1 3 1 1 0 0 0 1 0 1 0 0 1 0 1 1 0 1 0 0 1 0 0 2 0 0 1 0 0 0 2 1 1 0 0 1 0 1 0 0 0 1 0 0 0 1 0 0 0 0 0 1 1 0 0 0 1 1 0 0 1 0 0 0 0 0 0 2 0 0 0 1 0 0 2 2 0 0 0 0 0 0 0 0 2 0 0 0 2 1 0 1 1 0 1 0 1 0 1 0 0 0 0 1 1 0 0 0 0 0 0 0 1 0 0 0 2 2 1 2 0 2 0 1 0 1 0 0 0…
2 0 4 1 0 0 0 0 1 1 0 1 0 1 1 0 1 0 0 1 0 0 0 1 1 0 0 0 1 0 0 0 1 0 1 1 0 1 0 0 0 0 1 0 1 0 0 0 0 0 0 1 0 0 0 2 0 0 0 1 1 0 0 0 0 0 2 0 3 0 0 1 1 0 1 0 0 0 0 2 0 0 0 0 1 0 2 2 0 0 0 0 0 0 1 0 0 0 1 0 0 1 0 0 0 0 0 0 0 1 0 0 0 0 0 1 0 1 0 0 2 0 0 2 0 0 1 0 0 2 0 0 0 0 0 2 0 1 0 0 1 1 1 0 0 0 0 1 1 0 0 1 0 0 0 0 0 1 1 1 1 0 0 0 2 0 2 2 1 0 0 0 1 1 0 0 0 0 0 0 1 2 0 0 1 0 2 2 0 0 0 0 1 0 0 1 1 0 0 0…
0 0 1 0 0 1 0 1 0 0 0 1 0 2 0 4 0 0 0 0 0 0 0 1 0 0 1 0 0 0 0 0 0 0 1 2 0 1 0 0 1 0 0 1 0 1 0 0 1 1 0 0 0 0 0 0 0 0 0 0 0 0 1 1 0 0 0 1 1 0 0 0 1 0 0 1 0 1 0 1 1 0 1 0 1 2 0 0 0 1 0 1 0 1 0 0 0 0 0 1 0 0 0 0 0 0 0 0 1 0 0 2 1 2 1 0 1 0 0 1 0 2 0 1 1 0 0 2 0 0 0 0 1 1 1 1 1 0 0 0 0 0 0 1 0 0 1 1 3 1 2 1 2 0 0 0 0 0 1 1 0 1 1 0 0 0 0 0 0 0 2 1 0 2 0 2 0 0 0 2 1 1 0 0 1 0 1 0 0 1 0 0 1 1 0 1 0 0 2 1…
1 0 2 0 0 1 0 0 0 0 0 1 0 1 0 1 0 0 2 1 0 1 1 0 2 2 0 0 0 0 0 0 0 0 0 1 0 1 0 1 0 0 0 1 0 0 0 0 0 2 0 0 0 0 0 2 1 0 1 0 0 2 0 0 0 1 0 0 1 2 0 0 0 0 0 2 0 1 1 0 1 0 0 0 1 1 3 1 0 0 0 1 0 0 2 0 0 1 0 2 0 1 0 0 0 0 1 0 1 0 1 0 0 2 1 0 0 1 1 0 0 1 0 0 1 1 0 0 3 0 1 0 1 0 0 0 0 0 0 0 0 0 0 0 0 1 1 0 0 0 1 2 1 1 0 0 0 1 0 2 0 0 0 1 2 0 0 2 0 0 1 2 0 1 0 1 1 1 2 1 0 0 0 1 0 1 1 0 0 0 0 2 2 0 0 1 1 1 0 1…
1 0 0 0 0 0 1 1 1 1 0 0 2 1 0 1 1 0 1 1 2 0 0 2 0 0 0 0 1 0 1 0 0 1 1 2 1 2 0 0 0 0 2 0 1 0 0 0 1 1 0 2 1 0 0 1 0 1 0 1 0 0 0 0 1 0 0 0 0 0 1 0 2 0 0 0 3 1 0 1 1 1 2 0 1 0 0 1 0 0 0 0 0 1 1 1 1 1 1 0 0 0 0 2 0 2 2 0 0 0 0 1 0 0 2 0 3 0 0 0 1 0 0 2 0 0 1 0 0 1 1 1 1 0 0 0 0 0 0 0 1 0 1 0 0 0 0 0 0 0 1 2 2 0 0 0 1 1 1 2 0 1 1 1 0 0 1 0 0 1 0 1 2 0 0 1 1 0 0 1 1 0 0 0 0 2 2 0 0 1 0 1 1 1 1 1 2 0 0 1…
0 1 0 0 2 0 1 1 0 0 0 2 0 0 1 1 0 1 0 0 2 0 0 0 0 2 0 0 0 0 0 0 1 0 1 0 0 0 2 1 1 0 1 0 0 1 1 0 1 1 1 0 0 0 1 1 1 0 1 1 2 0 0 0 0 0 0 1 0 1 2 2 0 0 1 1 0 0 1 1 0 1 2 0 0 0 1 0 0 0 0 1 2 1 1 0 0 2 0 1 2 0 0 2 0 0 1 0 0 2 0 0 0 0 2 0 0 0 1 0 0 1 2 1 0 1 0 1 1 0 0 0 0 1 0 0 2 1 1 1 2 1 0 1 1 0 1 0 1 3 1 1 0 0 1 0 0 0 1 0 2 0 0 1 0 0 1 0 0 1 0 0 0 0 0 2 0 1 2 0 0 0 0 3 1 0 0 0 1 0 1 0 0 1 2 0 1 0 0 0…
0 0 1 0 0 0 0 0 0 1 1 0 0 2 0 1 1 0 0 2 0 0 0 2 0 2 1 0 1 0 0 1 1 3 0 1 0 1 0 0 0 0 0 1 0 0 1 0 1 1 0 1 0 2 3 0 1 0 0 1 1 0 1 0 0 0 2 1 1 1 1 1 0 0 0 0 0 1 0 1 1 0 0 2 1 0 0 0 0 0 0 0 0 0 0 0 0 0 1 0 1 1 2 0 0 0 1 1 0 1 3 1 0 1 1 0 1 1 1 1 0 0 1 1 1 0 0 0 1 2 0 0 0 0 0 0 2 1 1 0 0 0 0 0 0 1 0 0 1 0 1 1 1 1 0 0 0 0 0 0 1 1 1 0 0 0 1 2 0 1 0 1 0 1 1 0 0 0 0 0 0 0 0 0 0 0 1 0 0 0 0 1 0 0 0 1 0 0 2 0…
1 2 1 1 0 0 0 1 0 0 0 0 1 1 0 0 0 0 0 0 1 0 0 1 0 1 0 1 0 0 0 0 0 0 0 0 0 0 0 1 0 0 1 0 0 0 0 1 0 0 1 0 1 0 1 0 0 0 0 0 0 2 0 0 0 0 0 1 0 0 1 0 0 0 0 0 1 0 0 1 0 0 0 2 0 0 1 1 0 1 0 1 2 1 2 0 0 0 1 0 0 0 0 2 0 0 0 0 0 0 0 0 0 0 3 0 1 0 0 1 1 0 0 2 0 0 1 0 0 0 1 0 0 0 0 0 0 0 0 0 0 0 0 0 0 0 0 0 0 1 0 0 1 0 1 0 0 0 0 0 0 0 0 0 2 0 0 0 0 0 1 0 0 0 0 0 0 1 0 0 0 1 1 0 0 0 1 1 0 0 0 0 0 0 1 0 0 1 0 2…
0 0 0 0 1 1 0 0 0 0 0 0 0 0 0 0 0 1 0 1 1 0 0 0 0 0 0 1 1 0 0 0 0 0 0 1 1 1 0 0 1 1 1 0 0 0 0 0 1 0 0 0 0 1 1 0 0 0 0 0 1 0 1 0 0 1 0 0 0 0 0 0 0 0 0 0 0 0 1 0 0 1 0 1 0 0 0 0 0 0 0 0 0 0 0 1 0 0 1 1 1 0 0 0 0 0 0 0 1 0 0 1 0 1 0 0 2 0 0 0 0 0 0 0 0 1 0 0 0 0 1 0 1 0 0 3 0 1 0 1 0 1 1 0 2 0 0 0 0 0 0 0 0 0 0 0 0 1 0 0 0 0 0 0 0 0 1 0 1 1 0 0 0 1 0 0 0 0 0 3 1 1 0 1 0 0 0 0 1 0 0 1 0 0 1 0 0 1 1 0…
0 1 0 0 0 0 0 0 0 0 0 0 1 1 1 0 0 0 0 0 1 0 0 1 0 0 1 0 0 0 0 0 2 0 0 0 0 0 1 0 0 1 1 1 0 0 0 0 1 0 0 0 0 0 0 0 0 0 0 0 0 0 1 0 0 1 1 0 0 0 0 0 1 0 0 0 0 0 0 1 1 0 0 0 0 1 0 0 1 0 0 0 0 0 0 0 0 0 0 0 0 1 1 0 1 2 0 0 1 1 1 0 1 0 0 1 0 0 0 0 0 0 0 3 0 0 0 0 0 1 0 0 2 0 0 0 0 2 0 0 0 0 0 0 0 1 1 0 0 0 0 0 0 0 0 0 0 0 0 0 0 0 0 0 0 2 1 0 0 0 0 0 0 0 0 0 0 0 0 0 0 1 0 1 1 0 1 0 1 0 1 0 1 1 0 0 0 0 1 1…
1 0 0 0 0 0 0 0 0 0 0 1 0 0 0 0 0 0 0 0 0 0 0 2 1 0 0 1 1 0 0 2 0 0 0 0 0 0 0 0 0 0 0 0 0 0 1 0 1 0 1 1 1 0 0 1 0 0 0 1 0 0 0 0 0 0 0 1 0 0 0 0 0 0 1 0 0 0 0 1 0 0 0 0 0 0 0 0 0 0 0 1 0 1 0 0 0 0 0 0 0 0 0 0 0 0 0 0 0 0 0 0 0 0 0 1 0 0 0 0 0 0 0 0 0 0 0 0 0 0 1 0 1 1 0 0 0 0 0 0 0 0 0 0 0 0 0 0 0 1 2 1 0 0 0 0 0 0 1 0 0 1 1 0 0 0 1 1 0 0 0 0 0 1 0 0 0 0 0 1 0 0 0 1 0 1 0 1 1 0 0 0 0 0 0 0 1 0 0 0…
0 0 1 0 0 0 1 0 0 0 0 0 0 0 1 0 0 1 1 1 0 0 0 0 0 0 0 0 0 0 0 0 0 0 0 0 0 0 0 1 0 0 0 0 0 0 0 0 0 0 2 0 0 0 0 0 0 0 1 0 1 1 0 0 0 0 0 0 0 0 1 0 0 1 0 0 0 0 0 0 0 0 0 0 0 0 0 0 0 0 0 0 0 0 1 0 1 0 0 2 0 1 0 1 1 1 0 0 1 1 0 0 0 0 0 0 0 0 0 1 1 0 0 0 0 0 0 0 0 1 0 0 0 1 0 1 0 0 1 1 0 0 0 1 3 0 0 0 0 0 1 0 0 0 0 0 0 0 0 0 0 0 0 0 0 0 0 0 0 0 0 0 0 1 0 0 1 0 0 0 0 0 0 1 0 1 0 0 0 0 0 0 0 0 0 0 0 1 0 0…
0 0 0 0 0 0 1 0 1 0 0 0 0 0 0 0 0 0 0 0 0 0 0 2 0 0 0 0 0 0 1 0 0 0 0 0 0 0 0 0 0 0 0 0 0 0 0 0 0 0 1 0 0 0 0 0 0 0 2 0 0 0 0 0 0 0 0 0 0 0 0 0 0 1 0 0 0 1 0 0 0 0 0 0 0 0 0 0 1 0 0 2 1 0 0 1 0 0 1 0 0 0 1 0 0 0 0 2 0 0 0 0 0 0 0 1 0 0 0 0 0 0 0 1 0 0 0 1 0 1 1 0 0 0 0 0 0 0 1 0 1 0 0 0 0 1 0 0 1 0 0 0 1 0 0 1 0 0 0 0 1 0 0 0 0 0 0 0 0 1 0 1 0 0 0 1 0 1 0 1 0 0 0 0 0 0 0 0 0 1 0 0 0 0 1 0 1 0 0 0…
20240522-121905 Kymograph 41_R-channel_photon-counts_[0-178]px_[0-754]tlines
Kymograph R-channel ASCII Matrix file
X Amplitude: 18.250419200000003 s
Y Amplitude: 17.8 um
Z Amplitude: 49 a.u.
14 20 10 14 13 14 24 10 20 14 12 11 9 21 9 12 15 10 19 18 14 14 22 13 19 9 16 12 26 25 14 16 17 17 16 20 9 14 15 6 15 20 16 14 22 21 18 18 16 20 9 19 7 14 16 18 18 12 14 14 12 16 18 8 21 13 17 16 15 20 13 17 14 16 10 11 15 10 14 14 16 11 11 9 13 24 11 9 11 15 12 12 25 12 7 14 15 11 16 12 16 6 11 16 17 12 14 14 14 9 8 15 14 9 11 7 14 14 15 16 8 11 13 12 6 10 13 17 10 16 21 9 7 19 13 11 16 10 13 11…
27 15 12 19 19 20 15 15 19 17 16 15 19 21 16 14 15 10 13 18 28 18 25 18 15 20 13 13 16 19 16 23 13 22 9 16 15 18 13 13 21 23 16 10 22 13 12 11 14 14 11 14 12 9 15 15 23 17 13 21 16 20 16 7 22 11 12 11 13 11 13 17 18 14 13 15 20 17 17 17 12 16 13 9 13 15 19 10 13 12 25 15 12 15 18 14 17 15 19 14 12 18 18 20 15 9 16 18 9 16 7 19 13 9 9 19 14 16 20 14 11 13 17 19 12 10 11 18 19 11 12 18 9 7 11 5 15 …
30 18 17 8 17 17 17 13 15 11 20 17 23 16 18 19 6 12 11 13 20 27 23 15 17 14 16 20 23 12 18 22 16 17 18 17 8 15 10 6 11 18 13 18 21 22 12 17 10 13 15 11 10 15 14 15 17 15 15 15 10 23 12 11 12 10 23 19 14 16 16 19 14 13 13 17 19 16 7 12 20 24 23 14 11 20 16 18 13 17 17 20 14 13 23 11 14 13 17 15 17 12 16 14 16 17 10 13 12 20 10 10 11 7 12 20 14 13 13 12 13 15 11 12 10 15 24 9 16 12 13 15 14 10 16 8…
31 17 15 17 19 13 16 18 10 22 15 13 14 16 13 15 20 18 29 11 17 10 18 17 13 20 16 12 17 22 18 8 14 28 12 14 17 17 18 24 21 17 21 15 14 10 17 15 11 10 14 13 13 13 11 15 19 12 15 15 10 11 17 16 20 11 20 18 16 5 18 7 20 14 22 18 13 14 11 13 14 16 13 10 11 19 13 11 11 17 16 13 16 18 12 12 15 12 17 13 18 11 8 10 19 16 7 13 16 13 17 10 16 10 13 7 15 15 19 20 18 9 13 12 15 12 14 7 17 21 12 15 13 18 13 13…
15 13 18 21 15 22 22 15 20 24 21 20 15 18 14 18 23 13 19 13 15 12 17 20 17 15 19 16 22 18 14 13 10 15 10 17 8 15 15 15 19 25 18 14 15 16 9 11 19 15 11 12 20 12 12 17 19 13 31 14 13 11 18 19 15 14 13 20 20 18 19 14 14 12 13 12 17 18 10 16 16 19 14 13 10 19 13 21 13 14 12 7 11 12 6 13 23 18 14 16 15 17 25 19 13 22 14 14 7 9 15 13 12 15 19 10 13 12 11 15 9 14 15 15 12 16 20 14 19 17 13 8 18 13 12 14…
17 20 16 17 15 22 12 15 21 20 11 18 15 15 18 7 21 11 19 18 11 20 17 14 11 9 17 19 17 17 17 12 12 20 26 15 22 16 12 10 14 13 10 18 16 19 9 21 12 12 12 17 13 13 16 18 19 10 15 13 24 16 19 10 15 21 15 17 13 13 22 12 10 17 14 18 16 19 19 13 12 16 16 14 19 15 10 12 10 12 17 13 9 12 19 15 17 19 12 18 13 16 15 26 13 16 18 20 10 11 16 17 16 15 10 14 15 12 19 9 16 9 11 15 15 18 14 7 17 20 9 17 18 14 8 6 1…
13 14 19 28 25 12 17 20 16 16 13 15 12 13 14 19 22 20 12 11 15 16 19 13 15 11 13 18 12 19 15 14 12 22 15 12 12 12 8 13 9 16 23 16 13 20 8 13 12 21 17 19 15 13 7 9 15 16 22 12 15 15 13 31 17 17 11 13 15 9 15 18 19 24 12 11 6 15 19 14 13 15 14 12 15 8 11 11 12 13 15 15 12 14 13 15 12 9 10 19 12 10 5 13 19 11 9 10 17 11 15 15 9 8 12 5 14 16 9 16 10 14 18 9 14 13 20 15 12 9 7 8 16 8 15 18 13 13 10 10…
20 25 23 22 15 11 12 10 15 18 15 15 17 14 8 10 12 12 29 11 12 11 13 18 15 19 23 15 13 21 17 12 10 8 12 12 11 9 13 11 12 8 14 11 6 15 21 14 12 13 15 14 13 12 18 12 11 10 11 21 13 10 9 16 12 16 21 14 15 10 14 19 11 15 14 10 9 20 9 11 14 8 12 11 9 10 12 7 9 17 14 16 14 9 8 10 16 18 14 6 10 11 11 16 12 14 16 7 9 11 7 13 19 7 8 12 9 13 11 15 9 12 7 18 13 13 13 11 9 15 7 4 15 8 5 11 6 13 13 10 10 14 9 …
13 18 9 13 15 18 14 12 15 7 14 12 10 4 10 20 14 18 17 17 12 16 9 12 18 11 10 16 9 11 11 14 18 6 15 9 10 7 14 8 9 14 13 10 12 14 13 14 16 9 18 12 10 13 13 15 14 8 9 7 12 13 13 14 12 12 15 11 13 16 15 12 4 7 8 11 11 10 15 13 9 16 10 19 11 13 13 13 14 10 12 18 15 11 9 8 7 9 8 10 11 13 10 12 13 15 20 16 12 13 12 20 15 12 12 9 11 11 12 14 15 17 16 15 13 8 10 11 8 9 13 11 8 18 16 8 11 11 9 12 12 10 10 …
16 11 16 13 16 10 9 16 21 15 9 11 9 16 11 18 14 16 11 13 8 13 17 18 13 12 15 14 12 13 13 10 14 13 13 7 10 13 5 12 12 13 14 7 12 13 16 10 16 15 7 19 12 4 15 4 11 14 14 9 9 8 16 13 16 5 15 15 11 5 19 11 14 10 15 14 8 11 10 14 13 9 9 11 8 14 17 13 12 11 5 17 7 16 16 13 10 8 14 17 12 8 7 19 12 14 12 12 18 13 12 13 12 9 13 12 10 7 7 13 10 14 4 8 16 7 11 8 9 12 6 9 13 11 9 10 6 11 9 9 17 16 9 19 12 10 …
14 15 12 14 8 19 11 11 14 13 17 11 13 13 9 12 11 10 13 15 13 17 8 11 9 12 12 13 16 10 13 12 15 10 12 15 8 10 14 11 11 8 7 14 14 11 11 14 12 8 10 19 9 8 11 17 13 12 17 7 11 8 9 16 11 11 13 18 7 10 15 12 12 11 10 8 10 13 12 13 10 7 14 11 11 10 15 10 16 9 13 8 9 13 6 13 8 9 7 14 14 11 9 9 10 16 5 15 13 12 5 7 3 17 14 4 5 12 6 8 9 12 8 14 8 8 11 9 10 9 12 9 8 14 8 9 8 8 14 10 12 12 3 8 14 12 10 11 14…
15 8 13 12 9 15 19 11 6 12 12 13 13 11 7 10 13 11 12 8 6 25 10 7 15 10 8 11 16 12 12 9 10 17 19 15 13 9 10 11 5 11 11 9 9 8 9 12 6 6 8 8 11 11 12 8 17 12 14 14 16 8 7 5 9 9 9 14 10 16 14 14 6 8 14 6 16 7 13 12 8 14 8 8 9 12 7 12 6 12 7 9 11 9 10 10 5 10 8 11 11 10 12 6 8 7 15 13 6 7 11 12 10 8 10 14 8 8 13 9 10 12 12 8 6 8 15 6 12 9 8 10 9 11 10 8 11 6 11 9 3 13 9 14 8 13 13 6 8 10 9 13 10 10 8 1…
10 11 11 11 11 16 16 12 11 11 11 9 14 13 11 8 8 11 11 14 7 3 10 11 11 11 13 7 9 8 14 9 13 12 9 10 7 8 13 8 5 13 9 11 14 13 9 14 13 6 10 10 8 17 10 12 10 13 8 9 8 4 15 11 4 15 9 11 11 12 13 17 15 10 12 11 11 11 6 8 13 16 9 9 10 12 14 13 5 17 11 8 8 12 12 12 18 15 9 7 8 16 13 12 5 8 13 7 6 8 9 8 7 7 4 6 6 8 14 9 5 8 14 11 14 10 10 8 15 11 9 8 14 8 8 9 10 11 9 9 13 6 8 11 11 13 10 21 4 7 5 8 6 8 11 …
14 13 13 10 13 12 16 8 12 9 10 12 10 11 11 10 13 10 6 12 6 18 12 17 16 13 7 8 12 15 10 13 14 10 12 12 10 9 6 16 13 10 13 11 5 8 9 10 10 7 7 16 10 7 5 10 9 7 19 8 10 7 8 16 11 5 12 19 12 6 10 14 12 8 5 18 12 8 13 4 8 5 8 12 8 10 10 11 11 6 9 10 13 12 10 7 13 6 13 12 8 7 7 8 7 5 12 13 14 6 11 9 7 9 7 11 14 6 4 8 6 10 5 11 10 6 9 13 13 11 9 6 5 8 5 3 11 7 7 6 5 10 12 8 7 4 5 5 7 11 11 11 11 12 6 8 1…
12 11 11 11 9 13 11 9 7 16 7 10 12 8 12 11 7 14 8 13 11 12 19 11 9 14 9 6 7 12 7 13 7 4 4 7 11 7 8 11 8 11 13 12 4 10 12 10 4 8 10 8 10 17 12 8 3 10 5 16 8 9 10 10 11 12 6 5 12 10 11 11 8 9 8 7 5 9 8 13 9 15 6 11 7 17 9 9 14 5 5 11 9 5 7 4 9 11 7 7 7 11 13 3 4 7 6 7 9 8 6 3 9 8 11 12 7 14 12 4 10 4 5 8 7 6 8 10 6 3 4 4 10 9 3 9 4 2 4 5 6 8 8 8 7 3 8 5 2 12 18 13 11 8 13 10 7 7 8 5 7 1 4 9 5 7 9 7…
12 5 12 7 7 12 7 12 10 5 11 7 13 6 10 12 8 7 16 11 7 11 10 5 7 9 13 10 9 11 6 10 11 7 9 7 10 5 6 8 9 7 7 7 10 7 5 7 15 12 10 6 11 6 8 10 11 11 6 11 3 6 7 10 4 5 11 10 7 6 4 7 6 6 12 7 8 7 5 9 9 13 5 10 9 6 7 6 7 3 7 6 7 10 8 5 12 7 13 4 10 12 12 10 6 6 3 6 5 7 9 6 7 7 12 6 6 6 11 3 3 7 9 12 5 11 6 10 5 6 8 4 7 9 2 8 7 6 4 8 9 8 6 16 6 8 2 7 2 9 11 5 7 3 5 6 9 9 6 7 2 5 5 7 5 13 12 9 2 10 6 7 5 14…
13 7 8 11 9 8 12 2 3 11 9 7 14 7 8 4 4 8 4 9 3 12 10 3 7 8 9 10 6 15 15 9 8 8 6 6 3 11 5 6 12 4 8 6 5 7 9 6 6 12 5 4 7 6 2 7 11 6 6 7 7 5 7 4 7 7 9 10 8 8 9 10 9 11 10 9 6 5 4 7 7 4 5 8 10 7 7 5 4 2 8 8 7 6 7 4 6 9 3 7 6 8 6 8 2 6 2 6 8 8 8 5 8 8 2 14 3 6 4 7 2 5 5 2 5 4 5 9 12 5 6 7 5 5 1 4 3 6 3 3 7 9 2 8 9 6 9 5 9 9 3 1 5 7 7 4 8 5 8 4 7 8 3 7 8 3 3 4 6 5 1 6 6 4 1 2 9 5 9 5 7 9 7 14 7 5 8 6 7…
6 11 7 5 6 7 4 5 9 2 10 12 11 7 4 6 9 3 5 10 4 5 5 10 7 9 5 6 5 8 8 5 5 5 7 13 6 6 8 7 6 1 4 4 6 8 10 6 2 3 3 4 8 4 7 3 8 4 8 3 8 3 4 7 7 4 7 10 5 6 5 5 6 5 1 11 2 5 9 3 6 4 7 6 4 1 3 6 6 8 8 6 2 5 6 6 4 4 10 4 1 8 5 8 1 10 4 7 6 2 4 4 5 4 6 7 6 6 3 8 3 6 6 2 9 10 7 5 3 3 4 6 4 6 7 6 6 7 4 4 7 2 6 8 5 6 5 7 5 5 7 4 7 3 7 2 7 5 2 3 7 7 4 7 4 6 7 6 1 3 7 7 4 3 4 2 5 3 2 4 2 6 4 7 5 3 5 3 3 1 5 6 3 …
9 2 2 6 8 5 5 7 4 5 6 7 11 5 8 7 5 6 8 5 9 5 6 7 10 3 5 5 3 3 2 5 8 10 11 3 10 2 5 4 7 7 4 6 7 3 6 4 9 5 5 4 11 4 4 3 4 6 5 10 6 6 5 3 5 2 6 8 5 1 9 7 6 5 3 7 9 7 3 12 3 5 4 6 10 4 3 2 8 7 3 5 6 4 4 3 5 6 3 5 5 3 4 2 3 9 10 7 5 3 3 5 5 5 6 3 8 7 4 6 6 1 7 7 3 3 3 8 7 4 3 7 0 6 6 2 4 2 2 4 4 4 5 3 2 7 6 2 5 4 2 3 6 4 5 7 6 6 6 6 7 8 3 2 2 8 2 3 1 6 6 5 7 4 6 3 7 6 6 2 10 4 1 4 7 5 3 4 4 4 5 3 5 3 …
8 9 10 9 2 5 8 4 6 6 7 2 6 5 5 2 3 6 3 4 4 5 8 2 3 4 3 7 6 6 5 5 4 6 8 4 4 3 5 7 8 3 8 6 5 3 6 5 6 3 4 3 8 4 4 5 4 7 10 5 3 3 4 0 3 5 5 10 1 3 4 5 5 5 2 4 1 4 7 2 4 4 2 3 2 6 6 2 4 5 3 8 2 2 5 7 3 4 6 2 10 8 2 5 4 3 6 4 4 7 9 3 3 7 4 1 6 3 6 3 4 5 2 1 2 6 3 5 8 3 3 3 6 2 5 3 6 5 6 1 7 2 4 8 0 7 6 4 4 0 5 5 5 2 5 4 6 3 4 4 3 1 5 5 5 4 2 4 4 9 2 2 5 2 3 4 9 2 4 6 2 1 4 3 2 2 6 8 6 3 1 4 3 5 1 2 1 3…
2 3 6 5 0 5 5 6 5 3 6 0 3 7 2 5 6 5 7 1 4 9 3 3 8 9 2 5 4 3 7 4 4 0 3 3 5 5 10 3 3 5 6 4 7 5 5 4 2 5 4 2 5 3 3 2 2 2 0 4 4 6 6 6 5 4 5 2 2 6 4 3 3 2 7 4 7 6 1 5 2 6 4 0 6 5 2 6 6 3 7 3 2 3 5 7 2 1 6 2 5 6 5 3 5 5 6 6 0 9 4 3 1 1 2 6 4 9 5 5 1 0 4 9 5 2 0 8 4 5 1 6 5 2 4 2 1 3 3 4 1 7 3 5 5 7 6 4 2 2 6 3 4 2 10 3 4 1 4 5 3 4 1 3 4 7 3 4 3 4 3 5 5 2 3 3 4 4 4 1 5 5 6 2 5 6 2 3 2 10 4 5 2 2 1 3 4 4 …
6 8 6 3 6 3 3 6 7 4 5 6 3 7 3 2 3 5 4 4 2 7 3 2 5 6 2 3 8 4 5 1 3 6 3 8 2 3 3 1 4 2 4 2 1 2 1 3 3 4 3 4 1 7 6 1 8 4 4 4 3 1 1 10 5 7 5 2 8 2 3 2 2 5 5 2 6 5 2 5 5 7 8 2 2 5 4 7 1 3 5 5 10 0 3 5 6 7 3 1 5 5 0 2 5 5 0 8 6 4 1 4 3 2 2 4 4 3 0 5 4 2 1 2 7 3 0 8 7 4 6 5 3 8 4 2 3 5 5 4 3 3 3 4 1 5 5 5 4 6 6 1 2 3 4 2 4 8 1 2 5 1 4 2 5 4 3 6 3 3 3 5 4 3 3 6 2 2 5 3 4 0 2 2 4 1 5 2 2 2 2 5 2 2 0 3 1 4 5…
2 1 6 0 10 3 3 7 2 2 5 2 4 1 8 2 4 4 2 2 5 6 4 2 6 3 7 4 5 2 6 4 1 1 3 3 4 2 3 5 2 2 4 3 3 3 1 9 3 9 5 3 1 3 4 3 6 5 2 4 3 6 7 4 3 2 6 6 5 1 2 6 3 3 3 6 4 3 4 4 4 2 3 2 1 7 2 3 3 2 4 0 5 6 8 0 1 6 6 6 4 3 3 3 0 0 5 3 4 3 6 7 1 0 2 4 4 2 3 2 6 3 4 2 1 3 3 5 5 4 3 3 4 3 6 3 0 1 2 3 1 4 2 4 2 1 2 2 4 2 7 3 2 3 2 1 5 4 1 2 0 3 4 1 4 3 4 2 2 5 4 8 4 2 3 0 0 1 5 4 1 5 1 4 1 2 3 5 5 3 4 1 2 1 2 4 3 5 5 …
2 5 7 4 8 4 4 3 4 8 2 4 1 2 11 4 4 6 3 8 3 6 2 6 3 4 3 3 3 4 1 1 2 2 5 5 1 4 2 3 3 2 7 4 2 4 5 3 3 2 4 3 2 6 3 4 3 5 2 1 1 6 2 3 3 4 5 4 6 2 4 3 4 4 5 2 2 3 2 3 3 3 1 1 4 3 3 4 4 4 4 4 2 1 2 4 3 2 3 3 1 3 4 1 3 1 4 3 5 1 5 4 4 3 3 5 7 6 2 3 0 2 1 5 2 1 3 3 3 3 1 3 5 1 1 3 5 0 3 4 5 1 2 1 4 2 3 2 1 1 0 0 2 2 3 3 2 2 5 0 4 0 2 3 5 3 1 4 1 0 7 3 2 2 1 3 4 2 2 1 2 2 8 2 2 1 0 1 2 2 2 3 3 1 2 0 3 3 6 …
6 2 3 8 4 4 1 1 5 4 3 3 1 4 3 7 1 5 1 7 2 0 4 6 5 1 2 6 4 2 1 3 2 6 1 3 7 0 5 0 4 1 3 4 4 2 5 3 2 2 2 3 1 8 1 4 3 3 5 0 1 3 8 4 1 4 3 4 5 3 6 3 3 0 4 2 4 4 3 4 2 6 3 1 4 6 2 0 1 0 2 1 1 3 2 6 3 3 2 0 2 6 1 3 1 3 3 4 2 5 3 4 7 3 2 2 4 1 1 2 4 5 2 3 3 2 2 3 4 1 3 1 2 2 6 5 2 3 5 8 4 0 2 3 4 1 4 1 0 3 2 1 2 2 3 3 1 1 7 0 0 1 3 1 3 2 2 3 4 4 3 4 0 4 1 1 2 1 4 2 3 8 0 2 1 6 2 2 3 1 4 3 6 2 5 6 5 2 4 4…
4 7 6 4 3 6 1 2 8 7 1 3 5 3 6 4 3 1 6 4 5 8 3 4 2 8 3 4 5 2 3 2 3 2 4 1 3 4 4 1 2 6 0 1 3 4 4 2 3 4 1 3 3 5 1 4 1 2 2 4 4 5 7 1 6 3 2 2 3 4 3 4 2 3 2 3 5 4 2 1 3 2 5 3 2 4 3 5 4 4 5 1 3 2 1 2 5 1 1 3 2 7 2 3 2 7 1 2 5 2 2 1 6 3 3 2 3 2 7 6 0 3 5 1 2 2 2 4 2 2 2 4 4 0 4 4 6 5 3 0 2 3 4 4 3 1 1 3 1 5 4 4 1 1 1 2 4 5 4 3 4 4 1 4 1 3 2 1 3 5 4 2 2 3 0 6 3 1 3 2 1 3 1 4 3 1 2 3 3 3 6 2 0 3 0 0 2 2 3 3…
4 6 6 2 9 1 2 4 9 7 3 4 2 3 1 9 4 5 2 4 9 0 7 3 4 4 5 4 4 8 5 5 2 7 4 3 4 4 0 3 8 4 2 6 8 4 3 4 5 7 2 0 1 2 4 1 6 3 2 4 3 4 4 4 6 4 3 2 1 5 6 5 2 4 3 4 5 2 2 2 5 2 2 4 5 3 2 3 5 2 2 2 4 4 5 1 1 2 3 2 1 3 2 5 1 4 1 1 2 5 1 2 5 2 0 4 2 7 1 2 2 3 2 1 4 1 4 0 5 3 4 2 3 1 2 6 4 2 1 1 1 3 2 2 2 2 1 5 1 1 3 8 7 2 5 1 2 1 3 3 2 2 2 3 2 1 2 2 2 1 2 3 4 0 3 2 3 2 2 2 2 3 1 3 4 3 2 2 3 1 6 1 4 0 2 3 7 1 1 2…
6 4 5 4 2 7 7 4 5 3 3 3 3 6 1 2 5 3 6 6 5 4 2 1 1 1 7 4 4 3 5 6 2 1 3 5 0 7 6 3 1 4 3 2 5 2 0 4 1 2 7 3 0 8 2 2 4 4 4 1 3 3 4 3 1 4 5 2 4 5 1 4 4 2 3 7 3 2 5 2 3 5 1 1 6 3 2 3 3 1 8 3 3 3 3 2 3 3 1 2 5 3 1 0 7 2 3 8 3 5 2 4 6 8 2 5 6 2 2 0 1 1 4 3 2 0 1 3 1 5 3 4 1 2 2 2 2 1 2 2 4 2 3 2 5 3 6 4 2 2 1 2 3 3 4 3 4 1 2 4 6 2 6 4 1 7 1 0 5 0 2 0 0 1 2 1 2 2 5 8 2 2 5 5 2 4 6 2 0 1 4 1 1 2 2 0 0 4 3 3…
5 5 7 5 4 2 5 1 5 7 9 6 4 5 2 4 3 1 4 5 4 5 4 5 6 8 4 7 1 4 4 5 4 4 4 1 4 4 3 5 7 8 6 2 1 2 2 3 3 4 5 1 2 5 6 3 2 3 4 2 3 3 2 3 0 5 4 2 5 4 1 3 1 2 2 7 6 2 3 5 1 1 4 2 6 2 0 7 0 3 3 2 4 2 7 4 1 3 4 1 1 5 3 4 6 4 6 2 3 2 2 3 7 2 4 5 3 3 3 0 4 2 6 2 3 4 4 3 5 7 1 1 4 0 3 2 3 6 4 1 3 6 4 3 2 4 5 5 1 2 2 1 2 1 6 0 5 4 2 5 3 2 6 3 3 3 2 4 4 6 2 3 5 3 3 1 1 2 3 4 2 1 1 2 3 2 2 2 5 5 2 3 5 4 3 4 2 2 4 2…
4 2 2 6 3 4 2 3 1 6 6 2 1 2 5 3 3 5 4 3 5 4 4 4 3 1 10 5 3 7 0 3 0 5 5 2 3 5 3 2 4 6 8 6 6 2 2 4 3 2 5 5 1 4 2 5 2 6 2 4 5 5 0 4 2 3 3 6 1 4 0 5 3 3 6 4 5 3 3 2 2 2 4 1 1 3 4 7 4 3 3 3 0 3 3 6 3 5 0 3 3 8 3 0 7 1 2 10 7 1 4 5 5 3 3 9 5 2 7 3 2 5 6 2 3 7 2 4 3 2 6 3 3 4 3 1 4 3 5 5 9 8 1 2 6 0 6 2 1 6 2 0 3 3 5 5 3 2 2 0 0 4 1 1 1 4 3 5 5 7 10 3 3 6 1 0 3 1 4 1 2 4 4 3 5 4 2 4 2 3 4 4 1 5 5 3 3 3 …
5 4 4 4 10 8 4 1 4 8 4 7 1 5 9 4 2 2 3 2 4 6 2 0 4 5 2 5 2 6 5 4 4 5 7 4 1 5 2 2 2 2 2 4 6 4 3 5 4 6 3 2 3 5 6 5 4 4 1 3 4 0 8 1 1 1 2 1 3 1 4 5 5 2 1 2 5 7 3 3 4 5 1 3 7 4 5 5 4 2 6 2 4 2 2 2 6 2 7 3 5 1 4 1 2 1 7 5 3 4 2 2 5 5 6 2 2 4 2 3 3 2 5 4 4 1 5 6 6 6 4 2 3 4 2 3 4 1 3 2 1 5 2 1 3 2 7 4 2 4 3 3 3 4 0 5 4 7 0 4 1 4 7 6 8 1 2 0 2 2 4 7 4 4 3 4 4 5 2 1 3 2 1 1 3 1 4 6 1 6 2 4 3 5 3 3 6 2 4 …
5 9 2 6 7 3 6 4 5 6 3 2 1 6 6 5 7 2 3 6 7 6 4 3 3 2 2 4 6 7 7 6 2 5 6 6 4 6 10 3 6 3 6 1 3 5 5 4 4 1 5 1 4 2 10 1 4 4 6 4 4 0 5 3 4 11 3 6 7 3 6 2 3 3 8 5 5 4 10 3 3 4 6 1 3 3 2 6 5 4 2 5 5 3 4 5 9 4 4 3 4 3 5 4 1 3 2 5 4 3 6 8 0 3 4 5 3 7 7 0 4 4 1 4 3 3 4 1 4 4 6 2 3 1 4 3 2 3 1 4 5 5 5 1 3 8 2 1 9 4 3 2 5 8 6 3 2 1 2 3 4 4 5 8 3 4 5 3 3 3 3 2 3 3 1 4 6 4 3 2 2 2 5 2 7 4 3 6 6 7 2 1 7 0 4 2 5 4…
4 3 4 5 5 4 6 7 4 3 2 10 6 6 6 6 5 4 5 3 0 2 6 4 5 11 3 11 7 5 9 4 7 5 9 5 1 5 6 3 2 5 9 3 4 3 3 3 1 0 4 3 1 6 3 6 3 7 7 11 5 3 2 6 5 8 3 3 6 3 8 7 4 8 5 7 2 6 8 6 3 4 4 10 6 3 8 3 7 3 3 6 2 9 4 6 5 5 6 7 4 3 5 6 4 1 4 7 4 7 7 3 2 3 4 0 1 4 6 4 5 5 5 7 3 6 1 5 4 4 6 2 6 4 5 6 1 5 4 8 2 5 6 3 5 8 4 2 1 5 4 2 4 4 6 3 4 2 3 4 0 5 5 2 5 5 5 3 2 4 4 1 0 2 9 2 3 2 6 3 6 3 3 6 3 3 9 4 2 4 2 4 5 5 3 3 6 …
3 8 5 2 3 5 4 5 2 6 2 7 6 2 6 5 5 5 4 9 3 9 4 3 4 6 4 10 1 6 5 13 2 6 6 3 5 9 2 3 6 4 7 5 2 4 5 7 2 5 2 5 6 3 6 5 2 5 10 4 6 6 4 9 4 5 1 10 4 9 8 2 8 5 7 2 6 4 8 5 4 7 5 5 8 6 4 7 2 5 7 3 4 3 7 1 5 3 5 9 5 5 3 5 1 1 7 8 1 4 8 3 2 4 4 4 4 2 1 6 3 2 3 4 3 5 5 7 9 5 3 2 5 4 5 2 4 5 4 4 3 1 4 5 4 3 3 5 3 5 7 7 6 5 4 11 6 5 8 4 4 5 4 6 8 1 3 4 4 2 1 6 4 6 1 2 2 2 4 4 3 5 4 4 5 2 4 6 0 2 2 5 5 3 1 3 2 …
4 6 5 0 8 1 3 2 6 5 9 4 7 5 9 8 2 8 4 7 4 8 5 5 5 4 5 4 6 7 2 3 4 4 7 1 5 6 9 5 5 8 3 3 4 6 4 4 2 2 7 4 4 6 4 6 2 6 5 4 3 4 2 3 6 5 6 4 4 2 1 6 2 7 2 7 4 3 5 7 5 5 2 5 3 2 7 5 3 10 5 2 6 7 3 8 5 2 5 5 3 2 4 4 5 0 2 2 4 5 6 6 3 3 3 3 0 5 5 2 5 6 4 2 6 2 5 11 4 3 5 4 8 4 4 6 8 3 4 3 2 5 2 4 5 4 4 4 5 5 2 8 2 4 2 3 4 4 4 7 3 4 5 3 4 2 1 1 2 3 4 6 0 7 1 6 5 7 5 3 2 5 7 3 2 3 2 2 6 2 6 4 1 7 5 2 2 5 3…
4 3 6 4 3 8 6 4 8 5 0 8 4 8 8 7 2 6 4 5 4 2 4 5 6 3 10 4 3 3 9 4 6 4 5 8 6 8 4 2 8 3 9 6 8 6 5 3 3 12 6 4 4 5 3 5 6 4 4 4 8 6 6 4 4 4 4 13 3 7 3 4 6 5 7 2 2 5 0 6 6 4 6 3 3 6 1 6 3 3 4 2 8 0 4 0 5 5 4 6 3 4 2 3 4 5 5 7 4 2 4 2 3 4 4 3 5 4 3 7 5 2 5 5 2 2 3 7 2 2 2 7 2 7 4 4 5 8 6 1 3 4 3 4 5 5 4 9 2 5 7 2 2 4 7 4 0 3 3 3 6 6 9 6 5 5 7 7 4 3 4 4 4 4 4 2 5 7 7 5 4 3 4 0 3 10 4 6 6 6 4 1 3 3 1 5 1 4…
5 6 5 7 7 6 3 12 3 5 3 5 3 7 6 5 6 8 7 4 3 4 5 5 2 6 5 6 10 7 3 7 8 6 4 9 4 6 5 10 6 7 5 4 9 8 2 4 4 6 5 1 2 4 2 9 4 6 7 6 7 9 7 4 3 6 7 4 6 5 5 4 1 7 5 2 3 2 6 4 5 5 4 4 6 6 5 5 6 3 6 7 2 5 6 6 5 5 4 6 5 8 9 4 5 7 8 2 1 3 4 6 4 2 4 0 6 1 7 3 10 8 3 3 7 2 1 4 2 2 6 4 3 7 6 8 3 9 7 2 7 2 3 5 8 4 6 7 4 4 6 3 4 6 0 5 4 3 6 8 7 3 5 4 5 4 5 3 4 5 6 2 1 5 2 6 2 3 4 2 4 3 3 1 5 4 0 1 2 4 5 2 2 8 4 3 2 2…
2 4 4 6 7 6 6 4 7 3 7 4 9 9 6 5 8 9 12 5 2 6 3 6 12 6 4 5 6 5 6 7 11 9 2 3 12 8 4 5 3 5 4 9 5 4 9 3 6 9 5 9 6 3 6 1 7 2 2 6 13 7 6 4 5 5 3 4 6 4 13 2 4 6 2 2 9 3 9 9 5 3 5 6 5 3 5 3 5 2 5 5 5 1 5 7 4 5 7 3 4 5 2 5 5 2 3 6 5 2 7 2 4 2 5 3 11 7 5 5 5 6 6 4 9 3 5 3 3 3 3 2 3 5 2 4 6 4 3 8 4 2 2 7 3 6 4 5 7 4 5 3 3 3 4 3 3 5 5 7 2 3 6 1 4 4 3 7 3 5 2 7 4 2 7 7 7 3 4 6 6 5 5 7 7 8 4 7 2 3 5 6 4 3 5 5 …
6 5 3 5 4 4 8 7 10 7 6 12 5 4 9 6 2 4 6 8 6 5 3 9 5 11 5 4 2 5 10 4 8 6 5 7 4 4 4 3 4 2 4 3 12 8 9 7 6 8 7 5 7 5 4 4 2 7 4 7 6 5 5 3 7 6 3 4 6 3 6 6 7 7 4 2 3 6 10 5 10 4 6 6 6 7 2 3 2 3 6 3 1 5 3 5 5 5 8 2 7 4 6 5 3 7 2 10 3 6 4 5 9 3 6 6 8 2 9 7 5 8 6 7 3 6 4 4 4 3 4 11 4 4 7 2 5 4 3 2 5 2 7 2 3 7 7 6 9 2 6 4 6 2 4 2 5 2 8 4 3 5 5 2 1 2 4 0 3 4 6 5 4 2 3 5 1 5 4 4 2 5 5 4 2 7 3 3 1 4 5 7 4 2 3 …
5 10 10 4 8 4 5 6 10 6 8 5 9 5 5 8 7 11 9 9 6 6 6 11 4 4 3 7 12 7 8 4 6 8 8 4 7 10 2 5 7 8 2 4 10 7 11 6 9 12 13 3 7 4 8 12 7 6 3 5 9 5 4 4 4 5 5 4 10 5 3 5 8 0 6 9 7 9 10 2 6 4 6 7 5 5 4 2 13 7 8 5 2 7 4 6 4 6 6 5 4 4 8 1 11 9 6 11 8 7 11 4 4 7 6 9 7 3 0 6 3 7 8 1 5 4 9 6 6 7 6 4 7 7 6 5 7 5 3 5 9 4 9 7 10 2 4 5 1 7 9 3 8 6 4 5 7 7 7 5 6 4 5 3 5 5 6 10 3 2 4 6 6 4 7 7 7 4 2 6 5 5 3 9 1 5 8 4 4 4…
6 8 8 8 10 6 11 5 7 8 7 5 11 9 10 7 6 7 9 4 8 11 8 14 7 5 12 13 6 7 5 6 13 9 9 6 7 7 9 6 4 7 12 5 9 10 7 7 3 4 8 7 7 7 11 6 2 7 10 10 8 10 9 8 7 4 3 4 7 13 6 9 6 7 10 9 4 6 7 9 12 4 11 7 4 6 9 9 8 8 5 6 9 8 3 7 7 5 4 5 3 8 10 10 5 8 4 5 4 3 6 5 5 10 8 10 7 7 7 4 6 5 7 8 4 3 5 12 6 5 7 6 11 8 6 4 11 6 8 10 9 7 4 6 10 3 8 9 7 5 6 15 7 5 3 5 2 7 5 10 7 8 10 7 7 5 8 6 7 5 1 4 5 4 8 6 11 9 4 8 5 6 9 8…
5 12 6 11 7 9 9 8 18 11 9 6 7 13 5 11 10 5 10 10 6 5 11 3 12 9 6 6 10 5 8 8 9 5 12 5 5 10 5 6 10 8 9 8 11 6 8 9 7 11 5 8 7 9 11 11 2 7 9 12 10 9 10 9 10 6 9 6 17 8 4 8 6 15 2 7 5 7 8 5 11 10 6 5 3 2 12 2 7 7 11 9 6 5 6 5 7 5 7 4 8 8 8 7 8 11 7 6 12 8 6 13 9 9 4 5 14 14 9 9 6 8 6 9 6 4 10 9 8 7 6 4 13 9 6 8 5 4 5 10 4 10 9 5 11 5 18 4 5 8 8 8 6 10 12 9 7 2 4 6 4 7 9 9 2 6 6 8 3 9 6 6 4 5 6 6 10 5 …
4 2 9 9 11 9 15 6 11 8 12 13 5 12 16 7 9 10 9 8 9 16 11 16 10 9 7 7 10 14 8 11 5 7 7 12 6 8 9 7 9 13 6 14 8 7 13 11 8 7 14 6 10 2 9 12 9 7 7 10 4 6 6 10 9 9 6 5 8 14 8 11 9 10 10 13 10 11 4 2 9 9 5 6 15 11 10 1 4 8 12 9 10 8 8 4 4 7 11 4 4 8 9 13 5 7 5 10 7 7 14 7 12 3 6 8 4 13 8 6 13 7 7 6 5 6 6 8 11 1 10 7 6 8 4 8 11 8 8 12 9 5 7 11 11 1 7 5 4 16 9 13 9 8 5 8 10 8 5 8 7 7 10 6 6 7 17 9 3 5 6 5 …
7 10 10 7 8 6 6 13 11 7 9 9 6 15 8 13 7 11 7 5 12 4 14 5 14 12 10 9 6 11 10 6 9 8 11 5 9 9 8 11 13 16 11 13 6 11 7 5 8 8 10 9 5 9 15 8 10 9 11 7 12 12 12 13 9 11 17 7 9 11 9 11 9 6 11 9 15 8 7 6 16 10 9 8 12 10 10 9 11 3 12 6 10 10 6 10 7 13 9 13 9 9 12 7 7 15 10 11 4 9 9 3 4 12 12 3 15 9 8 15 13 6 12 7 6 8 6 8 8 13 7 8 7 4 8 3 10 9 3 8 13 6 8 13 8 9 8 9 6 4 8 7 7 9 10 8 11 9 6 10 2 8 13 13 4 5 1…
17 9 12 15 14 10 12 12 11 7 7 13 21 9 10 10 9 12 12 18 16 16 11 16 19 15 11 7 17 8 11 9 8 12 12 12 18 15 10 7 11 9 10 8 13 5 13 10 5 7 12 8 16 14 11 10 14 8 9 9 12 13 15 9 10 15 8 15 15 15 11 18 8 3 11 6 10 6 10 8 9 2 15 14 10 7 11 13 9 10 7 8 10 7 13 9 4 8 6 15 13 5 7 13 12 13 12 8 11 5 13 9 4 13 13 8 8 9 5 7 13 15 12 9 14 10 10 8 6 14 4 17 7 8 8 7 9 12 11 9 6 6 13 11 9 6 9 12 12 7 6 7 6 5 9 8 7…
17 17 15 11 10 13 14 22 12 14 9 10 8 15 14 10 13 11 10 17 7 11 12 13 11 14 16 17 5 11 19 12 11 17 5 13 11 17 9 18 17 15 10 11 14 14 9 17 13 10 14 17 10 15 18 15 8 13 15 13 8 12 18 13 17 12 11 10 10 7 14 9 6 7 8 11 12 16 7 12 15 15 6 15 11 13 12 7 16 11 12 15 10 17 7 12 11 3 19 8 9 9 9 16 19 7 14 6 11 5 6 16 9 10 12 12 14 7 16 10 9 9 11 11 11 13 7 9 7 10 11 14 8 6 11 4 13 11 10 7 5 9 9 7 6 11 16 9…
15 11 15 14 12 12 18 11 14 13 12 14 16 13 9 15 17 9 14 9 13 13 10 15 13 18 12 17 21 16 5 9 9 19 16 13 16 12 10 10 11 10 11 13 15 17 10 10 14 12 13 9 7 13 12 15 11 17 10 7 11 14 17 13 12 11 11 12 15 13 8 14 13 8 18 12 17 9 12 11 17 9 10 9 10 12 5 11 13 12 10 9 7 11 9 9 13 11 13 12 13 10 9 11 15 16 14 14 11 7 8 13 14 11 11 10 16 11 12 17 17 16 8 13 7 13 16 14 11 15 11 10 9 7 10 12 9 9 15 8 11 11 14…
9 18 13 17 15 18 19 11 18 11 16 9 19 13 15 10 15 14 11 15 16 17 7 13 14 15 13 10 14 14 14 13 4 16 16 15 17 16 15 6 11 14 13 20 19 15 18 17 16 15 13 9 11 13 9 17 15 19 15 15 17 20 10 17 10 6 10 13 13 18 17 12 20 12 17 12 11 16 10 13 16 14 14 12 12 14 15 10 6 6 7 7 12 9 20 14 15 21 17 16 14 17 5 16 13 14 18 7 16 10 5 12 16 17 18 22 7 14 18 16 12 13 12 5 15 11 13 22 16 15 13 8 8 17 15 13 16 8 18 8 1…
14 16 22 18 10 18 15 18 16 23 16 15 15 12 22 14 22 11 17 18 20 10 16 17 15 11 17 23 20 15 12 12 15 14 18 15 17 16 11 11 12 16 17 18 15 16 20 15 14 12 13 10 12 17 14 12 10 12 18 17 12 20 15 17 22 17 13 13 11 15 22 22 22 17 25 14 13 16 11 22 14 10 20 12 17 9 6 5 10 10 12 16 17 13 17 19 15 18 6 14 14 7 16 11 20 10 10 16 13 9 20 4 11 19 9 11 9 7 9 13 11 12 17 13 15 12 6 15 19 19 18 12 9 15 10 11 13 8…
11 19 19 15 16 17 18 18 30 14 18 13 26 15 13 22 18 20 21 17 13 15 22 15 19 23 19 14 11 23 20 25 19 17 18 20 15 8 14 13 8 16 23 13 15 16 20 12 16 14 26 17 11 13 11 15 23 28 23 16 19 22 20 21 14 14 15 18 16 10 14 11 23 18 13 14 10 15 18 9 16 18 13 12 14 13 12 15 21 10 17 19 22 7 12 24 14 17 15 15 13 11 18 12 21 13 15 10 17 14 11 11 11 18 16 11 11 8 17 11 13 7 18 8 12 15 10 14 7 12 17 23 14 16 7 22 …
24 20 12 12 16 19 15 11 21 21 15 21 12 16 16 17 11 14 16 13 14 17 15 16 14 15 16 16 15 21 14 16 19 19 21 14 13 23 13 18 18 12 11 11 19 24 20 13 15 9 17 15 18 14 13 11 10 15 22 21 16 15 14 15 16 13 10 9 11 15 13 22 15 19 25 11 18 15 13 16 14 20 13 9 17 16 16 19 11 14 16 12 14 11 19 14 15 8 11 11 19 7 17 12 15 18 15 20 15 13 15 21 15 13 18 11 7 15 16 13 20 17 17 9 16 10 18 24 13 13 17 16 14 19 15 1…
13 12 21 11 14 17 19 18 13 16 13 21 19 17 15 15 14 20 17 14 20 11 19 15 19 13 17 16 17 19 17 14 17 14 18 12 11 14 10 23 13 19 16 12 16 19 16 13 13 16 10 10 10 18 17 9 10 21 14 12 19 14 22 13 18 13 17 15 13 14 17 12 11 22 10 9 11 14 18 12 16 21 14 18 7 12 9 12 9 11 18 14 12 5 9 18 18 11 12 11 15 21 15 17 15 20 10 12 16 15 12 11 12 13 21 14 15 14 13 18 14 12 12 12 12 10 14 22 5 15 4 8 15 14 11 11 1…
19 12 12 15 15 14 11 10 11 14 13 16 9 14 17 12 14 21 9 10 16 12 12 14 10 18 12 15 11 15 14 16 11 9 14 17 17 13 16 14 13 11 11 14 12 9 11 21 17 15 11 12 17 17 17 14 12 3 13 10 10 15 14 17 19 13 22 11 15 9 13 13 13 15 26 15 12 9 16 18 15 12 8 9 14 17 13 13 12 15 14 13 11 15 18 18 15 14 14 10 15 10 10 8 13 13 15 7 13 9 14 15 17 12 11 18 10 13 5 16 12 15 14 13 13 9 9 16 13 4 6 12 6 11 10 9 17 9 11 10…
19 15 15 17 9 14 11 9 18 8 14 18 11 16 11 19 13 13 11 16 12 14 13 12 18 18 13 14 8 12 15 13 11 10 11 13 18 13 15 8 9 14 16 15 20 13 10 12 13 12 12 14 15 10 9 12 4 23 13 5 12 21 17 12 11 13 7 8 8 13 13 14 10 19 5 9 13 6 10 14 14 13 17 15 9 12 9 15 8 8 14 13 11 8 11 11 14 8 8 13 19 12 14 16 13 5 9 10 13 11 13 10 14 11 7 12 14 11 14 12 5 12 6 5 16 11 17 11 8 6 10 15 6 12 14 16 9 13 13 10 9 14 4 14 9…
19 10 17 17 17 8 20 13 16 12 7 14 15 8 12 14 11 11 9 17 16 16 18 8 15 16 16 14 8 19 13 15 21 14 21 9 20 7 9 18 7 10 13 16 13 13 15 7 14 17 12 13 13 11 10 11 11 10 18 10 10 9 12 17 10 13 10 12 13 19 15 8 14 15 15 15 13 10 11 9 8 9 13 14 14 12 13 12 18 13 10 11 10 7 17 13 11 7 9 18 10 6 11 13 11 12 8 9 13 20 10 8 14 4 13 7 9 14 14 9 12 9 18 17 9 15 13 15 8 9 7 10 11 17 12 13 7 16 11 4 10 14 11 5 11…
14 12 10 15 12 16 9 15 7 11 12 6 14 15 6 14 15 10 8 10 8 5 5 5 6 8 17 13 12 10 12 9 8 13 12 13 9 12 17 10 7 10 9 13 9 12 5 12 7 11 6 8 11 9 14 8 20 9 8 11 4 9 14 14 16 11 9 7 8 10 10 7 10 10 9 10 11 14 7 8 14 5 8 12 10 12 17 14 10 12 11 16 13 12 13 9 5 8 11 8 12 10 13 11 6 10 7 4 9 7 11 5 15 8 12 14 9 14 15 6 11 8 7 13 13 11 7 7 9 4 11 10 6 12 15 14 10 8 8 10 9 8 6 8 11 7 11 6 10 10 8 10 15 7 16 …
6 5 6 7 2 4 5 5 3 5 4 7 5 3 8 2 7 3 9 10 9 4 3 3 3 5 9 2 7 3 4 4 4 8 4 7 7 2 4 7 4 9 1 6 2 5 9 5 4 5 7 2 9 7 2 9 7 9 5 3 8 7 3 7 9 9 11 3 2 3 8 4 4 6 3 5 8 3 4 3 6 4 4 6 7 7 3 4 1 7 3 4 7 9 13 7 5 7 3 1 2 4 8 5 4 0 5 8 0 8 8 7 7 2 5 1 6 4 8 6 6 6 4 7 2 3 9 5 3 5 4 5 3 7 6 4 3 1 5 4 3 5 8 8 6 8 4 4 5 2 1 4 8 5 7 5 2 1 5 8 4 3 6 9 8 4 4 6 6 5 3 2 3 5 11 5 6 6 8 6 4 5 3 4 3 7 5 6 4 4 4 4 2 7 5 6 8 6…
2 1 3 1 2 4 2 1 3 3 4 2 1 7 1 4 2 1 2 1 2 1 2 2 1 2 1 3 2 3 4 2 6 2 0 4 0 1 5 4 4 2 1 0 2 3 1 1 2 1 0 1 2 1 0 1 5 1 3 1 3 5 5 1 0 4 0 3 4 3 2 1 4 2 1 0 0 2 1 2 0 2 2 6 2 3 2 4 6 5 3 2 3 3 1 6 1 3 0 2 3 4 0 3 1 5 4 1 4 1 2 1 2 5 1 4 0 1 5 2 2 2 1 2 1 6 4 2 2 2 2 1 1 3 1 0 2 1 2 1 1 1 3 2 3 4 3 4 3 3 4 2 2 2 1 2 1 0 2 2 2 0 1 0 4 1 1 1 4 1 3 0 1 1 2 0 1 2 3 2 2 3 0 1 4 2 1 0 1 0 2 4 0 1 0 3 5 1 2 0…
1 3 3 4 3 2 1 3 5 2 2 6 0 2 2 1 1 1 0 1 2 4 2 4 2 4 3 1 8 0 1 4 2 3 4 2 2 2 1 3 0 7 3 4 2 0 3 4 2 3 0 0 3 2 1 3 0 1 3 1 2 3 1 1 0 1 2 1 5 0 1 6 1 5 6 1 0 3 2 1 4 3 5 5 1 2 3 2 2 3 4 1 2 1 1 2 2 3 2 1 3 2 2 1 3 1 2 0 2 4 0 2 3 2 2 3 4 3 4 4 1 1 2 0 2 5 2 2 2 0 2 1 0 6 2 2 4 1 3 1 2 1 0 4 1 2 1 2 3 3 1 1 1 3 1 0 0 1 1 1 0 1 3 1 2 2 3 2 1 4 0 4 0 1 3 0 2 3 1 3 0 3 1 3 1 5 0 1 2 1 2 2 1 1 2 2 3 1 1 1…
2 4 1 0 4 1 2 2 2 3 2 2 0 0 1 1 2 2 5 0 1 3 2 3 1 2 1 1 0 1 2 1 2 2 0 1 0 0 1 1 0 0 2 2 2 1 1 2 3 0 3 0 2 1 3 0 4 0 1 3 1 0 1 2 1 2 2 1 1 1 2 0 1 2 2 1 3 1 0 1 3 2 1 0 1 0 1 1 0 1 0 1 1 2 2 2 2 0 0 2 1 1 1 0 3 1 4 1 1 3 2 4 2 1 1 0 1 2 3 0 1 0 1 0 4 0 0 2 2 0 0 1 0 1 1 3 1 1 2 1 2 3 2 1 0 2 2 0 1 1 0 1 0 1 0 3 2 4 2 1 2 1 1 3 2 1 2 5 3 1 3 2 0 1 1 2 2 1 2 2 2 3 3 2 0 3 1 0 2 0 1 3 1 1 1 5 0 1 1 1…
0 0 0 0 1 0 1 2 0 1 0 0 2 1 1 0 1 0 0 1 2 2 0 0 0 1 1 0 1 0 0 0 1 1 2 0 0 3 0 1 1 0 1 0 3 0 0 2 1 0 1 2 1 0 1 0 0 1 1 1 0 0 0 1 0 3 0 1 0 1 0 0 0 0 1 0 0 2 1 1 0 2 0 0 0 0 1 1 1 0 1 1 1 2 0 0 0 0 0 1 0 2 0 0 1 0 1 1 1 1 0 0 1 2 0 1 0 1 0 1 0 0 2 1 3 0 0 1 0 1 0 0 1 1 0 0 0 0 0 0 2 1 1 1 1 0 0 0 0 1 1 0 1 0 0 0 0 1 0 0 0 0 1 2 0 1 0 0 2 0 0 0 2 2 0 0 1 0 3 3 0 1 1 1 0 0 0 1 2 2 1 1 2 0 2 0 0 2 0 0…
0 0 1 0 1 1 1 0 0 0 0 1 0 0 0 0 1 0 0 0 1 0 0 0 0 0 1 1 0 1 0 0 1 1 0 0 1 0 2 0 1 1 0 0 1 0 0 2 0 0 0 2 0 1 0 0 0 2 1 1 1 1 1 0 0 0 0 0 1 1 1 0 0 0 0 0 1 0 0 0 3 0 0 2 0 1 2 0 1 2 1 2 0 0 1 0 0 2 0 1 1 0 0 0 0 0 0 0 2 0 0 1 1 0 0 1 0 0 1 0 0 0 0 1 0 1 0 2 0 0 0 1 1 0 0 0 1 1 0 0 1 0 0 0 0 0 2 1 1 0 0 0 1 1 1 0 3 0 0 2 1 0 0 0 0 1 0 0 0 0 0 1 0 1 0 1 2 0 0 0 0 0 1 0 1 0 3 0 0 0 0 0 1 1 0 0 1 1 0 0…
0 0 0 1 0 1 1 0 0 0 0 0 0 0 0 0 0 0 0 0 0 0 1 2 0 1 0 0 0 0 0 1 2 0 0 0 0 1 1 0 0 2 1 0 1 0 0 1 0 1 0 1 0 1 1 0 0 0 0 1 0 0 1 2 0 0 0 1 0 1 1 1 0 0 0 0 0 0 0 1 1 2 0 0 0 1 0 1 1 0 1 0 0 0 1 0 0 1 1 0 2 0 2 1 2 1 0 2 0 0 0 1 0 0 0 0 0 0 1 0 1 0 1 1 1 0 0 1 1 0 0 0 1 0 0 1 0 0 0 0 0 0 0 1 0 0 0 0 0 0 1 1 0 1 1 1 0 0 1 1 1 0 0 0 0 0 1 1 0 0 0 1 0 0 0 0 1 0 0 1 0 0 0 0 0 0 0 0 0 0 1 0 0 0 0 1 0 1 0 1…
0 0 0 2 1 0 0 0 1 0 0 0 1 0 0 0 1 2 0 0 1 0 0 0 0 0 0 0 0 0 0 0 1 0 0 0 0 1 0 2 0 1 0 1 0 2 0 0 2 0 1 0 1 0 0 0 0 0 1 0 1 0 0 1 0 0 0 1 0 0 0 1 0 0 0 1 0 0 0 1 0 1 0 0 0 0 0 1 0 0 0 0 1 0 1 0 0 0 0 0 2 0 0 0 0 0 0 0 1 0 1 0 0 1 0 0 0 0 0 0 1 0 0 0 0 0 1 0 0 0 0 0 0 0 0 0 2 0 1 1 0 1 0 0 0 0 1 0 0 0 0 0 1 1 0 0 0 0 0 0 0 0 0 0 0 0 0 0 0 0 1 0 0 0 0 0 1 0 0 0 0 1 1 0 0 0 0 0 0 2 0 1 0 1 0 0 0 0 0 1…
0 0 0 0 0 1 0 0 0 0 0 1 0 0 1 0 0 0 0 0 0 1 0 0 0 0 0 0 0 0 1 0 1 0 0 0 0 0 0 0 0 0 0 0 0 0 0 0 0 0 0 0 0 0 0 0 0 0 0 0 0 1 0 0 1 1 0 0 0 0 0 0 0 0 0 0 0 0 0 0 0 0 0 0 0 0 0 1 0 0 0 0 0 0 0 0 0 0 0 0 0 0 0 1 0 0 0 0 0 0 1 0 0 0 0 1 1 0 0 0 0 0 1 0 0 0 0 0 0 0 1 0 0 0 0 0 0 0 0 0 0 1 0 0 0 0 1 0 0 0 0 0 0 0 0 0 0 0 1 0 0 1 1 0 0 0 0 0 0 0 0 0 0 0 0 0 0 0 0 0 0 0 0 0 0 0 0 0 0 0 1 0 0 0 0 0 0 0 0 0…
0 0 0 1 1 0 0 0 0 0 0 1 0 0 0 0 0 0 0 0 0 0 0 0 0 0 0 0 0 0 1 0 0 0 0 0 1 0 0 0 0 0 1 1 0 0 1 0 0 0 0 0 0 0 0 0 0 0 0 0 0 1 0 0 1 0 0 0 0 1 0 0 0 0 0 0 0 0 0 0 0 0 0 0 0 0 0 0 0 1 0 0 0 0 0 0 0 0 0 0 0 0 1 1 0 0 0 0 0 0 0 0 0 0 0 0 0 0 0 0 0 0 0 0 0 0 0 0 0 1 0 0 1 0 1 0 0 0 0 0 1 0 0 1 0 0 0 0 0 0 1 0 0 0 0 0 0 0 0 0 0 0 0 0 0 0 0 0 0 1 0 0 0 0 0 0 0 0 0 0 0 0 0 0 0 1 0 0 0 1 0 1 0 0 0 0 0 1 0 0…
0 0 0 0 1 0 0 0 0 0 0 0 0 0 0 0 2 0 0 0 0 0 1 0 0 0 0 0 0 0 0 0 0 0 0 0 0 0 0 0 1 1 1 0 0 0 0 0 0 0 0 0 0 0 0 0 0 0 0 0 0 0 0 0 0 0 0 0 0 1 0 0 0 0 0 0 1 0 0 0 0 0 0 0 0 0 0 0 0 0 1 0 0 0 0 1 0 0 0 0 0 0 0 0 0 0 0 0 0 0 0 0 0 0 0 0 0 0 0 0 0 0 0 0 0 1 0 0 0 0 0 0 0 0 0 0 0 0 0 0 1 0 0 0 0 0 0 0 0 0 0 0 0 0 0 1 0 0 0 0 0 0 0 0 0 0 0 0 0 0 0 0 0 0 0 0 0 0 0 0 0 0 0 0 0 0 0 0 0 0 0 0 0 0 0 0 1 0 0 0…
0 0 0 0 0 0 0 0 0 0 0 0 0 0 0 0 0 0 0 0 0 0 1 1 0 0 0 0 0 0 0 0 0 0 0 0 0 0 0 0 0 0 0 0 0 0 0 0 0 0 0 0 0 0 0 0 0 1 0 0 0 0 0 0 0 0 0 0 0 0 0 0 0 0 0 0 0 0 0 0 0 0 0 0 0 0 1 0 0 0 2 0 0 0 0 0 0 0 0 0 0 0 0 0 1 0 0 0 0 0 0 0 0 1 0 0 0 0 0 0 0 0 0 0 0 0 0 0 0 0 0 1 0 0 0 0 0 0 0 0 0 0 0 0 0 0 0 0 0 0 0 0 0 0 0 0 0 0 0 1 0 0 0 0 0 0 0 0 0 0 0 1 0 0 0 0 0 0 0 0 0 0 0 0 0 0 0 0 0 0 0 0 0 0 0 0 0 0 0 0…
0 0 0 0 0 1 0 0 0 0 0 0 0 0 0 0 0 0 1 0 0 0 0 0 0 0 0 0 0 0 0 0 0 0 0 0 0 0 1 0 0 0 0 0 0 1 1 0 0 0 0 0 0 0 0 0 0 0 0 0 0 0 0 0 0 0 0 0 0 0 0 0 0 0 0 0 0 0 0 0 0 0 0 0 0 0 0 0 0 0 0 0 0 0 0 0 0 0 0 0 0 0 0 0 0 0 0 0 0 0 0 0 0 0 0 1 0 0 0 0 0 0 0 0 0 0 1 0 0 0 0 0 0 0 0 0 0 0 0 0 0 0 0 0 0 0 0 1 0 0 0 0 0 0 0 0 0 0 0 0 0 0 0 0 0 0 0 1 0 0 1 0 0 0 0 0 1 0 0 0 0 0 0 0 0 1 0 0 0 0 0 0 0 0 0 0 0 0 0 1…
0 0 0 0 0 0 0 0 0 0 0 0 0 0 0 0 0 1 0 1 0 0 0 0 0 0 0 0 0 0 0 0 0 0 0 0 0 0 0 0 0 0 0 0 1 0 0 0 0 0 0 0 0 0 0 0 0 0 0 0 0 0 0 0 0 0 0 0 1 0 0 0 0 0 0 0 0 0 0 0 0 0 0 1 0 0 0 0 0 0 0 0 0 0 0 0 0 0 0 0 0 0 1 0 0 0 0 0 0 0 0 0 0 0 0 0 0 0 0 0 0 0 0 0 0 0 0 0 0 0 0 0 0 1 0 0 0 0 0 0 0 0 0 0 0 0 0 0 0 1 0 0 0 0 0 0 0 0 0 0 0 0 0 0 0 0 0 0 0 0 0 0 0 0 0 0 0 0 0 0 1 1 0 1 0 0 0 0 0 0 0 1 0 0 0 0 0 0 0 0…
0 0 0 0 0 0 0 0 0 0 0 0 0 0 0 0 1 0 1 0 0 0 0 0 0 0 0 0 0 0 0 0 0 0 0 0 0 0 0 0 0 0 0 0 0 0 0 0 0 0 1 1 0 0 0 0 0 0 0 0 1 0 0 0 0 0 0 0 0 0 0 0 0 0 0 0 1 0 0 0 0 0 0 0 1 0 0 0 0 0 0 0 0 0 0 0 0 0 0 0 1 0 0 0 0 0 0 1 1 0 0 0 0 0 0 0 0 0 0 0 0 0 0 0 0 0 0 0 0 0 0 0 0 0 0 0 0 0 1 0 0 0 0 0 0 0 0 0 0 0 1 0 0 0 0 0 0 0 0 0 0 0 0 0 0 0 1 0 0 0 0 0 0 0 0 0 0 1 0 0 1 1 0 0 0 1 0 0 0 0 0 1 0 1 0 0 0 0 0 0…
0 0 0 0 0 0 0 0 0 0 0 0 0 0 0 0 0 0 0 0 0 0 0 0 0 0 0 0 0 0 0 0 0 0 0 0 0 0 0 0 1 0 0 0 0 0 0 0 0 0 0 0 0 0 0 0 0 0 0 0 0 0 0 0 0 0 0 0 0 0 0 0 0 0 0 1 0 0 1 0 0 0 0 0 0 0 0 0 0 0 0 0 0 1 0 0 0 0 1 0 0 0 0 0 0 0 0 0 0 0 0 0 0 0 1 0 0 0 0 0 0 0 0 0 0 0 0 1 0 0 0 0 0 0 0 0 0 0 0 0 0 0 0 0 0 0 0 1 0 0 0 0 0 0 0 0 0 0 0 0 1 1 0 0 0 0 0 0 0 0 0 0 0 0 0 0 0 0 0 0 0 0 0 0 0 0 0 0 0 0 0 0 0 0 0 0 0 0 0 1…
0 0 0 0 0 0 0 0 0 0 0 0 0 0 0 0 1 1 0 0 0 0 0 0 0 0 0 0 0 0 0 0 0 0 0 0 0 0 0 0 0 1 0 0 0 0 0 0 0 1 2 0 0 0 0 0 0 0 0 0 0 0 0 1 0 0 0 0 0 0 0 0 0 0 0 0 0 0 0 0 0 0 0 0 0 0 0 0 0 0 0 0 0 0 0 0 0 0 0 0 1 0 0 0 0 0 0 0 0 0 0 0 0 0 0 0 0 0 0 0 0 0 0 0 0 0 0 0 0 0 0 0 0 0 0 0 0 1 0 0 0 0 0 0 0 0 0 0 1 0 0 0 0 0 0 0 0 1 0 0 0 0 0 0 0 0 0 0 1 0 0 0 0 0 0 0 0 0 0 0 0 0 0 0 0 0 0 0 0 0 0 0 0 0 0 0 0 0 0 0…
0 0 0 0 0 0 0 0 0 0 0 2 0 0 0 0 0 0 0 0 0 0 0 0 0 0 1 0 0 0 0 0 0 0 0 0 0 0 0 0 0 0 0 0 1 0 0 0 0 0 0 0 0 0 0 0 0 0 0 0 0 0 0 0 0 0 0 0 0 0 0 0 0 0 0 0 1 0 0 0 0 0 0 0 0 0 0 1 0 0 0 0 0 0 0 0 0 0 0 0 0 0 0 0 0 0 0 0 0 0 0 0 0 0 0 0 0 0 0 0 0 0 0 0 0 0 1 0 0 0 0 0 0 0 0 0 0 0 0 0 0 0 0 0 0 0 0 0 0 1 0 0 0 0 0 0 0 0 0 0 0 0 0 0 0 0 0 0 0 0 0 0 0 1 0 0 0 0 0 0 0 0 0 0 0 0 0 0 0 0 1 0 0 0 0 0 0 0 0 1…
0 0 0 0 0 0 0 0 0 0 0 0 0 0 0 0 0 0 0 0 0 0 0 0 0 0 0 0 0 0 0 0 0 1 0 0 0 0 0 0 0 0 0 0 0 0 0 0 0 1 0 0 0 0 0 0 0 0 0 0 0 0 0 0 1 0 0 0 0 0 0 0 0 0 0 0 0 0 0 0 0 1 0 0 0 0 0 0 1 0 0 0 0 0 0 0 0 0 0 0 0 0 0 0 0 1 0 0 0 0 0 1 0 1 0 0 0 0 0 0 0 0 0 0 0 0 0 0 0 0 0 0 0 0 0 0 0 0 0 0 0 0 0 0 0 0 0 0 0 0 0 0 0 0 0 0 1 0 0 0 0 0 0 0 0 0 0 0 0 0 1 0 0 0 0 1 0 0 1 0 0 0 0 0 0 0 0 0 0 0 0 0 0 0 0 0 0 0 0 0…
0 0 1 0 0 0 0 0 0 0 0 0 0 0 0 0 0 0 0 0 1 0 0 0 0 0 0 0 0 0 0 0 0 0 0 0 0 0 0 0 0 0 0 0 0 0 0 0 0 0 1 0 0 0 0 0 0 0 0 0 1 0 0 0 0 0 0 0 0 0 0 0 0 0 0 0 0 0 0 0 0 0 0 0 0 0 0 0 0 0 0 0 0 0 0 0 0 0 0 0 0 0 0 0 0 0 0 0 0 0 0 0 0 2 0 0 0 0 0 0 1 0 0 0 0 0 0 0 0 0 0 0 0 0 0 0 0 1 0 0 0 0 0 0 0 0 0 0 0 0 0 0 0 0 0 0 0 0 0 0 0 0 0 0 0 0 0 0 0 0 0 0 0 0 0 0 0 0 0 0 1 0 0 0 0 0 0 0 0 0 0 0 0 0 0 0 0 0 0 0…
0 0 0 0 0 0 0 0 0 0 0 0 1 0 1 0 0 0 0 0 0 0 0 0 1 0 0 1 0 1 0 0 0 0 0 0 0 0 0 0 0 0 0 0 0 0 0 0 0 0 0 0 0 0 0 0 0 0 0 0 1 0 0 0 0 0 0 0 0 0 0 0 0 0 0 0 0 0 0 0 0 0 1 0 0 0 0 0 0 0 1 0 0 0 0 0 0 0 0 0 0 0 0 0 0 0 0 0 0 0 0 0 0 0 0 0 0 0 1 0 1 0 0 1 0 0 0 0 0 0 0 0 0 0 0 0 1 0 0 0 0 0 0 0 1 0 0 0 0 0 0 0 0 0 0 0 0 0 0 0 0 0 0 0 0 0 0 0 0 0 0 0 0 0 0 0 0 0 0 0 0 0 0 0 0 0 0 0 0 0 0 0 0 0 0 0 0 0 0 0…
0 0 0 0 0 0 0 0 0 0 0 0 0 0 0 0 0 0 0 0 0 0 1 0 0 0 0 1 1 0 0 2 1 0 0 0 0 1 0 0 0 0 0 0 0 1 0 0 0 0 0 0 0 0 0 0 0 0 0 0 0 0 0 0 0 0 0 0 0 0 0 0 0 0 0 1 0 0 0 0 0 0 0 0 0 0 0 0 0 0 0 0 0 0 0 0 0 0 0 0 0 1 0 0 0 0 0 0 0 0 0 0 1 0 0 1 0 0 0 0 0 0 0 1 0 0 0 0 0 0 0 0 0 0 0 0 0 1 1 0 0 0 0 0 0 0 0 0 0 0 0 0 0 0 0 0 0 1 0 1 0 0 0 1 0 0 0 0 0 0 0 0 0 0 0 0 0 0 0 0 0 0 0 0 0 0 0 0 0 0 0 0 0 0 0 1 0 0 0 0…
0 0 0 0 1 0 0 0 0 0 0 0 4 0 0 0 0 0 0 0 0 0 1 0 0 0 0 0 1 0 0 1 0 0 0 0 0 0 1 0 0 0 0 0 0 0 0 0 0 0 0 0 0 0 0 0 0 0 0 0 0 0 0 0 0 0 0 0 1 0 0 1 0 0 0 0 1 0 0 0 0 0 0 1 0 0 0 0 1 0 1 0 0 0 0 0 0 0 0 0 0 0 0 0 0 1 0 0 0 0 1 0 0 0 0 0 0 0 0 0 0 0 2 0 0 1 0 0 0 2 0 1 0 0 0 0 0 1 1 0 0 0 0 0 0 0 0 1 0 0 0 0 0 0 0 0 1 1 0 0 1 0 0 0 0 0 0 0 0 1 0 0 0 0 1 0 0 0 0 0 0 0 0 0 0 0 0 0 0 0 0 0 0 0 1 0 0 0 0 0…
0 0 0 0 0 0 0 1 0 0 0 0 0 0 0 0 0 0 0 0 0 0 0 1 0 0 0 0 0 0 1 0 0 0 1 0 0 0 0 0 0 0 0 0 0 0 0 0 0 0 0 0 0 1 0 0 0 0 1 0 1 1 0 0 0 1 0 0 1 0 0 0 0 0 0 0 0 0 0 0 0 0 0 0 0 0 0 0 0 0 0 0 0 0 0 0 1 0 0 0 0 0 0 0 1 0 0 0 0 1 0 0 0 0 1 0 0 0 0 0 0 0 0 0 1 0 1 0 0 0 0 0 0 1 0 0 0 0 0 0 0 0 0 0 0 0 0 0 0 0 0 0 0 0 0 0 0 0 0 0 0 0 1 0 0 0 0 0 1 0 0 0 0 0 0 0 0 0 0 0 0 1 0 0 1 1 0 0 0 0 0 0 0 0 0 0 0 0 0 0…
0 0 0 0 0 0 0 0 0 0 0 0 1 0 0 0 0 1 0 0 0 0 0 0 0 1 1 1 0 0 0 0 0 0 0 0 0 0 0 1 0 1 0 0 0 0 0 0 0 0 0 0 0 0 0 0 0 0 0 0 0 0 0 0 0 0 0 0 0 0 0 0 0 0 0 0 0 0 0 0 0 0 0 0 0 0 0 1 0 1 0 0 0 0 0 0 0 0 0 0 0 0 0 0 0 0 1 0 0 0 0 0 0 0 0 0 0 0 0 0 0 0 1 0 0 0 1 0 0 1 0 0 0 0 1 0 0 0 0 0 0 0 0 0 0 0 1 1 1 0 0 0 0 0 1 1 0 0 0 0 0 0 0 0 0 0 0 0 0 0 0 0 1 0 0 0 0 0 0 0 0 0 0 0 1 0 0 0 0 0 0 0 0 0 0 0 0 0 0 0…
0 0 0 0 0 0 0 0 0 0 0 1 0 0 0 0 0 0 0 0 0 0 0 0 0 0 0 0 0 0 0 0 0 1 0 1 0 0 0 0 0 0 0 0 0 0 0 0 0 0 0 0 1 1 0 0 0 0 0 0 0 0 0 0 0 0 0 0 0 0 0 0 0 0 0 0 0 0 0 0 0 0 0 0 0 0 0 0 0 0 0 0 0 0 0 0 2 0 0 1 0 0 0 0 0 0 0 0 1 0 0 1 0 0 0 0 0 1 0 0 0 0 0 0 1 0 0 0 0 0 0 0 0 0 0 0 1 0 0 0 0 0 0 0 0 0 0 0 0 0 0 0 0 0 0 0 0 0 0 0 0 1 0 0 0 0 0 0 0 1 0 0 0 0 0 0 0 0 0 0 0 0 0 0 0 0 0 0 0 0 0 0 0 0 0 0 0 0 0 0…
0 0 0 0 0 0 1 0 0 0 0 0 0 0 0 0 0 0 0 0 0 0 0 0 0 0 0 0 0 0 0 0 0 0 0 0 0 0 0 0 0 0 0 0 0 0 0 0 0 0 0 0 0 0 0 0 0 0 0 0 0 1 0 0 0 0 0 0 0 0 0 0 0 0 0 0 1 0 0 1 1 0 0 0 0 0 0 0 0 0 0 0 0 0 0 0 0 1 0 0 0 0 0 0 0 0 0 0 0 0 0 0 0 0 0 0 0 0 0 0 0 0 0 0 0 0 0 0 0 0 0 0 0 0 0 0 0 0 0 0 0 0 0 0 0 0 0 0 0 0 0 0 0 0 0 0 0 0 0 0 0 0 0 0 0 0 0 0 0 0 0 0 0 0 0 0 0 1 0 1 0 0 0 0 1 0 0 0 0 0 0 0 0 0 0 0 0 0 0 0…
0 0 0 0 0 0 0 0 0 0 0 1 0 1 0 0 1 2 0 0 1 0 0 0 0 0 0 0 0 0 1 0 0 0 0 0 0 0 0 1 0 0 0 0 0 0 0 0 0 0 0 0 0 0 0 0 0 0 0 0 0 0 0 0 0 0 0 0 0 0 0 0 0 1 0 0 0 0 0 0 0 0 0 0 0 0 2 0 0 1 0 0 0 0 0 0 0 0 0 0 0 0 0 0 0 0 0 0 0 0 0 1 0 0 0 0 0 1 0 0 0 0 0 0 0 0 0 0 0 0 0 0 0 0 0 1 0 0 0 0 0 0 0 0 0 0 0 0 0 0 1 0 0 0 0 0 0 0 0 0 1 0 0 0 0 0 0 0 0 0 0 0 0 0 0 0 0 0 0 0 0 0 0 0 0 0 0 0 0 0 0 0 0 0 0 0 0 0 1 0…
0 0 1 0 0 1 0 1 0 0 0 0 0 0 0 0 0 1 0 0 0 1 0 1 1 1 0 0 0 0 0 1 1 0 0 0 0 0 0 0 1 0 0 0 0 0 0 0 0 0 1 0 0 0 0 0 1 0 0 1 0 0 0 0 0 1 0 1 0 0 0 0 0 0 0 0 0 0 0 0 0 0 0 0 0 0 0 0 0 0 0 0 0 0 0 0 0 0 0 0 0 0 0 0 0 0 0 0 0 0 0 0 0 0 0 0 0 0 0 0 0 0 0 0 0 0 0 0 0 0 0 1 0 0 0 0 0 1 0 0 0 0 0 0 0 0 0 1 0 0 0 0 0 0 0 0 0 0 0 1 0 0 0 0 0 0 0 0 0 0 0 1 0 0 0 1 0 0 0 0 0 1 0 0 0 0 0 0 0 0 0 0 0 0 0 1 0 0 1 0…
0 0 0 0 0 0 0 0 1 0 0 0 0 1 0 0 0 0 2 0 0 0 0 0 0 0 0 0 0 0 0 1 1 0 0 0 0 0 0 0 3 1 0 0 1 0 0 1 1 0 0 0 0 0 0 0 0 1 0 0 1 0 0 0 1 1 1 0 0 0 0 1 0 0 0 0 1 0 1 0 0 0 1 0 0 0 0 0 0 0 0 1 0 0 0 0 2 0 1 0 0 0 0 1 0 0 0 0 0 0 0 0 0 0 1 0 1 0 0 0 0 0 0 0 0 0 0 1 0 0 0 0 0 1 0 0 0 0 0 0 0 0 0 0 0 0 1 0 0 0 0 0 0 0 0 0 0 0 0 0 0 0 0 0 0 0 0 0 0 0 0 0 0 0 0 0 0 0 0 0 0 0 1 0 0 1 0 0 0 0 0 0 0 0 0 0 0 0 0 0…
1 0 1 0 0 0 0 0 0 0 0 1 1 0 0 0 1 2 0 0 0 1 0 0 0 0 1 0 0 0 0 0 2 0 1 0 0 0 1 0 0 0 0 0 1 0 1 0 0 1 0 0 1 1 0 1 0 3 0 0 0 1 0 0 0 1 0 0 0 1 0 0 1 0 0 0 0 0 0 1 0 0 0 3 1 1 0 1 0 0 0 0 0 0 0 0 1 0 0 0 0 0 0 0 0 0 0 0 0 0 0 0 0 0 0 0 0 0 0 0 0 0 0 0 0 0 0 0 0 0 0 0 0 0 0 0 1 0 0 0 0 0 0 0 0 0 0 0 0 0 0 0 0 0 0 0 0 0 0 0 0 0 0 0 0 0 0 0 0 0 0 0 0 0 0 1 0 0 0 0 0 0 0 0 0 0 0 0 0 0 0 0 0 0 0 0 0 0 0 0…
1 0 2 1 0 2 1 2 0 4 2 0 1 0 0 1 2 0 4 1 1 0 0 0 1 1 1 0 0 0 0 0 0 0 2 0 1 0 1 0 1 0 0 0 1 1 2 1 0 1 0 0 1 0 0 1 1 3 0 1 0 0 0 0 1 0 2 1 1 0 0 0 1 1 2 0 0 0 1 1 0 1 0 0 1 0 0 0 0 0 0 1 0 0 1 0 0 0 0 0 0 0 0 0 0 0 0 0 1 0 0 0 0 0 0 0 0 0 0 0 1 0 0 0 0 1 0 0 0 0 0 0 0 1 0 0 0 0 0 1 0 0 0 0 1 0 0 0 0 0 0 0 0 1 0 0 0 0 0 0 0 1 0 0 0 0 0 0 0 0 0 0 0 0 0 0 0 0 0 0 0 0 0 0 0 0 0 0 0 0 0 0 0 0 0 0 0 0 0 0…
0 1 0 2 1 1 3 0 3 1 3 0 1 2 1 2 4 1 1 3 4 4 1 3 1 4 1 5 1 0 5 1 2 2 5 3 1 0 3 1 0 0 0 1 1 0 2 1 3 3 2 3 0 2 3 5 3 2 3 3 5 0 2 2 1 2 0 0 0 1 5 2 2 5 1 1 2 2 2 6 4 0 1 1 1 1 1 2 7 0 0 1 2 0 1 2 0 0 0 0 0 0 0 0 0 0 0 0 0 0 0 0 0 0 0 0 0 0 0 0 0 0 0 0 0 0 0 0 0 0 0 0 0 0 0 0 0 0 0 0 0 0 0 0 0 0 0 0 0 0 0 0 0 1 0 0 0 0 0 0 0 0 0 0 0 0 0 0 0 0 0 0 1 0 0 0 0 0 0 0 0 0 0 0 1 0 0 0 0 0 0 0 1 0 0 0 0 0 1 0…
2 2 5 2 1 2 2 2 4 3 5 2 4 0 1 4 8 2 0 5 5 1 0 1 1 3 8 0 3 3 2 3 1 0 2 4 3 3 3 3 4 4 3 3 1 3 4 6 4 2 2 3 0 4 1 2 2 0 2 4 5 1 0 6 1 3 0 1 5 3 5 4 1 7 4 2 1 3 4 4 2 2 3 9 1 5 1 5 3 3 4 4 5 5 3 4 0 0 0 0 0 0 0 0 0 0 0 0 0 0 0 0 0 0 0 0 0 0 1 0 0 0 0 0 0 0 0 0 0 0 0 0 0 0 0 0 0 0 0 0 0 0 0 0 1 0 0 0 0 0 0 0 0 0 0 0 0 0 0 0 2 0 0 0 0 0 0 0 0 0 0 0 0 0 0 0 0 0 0 0 0 0 0 0 0 0 0 0 0 0 0 0 0 1 0 0 0 0 0 0…
3 5 4 5 1 0 2 2 3 6 7 2 3 1 3 2 1 1 1 6 6 0 3 2 1 0 0 5 6 3 2 3 2 3 2 3 3 6 9 1 3 1 3 4 3 2 2 0 1 1 1 4 3 3 1 1 6 1 3 2 0 2 3 0 2 2 5 2 2 2 1 1 5 4 3 3 1 3 1 4 2 1 3 5 1 1 0 1 2 1 0 4 4 1 1 5 0 0 0 1 0 0 0 0 0 0 0 0 0 0 0 0 0 0 0 1 0 0 0 0 0 0 0 0 0 0 0 0 0 0 0 0 0 0 0 0 0 1 0 0 0 0 1 0 0 0 0 0 0 0 0 0 0 1 0 0 0 0 0 0 0 0 0 0 0 0 0 0 0 0 1 0 0 0 0 0 0 0 0 0 0 0 0 0 0 0 0 0 0 0 1 0 1 0 0 0 0 0 0 0…
3 3 2 1 1 0 0 3 1 0 1 2 3 0 1 1 2 0 1 1 2 3 2 4 3 2 1 4 4 1 1 1 1 4 2 1 0 6 3 0 1 2 1 8 0 0 1 1 1 1 3 3 1 0 3 7 1 2 0 3 1 3 2 0 1 2 1 1 3 0 0 0 0 0 1 1 0 0 0 0 4 1 3 2 2 3 2 0 2 3 3 1 1 3 1 0 0 0 0 0 0 0 0 0 0 1 0 1 0 0 0 1 0 0 0 0 0 0 0 0 0 0 1 0 0 0 0 0 1 0 0 0 1 0 0 0 0 0 0 0 0 0 0 0 0 0 0 0 0 0 0 0 0 0 0 0 0 0 0 0 0 0 0 0 0 0 0 0 0 0 0 1 0 0 1 0 0 0 0 0 0 0 0 0 0 0 0 0 0 1 0 0 1 0 0 0 0 0 0 0…
0 0 0 1 0 0 1 0 0 0 0 0 0 2 0 0 1 1 0 2 0 0 3 2 0 1 0 2 0 1 0 0 0 0 0 0 0 1 1 0 0 0 2 0 2 1 0 1 2 0 0 0 0 2 1 0 0 1 0 0 0 1 1 1 0 1 0 0 0 1 1 0 4 0 1 1 1 1 2 1 1 0 0 0 1 2 1 0 1 0 0 0 2 1 1 2 0 0 0 0 0 0 0 0 0 0 0 0 0 0 0 0 1 0 0 0 0 1 0 0 0 0 0 0 0 0 0 0 0 0 0 0 0 0 0 0 0 0 0 0 0 0 0 0 1 0 0 0 0 0 0 0 0 0 0 0 0 0 0 0 0 0 0 0 0 0 0 0 0 0 0 0 0 0 0 0 0 0 0 0 0 0 0 0 1 0 0 0 0 0 0 0 0 0 1 0 0 0 0 0…
0 0 1 0 0 0 0 0 0 0 0 1 0 1 0 0 0 0 0 0 0 0 0 1 0 0 0 2 1 0 0 0 0 1 1 0 0 0 0 0 1 0 0 0 0 0 0 0 0 2 0 0 1 0 0 1 0 0 0 0 0 0 0 2 1 1 0 0 0 0 1 1 0 1 0 0 1 0 0 0 0 0 0 0 0 0 1 0 0 0 0 0 1 1 1 1 1 0 0 0 0 0 0 0 0 0 0 0 0 0 1 0 0 0 0 0 0 0 0 0 0 0 0 0 0 0 0 0 0 0 0 0 0 0 0 0 0 0 0 0 0 0 0 0 0 0 0 0 0 0 0 0 0 0 0 0 0 0 0 0 0 0 0 0 0 0 0 0 0 0 0 3 0 0 0 0 0 0 0 0 0 0 0 0 0 0 0 0 0 0 0 0 0 0 0 0 0 0 0 0…
0 0 0 0 0 0 0 0 0 0 0 0 1 0 1 0 0 0 0 1 0 1 0 0 1 0 0 0 2 0 0 0 0 2 0 0 0 0 0 0 0 0 0 0 0 0 0 0 0 0 0 0 1 0 0 0 0 0 1 1 0 0 0 0 0 0 0 0 1 0 0 0 1 0 0 0 0 1 1 0 1 0 0 1 0 0 0 1 0 0 0 0 0 0 0 0 0 0 0 0 0 0 0 0 0 0 0 0 0 0 0 1 1 0 0 0 0 1 0 0 0 0 0 0 0 0 0 0 0 0 1 0 0 0 0 0 0 0 0 0 0 0 0 0 0 0 0 0 0 0 0 0 0 0 0 0 0 0 0 0 0 0 0 0 0 0 0 0 0 0 0 0 0 1 0 0 0 0 0 0 0 0 0 0 0 0 0 0 0 0 0 0 0 0 0 0 0 0 0 0…
0 0 1 0 0 0 0 0 0 0 0 1 0 0 0 0 0 0 0 0 0 0 0 0 0 0 0 0 0 0 0 0 0 1 0 0 0 0 0 0 0 0 0 0 0 0 0 0 0 0 0 0 0 0 0 0 0 0 0 0 0 0 0 0 0 0 0 1 0 0 0 0 0 0 1 0 0 0 1 0 0 0 0 0 0 1 0 0 0 1 0 0 1 0 0 0 1 0 0 0 0 0 0 0 0 1 0 0 0 0 0 0 0 0 0 0 0 0 0 1 0 0 0 0 0 0 0 0 0 0 0 0 0 0 0 0 0 0 0 0 0 0 0 0 0 0 0 0 0 0 0 0 0 0 0 0 0 0 0 0 0 0 0 0 0 0 0 0 0 0 0 0 0 0 0 0 0 0 0 0 0 0 0 0 0 0 0 0 0 0 0 0 1 0 0 1 0 0 0 0…
0 0 0 0 0 0 1 0 0 0 0 0 0 0 0 0 0 0 0 0 0 0 0 0 0 0 0 0 0 0 0 0 0 1 0 0 0 0 0 0 0 0 0 0 0 0 0 0 0 0 0 0 0 0 0 0 0 0 0 0 0 0 0 0 0 0 0 0 0 0 0 0 0 0 0 0 0 0 0 0 0 0 0 0 0 0 0 0 0 0 0 1 0 0 0 0 0 0 0 0 0 0 0 0 0 0 0 0 0 0 0 0 0 0 0 0 0 0 0 0 0 0 1 0 0 0 0 0 0 0 0 0 0 0 0 0 0 0 0 0 0 0 0 0 0 0 0 0 0 0 0 0 0 0 0 0 0 0 0 0 0 0 0 0 0 0 0 0 0 0 0 0 0 0 0 0 0 0 0 0 0 0 0 0 0 0 0 0 1 1 0 0 0 0 0 0 0 0 0 0…
0 0 1 0 0 0 0 0 0 0 0 0 0 0 0 0 0 0 0 0 0 0 0 0 1 1 0 0 0 0 0 0 0 0 0 0 0 0 0 0 0 0 0 0 0 0 0 0 0 0 0 0 0 0 0 0 0 0 0 0 0 1 0 0 0 0 0 0 1 0 0 0 0 0 0 0 0 1 0 0 0 0 0 0 0 0 0 1 0 0 0 0 0 0 0 0 0 0 0 0 0 0 0 1 0 0 0 0 0 0 0 0 0 0 1 0 0 0 0 0 0 0 0 0 0 0 0 0 0 0 0 0 0 0 0 0 0 0 0 0 0 0 0 0 0 0 0 0 0 0 0 0 0 0 0 0 0 0 0 0 0 0 0 0 0 0 0 0 0 0 0 0 0 0 0 0 0 0 0 0 0 0 0 0 0 0 0 0 0 0 1 0 0 0 0 0 0 0 0 0…
0 0 0 0 0 0 0 0 0 0 0 0 1 0 0 2 0 0 0 0 0 0 0 0 0 0 0 0 0 1 1 0 0 0 0 0 0 0 0 0 0 0 1 0 0 0 0 0 0 0 0 0 0 0 0 0 0 0 0 1 0 0 0 0 0 0 0 0 0 0 0 0 0 0 0 0 0 0 0 0 0 0 0 0 0 1 0 0 0 0 0 0 0 0 0 0 0 1 0 0 0 0 1 0 0 0 0 0 0 0 0 0 0 0 0 0 0 0 0 0 0 0 0 0 0 0 0 0 0 0 0 0 0 0 0 0 0 0 0 0 0 0 0 0 0 0 1 0 0 0 0 0 0 0 0 0 0 0 0 0 0 0 0 1 0 0 0 0 0 0 0 0 0 0 0 0 0 1 0 0 0 0 0 0 0 0 0 0 0 0 0 0 0 0 0 0 0 0 0 2…
0 0 0 1 0 0 0 0 0 0 0 0 0 0 0 1 0 0 0 0 0 0 0 0 0 0 1 0 0 0 0 0 0 0 0 0 0 0 0 0 0 0 0 0 1 0 0 0 0 0 0 0 0 0 0 0 0 0 0 0 0 0 0 0 0 1 0 0 0 0 0 0 0 0 0 0 0 0 0 0 0 0 0 0 0 0 0 0 0 0 0 0 0 0 0 1 0 0 1 0 0 0 0 0 0 0 0 1 0 0 0 0 0 0 0 0 0 0 0 0 0 0 0 0 0 0 0 0 0 0 1 0 0 0 3 0 0 1 0 0 0 0 1 0 0 0 0 0 0 1 0 0 0 0 0 0 0 0 0 0 0 0 0 0 0 0 0 0 1 0 0 0 0 0 0 0 0 0 0 0 0 0 0 0 0 0 0 0 0 0 0 0 0 0 0 0 0 0 0 0…
0 0 0 0 0 0 1 0 0 0 1 0 0 0 0 0 0 1 0 0 0 0 0 0 0 0 0 0 0 0 0 0 0 0 1 0 0 0 1 0 0 0 0 0 0 0 0 0 0 0 0 0 0 0 0 0 0 0 1 0 1 0 0 0 0 0 0 0 0 0 0 0 0 0 0 0 0 0 0 0 0 0 1 0 0 0 0 0 0 0 0 0 0 0 0 1 0 0 0 0 0 0 0 0 0 0 0 0 0 0 0 0 0 1 0 0 0 0 0 0 0 0 0 0 0 0 0 0 0 0 0 0 0 0 0 0 0 0 0 0 0 0 0 0 0 0 0 0 0 0 0 0 0 0 0 0 0 0 0 0 0 0 0 0 0 0 0 0 0 0 0 0 0 0 0 0 0 0 0 0 0 0 0 0 0 0 0 0 0 0 0 0 0 0 0 0 0 0 0 0…
0 0 0 0 0 0 0 0 0 0 0 0 0 0 0 0 0 0 0 0 0 0 0 0 0 0 0 0 0 0 0 0 0 0 0 0 0 0 1 0 0 0 0 0 0 0 0 0 0 0 0 0 0 1 0 0 0 0 0 0 0 0 0 0 1 0 0 0 0 0 0 0 0 0 0 0 0 0 0 0 0 0 0 0 0 0 0 0 1 0 0 0 0 0 0 0 0 0 0 0 0 0 0 0 0 0 0 0 0 0 0 0 0 1 0 1 0 0 0 0 1 0 0 0 0 0 0 0 0 0 0 0 0 0 0 0 0 0 0 0 0 0 0 0 0 0 0 0 0 0 0 0 0 0 0 0 0 0 0 0 0 0 0 1 0 0 0 0 0 0 0 0 0 0 0 0 0 0 0 0 1 0 1 0 0 0 0 0 0 0 1 0 0 0 0 0 0 0 0 0…
0 0 0 0 0 0 0 0 0 0 0 0 0 0 0 0 0 0 0 0 0 0 0 0 0 1 0 0 0 0 0 0 0 0 0 0 0 0 1 0 0 0 0 0 0 0 0 0 0 0 0 0 0 0 0 0 0 0 0 0 0 0 0 0 0 0 0 0 0 0 0 0 0 0 0 0 0 0 0 0 0 0 0 0 0 0 0 0 0 0 0 0 0 0 0 0 0 1 0 0 0 0 0 0 0 0 0 0 1 0 1 0 0 0 0 0 0 0 0 0 0 0 0 0 0 1 0 0 0 0 0 0 0 0 0 0 0 0 0 0 0 0 0 0 1 0 0 0 0 0 0 0 0 0 0 0 0 0 0 0 1 0 0 0 0 0 0 0 0 0 0 0 0 0 0 0 0 0 0 0 0 0 0 0 0 0 0 0 0 0 0 0 1 0 0 0 0 0 0 0…
0 0 0 0 0 0 0 0 0 0 0 0 0 0 0 0 0 0 0 0 0 0 0 0 0 0 0 0 0 0 0 0 0 0 0 0 0 0 0 0 0 0 0 0 0 0 0 1 0 0 0 0 0 0 0 0 0 0 0 0 0 0 0 0 0 1 0 0 1 0 0 0 0 0 0 0 0 0 0 0 0 0 0 0 0 0 0 0 0 0 0 0 0 0 0 0 0 0 0 0 0 0 0 0 0 0 0 0 0 0 0 0 0 0 0 0 0 0 0 0 0 0 1 0 0 0 0 0 0 0 0 0 0 0 0 0 0 0 0 0 0 0 0 0 0 0 0 0 1 0 0 0 0 0 0 0 0 0 0 0 0 0 0 0 0 0 0 0 0 0 0 0 0 0 0 0 0 0 0 0 0 0 0 0 0 0 1 0 0 0 0 0 0 0 0 0 0 0 0 0…
1 0 0 0 0 0 0 0 0 0 0 0 0 0 0 0 0 0 0 1 0 0 0 0 0 0 0 0 0 0 2 0 0 0 0 0 0 0 0 0 0 0 0 0 0 0 0 0 0 0 0 0 0 0 0 0 0 0 0 0 0 0 0 0 0 0 0 0 0 0 0 0 0 1 0 0 0 0 0 0 0 0 0 0 0 0 0 0 0 0 0 0 0 0 0 0 0 0 0 0 0 0 0 0 1 0 0 0 0 0 0 0 0 0 0 0 0 0 0 0 0 0 0 0 0 1 0 0 0 0 0 0 0 0 0 0 0 0 0 0 0 0 0 0 0 0 0 0 0 0 0 0 0 0 0 1 0 0 0 0 0 0 0 0 0 0 0 0 0 0 0 0 0 0 0 0 0 0 0 0 0 0 0 1 1 0 0 0 0 0 0 0 0 0 0 0 0 0 0 0…
0 0 0 0 0 0 0 0 0 0 0 0 0 0 0 0 0 1 0 0 1 0 0 0 0 0 0 0 0 0 0 0 0 0 0 0 0 0 0 0 0 0 0 0 0 0 0 0 0 0 0 0 0 0 0 0 0 0 0 0 0 0 0 0 0 1 0 0 0 0 0 0 0 0 1 0 0 0 1 0 0 0 0 1 0 0 0 0 1 0 0 0 0 0 0 1 0 0 1 0 0 0 0 0 0 0 0 0 0 0 0 0 0 0 0 0 0 0 0 0 0 0 0 0 0 0 1 0 0 0 0 0 0 0 0 0 0 0 0 0 0 0 1 0 0 0 0 0 0 1 0 0 0 0 0 0 0 0 0 0 0 0 0 0 0 0 0 0 0 0 0 0 0 0 0 0 0 0 0 0 0 0 0 0 0 0 0 0 0 0 0 0 0 0 0 0 0 0 0 0…
0 0 1 0 0 0 0 0 0 0 0 0 0 0 0 0 0 0 1 0 0 0 0 0 0 0 0 0 0 0 0 0 0 0 0 0 0 0 0 1 0 0 0 0 1 0 0 0 0 0 0 0 0 0 1 0 0 0 0 0 0 0 1 0 0 0 0 0 0 0 0 0 0 0 0 0 0 0 0 0 0 0 0 0 0 0 0 0 0 0 0 0 0 0 0 0 0 0 0 0 0 0 0 0 0 0 0 0 0 0 0 0 0 0 0 0 0 0 0 0 0 0 0 0 0 0 0 0 0 0 1 0 0 0 0 0 0 0 0 0 0 1 0 0 0 0 0 0 0 0 0 0 0 0 0 0 0 0 0 0 0 0 0 0 0 0 0 0 0 0 0 0 0 0 0 0 0 0 0 0 0 0 0 0 0 0 0 0 0 0 0 0 0 0 0 0 0 0 0 0…
0 0 0 0 0 0 0 0 0 0 0 1 0 0 0 0 0 0 0 0 0 0 0 0 0 0 0 0 0 0 0 0 0 0 0 0 0 0 0 0 0 0 0 0 0 0 0 0 0 0 0 0 0 0 0 0 0 0 0 0 0 0 0 0 0 0 0 0 0 0 0 0 0 0 0 0 0 1 0 0 0 0 0 0 0 0 0 0 0 0 1 0 0 0 0 0 0 0 0 0 0 0 0 0 0 0 0 0 0 0 0 1 0 0 0 0 0 0 0 0 0 0 0 0 0 0 0 0 0 0 0 0 1 0 0 0 0 0 1 0 0 0 0 2 0 0 0 0 0 0 0 0 0 0 0 1 0 0 0 0 0 0 0 0 0 0 0 0 1 0 0 0 0 0 0 0 0 0 0 0 0 0 0 0 0 0 0 0 0 0 0 0 0 0 0 0 0 1 0 0…
0 0 0 0 0 0 0 0 0 0 0 0 1 0 0 0 0 0 0 0 0 0 0 0 0 0 0 0 0 0 0 0 0 0 0 0 0 0 0 0 0 0 0 0 0 0 0 0 0 0 0 0 0 0 0 0 0 0 0 0 0 0 0 0 0 0 0 0 1 0 0 0 0 0 0 0 0 1 0 0 0 0 0 0 0 0 0 0 0 0 0 0 0 0 2 0 0 0 0 0 0 0 0 0 0 0 0 0 0 0 0 0 0 0 0 0 0 0 0 0 0 0 0 0 0 0 0 0 0 0 0 0 0 0 0 0 0 0 0 0 0 0 0 0 0 0 0 0 0 0 0 0 0 0 0 0 0 0 0 1 1 1 0 0 2 0 0 0 0 0 0 0 0 1 0 0 0 1 0 0 0 0 0 0 0 0 0 0 0 0 0 0 0 0 0 0 1 0 0 0…
0 0 0 0 0 0 0 0 0 0 0 0 0 0 0 0 0 0 0 0 0 0 0 1 0 0 0 0 0 0 0 0 0 0 0 0 0 0 0 0 0 0 0 0 0 0 0 0 0 0 0 0 0 0 0 1 0 0 0 0 0 0 0 0 0 0 0 1 0 0 0 1 0 0 0 0 0 0 0 0 0 0 0 0 0 0 1 0 0 0 0 0 0 0 0 0 0 0 0 0 0 0 0 0 0 0 0 0 0 0 0 1 0 0 0 0 0 0 0 1 0 0 0 0 0 0 0 0 0 1 0 0 0 0 0 0 1 0 0 0 0 0 0 0 0 0 0 0 0 0 0 0 0 0 0 0 0 0 0 0 0 0 0 0 0 0 0 1 0 0 0 0 0 0 0 0 0 0 0 0 0 0 0 0 0 0 0 0 0 0 0 0 0 0 0 0 0 0 0 0…
1 0 0 0 0 0 0 1 0 0 0 0 0 0 0 0 0 0 0 0 0 0 0 0 0 0 0 0 0 1 0 1 1 0 0 0 0 0 0 0 0 0 0 0 0 0 0 0 0 0 0 0 0 0 0 0 0 0 0 0 0 0 0 0 0 0 0 0 0 0 0 0 0 0 0 0 0 0 0 0 0 0 0 0 0 0 0 0 0 0 0 0 1 0 1 0 0 0 0 0 0 0 0 0 0 0 0 0 0 0 0 0 0 0 0 0 0 0 0 0 0 0 0 0 0 0 0 0 0 0 1 0 2 0 0 0 0 0 0 0 0 0 0 0 0 0 0 0 0 0 0 0 0 0 0 0 0 1 1 0 0 0 0 0 0 0 0 0 0 0 0 0 0 0 1 0 0 0 0 0 1 0 0 0 0 0 0 0 0 0 0 1 0 0 1 0 0 0 0 0…
0 0 0 0 0 0 0 0 0 0 0 0 0 0 0 0 1 0 0 0 0 0 0 0 1 0 0 0 0 0 1 1 0 0 0 0 0 0 1 0 0 1 0 0 0 0 0 0 0 0 0 0 0 0 0 0 0 0 0 0 1 0 0 0 0 0 0 0 1 0 0 0 0 0 0 0 0 0 0 0 0 1 0 0 0 0 0 0 0 0 0 0 0 0 0 0 0 1 0 0 0 0 0 0 0 0 0 0 0 0 0 0 0 0 0 0 0 0 0 0 0 0 1 0 0 0 0 0 0 0 0 0 0 0 0 0 0 0 0 0 1 1 0 1 0 0 0 0 0 0 0 0 0 0 0 0 0 0 0 0 0 0 0 0 0 0 0 0 0 0 1 0 0 0 0 0 0 0 0 0 0 0 0 0 0 0 1 1 1 0 0 0 0 0 0 0 0 0 0 0…
0 0 0 0 0 0 1 0 0 1 0 0 0 0 0 0 0 0 0 0 0 0 0 1 0 0 0 0 0 0 0 0 0 0 1 0 0 0 0 0 0 0 0 1 0 0 0 0 0 2 1 0 0 2 0 0 0 1 0 0 0 0 1 0 0 0 0 0 0 0 0 0 0 0 0 0 0 0 0 0 0 0 0 0 0 0 0 0 0 0 0 0 0 0 0 0 0 0 0 0 0 0 0 0 0 0 0 0 0 0 0 0 0 0 0 0 0 0 2 0 0 0 0 0 0 0 0 0 0 0 0 0 0 0 0 0 0 0 0 0 0 1 0 0 0 0 0 0 0 1 0 0 0 0 0 0 0 0 0 0 0 0 0 0 0 0 0 0 0 0 1 0 0 0 0 0 0 0 1 0 1 0 0 0 0 2 0 0 0 0 0 1 0 0 0 0 0 0 1 0…
1 0 0 0 0 0 1 0 0 0 0 0 0 0 0 0 0 0 0 0 0 0 0 0 0 0 0 0 0 0 0 0 0 0 0 0 0 0 1 0 0 0 0 0 0 0 1 0 1 1 0 0 0 0 1 0 0 0 0 0 0 1 0 0 0 0 0 0 1 0 0 0 0 0 0 0 0 0 0 0 0 0 0 0 0 0 0 0 0 0 0 0 0 0 0 0 0 0 0 0 0 0 0 0 1 1 0 0 0 0 0 0 0 1 0 1 0 0 0 0 0 0 1 0 0 1 0 1 1 0 0 0 0 0 0 0 0 0 0 0 0 0 0 0 0 0 0 0 0 0 0 0 0 0 0 0 0 0 0 0 0 0 0 0 0 0 0 0 0 0 1 0 1 1 0 0 0 0 0 0 0 0 0 0 0 1 0 0 0 0 0 0 0 0 0 0 0 0 0 0…
0 0 0 0 0 1 0 0 0 1 0 0 0 0 0 0 0 1 0 0 0 0 0 0 0 0 0 1 0 0 1 0 0 0 0 1 0 1 0 0 0 0 0 0 0 0 0 0 0 0 0 0 0 0 0 0 0 0 0 0 0 0 0 0 0 0 0 0 0 0 0 0 0 0 0 1 0 0 0 0 0 0 0 0 0 0 0 0 1 1 0 0 0 0 0 1 0 0 1 0 0 0 0 0 0 0 0 0 0 0 0 0 0 0 0 1 0 0 1 0 0 0 0 0 0 0 1 0 0 1 1 1 0 0 1 0 0 0 0 0 0 0 0 0 0 0 1 0 0 0 0 0 0 0 0 0 0 0 0 0 0 0 0 0 0 0 0 0 0 0 0 0 0 0 0 0 0 1 0 0 0 0 0 1 0 0 0 1 0 0 0 0 0 0 0 0 0 0 0 0…
0 0 0 0 0 0 0 0 0 0 0 0 0 0 0 0 1 0 0 0 0 0 0 1 1 1 0 0 0 0 1 0 1 0 0 1 0 1 0 1 0 0 0 0 0 0 0 0 0 1 0 0 1 0 0 0 0 0 0 0 0 0 1 0 1 0 1 0 0 1 0 0 0 0 0 0 1 2 1 0 0 0 0 1 0 0 0 0 0 0 0 0 0 0 1 0 0 0 0 0 0 1 0 0 0 0 1 0 0 0 0 0 0 0 0 0 0 0 0 0 1 0 0 0 1 0 1 0 0 0 0 0 0 1 0 0 0 0 0 0 0 0 1 0 0 0 0 0 0 0 0 0 0 1 0 0 0 0 0 1 0 0 1 0 0 0 0 0 0 0 0 0 0 0 0 2 1 0 0 0 1 0 1 0 1 1 0 0 1 0 0 0 0 0 1 2 0 0 0 0…
0 0 1 1 1 0 1 0 0 1 1 0 0 1 1 0 0 0 0 1 0 0 1 0 0 0 1 0 1 0 0 0 1 0 0 1 3 1 0 0 0 0 0 1 0 2 0 0 2 0 0 0 0 1 0 1 0 0 0 1 2 1 0 0 1 1 0 0 1 1 2 0 0 0 0 1 0 0 0 1 0 0 0 0 0 0 2 0 0 1 0 0 0 0 0 0 0 0 0 0 0 0 0 0 0 0 1 1 0 1 1 0 0 1 1 0 1 0 0 0 0 0 0 0 0 0 0 0 0 0 0 0 0 0 0 0 0 0 0 0 0 0 0 0 0 0 0 0 0 0 0 0 0 1 0 0 0 2 0 0 0 0 0 1 0 0 0 0 0 0 0 0 0 0 1 0 2 0 0 0 1 0 0 1 0 0 0 0 0 0 0 0 0 0 1 0 0 1 0 1…
1 1 1 1 1 1 0 2 3 0 0 0 0 0 1 0 0 3 0 1 0 0 0 0 1 1 0 0 0 0 1 3 0 1 2 0 1 0 1 0 1 1 0 0 1 1 2 0 0 0 0 1 1 0 0 0 1 0 1 1 1 0 0 0 1 1 0 0 0 0 0 0 1 2 0 0 1 1 1 0 0 0 0 0 0 0 0 0 1 1 0 0 0 0 1 0 0 0 0 0 0 1 1 0 0 0 0 0 0 1 0 0 1 0 0 0 1 0 0 0 1 2 0 0 0 0 0 1 0 0 2 0 0 2 0 0 0 0 0 0 1 1 0 0 2 0 0 0 0 0 0 2 2 0 2 0 0 1 0 0 0 0 0 0 1 2 0 0 1 0 1 0 0 1 0 0 0 2 1 0 0 0 0 0 1 1 0 0 0 0 0 1 0 1 0 1 1 0 0 1…
1 3 2 0 0 0 0 4 3 4 3 1 1 3 1 1 0 1 0 0 1 0 2 3 1 3 1 0 1 1 1 0 1 1 0 1 2 0 1 3 0 0 2 1 3 0 0 0 1 0 3 1 2 3 2 2 2 1 0 2 0 0 0 1 1 1 2 0 0 2 0 1 0 0 1 0 1 2 2 1 0 0 0 3 2 2 1 2 1 2 0 3 0 3 2 1 1 0 4 1 0 0 0 0 0 2 0 4 0 3 1 0 0 0 3 1 2 2 1 2 1 0 2 2 0 1 1 0 1 1 0 0 0 2 0 0 2 3 1 0 4 1 4 1 2 0 1 1 3 2 1 1 0 2 1 0 1 3 2 0 3 1 0 1 0 2 1 3 1 1 1 0 2 0 0 1 1 1 0 1 0 0 1 1 3 0 3 2 0 0 1 1 2 0 0 0 0 0 0 1…
4 5 3 2 3 7 3 5 7 4 1 1 5 6 1 2 3 3 2 2 1 8 6 5 2 3 0 2 5 6 4 2 5 4 4 2 2 2 2 5 2 7 1 4 3 2 4 6 0 3 6 4 4 5 2 1 3 2 0 5 0 3 2 3 1 5 3 2 6 4 1 3 0 3 0 2 3 3 3 4 3 3 2 7 3 0 1 3 6 2 2 3 2 3 2 2 3 2 2 5 1 1 1 1 2 1 2 4 2 5 1 6 3 6 1 1 2 4 2 1 2 3 0 2 4 4 1 4 3 4 3 3 1 2 2 2 0 2 0 1 4 1 3 2 0 3 6 4 2 2 0 3 0 2 4 5 2 2 2 4 1 1 2 1 3 0 3 1 1 1 4 2 0 6 3 2 2 2 2 2 1 2 0 0 0 2 2 1 3 0 0 0 3 3 1 1 3 0 1 0…
6 9 5 4 5 5 2 4 10 12 5 3 5 8 3 3 11 3 3 7 4 7 6 4 3 7 6 5 3 5 2 4 9 5 3 4 5 4 3 6 4 4 9 5 4 5 11 5 6 6 6 8 4 8 4 5 6 3 5 8 6 5 1 8 8 7 4 7 6 5 6 5 4 5 7 8 4 4 4 4 5 4 4 11 3 3 3 6 2 5 2 3 4 3 3 5 8 7 5 4 2 5 6 7 5 5 3 2 3 3 8 2 3 8 3 3 4 4 2 5 2 8 1 1 1 6 4 4 5 7 9 2 4 2 5 7 7 3 2 3 2 5 2 4 0 3 2 2 0 5 2 2 0 6 2 3 7 1 2 4 3 4 5 3 3 3 7 3 1 4 1 3 2 5 3 3 4 5 2 0 3 4 7 1 8 3 6 8 2 4 3 5 3 2 10 3 0…
13 5 12 10 7 5 10 4 9 5 11 8 5 3 6 12 8 4 8 9 3 10 3 6 7 4 3 4 5 3 5 5 8 4 6 14 9 9 7 6 7 10 5 1 6 7 6 5 8 8 10 9 6 5 9 10 8 3 10 6 7 4 0 4 7 9 4 4 7 4 3 2 7 9 6 4 4 4 2 4 9 6 5 3 2 6 3 4 7 4 3 2 6 7 8 2 9 2 5 4 4 5 4 5 4 3 2 5 9 4 5 9 4 3 8 3 6 4 7 2 5 5 4 10 3 1 4 7 3 5 7 8 6 4 2 9 7 0 2 7 3 3 4 7 9 0 8 4 3 5 3 4 2 5 3 4 10 5 2 6 1 6 3 1 1 3 4 3 2 4 4 2 2 5 4 2 4 5 2 5 2 4 5 1 1 5 7 1 5 3 3 4 3…
15 15 13 15 10 14 14 16 14 12 12 13 15 10 25 13 11 13 9 16 16 12 5 9 12 14 17 15 9 16 11 6 18 16 18 11 11 14 5 11 9 6 6 7 10 15 14 9 13 14 13 13 13 8 12 19 9 14 18 12 11 13 13 5 14 15 8 8 16 8 7 15 11 9 9 10 10 16 10 13 12 6 9 12 8 5 10 15 13 12 10 6 7 7 10 11 11 9 4 13 9 7 10 15 10 8 6 9 7 7 5 11 9 15 8 7 16 10 10 5 10 13 6 10 10 6 7 9 9 9 7 4 7 5 7 10 12 15 8 8 6 11 9 15 10 6 12 9 10 15 7 14 4 …
36 22 28 31 34 19 26 21 23 28 31 29 25 29 31 24 30 23 21 23 24 22 26 32 23 24 23 30 24 21 27 10 21 19 21 28 23 28 16 28 21 22 19 21 21 19 19 20 25 25 26 16 21 21 21 44 27 19 24 15 20 15 16 26 19 24 22 17 20 18 21 23 18 17 21 18 16 22 19 26 28 15 25 18 22 22 12 23 17 19 18 20 19 12 18 13 15 22 20 15 28 25 23 17 20 15 24 10 27 17 15 15 13 31 14 17 24 14 20 16 11 21 26 18 22 26 25 12 20 14 22 11 22 …
33 35 33 35 35 28 32 37 48 33 40 37 34 35 35 36 25 29 31 23 45 24 29 29 35 27 44 34 32 36 36 30 32 28 22 38 30 26 30 35 35 33 30 28 31 22 27 26 31 27 36 30 26 29 22 33 36 33 24 40 33 25 23 24 27 32 24 31 36 29 34 31 25 32 32 25 19 30 30 31 28 24 36 26 32 42 38 32 25 31 35 18 28 26 26 25 24 29 23 30 25 26 19 27 31 20 27 14 38 24 26 22 32 18 28 14 31 29 22 27 25 19 20 14 28 18 25 31 26 22 23 25 22 …
38 29 43 24 34 32 44 42 32 42 31 32 32 32 35 37 24 31 29 38 27 33 26 31 37 28 25 35 37 38 33 31 36 28 27 26 37 36 38 45 34 23 20 39 32 27 37 25 36 23 29 29 26 31 31 37 24 41 36 22 21 33 34 25 33 33 21 32 29 33 25 33 24 26 25 23 26 25 29 22 26 30 27 25 30 19 23 28 20 36 26 39 35 28 27 26 27 26 26 36 28 27 31 29 25 29 23 33 31 29 23 28 37 33 32 21 15 31 28 23 28 23 29 19 27 23 25 20 22 15 27 16 15 …
29 30 30 37 35 45 30 21 25 35 29 27 32 29 22 31 26 35 36 27 30 29 24 35 23 36 36 37 32 31 29 28 31 23 32 27 19 27 30 29 37 28 25 33 25 35 29 36 30 23 23 23 28 37 26 25 17 29 24 35 35 17 20 26 25 36 38 32 29 27 34 25 29 23 23 26 22 22 34 31 19 23 28 32 24 21 27 26 28 25 21 25 21 22 24 24 21 22 22 18 23 30 28 25 26 27 23 31 20 25 21 29 25 21 24 26 17 26 30 22 30 24 21 25 25 22 27 26 24 26 22 19 20 …
27 33 37 27 42 40 23 34 35 32 37 40 29 29 30 35 34 45 44 33 22 28 44 41 29 32 37 31 27 31 24 33 24 30 24 29 40 32 33 32 29 29 33 27 43 25 28 24 35 21 34 28 33 34 33 29 35 31 29 39 29 20 24 28 36 29 24 27 28 32 30 27 29 31 18 26 26 36 27 27 25 20 34 27 27 29 24 22 18 29 32 29 17 22 17 34 23 24 27 33 26 32 27 22 20 23 19 36 28 32 32 23 25 24 29 22 17 25 19 30 29 23 25 37 28 17 18 28 29 33 22 25 30 …
38 26 32 30 26 40 42 31 39 40 32 28 16 30 32 42 32 26 45 30 29 32 35 33 24 20 34 29 31 38 20 35 23 26 24 23 19 33 21 24 29 19 21 39 29 26 22 33 33 38 40 30 34 25 31 28 18 27 30 27 21 22 21 31 33 27 21 24 26 28 33 28 25 28 23 35 35 25 27 19 16 22 33 23 30 35 28 22 15 28 25 30 32 29 24 28 17 19 26 20 39 24 17 25 24 21 20 18 25 32 21 37 21 21 19 32 21 27 27 24 23 36 35 17 23 33 35 28 24 27 25 20 12 …
25 26 31 29 25 31 34 31 24 29 33 28 36 21 36 39 35 32 21 36 30 36 29 27 28 37 32 26 34 27 34 30 33 23 32 21 25 30 17 25 23 20 32 23 34 29 34 21 22 33 26 22 33 21 22 30 25 25 26 24 20 31 23 27 31 26 17 24 28 23 27 24 13 20 27 25 25 27 30 16 23 25 28 25 28 26 21 36 26 28 29 22 21 25 25 20 23 24 27 27 27 23 24 29 26 10 24 17 20 24 18 27 23 14 17 31 18 18 17 13 27 28 11 32 23 18 27 25 16 23 27 20 17 …
21 26 29 28 22 22 29 28 25 26 16 17 25 26 29 30 31 23 27 29 22 33 23 32 26 24 28 25 22 23 17 27 26 27 25 15 22 27 33 33 20 18 18 14 31 26 8 18 30 24 28 27 20 22 24 33 23 26 17 21 22 19 17 16 24 29 22 23 30 22 31 16 23 25 28 22 20 15 27 26 25 24 19 32 29 20 19 18 19 33 17 13 26 23 27 22 17 19 17 26 24 21 19 24 19 18 24 21 16 24 20 19 22 17 19 21 19 13 18 14 25 12 18 16 19 23 17 17 20 20 15 24 20 2…
23 31 21 23 29 26 24 21 23 28 24 23 25 17 22 28 22 18 22 17 20 29 16 25 23 16 19 28 20 17 28 26 21 31 27 19 29 20 18 19 34 18 21 18 27 24 16 22 11 26 16 18 15 30 21 19 21 20 21 18 18 18 26 19 28 28 16 24 16 14 18 22 30 13 20 21 16 27 15 21 28 30 25 23 23 24 22 25 31 28 21 22 14 21 19 20 16 17 15 21 16 20 20 17 18 21 20 21 11 17 20 24 20 22 19 17 18 16 19 11 25 21 22 18 24 19 19 19 21 16 13 30 18 …
27 16 28 21 30 21 30 27 27 23 26 24 19 20 18 17 20 19 17 15 20 25 18 11 7 20 19 22 16 17 20 17 22 23 13 15 25 22 20 28 23 19 24 15 21 19 31 17 23 21 15 19 25 14 16 22 16 26 13 19 13 15 25 27 23 14 21 25 20 18 21 17 18 26 19 13 19 16 16 16 28 14 10 21 18 16 27 20 21 17 9 18 23 14 16 22 14 20 18 18 18 18 20 22 16 16 25 20 11 17 24 12 12 19 15 11 14 16 31 12 11 14 21 21 11 27 13 13 19 18 21 12 15 20…
15 22 24 20 16 14 18 17 14 20 20 17 19 21 23 22 23 19 23 17 21 19 18 28 24 14 22 18 19 14 10 16 18 22 22 14 19 17 18 18 21 17 18 19 19 19 26 15 16 19 17 20 19 18 15 15 19 12 11 19 20 24 17 12 20 26 34 26 16 18 19 22 18 17 12 11 17 20 19 24 14 16 7 17 20 15 15 22 17 15 17 21 21 21 19 11 16 22 22 20 15 19 15 13 21 20 15 17 18 13 13 15 17 16 15 20 18 20 16 19 17 15 21 17 14 13 18 18 18 14 11 31 12 1…
17 11 27 19 16 14 13 22 17 23 15 21 19 19 13 17 15 15 30 19 11 18 22 22 16 16 16 14 22 15 10 13 10 15 14 20 20 15 15 17 17 21 12 12 17 18 20 16 9 19 24 13 18 11 12 20 10 21 27 17 13 13 21 13 17 13 12 14 23 16 13 11 17 15 15 16 23 8 10 19 18 18 22 13 6 10 21 16 16 17 13 18 10 10 16 13 8 10 19 12 19 14 19 17 16 17 29 14 9 19 12 13 15 15 10 12 18 11 12 11 14 15 17 12 16 18 14 12 18 14 18 14 8 19 11 …
21 14 18 16 16 13 14 24 12 21 14 27 17 14 13 12 16 15 14 10 10 23 18 6 11 6 18 11 12 12 12 12 14 17 16 12 12 11 22 12 15 24 14 15 13 18 16 15 18 15 18 12 13 16 7 12 16 21 7 13 19 14 14 10 11 15 11 17 10 14 20 19 13 6 15 16 17 12 20 12 16 15 15 6 11 8 12 17 9 14 10 13 10 14 16 17 11 7 11 17 21 8 13 13 12 11 14 15 12 14 13 14 14 8 14 14 13 8 15 14 9 11 11 15 10 22 15 12 16 14 15 19 7 8 19 10 10 20 …
14 12 14 13 17 16 12 10 8 18 7 12 13 12 10 15 13 12 18 10 16 21 14 12 14 16 15 11 19 16 11 21 15 16 14 9 13 13 9 19 15 9 16 19 12 12 11 9 10 16 13 14 8 15 18 16 14 11 9 15 12 15 17 12 15 11 12 19 8 12 14 14 18 15 14 7 11 12 12 15 16 12 14 13 12 14 6 8 14 10 9 7 14 10 17 17 13 9 12 11 8 13 9 15 9 11 13 12 11 14 10 10 9 16 22 7 18 11 16 9 11 15 11 8 11 14 5 16 17 12 11 16 15 11 9 11 13 10 7 9 14 20…
17 12 16 11 11 10 9 14 13 16 14 15 8 11 20 17 17 12 10 13 12 10 12 16 17 14 13 9 18 13 9 12 13 12 13 12 10 10 11 10 12 14 5 14 10 10 7 6 9 12 11 14 16 11 9 15 11 7 8 6 10 7 17 15 10 19 11 9 15 19 13 10 11 12 8 15 7 14 12 19 12 8 5 6 12 10 12 12 9 9 8 11 9 12 9 10 9 13 8 13 16 15 15 10 12 9 11 18 9 13 16 5 10 8 10 6 9 7 7 11 10 8 15 7 15 9 11 13 10 7 12 6 5 18 12 10 14 8 7 16 7 7 6 14 14 12 11 8 9…
7 7 16 8 5 14 12 13 16 15 9 12 15 10 13 12 21 9 14 9 12 13 6 16 9 15 6 12 12 6 9 5 16 9 17 5 9 9 8 10 7 4 9 8 5 13 5 6 13 10 8 11 14 9 11 4 7 11 6 11 8 9 13 8 10 7 10 11 10 14 9 12 15 15 6 11 12 15 8 9 10 5 6 9 10 7 8 8 9 9 12 9 17 8 10 9 13 14 11 12 3 15 10 9 13 10 6 7 8 5 9 8 10 5 11 8 8 9 18 10 4 12 11 12 11 5 5 15 8 14 3 9 13 14 13 4 17 12 8 10 8 8 6 10 7 10 13 6 11 10 12 7 15 6 9 9 10 13 10 …
10 6 12 8 11 9 7 17 12 6 18 15 13 14 6 6 15 8 13 10 8 6 10 5 14 14 7 11 9 12 11 11 9 11 10 12 15 4 6 13 10 9 17 11 9 10 4 9 12 12 12 12 7 8 10 9 10 3 5 10 5 4 3 10 13 14 5 10 6 5 6 13 8 11 9 8 5 10 9 7 11 8 8 5 9 11 11 10 5 5 9 6 7 8 7 8 7 11 2 10 7 4 8 9 6 11 7 10 8 8 10 10 8 14 7 8 6 8 10 4 11 3 13 6 9 7 8 11 9 7 7 6 10 10 5 9 6 7 8 6 10 9 7 9 7 4 7 12 11 12 7 5 8 3 6 5 13 8 5 8 8 7 9 3 5 6 14 …
7 6 8 9 10 12 8 11 10 4 11 13 6 7 17 9 10 13 12 8 5 15 7 10 10 6 4 12 2 6 19 6 8 14 8 10 12 10 9 7 11 9 10 7 9 10 11 9 10 11 8 8 6 9 15 11 7 4 7 12 12 7 9 10 9 5 5 11 10 5 11 4 8 5 9 9 5 10 3 8 5 5 5 9 10 5 6 8 8 6 13 5 8 7 4 4 6 3 7 8 13 9 10 11 11 10 7 7 18 8 4 6 6 5 5 8 5 3 5 10 8 10 9 3 8 5 8 8 7 8 13 9 8 2 7 9 8 7 5 9 12 6 5 10 10 6 6 11 11 3 8 4 6 6 10 10 12 4 9 6 7 5 7 6 4 9 4 9 6 5 6 5 7 …
8 7 4 8 12 13 11 7 10 10 8 2 9 7 12 3 6 8 9 9 10 8 9 6 7 3 4 10 12 5 13 12 11 7 7 10 15 9 13 7 6 8 10 8 4 8 6 7 6 4 10 9 5 4 9 9 5 8 2 12 9 10 7 8 12 11 7 6 5 4 9 4 5 4 7 5 7 6 8 7 6 6 8 6 10 8 8 9 8 7 3 8 9 6 6 2 6 6 7 7 0 4 7 4 8 8 8 4 8 4 4 4 8 8 8 11 2 7 7 7 16 9 8 8 5 4 4 6 4 7 6 10 10 10 2 10 7 3 4 10 8 4 4 4 8 8 6 14 2 6 5 8 4 7 7 6 7 8 6 6 3 5 6 5 4 7 5 5 8 2 8 7 6 6 3 6 4 5 7 4 1 7 5 5 2…
7 10 8 8 8 7 6 7 13 13 8 7 4 5 7 7 13 3 10 7 8 4 14 8 5 9 6 6 4 3 7 6 2 8 8 11 6 5 5 8 8 9 4 7 8 6 5 7 11 8 9 11 6 7 3 6 7 5 8 4 12 6 4 5 6 9 3 6 5 7 10 3 7 2 8 5 10 5 6 7 3 7 6 5 5 4 6 6 6 4 4 7 9 4 8 5 3 5 9 5 13 8 7 9 6 4 8 6 10 5 7 3 9 6 11 5 4 7 11 7 6 8 9 6 7 8 7 6 9 6 5 1 7 6 4 7 7 7 2 2 4 9 6 9 8 6 2 8 3 8 0 6 8 2 9 7 11 6 7 3 2 8 6 6 6 7 4 6 4 6 5 6 4 1 7 6 3 3 5 6 3 7 11 4 6 1 9 7 4 5 7…
9 8 10 2 9 7 7 7 6 7 11 4 9 8 6 7 8 6 7 8 8 7 10 5 8 9 9 12 6 5 10 9 12 6 8 6 9 2 4 9 5 8 9 6 4 4 4 3 6 6 12 4 3 7 3 10 8 7 8 5 10 5 5 8 10 10 1 8 9 5 8 8 3 5 6 6 4 8 7 7 5 3 5 5 5 2 4 4 3 5 6 10 4 7 3 11 5 4 5 1 4 6 4 10 6 4 6 5 9 4 3 6 4 4 5 7 7 2 9 4 3 5 7 3 2 7 6 3 3 3 6 6 3 10 5 7 9 7 2 3 4 1 8 4 6 5 6 2 4 5 7 2 4 7 7 2 4 11 4 6 3 6 3 8 5 7 5 7 7 2 4 1 8 4 5 1 5 4 3 7 8 1 4 2 4 4 5 2 6 2 4 2…
5 8 2 8 10 7 8 7 7 4 3 6 9 3 8 9 8 6 7 10 6 7 13 9 6 8 7 6 6 6 7 5 9 6 4 8 5 4 10 6 1 6 7 8 6 4 7 5 7 5 9 9 6 8 6 5 4 3 7 7 10 7 9 11 2 5 8 7 5 5 6 4 2 2 7 7 5 2 4 9 4 6 5 4 4 6 7 5 6 5 4 6 5 4 3 7 11 4 8 3 8 3 5 5 8 6 4 11 2 6 3 5 2 3 3 7 3 6 6 5 3 5 6 4 7 7 7 8 4 5 6 4 7 4 3 5 4 6 10 3 8 0 5 4 4 8 6 9 3 3 3 5 3 2 6 2 4 3 12 7 7 2 7 4 5 1 4 1 6 4 5 9 9 10 11 4 5 3 6 9 3 10 4 3 4 7 4 6 6 9 4 3 5 …
5 6 5 9 11 8 1 10 8 9 8 7 12 9 8 4 4 4 9 9 9 3 8 3 6 4 3 7 8 11 13 7 4 5 10 10 8 3 8 3 9 10 3 7 10 10 4 8 4 5 9 7 5 3 2 5 6 5 4 3 11 7 10 9 5 9 8 8 8 6 6 8 7 7 6 5 3 4 2 6 3 6 5 5 2 5 6 7 8 3 6 5 9 5 6 4 3 6 4 9 6 7 5 2 8 5 3 6 3 6 2 5 4 4 5 0 6 5 4 3 5 5 7 3 2 6 2 6 6 1 8 2 10 9 3 7 6 5 2 5 5 7 5 2 6 3 5 7 6 5 7 11 6 4 5 5 4 5 7 7 6 3 5 12 3 4 7 4 3 7 2 8 6 8 8 3 4 4 8 6 5 3 6 4 4 6 7 2 9 3 2 1 …
7 8 6 9 7 5 8 3 8 6 6 7 3 10 3 5 9 7 6 9 8 6 9 6 9 4 9 2 12 9 4 7 4 7 5 7 8 9 9 7 3 6 6 4 6 10 5 5 5 3 5 7 9 7 10 3 7 6 5 4 9 8 13 11 6 9 6 3 4 2 4 4 3 4 2 8 4 11 9 9 4 5 9 5 2 9 7 3 5 3 3 9 12 6 5 4 8 6 9 5 7 6 5 4 4 7 7 5 10 5 6 6 5 7 1 5 2 6 5 3 5 4 6 6 2 6 7 4 2 3 8 2 2 4 8 4 4 4 8 5 7 4 6 3 3 4 3 3 9 5 5 4 5 4 4 4 7 10 7 4 5 3 2 4 3 4 10 5 4 4 9 2 7 4 3 5 5 5 6 6 2 2 5 8 2 2 6 8 3 7 3 6 4 3 …
5 10 7 5 4 4 10 7 4 8 9 11 6 8 10 8 7 5 7 4 6 6 5 8 7 5 6 6 9 6 6 1 5 9 6 6 7 11 1 3 10 7 7 2 10 2 6 8 9 13 4 9 3 6 7 11 5 5 2 6 5 9 5 4 4 3 6 5 4 9 3 8 4 5 2 4 6 7 3 4 5 5 4 8 10 3 2 8 3 8 7 5 3 2 4 3 10 1 4 5 2 7 7 6 0 4 3 2 6 2 4 5 3 6 8 6 2 7 5 4 2 8 7 3 3 3 6 3 9 6 5 3 2 4 10 4 7 4 3 7 2 5 5 5 4 3 6 6 4 3 6 10 1 6 3 10 3 1 4 4 7 4 5 7 5 6 5 7 5 7 2 4 3 6 2 2 3 5 6 3 3 8 8 4 8 6 7 6 2 3 3 6 7…
5 6 8 14 6 6 4 6 9 8 12 6 4 5 10 10 6 5 12 9 6 7 8 14 10 6 8 5 7 4 6 7 5 6 5 3 5 4 5 6 4 3 3 6 4 4 4 4 5 7 7 7 5 5 4 5 4 6 11 7 9 4 8 6 7 7 7 3 4 5 5 5 10 2 2 3 9 4 5 5 8 4 7 7 5 8 8 3 4 2 8 4 3 4 5 3 9 3 6 6 5 3 3 2 5 2 2 6 1 4 4 3 7 8 8 4 5 7 7 4 4 2 6 8 6 4 7 2 1 7 11 2 3 4 5 9 3 8 5 3 5 8 4 5 9 2 4 3 4 3 6 3 3 10 2 2 5 7 6 5 6 4 3 8 4 10 4 7 5 11 4 6 1 8 4 7 6 8 5 5 3 6 4 5 5 4 3 6 5 7 6 3 7 …
6 4 11 11 9 5 12 6 4 3 9 7 3 10 8 6 6 8 9 2 5 7 12 9 8 7 8 4 7 5 3 12 4 9 0 4 8 7 4 7 4 2 7 1 7 4 4 2 3 6 3 6 5 9 4 4 6 8 5 7 4 7 8 7 4 6 7 8 8 11 4 9 4 5 3 2 4 8 2 13 2 10 6 9 9 8 8 3 4 4 6 5 5 6 4 5 9 8 7 6 5 3 8 9 8 5 3 4 5 4 4 5 5 7 5 3 6 4 7 3 7 7 2 4 3 4 5 6 2 1 7 3 5 3 7 5 4 7 1 8 10 1 4 5 4 8 8 5 1 2 7 8 3 3 2 9 10 6 8 4 7 4 6 5 5 3 6 5 4 3 5 6 10 5 11 3 4 4 1 8 6 3 3 4 2 3 5 2 4 4 5 3 5 …
11 8 4 9 7 5 6 6 6 9 6 7 10 5 3 6 7 6 4 4 5 6 11 9 8 10 12 2 7 5 5 5 4 6 6 4 5 5 9 8 6 4 3 7 2 5 14 3 2 7 5 3 1 4 6 8 5 8 7 9 10 6 7 3 5 9 4 8 6 5 7 4 8 8 3 7 4 10 6 7 3 9 5 2 4 10 5 3 2 5 8 5 5 0 4 4 5 10 5 0 5 7 7 10 6 8 6 6 6 5 4 8 6 6 5 6 3 7 5 4 3 5 9 3 6 7 4 6 7 5 7 5 2 9 11 2 6 8 5 7 3 4 5 8 5 3 2 6 8 5 3 4 8 6 6 9 5 4 9 4 2 1 3 5 6 5 3 5 3 3 6 3 0 4 4 2 2 2 2 3 1 4 4 3 2 6 7 6 3 5 2 6 5 2…
8 15 7 7 6 5 3 4 5 7 8 5 4 6 10 5 8 3 5 4 7 7 6 6 6 3 8 9 8 4 7 7 2 6 8 7 9 8 13 6 9 9 7 5 3 12 15 4 3 4 5 5 3 3 5 8 4 8 2 5 8 9 5 8 3 4 8 5 5 8 4 5 12 6 3 4 11 4 7 5 9 8 5 10 2 3 4 5 4 5 7 2 6 9 6 6 7 7 4 7 9 8 9 2 2 4 2 3 5 6 2 8 10 6 4 5 6 4 5 2 2 7 7 4 5 6 9 7 2 3 6 10 3 12 3 7 6 6 9 3 3 10 3 6 6 3 5 7 8 3 7 8 1 5 5 5 4 6 4 4 1 9 4 7 5 1 7 3 4 5 4 5 2 7 2 8 4 5 5 2 1 6 9 3 9 8 2 5 6 3 5 4 3 5…
5 9 6 9 5 10 4 10 3 6 15 8 7 7 10 9 9 5 8 5 8 10 7 12 8 7 5 7 6 6 5 5 5 4 8 6 3 12 8 6 5 4 12 6 8 4 10 1 6 3 4 7 9 8 6 9 5 7 5 4 7 5 10 8 6 2 7 7 5 6 8 6 3 5 9 6 7 3 10 5 6 8 7 6 5 9 8 6 6 8 9 5 5 7 4 6 4 4 1 5 6 1 10 4 3 3 5 2 5 3 10 6 8 5 4 4 4 4 6 4 7 8 4 6 6 8 2 6 4 5 6 3 6 7 7 9 7 7 5 9 4 2 7 6 5 7 3 9 6 5 6 5 7 3 4 3 4 1 7 6 7 6 2 7 9 5 5 5 6 5 2 7 3 3 8 4 4 2 7 10 3 2 3 6 4 5 1 3 5 2 3 4 3…
5 10 7 5 11 7 11 7 3 7 5 14 14 7 12 11 8 8 14 7 9 14 11 7 5 7 6 9 14 8 6 6 8 9 9 9 6 7 3 2 6 9 5 8 12 9 3 7 7 5 6 8 3 7 3 1 11 2 5 7 5 7 5 5 6 7 5 4 4 2 4 8 6 8 2 3 6 6 6 5 5 6 3 4 10 6 5 5 0 10 6 8 9 7 7 6 7 4 6 6 7 6 6 7 2 5 6 8 3 5 5 5 4 2 7 3 4 6 4 6 8 13 9 3 8 3 6 6 5 4 5 5 5 5 2 3 10 10 10 3 5 6 3 7 3 10 6 4 6 6 6 0 15 3 4 3 7 4 3 4 5 11 2 3 2 2 3 7 2 6 5 6 6 4 9 3 5 5 5 11 9 5 6 3 10 6 2 7…
11 10 9 20 7 12 9 7 12 15 9 10 6 10 7 11 6 6 6 8 7 5 5 9 10 9 11 3 9 5 14 3 6 10 8 5 5 8 5 7 4 6 10 2 10 6 8 6 3 3 9 6 6 11 5 8 3 10 3 3 4 10 8 9 5 7 10 7 7 4 6 7 9 2 6 5 5 7 6 11 5 4 9 5 6 3 7 6 9 5 10 7 5 4 5 8 4 7 5 7 9 2 10 6 4 4 6 4 9 3 7 5 3 4 7 7 5 7 5 6 4 7 4 6 7 3 5 2 4 8 7 6 10 3 7 8 6 3 3 4 8 6 5 5 7 3 3 9 5 6 4 4 3 6 9 5 6 7 2 3 8 10 7 5 13 4 5 3 3 4 2 5 6 7 5 6 4 5 6 3 9 6 6 9 6 8 2 …
6 6 9 10 7 7 9 9 5 9 11 7 9 9 11 5 5 5 11 11 8 6 6 12 6 6 7 9 10 6 4 11 9 7 4 4 8 6 9 5 9 8 8 5 6 3 7 6 12 7 5 13 13 12 11 7 6 7 1 8 11 5 6 8 7 8 3 6 12 6 6 10 8 4 11 6 4 6 9 13 8 5 9 9 3 10 3 3 3 7 11 5 6 6 6 2 6 11 11 9 6 4 5 5 5 7 4 4 3 3 1 5 5 8 10 5 4 5 6 7 7 4 7 10 5 7 2 2 6 15 5 11 4 9 3 7 13 6 4 5 3 5 6 6 3 5 4 5 5 6 3 6 7 3 9 6 6 4 10 4 5 3 6 3 7 6 9 4 6 7 4 7 5 2 3 6 5 5 2 6 8 10 6 3 6 …
11 10 9 7 7 9 11 11 5 7 6 6 7 9 11 11 6 9 8 5 10 7 12 11 6 13 12 5 11 11 7 4 6 8 9 6 9 11 5 6 7 5 9 8 9 14 7 8 8 7 5 8 6 3 9 8 9 8 5 3 12 5 12 8 9 12 15 9 10 7 9 5 10 6 6 4 6 12 6 12 7 10 8 9 6 8 4 10 5 14 9 11 9 8 8 7 6 4 6 5 8 8 8 8 4 3 6 5 8 9 7 10 4 7 12 10 6 4 4 13 5 10 8 9 7 9 11 5 9 5 8 7 5 5 6 4 3 12 7 7 12 2 10 5 7 7 8 6 6 10 4 10 5 9 7 3 7 6 4 3 6 2 6 6 8 11 3 9 6 5 8 4 6 12 3 4 7 5 7 5…
13 8 14 22 11 13 10 8 7 8 9 22 12 16 10 14 5 13 8 11 16 9 5 9 19 13 7 14 10 14 7 8 10 11 11 9 4 8 11 8 7 10 12 10 13 7 6 12 8 11 7 3 12 11 4 10 5 7 9 10 10 13 6 11 6 11 8 4 12 5 7 6 11 6 13 5 5 8 8 8 5 8 10 12 10 8 14 8 4 6 8 6 5 12 4 5 5 15 3 5 9 12 7 5 7 8 9 5 1 5 6 8 4 3 10 4 5 4 9 6 3 8 9 7 12 4 6 4 10 3 5 8 10 11 4 6 6 10 9 3 6 8 10 11 2 8 7 2 5 9 4 10 7 7 4 8 10 8 3 2 8 4 10 13 7 6 8 6 10 5…
12 8 14 9 15 9 10 10 19 14 7 11 10 11 11 10 8 10 8 9 9 5 9 11 11 16 14 12 12 16 11 11 11 9 9 11 10 11 11 11 11 11 8 15 11 10 10 9 14 15 8 12 8 10 12 5 6 14 12 15 8 8 6 9 15 4 8 4 16 12 7 7 9 8 3 7 5 13 9 13 6 13 10 8 11 7 9 14 5 9 10 9 15 6 12 4 6 11 7 8 2 8 4 6 8 13 8 8 5 11 14 11 11 8 12 7 10 9 7 7 11 7 7 7 9 7 8 5 8 5 9 7 10 8 11 12 5 6 2 10 7 9 7 6 5 8 14 5 4 11 8 9 12 11 5 16 12 6 5 10 8 9 6…
12 9 11 13 9 7 11 13 9 20 18 11 16 10 12 12 13 14 10 6 10 9 16 12 9 6 9 12 14 8 15 3 13 11 10 11 13 7 12 14 11 10 11 10 13 9 6 6 11 17 9 16 12 9 11 9 5 15 9 13 8 16 9 13 6 9 7 10 10 8 14 9 5 16 5 12 8 9 7 14 16 17 13 10 10 12 11 10 6 13 12 10 17 8 8 3 9 8 5 11 7 10 7 14 5 14 3 9 17 6 5 4 8 7 10 9 9 9 13 13 7 9 8 12 15 7 5 5 18 12 8 15 7 10 8 8 7 11 8 12 12 6 7 10 4 11 3 7 13 12 8 6 15 11 8 8 13 6…
13 14 10 19 16 7 9 17 15 9 10 10 10 8 13 15 18 12 17 15 9 12 18 15 12 15 20 12 9 12 14 12 12 23 5 12 17 21 14 15 15 12 10 7 17 14 16 16 10 13 11 12 14 10 6 16 7 8 10 14 10 11 9 8 11 10 8 12 14 15 14 13 10 10 12 8 12 10 12 11 10 10 14 13 11 9 10 9 13 12 6 12 9 11 8 7 17 8 9 9 15 10 8 9 10 12 10 4 3 8 12 13 8 8 10 13 9 7 9 11 13 13 8 13 19 10 14 13 9 9 9 13 17 5 12 11 11 9 6 7 11 7 5 11 8 10 12 10 …
13 17 19 16 12 19 12 15 19 12 21 18 12 13 17 18 9 15 13 13 6 16 16 20 17 23 14 18 19 13 21 10 10 17 10 20 15 15 13 17 9 11 13 16 11 13 15 17 9 14 11 12 14 18 10 9 17 14 14 17 8 14 12 12 16 13 12 7 9 17 13 15 20 14 13 7 13 13 14 11 7 9 13 12 15 12 16 18 13 7 7 14 9 9 14 16 11 10 11 8 10 12 14 7 12 11 8 13 5 17 12 9 11 16 15 14 8 15 11 13 9 10 15 6 7 9 9 8 12 13 9 9 9 7 12 7 9 12 13 11 13 14 15 11 …
21 15 18 17 17 20 15 22 17 21 20 19 9 10 12 20 16 14 12 16 15 19 17 21 15 11 21 16 23 24 14 17 14 15 14 8 14 10 16 12 17 12 10 10 20 18 16 19 9 15 13 13 12 15 17 21 11 24 19 10 13 10 16 24 10 8 13 13 21 12 15 18 18 15 17 12 12 14 18 18 20 13 15 17 15 14 13 10 11 11 12 16 8 21 18 9 11 11 21 12 4 8 6 15 7 14 9 12 10 19 9 8 22 10 11 17 15 14 10 13 10 11 13 13 12 11 10 16 10 10 6 7 7 13 8 13 8 8 13 1…
12 18 13 16 14 29 20 17 12 20 18 19 23 16 22 22 9 20 20 18 13 19 15 14 20 9 17 12 21 21 22 20 17 14 10 16 21 13 9 18 12 13 17 19 15 15 10 13 16 18 13 18 14 16 23 15 16 24 21 15 13 14 14 11 14 21 9 11 17 12 11 16 27 19 18 7 22 14 14 12 19 10 16 25 20 16 18 20 16 7 20 12 15 12 20 11 17 14 18 19 16 12 13 9 14 16 17 24 11 18 12 12 13 18 12 21 29 12 9 12 9 11 18 11 16 14 16 14 13 10 12 17 12 11 12 8 1…
18 23 22 15 28 25 31 27 25 17 19 22 18 17 17 17 15 14 19 16 21 17 24 24 12 12 18 11 15 16 11 17 18 21 18 20 17 18 12 18 15 20 16 16 25 23 18 23 17 18 19 19 18 12 16 14 19 16 23 14 13 21 14 18 16 13 10 24 14 12 20 15 16 13 13 8 19 16 11 19 21 20 17 17 19 10 21 16 22 11 18 25 18 14 15 19 19 16 14 20 12 15 20 16 22 15 18 22 19 12 17 17 10 24 18 21 7 12 16 15 10 6 18 14 17 19 6 19 12 11 17 12 8 12 19…
26 20 18 24 25 27 18 20 27 11 18 22 28 19 17 22 23 26 17 22 20 24 19 19 18 15 16 26 22 27 13 14 24 17 15 14 13 19 24 20 16 18 18 23 28 23 17 23 21 17 9 24 22 18 13 18 27 15 17 21 20 8 21 29 25 18 16 12 21 14 20 23 18 20 20 15 23 20 14 16 15 20 16 21 25 15 13 23 21 14 20 22 9 21 22 17 12 24 16 19 16 13 23 14 16 17 14 10 21 16 15 18 25 22 7 15 29 10 16 12 11 15 11 17 16 14 18 12 18 14 25 12 23 23 1…
24 26 24 27 23 26 33 25 28 16 30 30 26 24 22 30 17 15 23 13 21 30 29 16 19 26 21 17 22 19 24 22 20 26 21 24 22 31 23 26 29 18 15 15 24 28 27 29 21 22 21 15 22 24 24 27 21 20 28 18 29 15 22 25 18 14 12 18 24 16 19 19 22 15 15 18 24 29 23 22 15 23 18 19 26 19 22 22 20 20 20 11 15 17 13 12 15 28 20 23 21 22 16 25 18 25 18 16 19 24 18 15 13 22 15 19 10 12 12 14 29 13 15 23 18 19 19 26 13 21 14 18 19 …
33 28 22 24 35 26 20 23 33 35 25 27 25 20 26 26 23 20 25 20 22 30 30 23 17 23 24 21 20 22 26 34 28 22 20 22 25 23 29 26 35 33 36 25 30 25 22 31 25 18 27 24 28 23 26 18 28 23 22 29 18 18 12 17 23 20 21 23 18 21 27 17 20 19 26 20 26 17 26 15 22 17 29 16 28 21 13 14 27 19 21 13 23 25 14 22 24 23 26 21 22 21 19 32 18 21 29 22 17 17 26 27 28 22 19 14 20 18 25 18 15 21 25 21 22 17 24 20 16 12 14 19 23 …
29 20 29 29 27 21 21 16 30 23 27 25 23 33 30 30 29 22 28 21 27 33 22 24 29 31 23 24 15 24 28 24 19 21 24 29 34 25 19 26 13 22 26 29 24 24 24 24 28 27 21 24 27 20 23 37 26 31 30 14 24 22 29 18 23 25 24 23 26 22 13 24 17 23 26 22 24 16 31 31 24 21 18 24 22 20 22 25 17 25 24 16 9 20 22 18 26 21 24 21 18 15 33 25 17 16 36 20 28 28 23 23 18 19 19 23 13 20 22 16 22 15 17 18 30 17 20 20 15 17 19 20 27 1…
28 27 23 26 33 30 34 39 25 36 31 32 36 23 33 25 23 30 29 28 24 28 20 33 28 28 19 32 18 18 29 22 25 20 33 28 34 25 26 21 32 23 26 28 25 26 24 21 21 24 22 25 25 28 22 24 24 23 35 26 29 26 25 30 24 23 22 25 24 16 25 14 24 13 18 21 24 22 26 24 23 15 24 17 15 20 20 16 26 21 24 24 23 27 28 22 25 20 21 18 20 26 28 23 17 23 22 14 17 23 27 21 20 22 17 14 28 26 28 18 22 20 21 15 17 13 17 15 21 23 16 11 14 …
35 26 27 39 23 35 49 25 33 39 24 35 24 24 29 31 29 33 25 34 33 25 34 33 21 17 23 27 27 35 24 29 23 21 24 29 33 27 37 26 19 31 25 23 31 28 21 30 23 26 18 33 23 26 20 26 30 25 30 34 21 22 12 33 19 25 29 22 23 26 28 29 23 27 32 23 27 27 29 18 22 17 18 23 28 22 22 21 13 21 25 28 28 16 22 25 15 16 30 18 16 20 28 25 21 17 24 22 9 23 20 21 20 22 17 27 22 15 25 22 16 23 19 16 21 26 23 24 19 23 26 16 15 2…
27 31 38 19 27 32 31 22 19 26 24 20 24 25 29 36 36 30 30 29 30 28 28 28 22 13 24 19 33 13 19 28 24 19 21 25 35 26 30 27 24 30 19 14 18 28 26 27 14 25 17 32 19 21 19 23 24 26 21 20 22 20 17 23 19 24 19 14 34 25 13 22 24 26 30 25 19 12 21 23 19 21 17 22 23 25 33 18 15 18 18 15 22 22 20 22 26 19 17 23 19 12 23 15 19 21 20 18 23 18 15 17 14 21 14 25 16 16 21 12 17 20 6 21 24 14 20 11 20 24 20 16 18 1…
29 17 25 20 15 24 24 19 24 35 28 18 36 31 21 18 12 20 24 20 15 16 22 13 14 13 25 25 18 13 14 17 24 22 26 22 24 24 17 15 22 18 27 17 18 18 24 28 18 21 21 10 22 18 14 22 17 26 26 17 14 14 23 16 35 23 20 14 21 23 13 17 20 23 21 13 19 21 22 21 20 17 14 19 19 11 22 25 17 19 17 17 24 20 20 18 11 14 15 17 16 18 17 17 11 22 14 12 29 16 13 17 18 12 10 18 16 26 23 14 25 21 14 21 21 18 15 19 18 16 7 17 20 1…
25 24 26 20 23 23 20 17 20 17 20 23 21 16 20 26 23 15 15 26 21 19 19 23 30 20 18 22 24 23 25 22 20 21 23 20 20 13 19 26 19 17 16 23 20 18 22 25 19 21 21 24 20 13 15 15 13 20 19 14 13 16 13 19 15 11 13 14 17 17 14 15 21 18 16 15 19 23 16 13 19 22 15 25 16 15 20 19 15 15 11 15 13 13 17 20 18 14 10 17 11 11 23 15 15 17 10 14 14 13 8 19 17 9 13 20 15 10 12 14 19 9 21 11 4 18 11 11 13 8 19 11 14 14 18…
14 14 10 17 16 18 25 17 20 22 15 22 20 16 19 14 19 23 21 16 18 17 23 17 26 18 23 20 28 17 19 24 17 15 26 21 22 21 13 17 19 18 21 18 16 16 25 20 17 26 18 16 22 24 21 19 13 19 20 15 21 19 20 16 20 15 15 17 20 10 13 16 20 14 16 23 19 13 13 14 15 14 10 11 18 17 9 11 9 14 16 16 19 10 19 15 13 11 16 17 17 15 13 15 18 14 10 11 9 13 16 18 11 12 19 23 18 12 14 13 12 12 9 13 8 15 7 15 12 16 13 17 19 12 9 6…
16 20 13 16 17 32 15 23 14 21 14 23 10 22 16 12 28 18 10 20 16 24 21 16 24 17 21 18 12 17 20 21 14 22 18 13 17 20 11 14 7 14 16 15 13 17 15 13 14 18 8 18 16 17 18 11 16 15 17 12 9 11 11 17 15 13 16 13 16 18 16 15 10 20 11 17 22 13 10 20 15 14 12 21 18 10 10 7 10 12 17 18 18 11 12 4 14 14 12 10 12 9 14 9 12 8 14 9 13 11 13 13 12 13 6 13 17 7 11 13 12 9 5 16 12 11 11 14 9 13 12 6 11 16 10 14 9 16 1…
9 18 17 15 13 14 10 23 23 12 12 18 16 9 16 18 15 15 8 13 11 12 14 7 17 11 12 18 17 19 16 13 16 13 12 13 13 15 14 12 21 13 12 18 15 14 12 11 13 10 5 12 18 8 9 11 24 17 12 8 11 16 11 10 13 16 10 16 5 7 11 9 15 11 6 15 19 12 15 20 5 13 8 8 11 16 15 17 16 13 9 12 11 17 8 18 9 8 12 11 8 9 14 10 12 11 15 10 11 14 7 7 4 7 6 8 7 8 13 12 10 13 8 14 12 9 6 11 12 15 14 13 8 9 5 12 10 8 6 9 12 12 14 8 6 7 9 …
13 12 7 7 7 10 8 9 18 13 10 9 8 10 11 7 7 10 6 11 14 12 12 12 16 14 12 14 6 11 9 7 8 8 4 7 12 10 11 10 11 6 12 9 8 6 11 15 11 12 7 8 7 8 13 5 6 13 9 10 10 9 4 11 6 13 7 6 8 9 7 4 7 3 6 9 4 9 9 13 6 14 11 6 8 8 7 8 9 8 9 4 6 8 7 11 10 8 8 9 5 6 10 10 10 6 10 7 5 11 8 10 8 6 5 5 5 7 3 10 13 9 11 10 7 15 7 14 10 5 9 14 10 6 14 8 5 6 7 7 10 5 11 7 6 8 10 7 4 6 13 9 4 13 11 4 5 6 8 8 7 9 10 10 6 8 12 …
20240522-122009 Kymograph 42_B-channel_photon-counts_[0-178]px_[0-682]tlines
Kymograph B-channel ASCII Matrix file
X Amplitude: 16.5076736 s
Y Amplitude: 17.8 um
Z Amplitude: 17 a.u.
1 1 0 0 0 0 0 0 0 1 0 0 1 0 0 0 0 0 0 0 0 1 0 0 0 1 1 0 0 0 0 0 0 0 0 0 0 0 0 0 0 0 1 0 0 1 0 0 0 0 0 0 0 0 0 0 0 0 0 0 0 0 0 0 1 0 0 0 0 1 0 0 1 0 0 0 0 0 1 0 1 0 0 0 0 0 0 1 0 0 0 0 0 0 0 0 1 0 0 1 0 0 1 0 0 0 0 0 0 0 1 0 0 0 0 0 0 0 0 0 1 0 0 0 0 0 0 0 0 0 0 0 1 0 1 0 1 0 0 0 0 0 0 0 0 1 0 0 0 0 0 1 0 0 0 0 1 0 0 1 1 0 0 0 0 0 0 0 0 0 0 0 1 0 0 0 0 0 0 0 0 0 0 0 0 0 0 0 0 0 0 1 0 0 0 2 0 0 0 0…
1 0 0 1 0 0 1 1 0 0 0 0 0 0 0 0 0 0 0 0 0 0 0 0 0 0 0 0 0 0 0 0 0 1 0 1 0 0 0 0 0 0 0 0 0 0 0 0 1 0 0 0 2 0 0 0 0 2 0 0 0 0 2 0 0 0 0 0 0 0 0 0 1 0 0 1 1 0 0 1 1 0 0 0 1 0 0 1 0 1 1 0 1 1 0 0 0 1 0 0 0 0 0 0 0 0 0 0 0 0 0 0 0 0 0 0 0 0 0 1 0 0 0 0 1 0 1 0 0 1 0 0 0 0 0 0 0 0 0 1 1 0 0 0 0 0 0 0 0 1 0 0 0 0 1 0 0 0 0 0 0 0 0 0 0 0 0 0 1 0 0 0 1 0 0 0 0 0 0 0 0 0 1 0 0 0 0 0 0 0 1 0 0 0 0 0 0 0 0 0…
0 0 1 0 0 0 0 0 1 0 0 0 0 0 0 0 0 0 1 0 0 2 0 1 0 0 0 0 0 0 0 0 1 0 0 1 0 0 0 0 0 0 2 0 0 0 0 0 1 0 0 0 0 0 0 1 1 0 0 0 0 0 0 0 0 1 0 0 0 0 0 0 0 0 0 1 0 0 0 0 2 0 0 1 0 1 0 0 0 0 0 0 1 0 0 1 0 0 1 0 0 0 0 0 0 0 1 0 0 0 0 0 0 0 0 0 0 0 0 1 0 0 0 0 0 0 0 0 0 0 0 0 0 0 0 1 1 0 0 0 0 0 0 0 0 0 0 0 0 0 0 0 1 0 0 1 1 1 0 0 0 0 1 0 0 0 0 0 0 0 0 0 0 0 0 0 1 0 0 1 0 1 1 2 0 0 0 0 0 0 0 0 0 0 0 0 1 0 0 0…
0 0 0 0 0 0 1 0 0 1 1 0 0 0 0 0 0 0 1 0 0 0 0 0 0 0 0 0 0 0 0 0 0 0 1 1 0 0 1 0 0 0 0 0 0 0 0 0 0 0 0 0 0 0 1 0 0 0 1 0 0 1 1 0 0 0 0 0 0 0 0 1 0 0 0 0 0 0 1 0 1 0 0 0 0 0 1 0 0 0 0 0 0 1 0 0 1 1 2 1 0 0 0 0 0 0 0 0 0 0 0 1 0 0 1 0 1 0 0 0 0 1 1 0 0 0 0 0 0 1 0 0 0 0 0 0 0 0 0 0 0 0 0 1 0 1 0 0 0 0 0 1 0 0 0 0 0 0 0 1 0 0 0 0 0 0 0 0 0 0 0 0 0 0 0 1 0 0 0 1 0 0 0 1 0 0 0 0 0 0 0 1 0 0 0 0 1 0 1 0…
0 0 0 0 0 0 0 0 0 2 0 0 0 1 0 0 0 1 1 0 0 0 0 0 0 0 0 0 0 1 0 0 0 0 0 0 0 0 0 0 0 0 1 0 0 0 0 0 0 0 0 0 0 1 1 0 0 0 0 0 0 0 0 1 1 0 0 0 0 0 0 0 0 0 0 0 0 0 0 0 0 0 1 0 0 0 0 0 0 1 0 0 1 1 0 1 0 0 0 0 0 1 0 1 0 0 0 0 0 0 1 0 0 0 0 0 0 0 0 0 0 0 1 0 0 0 1 0 0 0 0 0 0 0 0 0 0 0 0 0 0 0 0 1 1 0 0 0 0 0 0 0 0 1 0 0 0 0 0 0 0 0 0 0 1 0 0 0 0 0 0 0 1 0 0 0 1 0 0 0 0 0 0 0 0 0 0 1 0 0 0 0 0 0 0 0 0 0 1 0…
1 0 1 0 0 0 0 0 0 0 0 0 0 0 0 0 0 0 1 0 0 0 0 0 0 0 0 0 0 0 1 0 0 1 0 1 0 1 0 0 1 0 1 0 0 0 0 0 2 0 0 0 0 0 0 0 1 0 0 0 0 1 0 0 0 0 0 0 0 0 1 1 0 0 0 0 1 1 1 1 0 0 0 1 2 0 0 0 0 0 0 0 0 0 0 0 0 0 0 0 0 1 0 0 0 0 1 0 0 0 0 0 1 1 0 0 1 0 0 0 0 0 0 0 1 0 0 1 0 0 0 0 0 0 0 0 0 0 0 0 0 0 0 0 0 0 0 0 0 0 0 1 1 0 0 1 1 0 0 0 1 1 1 0 0 1 1 0 0 1 0 1 1 0 0 0 0 0 0 1 0 0 0 1 0 0 1 1 0 0 0 0 0 0 0 1 1 0 0 0…
0 1 0 0 0 0 0 0 0 0 0 1 1 0 0 0 1 0 0 1 0 0 1 0 0 2 0 0 1 0 0 0 0 0 0 0 0 0 0 1 1 1 1 0 0 0 1 0 0 1 0 0 0 0 0 0 0 0 0 1 0 0 0 0 1 0 0 0 0 0 0 0 0 0 0 1 1 0 0 0 1 0 0 0 0 0 0 0 0 1 0 1 1 1 1 0 0 1 0 0 0 1 1 0 0 0 0 0 0 1 0 0 0 1 0 0 0 0 0 1 0 1 0 0 0 0 0 0 0 2 1 0 0 0 1 0 0 0 1 0 1 0 0 2 0 0 0 0 0 0 0 1 1 0 0 0 0 0 0 0 0 0 0 0 0 0 0 1 1 0 1 0 0 1 1 0 0 0 0 0 0 2 0 0 2 1 0 0 0 0 0 1 1 0 0 1 0 0 0 0…
0 0 0 1 1 0 1 1 0 0 1 0 1 0 0 0 0 1 0 0 0 0 1 1 0 0 0 0 0 0 1 1 0 0 0 0 2 0 0 0 0 0 0 0 0 0 0 1 2 0 0 0 0 0 0 0 0 0 0 3 1 0 0 0 0 0 1 0 0 0 0 0 1 0 0 0 0 0 0 0 0 0 0 0 0 1 1 0 0 0 0 0 1 0 0 0 0 0 0 0 1 0 0 0 0 0 0 1 0 1 0 1 0 1 0 0 0 0 0 0 0 0 0 0 1 0 0 0 1 1 1 1 2 0 0 0 0 0 0 0 0 1 0 0 0 0 1 0 2 1 0 0 0 2 0 0 1 1 0 0 0 0 0 0 0 0 1 1 1 1 0 0 0 1 1 0 0 0 1 1 0 0 0 1 0 1 0 0 0 0 0 0 1 0 0 1 0 0 0 0…
0 0 0 0 0 1 1 0 0 0 0 0 0 0 1 1 0 0 1 0 0 0 0 0 0 0 1 0 0 0 0 0 0 0 1 0 0 0 0 0 2 0 0 0 0 0 0 1 0 0 0 1 0 1 0 1 0 0 0 0 0 0 1 1 2 0 1 0 0 0 0 0 0 0 0 0 0 0 1 1 1 1 0 0 0 0 0 0 0 1 0 1 0 1 0 0 0 0 1 0 0 0 0 0 1 0 1 0 0 0 0 0 0 0 0 0 0 1 2 0 0 0 1 1 1 0 0 0 1 0 0 0 1 0 0 0 0 1 0 0 0 0 0 0 0 0 0 0 0 0 0 0 0 0 0 0 0 0 0 1 0 0 0 1 0 0 1 0 1 0 1 0 0 0 2 0 0 0 0 0 0 0 0 0 0 1 0 0 1 1 0 1 0 0 0 1 0 1 0 0…
2 0 0 0 1 0 0 0 0 1 0 0 0 0 0 0 1 0 0 0 0 0 3 0 0 0 1 1 1 1 0 0 0 0 0 0 0 0 1 0 0 1 1 3 1 0 0 0 1 0 0 2 0 1 0 1 1 0 0 0 0 0 0 0 1 1 0 0 1 0 1 0 0 0 1 0 0 0 1 0 0 1 0 1 0 0 0 0 0 0 0 0 1 1 0 1 1 1 0 0 1 0 0 0 0 0 0 0 0 1 0 0 0 0 0 0 1 1 0 0 0 1 0 0 0 0 0 0 1 0 1 0 1 1 1 0 0 0 0 1 0 1 2 1 0 1 0 0 0 0 2 1 0 1 1 0 0 0 0 1 0 0 0 0 2 0 0 0 0 0 0 0 0 2 0 1 1 1 0 0 1 0 1 1 0 0 0 0 0 0 1 1 0 0 0 0 1 3 1 0…
2 0 0 0 0 2 2 0 1 1 1 0 1 1 2 1 1 4 0 0 1 2 0 0 0 1 0 2 0 1 0 0 2 0 3 0 0 1 3 0 0 0 0 1 0 0 1 0 0 1 0 0 2 2 3 2 0 0 0 1 0 1 0 1 1 0 0 2 0 1 0 0 1 0 1 0 0 3 1 1 0 0 0 1 0 0 0 0 0 0 0 0 0 0 0 2 0 0 0 2 0 1 0 1 1 1 0 1 0 0 0 0 1 0 0 0 0 0 0 0 0 0 1 0 0 0 0 0 0 0 0 1 0 1 0 0 0 1 1 0 0 0 0 2 0 0 1 0 0 0 1 1 0 0 0 0 0 2 0 1 1 0 2 1 0 0 1 1 0 0 0 0 0 1 0 1 0 0 1 1 0 0 0 0 0 1 2 1 1 0 0 0 1 0 2 0 0 0 0 1…
3 1 0 3 1 1 0 0 2 1 1 0 1 1 0 0 1 1 0 0 0 1 1 1 0 2 0 1 0 1 1 0 0 1 0 0 0 1 1 0 0 0 0 0 1 1 0 0 1 0 0 0 1 1 2 2 0 0 0 1 3 0 0 0 2 0 0 1 0 0 1 0 0 0 0 0 2 2 0 1 0 2 0 0 0 1 0 0 0 1 1 0 1 0 0 0 1 0 0 1 0 0 1 1 0 0 0 0 0 0 1 1 0 1 0 0 1 1 0 0 0 0 1 0 1 0 0 0 1 0 1 0 0 1 0 0 0 0 0 0 0 0 1 1 0 2 1 0 0 0 1 1 1 0 0 2 0 0 1 3 1 1 0 1 0 1 0 1 0 1 0 0 0 0 1 1 0 1 0 1 1 0 0 0 0 0 0 0 0 2 2 0 0 1 0 0 0 0 1 1…
0 0 2 3 0 0 0 0 2 0 0 0 0 0 0 1 1 1 0 1 0 0 0 1 0 2 2 0 0 0 0 0 0 0 2 0 0 1 1 0 0 1 0 0 0 2 0 0 0 0 0 0 0 0 1 0 0 1 0 0 0 0 0 0 0 0 0 1 0 0 0 2 0 0 0 1 0 0 0 0 0 0 1 1 0 0 0 0 0 1 0 0 1 2 1 1 0 0 0 0 1 1 0 1 0 0 1 0 0 1 0 0 0 0 1 1 0 1 0 0 0 0 2 0 1 1 0 0 1 0 0 0 1 2 0 1 0 2 0 0 0 0 0 0 0 0 0 0 1 0 1 2 0 1 0 0 0 1 2 1 1 0 0 0 2 0 1 0 1 1 1 0 1 0 0 0 0 1 1 0 0 2 1 0 0 0 0 0 1 0 2 0 1 0 0 1 1 1 2 0…
0 0 1 1 2 0 0 0 0 1 1 1 0 1 0 0 0 1 0 0 0 0 0 0 0 0 0 2 0 0 0 0 0 0 0 0 2 0 0 1 1 1 0 0 0 1 0 1 0 0 0 0 0 0 0 0 0 1 0 1 0 1 0 0 1 0 0 1 0 0 1 0 0 0 0 0 1 0 0 0 0 0 1 0 0 1 1 1 1 0 1 0 0 1 1 0 0 0 0 0 0 0 0 1 0 0 1 0 2 0 0 0 0 0 1 0 1 0 0 0 0 0 0 0 0 0 0 0 0 0 0 0 0 0 0 2 1 0 1 0 0 0 1 1 1 1 1 1 1 0 0 2 0 2 0 0 1 0 0 2 0 1 0 1 0 0 0 0 0 0 0 0 1 0 0 1 1 0 0 0 1 1 0 0 0 0 0 0 0 0 1 0 0 1 1 0 0 0 1 0…
3 0 3 1 1 0 0 0 0 0 0 0 1 1 1 1 0 2 1 0 0 1 0 0 1 0 1 2 1 0 1 0 0 0 1 0 1 0 0 0 1 1 0 1 0 0 1 0 0 0 0 0 1 1 0 0 1 0 1 0 2 1 1 0 1 0 2 1 0 0 0 0 1 1 0 0 0 2 0 0 1 0 1 1 1 0 0 0 0 0 0 3 0 0 0 0 0 0 0 0 2 0 1 0 0 0 0 2 0 0 0 1 1 0 0 0 0 1 1 0 0 0 1 1 1 0 1 0 1 0 0 0 0 2 2 0 1 2 0 0 0 0 0 1 0 0 0 0 0 0 0 0 0 0 1 0 1 0 0 1 0 0 0 0 0 0 1 0 1 1 2 0 0 1 0 0 0 0 0 0 0 0 0 0 2 0 0 0 0 0 1 0 0 0 0 0 0 0 1 0…
0 0 1 2 0 0 1 0 0 1 1 1 0 0 0 0 1 1 0 0 1 1 0 2 0 0 1 0 0 0 0 1 0 0 1 1 1 0 0 0 1 0 1 0 1 0 0 0 0 0 0 0 2 0 0 2 0 0 1 2 1 0 0 0 0 0 1 0 0 0 0 0 0 0 0 0 0 0 0 0 1 0 1 0 1 0 1 1 1 2 1 0 0 0 0 0 0 1 1 0 0 0 0 0 0 2 0 1 1 2 1 0 0 0 1 0 0 1 0 1 0 1 1 0 1 1 0 1 0 0 1 0 0 2 1 0 0 0 1 0 0 0 0 0 0 0 0 1 0 1 0 1 0 1 0 1 0 0 0 0 0 0 0 0 0 0 0 0 0 0 0 0 0 0 0 0 0 1 0 1 1 0 0 1 0 0 0 0 0 1 1 1 0 0 1 0 0 0 0 0…
1 0 0 2 0 1 0 1 0 0 1 0 0 2 0 2 0 0 0 0 0 0 0 0 0 0 0 0 1 0 1 0 1 1 0 0 0 0 1 1 1 1 0 0 1 1 0 1 0 0 1 0 0 2 0 1 1 1 0 1 1 2 1 0 1 0 0 1 1 0 0 0 0 2 0 0 0 0 0 0 0 0 0 1 0 0 2 0 0 2 0 0 0 0 1 2 0 0 0 1 2 1 1 1 0 0 1 0 0 1 0 1 1 1 0 1 0 0 1 0 0 0 0 1 0 0 0 1 0 0 0 0 0 0 0 0 1 0 0 0 0 0 0 0 0 0 0 0 0 1 0 0 0 0 0 1 0 0 0 0 1 1 1 0 0 0 0 0 1 0 0 0 1 0 0 0 2 0 0 0 0 2 1 0 0 3 0 0 0 1 0 0 0 0 0 0 1 0 0 0…
1 0 1 0 1 1 0 0 0 0 0 0 0 3 1 0 0 2 1 1 1 0 0 1 0 1 0 0 1 0 1 1 0 0 0 3 0 0 0 0 1 2 0 1 0 1 0 0 0 0 0 1 1 0 0 1 0 0 1 1 3 0 0 0 0 0 1 0 1 1 0 0 1 0 0 0 1 1 0 0 1 0 0 0 0 0 1 1 2 2 1 1 1 1 1 0 1 2 1 0 0 0 0 1 1 0 0 1 0 1 0 0 1 0 1 0 0 1 1 1 1 2 0 0 0 2 1 0 2 1 0 1 0 0 0 0 1 1 0 0 0 0 0 0 0 1 1 0 0 0 0 0 0 0 0 1 0 0 1 0 0 0 1 0 1 0 1 0 0 0 0 1 0 0 0 0 0 1 1 0 0 2 1 0 0 0 0 0 1 1 1 0 0 0 0 1 0 0 1 0…
0 0 0 2 1 1 2 2 1 0 1 0 0 0 0 0 1 0 0 0 0 0 1 2 0 0 0 0 2 0 0 0 1 1 0 0 0 0 1 0 0 1 0 1 0 0 0 0 0 0 1 0 0 1 0 0 1 0 0 0 0 0 1 1 1 0 1 0 0 0 0 0 0 0 0 1 0 0 2 0 0 1 1 0 0 0 1 0 0 0 1 0 0 1 0 0 1 0 0 1 0 0 0 0 1 1 2 0 1 0 0 1 0 1 1 0 3 0 0 0 0 1 0 1 0 0 0 0 2 1 0 0 3 0 0 0 0 0 0 0 0 0 1 2 0 0 1 0 1 1 1 0 0 1 0 1 0 0 0 0 0 0 1 0 2 0 0 0 0 2 0 0 1 0 0 1 0 0 0 0 0 0 0 2 0 1 0 0 0 1 0 0 0 0 0 0 1 2 0 1…
1 0 1 0 0 1 0 1 1 0 0 0 0 0 1 0 0 0 1 0 0 0 1 1 0 1 1 1 1 0 0 0 1 1 0 0 1 2 0 0 0 1 0 0 0 0 0 0 0 0 1 0 0 0 1 0 0 1 0 0 0 0 0 1 0 0 0 1 2 1 0 0 0 3 1 1 0 2 2 0 0 0 1 2 0 1 0 0 0 0 0 0 0 1 0 1 0 0 0 1 1 0 0 0 0 1 1 0 1 0 0 0 0 0 0 1 0 0 1 0 1 0 0 0 0 2 0 2 0 1 0 0 0 0 1 0 0 2 1 1 0 1 0 0 0 0 1 0 0 1 2 0 0 0 0 1 1 0 0 1 0 1 0 1 0 1 1 0 0 0 1 0 0 0 0 0 3 0 1 1 0 0 1 0 3 0 0 0 0 0 1 0 2 0 0 0 0 0 0 0…
0 0 1 0 1 0 0 0 0 0 0 0 0 0 0 0 0 1 0 0 1 1 0 0 1 1 0 0 0 0 2 0 2 0 0 0 0 1 0 0 0 0 1 0 0 2 0 1 0 0 1 0 0 0 0 0 0 0 1 0 0 1 0 1 1 0 0 0 1 0 2 0 1 0 2 2 0 1 0 1 0 0 0 1 0 0 0 1 0 0 0 0 0 0 0 0 0 0 0 2 2 1 0 0 0 0 0 1 0 0 1 1 1 0 1 0 0 0 0 0 0 0 0 1 1 1 0 0 0 0 1 0 0 0 0 0 1 0 0 0 0 0 0 0 0 0 2 0 1 0 0 0 2 1 0 0 2 0 0 0 0 0 0 0 1 0 0 0 2 0 0 0 0 1 0 0 1 0 1 0 0 0 0 0 0 0 0 0 0 0 0 0 0 0 0 1 0 1 0 0…
0 0 0 0 0 0 0 0 0 0 1 0 1 0 0 0 1 0 0 0 1 1 0 0 1 1 1 1 0 0 2 3 0 1 0 0 0 1 0 0 0 0 0 0 0 1 1 0 1 1 0 0 1 0 0 0 1 0 0 0 0 1 0 0 0 0 0 0 0 0 2 0 0 0 0 0 1 0 0 0 0 1 0 0 0 0 1 0 1 0 0 0 0 0 1 1 0 0 0 0 0 0 0 0 1 1 0 1 0 0 0 0 1 1 1 1 0 0 1 1 2 1 1 1 1 1 3 0 0 0 0 2 0 0 0 0 0 0 0 0 1 1 1 0 0 0 1 0 0 1 0 0 0 0 0 1 1 0 0 0 0 0 0 1 0 0 0 0 1 0 1 0 0 1 2 2 1 0 1 0 1 1 1 0 0 1 1 0 0 1 0 3 1 0 0 0 0 0 1 0…
0 0 0 1 0 2 0 1 0 0 0 0 0 0 0 0 2 0 0 0 0 0 0 1 2 0 0 0 0 0 0 0 0 1 0 1 0 0 2 0 0 0 0 0 0 0 0 0 1 0 3 0 0 0 1 0 0 0 1 0 0 1 0 0 0 0 0 0 0 0 0 0 1 0 0 0 0 1 0 0 0 1 0 0 0 1 1 0 0 0 1 0 0 0 0 0 0 1 0 0 0 0 0 0 0 1 0 1 0 0 0 1 1 0 2 0 0 1 0 0 0 0 0 0 1 1 0 0 0 0 0 0 2 0 0 0 0 0 1 0 0 2 1 0 0 0 1 1 0 2 1 2 0 1 2 0 0 1 1 0 0 1 1 0 0 1 0 1 0 1 0 0 0 0 1 0 2 0 0 1 1 0 1 1 1 2 0 2 0 0 1 0 1 0 1 1 1 1 0 0…
0 0 1 1 0 0 1 0 0 1 0 0 0 1 1 0 1 0 1 0 1 1 0 0 0 0 0 0 0 1 3 0 0 0 0 0 0 0 0 1 0 0 0 0 1 0 1 1 0 1 0 0 3 0 0 1 0 0 0 0 0 1 0 0 0 1 0 1 0 0 0 0 0 1 0 2 0 0 1 1 0 1 0 1 0 2 0 1 1 0 1 0 1 0 1 0 0 2 2 0 0 1 1 0 2 0 0 0 1 0 0 0 0 1 0 0 0 1 0 0 0 0 0 0 0 0 0 0 1 0 1 0 0 0 0 0 1 0 0 0 0 1 0 0 1 0 0 1 0 0 0 0 1 0 0 1 0 1 0 0 0 1 0 0 0 0 0 0 0 1 0 1 0 0 0 0 0 1 0 0 0 0 0 0 0 0 0 0 0 0 0 0 0 0 1 1 1 1 0 0…
1 3 1 0 0 1 0 1 0 1 1 1 0 0 1 0 1 0 0 0 0 0 1 0 1 1 1 0 1 1 0 2 0 0 0 0 0 1 0 1 3 0 0 0 1 0 0 1 2 1 0 2 1 1 1 0 1 0 0 0 1 1 0 0 0 0 1 1 1 0 0 0 0 0 0 1 0 1 0 0 0 0 1 0 1 2 1 0 0 1 1 3 1 0 3 0 0 0 0 0 0 1 0 0 0 0 0 0 1 1 0 0 0 1 0 0 1 0 1 0 0 1 1 0 2 0 0 1 0 0 0 1 2 1 0 1 3 0 0 1 0 1 0 1 0 3 1 0 0 0 0 0 0 1 0 0 0 2 3 1 1 2 0 0 0 0 1 0 1 1 1 0 0 0 0 1 0 0 0 2 0 1 2 0 0 0 0 1 0 1 1 2 2 0 0 1 1 0 1 1…
1 0 0 0 1 0 1 1 2 1 3 1 0 0 0 1 0 0 2 0 0 1 1 1 0 0 1 0 0 0 0 1 0 0 0 0 1 0 0 1 1 0 0 0 2 1 0 0 0 0 1 1 0 0 1 1 1 1 2 0 0 0 0 0 0 1 2 0 1 0 1 1 1 1 0 0 1 0 0 1 0 0 0 0 1 1 1 0 0 2 0 2 0 1 1 0 0 1 0 1 1 1 0 1 0 0 1 0 0 0 1 0 1 0 0 0 2 2 1 0 0 1 0 1 0 1 0 2 0 1 0 0 0 0 0 1 0 1 1 0 1 0 0 1 0 0 2 0 0 0 0 1 1 0 0 0 0 0 2 0 0 1 1 0 2 0 1 2 0 1 1 1 1 1 0 2 4 1 1 2 1 0 0 0 3 0 0 0 1 0 0 0 1 0 0 1 0 2 1 2…
0 0 0 0 0 0 0 0 0 0 0 0 0 0 0 0 0 0 0 0 0 0 1 0 1 1 1 0 0 0 0 1 0 0 0 0 1 0 1 0 0 1 0 0 0 1 1 0 0 0 1 0 1 0 0 0 1 0 2 0 0 0 0 0 0 1 0 2 1 0 0 0 0 0 0 1 0 0 1 0 1 0 1 1 0 2 0 0 1 1 0 0 1 0 2 2 0 2 2 0 3 0 0 2 0 0 0 0 0 0 0 0 1 1 1 0 0 0 1 0 2 0 0 0 2 0 0 0 1 0 1 1 0 1 0 0 0 1 0 1 0 0 0 2 1 0 2 0 0 0 0 0 1 0 1 0 1 0 0 0 0 0 1 0 2 0 0 0 0 0 1 1 1 2 0 1 3 0 0 0 0 1 0 0 1 0 1 0 0 2 1 0 0 0 1 0 0 1 1 0…
1 0 0 0 0 0 1 0 1 1 1 0 1 0 0 1 2 0 1 0 0 0 1 1 1 0 0 0 1 1 0 0 1 1 0 0 1 0 0 0 1 0 1 0 1 1 0 0 0 0 1 0 0 1 0 0 0 0 0 2 1 0 1 0 0 1 0 0 0 0 0 1 0 0 0 0 1 0 0 1 0 0 1 0 0 0 0 0 0 0 0 0 0 1 0 1 1 1 0 0 0 0 0 1 1 1 1 1 1 0 0 0 2 0 1 0 1 0 0 0 0 1 1 0 0 0 0 0 0 0 0 0 1 0 2 1 0 2 0 0 0 0 4 1 1 1 0 1 1 1 0 0 0 2 1 0 0 0 0 0 0 0 0 1 0 1 0 2 0 0 0 0 1 0 0 1 0 0 0 0 1 0 0 0 0 0 0 0 1 1 1 0 0 1 1 0 2 0 1 1…
0 2 0 1 0 0 2 0 0 0 1 0 0 1 0 0 0 0 0 1 0 0 0 0 0 1 0 0 0 0 0 0 2 0 0 1 0 1 3 0 1 0 0 1 0 1 0 1 0 0 1 0 0 0 0 0 0 0 1 0 0 0 1 0 0 0 0 0 2 1 0 1 1 0 0 1 0 0 0 1 0 0 0 0 0 0 1 0 1 0 0 1 1 0 1 0 0 0 0 0 0 0 0 0 0 0 0 1 0 0 0 0 0 0 0 0 1 0 0 0 0 1 1 1 2 2 0 0 0 0 0 2 0 0 0 2 0 0 0 0 0 0 0 0 1 0 0 0 1 0 1 0 0 0 1 0 0 1 1 1 0 0 1 0 0 0 1 0 1 2 0 0 0 0 0 0 0 0 0 0 1 0 0 0 0 1 1 0 0 0 1 0 0 1 2 0 0 1 0 2…
0 0 0 2 0 0 0 0 0 0 0 0 0 0 2 0 0 0 0 0 0 0 0 0 0 1 0 1 0 0 0 0 0 0 0 0 0 1 0 0 1 0 1 0 0 0 0 1 0 0 0 1 0 0 0 1 0 0 1 0 1 0 0 1 1 0 0 0 0 0 1 0 0 0 0 2 0 2 1 0 0 1 0 1 0 0 0 0 0 2 1 0 1 0 2 1 0 0 0 1 0 0 0 0 0 0 0 0 0 0 0 0 0 0 0 0 1 2 0 0 0 1 0 0 1 3 0 0 1 0 0 0 1 0 0 0 0 0 0 0 0 2 0 1 0 0 0 1 0 0 0 0 0 0 0 0 2 0 0 0 1 0 0 0 1 2 0 0 0 0 0 0 0 0 0 1 0 0 0 0 0 0 0 0 0 0 0 0 0 0 0 0 0 0 2 0 0 0 0 0…
0 0 0 0 0 0 1 1 1 1 0 1 0 0 0 0 0 1 1 2 2 0 0 1 0 1 0 0 0 2 0 0 0 0 0 0 0 2 0 0 0 0 0 0 0 2 0 0 0 1 1 0 0 0 0 0 0 0 0 0 0 1 0 0 0 0 1 1 0 0 1 0 1 0 0 0 2 0 0 1 0 0 0 0 1 0 2 0 1 0 0 0 1 1 0 0 0 1 0 0 0 0 1 2 0 0 1 0 1 0 1 0 2 0 0 1 1 0 0 0 1 0 0 0 1 1 0 0 0 1 0 0 0 0 0 0 0 1 0 0 1 0 2 0 0 0 0 0 0 0 1 0 0 0 0 0 0 0 0 0 0 0 0 0 0 0 0 0 1 0 1 0 0 0 0 0 0 1 0 0 1 0 1 0 0 0 0 0 1 0 0 0 1 1 0 0 0 0 0 0…
0 0 0 2 0 0 2 0 1 0 0 1 0 0 0 2 0 0 0 0 0 1 0 0 0 0 0 0 0 0 0 0 0 0 0 0 0 0 0 0 1 0 0 0 1 0 0 0 0 0 1 0 1 0 1 0 1 0 0 0 0 1 0 0 1 0 1 0 0 1 1 1 0 2 2 0 0 1 1 0 0 0 0 0 0 0 0 0 0 1 0 0 0 0 1 0 0 0 0 0 0 0 0 0 0 0 0 0 0 0 2 0 1 0 0 0 0 1 0 1 0 1 1 0 1 1 0 0 0 0 1 1 0 0 0 0 0 0 0 1 0 0 0 0 0 1 1 0 0 1 0 0 0 0 1 1 1 2 1 0 0 1 1 0 0 0 0 1 0 0 0 0 0 1 1 0 0 0 0 0 1 0 0 0 0 1 0 0 1 1 0 1 1 0 0 0 0 0 0 0…
0 0 1 0 1 0 0 1 0 0 0 0 1 0 0 1 0 0 0 1 0 0 0 0 0 0 0 0 0 0 0 0 0 1 0 0 0 0 0 0 2 0 1 0 0 0 0 0 0 0 1 2 0 0 1 0 2 0 0 0 1 0 0 1 0 0 2 1 0 2 0 0 0 0 0 0 0 0 0 1 0 0 0 0 0 2 1 1 0 0 0 1 0 1 0 0 0 0 0 0 0 1 0 2 0 0 0 1 0 0 0 1 1 0 0 0 0 0 0 0 1 0 0 0 0 0 0 0 0 2 0 2 0 0 0 1 1 0 0 0 0 1 0 1 0 0 0 0 0 0 1 0 0 0 1 0 0 0 0 0 0 0 0 0 1 1 0 0 1 1 0 0 0 0 1 1 0 1 1 0 0 1 0 0 0 0 0 0 0 0 0 0 0 0 0 1 1 0 0 0…
0 0 0 0 0 0 0 1 2 0 0 0 2 0 0 0 0 0 0 1 0 0 0 0 1 0 0 0 2 0 0 0 1 1 0 0 1 1 1 0 0 0 1 1 0 0 0 0 0 0 0 0 0 0 1 0 0 2 0 1 0 0 0 0 0 1 0 0 0 1 0 0 1 0 0 1 0 0 0 0 0 0 0 0 0 0 1 1 1 0 0 0 0 1 0 0 0 0 2 0 1 0 0 0 1 0 0 0 1 0 0 0 0 0 1 0 0 0 0 0 0 1 0 0 0 0 0 1 0 0 0 0 0 0 0 0 0 1 0 0 0 1 0 1 0 1 0 0 0 0 0 0 2 1 0 0 0 0 0 0 0 0 0 0 0 1 0 1 1 0 0 0 0 0 0 0 1 0 0 0 0 0 0 0 0 0 0 0 0 2 0 0 0 0 0 0 0 0 0 0…
0 0 0 1 0 0 1 1 0 0 0 0 1 0 0 1 0 1 0 0 0 1 0 0 1 0 1 1 0 0 0 0 0 0 0 0 2 0 0 0 0 0 1 0 0 0 0 0 0 0 0 0 0 0 3 2 0 1 0 0 1 0 0 0 0 0 0 1 0 0 0 0 0 0 0 0 0 0 0 0 1 0 0 0 2 0 0 0 0 1 0 0 0 0 2 1 0 1 0 0 0 0 0 2 0 0 0 1 0 1 0 1 0 2 1 1 0 0 0 0 0 0 0 0 0 0 0 0 0 1 0 0 0 0 1 1 0 1 0 0 3 1 0 1 0 1 0 0 1 1 1 0 0 0 1 1 0 0 0 1 0 0 1 1 0 0 0 0 0 1 2 0 2 0 0 0 0 0 0 0 0 1 0 0 0 0 0 0 0 0 0 1 0 0 0 0 0 0 0 0…
0 0 1 0 0 1 0 0 0 1 0 1 1 1 0 0 1 0 0 0 1 2 0 0 0 0 0 0 0 1 0 0 0 1 1 0 0 1 0 1 1 0 0 2 0 0 0 0 0 0 2 1 1 1 0 0 0 0 0 0 0 1 0 0 0 0 1 0 0 0 0 0 0 0 1 0 0 1 0 0 0 2 0 0 0 0 1 1 0 0 1 1 1 0 0 0 0 1 0 0 0 0 1 0 0 1 0 0 0 0 0 0 0 0 0 1 1 0 0 0 0 1 0 1 0 0 1 0 0 1 0 0 0 0 0 1 0 1 0 0 0 0 0 0 0 0 0 0 1 0 0 0 0 1 0 0 0 0 0 0 1 0 1 0 0 0 0 1 0 0 0 0 1 0 2 2 0 0 0 0 0 0 0 0 0 2 1 0 0 0 0 0 0 0 1 0 0 0 1 2…
1 1 0 1 1 1 0 0 0 1 0 1 1 0 0 0 1 0 0 2 0 1 1 0 0 0 0 1 0 2 0 1 0 0 0 0 1 0 0 0 0 0 0 0 1 0 0 0 0 1 0 0 0 0 0 0 0 0 0 0 0 0 0 0 1 1 0 1 0 0 1 3 0 0 0 0 0 0 0 0 0 0 0 0 2 1 0 0 0 0 0 0 1 0 0 0 0 1 0 0 1 0 0 0 0 0 1 0 0 0 0 0 1 0 0 0 0 0 1 1 0 0 1 0 0 0 1 0 0 0 0 2 0 0 0 0 0 0 0 1 1 0 0 0 0 0 0 1 1 0 0 0 0 0 0 0 0 0 0 0 1 0 1 0 0 0 2 1 1 1 0 0 0 0 0 0 0 1 1 1 0 2 1 0 0 0 0 0 0 1 0 2 1 0 0 0 0 0 0 0…
0 0 0 1 1 1 0 0 0 0 0 0 0 0 0 0 0 1 0 0 0 0 0 0 0 0 0 2 0 1 0 0 1 0 0 1 0 0 0 0 0 1 0 0 0 0 0 1 2 0 0 1 0 0 0 0 0 0 0 0 0 0 0 0 0 0 0 0 0 0 0 1 0 1 0 1 1 0 0 0 0 0 0 0 0 0 1 0 0 0 0 1 1 1 0 1 0 1 0 0 0 0 0 0 1 0 1 0 0 1 1 2 0 0 0 0 0 0 1 0 1 1 1 0 1 0 0 0 0 0 0 0 0 0 0 0 0 0 0 1 0 0 1 1 0 1 0 0 0 1 0 0 0 1 1 0 0 1 0 0 0 2 1 0 0 0 0 1 0 0 1 1 0 1 1 0 0 0 0 1 0 0 0 1 0 1 0 0 0 0 0 0 2 0 0 1 0 0 1 0…
0 1 2 0 0 0 0 0 0 1 0 0 0 0 1 0 0 0 0 0 1 0 0 0 2 1 0 0 0 1 0 0 0 2 0 1 0 0 0 0 2 0 0 0 0 0 2 1 0 2 0 0 0 2 0 0 0 2 1 0 0 0 0 0 0 0 1 0 0 0 0 1 1 2 1 0 0 0 0 1 0 1 1 1 1 0 1 0 0 0 1 1 0 0 1 1 1 1 1 1 0 1 1 0 1 1 0 1 1 0 1 1 1 0 0 0 0 0 0 0 0 0 1 0 0 0 0 0 0 0 0 1 0 0 0 1 0 4 0 0 2 1 0 1 0 0 0 1 0 1 0 0 0 1 0 0 1 1 0 0 1 1 0 0 0 0 0 1 0 0 1 0 1 0 0 1 1 1 1 0 0 1 0 0 0 0 0 0 0 2 0 1 0 1 0 0 0 0 0 0…
0 1 0 0 0 0 0 2 0 1 0 1 1 2 0 2 2 0 2 1 1 0 0 0 0 0 0 1 0 0 0 1 1 0 0 1 0 0 0 1 0 0 1 1 0 0 0 0 0 1 0 0 0 3 0 0 1 0 1 0 0 1 0 0 0 1 0 0 0 0 0 1 1 0 0 0 0 0 0 1 0 0 1 0 1 1 0 0 0 0 0 0 0 1 1 0 1 0 0 0 0 0 1 0 0 1 1 0 0 0 0 1 0 1 0 0 1 0 1 0 1 2 0 1 0 0 0 1 1 1 1 1 0 2 0 0 1 1 1 2 0 1 0 0 0 1 1 0 1 0 0 2 0 0 0 0 0 0 0 0 0 0 0 0 0 0 0 0 0 0 0 0 0 0 0 1 0 0 0 0 1 0 1 0 1 0 0 0 1 0 0 0 0 2 0 1 1 0 0 1…
0 0 0 0 1 0 0 0 1 0 2 1 0 0 0 1 1 0 0 0 0 0 0 0 1 1 0 1 0 0 0 0 0 0 0 0 0 0 0 1 1 2 0 0 0 0 0 0 0 0 0 1 3 1 0 1 1 0 1 1 0 1 0 1 0 0 0 0 0 0 0 0 1 1 1 0 0 2 0 0 0 1 0 0 0 0 0 0 0 0 0 0 1 0 0 0 0 1 0 0 0 1 0 0 0 0 0 0 1 1 1 0 0 0 0 0 0 1 0 0 0 0 1 0 1 0 0 1 0 0 2 0 0 0 0 1 0 0 0 0 0 1 2 0 2 0 0 0 0 1 0 0 1 1 1 0 0 0 0 0 0 1 0 1 0 0 1 0 0 0 1 0 0 1 1 0 0 1 0 0 0 1 0 0 0 1 0 1 0 1 0 1 0 0 1 0 0 0 0 0…
2 0 0 0 1 0 0 0 0 0 0 0 0 0 0 0 2 0 0 0 0 0 0 0 3 0 1 0 0 1 0 0 1 1 0 0 0 0 0 0 0 0 2 0 0 0 0 0 1 1 0 0 0 0 0 0 0 1 0 1 1 1 0 1 0 0 0 0 0 0 1 1 1 1 0 0 0 0 0 0 0 0 0 0 0 0 0 0 0 0 0 1 1 2 0 1 0 0 0 0 0 0 0 0 0 0 0 1 1 1 0 0 0 0 0 1 0 0 2 0 0 0 0 0 0 0 0 1 0 0 0 0 1 0 1 1 1 2 0 0 0 0 1 1 0 2 0 0 1 1 1 0 0 0 0 0 0 1 0 2 1 0 0 0 0 0 1 1 0 0 0 2 1 1 1 1 0 0 1 0 3 2 0 0 1 1 0 0 0 0 1 1 0 0 0 0 0 0 0 0…
0 0 1 0 1 1 1 0 0 0 1 0 0 0 0 0 1 2 0 1 1 0 0 0 1 1 1 1 0 0 0 1 0 0 0 1 0 0 0 0 0 0 0 0 1 0 0 0 0 0 0 0 0 0 1 0 0 2 0 1 0 0 0 0 0 0 0 0 0 0 0 0 0 1 1 2 1 0 1 2 0 1 2 0 0 0 0 0 2 0 1 0 0 0 1 0 1 0 1 0 0 0 0 0 0 0 0 0 0 0 0 0 0 0 1 2 0 2 0 0 1 0 1 0 0 0 0 0 0 0 1 1 0 0 0 1 0 0 1 0 1 0 0 0 0 0 0 1 0 0 0 0 0 1 2 1 1 1 1 0 0 1 0 0 0 0 0 0 0 1 2 0 0 2 0 0 0 0 0 1 1 0 3 0 1 0 0 0 1 0 0 0 0 1 0 0 0 1 0 1…
0 0 0 0 0 0 0 0 0 0 0 0 0 0 0 0 0 0 0 0 0 0 0 0 0 1 0 0 0 1 0 0 0 0 0 0 1 0 1 0 0 0 1 0 1 0 1 0 0 0 1 0 1 1 0 0 0 0 0 0 0 1 0 1 0 0 1 0 1 0 0 0 0 0 0 0 2 0 0 1 0 0 0 0 0 0 0 0 1 0 0 0 0 2 0 1 0 0 0 0 0 0 0 0 0 1 0 0 1 0 1 2 1 2 0 0 1 0 0 0 1 0 2 0 1 0 2 1 1 0 0 1 0 1 0 0 0 0 1 0 1 0 1 0 0 0 0 0 0 0 1 1 0 0 0 0 1 0 0 1 1 1 0 0 1 0 0 1 1 2 0 0 2 0 1 1 0 0 0 0 0 0 1 1 1 1 0 0 2 0 0 1 0 0 2 1 0 1 1 0…
0 0 0 0 0 0 0 0 0 0 0 0 1 1 1 0 0 1 0 0 3 0 0 0 0 0 0 1 1 1 0 4 0 1 0 0 0 0 0 1 0 0 1 0 1 0 1 0 0 0 0 0 1 0 0 1 1 0 0 0 0 0 0 0 0 0 0 1 0 1 0 0 0 0 0 0 0 1 0 0 0 0 0 0 0 0 0 0 0 0 0 0 0 0 0 0 0 2 1 0 0 1 0 1 0 3 2 1 0 0 0 0 1 0 0 0 0 1 0 1 1 0 0 0 1 0 3 1 2 0 1 0 1 1 1 0 0 0 0 0 2 0 0 0 0 0 3 0 0 0 1 0 1 0 0 0 0 0 0 0 0 1 0 2 1 1 1 0 0 1 1 0 0 1 0 0 0 0 0 0 0 1 0 0 2 0 0 1 0 0 0 1 0 0 1 0 0 3 0 1…
0 0 1 0 0 0 0 0 0 0 0 0 1 1 1 0 1 0 1 0 2 1 1 0 0 0 0 0 0 0 1 0 0 0 0 1 0 0 0 0 3 0 2 0 0 0 1 1 0 0 1 0 1 1 0 0 0 1 0 0 0 1 0 0 0 0 0 1 1 0 0 0 0 0 0 0 1 0 0 0 0 0 0 0 0 1 0 0 1 0 1 0 0 1 0 0 0 1 0 2 0 1 0 0 0 0 0 0 0 2 1 1 1 0 1 2 0 0 1 1 0 0 1 1 0 0 0 0 0 0 0 1 1 0 1 1 2 0 0 1 0 1 1 0 0 1 0 0 1 0 0 0 1 0 1 1 0 0 1 1 0 0 0 1 2 0 1 0 0 0 0 0 1 1 0 0 0 0 0 0 1 0 0 0 0 0 0 2 0 0 1 0 0 0 1 1 2 1 2 0…
0 1 0 0 1 1 0 1 0 1 0 1 1 1 1 0 0 0 0 0 0 0 2 0 0 0 0 0 0 2 0 1 0 0 0 0 1 0 0 2 0 1 0 1 0 0 0 0 0 0 0 1 0 0 1 0 0 0 0 1 0 0 0 1 0 1 2 0 1 0 0 0 1 1 1 1 1 1 0 0 0 1 1 0 1 0 0 0 0 2 0 0 0 1 0 0 0 0 1 1 0 0 0 0 1 0 0 0 0 0 0 1 0 0 0 0 0 1 1 1 1 0 0 0 0 0 0 0 1 1 1 1 0 0 0 0 2 1 1 3 0 0 3 0 1 0 0 0 0 0 0 0 0 0 2 1 0 0 1 0 1 1 0 1 0 1 0 1 0 0 0 1 0 0 1 1 0 0 0 0 0 1 1 0 0 0 0 0 1 0 0 0 0 0 0 2 0 1 0 0…
0 0 1 0 0 0 1 1 1 0 2 1 0 0 0 0 1 0 1 1 0 0 0 0 1 0 1 0 1 0 0 1 0 0 0 0 0 3 0 0 2 1 2 0 2 0 0 0 0 0 0 0 1 0 0 1 1 1 0 0 0 0 0 0 1 0 0 1 0 0 1 0 0 0 0 0 0 2 0 2 0 0 0 0 0 1 1 0 0 1 1 1 1 0 0 1 0 2 0 0 0 1 1 0 1 1 1 0 0 0 1 2 0 0 0 0 0 1 1 0 0 1 0 0 1 0 0 1 0 0 0 0 0 0 0 0 2 1 0 0 0 0 0 0 0 0 2 0 0 0 1 0 1 0 0 0 0 1 0 1 2 0 0 0 0 0 0 1 1 1 0 0 1 2 2 0 1 0 0 1 0 1 3 1 1 1 1 1 1 0 0 1 0 0 1 0 0 0 0 0…
1 0 0 0 0 0 0 0 1 1 1 0 0 0 1 0 0 1 1 1 1 0 0 1 0 0 0 2 0 0 0 0 0 0 0 0 1 1 2 0 0 0 0 2 0 0 0 0 0 0 0 0 0 1 1 0 0 1 0 0 0 0 0 0 0 0 0 0 0 1 1 1 0 1 0 1 1 2 0 0 0 0 1 0 1 0 1 0 0 2 0 0 0 1 1 0 1 0 1 0 1 0 1 0 0 0 1 0 0 2 1 0 0 0 0 0 1 0 2 1 0 0 1 0 0 1 1 0 0 0 2 1 0 0 0 0 1 1 0 0 0 0 0 1 0 1 0 0 0 2 0 1 0 0 0 0 0 1 0 1 0 1 0 2 0 0 1 0 2 1 0 0 1 0 1 0 0 0 1 1 0 0 1 0 0 0 1 0 2 1 0 0 0 0 1 1 1 1 0 0…
1 1 0 2 2 0 0 2 0 0 2 0 1 2 1 1 1 0 0 0 0 4 0 0 0 0 0 0 0 2 1 0 1 0 0 0 1 0 1 1 0 1 0 0 1 1 0 0 1 0 0 0 2 1 0 0 0 0 0 0 0 0 1 0 2 2 2 0 1 1 0 1 1 1 1 1 1 0 1 0 0 0 0 0 0 0 0 0 0 0 1 1 0 0 1 0 1 1 0 0 1 1 0 0 0 1 2 0 0 0 0 0 0 0 0 2 1 0 1 1 0 0 1 1 1 0 0 0 0 0 0 1 0 1 0 1 2 2 0 0 1 1 3 1 3 0 0 0 1 1 0 1 2 0 0 1 1 0 0 1 0 0 1 2 1 2 0 0 1 1 0 0 2 1 0 0 1 1 2 0 0 0 1 0 0 1 0 1 2 2 0 1 1 0 0 1 1 1 0 0…
0 1 0 0 0 0 1 1 0 0 2 0 1 2 0 0 0 0 1 0 1 0 0 1 1 0 0 0 1 1 1 0 0 0 1 0 1 1 0 0 1 1 0 0 0 0 1 1 1 0 0 0 0 0 0 2 0 1 0 2 0 0 2 0 0 0 0 0 0 0 0 1 0 0 1 0 0 2 0 0 1 1 0 0 0 0 0 1 2 1 1 0 0 3 0 0 0 0 0 0 0 0 1 2 1 0 0 1 0 0 2 1 1 1 0 0 0 0 0 0 0 0 1 0 0 2 0 0 2 1 0 0 0 0 0 1 0 0 0 0 0 1 0 0 0 0 1 0 0 0 0 1 1 0 0 1 2 0 1 0 0 0 0 0 0 1 0 0 0 0 1 1 0 0 0 0 0 1 0 0 0 0 0 0 0 2 1 1 0 0 0 0 1 0 2 0 0 0 0 1…
1 0 0 0 0 0 0 2 4 1 0 1 1 0 0 0 1 0 0 0 0 2 1 2 0 0 0 0 1 1 3 0 2 2 0 1 1 1 0 0 0 1 0 0 1 0 1 0 1 1 1 0 0 0 0 0 0 0 1 0 1 0 0 2 1 0 1 0 0 1 0 1 0 1 2 0 2 0 0 0 1 1 1 0 0 0 0 0 0 0 0 0 0 1 2 0 0 1 1 0 0 0 2 1 0 0 0 0 1 1 0 0 0 0 1 0 3 1 1 2 1 1 0 0 0 2 0 2 1 1 1 0 0 0 0 0 0 1 0 0 1 0 0 0 0 0 2 0 0 0 0 0 1 0 0 0 0 0 0 1 0 0 0 0 0 0 0 1 1 1 0 0 0 0 1 0 1 0 2 0 1 0 1 0 1 1 0 0 1 1 0 0 0 0 0 1 0 0 0 0…
1 0 0 0 1 0 2 0 0 1 1 0 1 0 1 0 2 0 0 0 2 0 0 0 0 1 0 1 0 0 0 0 2 0 0 0 0 0 0 1 0 0 0 0 1 0 0 0 0 0 0 0 1 0 0 1 0 0 0 1 0 0 1 0 1 0 0 1 0 0 1 0 0 1 0 0 0 2 0 0 0 0 0 0 0 1 2 0 0 0 1 1 0 1 0 0 0 1 1 0 1 0 0 0 0 1 0 1 1 1 1 1 2 1 0 1 1 0 1 0 1 0 0 0 0 0 0 0 2 2 1 0 0 0 1 0 1 0 0 0 0 0 0 0 0 0 2 0 2 0 1 0 0 1 2 1 0 0 1 1 1 1 0 0 1 1 0 0 0 0 0 1 2 0 0 1 1 0 0 0 1 0 0 1 0 1 0 1 0 0 0 0 1 0 2 0 1 0 0 0…
0 0 1 0 0 0 0 0 1 2 0 1 1 0 0 1 1 1 0 0 0 0 0 0 0 0 0 1 0 0 0 0 0 0 0 0 0 0 1 0 1 2 0 0 1 1 0 0 0 0 0 0 1 0 0 0 1 0 1 0 0 1 0 0 0 0 0 0 1 0 1 0 0 0 0 1 2 0 0 0 0 0 0 2 0 1 0 1 0 0 1 0 0 1 0 0 0 0 0 0 0 0 3 1 0 1 0 0 0 0 0 0 1 0 1 0 0 0 1 2 1 0 1 0 0 0 0 1 0 1 0 0 1 0 0 1 0 0 1 1 0 0 0 2 0 0 0 0 1 1 0 0 0 1 0 0 0 0 2 0 0 0 0 0 0 0 0 1 1 0 0 1 0 1 0 1 0 0 1 2 0 0 0 0 0 1 0 0 0 0 0 0 0 1 0 1 1 0 1 0…
1 0 0 0 0 1 0 0 1 0 0 0 0 0 0 0 1 0 0 0 0 0 0 0 0 1 0 2 0 0 0 0 1 0 0 1 0 1 0 0 0 0 0 0 0 0 0 0 0 0 1 0 0 0 0 0 0 1 0 0 0 2 0 0 0 0 0 0 0 0 0 0 1 0 1 0 0 1 2 1 0 0 0 0 0 0 0 0 0 0 0 1 1 0 2 1 0 0 0 1 1 0 0 1 0 1 0 0 0 1 0 0 0 0 1 3 1 0 0 0 0 0 0 1 0 1 0 1 0 0 0 1 3 0 2 0 0 1 0 0 0 0 0 0 0 0 0 0 2 0 0 0 2 0 0 1 0 1 0 0 0 0 0 0 0 0 0 0 0 0 0 0 1 3 0 0 0 0 1 0 0 0 0 1 0 1 0 0 0 1 1 0 0 0 0 1 0 0 0 0…
0 0 1 0 0 0 0 0 0 0 0 1 1 0 0 0 1 1 2 2 0 0 0 0 0 0 0 0 0 0 0 0 0 1 0 1 1 0 1 0 0 0 0 0 0 0 0 0 0 0 1 0 0 1 2 0 2 0 0 0 0 0 0 0 0 0 0 0 0 0 0 0 1 1 1 0 0 0 0 0 0 0 0 0 0 0 0 0 0 0 0 0 0 1 0 0 0 0 0 0 0 0 0 1 0 0 0 0 0 0 0 0 1 0 0 0 0 0 0 0 1 1 0 0 0 0 0 0 0 1 1 0 0 1 1 0 1 0 0 1 0 0 0 0 0 0 0 0 2 0 0 0 0 0 0 1 0 0 0 0 0 0 0 0 1 0 0 0 1 0 0 0 0 0 1 0 0 0 0 0 0 1 0 1 0 1 0 0 0 2 0 0 0 1 0 0 0 0 1 0…
0 1 0 2 0 0 0 1 0 0 0 0 1 0 0 0 0 0 0 0 0 0 0 0 0 0 0 0 1 0 1 0 0 0 0 0 0 0 0 0 0 1 0 0 0 0 0 0 0 0 0 0 0 1 2 0 1 1 0 0 0 0 0 0 0 0 0 0 0 0 0 0 0 0 0 0 0 1 1 0 0 1 0 0 0 0 0 0 0 0 0 0 0 0 0 0 0 0 0 0 0 0 0 0 0 0 0 0 1 0 0 1 0 0 0 0 0 0 0 1 0 0 0 1 0 0 0 0 2 0 0 0 0 0 0 0 0 0 0 0 0 0 0 0 0 2 0 1 0 1 1 1 0 0 0 0 1 0 0 0 0 0 0 0 0 0 0 0 0 0 0 1 0 0 0 0 0 1 0 0 0 0 0 0 0 0 0 0 0 0 0 0 0 0 0 0 0 0 0 0…
0 0 0 0 0 0 0 0 0 0 0 0 0 0 0 0 1 0 0 0 0 0 0 0 0 0 0 0 0 0 0 1 0 1 0 0 0 0 0 0 0 0 0 0 0 0 1 0 0 0 0 0 0 0 0 0 1 2 0 0 0 1 0 0 0 0 0 0 0 0 0 0 0 0 0 0 0 0 0 0 0 0 0 0 0 0 0 0 0 0 0 0 1 0 0 0 0 0 0 0 0 0 0 0 0 0 0 0 0 0 0 0 0 0 0 0 0 0 0 0 0 0 0 0 0 1 0 0 0 0 0 1 0 0 0 0 0 0 0 0 0 0 0 0 0 0 0 0 0 0 0 0 0 0 1 0 0 0 0 0 0 0 0 0 1 0 1 1 0 0 0 0 0 0 0 1 0 0 1 0 1 0 0 0 0 0 1 0 0 0 0 0 0 0 0 0 0 0 1 0…
0 0 0 0 0 0 0 0 0 0 0 0 0 1 0 0 0 0 0 0 0 0 0 0 0 0 0 0 0 0 0 0 1 0 2 0 0 0 0 0 0 0 0 0 0 0 0 0 0 0 0 0 0 0 0 0 0 0 0 0 0 0 0 0 0 0 0 0 0 1 0 0 1 0 0 0 0 0 0 0 0 0 0 0 0 0 0 0 0 0 0 0 0 0 0 0 0 0 0 0 0 0 0 0 0 0 0 0 0 0 0 0 0 0 0 0 0 0 0 0 0 0 0 0 0 0 0 0 0 0 2 0 0 0 0 0 0 0 0 0 0 0 0 0 0 0 0 0 0 0 0 0 0 0 0 0 0 0 0 0 0 0 1 0 0 1 0 1 0 0 0 0 0 0 0 0 0 0 0 1 0 0 0 1 0 0 0 0 0 0 0 0 0 0 2 0 0 0 0 0…
0 0 0 0 1 0 0 0 0 0 0 0 0 0 0 0 0 0 0 0 0 0 0 0 0 0 0 0 0 0 0 0 0 0 0 0 0 0 0 0 0 0 1 0 0 0 0 0 0 0 0 0 0 0 0 0 0 0 0 0 0 0 0 0 0 0 0 0 0 0 0 0 0 0 0 0 0 0 0 0 0 0 0 0 0 0 0 0 0 0 0 0 0 0 0 0 0 1 0 0 0 0 0 0 0 0 0 0 0 0 0 0 0 0 0 0 0 0 0 0 0 0 0 0 0 0 0 0 0 0 0 0 0 0 0 0 0 0 0 0 0 0 0 0 0 0 0 0 0 0 0 0 0 0 0 0 0 0 0 0 0 0 0 0 0 0 0 0 0 0 0 0 0 0 0 0 0 0 0 0 0 0 0 0 0 0 1 0 0 0 0 0 0 0 0 0 0 0 0 0…
0 0 0 1 0 0 0 0 0 0 0 0 0 0 0 0 1 0 0 0 0 0 0 0 0 0 0 0 0 0 0 0 0 0 0 0 0 0 0 0 0 1 0 0 0 0 0 0 0 0 0 0 0 0 0 0 0 0 0 0 0 0 0 0 0 0 0 0 0 0 0 1 0 0 0 0 0 0 0 0 0 0 0 0 0 0 0 0 0 0 0 0 0 0 0 0 0 0 0 0 0 0 0 0 0 0 0 0 0 0 0 0 0 0 0 0 0 0 0 0 0 0 0 0 0 1 0 0 0 0 2 0 0 0 0 0 0 0 0 0 0 0 0 0 0 0 0 0 0 0 0 0 0 0 0 0 0 0 0 0 0 0 0 0 0 0 0 0 0 0 0 0 0 0 0 0 0 0 1 0 0 0 0 0 0 0 0 0 0 0 0 0 0 0 0 0 0 0 0 0…
0 0 0 0 0 0 0 0 0 0 0 0 0 0 0 0 0 0 0 0 0 0 0 0 0 0 0 0 0 0 0 0 0 0 0 0 0 0 0 0 0 0 0 0 0 0 0 0 0 0 0 0 0 0 0 0 0 0 0 0 0 0 0 0 0 0 0 0 0 0 0 0 0 0 0 0 0 0 0 0 0 0 0 0 0 0 0 0 0 1 0 0 1 0 0 0 0 0 1 0 0 0 0 0 0 0 0 0 0 0 0 0 0 0 0 0 0 1 0 0 0 0 0 0 0 0 0 0 0 0 0 0 0 0 0 0 0 0 0 0 0 0 0 0 0 0 0 0 0 0 0 0 0 0 0 0 0 1 0 0 0 0 0 0 0 0 0 0 0 0 0 0 0 0 0 0 0 0 0 0 0 0 0 0 0 0 0 0 0 0 1 0 0 0 0 0 0 0 0 0…
0 0 0 0 0 0 0 0 0 0 0 0 0 0 0 0 0 0 0 0 0 0 0 0 0 0 0 0 0 0 0 0 0 0 0 0 0 0 0 0 0 0 0 0 0 0 0 0 0 0 0 0 0 0 0 0 0 0 0 0 0 0 0 0 0 0 1 0 0 0 0 0 0 0 0 0 0 0 0 0 0 0 0 0 0 0 0 0 0 0 0 0 0 0 0 0 0 0 0 0 1 0 0 0 0 0 0 0 0 0 0 0 0 0 0 0 0 0 0 0 0 0 0 0 0 0 0 0 0 0 0 0 0 1 0 0 0 0 1 1 0 0 0 0 0 0 0 0 0 0 0 0 0 0 0 0 0 0 0 0 0 0 0 0 0 0 0 0 0 0 0 0 0 0 0 0 0 0 0 0 0 0 0 0 0 0 0 0 0 0 0 0 0 0 0 0 1 1 0 0…
0 0 0 0 0 0 0 0 0 0 0 0 0 0 0 0 0 0 0 0 0 0 0 0 0 0 0 0 0 0 0 0 0 0 0 0 0 0 0 0 0 0 0 0 0 0 0 0 0 0 0 0 1 0 0 0 0 0 0 0 0 0 0 0 0 0 0 0 0 0 0 0 0 0 0 0 0 0 0 0 0 0 0 0 0 0 0 0 0 0 0 0 0 0 0 0 0 0 0 0 0 0 0 0 0 0 0 0 0 0 0 0 0 0 0 0 0 0 0 0 0 0 0 0 0 0 0 0 0 0 0 0 0 0 0 0 0 0 0 0 0 0 0 0 0 0 0 0 0 0 0 0 0 0 0 1 0 0 0 0 0 0 0 0 0 0 0 0 0 0 0 0 0 0 0 0 0 0 0 0 0 0 0 0 0 0 0 0 0 0 0 0 0 0 0 0 0 0 0 0…
0 0 0 0 0 0 0 0 0 0 0 0 0 0 0 0 0 0 0 0 0 0 0 0 1 0 0 0 0 0 0 0 0 0 0 0 0 0 0 0 0 0 0 0 0 0 0 0 0 0 0 0 0 0 0 0 1 0 0 0 0 0 0 0 0 0 0 0 0 0 0 0 0 0 0 0 0 0 0 0 0 0 0 1 0 0 0 0 0 0 0 0 0 0 0 0 0 0 0 0 0 0 0 0 1 0 0 0 0 0 0 1 0 0 0 0 0 0 0 0 0 0 0 0 0 0 0 0 0 0 0 0 0 0 0 0 0 0 0 0 0 0 0 0 0 0 0 0 0 0 0 0 1 0 0 0 0 0 0 0 0 0 0 0 0 0 0 0 1 0 0 0 0 0 0 0 0 0 0 0 0 0 0 0 0 0 0 0 0 0 0 0 0 0 0 0 0 0 0 0…
0 0 0 0 0 0 0 0 0 0 0 0 0 0 0 0 0 0 0 0 0 0 0 0 0 0 0 0 0 0 0 0 0 0 0 0 0 0 0 0 0 0 0 0 0 0 0 0 0 0 0 0 0 0 0 0 0 0 1 0 0 0 0 0 0 0 0 0 0 0 0 0 0 0 0 0 0 0 0 0 0 1 0 0 0 0 0 0 0 0 0 0 0 0 0 0 0 0 0 0 0 0 0 0 0 0 0 0 0 0 0 0 0 0 0 0 0 0 0 0 0 0 0 0 0 0 0 0 0 0 0 0 0 0 0 0 0 0 0 0 0 0 0 0 0 0 0 0 0 0 0 0 0 0 0 0 0 0 0 0 0 0 0 0 0 0 0 0 0 0 0 0 0 0 0 0 0 0 0 0 0 0 0 0 0 0 0 0 0 0 0 0 0 0 0 0 0 0 0 0…
0 0 0 0 0 0 0 0 0 0 0 0 0 0 0 0 0 0 0 0 0 0 0 1 0 0 0 0 0 0 0 0 0 0 0 0 0 0 0 0 0 0 0 0 0 0 0 0 0 0 0 0 0 0 0 0 0 0 1 0 0 0 0 0 0 0 0 0 0 0 0 0 0 0 0 0 0 0 0 0 0 0 0 0 0 0 0 0 0 0 0 0 1 0 0 0 0 0 0 0 0 0 0 0 0 0 0 0 0 0 0 0 0 0 0 0 0 0 0 0 0 0 0 0 0 0 0 0 0 0 0 0 0 0 0 0 0 0 0 0 0 0 0 0 0 0 0 0 0 0 0 0 0 0 0 0 0 0 0 1 0 0 0 0 0 0 0 0 0 0 0 0 0 0 0 0 0 0 0 0 0 0 0 0 0 0 0 0 0 0 0 0 0 1 0 0 0 0 0 0…
0 0 0 0 0 0 0 0 0 0 0 0 0 0 0 0 0 0 0 0 0 0 0 0 0 0 0 0 0 0 0 0 0 0 0 0 0 0 0 0 0 0 0 1 0 0 0 0 0 0 0 0 1 0 0 0 0 0 0 0 0 0 0 0 0 0 0 0 0 0 0 0 0 0 0 0 0 0 0 0 0 0 0 0 0 0 0 0 0 0 0 0 0 0 0 0 0 0 0 0 0 0 0 0 0 0 0 0 0 0 0 0 0 0 0 0 0 0 0 0 0 0 0 0 0 0 0 0 0 0 0 0 0 0 0 0 0 0 0 0 0 0 0 0 0 0 0 0 0 0 0 0 0 0 0 0 0 0 0 0 0 0 0 1 0 0 0 0 0 0 0 0 0 0 0 0 0 0 0 0 0 0 0 0 0 0 0 0 0 0 0 0 0 0 0 0 0 0 0 0…
0 0 0 0 0 0 0 0 0 0 0 0 0 0 0 0 0 0 0 0 0 0 0 0 0 0 0 0 0 0 0 0 0 0 0 0 0 0 0 0 0 0 0 0 0 0 0 0 0 0 0 0 0 0 0 0 0 0 0 0 0 0 0 0 0 0 0 0 0 0 0 0 0 0 0 0 0 0 0 0 0 0 0 0 0 0 0 0 0 0 0 0 0 0 0 0 0 1 1 0 1 0 0 0 0 0 0 0 0 0 0 0 0 0 0 0 0 0 0 0 0 0 0 0 0 0 0 0 0 0 0 0 0 0 0 0 0 0 0 0 0 0 0 0 0 0 0 0 0 0 0 0 0 0 0 1 0 0 0 0 0 0 0 0 0 0 0 0 0 0 0 0 0 0 0 0 0 0 0 0 0 0 0 0 0 0 0 0 0 0 0 0 0 0 0 0 0 0 0 0…
0 0 0 0 0 0 0 0 0 0 0 0 0 0 0 0 0 0 0 0 0 0 0 0 0 0 0 0 0 0 0 0 0 0 0 0 0 0 0 0 0 0 0 0 0 0 0 0 0 0 0 0 0 0 0 0 0 0 0 0 0 0 0 0 0 0 0 0 0 0 0 0 0 0 0 0 0 0 0 0 0 0 0 0 0 0 0 0 0 0 0 0 0 0 0 0 0 0 0 0 0 0 0 0 0 0 0 0 0 0 0 0 0 0 0 0 0 0 0 0 0 0 0 0 0 0 0 0 0 0 0 0 0 0 0 0 0 0 0 0 0 0 0 0 0 0 0 0 0 0 0 0 0 0 1 0 0 0 0 0 0 0 0 0 0 0 0 0 0 0 0 0 0 0 0 0 0 0 0 0 0 0 0 0 0 0 0 0 0 0 0 0 0 0 0 0 0 1 0 0…
0 0 0 1 0 0 0 0 0 0 0 0 0 0 0 0 0 0 0 0 0 0 0 0 0 0 0 0 0 0 0 0 0 0 0 0 0 0 0 0 0 0 0 0 0 0 0 0 0 0 0 0 0 0 0 1 0 0 0 0 0 0 0 0 0 0 0 0 1 0 0 0 0 0 0 0 0 0 0 0 0 0 0 0 0 0 0 0 0 0 0 0 0 0 0 0 0 0 0 0 0 0 0 0 0 0 0 0 0 0 0 0 0 0 0 0 0 1 0 0 0 0 0 0 0 0 0 0 0 0 0 0 0 0 0 0 0 0 0 0 0 0 0 0 0 0 0 0 0 0 0 0 0 0 2 0 0 0 0 0 0 0 0 0 0 0 0 0 0 0 0 0 0 0 0 0 0 0 0 0 0 0 0 0 0 0 0 0 0 0 0 0 0 0 0 0 0 0 0 0…
0 0 0 0 0 0 0 0 0 0 0 0 0 0 0 0 0 0 0 0 0 0 0 0 1 0 0 0 0 0 0 0 0 1 0 0 0 0 0 0 0 0 0 0 0 0 0 1 0 0 0 0 0 0 0 0 0 0 0 0 0 0 0 0 0 0 0 0 0 0 0 0 0 0 0 0 0 0 0 0 0 0 0 0 0 0 0 0 0 0 0 0 0 0 0 0 0 0 0 0 0 0 0 0 0 0 0 0 0 0 0 0 0 0 0 0 0 0 0 0 0 0 0 0 0 0 0 0 0 0 0 0 0 0 0 0 0 0 0 0 0 0 0 0 0 0 0 0 0 0 0 0 0 0 0 0 0 0 0 0 0 0 0 0 0 0 0 0 0 0 0 0 0 0 0 0 0 0 0 0 0 0 0 0 0 0 0 0 0 0 0 0 0 0 0 0 0 0 0 0…
0 0 0 0 0 0 0 0 0 0 0 0 0 0 0 0 0 0 0 0 0 0 0 0 0 0 0 0 0 0 0 0 0 0 0 0 0 0 0 0 0 0 0 0 0 0 0 0 0 0 2 0 0 0 0 0 0 0 0 0 0 0 0 0 0 0 0 0 0 0 1 0 0 0 0 0 0 0 0 0 0 0 0 0 0 0 0 0 0 0 0 0 0 0 0 0 0 0 0 0 0 0 0 0 0 0 1 0 0 0 0 0 0 0 0 0 0 0 0 0 0 0 0 0 0 0 0 0 0 1 0 0 1 0 0 0 0 0 0 0 1 0 0 0 0 0 0 0 0 0 0 0 0 0 0 0 0 0 0 0 0 0 0 0 0 0 0 0 0 0 0 0 0 0 0 0 0 0 0 0 0 0 0 0 1 0 0 0 0 0 0 0 0 0 0 0 0 0 0 0…
0 0 0 0 0 0 0 0 0 0 0 0 0 0 0 0 0 0 0 0 0 0 0 0 0 0 0 0 0 0 0 0 0 0 0 0 0 1 0 0 0 0 0 0 0 0 0 0 0 0 0 0 0 0 0 0 0 0 0 0 0 0 0 0 0 0 0 0 0 0 0 0 0 0 0 0 0 0 0 0 0 0 0 0 0 0 0 0 0 0 0 0 0 0 0 0 0 0 0 0 0 0 0 0 0 0 0 0 0 0 0 0 0 0 0 0 0 0 0 1 0 0 0 0 0 0 0 0 0 0 0 0 0 1 0 1 0 0 0 0 0 0 1 0 0 0 0 0 1 0 0 0 0 0 0 0 0 0 0 0 0 0 0 0 0 0 0 0 0 0 0 0 0 0 0 0 0 0 0 0 0 0 0 0 0 0 0 0 0 0 0 0 0 0 0 0 0 0 0 0…
0 0 0 0 0 0 0 0 0 0 0 0 0 0 0 0 0 0 0 0 0 0 0 0 0 0 0 0 0 0 0 0 0 0 0 0 0 0 0 0 0 0 0 0 0 0 0 0 0 0 0 0 0 0 0 0 0 0 0 0 0 0 0 0 0 0 0 0 0 0 0 0 0 0 0 0 0 0 1 0 0 0 0 0 0 0 0 0 0 0 0 0 0 0 0 0 0 0 0 0 0 0 1 0 0 0 0 0 0 0 0 0 0 0 0 0 0 0 0 0 0 0 0 1 0 0 0 0 0 0 0 0 0 0 0 0 0 1 0 0 0 0 0 0 0 1 0 0 0 0 0 0 0 0 1 0 0 0 0 0 0 0 0 1 0 0 0 0 0 0 0 0 0 0 0 0 0 0 0 0 0 0 0 0 0 1 0 0 0 0 0 0 0 0 0 0 0 0 0 0…
0 0 0 0 0 0 0 0 0 0 0 1 1 1 0 0 0 1 1 0 0 0 0 0 0 0 1 0 1 1 0 0 1 2 0 0 0 1 1 0 0 2 0 1 0 0 2 0 0 0 1 0 0 1 0 0 1 0 0 1 2 1 2 0 1 0 1 0 0 0 0 0 0 0 0 0 0 0 0 0 0 0 1 0 0 0 0 1 0 0 1 1 1 1 0 0 2 1 2 0 0 2 0 0 1 0 0 0 0 0 0 0 0 0 0 0 0 1 0 0 1 0 0 1 0 1 0 0 0 0 1 0 1 0 1 0 0 0 0 0 0 0 0 1 0 0 0 0 0 1 0 0 1 0 0 0 0 0 4 0 0 0 0 0 0 0 0 0 0 0 1 1 1 1 0 0 1 0 1 1 0 0 0 0 0 1 0 3 0 1 0 0 0 0 0 0 0 0 0 0…
0 1 0 0 1 0 0 0 0 0 0 1 3 2 0 0 0 2 0 1 0 0 0 0 0 1 1 1 1 2 0 4 2 1 0 0 1 0 3 2 1 1 2 0 1 1 4 0 2 1 4 0 1 1 0 0 0 2 2 1 2 0 1 2 1 2 1 0 1 0 0 0 2 2 1 1 1 2 0 1 1 1 3 1 2 2 0 5 2 0 0 0 0 3 3 1 4 0 1 3 1 2 1 2 0 3 3 3 1 0 1 2 2 1 0 2 2 1 2 3 1 2 1 3 0 2 4 2 4 4 2 1 2 1 2 2 1 1 3 0 5 1 0 1 0 2 0 2 1 1 1 1 4 1 2 2 1 1 4 2 0 0 0 1 2 0 0 0 1 1 0 2 2 0 0 2 1 1 1 1 0 0 1 0 1 2 1 2 1 0 1 0 0 0 1 2 0 0 0 0…
2 3 0 0 1 0 1 0 0 0 0 0 5 5 0 3 2 1 1 6 0 3 0 0 1 3 4 3 1 4 1 2 0 3 4 1 0 1 5 3 3 1 3 1 0 1 3 1 4 3 0 3 1 1 0 0 1 1 1 3 1 2 2 2 2 1 5 1 2 0 1 0 2 0 0 0 0 3 0 2 2 4 1 0 0 1 2 2 3 1 1 2 7 1 1 1 2 0 1 1 0 1 1 1 6 2 1 1 1 4 2 0 0 5 2 1 4 4 2 2 2 2 3 1 2 1 2 2 2 1 1 2 2 3 4 2 1 3 1 1 1 1 3 2 0 1 4 2 4 2 3 1 3 0 1 4 0 1 2 0 2 1 1 2 2 0 0 0 1 1 0 0 2 1 2 1 0 0 0 0 0 0 0 2 1 2 0 2 0 1 0 0 0 1 2 1 1 2 1 0…
3 3 3 0 3 1 0 0 0 0 0 2 4 2 1 3 0 5 4 4 0 2 2 0 2 2 3 2 2 2 1 1 0 1 2 1 0 4 5 1 2 1 2 3 0 0 1 1 3 2 2 0 1 3 0 0 3 2 1 0 0 2 1 1 0 0 3 1 0 2 0 0 1 0 2 0 1 1 1 0 2 0 0 0 1 1 0 1 1 1 1 1 1 2 1 2 4 2 2 0 0 4 0 3 2 0 2 2 1 2 0 1 2 2 1 2 2 0 1 1 0 0 0 1 2 0 2 4 2 0 1 2 0 1 2 1 1 1 3 0 2 1 0 0 1 3 2 3 4 1 1 1 2 3 0 0 1 0 0 0 0 0 0 0 0 0 0 0 2 0 0 1 0 3 0 2 1 0 1 0 0 0 0 0 0 0 1 0 0 2 0 0 0 1 1 2 1 1 0 0…
3 0 4 0 4 0 4 0 0 0 0 2 3 3 0 2 3 2 1 6 0 1 0 0 0 0 0 0 0 0 0 0 1 2 0 0 1 1 0 0 0 0 0 1 0 0 0 0 0 1 1 2 0 0 0 0 0 0 0 0 0 2 1 0 0 1 0 0 0 0 0 1 0 0 0 1 0 0 1 0 1 0 0 0 0 0 0 0 1 0 0 0 1 1 3 0 0 0 0 0 0 0 0 0 0 0 1 0 0 0 1 1 0 0 1 0 1 2 2 1 1 0 1 0 0 0 0 1 0 0 2 0 1 0 0 0 1 1 0 0 1 0 0 1 0 0 3 1 2 0 0 0 1 0 1 1 0 0 0 0 0 0 0 0 1 0 0 0 0 0 0 0 0 0 0 0 1 0 1 0 0 0 0 0 0 0 0 0 0 1 1 1 1 0 0 0 0 0 0 1…
3 0 5 0 5 0 1 2 2 0 1 1 1 1 2 3 3 0 2 1 0 1 1 1 1 0 0 0 0 0 0 0 0 0 0 0 0 0 0 0 1 0 1 0 0 0 0 0 0 0 1 0 0 0 0 0 0 0 0 0 0 1 0 0 0 0 0 0 0 0 0 0 0 0 0 0 0 0 0 0 0 0 0 0 0 1 0 0 0 0 0 1 0 0 1 1 1 0 0 0 0 1 0 0 0 0 0 0 0 0 1 0 0 0 0 0 0 0 0 0 1 0 0 0 0 0 1 0 1 0 0 0 0 0 0 0 0 1 0 0 0 0 0 0 0 0 0 0 1 0 0 0 0 0 0 0 0 0 1 0 1 0 0 0 0 0 0 0 0 0 0 0 0 0 0 0 0 0 0 0 0 0 0 0 0 0 0 0 0 0 0 0 0 0 0 0 0 0 0 0…
6 0 3 0 2 2 4 2 4 0 1 0 0 1 2 1 2 1 2 0 0 1 0 1 0 0 0 0 0 0 0 0 0 0 0 0 0 1 0 0 0 0 0 0 0 0 1 0 0 0 0 0 1 0 0 0 0 0 0 0 0 0 0 0 0 0 0 0 0 0 0 0 0 0 0 0 0 1 0 0 0 0 0 0 0 0 0 1 0 0 0 0 0 0 1 0 0 0 0 1 0 0 0 0 0 0 0 0 0 0 0 0 0 0 0 0 0 0 0 0 0 0 0 0 0 1 0 0 0 1 0 0 0 0 0 0 0 0 0 0 1 0 0 1 0 0 0 0 0 0 0 0 1 0 0 0 0 0 0 0 0 0 0 0 0 0 0 0 0 0 0 0 0 0 0 0 1 0 0 0 0 0 0 0 0 0 0 0 0 0 0 0 1 0 0 0 0 0 0 0…
2 0 4 2 5 2 2 3 3 0 1 1 0 0 4 0 0 1 1 1 2 0 0 1 1 0 0 0 1 0 0 0 0 0 0 0 0 0 0 0 0 0 0 0 0 0 0 0 0 0 0 0 0 0 0 0 0 0 0 0 0 0 0 0 0 0 1 1 0 0 0 0 0 0 0 0 0 0 0 0 0 0 0 0 0 0 0 0 0 0 0 0 1 0 0 0 0 0 0 0 0 0 0 0 0 0 0 0 0 0 0 0 0 0 0 1 0 0 0 0 0 0 0 0 0 0 0 0 1 0 0 0 0 1 0 0 0 0 0 0 0 0 0 1 0 0 0 0 0 1 0 0 0 0 0 0 0 0 0 0 0 0 0 0 0 0 0 0 0 0 0 0 0 0 0 0 0 0 0 0 0 0 0 0 0 0 0 0 0 0 0 0 0 2 0 0 0 0 0 0…
0 3 1 5 3 4 4 8 2 2 3 1 2 4 6 1 0 0 2 0 2 1 0 3 2 0 0 0 0 0 0 0 0 0 0 0 0 0 0 0 0 0 0 1 0 0 0 0 0 1 0 0 0 0 1 0 0 0 0 0 0 0 0 0 0 0 0 0 2 0 0 0 0 0 0 0 0 0 0 0 0 0 0 0 0 0 0 0 0 0 0 0 0 0 0 0 0 0 0 0 0 0 0 0 0 0 0 0 0 0 0 0 0 0 0 0 0 0 0 0 0 0 0 0 0 0 0 0 1 0 0 0 0 0 0 0 0 0 0 0 0 0 1 0 0 0 0 0 0 0 0 0 0 0 0 0 0 0 0 1 0 0 0 0 0 0 0 0 0 0 0 0 0 0 0 0 0 0 0 0 0 0 0 0 0 0 0 0 0 0 0 0 0 0 0 0 0 0 0 0…
1 7 2 5 5 2 6 4 1 1 4 2 2 3 3 2 2 2 2 1 1 0 2 2 3 0 0 0 0 0 0 0 0 0 0 0 0 0 0 0 0 0 0 0 0 0 0 0 0 0 0 0 0 0 0 0 0 0 0 0 0 0 0 0 0 0 0 0 0 0 0 0 0 0 0 0 0 0 0 0 0 0 0 0 0 0 0 0 0 0 0 0 0 0 0 0 0 0 0 0 0 1 0 1 0 0 0 0 0 0 0 0 0 0 0 0 0 0 0 0 0 0 0 0 0 0 0 0 0 0 0 0 0 0 0 0 0 0 0 0 0 0 0 0 1 0 0 0 0 0 0 1 0 0 0 0 0 0 0 0 0 0 0 0 0 0 0 0 0 0 0 0 0 0 0 0 0 0 0 0 0 0 0 0 0 0 0 0 0 0 0 0 0 0 0 0 1 0 0 0…
0 3 1 5 2 2 4 2 4 6 1 0 0 4 0 6 0 1 3 0 1 3 0 1 5 0 1 0 0 0 0 0 0 1 0 0 0 0 0 0 0 0 0 0 0 0 0 0 0 0 0 0 0 0 1 0 0 0 0 0 0 0 0 0 0 1 0 0 0 0 0 0 0 0 0 0 0 0 0 0 0 0 0 0 1 0 0 0 0 0 0 0 0 0 0 0 0 0 0 0 0 0 0 0 0 0 0 0 0 0 0 0 0 0 0 0 0 0 0 0 0 0 0 0 0 0 0 0 0 0 0 0 0 0 0 0 0 0 1 0 0 0 0 0 0 0 0 0 0 0 0 0 0 0 0 0 0 0 0 0 0 0 0 0 0 0 0 0 0 0 0 0 0 0 0 0 0 0 0 0 0 0 0 0 0 0 0 0 0 0 0 0 0 0 0 0 0 0 0 0…
2 5 2 5 3 7 0 2 17 3 0 4 1 0 1 4 1 2 1 0 1 5 0 2 4 0 0 0 0 0 0 0 0 0 0 1 0 0 0 0 0 0 0 0 0 0 0 1 0 0 0 0 0 0 0 0 0 1 0 0 0 0 1 0 0 0 0 0 1 0 0 0 0 0 0 0 0 0 0 0 0 0 0 0 0 0 0 0 0 0 0 0 0 0 0 0 0 0 0 0 0 0 0 0 0 0 0 0 0 0 0 0 0 0 0 0 0 0 0 1 0 0 0 0 0 0 1 0 0 0 0 0 0 0 0 0 0 0 0 0 0 0 0 0 0 0 0 0 0 0 0 0 0 0 0 0 0 0 0 0 0 0 0 0 0 0 0 0 0 0 0 0 0 0 0 0 0 0 0 0 0 0 0 0 0 0 0 0 0 0 0 0 0 0 0 0 0 0 0 …
3 3 2 2 2 13 1 1 6 1 1 2 0 1 3 2 2 0 1 0 0 3 2 3 2 0 0 0 1 0 0 0 0 0 0 0 0 0 0 0 0 0 0 0 0 0 0 0 0 1 0 0 0 0 0 0 0 0 0 0 2 0 0 0 0 0 0 0 0 1 0 0 0 1 0 0 0 0 0 0 0 1 0 1 0 0 0 1 0 0 0 0 1 0 0 0 0 0 0 0 1 0 0 0 0 0 1 0 0 0 0 0 0 0 0 0 0 0 0 0 0 0 0 0 0 0 0 0 0 0 0 0 0 0 0 0 0 0 0 1 0 0 0 0 0 0 0 0 0 0 0 0 0 0 0 0 0 0 0 0 0 0 0 0 0 0 0 0 0 0 0 0 0 0 0 0 0 0 0 0 0 0 0 0 0 0 0 0 0 0 0 0 0 0 0 0 0 0 0 …
3 2 0 1 4 6 2 1 1 6 2 5 3 1 1 2 5 4 0 0 2 11 6 2 5 3 0 0 3 1 1 0 1 0 0 5 0 0 1 1 1 3 0 0 0 0 0 1 2 2 3 0 0 2 2 0 2 0 0 0 0 0 1 1 0 1 1 0 0 0 2 1 0 1 1 0 1 0 0 0 0 0 0 0 1 0 0 0 2 0 0 1 0 0 1 0 0 0 0 0 0 0 2 2 0 0 1 0 0 0 1 0 1 0 1 0 1 1 1 0 0 1 0 0 0 0 0 0 0 0 0 0 0 0 0 0 0 0 0 0 0 0 0 0 0 0 0 0 0 0 0 0 0 0 0 0 0 0 0 0 0 0 0 0 0 0 0 0 0 0 0 0 0 0 0 0 0 0 0 0 0 0 0 0 0 0 0 0 0 0 0 0 0 0 0 0 0 0 0 …
3 6 2 3 3 0 3 3 4 2 4 3 1 2 0 1 3 2 2 2 2 2 4 6 3 2 2 1 3 2 1 2 1 0 1 1 0 1 3 0 3 3 4 2 1 1 2 1 0 0 2 1 3 1 1 3 3 0 0 2 3 1 4 2 3 0 3 2 1 2 1 1 3 3 2 1 0 0 0 1 0 1 1 1 0 0 1 1 0 2 1 2 2 2 2 1 3 2 0 2 2 1 1 1 1 0 0 1 0 1 2 0 0 0 2 0 1 1 2 2 2 1 0 1 0 0 0 0 0 0 0 0 0 0 0 0 0 0 0 0 0 0 0 0 0 0 0 0 0 0 0 0 0 0 0 0 0 0 0 0 0 0 0 0 0 0 0 0 0 0 0 0 0 0 0 0 0 0 0 0 0 0 0 0 0 0 0 0 0 0 0 0 0 0 0 0 0 0 0 0…
3 2 5 1 0 6 2 0 5 5 5 1 1 3 2 2 2 7 4 3 4 0 2 4 4 2 3 2 3 0 4 1 4 2 6 1 1 1 2 3 0 2 0 1 4 1 1 3 1 0 0 0 1 3 1 0 4 2 5 2 2 1 3 0 2 1 0 0 3 1 1 2 1 1 3 1 1 3 1 0 0 0 0 1 1 0 0 0 3 1 1 0 0 1 0 0 2 0 0 2 1 2 2 0 1 2 0 1 2 0 0 1 1 0 1 1 1 2 0 0 0 0 1 0 0 0 0 0 0 0 0 0 0 0 0 0 0 0 0 0 0 0 0 0 0 0 0 0 0 0 0 0 0 0 0 0 0 0 0 0 0 0 0 0 1 0 0 0 0 0 0 0 0 0 0 0 0 0 1 0 0 0 0 0 0 0 0 0 0 0 0 0 0 0 0 0 0 0 0 0…
1 1 2 2 0 1 2 1 1 1 3 1 4 2 1 2 2 1 2 1 1 4 1 3 2 1 3 4 1 1 0 3 0 1 0 3 0 1 0 1 1 2 1 4 0 2 0 1 1 0 5 0 1 0 0 1 1 0 0 1 0 0 2 1 0 1 2 1 1 1 2 0 0 2 1 0 0 3 0 1 0 3 0 0 0 0 0 0 0 0 0 0 0 1 0 0 0 0 0 0 0 0 0 0 0 1 1 0 0 0 0 0 1 0 0 0 0 0 0 1 0 0 0 0 1 0 0 0 0 0 0 0 0 0 0 0 0 0 0 0 0 0 0 0 0 0 0 0 0 0 0 0 0 0 0 0 0 0 0 0 0 0 0 0 0 0 0 0 0 0 0 0 0 0 0 0 0 0 0 0 0 0 0 0 0 0 0 0 0 0 0 0 0 0 0 0 0 0 0 0…
0 1 0 0 1 1 0 0 0 0 0 0 0 0 0 0 0 0 0 0 0 0 1 0 3 1 0 0 1 0 0 1 0 2 2 0 0 0 0 0 0 0 0 0 0 1 5 2 2 0 0 0 5 0 0 1 3 0 0 5 0 0 0 1 1 3 0 1 0 0 0 0 1 0 1 1 0 0 1 0 0 0 0 0 0 0 0 0 0 0 0 0 0 0 0 0 0 0 0 0 0 0 0 0 0 0 0 0 0 0 0 0 0 0 0 0 0 0 0 0 0 0 0 0 0 0 0 0 1 0 0 0 0 0 0 0 0 0 0 0 0 0 0 0 0 0 0 0 0 0 0 0 0 0 0 0 0 0 0 0 0 0 0 0 0 0 0 0 0 0 0 0 0 0 0 0 0 0 0 0 0 0 0 0 0 0 0 0 0 0 0 0 0 0 0 0 0 0 0 0…
0 0 0 0 0 1 0 0 0 0 1 0 0 0 0 0 0 0 0 0 0 0 0 0 0 0 0 1 1 0 0 0 0 0 0 0 0 3 0 1 0 0 1 0 0 0 0 2 3 0 0 0 2 0 0 1 0 0 0 0 3 0 0 1 3 1 3 0 0 0 0 0 0 0 0 0 0 0 1 0 0 0 0 0 0 0 0 0 0 0 1 0 0 0 0 0 0 0 0 0 0 0 0 0 0 0 0 0 0 0 0 0 0 0 0 0 0 0 0 0 0 0 0 0 0 0 0 0 0 0 0 0 0 0 0 0 0 0 0 1 0 0 0 0 0 0 0 0 0 0 0 0 0 0 0 0 0 0 0 0 0 0 0 0 0 0 0 0 0 0 0 0 0 0 0 0 0 0 0 0 0 0 0 0 0 0 0 0 0 0 0 0 0 0 0 0 0 0 0 0…
0 0 0 0 1 0 0 0 1 0 0 0 0 0 0 0 0 0 0 0 0 0 0 0 1 0 0 2 0 0 0 1 1 0 0 0 0 0 1 1 0 1 2 0 0 0 1 0 0 2 0 0 1 0 0 0 0 1 1 0 1 1 4 1 1 0 5 0 0 0 0 1 0 0 0 0 0 0 0 0 0 0 0 0 0 0 0 0 0 0 0 0 0 0 0 1 0 0 0 0 0 0 0 0 0 0 0 1 0 0 0 0 0 0 0 0 0 0 0 0 0 0 0 0 0 0 0 0 0 0 0 0 0 0 0 0 0 0 0 0 0 0 0 0 0 0 0 0 0 0 0 0 0 0 0 0 0 0 0 0 0 0 0 0 0 0 0 0 0 0 0 0 0 0 0 0 0 0 0 0 0 0 0 0 0 0 0 0 0 0 0 0 0 0 0 0 0 0 0 0…
0 0 0 0 0 0 0 0 0 1 0 0 0 0 0 0 0 0 0 0 0 0 0 0 0 0 0 1 0 0 0 1 0 0 0 0 2 0 1 1 2 1 1 0 1 0 0 0 0 1 0 1 0 1 1 0 0 0 4 0 1 3 2 0 0 0 3 0 0 0 0 2 0 0 1 0 0 0 2 0 0 0 0 0 0 1 0 0 0 0 0 0 0 0 0 0 0 0 0 0 0 0 1 0 0 0 0 0 0 0 0 0 0 0 0 0 0 0 0 1 0 0 0 0 0 0 0 0 0 0 0 0 0 0 0 0 0 0 0 0 0 0 0 0 0 0 0 0 0 0 0 0 0 1 0 0 0 0 0 0 0 0 0 0 0 0 0 0 0 0 0 1 0 0 0 0 0 0 0 0 0 0 0 0 0 0 0 0 0 0 0 0 0 0 0 0 0 0 0 0…
0 0 0 0 0 0 0 0 0 0 1 0 0 0 0 0 0 0 0 0 0 0 0 0 0 0 0 0 0 0 0 3 0 0 0 0 1 0 0 1 0 1 2 0 0 0 1 0 0 0 0 0 1 0 1 0 0 1 0 0 0 0 1 0 0 1 0 1 0 0 0 1 0 0 0 0 0 1 0 0 0 0 0 0 0 0 0 0 0 0 0 0 0 0 0 0 0 0 0 0 0 0 0 0 0 0 0 0 0 0 0 0 0 0 0 0 0 0 0 0 0 0 0 0 0 0 0 0 0 0 0 0 0 0 0 0 0 0 0 0 0 0 0 0 0 0 0 0 0 0 0 0 0 0 0 0 0 0 0 0 0 0 0 0 0 0 0 0 0 0 0 0 0 0 0 0 0 0 0 0 0 1 0 0 0 0 0 0 0 0 0 0 0 0 0 0 0 0 0 0…
0 0 0 0 0 0 0 0 0 0 0 0 0 0 0 0 0 0 0 0 0 0 1 0 0 0 0 0 0 0 0 0 0 0 1 0 1 1 2 1 0 0 1 2 0 0 0 0 0 0 0 0 0 1 0 0 0 0 0 0 0 1 1 0 0 0 0 0 1 1 0 0 0 0 0 0 0 0 0 1 0 0 0 0 0 0 0 0 1 0 0 0 0 1 0 0 0 0 0 0 0 0 0 0 0 0 0 0 0 0 0 0 0 0 0 0 0 0 0 0 1 0 0 0 0 0 0 0 0 0 0 1 0 0 0 0 0 0 0 0 0 0 0 0 0 0 0 0 0 0 0 0 0 0 0 0 0 0 0 0 0 0 0 0 0 0 0 0 0 0 0 0 0 0 0 0 0 0 0 0 0 0 0 0 0 0 0 0 0 0 0 0 0 0 0 0 1 0 0 0…
0 0 0 0 0 0 0 0 0 0 0 0 0 0 0 0 0 0 0 0 0 0 0 0 0 0 0 0 0 0 0 0 0 1 3 0 1 0 1 1 0 0 0 1 1 1 0 0 0 0 0 0 0 2 0 0 0 0 1 0 0 2 1 0 0 0 0 1 1 1 1 0 0 0 0 0 0 0 0 2 0 0 0 0 0 0 0 0 0 0 0 0 0 0 0 1 0 0 0 0 0 0 1 0 0 0 0 0 0 0 0 0 0 0 0 0 0 0 0 0 0 0 0 0 0 0 0 0 0 0 0 0 0 0 0 0 0 0 0 0 0 0 0 0 0 0 0 0 0 0 0 0 0 0 0 0 0 0 0 0 0 0 0 0 0 0 0 0 0 0 0 0 0 0 0 0 0 0 0 0 0 0 0 0 0 0 0 0 0 0 0 0 0 0 0 0 0 0 0 0…
0 0 0 0 0 0 0 0 0 0 0 0 0 0 0 0 0 0 0 0 0 0 0 0 0 0 0 1 0 0 0 0 1 0 1 0 1 0 0 0 0 0 0 0 0 0 0 0 0 0 0 0 0 0 0 0 0 0 0 0 0 3 0 0 0 0 0 3 3 0 0 0 0 0 0 0 0 2 0 0 0 0 0 0 0 0 0 0 0 0 0 0 0 0 0 0 0 0 0 0 0 0 0 0 0 0 0 0 0 0 0 0 0 0 0 0 0 0 0 0 0 0 0 0 0 0 0 0 0 0 0 0 0 0 0 0 0 0 0 0 0 0 0 0 0 0 0 0 0 0 0 0 0 0 0 0 0 0 0 0 0 0 0 0 0 0 0 0 0 0 0 0 0 0 0 0 0 0 0 0 0 0 0 0 0 0 0 0 0 0 0 0 0 0 0 0 0 0 0 0…
0 0 0 0 0 0 0 0 0 0 0 0 0 1 0 0 0 0 0 0 0 0 0 0 0 0 0 0 0 0 0 0 1 1 0 2 0 2 0 1 1 0 0 0 0 0 0 0 0 0 0 0 0 0 0 0 0 2 0 0 0 0 0 1 0 0 0 0 0 0 0 0 0 0 1 0 0 0 0 0 1 0 0 0 0 0 0 0 0 0 0 0 0 0 0 0 0 0 0 0 0 0 0 0 0 0 0 0 0 0 0 0 0 0 0 0 0 0 0 0 0 0 0 0 0 0 0 0 0 0 0 0 0 0 0 0 0 0 0 0 0 0 0 0 0 0 0 0 0 0 0 0 0 0 0 0 0 0 0 0 0 0 0 0 0 0 0 0 0 0 0 0 0 0 0 0 0 0 0 0 0 0 0 0 0 0 0 0 0 0 0 0 0 0 0 0 0 0 0 0…
0 0 0 1 0 0 0 0 0 0 1 0 0 0 0 0 0 0 0 0 0 0 0 0 0 0 0 0 0 0 0 0 0 0 0 1 0 2 0 0 0 0 0 0 0 0 0 0 0 0 0 0 0 0 0 1 0 0 0 0 0 0 0 0 0 0 0 0 0 0 1 0 0 0 0 1 0 0 0 0 2 0 1 0 0 0 0 0 0 0 0 0 0 0 0 0 0 0 0 0 0 0 0 0 0 0 0 0 0 0 0 0 0 0 0 0 0 0 0 0 0 0 0 0 0 0 0 0 0 0 0 0 0 0 0 0 0 0 0 0 0 0 0 0 0 0 0 0 0 0 0 0 0 0 0 0 0 0 0 0 0 0 0 0 0 0 0 0 0 0 0 0 0 0 0 0 1 0 0 0 0 0 0 0 0 0 0 0 0 0 0 0 0 0 0 0 0 0 0 0…
0 0 0 0 0 0 0 0 0 0 0 0 0 0 0 0 0 0 0 0 0 0 0 0 0 0 0 0 0 0 0 0 0 0 0 0 1 0 1 0 0 0 0 0 0 0 0 0 0 0 0 0 0 0 0 0 0 0 0 0 0 0 0 0 0 0 0 0 1 0 0 0 3 0 3 0 2 0 0 0 2 0 0 0 0 0 0 0 0 0 0 0 0 0 0 0 0 0 0 0 0 0 0 0 0 0 0 0 0 0 0 0 0 0 0 0 0 0 0 0 0 0 0 0 0 0 0 0 0 0 0 0 0 0 0 0 0 0 0 0 0 0 0 0 0 0 0 0 0 0 0 0 0 0 0 0 0 0 0 0 0 0 0 0 0 0 0 0 0 0 0 0 0 0 0 0 0 0 0 0 0 0 0 0 0 0 0 0 0 0 0 0 0 0 0 0 0 0 0 0…
0 0 0 0 0 0 0 0 0 0 0 0 0 0 0 0 0 0 0 0 0 0 0 0 0 0 0 0 0 0 0 0 0 0 0 0 0 0 0 0 0 0 0 0 0 0 0 0 0 0 0 0 0 0 0 0 0 0 0 0 0 0 0 0 0 0 0 0 0 0 0 0 0 4 0 1 1 0 0 0 1 0 0 0 0 0 0 0 0 0 0 0 0 0 0 0 0 0 0 0 0 0 0 0 0 0 0 0 0 0 0 0 0 0 0 0 0 0 0 0 0 0 0 0 0 0 0 0 0 0 0 0 0 0 0 0 0 0 0 0 0 0 0 0 0 0 0 0 0 0 0 0 0 0 0 0 0 0 0 0 0 0 0 0 0 0 0 0 0 0 0 0 0 0 0 0 0 0 0 0 0 0 0 0 0 0 0 0 0 0 0 0 0 0 0 0 0 0 0 0…
0 0 0 0 0 0 0 0 0 0 0 0 0 0 0 0 0 0 0 0 0 0 0 0 0 0 0 0 0 0 0 0 0 0 0 0 0 0 0 0 0 0 0 0 0 0 0 0 0 0 0 0 0 0 0 0 0 0 0 0 0 1 0 0 0 0 0 0 0 0 0 0 1 1 0 0 1 0 0 0 0 0 0 0 0 0 0 0 0 0 0 0 0 0 0 0 0 0 0 0 0 0 0 1 0 0 0 0 0 0 0 0 0 0 0 0 0 0 0 0 0 0 0 0 0 0 0 0 0 0 0 0 0 0 0 0 0 0 0 0 0 0 0 0 0 0 0 0 0 0 0 0 0 0 0 1 0 0 0 0 0 0 0 0 0 0 0 0 0 0 0 0 0 0 0 0 0 0 0 0 0 0 0 0 0 0 0 0 0 0 0 0 0 0 0 0 0 0 1 0…
0 0 0 0 0 0 0 0 0 0 0 0 0 0 0 0 0 0 0 0 0 0 0 0 0 0 0 0 0 0 0 0 0 0 0 0 0 0 0 0 0 0 0 0 0 0 0 0 0 0 0 0 0 0 0 0 0 0 0 0 0 0 0 0 0 0 0 0 0 0 0 0 1 0 1 0 0 0 0 0 0 0 0 0 0 0 0 0 0 0 0 0 0 0 0 0 0 0 0 0 0 0 0 0 0 0 0 0 0 0 0 0 0 0 0 0 1 1 0 0 0 0 0 0 0 0 0 0 0 0 0 0 0 0 0 0 0 0 0 0 0 0 0 0 0 0 0 0 1 0 0 0 0 0 0 0 0 0 0 0 0 0 0 0 0 1 0 0 0 0 0 0 0 0 0 0 0 0 0 0 0 0 0 0 0 0 0 0 0 0 0 0 0 0 0 0 0 0 0 0…
0 0 0 0 0 0 0 0 0 0 0 0 0 0 0 0 0 0 0 0 0 0 0 0 0 0 0 0 0 0 0 0 0 0 0 0 0 0 0 0 0 0 0 0 0 0 0 0 0 0 2 0 0 0 0 0 0 0 0 0 0 0 0 0 0 0 0 0 0 0 0 0 0 0 0 0 0 0 0 0 0 0 0 0 0 0 0 0 0 1 0 0 0 0 0 0 0 0 0 0 0 0 0 0 0 0 0 0 0 0 0 0 0 0 0 0 0 0 0 0 0 0 0 0 0 0 0 0 0 0 0 0 0 0 0 0 0 1 0 0 0 0 0 0 1 0 0 0 0 0 0 0 0 0 0 0 0 0 0 0 0 0 0 0 0 0 0 0 0 0 0 0 0 0 0 0 0 0 0 0 0 0 0 0 0 0 0 0 0 0 0 0 0 0 0 0 0 0 0 0…
0 0 0 0 0 0 0 0 0 0 0 0 0 0 0 0 0 0 0 0 0 0 0 0 0 0 0 0 0 0 0 0 0 0 0 0 0 0 0 0 0 0 0 0 0 0 0 0 0 0 0 0 0 0 0 0 0 0 0 0 0 0 0 0 0 0 0 0 0 0 0 0 0 0 0 0 0 0 0 0 0 0 0 0 0 0 0 0 0 0 0 0 0 0 0 0 0 0 0 0 0 0 0 0 0 0 0 0 0 0 0 0 0 0 0 0 0 0 0 0 0 0 0 0 0 0 0 0 0 0 0 0 0 0 0 0 0 0 0 0 0 0 0 0 0 0 0 0 0 0 1 0 0 0 0 0 0 0 0 0 0 0 0 0 0 0 0 0 0 0 0 0 0 0 0 0 0 0 0 0 0 0 0 0 0 0 0 0 0 0 0 0 0 0 0 0 0 0 0 0…
0 0 0 0 0 0 1 0 0 0 0 0 0 0 0 0 0 0 0 0 0 0 0 0 0 0 0 0 0 0 0 0 0 1 0 0 0 0 0 0 0 0 0 0 0 0 0 0 0 0 0 0 0 0 0 0 0 0 0 0 0 0 0 0 0 0 0 0 0 0 0 0 0 0 0 0 0 0 0 0 0 0 0 0 0 0 0 0 0 0 0 0 0 0 0 0 0 0 0 0 0 0 0 0 0 0 0 0 0 0 0 0 0 0 0 0 0 0 0 0 0 0 0 0 0 0 0 0 0 0 0 0 0 0 0 0 0 0 0 0 0 0 0 0 0 0 0 0 0 0 0 0 0 0 0 0 0 0 0 0 0 0 0 0 0 0 0 0 1 0 0 0 0 0 0 0 0 1 0 0 0 0 0 0 0 0 0 0 0 0 0 0 0 0 0 0 0 0 0 0…
0 0 0 0 0 0 0 0 0 0 0 0 0 0 0 0 0 0 0 0 0 0 0 0 0 0 0 0 0 0 0 0 0 0 0 0 0 0 0 0 0 0 0 0 0 0 0 0 0 0 0 0 0 0 0 0 0 0 0 0 0 0 0 0 0 0 0 0 0 0 0 0 0 0 0 0 0 0 0 0 0 0 0 0 0 0 0 0 0 0 0 0 0 0 0 0 0 0 0 0 0 1 0 0 0 0 0 0 0 0 0 0 1 0 0 0 0 0 0 0 0 0 0 0 0 0 0 0 1 0 0 0 0 0 0 0 0 0 0 0 0 0 0 0 0 0 0 0 0 0 0 0 0 0 0 0 0 0 0 0 0 0 0 0 0 0 0 0 0 0 0 0 0 0 0 0 0 0 0 0 0 0 0 0 0 0 0 0 0 0 0 0 0 0 0 0 0 0 0 0…
0 1 0 0 0 0 0 0 0 0 0 0 0 0 0 0 0 0 0 0 0 0 0 0 0 0 0 0 0 0 0 0 1 0 0 0 0 0 0 0 0 0 0 0 0 0 0 0 0 0 0 0 0 0 0 0 0 0 0 0 0 0 0 0 0 0 0 0 0 0 0 0 0 0 0 0 0 0 0 0 0 0 0 0 0 0 0 0 0 0 0 0 0 0 0 0 0 0 0 0 0 0 0 0 0 0 0 0 0 0 0 0 0 0 0 0 0 0 0 0 0 0 1 0 0 0 0 0 0 0 0 0 0 0 0 0 0 0 0 0 0 0 0 0 0 0 0 0 0 0 0 0 0 0 0 0 0 0 0 0 0 0 0 0 0 0 0 0 0 0 0 0 0 0 0 0 0 0 0 0 0 0 0 0 0 0 0 0 0 0 0 1 0 0 0 0 0 0 0 0…
0 0 0 0 0 0 0 0 0 0 0 0 0 0 0 0 0 0 0 0 0 0 0 0 0 0 0 0 0 0 0 0 0 0 0 0 0 0 0 0 0 0 0 0 0 0 0 0 0 0 0 0 0 0 0 0 0 0 0 0 0 0 0 0 0 0 0 0 0 0 0 0 0 0 0 0 0 0 0 0 0 0 0 0 0 0 0 0 0 0 0 0 0 0 0 0 0 0 0 0 0 0 0 1 0 0 0 0 0 0 0 0 0 0 0 0 0 0 0 0 0 0 0 0 0 0 0 0 0 0 0 0 0 0 0 0 0 0 0 0 0 0 0 0 0 0 0 0 0 0 0 0 0 0 0 0 0 0 0 0 0 0 0 0 0 0 0 0 0 0 0 0 0 0 0 0 0 0 0 0 0 0 0 0 0 0 0 0 0 0 0 0 0 0 0 0 0 0 0 0…
0 0 0 0 0 0 0 0 1 0 1 0 0 0 0 0 0 0 0 0 0 0 0 0 0 0 0 0 0 0 1 0 0 0 0 0 0 0 0 0 0 0 0 0 0 0 0 0 0 0 0 0 0 0 0 0 0 0 0 0 0 0 0 0 0 0 0 0 0 0 0 0 0 0 0 0 0 0 0 0 0 0 0 0 0 0 0 0 0 0 0 0 0 0 0 0 1 0 0 0 0 0 0 0 0 0 0 0 0 0 0 0 0 0 1 0 0 0 0 0 0 0 0 0 0 0 0 0 0 0 0 0 0 0 0 0 0 1 0 0 0 0 0 0 0 0 0 0 0 0 0 0 0 0 0 0 0 0 0 0 0 0 0 0 0 0 0 0 0 0 0 0 0 0 0 0 0 0 0 0 0 0 0 0 0 0 0 0 0 0 0 0 0 0 0 0 0 0 0 1…
0 0 0 0 0 0 0 0 0 0 0 0 0 0 0 0 0 0 0 0 0 0 0 0 0 0 0 0 0 0 0 0 0 0 0 0 0 0 0 0 0 0 0 0 0 0 0 0 0 0 0 0 0 0 0 0 0 0 0 0 0 0 0 0 0 0 0 0 0 0 0 0 0 0 0 0 0 0 0 0 0 0 0 0 0 0 0 0 0 0 0 0 0 0 0 0 0 0 0 0 0 0 0 0 0 0 0 0 0 0 0 0 0 0 0 0 0 0 0 0 0 0 0 0 0 0 0 0 0 0 0 0 0 0 0 0 0 0 0 0 0 0 0 0 0 0 0 0 0 0 0 0 0 0 0 0 0 0 0 0 0 0 1 0 0 0 0 1 0 0 0 0 0 1 0 0 0 0 0 0 0 0 0 0 0 0 0 0 0 0 0 0 0 0 0 0 0 0 0 0…
0 0 0 0 0 0 0 0 0 0 0 0 0 0 0 0 0 0 0 0 0 0 0 0 0 0 0 0 0 0 0 0 0 0 0 0 0 0 0 0 0 0 0 0 0 0 0 0 0 0 0 0 1 0 0 0 0 0 0 0 0 0 0 0 0 0 0 0 0 1 0 0 0 0 0 0 0 0 0 0 0 0 0 0 0 0 0 0 0 0 0 0 0 0 0 0 0 0 0 0 0 0 0 0 0 0 0 0 0 0 0 0 0 0 0 0 0 0 0 0 0 0 0 0 0 0 0 0 0 0 0 0 0 0 0 0 0 0 0 0 0 0 0 0 0 0 0 0 0 0 0 0 0 0 0 0 0 0 0 0 0 0 0 0 1 0 0 0 0 0 0 0 0 0 0 0 0 0 0 0 0 0 0 0 0 0 0 0 0 0 0 0 0 0 0 0 0 0 0 0…
0 0 0 0 0 0 0 0 0 0 0 0 1 0 0 0 0 0 0 0 0 0 0 0 0 0 0 0 0 0 0 1 0 0 0 0 0 0 0 0 0 0 0 0 0 0 0 0 0 0 0 0 0 0 0 0 0 0 0 0 0 0 0 0 0 0 0 0 1 0 0 0 0 0 0 0 0 0 0 0 0 0 0 0 0 0 0 0 0 0 0 0 0 0 0 0 0 0 0 0 0 0 0 0 0 0 0 0 0 0 0 0 0 0 0 0 0 0 0 0 0 0 0 0 0 0 0 0 0 0 0 0 0 0 0 0 0 0 0 0 0 0 0 0 0 0 0 0 0 0 0 0 0 0 0 0 0 0 0 0 0 0 0 0 0 0 0 0 0 0 0 0 0 0 0 0 0 0 0 1 0 0 0 0 0 0 0 0 0 0 0 0 0 0 0 0 0 0 0 0…
0 0 0 0 0 0 0 0 0 0 0 0 0 0 0 0 0 0 0 0 0 0 0 0 0 0 0 0 0 0 0 0 0 0 0 0 0 0 0 0 0 0 0 0 0 0 0 0 0 0 0 0 0 0 0 0 0 0 0 0 0 0 0 0 0 0 0 0 0 0 0 0 0 0 0 0 0 0 0 0 0 0 0 0 0 0 0 0 0 0 0 0 0 0 0 0 0 0 0 0 0 0 0 0 0 0 0 0 0 0 0 0 1 0 0 0 0 0 0 0 0 0 0 0 0 0 0 0 0 0 0 0 0 0 0 0 0 0 0 0 0 0 0 0 0 0 0 0 0 0 0 0 0 0 0 0 0 0 0 0 0 0 0 0 0 0 0 0 0 0 0 1 0 0 0 0 0 0 0 0 0 0 0 0 0 0 0 0 0 0 0 0 0 0 0 0 0 0 0 0…
0 0 0 0 0 0 0 0 0 0 0 0 0 0 0 0 0 0 0 0 0 0 0 0 0 0 0 0 0 0 0 0 0 0 0 0 0 0 0 0 0 0 0 0 0 0 0 0 0 0 0 0 0 0 0 0 0 0 0 0 0 0 0 0 0 0 0 0 0 0 0 0 0 0 0 0 0 0 0 0 0 0 0 0 0 0 0 0 0 0 0 0 0 0 0 0 0 0 0 0 0 0 0 0 0 0 0 0 0 0 0 0 0 0 0 0 0 0 0 0 0 0 0 0 0 0 0 0 0 0 0 0 0 0 0 0 0 0 0 1 0 0 0 0 0 0 0 0 0 0 0 0 0 0 0 0 1 0 0 0 0 0 0 0 0 0 0 0 0 0 0 0 0 0 0 0 0 0 0 0 0 0 0 0 0 1 0 0 0 0 0 0 0 0 0 0 0 0 0 0…
0 0 0 0 0 1 0 0 0 0 0 0 0 0 0 1 0 0 0 0 0 0 0 0 0 0 0 0 0 0 0 0 0 0 0 0 0 0 0 0 0 0 0 0 0 0 0 0 0 1 0 0 0 0 0 0 0 0 0 0 0 0 0 0 0 0 0 0 0 0 0 0 0 0 0 0 0 0 0 0 0 0 0 0 0 0 0 0 0 0 0 0 0 0 0 0 0 0 0 0 0 0 0 0 0 0 0 0 0 0 0 0 0 0 0 0 0 0 0 0 0 0 0 0 1 0 0 0 0 0 0 0 0 0 0 0 0 0 0 0 1 0 0 0 0 0 0 0 0 0 0 0 0 0 0 0 0 0 0 0 0 0 0 0 0 0 0 0 0 0 0 0 0 0 0 0 0 0 0 0 0 0 0 0 0 0 0 0 0 0 0 0 0 0 0 0 0 0 0 0…
0 0 0 0 0 0 0 0 0 0 0 0 0 0 0 0 0 0 0 0 0 0 0 0 0 0 0 0 0 0 0 0 0 0 0 0 0 0 0 0 0 0 0 0 0 0 0 0 0 0 0 0 0 0 0 0 0 0 0 0 0 0 0 0 0 0 0 0 0 0 0 0 0 0 0 0 0 0 0 0 0 0 0 0 0 0 0 0 0 0 0 0 0 0 0 0 0 0 0 0 0 0 0 0 0 0 0 0 0 0 0 0 0 0 0 0 0 0 0 0 0 0 0 0 0 0 0 0 0 0 0 0 0 0 0 0 0 0 0 0 0 0 0 0 0 0 0 0 0 0 0 0 0 0 0 0 0 0 0 0 0 0 0 0 0 0 0 0 0 0 0 0 0 0 0 0 0 0 0 0 0 0 0 0 0 0 1 1 0 0 0 0 1 0 0 0 0 0 0 0…
0 0 0 0 0 0 0 0 0 0 0 0 0 0 0 0 0 0 0 0 0 0 0 0 0 0 0 0 0 0 0 0 0 0 0 0 0 0 0 0 0 0 0 0 0 0 0 0 0 0 0 0 0 0 0 0 0 0 0 0 0 0 0 0 0 0 0 0 0 0 0 0 0 0 0 0 0 0 0 0 0 0 0 0 0 0 0 0 0 0 0 0 0 0 0 0 0 0 0 0 1 0 0 0 0 0 0 0 0 0 0 0 0 0 0 0 0 0 0 0 0 0 0 0 0 0 1 0 1 0 0 0 0 0 0 0 0 0 0 0 0 0 0 0 0 0 0 0 0 0 0 0 0 1 0 0 0 0 0 0 0 0 0 0 0 0 0 0 0 0 0 0 0 0 0 0 0 0 0 0 0 0 0 0 0 0 0 0 0 0 0 0 0 0 0 0 0 0 0 0…
0 0 0 0 0 0 0 0 0 0 0 0 0 0 0 0 0 0 0 0 0 0 0 0 0 0 0 0 0 0 0 0 0 0 0 0 0 0 0 0 0 0 0 0 0 0 0 0 0 1 0 0 0 0 0 0 0 0 0 0 0 0 0 0 0 0 0 0 0 0 0 0 0 0 0 0 0 0 0 0 0 0 0 0 0 0 0 0 0 0 0 0 0 0 0 0 0 0 0 0 0 0 0 0 0 0 0 0 0 0 0 0 0 0 0 0 0 0 0 0 0 0 0 0 0 0 0 0 0 0 0 0 0 0 0 0 0 0 0 0 0 0 0 0 0 0 0 0 0 0 0 0 0 0 0 0 0 0 0 0 0 0 0 0 0 0 0 0 0 0 0 0 1 0 0 0 1 0 0 0 0 0 0 0 0 0 0 0 0 0 0 0 0 0 0 0 0 0 0 0…
0 0 0 0 0 0 0 0 0 0 0 0 0 0 0 0 0 0 0 0 0 0 0 0 0 0 0 0 0 0 0 0 0 0 0 0 0 0 0 0 0 0 0 0 0 0 0 0 0 0 0 0 0 0 0 0 0 0 0 0 0 0 0 0 0 0 0 1 0 0 0 0 0 0 0 0 0 0 0 0 0 0 0 0 0 0 0 0 0 0 0 0 0 0 0 0 0 0 0 0 0 1 0 0 0 0 0 0 0 0 1 0 0 0 0 0 0 0 0 0 0 0 0 0 0 0 0 0 0 0 0 0 0 0 0 0 0 0 0 0 0 0 0 0 0 0 0 0 0 1 0 0 0 0 0 0 0 0 0 0 0 0 0 0 0 0 0 0 0 0 0 0 0 0 0 0 1 0 0 0 0 0 0 0 0 0 0 0 0 0 0 0 0 0 1 0 0 0 0 0…
1 0 0 0 0 0 0 0 0 0 0 0 0 0 0 0 0 0 0 0 0 0 0 0 0 0 0 0 0 0 0 0 0 0 0 0 1 0 0 0 0 0 0 0 0 1 0 0 0 0 0 0 0 0 0 0 0 0 0 1 0 0 0 0 0 0 0 0 0 0 0 0 0 0 0 0 0 0 0 0 0 0 0 0 0 0 0 0 0 0 0 0 0 0 0 0 0 0 0 0 0 0 0 0 0 0 0 0 0 0 0 0 0 0 0 0 0 0 0 0 0 0 0 0 0 0 0 0 0 0 0 0 0 0 0 0 0 0 0 0 0 0 0 0 0 0 0 0 0 0 0 0 0 0 0 0 0 0 0 0 0 0 0 0 0 0 0 0 0 0 0 0 0 0 0 0 0 0 0 0 0 0 0 0 0 0 1 0 0 0 0 0 0 0 0 0 0 0 0 0…
0 0 1 0 0 0 0 0 0 0 0 0 1 0 0 0 0 0 0 0 0 0 0 0 0 0 0 0 0 0 0 0 0 0 0 0 0 0 0 0 0 0 1 0 1 0 0 0 0 0 0 0 0 0 0 0 0 0 0 0 0 0 0 0 0 1 0 0 0 0 0 0 0 0 1 0 0 0 0 0 0 0 0 0 0 0 0 0 0 0 0 0 0 0 0 0 0 0 0 0 0 0 0 0 0 0 0 1 0 0 0 0 0 0 0 1 0 0 0 0 0 1 1 1 0 0 0 0 0 0 0 2 0 0 0 0 0 0 0 0 1 0 0 0 0 1 0 0 0 0 1 1 0 0 0 0 0 0 0 0 0 1 0 1 0 0 0 1 0 0 0 0 0 1 0 0 0 0 0 0 0 1 0 0 0 0 0 1 1 0 0 0 0 0 0 0 0 0 1 0…
0 0 0 0 0 0 1 0 0 0 0 0 0 0 0 0 0 0 0 0 0 0 0 0 0 0 0 0 0 0 0 0 0 0 0 0 0 0 0 0 0 0 0 1 0 0 0 0 0 0 0 0 0 1 0 0 1 0 0 0 0 0 0 0 0 1 0 0 0 0 0 0 0 0 1 0 0 0 0 0 1 0 0 0 0 0 0 0 0 0 0 0 0 0 1 1 0 0 0 0 0 0 0 0 0 0 0 0 0 0 0 0 0 0 1 1 0 1 0 1 0 0 1 0 0 0 1 0 0 0 0 0 0 0 0 0 0 0 0 0 0 0 2 0 1 0 0 0 0 0 0 0 1 0 0 0 0 0 0 0 0 0 0 0 1 0 0 1 1 0 0 3 0 0 0 0 1 0 0 0 0 1 1 0 0 0 0 0 0 0 0 0 0 0 0 0 0 0 0 0…
0 0 0 0 1 1 1 0 0 0 0 0 0 0 0 0 0 0 0 0 0 1 0 0 0 0 0 0 0 0 0 0 0 0 0 0 0 0 1 0 0 0 0 0 0 0 0 1 0 0 0 0 0 1 0 0 0 0 1 0 0 0 0 0 0 0 0 1 0 1 0 1 0 0 0 0 0 0 0 0 0 0 0 1 0 0 0 0 0 0 0 0 0 0 0 0 0 0 0 0 0 0 0 0 1 0 0 0 0 0 0 0 0 0 0 1 0 0 0 0 0 0 0 1 0 0 0 0 0 0 0 0 1 0 0 0 0 1 0 0 1 0 1 0 0 0 0 0 0 0 0 0 0 0 0 0 0 0 0 1 0 0 0 0 1 0 1 0 0 0 0 1 0 0 0 0 0 0 0 0 0 1 0 1 0 0 0 0 0 1 0 0 0 0 0 0 0 0 0 0…
1 0 0 0 1 0 0 0 1 1 0 0 0 0 1 0 0 1 0 0 0 1 0 1 0 0 0 1 0 1 0 0 0 0 0 0 0 0 0 0 1 0 0 0 0 1 1 0 0 2 0 0 0 0 1 1 0 0 0 0 1 0 0 0 0 0 0 0 0 1 0 1 0 0 1 0 0 0 1 0 0 0 0 0 0 0 0 0 0 0 1 0 1 0 0 1 0 1 0 0 0 0 0 0 1 0 0 0 0 0 0 0 0 0 0 0 0 1 0 0 0 0 0 1 0 2 0 1 0 1 0 1 0 0 0 0 0 0 0 0 0 2 1 1 0 0 0 0 0 0 0 0 0 0 0 0 0 0 0 0 0 0 0 0 0 0 0 0 0 1 0 0 0 0 0 0 0 0 0 0 1 0 0 0 0 0 0 0 0 0 0 1 0 0 0 0 0 0 0 0…
0 0 0 0 0 1 0 0 1 0 0 0 0 1 0 0 0 1 0 0 0 0 0 0 0 1 0 0 0 0 0 1 0 1 0 1 0 0 0 0 0 0 0 0 0 1 1 1 0 0 1 0 0 0 0 0 0 0 1 0 0 0 0 0 0 0 0 0 0 0 0 0 1 0 1 1 0 1 0 1 0 0 0 0 0 2 0 0 0 0 0 0 0 0 0 2 0 0 0 1 1 1 0 0 2 0 0 0 0 1 2 0 0 0 1 0 0 0 0 0 0 0 0 0 0 0 0 0 0 1 0 0 2 0 1 0 0 0 1 0 0 0 0 0 0 0 0 1 0 0 0 0 0 0 0 0 0 0 0 0 0 0 0 2 1 0 0 0 1 0 0 3 0 0 0 0 1 1 0 0 0 0 2 0 2 0 0 0 1 0 0 0 0 0 0 0 0 0 1 1…
1 0 0 0 0 1 0 0 0 1 2 0 0 1 0 0 0 0 1 0 0 1 0 0 0 1 0 0 1 1 0 0 0 1 0 0 1 0 0 0 1 0 0 1 1 0 0 0 0 0 0 0 0 0 0 1 0 0 1 1 0 1 1 0 1 0 1 1 2 0 0 1 0 1 0 1 0 0 0 1 0 0 0 0 0 1 0 0 1 0 0 0 0 0 0 0 0 1 2 1 0 0 0 0 0 3 0 0 1 0 0 1 1 0 0 0 0 1 0 0 0 1 0 0 0 0 0 0 2 1 1 1 2 1 1 0 0 0 0 2 0 0 1 1 0 0 1 0 2 0 1 0 1 0 0 0 1 0 0 2 1 1 1 1 0 0 0 0 0 0 0 0 1 0 0 1 0 0 0 0 0 0 0 1 0 0 0 1 0 0 0 0 0 1 0 0 0 0 1 2…
0 1 0 1 0 1 0 0 0 0 0 0 0 0 1 0 2 1 2 1 1 0 0 0 1 0 0 1 0 1 1 0 1 0 0 1 0 0 1 0 0 0 0 0 0 1 1 0 2 0 1 1 0 1 0 1 0 0 1 0 1 1 1 0 0 0 1 1 1 1 1 1 0 1 0 0 0 0 0 0 1 0 0 0 1 1 0 1 2 0 2 2 0 0 1 0 0 0 0 0 1 1 0 0 0 0 0 1 0 0 0 0 0 0 2 1 0 0 0 0 0 0 0 0 0 0 0 0 0 0 0 1 0 0 0 0 0 3 0 0 1 1 0 0 1 0 0 0 0 0 0 0 0 0 1 0 0 0 0 0 0 0 0 0 0 0 0 0 0 0 0 0 0 0 2 0 1 0 0 0 0 1 0 1 0 1 1 2 0 0 0 0 1 0 0 0 1 1 0 2…
1 0 2 0 0 0 1 1 1 0 1 0 0 1 1 0 0 0 1 0 0 2 0 0 0 0 2 0 0 1 0 1 0 0 0 1 0 0 1 0 0 0 0 0 0 0 0 0 0 1 0 0 0 1 0 0 0 0 1 1 0 0 2 0 0 0 1 0 0 0 1 0 0 0 0 0 2 1 0 2 1 0 0 0 0 0 0 0 0 0 0 0 0 2 1 3 0 1 0 0 1 0 0 0 0 0 0 0 0 0 0 0 0 0 1 1 0 0 1 0 1 0 0 0 0 0 0 0 0 0 0 0 1 1 0 0 1 1 1 0 0 2 0 0 0 0 1 0 0 0 1 0 0 1 0 0 0 0 0 1 0 0 0 0 1 1 1 0 0 1 0 1 1 0 0 0 0 0 0 0 0 2 0 0 0 1 1 1 0 1 1 0 0 0 0 1 0 0 0 1…
0 1 1 1 0 2 0 1 1 0 0 0 1 0 0 1 0 0 0 0 1 0 1 0 1 0 0 0 0 0 1 1 0 0 0 0 1 0 0 0 0 0 0 0 1 0 1 0 0 0 0 0 0 1 1 2 0 0 1 0 0 1 1 0 1 0 0 0 0 0 1 0 1 0 0 1 0 0 0 0 0 0 0 1 0 0 0 1 0 0 1 1 0 1 1 0 0 0 0 0 0 0 0 0 1 0 0 0 1 0 2 0 1 0 0 0 1 0 1 0 1 0 0 0 0 0 0 0 0 1 0 1 1 0 0 0 1 0 0 0 1 0 2 1 0 0 1 0 1 0 0 0 0 1 1 0 0 1 0 1 0 0 0 0 0 0 1 1 0 0 2 0 0 1 2 0 0 0 0 1 0 0 0 2 0 0 0 0 0 0 0 3 2 0 1 1 0 0 1 1…
0 1 1 0 1 1 2 0 1 0 1 0 0 1 0 1 0 0 1 1 0 1 0 1 0 0 1 0 1 0 1 2 0 0 0 1 0 1 0 0 0 1 0 1 2 1 0 0 0 0 0 0 1 0 0 1 0 0 0 0 0 1 2 0 1 0 1 1 0 0 0 0 0 0 1 0 1 0 1 0 0 1 1 1 1 0 0 1 0 0 0 2 2 2 0 0 1 0 0 0 1 0 0 0 0 1 1 0 1 1 3 1 0 1 0 0 1 1 0 0 0 0 0 0 1 1 0 1 1 0 0 0 2 0 1 1 0 0 0 0 1 0 0 3 0 1 0 0 2 0 1 0 0 0 0 0 1 1 1 0 0 2 0 0 1 0 0 0 0 0 3 0 0 0 0 0 1 1 0 0 0 0 0 0 0 0 0 1 0 0 0 2 0 0 0 0 0 0 2 0…
0 1 1 0 0 0 0 2 1 0 2 0 0 0 1 0 1 0 0 0 0 1 1 0 0 1 0 0 0 0 1 0 0 0 0 0 0 0 1 1 0 0 0 2 1 0 0 0 0 0 0 1 0 1 0 0 0 0 0 1 0 0 1 0 1 2 0 0 1 1 1 0 2 0 0 0 1 0 0 0 0 1 0 1 0 0 0 0 0 0 1 1 1 0 1 1 0 0 0 1 0 0 0 0 0 0 0 0 0 0 0 0 0 1 0 2 0 0 1 0 1 1 1 1 0 0 0 0 0 0 1 1 0 0 1 3 0 1 1 1 0 0 1 0 0 1 0 1 0 0 0 1 0 0 1 0 1 1 1 0 1 0 0 1 0 1 1 0 0 0 1 0 0 0 0 2 0 1 0 0 0 0 2 0 0 1 3 1 0 0 0 1 0 0 0 0 0 1 0 0…
0 0 0 2 1 2 0 0 0 0 1 0 2 0 1 1 0 0 1 0 1 0 0 0 0 1 0 1 0 2 1 0 0 0 0 0 1 0 0 0 0 0 1 0 3 0 1 1 2 2 0 0 0 0 1 0 0 0 1 0 0 0 0 0 0 0 0 1 1 1 0 0 0 0 0 0 1 0 0 1 0 0 1 0 0 1 2 0 0 0 0 0 1 0 0 0 0 0 2 0 1 0 1 1 0 0 0 0 2 0 0 0 1 0 0 2 0 1 2 0 0 1 0 2 0 0 0 0 0 0 0 1 0 2 0 0 2 2 0 0 0 0 0 0 0 0 0 0 0 1 0 0 1 0 0 1 1 0 3 2 0 1 0 0 2 2 1 0 0 0 0 0 2 1 0 1 1 1 0 1 0 0 1 1 0 0 0 0 0 0 0 0 0 0 0 0 0 0 0 0…
0 1 0 1 0 2 1 0 0 0 0 0 1 0 0 0 0 0 0 0 0 0 0 0 1 1 1 1 1 0 0 0 0 0 1 0 0 2 0 1 0 1 0 2 0 0 0 0 0 1 0 0 0 0 0 0 0 0 0 0 0 1 1 2 1 1 0 0 2 0 1 0 1 0 2 0 2 0 3 0 0 0 0 0 1 1 0 0 0 0 1 0 0 0 1 0 1 0 1 0 0 1 1 1 1 0 0 1 0 0 0 1 1 0 1 0 0 0 1 0 0 1 1 1 0 0 0 2 1 0 0 1 2 0 0 1 0 1 0 0 1 0 0 0 0 2 0 0 0 0 1 0 2 0 0 1 1 0 0 0 1 1 0 1 0 1 0 0 0 0 2 0 2 0 1 0 0 2 0 1 0 1 0 0 0 1 2 0 0 1 1 1 0 0 1 0 0 1 0 1…
2 3 0 1 1 0 0 0 0 1 2 1 0 0 0 3 0 2 0 1 1 1 0 1 1 0 0 1 1 0 0 2 1 0 2 0 1 0 2 1 1 1 0 1 0 0 0 0 1 2 1 1 0 0 0 0 0 0 0 0 1 2 0 1 0 2 1 1 0 0 3 0 0 2 0 0 0 2 1 0 1 0 0 1 0 1 0 0 0 0 0 0 2 0 0 0 0 0 0 2 0 0 0 0 0 0 1 1 2 0 2 0 2 0 0 0 0 0 1 1 0 0 0 1 0 0 0 0 0 1 0 0 0 1 0 2 0 1 2 0 0 0 3 0 3 1 0 0 1 3 0 1 0 0 0 0 1 0 0 0 0 1 0 0 0 2 0 0 1 1 1 0 0 2 0 0 0 0 0 0 1 0 1 3 0 1 0 1 0 0 0 0 0 1 0 0 0 0 1 0…
1 2 1 0 1 1 2 5 0 0 0 1 0 0 0 0 0 0 0 0 2 1 1 0 0 0 0 1 1 0 0 1 2 0 3 0 1 0 1 1 0 0 1 1 0 1 0 0 0 1 1 0 1 0 0 2 1 1 0 0 0 0 1 0 0 0 0 0 0 0 0 1 0 0 0 0 1 0 0 0 1 0 1 0 0 1 0 0 0 1 1 1 0 1 0 1 0 0 1 0 2 1 1 0 3 1 0 0 1 0 0 0 2 0 0 0 0 1 0 1 1 1 0 0 1 3 1 3 0 0 1 0 2 0 2 2 0 0 2 0 1 1 0 1 0 0 1 1 0 0 0 3 0 0 0 0 0 1 0 0 1 1 1 0 0 2 2 0 1 0 0 1 0 4 1 0 0 0 1 0 1 0 2 1 1 1 0 2 0 0 1 0 2 0 0 1 0 0 0 0…
0 4 0 1 1 0 0 0 0 0 0 0 0 0 1 2 1 0 0 0 0 0 0 0 0 2 0 0 0 1 1 1 0 2 1 0 0 2 1 1 1 0 0 0 0 0 1 0 0 1 0 0 0 1 1 2 2 0 0 0 0 0 1 1 0 0 0 0 0 1 0 0 0 2 0 0 0 0 1 0 0 0 0 0 0 0 2 1 0 1 1 0 1 0 0 0 0 0 0 1 0 0 0 1 0 0 0 1 1 0 1 0 3 1 1 0 0 0 0 1 4 1 2 0 1 0 0 1 0 2 0 0 0 1 1 0 1 0 0 0 0 1 0 0 0 0 0 2 0 3 0 0 1 0 1 1 0 0 3 1 1 0 0 0 1 0 0 1 1 0 0 0 0 0 2 1 0 1 0 1 0 3 2 1 0 0 2 0 2 1 0 1 0 0 0 2 1 0 1 0…
0 0 0 1 1 0 1 1 1 0 0 1 1 0 0 0 0 0 0 0 0 0 0 0 1 0 1 1 0 1 0 0 2 0 0 0 0 1 0 0 3 0 0 2 0 0 0 0 2 2 0 0 1 1 0 1 2 0 0 0 1 1 0 0 0 1 1 0 0 1 0 0 0 1 1 1 0 1 1 1 0 1 0 0 0 1 0 0 0 0 0 0 0 1 0 0 0 0 0 0 0 0 1 1 0 0 1 1 0 0 0 0 0 0 1 0 0 0 0 0 0 0 0 0 1 0 1 0 1 1 1 0 1 2 1 0 0 0 0 1 0 0 0 0 0 1 1 0 2 1 1 1 1 0 0 2 0 2 0 2 0 0 0 0 0 1 1 0 0 0 1 0 2 0 1 0 2 0 1 1 0 2 1 0 2 2 0 0 1 0 0 1 0 0 1 0 0 1 2 0…
0 1 0 0 0 2 1 0 1 3 3 1 2 1 0 0 0 0 1 1 1 1 0 0 1 1 0 1 1 0 1 1 0 1 1 0 1 0 1 0 2 0 0 1 0 1 1 1 0 1 1 1 2 1 1 0 0 0 0 1 0 1 0 0 0 2 0 1 0 0 1 0 0 0 1 1 0 3 0 1 1 0 0 1 2 1 0 1 1 2 0 0 1 0 0 0 0 0 1 2 0 0 1 1 0 1 0 0 0 1 2 0 0 0 0 1 1 0 1 0 0 0 1 1 2 2 0 1 0 0 1 1 1 1 0 0 0 1 0 1 1 0 1 0 0 0 1 0 4 0 0 2 4 0 0 2 1 0 0 3 0 2 1 1 1 0 0 0 0 0 0 1 1 1 0 3 1 1 3 1 0 0 1 0 0 0 0 1 1 0 0 1 0 0 0 0 0 0 0 0…
1 0 0 2 1 0 0 0 0 1 0 0 2 0 1 0 1 2 0 0 2 1 0 0 0 0 0 1 0 1 1 0 0 3 1 1 1 0 0 1 1 1 0 0 0 1 1 1 1 1 2 0 1 0 0 0 0 0 0 2 1 2 0 1 0 1 0 0 0 0 0 0 0 0 1 0 0 0 0 0 1 0 0 1 0 0 1 0 0 0 0 0 0 1 0 1 0 0 0 0 0 1 1 0 0 1 0 0 0 0 0 1 1 0 1 2 1 0 2 0 1 1 0 0 0 0 2 0 0 0 1 2 0 0 0 1 2 0 1 0 1 0 0 0 0 1 2 0 2 0 1 0 2 1 1 1 0 1 0 1 2 0 1 3 1 3 1 0 2 3 1 1 0 1 1 4 2 0 0 2 1 0 0 1 0 1 0 0 1 0 0 1 0 0 1 1 0 0 0 1…
0 0 0 1 0 1 0 0 1 0 0 2 0 0 1 0 1 0 1 0 0 1 2 0 1 0 1 0 1 0 0 1 0 1 0 0 1 0 0 0 0 0 0 0 1 1 0 1 1 1 0 1 0 0 0 1 0 0 0 0 0 1 0 1 0 1 0 2 1 0 0 0 2 0 0 1 0 0 1 1 0 0 0 0 0 0 1 0 0 0 1 0 0 0 1 0 0 0 1 0 1 0 2 2 0 0 0 1 1 0 0 0 0 0 1 1 0 0 0 0 0 0 0 3 0 0 1 3 0 1 1 1 1 1 0 1 1 0 1 1 1 1 1 0 0 2 0 0 0 1 0 0 1 0 0 0 2 1 1 1 0 2 1 2 2 0 0 1 1 2 1 0 0 0 0 1 1 0 1 0 1 2 2 0 0 1 0 0 0 1 0 0 0 0 0 2 1 0 0 2…
1 0 0 1 0 0 1 0 1 0 0 1 0 1 0 1 0 0 0 1 2 0 1 1 2 0 1 2 1 0 0 0 0 1 0 1 1 2 0 1 1 2 0 1 0 3 2 0 1 0 2 0 0 0 1 0 1 1 1 0 1 0 1 1 1 1 0 2 3 1 1 0 2 0 1 0 0 0 1 0 0 0 0 0 0 1 0 0 0 0 1 0 0 1 1 1 1 1 2 0 1 0 0 0 2 1 0 0 0 2 0 0 1 0 1 0 0 0 1 0 1 0 0 1 2 1 0 2 1 0 0 2 1 0 2 0 0 0 0 1 0 0 2 1 1 2 0 1 2 0 1 0 0 1 0 0 1 1 1 1 0 0 0 1 0 0 0 1 1 1 0 1 1 1 0 2 0 2 1 0 2 2 0 0 1 0 1 0 2 0 0 0 1 0 0 0 1 0 0 0…
0 0 0 1 0 0 0 1 0 1 1 2 0 1 1 2 0 0 0 3 1 0 2 0 1 0 0 0 0 0 0 0 0 2 0 1 1 0 0 0 0 0 2 2 0 0 0 1 0 0 0 1 1 0 0 0 0 0 0 0 0 0 0 0 0 0 1 0 0 0 2 0 1 1 1 1 0 0 0 0 0 0 0 0 0 0 0 0 2 0 0 0 0 0 2 1 0 0 0 0 1 1 1 0 0 0 3 0 0 0 1 0 1 0 1 0 0 0 0 0 2 1 0 1 0 0 1 0 0 2 0 0 0 0 0 1 0 0 1 0 0 0 0 0 1 1 0 0 3 0 0 0 0 1 0 0 0 0 0 1 1 1 0 0 1 0 0 1 2 1 0 0 2 2 3 0 0 2 1 0 0 2 0 0 0 2 0 0 0 0 1 1 1 1 0 0 0 0 1 0…
0 1 0 1 0 0 1 0 1 1 0 1 0 0 0 0 0 3 0 0 0 0 0 1 0 0 1 1 1 0 0 0 1 1 0 1 0 0 1 0 0 0 1 0 0 1 0 0 0 2 0 0 0 1 0 1 0 0 0 1 0 0 0 2 0 0 0 0 0 0 1 0 1 0 0 0 0 0 1 0 0 0 0 0 0 0 0 1 1 1 0 0 0 0 1 0 0 1 0 0 0 0 0 0 2 0 0 0 0 0 1 0 1 0 0 0 0 0 0 0 0 0 1 0 0 1 0 0 0 0 0 0 0 1 0 0 1 0 0 0 1 1 1 0 0 0 1 1 1 0 0 0 0 0 1 0 0 1 0 0 0 1 0 1 0 0 2 0 0 0 0 0 0 0 0 1 0 0 0 1 1 0 0 0 1 0 0 0 0 0 2 0 1 0 2 1 0 0 0 0…
2 1 0 1 0 0 0 1 0 2 0 0 0 1 1 2 0 0 1 1 0 0 0 0 0 0 1 0 0 0 1 1 0 1 2 0 0 0 0 0 1 0 0 0 0 0 0 0 0 0 1 1 1 0 0 0 0 0 1 1 0 0 0 1 0 0 1 0 0 0 0 0 0 0 0 0 0 2 0 0 0 0 1 1 0 1 0 0 0 0 0 0 0 1 2 0 0 0 1 0 0 0 2 0 1 0 0 1 1 1 0 0 0 1 1 0 0 0 0 0 0 0 0 0 1 0 0 2 1 0 1 1 0 2 0 0 0 0 1 0 0 0 1 0 0 0 0 0 1 0 0 0 0 1 0 1 0 0 1 0 1 0 0 0 1 1 1 0 0 0 1 1 0 0 1 0 0 0 0 1 0 0 0 0 0 0 0 0 0 0 0 1 0 0 2 0 0 0 0 0…
0 0 0 0 1 0 0 0 0 1 0 0 0 0 0 0 0 1 0 0 0 0 0 0 1 0 1 0 1 1 0 1 0 0 1 1 0 0 0 0 1 1 0 1 0 0 0 0 1 0 0 0 0 0 0 1 0 0 0 0 0 1 0 0 0 0 2 0 0 1 0 1 0 0 0 0 0 0 0 0 0 1 1 0 1 0 0 1 2 1 0 0 0 0 1 0 0 0 2 1 1 0 0 0 0 1 0 0 1 0 0 0 0 0 0 1 0 0 0 0 0 0 1 0 1 0 0 0 0 0 1 0 2 0 1 1 0 0 0 0 1 0 1 0 2 0 1 0 0 2 0 0 0 1 0 0 1 0 0 2 0 0 0 1 0 0 0 0 0 0 0 0 0 1 1 1 0 2 0 2 2 1 0 1 0 0 0 2 2 0 0 0 1 0 0 1 0 1 0 1…
0 0 0 0 0 0 0 0 0 1 0 0 0 0 0 0 0 0 0 0 0 0 0 0 0 0 0 0 0 0 1 1 1 0 0 0 0 0 1 0 0 0 1 0 1 1 0 1 0 0 2 0 0 1 0 0 0 1 2 0 0 0 0 1 0 0 2 1 1 1 2 1 0 0 0 1 0 2 0 0 0 0 0 0 0 0 0 2 0 1 0 1 0 1 0 1 1 0 0 2 1 0 0 4 1 0 0 2 0 1 0 0 0 0 0 1 0 1 1 0 0 0 0 0 0 0 1 0 0 1 0 0 0 0 0 0 0 0 0 1 0 1 0 0 1 0 0 0 0 1 0 0 1 0 0 1 0 0 1 0 4 0 0 1 0 0 0 0 0 0 0 0 0 1 0 0 0 1 0 0 2 1 0 0 0 0 0 0 0 0 0 0 0 0 0 0 0 0 0 0…
0 2 0 0 0 0 0 0 0 0 0 1 0 1 0 0 0 0 0 0 0 2 1 1 0 1 1 0 0 0 0 0 1 0 2 0 1 0 1 0 0 0 0 1 0 0 0 0 0 1 0 0 0 2 0 1 0 0 0 0 0 0 0 0 0 0 0 0 0 1 1 0 1 0 0 0 0 0 1 0 0 0 1 1 0 2 0 0 1 0 0 0 0 0 0 0 0 0 0 1 1 0 1 0 0 0 0 0 1 0 0 0 1 0 0 0 0 0 1 0 0 0 0 0 0 1 1 1 0 1 1 0 0 0 1 0 0 0 1 0 1 0 0 1 0 1 0 1 0 0 0 0 0 0 0 0 0 0 0 0 0 0 1 1 0 0 0 0 0 0 0 0 0 1 0 0 0 0 1 0 0 0 1 0 0 0 0 0 0 0 0 0 1 0 0 0 0 1 0 0…
0 0 0 0 1 0 1 0 0 1 0 0 1 0 0 0 1 0 0 2 0 0 0 0 1 0 0 1 0 0 0 0 0 0 0 1 1 1 0 0 0 0 0 0 0 0 1 0 0 0 0 0 0 1 0 0 1 0 2 0 1 0 0 0 1 0 1 0 0 0 1 1 0 1 0 0 0 0 0 1 0 0 1 0 0 1 0 1 0 1 0 0 0 0 2 1 2 0 0 0 1 0 1 1 1 0 0 1 0 0 0 1 0 0 0 1 0 0 0 0 0 0 0 0 0 0 0 0 1 0 2 0 1 0 0 0 0 1 0 0 0 0 0 0 0 1 0 0 0 1 1 1 0 1 0 0 2 0 1 0 0 0 0 1 0 0 1 0 0 0 1 0 0 0 0 2 0 1 0 0 0 0 0 1 0 0 0 2 0 1 0 1 0 0 0 0 0 1 1 0…
1 0 0 0 0 0 0 1 2 0 0 0 0 1 1 0 1 0 1 1 0 0 0 1 1 0 0 0 0 0 1 0 1 0 0 0 1 0 0 0 0 0 1 0 1 0 0 1 0 0 0 0 0 1 1 0 0 0 0 1 1 2 0 0 0 0 1 1 0 0 0 0 2 0 1 0 0 1 1 0 0 0 0 0 0 0 0 1 0 0 0 0 0 0 1 0 0 3 1 0 2 2 0 0 1 0 0 2 0 1 0 0 0 0 0 0 0 1 2 0 0 0 0 0 0 0 2 0 0 0 0 1 0 0 1 1 0 0 0 0 0 0 0 0 0 0 1 0 0 1 2 0 1 0 0 0 1 0 0 0 0 0 0 0 0 0 0 0 1 0 1 0 0 0 0 0 0 0 2 0 0 0 0 0 0 0 0 0 1 0 0 0 0 0 0 0 0 1 0 0…
1 0 0 0 0 0 1 0 0 0 0 3 1 0 1 0 1 0 0 2 0 0 0 0 0 1 1 0 1 0 1 0 0 1 0 0 0 0 0 1 1 0 2 1 0 0 0 0 0 0 0 1 1 1 1 0 0 0 0 0 0 0 1 0 1 1 1 0 0 0 0 0 0 1 0 0 0 0 0 0 0 0 0 0 1 0 0 0 0 1 0 0 0 0 0 0 0 0 1 0 1 0 0 0 0 0 2 0 1 0 0 0 1 0 0 0 0 0 0 0 1 0 1 0 0 0 0 0 1 1 1 0 0 0 0 0 0 0 2 0 0 0 0 1 0 0 0 0 0 0 0 0 0 0 0 1 0 0 0 1 0 1 1 1 1 0 1 0 0 0 0 0 0 1 0 0 0 0 0 0 0 0 0 0 1 0 1 0 1 0 0 0 1 1 1 1 1 0 0 0…
1 0 0 0 1 0 0 0 0 0 0 0 1 0 0 0 0 0 0 0 0 1 0 1 0 1 0 1 0 0 0 0 0 0 1 1 0 0 0 0 0 0 0 1 0 0 0 0 1 0 0 0 0 0 1 0 0 0 2 0 0 0 0 0 0 2 1 0 0 0 0 1 1 0 0 0 0 1 0 0 0 1 1 0 0 1 0 0 0 0 0 0 0 0 0 1 0 0 1 0 1 0 0 0 0 1 0 1 1 1 0 0 0 0 1 0 0 1 1 0 0 0 0 0 0 1 0 0 0 0 1 0 0 0 0 0 0 1 0 0 0 1 0 0 1 2 0 0 0 0 0 1 0 0 0 0 0 0 0 1 1 0 2 0 1 0 0 1 0 0 0 1 0 0 0 0 0 0 0 0 0 0 0 0 0 1 0 0 0 0 0 0 0 0 0 0 0 0 0 0…
1 0 0 0 0 0 0 0 1 1 0 0 1 0 0 0 0 0 1 0 1 1 0 0 0 0 0 0 0 0 0 0 0 0 0 1 0 0 0 0 1 0 2 0 1 0 0 1 0 0 1 1 0 0 0 1 0 0 0 0 0 1 0 0 0 0 0 1 2 1 0 0 0 1 0 0 0 0 1 0 0 0 0 0 1 0 0 0 0 0 0 0 0 0 0 0 1 1 0 1 1 0 1 2 0 0 1 0 0 1 0 0 1 1 1 0 0 0 0 0 0 1 0 2 0 1 0 1 0 1 0 1 0 0 0 0 1 0 0 0 1 1 2 0 0 0 0 0 1 0 1 0 1 3 0 1 1 0 0 0 1 0 0 0 0 1 0 1 0 0 0 0 1 0 0 0 0 0 0 0 0 0 0 0 0 0 0 1 2 1 0 0 0 0 0 0 0 0 1 0…
0 0 1 1 0 0 0 2 0 0 0 0 0 0 0 2 0 0 1 0 0 0 0 0 0 0 2 1 1 0 3 0 0 0 2 0 0 0 0 1 0 0 0 0 0 0 0 0 0 0 0 0 0 0 0 0 0 0 0 0 0 0 0 1 0 0 0 0 0 1 0 1 0 1 1 0 0 0 0 2 0 0 0 0 0 0 0 1 0 1 0 1 0 0 2 0 0 1 0 0 1 0 0 0 0 0 0 0 0 0 0 1 1 0 0 0 1 0 0 0 0 0 1 0 0 0 0 0 0 0 0 0 0 0 1 0 0 0 0 0 1 0 1 1 0 1 0 0 0 1 1 0 0 0 1 0 0 0 0 0 2 3 0 1 0 0 0 1 0 1 0 0 0 1 0 0 1 2 0 0 0 0 0 0 0 0 0 0 1 0 0 0 1 0 1 1 0 1 2 0…
1 0 1 1 0 0 1 0 0 0 0 0 0 0 0 1 0 1 0 1 1 0 0 1 3 0 0 1 0 1 0 1 0 0 1 0 1 1 2 1 0 1 0 1 0 0 0 0 0 1 0 1 1 0 0 1 1 0 0 0 0 0 0 1 1 0 0 1 1 0 0 1 0 0 1 1 0 0 0 0 0 1 0 1 0 0 0 0 0 0 0 0 0 0 0 1 0 0 0 1 1 0 0 0 0 1 0 0 0 0 0 0 1 0 0 0 0 1 0 1 0 2 1 0 0 0 1 1 0 1 0 0 0 0 0 1 1 0 0 0 1 0 0 0 0 0 0 0 0 0 2 0 0 0 0 0 0 0 0 1 1 0 1 0 0 0 1 0 0 2 0 0 0 0 0 0 0 0 1 0 0 0 0 0 0 1 0 1 1 0 1 0 0 0 0 0 0 0 0 1…
0 0 1 1 1 1 0 0 0 1 0 1 1 0 0 1 0 1 0 1 0 0 0 0 1 1 0 1 0 0 0 0 1 1 0 0 0 0 0 0 0 2 0 0 0 1 0 0 0 0 0 0 1 0 1 0 0 0 1 0 1 0 1 1 0 0 0 1 0 0 0 0 1 0 1 0 0 0 1 2 0 0 0 1 0 0 2 0 1 0 0 0 0 1 0 0 0 0 0 1 0 0 1 3 0 0 0 0 2 0 0 0 0 0 0 0 0 0 0 1 0 0 0 1 1 0 1 0 2 0 0 0 0 0 2 0 0 0 0 1 0 1 0 0 1 0 0 0 1 0 1 0 0 1 1 1 0 1 0 2 0 0 0 0 2 0 1 0 0 1 1 0 1 0 0 0 0 0 0 0 1 0 0 1 1 0 0 0 2 1 1 0 2 0 1 1 0 0 0 2…
0 0 0 0 0 1 0 0 0 0 1 0 0 0 0 0 0 0 0 0 0 0 2 0 1 0 0 0 1 0 0 0 0 0 0 0 0 1 0 1 2 0 0 1 0 0 0 0 1 1 0 1 1 0 0 1 0 0 0 0 0 0 1 0 0 0 0 0 0 1 0 0 0 0 0 0 0 1 1 1 1 0 0 0 0 0 0 0 0 1 0 0 0 1 0 0 0 1 0 1 0 0 1 1 0 0 0 0 1 1 0 0 1 1 0 2 0 0 1 1 0 0 1 0 0 1 0 0 0 2 0 1 0 0 1 2 0 0 0 0 0 1 1 1 0 0 0 0 1 0 0 0 0 0 1 2 0 0 0 0 0 0 0 0 0 0 0 2 0 0 2 0 0 0 0 0 0 0 0 1 0 0 0 0 1 0 1 0 1 2 0 1 3 0 1 0 0 1 0 0…
1 0 0 1 0 1 0 2 1 0 1 0 0 0 0 1 1 0 0 0 2 0 0 0 1 0 0 0 0 0 0 1 1 0 0 0 0 0 0 0 1 0 0 0 0 0 1 0 0 0 2 2 0 2 0 0 0 0 0 1 1 1 0 1 0 1 0 1 0 2 0 0 1 2 0 0 0 0 0 0 0 0 0 0 0 0 0 0 1 0 0 0 0 0 0 1 1 0 0 0 0 1 0 0 0 0 0 0 0 0 0 1 0 0 0 0 0 0 0 1 0 0 1 0 0 0 0 2 0 2 1 0 0 1 0 0 1 0 0 1 1 0 1 1 0 1 0 0 0 0 1 1 0 0 0 0 1 2 1 1 1 1 0 0 0 1 0 0 0 1 2 0 0 0 0 1 1 1 0 1 0 0 0 0 1 0 0 0 0 0 0 0 0 0 0 0 0 0 1 0…
0 1 0 2 0 1 0 0 0 1 0 0 1 1 1 0 0 0 0 1 0 0 0 0 0 0 0 0 0 1 0 0 2 0 0 1 1 0 1 0 1 0 0 0 0 0 1 0 0 0 0 1 0 0 1 0 0 1 0 1 0 1 0 0 0 1 0 0 1 0 0 1 0 0 0 0 0 1 0 0 1 0 0 0 0 0 0 0 0 0 0 1 0 0 3 0 0 0 0 0 0 0 2 1 0 1 0 0 0 0 0 0 0 1 0 0 0 0 0 1 0 2 1 0 0 0 1 0 1 0 1 0 0 2 0 0 0 0 0 0 0 0 3 0 0 1 0 0 0 0 1 0 0 0 1 0 0 1 1 1 0 0 1 1 1 0 0 0 1 0 0 0 4 0 1 0 0 1 1 0 0 0 0 0 1 0 1 0 0 0 1 0 0 0 0 1 0 0 0 0…
1 0 1 1 0 0 2 1 0 0 1 1 0 0 0 1 0 0 3 0 1 1 0 0 1 0 0 0 1 0 0 0 0 1 0 0 0 0 0 0 0 0 0 0 0 0 2 2 0 0 0 0 0 0 1 1 0 0 1 1 1 0 0 1 0 0 0 0 0 0 0 0 0 0 2 0 0 0 1 2 0 0 1 1 0 0 0 0 0 0 1 0 0 1 0 0 0 0 0 0 2 0 0 0 0 0 0 0 0 0 0 0 0 0 0 0 0 0 2 1 0 0 0 0 0 0 0 0 1 0 0 1 0 0 0 0 1 0 0 0 0 0 0 0 2 0 0 1 0 0 1 0 0 0 0 1 0 0 0 0 1 0 0 0 0 0 0 1 0 2 0 0 2 0 0 0 0 0 0 1 0 0 0 2 0 0 0 0 0 0 0 0 0 0 0 0 0 3 0 0…
0 0 0 2 0 0 0 1 2 0 0 0 0 0 0 0 1 1 0 0 0 0 0 0 0 0 0 0 0 0 1 0 0 0 0 0 0 0 0 1 0 0 0 1 0 0 0 0 1 0 0 0 0 1 1 0 0 0 0 0 0 1 0 0 0 0 0 0 0 0 2 0 0 0 0 0 0 0 1 2 0 0 0 0 1 1 1 1 0 0 0 0 0 0 1 0 1 1 0 1 1 0 1 0 0 0 0 0 0 0 0 0 1 0 0 0 1 1 0 0 0 0 2 0 1 1 0 0 0 0 0 0 0 0 0 0 0 0 0 0 0 1 0 0 0 0 1 0 0 1 0 0 1 0 0 0 0 1 0 0 0 0 0 0 0 0 1 2 1 1 0 0 0 0 0 0 0 0 0 0 1 0 0 0 0 1 0 0 1 1 0 1 1 0 0 0 1 1 0 1…
0 0 0 0 0 1 0 0 0 0 0 1 1 0 0 1 0 0 0 0 1 1 0 0 0 0 0 0 0 1 0 1 0 0 0 1 0 0 0 0 0 0 2 0 0 0 0 0 1 2 1 1 0 1 1 0 0 0 0 1 0 1 0 0 0 0 0 0 0 1 2 2 0 1 0 1 0 0 1 2 1 0 0 0 0 0 0 1 1 0 1 0 0 0 1 0 0 0 1 0 0 0 0 1 0 0 0 0 0 0 0 1 1 1 0 0 0 0 0 1 0 0 0 0 0 0 1 1 0 0 0 0 0 1 1 0 0 0 0 0 1 1 0 0 0 0 0 1 1 1 0 3 0 1 1 0 0 0 1 0 0 1 0 0 1 0 0 0 0 0 0 0 0 0 0 0 0 1 0 0 0 0 0 0 0 2 0 2 0 0 0 1 0 0 0 1 0 0 0 1…
0 0 0 0 1 0 0 0 0 0 0 0 0 0 0 0 0 0 0 2 0 0 1 1 1 0 1 2 0 1 1 0 0 0 0 0 1 0 0 0 0 0 0 0 0 0 1 1 0 0 0 0 0 0 0 0 1 0 0 0 0 0 0 0 0 0 0 0 0 0 0 0 0 0 1 0 0 2 0 0 0 0 0 0 1 0 0 0 0 0 0 0 1 0 0 0 0 0 0 0 2 0 2 0 1 2 0 0 1 0 1 0 0 0 1 0 0 0 0 0 0 0 0 1 0 0 1 1 0 0 1 1 2 0 1 0 0 1 1 1 0 2 0 0 1 1 0 0 0 0 1 0 0 1 0 0 0 0 1 0 1 0 0 0 0 0 0 0 0 0 1 1 0 0 0 0 0 1 1 0 0 1 0 1 0 1 1 0 1 0 3 1 0 0 0 2 0 0 0 1…
0 0 1 0 1 1 2 0 0 1 0 2 0 0 0 0 0 0 1 0 0 1 1 2 1 0 1 1 1 0 0 3 0 1 0 1 1 0 0 0 1 0 0 0 0 0 1 1 0 0 0 0 0 0 0 0 0 2 0 0 0 0 0 0 0 1 0 1 0 0 1 0 0 0 1 1 0 0 1 2 0 0 0 0 0 0 0 0 0 0 0 0 0 0 0 0 1 0 0 0 0 1 0 2 0 0 1 1 0 0 0 0 1 0 0 1 1 0 0 0 0 0 0 0 0 0 0 0 0 1 0 1 0 1 1 0 1 0 0 0 0 0 0 1 1 0 0 0 0 0 0 0 0 0 0 0 0 0 0 0 0 1 0 1 0 0 1 2 1 0 1 1 0 0 1 0 2 0 0 0 0 0 0 1 0 0 0 0 0 1 2 1 0 0 0 1 1 0 0 0…
0 2 0 1 1 1 0 1 2 0 0 0 1 1 1 0 0 1 1 1 0 1 0 0 0 0 0 2 0 1 0 0 0 0 1 0 0 0 0 0 0 0 0 0 0 0 0 2 0 2 0 0 2 0 0 0 1 0 1 1 0 0 0 0 1 0 3 0 0 0 0 0 0 0 0 0 0 0 0 2 0 1 0 1 0 1 0 0 0 0 1 0 0 0 0 1 0 0 0 0 1 2 0 0 2 2 0 0 1 1 0 0 1 0 1 0 0 1 1 0 0 1 0 1 0 0 0 1 1 0 0 0 0 0 0 0 1 0 0 0 0 1 2 0 0 0 0 1 1 0 0 1 0 1 2 0 0 0 0 0 1 0 0 0 1 1 0 1 1 0 0 0 0 0 1 0 0 0 1 0 0 0 0 0 2 1 0 0 0 1 0 0 0 0 0 0 0 0 1 1…
0 0 1 0 0 0 1 0 0 3 0 0 0 0 0 1 0 0 0 0 0 0 0 0 0 1 0 3 0 1 0 0 0 0 0 1 0 2 0 1 1 0 1 1 0 0 0 0 0 1 0 0 0 0 1 1 1 0 0 0 2 0 0 0 2 2 0 1 0 2 0 1 0 0 1 1 0 2 3 1 0 0 0 0 1 0 0 1 0 0 0 1 1 0 0 1 0 0 0 0 0 2 0 1 0 0 1 0 1 0 0 1 2 0 1 0 0 1 0 0 0 0 0 0 0 0 0 1 1 1 0 0 0 0 0 1 0 0 1 0 0 0 1 0 0 1 0 0 0 1 0 1 0 2 1 0 1 3 0 2 0 1 1 0 0 0 1 1 0 0 0 3 1 0 1 0 1 0 1 0 0 0 0 0 0 1 1 2 0 1 1 1 0 0 0 1 0 0 0 1…
1 0 2 0 0 0 2 0 0 1 0 0 0 0 0 0 0 0 1 1 0 2 1 1 0 0 3 1 0 1 1 0 0 1 1 0 0 0 0 0 1 0 1 1 0 0 0 0 0 0 0 1 0 0 1 0 1 1 0 0 0 0 0 1 0 2 0 2 0 0 0 0 1 0 0 0 0 0 0 1 0 0 0 0 0 0 0 0 0 1 1 1 1 1 0 4 0 0 0 0 0 0 0 0 0 1 0 0 1 1 0 0 1 0 0 0 0 0 0 0 0 1 0 0 1 1 0 2 0 1 2 1 0 0 1 0 0 1 0 0 1 1 1 0 1 2 0 0 0 0 0 0 0 0 1 0 0 0 0 2 0 1 0 1 1 1 1 1 1 0 0 0 0 0 1 0 0 0 0 2 0 0 0 0 0 1 0 0 0 0 0 0 0 0 0 0 0 0 0 0…
0 0 0 0 0 1 1 0 2 0 1 0 0 0 0 1 0 1 0 1 0 0 1 3 0 0 0 2 0 0 0 0 0 0 0 0 0 0 1 0 0 1 1 0 0 1 0 1 0 1 0 1 0 0 0 1 1 0 0 1 0 0 1 0 1 4 0 0 0 1 0 1 0 1 1 1 0 1 1 0 1 0 0 0 0 2 0 0 1 0 0 2 0 2 0 0 1 1 2 2 0 1 0 0 0 0 1 0 4 1 0 0 0 1 2 1 1 0 1 1 0 1 0 0 0 1 0 0 0 1 0 0 0 0 1 1 1 0 1 0 0 0 0 1 0 0 2 0 0 0 1 0 0 0 0 0 0 1 0 0 0 1 0 0 2 0 1 1 0 0 0 0 0 0 0 1 1 0 1 0 0 0 1 0 0 0 0 0 1 0 0 1 1 2 1 0 0 1 1 0…
1 0 1 1 0 0 0 0 1 0 0 1 0 0 4 0 0 0 1 0 0 0 1 0 2 0 0 0 1 0 0 0 2 2 0 0 0 0 1 1 0 0 0 0 0 0 1 0 0 0 0 0 1 0 0 0 0 0 0 0 2 0 0 0 1 1 0 0 2 0 1 0 0 1 0 0 0 0 0 0 0 0 1 0 0 0 0 0 0 0 1 1 1 0 0 1 0 0 0 0 1 1 1 0 0 0 0 0 0 0 1 2 0 0 0 1 1 0 0 1 0 1 1 0 0 1 1 1 0 0 0 1 0 1 0 0 0 2 0 1 0 0 0 1 1 0 1 1 0 1 0 0 0 1 1 0 1 1 0 0 0 2 0 0 0 0 0 1 0 1 1 0 0 0 0 0 0 0 0 0 2 0 1 0 0 0 0 0 0 0 0 0 0 1 1 0 0 2 1 2…
0 1 0 1 0 0 0 0 1 0 0 0 2 0 1 0 0 0 0 0 0 1 0 0 0 0 0 0 1 0 1 1 0 0 0 1 0 1 2 0 1 0 0 0 0 0 0 0 0 0 1 0 0 0 0 0 0 0 0 0 0 0 2 0 1 0 2 0 0 0 0 0 0 0 0 0 1 1 1 0 0 0 1 1 1 0 1 2 1 0 0 0 0 0 0 0 0 0 0 0 0 0 0 0 0 0 1 0 0 0 0 0 0 0 1 0 1 0 0 0 2 0 0 0 1 1 0 1 0 1 0 0 1 1 0 0 0 1 0 0 1 0 1 0 1 1 0 1 0 0 0 0 1 1 0 2 1 0 0 0 0 0 0 0 0 0 1 0 1 1 0 0 0 0 0 0 0 0 0 1 0 0 1 0 0 1 1 0 0 0 1 1 0 0 1 0 0 0 0 0…
0 1 2 1 0 0 1 0 1 0 1 0 0 0 2 0 0 0 0 0 0 0 2 0 0 0 0 0 1 0 0 0 0 0 1 0 0 0 1 1 0 1 0 1 1 0 0 0 0 0 1 0 0 0 0 0 1 0 0 0 0 0 0 0 0 0 0 1 0 0 0 0 0 0 0 0 0 0 0 0 1 0 0 0 1 1 1 0 0 0 0 0 0 0 0 1 2 0 0 0 0 0 0 0 0 0 0 1 0 0 1 0 0 0 0 0 1 0 0 1 0 0 1 1 1 0 0 0 0 0 0 0 0 0 0 0 0 0 2 0 0 0 0 1 0 0 0 0 0 0 0 0 0 0 1 0 1 0 0 0 0 0 0 0 0 0 0 0 0 0 0 1 0 0 0 2 0 0 0 0 1 0 0 0 0 1 0 0 0 0 0 0 0 0 2 0 0 2 0 2…
0 0 0 0 0 0 0 1 0 1 1 0 0 0 0 0 0 0 0 1 0 0 0 1 0 1 0 0 0 0 0 0 0 0 1 1 0 0 0 0 1 0 1 0 0 2 0 0 1 0 0 0 2 0 0 0 1 0 1 1 0 0 0 0 0 0 1 0 0 0 0 0 0 0 0 0 0 0 0 0 0 0 0 0 0 0 0 0 0 0 0 0 1 1 1 0 0 0 0 0 0 1 0 2 0 0 0 0 0 0 0 0 1 0 0 0 0 0 0 0 1 0 0 1 0 0 2 0 0 0 0 1 0 1 0 1 0 0 0 0 1 0 1 0 0 0 0 0 0 1 0 0 0 0 0 1 1 1 0 0 1 0 0 1 0 0 0 0 0 0 0 0 0 0 0 0 0 0 1 0 0 0 0 0 0 0 0 0 0 0 0 0 0 0 0 1 0 0 0 0…
1 1 1 0 1 0 0 0 0 0 0 0 0 0 0 0 0 1 0 0 0 0 0 0 0 0 0 0 0 0 0 0 1 0 0 0 0 0 0 0 0 0 1 0 0 0 0 0 0 0 0 0 1 0 0 0 0 1 3 0 0 0 0 1 0 0 1 1 0 0 1 0 0 0 0 0 0 1 0 0 0 0 0 0 0 0 1 0 0 0 0 0 0 0 0 0 0 0 0 0 0 1 0 2 0 0 0 0 0 0 0 0 0 2 0 0 0 0 0 0 0 0 0 0 0 0 0 0 0 0 1 0 1 0 0 0 0 1 0 0 0 1 0 0 0 0 0 0 1 0 0 0 0 0 0 0 0 0 0 0 1 0 0 0 0 0 0 0 1 0 1 1 0 0 0 0 0 0 0 0 0 0 1 0 0 0 0 0 0 0 0 0 0 0 0 0 2 0 0 1…
0 0 0 0 0 0 0 0 0 0 0 0 0 0 0 0 0 0 0 0 1 0 1 0 0 0 1 0 0 1 1 0 0 0 0 0 0 0 0 0 1 0 0 0 0 0 0 0 0 0 1 0 0 0 0 0 0 0 0 0 0 0 0 0 0 0 0 0 0 0 0 0 0 0 0 0 0 2 0 0 0 0 2 0 0 0 0 0 0 1 0 1 0 0 0 0 0 0 0 1 0 0 0 0 0 0 0 0 0 0 1 1 1 0 0 0 0 0 0 0 0 0 0 0 0 1 0 0 0 0 0 0 0 0 0 0 0 0 0 0 0 1 0 0 0 0 0 0 0 0 0 0 0 1 0 0 0 1 0 0 0 1 0 1 0 0 0 1 0 0 0 0 0 1 0 0 0 0 1 0 0 0 0 0 0 0 0 0 0 0 0 0 0 0 0 0 0 1 0 0…
0 0 0 0 0 0 0 0 0 1 0 0 1 0 1 0 0 0 0 0 0 0 0 0 0 1 1 0 1 0 0 0 0 0 0 0 0 0 0 0 0 0 0 0 0 0 0 0 0 0 0 1 0 0 0 0 1 0 0 0 0 0 0 0 0 0 0 0 0 0 0 0 0 0 1 0 0 0 0 0 0 0 0 0 0 1 0 0 0 0 0 0 0 0 0 1 0 1 0 0 0 0 0 1 0 0 0 0 1 0 0 0 0 1 0 0 0 0 0 0 0 0 0 0 0 0 0 0 0 0 0 0 0 0 0 0 0 0 0 0 0 0 0 0 0 0 0 0 0 0 0 0 1 0 0 0 0 0 0 0 0 0 0 0 0 0 0 0 0 0 0 0 0 0 0 0 0 0 0 0 0 0 0 1 0 0 0 0 0 0 0 0 0 0 0 0 1 0 1 0…
20240522-122009 Kymograph 42_R-channel_photon-counts_[0-178]px_[0-682]tlines
Kymograph R-channel ASCII Matrix file
X Amplitude: 16.5076736 s
Y Amplitude: 17.8 um
Z Amplitude: 36 a.u.
9 13 14 15 12 11 10 12 10 11 11 12 12 13 11 16 10 7 9 12 10 13 13 6 13 9 12 8 5 11 18 13 13 13 10 5 11 13 14 5 9 15 10 6 15 7 6 8 15 11 8 13 11 12 14 11 14 10 6 14 11 13 10 8 7 8 9 8 15 11 4 15 11 4 5 8 9 6 10 8 11 5 3 11 14 12 5 7 8 9 10 12 10 11 9 6 9 9 5 10 4 8 4 4 6 8 7 6 9 11 7 9 9 10 7 12 7 3 9 3 8 11 8 4 4 6 6 6 5 2 9 2 3 7 8 11 6 11 6 4 7 9 14 7 9 10 7 8 4 14 6 9 3 7 6 4 10 7 7 8 4 10 8 9…
16 10 9 14 15 11 10 10 13 15 10 11 9 8 12 5 12 9 14 17 10 14 19 20 13 13 5 9 10 8 14 6 11 8 7 6 6 18 7 2 11 14 4 10 8 13 8 9 15 9 9 10 13 10 12 11 11 13 8 7 12 13 10 13 12 6 9 6 9 6 13 11 11 10 11 14 9 6 7 9 8 12 10 9 8 8 7 6 6 4 8 12 3 8 5 6 11 10 9 9 9 7 3 4 9 9 8 3 6 6 7 10 8 13 10 6 8 10 14 9 5 9 8 6 7 4 5 8 4 5 6 5 6 8 6 8 8 10 7 6 11 4 8 15 9 10 3 7 10 3 10 6 12 9 5 10 7 9 8 5 5 6 6 7 9 6 8…
15 9 8 12 10 13 9 10 11 13 9 15 10 16 8 7 17 5 8 14 12 5 7 8 10 10 10 18 16 11 11 8 6 12 17 14 13 5 7 9 11 11 6 15 12 14 12 4 12 10 9 4 12 2 7 11 7 11 13 8 11 12 15 6 17 11 9 8 11 11 9 11 13 9 8 9 13 12 9 7 9 8 10 10 9 11 10 7 10 9 11 13 11 6 9 9 11 9 9 6 9 9 11 9 15 9 4 7 7 4 12 8 8 10 12 12 6 3 10 9 5 12 9 3 4 8 10 8 8 8 6 4 4 10 7 8 4 7 4 3 7 7 10 4 10 5 6 7 10 12 14 2 2 9 7 5 12 6 11 13 8 11 …
9 12 9 10 15 15 13 10 16 10 15 15 11 11 13 10 7 12 13 8 13 11 9 11 11 11 10 11 10 5 10 17 15 9 11 12 14 13 7 7 10 13 9 4 11 16 15 7 12 13 7 10 7 11 7 9 12 13 12 15 11 13 7 4 9 11 8 5 8 12 6 12 7 10 11 3 15 7 8 7 11 9 15 3 7 5 7 11 7 16 5 8 6 8 5 9 10 9 8 11 7 10 11 2 10 7 4 8 7 4 9 6 3 8 12 9 8 4 8 4 10 10 11 5 2 6 6 3 3 12 10 6 8 8 4 7 7 7 8 7 8 7 6 4 9 3 5 4 6 6 9 6 7 7 1 10 8 6 9 7 9 1 5 11 5 …
15 5 9 10 12 8 18 10 6 9 6 18 9 14 8 10 5 6 10 11 14 4 10 12 10 10 9 15 3 9 5 14 13 10 11 16 10 11 9 11 11 6 10 9 9 4 8 13 13 10 8 17 11 11 11 10 11 11 10 6 4 16 11 8 10 9 8 9 6 9 10 10 12 11 12 3 8 9 6 6 12 9 16 10 10 10 12 15 7 9 10 9 15 11 16 10 8 9 13 6 11 9 11 7 14 8 7 10 5 6 6 11 8 6 5 16 14 6 8 6 9 3 7 8 5 4 9 6 11 10 10 7 6 13 7 6 6 4 8 6 7 4 11 8 7 8 8 14 8 2 8 5 11 7 11 9 13 5 11 10 9 5…
13 4 11 22 11 8 8 10 8 18 13 7 5 8 13 11 9 12 11 15 11 6 10 9 17 8 14 10 6 10 8 13 8 9 13 7 10 5 12 5 17 13 8 15 8 10 7 7 9 5 13 7 7 9 8 9 10 7 14 11 4 8 9 9 6 8 10 6 12 8 6 9 5 9 6 9 12 6 7 16 12 10 7 8 11 6 10 6 6 14 4 9 4 9 8 11 16 9 6 5 9 5 3 8 5 10 6 10 12 4 2 6 4 4 4 5 15 5 6 9 4 7 9 7 3 7 9 8 6 9 8 8 4 8 11 9 9 7 4 4 10 2 6 3 4 8 5 7 4 7 8 7 6 9 10 7 7 6 7 2 10 14 5 4 4 8 9 8 10 5 13 8 4 7…
16 16 15 7 12 10 10 5 11 15 9 14 17 8 7 13 10 10 12 11 11 11 11 11 6 9 7 13 9 7 4 12 10 8 10 14 8 8 9 9 11 11 7 5 14 4 7 13 10 5 7 10 11 10 8 15 8 6 7 12 8 9 7 8 13 13 5 9 6 8 7 10 10 8 6 5 6 9 11 11 5 4 12 7 7 7 10 12 7 6 8 14 7 7 7 8 11 9 10 8 3 10 8 7 13 9 7 9 8 6 6 10 8 3 3 10 7 4 12 8 6 5 8 8 4 2 12 5 8 6 3 6 10 12 14 6 5 10 5 8 11 4 8 9 6 9 10 13 6 7 16 5 7 9 15 12 5 5 10 7 6 5 8 7 10 4 9 7…
15 10 10 12 9 6 13 7 7 10 11 9 6 3 9 13 7 6 10 7 12 12 4 7 9 3 8 12 7 10 6 11 8 13 13 8 9 11 7 7 7 9 8 11 7 9 8 8 9 7 6 9 9 14 12 7 10 8 6 10 14 10 9 11 5 9 6 12 11 5 8 11 8 9 10 8 4 10 2 10 6 9 4 10 5 7 12 10 6 12 7 8 2 6 10 11 5 10 4 5 4 9 7 7 5 4 8 6 5 5 7 6 11 8 11 10 9 3 8 8 10 13 3 10 8 4 9 4 4 5 10 5 8 7 4 7 8 9 5 7 4 7 8 4 5 7 7 5 4 10 15 7 7 9 7 10 8 6 10 12 13 14 8 6 14 6 6 6 10 7 9 6 7…
12 6 10 11 6 12 10 11 9 4 10 5 15 6 3 5 10 6 5 6 14 6 10 10 7 6 6 4 7 10 8 7 15 8 5 10 8 6 4 11 5 7 3 6 4 5 10 5 7 6 5 4 9 8 9 9 2 10 17 6 3 10 10 7 10 6 9 8 8 6 6 9 6 8 10 6 4 8 13 7 8 6 5 4 10 5 6 4 2 5 9 9 6 6 5 4 12 3 8 4 10 4 4 6 8 11 5 4 11 6 6 4 7 4 9 5 6 8 8 7 6 8 9 9 6 3 6 9 8 5 10 10 7 5 10 4 4 8 5 10 5 6 7 8 13 8 6 4 5 6 8 4 10 2 8 10 8 3 13 6 7 6 4 7 9 7 7 10 6 6 6 1 5 7 13 4 5 9 6 7 …
10 12 6 8 14 8 1 10 9 4 9 9 7 4 9 2 7 7 8 15 4 4 8 14 3 3 9 6 9 5 4 12 6 9 7 6 7 11 6 5 9 4 7 10 7 11 10 6 6 9 6 4 2 6 5 10 9 5 3 10 6 6 5 10 8 9 14 2 4 8 11 8 7 5 5 4 5 8 3 11 8 7 5 8 9 3 2 9 6 11 7 6 5 8 4 6 9 3 13 6 7 4 7 7 8 7 3 10 6 8 3 5 6 5 10 8 4 9 6 7 4 9 6 10 7 5 9 4 4 5 6 6 7 3 8 4 9 6 9 6 4 2 4 9 7 5 5 8 10 10 2 4 9 4 8 6 4 5 4 13 3 5 4 11 6 5 7 6 8 8 4 4 6 3 2 7 6 5 4 4 4 12 5 5 7 5 …
10 6 7 4 4 7 6 7 5 6 8 9 6 7 12 7 8 6 9 6 7 4 4 9 7 7 7 7 8 5 8 11 4 12 5 7 8 5 11 7 8 6 12 7 10 5 9 5 8 4 4 4 4 5 14 4 14 8 5 10 9 11 7 10 9 8 4 5 8 6 4 2 6 12 3 9 3 4 4 3 4 8 4 11 10 10 16 6 7 7 6 4 7 6 2 3 12 8 9 7 4 4 7 5 3 8 5 5 5 9 6 5 7 5 6 8 9 6 10 8 9 6 10 8 8 7 10 9 5 3 7 6 9 4 5 8 9 7 5 12 15 1 11 3 5 3 7 5 6 10 11 6 4 7 9 4 7 3 11 7 3 5 4 11 5 6 7 7 6 5 5 3 7 4 5 7 12 6 3 9 3 5 6 4 4 …
10 8 7 11 7 8 5 3 6 6 9 9 5 2 5 10 9 9 7 6 8 12 7 9 7 5 1 5 6 3 4 7 7 10 7 6 4 5 7 6 6 12 7 6 6 10 7 4 12 3 8 11 9 3 9 9 2 6 8 6 9 14 3 6 5 6 5 6 9 11 3 5 5 5 8 9 7 11 4 4 9 3 4 6 1 9 5 5 8 5 4 6 6 9 4 13 3 10 8 6 6 9 3 3 4 10 9 4 7 5 7 6 6 4 7 4 6 8 5 9 8 5 5 9 7 4 4 8 9 13 8 6 3 7 6 7 3 8 4 7 8 3 5 8 4 5 6 6 7 7 6 4 5 5 2 10 10 2 6 7 6 3 3 7 5 9 3 3 5 8 13 6 8 6 9 9 10 8 8 1 6 7 5 6 4 4 7 3 6 5…
5 3 5 2 3 5 8 7 8 12 7 10 7 10 11 18 10 6 9 7 7 8 10 6 7 7 3 14 7 6 6 3 7 9 8 10 11 7 5 6 6 11 8 4 8 5 10 7 2 4 7 6 4 4 7 9 9 0 4 10 9 10 5 4 8 6 4 8 8 6 3 9 6 6 4 4 3 6 4 5 9 10 7 5 2 7 6 10 6 9 5 9 6 7 0 5 8 5 2 7 4 10 9 7 5 3 9 7 6 7 7 6 5 9 6 6 5 4 5 7 9 3 6 6 8 7 8 7 9 4 3 7 5 7 3 6 3 5 6 6 4 10 3 5 8 9 10 9 5 6 4 4 11 2 7 4 6 4 8 6 8 4 8 3 6 4 8 3 8 9 4 6 8 7 9 3 6 4 10 6 8 6 9 5 4 5 6 8 7 …
9 7 7 6 8 1 7 6 6 6 4 8 6 9 11 7 6 3 8 1 3 6 5 9 6 4 4 7 8 8 7 2 8 4 9 5 2 9 4 8 3 4 6 8 7 7 6 5 8 6 11 4 5 5 2 4 4 8 7 5 9 5 4 4 3 4 5 3 6 4 4 6 3 7 4 7 4 6 10 6 7 7 5 4 6 5 6 6 7 5 4 7 2 7 2 1 4 7 4 4 6 6 5 8 6 7 7 4 6 13 7 3 10 1 7 4 4 3 5 7 4 6 5 8 8 10 7 6 5 5 13 6 4 7 9 3 8 9 11 8 3 5 3 6 6 7 5 2 3 4 11 5 3 3 6 6 4 4 8 6 4 7 4 4 5 4 12 3 8 4 6 5 4 5 2 3 6 2 6 3 6 2 8 3 4 8 6 1 5 10 3 4 3 7 …
3 6 9 8 3 4 6 9 8 7 8 6 5 4 7 7 11 8 1 3 6 3 2 5 5 5 1 5 6 5 2 8 8 5 9 6 5 8 3 5 5 9 5 7 7 10 6 6 3 6 3 8 7 6 5 4 4 2 6 8 2 5 4 1 7 4 9 2 8 3 8 4 8 6 4 1 2 3 5 7 6 2 2 3 3 4 6 6 3 2 7 3 7 7 3 4 4 6 8 4 1 4 2 6 9 1 7 4 3 12 2 6 7 3 2 5 6 0 1 9 7 8 5 10 3 1 1 3 3 3 7 3 5 4 6 6 4 5 3 5 3 4 3 2 1 5 4 7 2 3 8 4 6 4 0 5 2 6 4 4 4 3 4 7 5 6 3 4 7 7 5 3 5 5 8 5 6 4 5 4 5 10 2 5 1 6 3 2 10 3 4 2 3 6 1 3 2…
7 1 5 7 4 8 4 3 3 4 5 8 7 4 6 4 10 3 5 5 4 3 11 3 9 5 3 1 7 4 3 4 8 5 4 6 5 4 5 9 6 2 5 10 5 5 8 0 7 4 3 9 1 6 6 2 6 7 7 4 6 3 5 4 3 5 3 7 5 9 5 5 6 3 7 7 8 6 6 4 4 6 1 5 4 2 5 3 1 4 4 8 5 6 1 6 2 8 2 8 6 4 5 3 1 5 4 4 3 1 1 3 7 5 6 3 4 7 1 4 7 3 9 1 7 1 4 2 4 6 4 3 4 4 2 1 3 2 4 5 1 5 4 6 5 3 6 2 2 2 5 4 5 1 4 3 4 4 4 3 3 2 3 9 1 4 6 1 1 3 5 4 5 4 5 2 4 3 2 2 9 9 9 2 4 6 3 5 5 3 2 5 6 5 2 2 6 2 …
6 8 6 5 8 2 3 7 4 3 6 4 4 3 2 5 2 5 5 5 7 6 6 5 5 7 1 3 5 2 1 3 4 2 3 4 4 4 1 5 3 6 3 4 3 8 5 4 3 7 7 8 2 1 3 2 3 3 0 3 7 6 3 5 5 1 6 4 4 6 7 2 7 8 3 2 4 5 3 1 5 2 1 5 5 5 2 1 2 3 3 3 6 4 6 2 2 8 3 5 4 4 5 7 4 5 5 2 2 4 7 4 1 2 6 5 6 3 3 2 2 7 3 7 8 5 6 5 4 8 8 6 6 4 5 3 4 4 4 5 2 0 8 4 4 4 3 3 3 3 2 8 6 5 2 2 1 9 6 6 6 3 6 3 3 3 4 4 9 2 2 1 5 5 6 5 3 1 2 5 6 7 1 5 3 2 5 1 1 4 2 5 2 3 4 1 1 4 4 7…
8 3 5 3 9 5 7 10 7 2 4 3 8 3 4 7 5 5 3 3 4 3 6 3 2 5 2 4 6 4 2 0 5 2 6 3 1 6 5 1 3 1 5 1 6 2 1 4 5 2 2 3 3 2 7 2 5 1 4 3 3 2 2 4 6 3 3 1 1 3 3 4 1 4 5 8 6 3 4 4 0 5 4 3 3 5 3 7 3 3 2 3 1 4 6 5 2 4 6 5 2 7 2 3 4 5 8 7 3 2 2 4 3 7 2 1 5 4 3 6 5 9 1 4 2 5 1 4 5 1 2 6 6 3 3 5 2 5 4 2 3 3 3 4 5 3 1 3 7 3 2 3 5 0 2 2 4 3 4 1 4 5 4 3 1 8 1 4 3 6 2 1 3 0 2 4 3 4 2 6 3 6 7 3 2 7 5 3 3 1 1 3 4 3 5 3 3 3 2 …
11 1 3 7 3 2 5 5 5 5 7 2 6 4 5 4 5 3 3 2 2 0 4 3 6 1 4 3 5 7 3 3 4 3 5 2 0 0 2 1 4 3 5 4 2 4 7 5 3 4 2 5 2 2 3 2 4 1 3 3 1 0 3 7 1 4 3 5 2 4 3 5 0 3 7 7 1 4 6 3 5 8 0 1 2 3 4 5 2 1 4 2 1 2 4 7 3 5 1 2 2 2 3 3 3 3 1 4 1 3 0 3 4 1 6 1 2 4 5 7 4 2 2 4 4 3 2 3 4 2 1 2 4 7 2 2 0 5 3 2 2 3 2 1 8 5 3 5 4 5 1 3 3 1 3 2 3 1 3 2 4 2 5 1 3 3 4 2 2 2 4 2 3 0 4 4 1 6 1 4 6 2 4 3 1 0 2 4 1 5 0 1 5 0 6 6 5 1 5 …
2 2 7 0 1 3 6 4 3 1 4 2 3 2 7 3 3 1 2 7 0 4 5 9 4 2 1 4 4 4 3 0 8 1 3 4 5 3 2 5 6 3 6 3 0 3 5 2 3 6 2 3 1 4 0 3 4 2 4 4 1 3 2 2 0 6 5 2 5 1 3 3 0 4 1 2 3 7 3 3 2 1 2 2 6 4 7 4 4 2 0 1 2 3 1 4 0 2 5 4 2 0 3 0 3 1 4 3 2 2 1 3 2 4 3 4 2 3 2 3 2 1 2 3 0 4 3 4 3 0 2 4 3 6 1 3 1 3 3 3 2 4 2 1 1 4 2 2 3 2 4 2 1 2 4 3 0 1 3 3 4 3 1 4 2 2 3 6 6 2 4 1 3 7 1 2 0 2 4 3 5 2 3 3 3 0 1 4 5 5 2 3 5 4 3 2 3 2 2 2…
2 4 5 2 3 4 3 3 5 3 0 2 4 2 3 4 4 5 3 5 4 5 7 0 4 4 3 3 2 3 3 3 1 1 4 1 2 0 1 2 4 4 4 3 5 3 6 4 4 2 1 4 5 3 3 2 4 2 4 1 7 6 6 2 0 2 5 2 2 3 3 4 4 4 5 4 3 4 6 3 2 5 3 2 3 1 2 5 3 3 1 1 0 2 1 4 2 3 1 2 3 3 0 3 1 1 6 2 2 2 3 0 1 3 1 4 1 3 1 6 3 3 0 3 1 1 1 3 2 1 2 4 1 2 4 2 4 0 4 3 2 2 2 1 1 3 4 2 1 1 1 5 1 3 0 4 4 0 0 1 2 0 1 3 2 3 1 4 1 2 0 2 5 0 2 1 4 4 3 1 2 2 1 3 2 5 1 2 0 3 1 0 0 4 2 0 2 1 4 2…
0 5 3 3 4 6 4 1 1 3 3 1 2 3 3 1 5 2 2 2 3 3 3 2 3 5 3 2 4 2 2 3 1 1 2 1 3 1 1 3 1 3 2 1 0 5 2 4 5 1 3 1 4 4 1 2 4 0 3 3 2 2 5 3 2 1 2 2 0 1 3 1 5 5 5 2 1 1 1 5 2 1 2 0 2 1 2 1 2 2 2 1 5 0 3 1 4 4 1 2 2 3 2 3 5 4 2 6 1 6 6 1 4 0 2 2 3 2 2 2 3 3 1 4 1 3 3 3 4 3 1 6 2 4 1 1 3 4 0 3 2 1 4 2 5 2 2 2 7 2 2 3 1 6 2 2 2 3 1 1 1 2 0 0 1 3 5 1 1 1 1 1 4 2 1 3 1 5 0 6 2 2 2 1 4 2 2 2 1 2 2 2 8 1 2 2 4 3 5 1…
1 0 4 1 2 2 1 0 4 2 1 1 2 4 4 2 2 3 2 2 4 3 2 3 2 0 2 1 2 2 1 3 1 1 1 1 0 1 4 1 1 2 2 4 5 2 4 3 1 1 3 3 0 4 1 5 2 0 3 1 3 5 3 2 4 1 3 3 3 1 1 2 4 1 2 5 2 0 4 2 1 3 1 1 4 2 2 2 2 1 0 3 1 3 2 1 3 2 4 2 4 3 2 1 3 1 3 1 1 1 4 2 3 2 1 2 0 2 3 3 1 1 0 1 0 1 0 6 3 0 5 2 2 1 4 3 3 2 3 2 0 0 3 0 3 4 2 0 2 1 0 4 1 0 2 3 3 1 2 3 0 0 2 2 3 4 0 2 1 1 2 0 2 2 3 2 0 2 3 2 3 0 1 3 2 1 3 2 4 2 1 2 2 3 1 0 2 1 6 3…
5 1 4 1 3 2 6 4 8 1 2 2 3 1 3 2 4 2 3 1 2 3 0 3 2 0 1 3 2 4 1 4 1 2 2 1 3 5 2 1 3 1 3 2 2 1 1 4 2 0 1 8 5 3 5 1 3 0 2 2 4 3 2 6 3 2 1 2 0 3 8 2 3 2 3 1 3 2 2 4 4 2 3 3 2 3 1 1 4 2 3 3 1 1 2 5 0 5 2 3 1 1 6 3 0 3 6 2 2 4 0 2 3 2 2 6 1 3 5 1 0 1 1 1 0 0 1 5 2 1 2 1 3 1 3 3 3 3 4 1 5 1 3 2 1 6 0 2 4 0 3 4 1 1 3 1 2 3 3 2 1 3 1 2 1 1 3 2 0 3 0 2 2 2 0 1 2 2 7 0 1 2 1 2 2 2 3 1 2 2 0 1 1 3 1 1 2 0 2 1…
3 2 3 5 5 2 3 5 4 0 3 5 3 3 3 0 1 3 4 2 3 1 0 0 1 2 0 3 3 3 2 2 1 1 3 3 4 1 5 4 2 0 3 1 5 0 2 1 3 1 4 1 4 2 1 0 3 3 2 1 0 1 4 1 1 4 4 1 1 3 0 1 1 3 1 0 2 1 1 0 2 0 3 2 2 2 2 2 1 3 1 0 2 2 2 1 2 0 0 2 1 3 1 2 4 4 3 0 2 3 1 1 1 1 2 3 4 1 0 1 1 2 2 2 3 0 2 2 3 1 1 3 1 0 2 1 2 3 0 1 5 1 1 2 4 3 2 0 1 3 1 2 1 2 3 3 0 1 2 1 0 3 2 0 0 3 0 1 3 3 0 3 1 2 2 1 0 3 2 0 2 2 2 1 2 1 1 2 2 1 3 2 3 2 2 0 2 2 1 1…
4 2 4 2 2 6 2 4 3 3 6 5 1 2 2 1 1 3 1 0 5 2 4 1 0 2 3 3 3 1 1 3 2 1 2 2 3 3 3 2 1 1 0 2 3 5 1 3 1 3 3 3 2 4 2 1 2 2 2 4 4 4 0 2 2 2 1 0 1 1 2 1 3 2 0 3 3 2 0 3 0 2 3 4 5 2 2 0 3 1 2 4 0 2 2 3 1 3 1 3 3 4 0 0 2 1 0 1 1 2 1 2 1 4 1 3 1 3 2 3 3 2 4 4 5 2 1 3 2 1 1 4 3 1 3 1 4 2 0 5 1 2 2 2 2 2 1 1 4 1 0 3 2 2 0 2 0 2 2 1 3 2 0 3 1 1 0 2 0 1 1 3 1 2 0 0 0 1 0 1 2 2 3 1 2 3 1 0 1 3 2 2 1 2 1 1 2 3 0 3…
5 6 3 2 1 0 3 3 4 1 2 6 1 9 4 2 3 2 3 3 5 0 1 1 1 1 2 3 2 3 2 2 1 4 2 0 3 1 2 1 6 2 4 6 2 1 3 2 2 1 3 3 4 3 0 1 1 2 1 3 4 2 3 2 1 2 2 5 0 1 0 2 3 3 3 3 2 4 3 1 3 2 3 1 1 2 0 2 1 3 1 1 2 1 4 2 4 3 0 4 3 1 3 2 3 1 5 2 4 0 1 2 4 3 1 4 2 1 3 1 1 2 2 0 1 3 0 2 0 1 0 0 1 4 0 3 0 3 1 1 0 2 1 2 1 1 1 0 1 2 0 4 1 3 0 1 0 2 5 1 4 3 0 0 1 0 2 1 1 1 0 2 4 3 0 4 3 1 0 3 2 4 1 2 1 3 0 3 0 3 0 0 1 3 6 4 1 0 3 2…
0 5 5 2 5 3 1 1 0 0 3 4 3 2 2 2 1 10 3 4 5 2 2 0 2 2 2 0 4 1 4 3 1 2 0 1 3 3 0 4 1 0 3 3 3 4 2 0 4 3 0 4 2 1 5 1 2 1 0 2 2 6 3 2 4 1 4 1 2 2 4 1 1 4 2 1 0 1 2 3 1 0 0 3 4 0 3 3 1 3 3 2 2 5 4 1 2 4 2 2 0 0 1 0 2 0 0 1 4 0 1 4 1 3 2 0 0 2 1 1 4 1 1 4 2 2 2 1 2 3 0 2 2 1 4 3 1 0 3 1 1 1 3 1 3 0 4 3 1 3 0 3 1 2 2 0 1 2 3 0 0 3 2 0 2 0 0 3 3 1 3 1 2 0 2 2 3 2 3 3 1 0 1 4 4 2 3 3 0 3 2 1 1 2 1 3 6 4 3 …
2 5 4 2 6 3 8 1 2 5 3 1 1 3 2 2 0 1 2 4 2 1 1 0 2 3 6 4 5 2 1 2 3 4 3 1 0 0 2 5 1 2 3 2 2 0 1 5 1 3 3 5 3 2 2 6 5 4 0 2 5 2 3 6 3 0 4 6 0 1 3 4 3 3 1 2 5 2 3 2 0 3 3 4 2 0 4 3 1 1 3 2 3 2 4 1 3 1 1 1 1 1 2 2 2 2 5 4 2 2 2 3 1 2 3 3 1 0 3 0 3 2 0 5 0 0 4 3 3 5 4 2 0 3 1 1 1 1 1 0 0 4 2 4 1 1 1 2 1 0 1 1 1 1 1 1 2 1 0 0 4 1 1 2 1 1 2 0 2 2 3 2 1 2 2 1 2 3 2 3 2 2 2 1 2 2 0 1 1 1 0 2 7 2 1 2 2 0 2 1…
1 5 1 1 0 2 2 3 3 1 2 4 1 2 4 3 0 3 2 0 4 3 4 0 4 3 1 1 2 6 4 5 4 4 2 2 0 3 1 2 4 2 1 1 2 2 3 1 2 1 4 2 2 1 5 3 0 1 2 1 6 2 0 3 4 1 0 3 4 2 2 1 0 1 1 4 3 5 2 6 0 3 0 5 1 3 0 2 4 2 0 7 1 3 2 2 1 3 2 2 1 1 0 2 1 2 4 3 5 1 0 2 2 5 2 3 1 3 2 3 3 4 0 2 2 2 1 4 3 2 4 4 2 1 1 0 2 4 0 3 1 2 1 0 1 1 2 3 2 0 1 2 0 1 1 1 1 1 0 1 3 2 2 2 0 2 1 1 2 2 2 4 3 2 1 1 2 3 2 1 2 1 1 3 1 2 1 2 4 3 0 2 2 4 0 2 1 0 0 2…
2 3 5 4 4 3 3 3 1 1 4 1 2 2 6 1 1 1 1 2 1 4 3 4 7 5 3 4 0 2 2 3 4 1 1 2 5 2 1 3 1 2 2 2 2 1 4 1 1 2 1 1 2 1 1 4 1 3 2 1 3 2 1 3 2 3 1 4 1 0 3 1 3 5 3 1 1 4 6 3 2 4 2 2 3 0 1 2 1 1 2 1 1 2 0 1 2 2 6 0 4 2 3 2 3 3 3 1 3 1 1 2 4 3 0 4 2 1 4 1 2 1 2 3 3 2 1 5 1 1 1 4 2 2 1 5 2 0 2 3 1 3 0 1 6 2 0 0 0 4 2 2 1 3 2 1 4 2 2 5 2 1 2 2 2 3 0 2 1 1 3 1 0 4 2 1 3 1 3 2 0 0 2 2 0 2 2 1 1 3 0 4 1 1 2 3 0 0 0 2…
2 1 2 1 5 3 3 4 2 4 6 6 0 4 3 1 0 3 4 5 3 6 5 0 3 3 2 1 2 4 2 5 3 0 3 3 3 5 1 1 3 1 6 6 2 2 1 3 3 3 1 2 2 1 0 1 2 2 2 2 2 2 0 4 1 3 1 4 1 1 1 1 1 1 1 6 2 5 3 6 1 0 0 3 1 4 2 1 0 0 4 5 1 6 4 1 2 2 5 2 2 1 1 1 2 5 7 1 3 3 0 2 3 1 4 4 4 3 2 1 2 2 5 1 1 2 4 2 4 1 2 2 0 1 1 0 1 0 3 4 2 4 2 1 6 2 5 3 2 2 2 2 2 3 0 0 1 2 0 4 2 2 2 1 4 2 1 3 2 2 3 2 1 1 0 5 3 6 2 2 1 0 4 2 0 1 0 0 3 0 4 2 2 1 1 0 3 2 5 2…
4 5 3 2 1 2 4 1 8 3 3 4 5 1 1 3 2 2 8 1 1 3 0 0 2 1 5 1 2 3 2 6 0 2 5 4 5 3 7 4 1 2 3 1 3 1 0 4 1 4 2 0 0 0 5 5 5 2 2 4 2 1 6 1 0 2 2 2 5 3 3 1 3 3 3 5 2 0 7 0 1 1 3 1 3 4 3 1 2 3 5 4 4 3 1 1 1 3 2 1 2 1 3 5 3 5 3 2 2 2 2 1 2 1 1 0 3 3 3 1 1 3 0 4 3 7 2 2 2 3 1 2 1 1 1 5 4 3 1 5 3 3 3 1 4 1 1 3 1 4 3 2 1 2 6 6 2 2 3 2 0 2 1 1 0 2 5 2 2 4 1 0 1 0 1 1 4 4 1 0 1 1 1 4 4 1 3 1 2 0 2 1 4 0 2 1 4 2 0 0…
3 3 2 3 4 1 1 3 0 2 5 4 3 5 5 3 1 2 5 11 2 2 4 2 4 8 1 2 1 4 4 2 5 1 1 3 5 1 5 3 2 1 0 1 0 3 4 3 1 5 1 4 2 1 2 2 0 4 2 5 2 2 2 3 1 4 4 1 2 3 1 2 1 2 3 6 2 1 3 0 5 2 3 0 0 4 1 5 2 1 3 3 4 1 2 3 5 5 1 2 1 4 3 2 4 4 5 4 3 4 2 1 1 1 1 5 3 4 1 2 3 1 0 2 2 1 3 7 2 1 2 2 2 1 2 1 4 4 5 1 3 1 0 1 2 2 2 3 3 1 2 0 2 2 3 0 1 0 4 1 1 3 2 1 2 2 2 3 1 0 2 2 1 1 1 5 4 2 4 2 3 4 1 1 6 2 3 2 3 1 4 2 3 3 2 5 2 3 0 …
4 1 2 3 4 2 0 4 4 2 4 4 3 3 4 1 3 2 5 4 4 4 3 2 5 3 5 6 5 3 4 1 3 4 4 4 3 3 0 4 3 1 2 2 3 4 1 3 1 0 1 3 3 5 4 1 3 2 4 3 0 4 1 2 3 4 0 3 3 4 4 0 5 3 1 2 2 8 4 3 6 3 6 1 3 0 1 5 2 1 3 3 1 2 1 4 4 1 2 3 3 2 2 4 2 2 3 3 4 3 4 2 4 1 2 2 1 1 0 5 2 2 3 2 3 2 3 2 4 3 0 2 2 2 4 4 3 3 2 1 4 3 3 4 0 2 3 1 2 1 2 4 5 5 2 2 1 4 2 8 2 4 3 6 5 1 3 4 6 2 1 3 0 4 6 1 3 2 2 1 4 7 1 1 0 3 3 1 3 1 3 3 2 1 3 3 4 2 1 4…
2 4 3 9 4 2 1 0 2 4 3 6 3 3 4 4 0 3 2 1 4 5 6 7 3 2 4 5 2 1 1 2 1 3 3 1 3 0 2 3 4 4 3 0 4 6 3 3 4 1 3 5 2 5 1 1 3 2 1 6 0 4 8 3 9 4 2 4 2 4 4 3 2 1 0 1 1 2 1 4 4 0 5 3 5 4 3 3 2 0 3 4 4 1 3 1 2 3 3 6 5 1 6 2 2 1 5 2 4 2 2 3 2 4 2 5 5 2 1 1 3 1 5 2 3 1 2 3 9 3 2 0 1 4 3 5 2 3 1 3 3 1 4 2 2 2 2 5 1 3 4 2 3 2 3 0 4 3 0 4 5 5 1 1 5 4 4 4 3 4 1 3 2 3 3 3 3 4 5 2 2 4 2 5 1 1 1 3 4 2 2 1 2 2 2 7 1 3 3 2…
2 2 7 3 4 1 3 5 3 4 7 2 9 6 2 6 5 2 1 1 1 4 5 2 5 2 2 3 1 1 2 1 5 3 2 2 2 2 1 1 8 2 2 3 7 3 5 5 5 1 2 6 1 3 5 0 2 6 4 4 3 7 3 2 4 3 2 5 1 3 8 4 4 4 1 3 5 2 6 3 4 3 3 2 3 7 7 5 2 8 1 5 3 3 4 6 2 4 4 0 2 3 0 1 1 2 1 2 5 2 1 4 4 0 3 4 3 2 4 4 1 6 2 3 1 3 4 2 3 3 8 3 4 2 4 2 4 0 4 4 3 3 2 4 1 2 3 0 2 4 7 3 5 2 0 2 3 2 5 3 3 1 2 4 5 2 5 1 1 1 3 6 2 3 3 2 5 2 2 6 1 5 2 4 5 2 7 4 2 6 5 2 3 3 3 3 3 1 1 2…
2 6 6 4 3 5 6 0 4 7 4 6 6 2 4 3 5 3 6 3 1 5 5 7 4 5 3 3 5 7 5 3 6 4 2 4 3 1 1 2 4 1 1 4 7 7 2 4 5 3 2 2 5 4 4 4 1 3 8 6 8 4 8 4 2 3 5 6 4 0 2 3 1 9 4 2 0 5 1 0 5 0 3 2 5 2 5 4 3 1 6 5 6 3 0 4 5 3 1 2 6 3 3 5 1 2 5 2 2 2 0 2 2 5 3 3 3 0 4 1 3 5 4 2 5 6 2 3 3 2 4 5 2 4 2 2 3 2 6 3 2 3 7 4 6 3 3 3 4 2 2 4 2 2 2 5 2 2 5 3 2 5 3 2 7 4 2 4 1 7 1 1 3 3 5 5 1 5 4 4 4 8 4 3 2 4 1 1 4 4 2 4 3 2 2 2 3 1 5 3…
2 4 4 4 1 2 6 10 3 2 1 4 6 5 10 8 4 3 5 3 3 6 2 4 4 3 2 4 2 3 2 2 5 5 6 4 3 2 5 5 4 2 1 4 3 4 8 1 4 6 5 4 5 6 9 4 3 4 5 5 3 3 6 2 3 4 3 2 3 4 3 1 4 2 3 4 2 2 4 3 2 6 3 4 1 4 4 3 5 2 4 5 2 2 3 2 8 7 4 3 4 2 2 2 2 5 4 2 0 8 1 3 4 3 0 5 2 3 6 2 2 8 2 4 2 0 3 4 2 2 7 3 1 1 6 2 4 1 1 4 4 2 7 3 6 3 2 0 4 7 5 3 2 5 5 2 2 3 1 1 0 3 2 8 3 2 2 5 1 0 4 5 3 4 5 5 1 4 7 1 1 2 3 4 1 4 5 2 4 4 2 2 0 3 7 0 1 3 1…
8 7 4 7 5 9 4 8 10 7 5 5 5 11 4 4 4 4 4 5 7 2 8 8 1 7 4 7 4 4 1 4 6 5 4 6 4 3 8 6 1 4 5 6 4 2 3 4 1 7 4 4 5 0 3 1 4 4 10 2 2 5 4 4 1 1 4 5 6 8 5 2 7 6 4 7 1 7 3 2 6 6 5 4 4 4 4 5 0 8 4 6 2 6 8 0 5 2 6 6 3 5 6 2 4 6 9 4 4 3 2 3 1 6 5 5 4 2 3 6 6 4 2 6 1 7 7 4 5 3 3 2 1 4 5 3 4 0 4 4 5 5 3 8 1 2 1 1 6 3 5 7 6 3 8 11 2 7 3 4 2 3 2 5 6 6 5 3 6 2 0 7 3 5 3 2 3 4 4 4 6 4 5 4 7 10 4 3 5 5 3 9 0 2 2 8 3 …
7 3 6 3 9 6 6 8 11 8 4 10 6 5 3 2 4 3 6 5 5 6 5 6 6 5 4 5 4 5 7 7 8 4 6 5 4 8 6 6 3 3 11 4 7 8 5 8 9 4 4 1 6 5 5 2 5 4 7 5 8 5 5 4 4 2 3 4 5 12 4 6 4 4 6 3 5 3 1 1 6 3 8 5 8 6 2 2 7 6 3 5 11 1 3 5 5 1 4 6 4 2 6 5 8 5 2 0 4 4 5 8 3 10 2 5 3 8 4 5 2 6 3 4 1 4 9 7 1 2 1 3 3 3 3 2 5 3 5 6 11 5 3 3 9 3 3 3 7 8 3 4 5 5 1 6 3 7 10 4 3 3 3 6 5 1 3 4 5 7 4 6 1 6 4 6 6 7 5 2 2 3 3 3 4 7 8 10 2 5 3 6 3 5 6 …
10 6 11 10 5 4 7 10 3 11 9 9 5 3 5 4 11 7 5 5 5 4 7 4 8 4 6 3 4 8 7 3 7 5 8 5 5 7 14 7 5 5 5 4 6 6 7 5 8 6 5 7 5 9 2 1 9 4 2 4 0 6 5 7 7 6 5 7 8 8 7 1 3 5 7 3 3 5 5 7 2 4 3 14 7 10 3 6 4 4 3 5 7 4 8 6 1 7 5 4 4 6 8 4 6 11 3 5 3 6 2 7 5 3 8 5 5 4 3 4 6 9 5 4 6 9 7 4 9 4 9 9 6 5 5 6 10 10 12 4 5 2 5 6 2 9 5 4 5 4 5 7 8 2 6 9 4 7 3 6 1 3 4 2 6 7 2 4 6 4 4 3 4 5 8 0 6 2 8 4 3 6 1 7 4 7 3 3 7 5 0 3 5 …
9 7 8 8 9 3 6 9 6 8 9 8 6 6 6 8 13 9 7 5 8 9 6 5 7 5 7 6 8 8 9 9 3 7 2 5 5 6 7 7 5 6 8 6 7 7 6 7 9 5 5 9 12 7 7 7 6 7 3 6 4 8 6 6 6 5 7 2 3 6 6 9 7 6 10 5 8 6 5 7 8 7 2 6 7 9 10 7 6 9 9 6 10 4 4 5 2 5 6 4 4 8 2 3 5 6 6 7 3 7 6 11 5 9 5 11 4 8 11 3 5 7 7 7 12 9 7 5 4 12 8 2 10 8 5 5 2 8 7 4 5 1 5 5 8 7 5 4 4 3 2 4 5 8 4 9 7 8 5 3 9 8 2 3 3 2 8 5 5 4 3 3 8 6 5 5 5 5 5 2 4 8 2 5 5 8 4 3 3 6 4 4 8 4 …
4 11 7 6 5 5 8 5 7 14 3 9 8 6 9 5 6 10 10 3 7 6 6 10 7 1 7 3 2 10 6 8 6 9 6 1 10 9 6 10 8 7 6 3 8 8 11 10 8 9 6 3 14 7 7 13 7 9 8 10 6 6 8 11 5 8 12 6 11 7 3 3 6 5 11 4 6 10 3 8 7 3 3 1 8 12 2 5 10 11 7 9 9 5 6 8 3 2 6 7 4 7 10 4 4 8 5 10 7 3 3 6 9 9 10 4 7 5 7 4 3 6 9 4 2 6 7 3 3 8 9 5 7 8 5 8 4 8 7 6 6 8 8 8 6 8 10 5 5 0 9 10 11 8 7 5 4 8 8 8 6 5 4 7 5 5 6 8 3 5 10 13 9 11 6 7 8 16 8 4 5 3 6 4 …
8 11 9 10 6 12 7 6 7 7 7 10 10 7 8 7 9 10 5 11 8 4 8 4 4 13 9 8 7 8 7 10 8 4 12 9 8 10 9 10 5 3 10 7 4 9 7 4 7 5 11 16 9 11 4 6 9 8 10 8 6 11 9 12 8 8 11 5 5 3 6 4 9 6 6 7 7 11 6 13 8 11 5 8 7 6 10 5 6 4 5 10 12 5 5 8 10 11 10 8 7 6 9 6 3 7 5 9 6 3 9 5 4 4 8 6 2 6 7 5 8 13 8 5 3 5 4 9 7 3 11 2 8 6 8 6 3 7 6 8 14 5 9 4 7 10 7 7 7 3 7 9 5 8 6 9 7 7 4 4 8 11 7 7 8 4 3 8 7 9 6 9 5 7 11 5 8 4 4 5 9 8 …
7 9 16 10 13 14 13 19 16 4 13 10 8 8 9 8 4 4 16 7 3 8 13 9 8 15 9 10 10 6 12 20 8 14 8 9 15 8 6 13 15 4 14 12 8 6 13 9 12 14 12 14 8 2 8 4 11 6 9 10 8 5 12 7 7 12 6 7 5 6 7 12 6 5 8 5 9 8 5 9 6 7 8 7 10 6 10 9 8 9 8 9 12 12 8 9 11 9 7 9 8 8 8 5 15 6 4 7 8 9 8 14 9 7 7 6 17 5 7 12 7 12 12 8 5 9 12 8 8 6 10 7 6 4 8 7 7 9 8 9 4 11 6 9 8 7 8 3 8 6 8 8 9 7 10 5 13 7 3 5 7 11 10 6 7 9 5 5 4 9 6 7 9 12 …
12 9 9 11 9 11 21 6 13 13 12 11 11 16 11 7 11 14 7 10 8 11 9 12 8 11 7 12 9 8 11 9 15 15 6 10 10 5 15 10 10 13 4 7 9 19 4 10 15 9 12 18 13 11 10 9 13 8 4 11 11 12 7 11 8 11 6 8 14 8 8 9 7 9 9 13 14 9 10 12 6 12 9 10 10 12 16 3 5 8 4 9 8 11 5 10 12 8 11 7 8 7 9 8 9 8 8 10 5 11 7 6 9 6 9 9 7 9 10 4 8 12 8 9 6 5 9 7 11 8 9 11 15 7 10 10 9 3 7 5 10 13 9 4 4 8 13 8 11 6 3 4 14 10 9 8 5 5 12 8 7 6 5 7 …
16 17 9 9 16 6 13 10 15 16 8 11 13 10 15 14 10 9 10 13 10 11 12 14 11 9 13 8 7 12 7 6 13 5 8 14 6 6 15 12 6 13 7 11 8 8 9 9 12 11 15 11 14 7 7 9 10 9 11 10 8 13 5 5 8 17 12 9 17 10 8 8 7 7 11 9 10 11 9 16 14 14 12 6 11 7 9 13 15 12 11 8 9 7 8 10 5 6 7 12 13 9 11 9 6 7 11 14 11 8 7 7 11 10 11 5 9 11 6 9 9 14 19 5 7 8 12 14 12 13 12 6 5 5 6 3 6 6 7 10 6 12 5 1 8 8 6 12 9 5 10 6 7 4 9 12 8 10 5 10 8…
12 16 6 11 12 12 16 9 12 6 9 13 12 11 15 5 14 9 9 10 13 9 11 12 24 14 12 14 9 5 10 12 8 10 14 17 14 10 8 8 12 8 14 11 8 8 12 5 12 8 12 9 5 13 9 6 13 10 5 8 10 9 8 6 15 8 8 6 8 9 5 16 13 6 6 10 14 9 12 11 3 7 16 8 9 10 10 11 12 11 5 13 18 12 7 8 6 12 3 15 9 6 17 8 13 16 13 9 14 5 17 11 7 4 13 11 12 10 7 4 12 10 9 7 9 12 15 11 12 10 8 7 16 16 15 4 9 11 11 6 16 6 8 5 9 7 6 12 5 6 15 3 12 8 4 4 11 10…
7 18 10 17 10 8 9 9 14 10 10 15 13 12 9 11 12 8 13 11 8 4 10 8 10 7 12 15 9 12 15 13 11 8 13 20 11 9 11 9 9 16 10 6 10 11 10 10 13 16 8 3 11 22 6 10 14 11 5 6 6 12 7 10 15 11 12 9 9 16 8 9 14 7 12 11 7 7 8 11 15 11 8 15 10 12 11 13 11 8 5 5 9 10 6 15 6 4 11 6 11 12 10 9 15 11 11 18 5 14 9 12 14 11 3 11 23 3 8 12 12 6 10 13 5 7 5 10 12 7 9 11 6 2 10 6 13 14 11 7 9 16 7 10 12 6 19 8 14 3 9 8 9 5 8 …
5 13 10 14 16 7 16 14 12 8 7 13 11 14 6 11 16 16 9 12 8 9 11 9 17 10 10 7 10 11 12 10 12 5 16 13 12 9 8 6 12 9 11 11 12 10 11 8 7 14 8 6 10 13 6 7 10 13 15 14 11 9 10 13 10 8 11 10 11 11 8 12 5 7 11 7 14 11 8 13 15 15 11 15 12 6 5 11 6 9 8 13 4 6 9 13 12 8 9 8 14 9 7 9 9 6 9 7 4 7 4 16 10 17 7 6 9 16 13 14 9 13 3 6 3 6 6 9 12 9 10 15 7 6 9 5 15 10 14 5 10 9 9 6 12 9 6 9 10 7 8 7 9 6 5 5 13 9 14 9…
8 10 3 15 8 13 11 5 9 10 8 3 8 20 8 11 11 8 6 9 10 7 7 10 11 12 9 7 5 14 8 13 12 10 13 9 9 6 6 7 10 8 5 10 7 7 7 6 10 7 4 8 11 13 6 8 16 7 7 8 7 8 7 9 10 8 10 7 8 9 9 12 8 7 3 17 13 11 8 4 7 12 6 5 11 8 7 8 5 6 9 6 6 6 6 8 12 9 13 5 7 5 6 10 9 8 9 6 8 13 13 6 6 4 11 13 12 9 6 5 9 6 10 3 9 5 9 10 6 11 15 8 4 10 10 8 8 7 15 8 9 14 5 13 9 14 5 6 9 4 4 6 5 7 4 9 9 8 9 9 5 6 7 8 7 3 8 6 7 9 4 3 13 6 5…
8 14 9 8 5 7 9 9 7 8 5 15 13 7 8 10 7 9 10 12 9 8 10 7 8 6 14 9 8 9 1 2 12 7 11 9 6 10 7 10 5 6 5 11 5 5 7 7 6 9 11 5 6 9 4 5 3 7 7 15 9 9 11 10 4 2 7 10 4 7 5 4 7 7 9 11 9 8 9 9 9 6 4 9 8 9 5 5 5 9 4 9 7 6 7 9 5 9 3 8 7 8 4 13 3 8 8 4 6 7 6 4 4 4 11 6 6 10 5 8 8 10 9 5 2 4 5 5 9 6 7 4 3 10 7 7 7 13 6 10 10 3 10 5 8 8 9 3 5 8 6 9 4 5 5 4 7 5 2 12 4 5 9 4 5 7 4 6 12 5 7 3 4 2 6 6 3 6 2 5 6 3 7 9 5…
9 14 10 10 10 10 9 12 9 11 5 9 6 4 5 10 7 8 6 8 8 8 6 8 7 5 6 6 5 6 8 5 8 5 4 5 6 5 8 8 6 7 8 4 7 5 8 7 5 8 4 7 9 12 9 10 6 8 11 3 5 11 2 11 3 8 3 6 7 10 5 5 6 12 5 7 13 10 5 9 6 2 4 6 3 8 3 8 5 9 7 4 4 3 6 4 4 11 7 3 5 5 3 5 4 5 5 10 5 8 4 7 10 3 4 6 3 9 12 13 8 4 8 9 8 8 6 5 6 10 12 5 8 5 7 4 7 4 6 7 5 6 7 2 4 9 8 8 6 8 4 5 3 7 2 6 5 6 10 10 6 6 5 7 6 12 5 6 10 3 4 12 7 9 4 8 3 3 8 9 6 3 4 10 4…
11 10 7 5 14 10 4 4 7 6 11 9 5 6 7 6 6 10 3 3 4 8 6 4 7 11 6 9 3 6 5 8 6 4 11 7 8 4 7 8 10 12 5 6 9 12 8 7 8 5 10 15 6 7 5 9 3 5 2 6 6 10 4 5 5 6 3 13 8 7 9 5 10 10 7 3 5 0 5 4 4 9 6 7 10 7 12 7 9 9 6 7 5 4 7 8 4 4 8 8 6 5 7 5 9 4 7 9 5 5 3 10 9 4 9 6 6 6 9 3 10 3 9 6 6 7 3 7 7 5 10 7 5 3 9 6 4 5 10 6 6 7 7 7 4 6 9 9 2 10 3 7 7 3 6 5 3 5 11 3 5 5 7 3 7 5 4 3 13 10 7 7 2 11 5 6 0 5 2 9 8 5 7 4 6 7…
3 6 5 3 6 7 8 8 5 8 8 3 8 4 11 7 3 5 5 4 4 4 4 5 6 4 5 8 5 11 7 8 3 4 11 9 6 8 6 5 4 6 5 3 8 9 5 3 4 5 7 2 5 4 6 8 4 9 4 1 3 6 2 5 2 7 5 5 8 4 7 4 8 4 10 6 3 6 5 6 6 7 2 4 5 6 6 1 5 6 7 3 8 9 8 2 5 8 10 7 7 5 6 5 8 3 2 7 10 5 2 9 5 5 4 1 4 3 4 0 4 5 5 5 9 5 2 5 3 4 4 1 4 4 6 3 9 3 9 10 10 2 4 6 6 6 4 0 6 5 1 4 3 4 8 5 4 6 5 7 5 2 7 8 4 6 10 5 7 8 10 6 5 5 11 2 2 2 4 3 1 2 6 2 6 8 4 4 4 7 11 5 6 5…
4 3 3 1 3 6 2 2 3 4 6 5 4 2 5 3 2 1 0 1 1 3 3 5 3 2 1 3 2 2 4 5 4 1 3 5 1 3 4 3 4 2 5 2 5 3 1 0 3 1 2 4 0 2 3 5 3 2 7 4 4 6 4 3 4 5 1 4 4 5 2 2 2 4 5 2 1 0 2 3 2 3 3 4 4 7 2 3 1 2 2 3 3 2 4 4 6 5 4 5 1 1 2 1 0 2 5 3 3 4 4 1 6 1 4 2 0 2 3 1 5 0 3 5 1 1 5 3 4 4 1 2 2 1 5 0 3 3 1 4 1 2 0 5 3 2 2 4 5 6 1 1 4 0 3 9 2 2 3 1 0 5 4 1 1 1 1 2 6 1 1 5 7 4 3 1 2 4 1 3 1 3 3 2 3 6 2 1 5 2 2 1 2 2 1 3 3 1 2 4…
0 0 2 0 1 3 1 1 0 1 4 1 3 1 1 0 2 0 2 1 0 2 2 1 3 0 0 2 0 0 1 0 0 3 1 2 0 2 1 1 2 1 1 0 2 4 3 2 1 1 2 0 2 2 0 3 0 0 1 2 2 0 0 2 1 0 1 2 0 1 0 0 0 3 2 1 0 2 0 0 1 0 3 1 6 3 5 1 1 1 1 1 0 0 0 0 0 0 0 0 4 1 1 0 3 3 1 4 0 1 0 4 1 1 0 3 1 1 3 3 0 2 1 1 2 1 1 2 1 0 0 0 0 2 2 1 0 1 1 3 2 3 0 1 1 1 2 0 3 1 2 2 1 1 2 2 2 2 1 1 0 0 1 0 4 1 2 2 1 0 0 1 2 1 0 1 1 3 1 1 1 0 1 0 0 1 0 2 0 1 1 0 2 1 0 0 1 1 0 1…
5 0 2 1 1 2 0 1 2 2 2 0 1 1 0 0 1 0 1 0 0 4 2 1 0 1 0 1 1 2 1 0 2 1 0 0 3 3 4 3 1 2 1 3 0 2 0 0 2 2 3 4 0 2 1 4 2 2 0 3 0 2 1 0 3 0 3 0 2 0 1 0 2 2 0 0 0 2 2 2 1 1 1 1 4 2 15 0 0 0 2 2 2 0 2 0 1 1 1 4 0 2 0 0 2 3 3 1 0 2 1 3 1 0 2 1 0 1 1 1 0 0 1 2 0 0 1 0 1 0 1 2 4 0 2 0 2 2 0 2 1 2 0 1 0 1 6 1 1 1 0 0 1 2 1 1 2 1 1 0 3 3 0 1 1 0 1 0 2 3 1 1 5 1 1 1 2 0 2 2 0 1 1 2 2 4 1 1 0 0 1 0 0 0 0 1 1 0 1 …
0 2 0 1 1 1 2 2 0 0 0 1 0 1 1 1 1 2 0 2 0 0 2 2 0 1 2 0 0 0 1 0 0 1 0 0 0 1 4 0 3 2 0 0 0 2 1 1 0 2 0 3 0 0 0 0 0 0 0 0 1 0 1 2 0 0 2 3 1 1 2 1 2 1 1 1 1 2 0 1 0 0 1 1 3 1 3 0 0 0 2 0 1 1 1 1 0 1 0 2 2 0 2 1 0 1 0 0 0 2 3 1 1 0 1 1 0 2 0 2 0 2 0 2 2 1 1 1 0 1 0 0 0 1 1 1 0 2 3 1 0 1 1 1 1 0 0 0 1 0 0 0 1 0 1 1 0 2 0 0 0 1 0 1 2 0 1 1 1 0 1 3 0 0 2 0 0 0 1 0 0 0 1 1 3 2 0 1 0 0 0 1 0 0 1 1 1 0 1 1…
0 0 0 1 1 0 0 0 0 0 2 2 0 0 0 0 0 0 0 2 1 0 0 1 0 0 0 0 0 0 2 0 4 1 0 1 0 0 1 0 2 0 1 0 0 0 0 1 1 1 1 0 0 2 1 1 1 1 0 0 1 2 0 0 0 0 1 2 0 1 3 0 0 0 1 0 1 0 0 0 2 0 0 0 0 2 0 0 0 0 1 0 0 0 1 0 0 0 0 1 1 2 0 0 0 1 1 0 1 1 0 0 0 0 0 0 0 2 1 1 0 0 1 0 1 1 0 2 1 0 0 1 2 0 2 0 0 0 0 1 1 0 0 0 0 0 0 0 0 0 0 0 0 0 0 1 0 2 1 1 0 0 0 0 1 0 0 1 0 0 0 1 0 0 1 0 0 0 1 0 0 0 0 0 0 0 0 2 0 0 0 0 1 0 0 0 0 0 0 0…
1 1 0 0 0 1 0 1 0 1 0 0 1 0 1 0 0 0 0 0 0 0 0 2 0 1 0 1 0 0 1 1 0 0 1 0 0 0 1 0 0 0 0 0 0 0 0 2 1 0 0 0 0 0 1 0 0 0 0 0 0 0 0 0 0 0 0 0 0 0 0 0 0 0 2 0 0 0 0 0 0 0 0 0 0 0 0 0 0 0 0 0 0 0 0 0 0 0 0 0 1 0 0 1 0 0 0 0 0 0 0 0 0 1 0 0 0 0 0 1 0 1 0 0 0 1 0 0 0 0 0 1 0 1 0 1 0 0 0 0 0 0 0 0 0 0 1 0 1 0 0 0 0 0 0 0 0 1 0 0 0 0 0 0 0 1 0 0 0 0 0 0 0 0 0 0 0 0 0 0 0 2 0 0 0 1 0 0 1 0 0 0 0 0 0 0 0 0 0 1…
0 0 0 1 1 1 0 0 0 1 0 0 1 0 0 0 0 0 0 1 1 0 0 1 0 0 1 0 0 0 0 0 0 0 0 0 0 0 0 0 0 0 1 0 0 0 0 0 0 0 0 0 1 3 0 0 1 0 0 0 0 0 1 1 0 0 0 0 0 0 3 0 0 1 2 0 0 0 0 0 1 0 0 0 0 0 0 0 0 0 0 1 1 0 0 0 0 0 0 0 0 0 0 0 0 0 0 1 1 0 0 0 0 1 0 0 0 1 0 0 0 0 0 0 0 1 0 0 0 0 0 0 0 0 1 0 0 0 0 0 0 0 0 0 0 0 0 0 1 0 1 0 1 0 0 0 0 0 0 0 0 0 0 0 3 0 0 0 0 1 0 2 0 0 0 0 1 0 1 0 0 1 0 0 0 0 0 0 0 0 0 0 0 0 0 0 0 0 2 0…
0 0 1 0 0 1 1 0 1 0 1 0 1 0 1 1 0 0 0 0 0 0 0 0 0 0 0 0 0 0 0 0 0 0 0 0 0 1 0 0 0 0 0 0 0 0 1 0 0 0 0 0 1 1 0 0 0 0 0 1 0 0 0 0 0 0 0 0 0 0 0 0 0 0 0 0 0 0 1 0 0 0 1 0 0 1 1 0 1 0 0 0 0 1 0 0 0 0 0 1 0 0 0 0 0 0 0 0 0 0 0 0 1 1 0 0 0 0 0 0 0 0 0 0 0 0 1 0 1 1 0 0 0 0 0 0 0 1 0 0 1 0 0 0 0 0 1 0 0 0 0 0 0 0 0 0 0 0 0 0 0 1 0 1 0 0 0 1 0 0 0 0 0 0 0 0 0 0 0 0 0 0 0 0 0 0 0 1 0 0 0 1 1 1 0 0 0 0 0 1…
0 0 0 0 0 0 0 0 1 0 0 0 0 0 0 0 0 0 0 0 0 1 0 0 0 0 0 0 0 0 0 0 0 0 0 0 0 0 0 0 0 0 0 0 0 0 0 0 0 0 1 0 1 0 0 0 0 2 0 0 1 2 0 0 0 0 0 0 0 1 0 0 0 0 0 0 0 0 0 0 0 0 0 0 0 1 0 0 0 0 0 0 1 0 0 1 0 0 0 0 0 0 0 0 0 0 0 1 0 0 0 0 0 1 0 0 0 0 1 0 0 0 0 0 0 0 0 0 0 0 0 0 0 0 0 0 0 0 0 0 0 0 0 0 0 0 0 0 0 0 0 0 1 0 0 0 0 0 0 0 1 0 0 1 0 0 0 0 0 0 0 0 0 0 0 0 0 0 0 1 0 0 1 0 0 0 0 0 1 0 0 0 0 1 0 0 0 0 0 0…
0 0 0 1 1 0 0 0 0 0 1 0 1 0 0 0 1 0 0 0 1 0 1 1 0 0 0 0 0 0 0 1 0 0 0 0 0 0 0 0 0 0 0 0 0 0 0 0 0 0 1 0 0 0 0 0 1 1 0 0 1 0 0 0 0 1 1 0 0 0 1 0 0 1 0 0 4 0 0 0 0 0 0 1 1 0 0 0 0 0 0 0 0 0 0 0 0 1 0 1 0 0 0 0 2 0 0 0 2 0 0 0 0 0 0 0 0 1 0 1 1 0 0 0 0 0 0 0 0 0 0 0 0 1 0 0 1 0 0 0 0 1 0 0 0 0 0 0 0 0 0 0 0 0 0 0 0 1 0 0 0 0 0 1 0 0 0 0 0 0 0 0 0 1 0 0 0 0 0 0 0 0 0 0 0 0 0 0 0 0 0 0 0 0 0 0 0 1 0 0…
0 0 1 0 0 0 0 0 0 0 0 0 0 0 0 0 0 0 0 0 0 0 0 0 1 0 0 0 0 0 0 0 0 0 0 0 0 0 0 0 0 0 0 0 0 1 0 0 0 1 0 0 0 0 0 0 0 0 0 1 0 0 0 0 0 1 0 0 0 0 0 0 0 0 0 0 0 0 0 1 0 0 0 0 0 0 0 0 1 0 0 1 0 0 0 0 0 0 1 0 0 0 0 0 0 0 0 0 0 0 1 0 0 1 0 0 0 0 0 0 1 0 0 0 0 1 0 0 0 2 1 0 0 0 0 1 0 1 0 0 0 0 0 0 0 0 0 0 0 0 0 0 1 0 0 0 0 0 0 0 0 1 0 0 0 0 0 0 0 1 0 0 1 1 0 0 0 1 0 0 0 0 0 0 1 1 0 0 0 0 1 0 0 0 0 0 0 0 0 0…
0 0 0 0 0 0 0 0 0 0 0 0 0 0 0 0 0 0 0 0 0 0 0 0 0 0 0 0 0 0 0 0 0 0 0 0 0 0 0 0 0 0 0 0 0 0 0 0 1 0 0 1 0 0 0 0 0 0 0 0 0 0 0 0 0 0 0 0 0 0 1 0 0 0 0 0 0 0 0 0 0 1 0 0 0 0 0 0 0 0 0 0 0 0 0 1 0 0 0 0 0 0 0 0 0 0 0 0 0 0 0 0 0 0 0 0 0 0 0 0 0 0 0 0 0 0 0 0 0 0 0 0 0 0 1 0 1 0 0 0 0 0 0 1 1 1 0 0 0 0 0 0 1 0 0 0 0 0 0 0 0 0 2 0 1 1 0 0 0 0 0 1 0 0 0 0 0 0 0 0 0 0 0 0 0 0 0 0 0 0 0 0 0 1 0 0 0 1 0 0…
0 0 0 0 0 0 0 1 0 0 0 0 0 0 0 0 0 0 0 0 0 0 0 0 0 0 0 0 0 1 0 0 0 1 0 0 1 0 0 0 0 0 0 0 0 0 0 0 0 0 0 0 0 0 0 0 0 0 0 0 0 0 0 0 0 0 0 0 0 0 1 0 0 0 0 0 1 0 0 0 0 0 0 0 0 2 0 0 0 0 0 0 0 0 0 0 0 0 0 1 0 0 0 0 0 0 1 0 0 0 0 1 0 0 0 0 0 0 0 0 0 0 0 0 0 0 0 0 0 1 0 0 0 0 0 0 0 0 0 0 1 0 0 0 0 0 0 0 0 0 0 0 0 0 0 0 0 0 1 0 0 0 0 0 0 0 0 0 0 0 0 0 0 0 0 0 0 0 0 0 0 0 0 1 0 0 0 0 0 0 0 0 0 0 0 0 0 0 0 0…
0 0 0 0 0 0 0 0 0 0 0 0 0 0 0 0 0 0 1 0 0 1 0 0 0 0 0 0 1 0 0 0 0 0 1 0 0 0 0 0 0 0 0 0 0 0 0 0 0 0 0 0 0 0 0 1 1 0 0 0 0 0 0 0 0 1 0 0 0 0 0 0 0 0 0 0 0 0 1 0 0 0 0 1 0 0 0 0 0 0 0 0 0 0 0 0 0 0 0 0 0 1 0 0 0 0 0 0 0 1 0 1 0 0 0 0 0 0 0 0 0 0 0 0 0 0 0 0 0 0 0 0 0 0 0 0 0 0 0 0 0 1 0 0 0 0 0 0 0 0 0 0 0 0 0 0 0 0 0 0 0 0 0 0 1 0 0 0 0 0 0 0 0 0 0 1 0 0 0 0 0 0 0 0 0 0 0 0 0 0 0 0 0 0 0 0 0 0 0 0…
0 0 0 0 0 0 0 0 0 0 0 0 0 0 0 0 0 0 0 0 0 1 0 0 0 0 0 0 0 0 0 0 0 0 0 0 0 1 0 0 0 0 0 0 0 0 0 0 0 0 0 0 0 0 0 0 0 0 0 0 0 0 0 0 0 0 0 0 0 0 0 0 0 0 0 0 0 0 0 0 0 0 0 0 0 1 0 0 0 0 0 0 0 0 0 0 0 0 0 0 0 0 0 0 0 0 0 0 0 0 0 0 0 0 0 0 0 0 0 0 0 0 1 0 0 0 1 0 0 0 0 0 0 0 1 0 0 0 0 0 0 2 1 0 0 0 0 0 0 0 0 0 0 0 0 0 0 0 0 0 0 0 0 1 0 0 0 0 0 0 0 0 0 0 0 0 0 0 0 0 0 0 0 0 0 0 0 0 0 0 0 0 0 0 0 0 0 0 0 0…
0 0 0 1 0 0 0 0 0 1 0 0 1 0 0 0 0 0 0 0 0 0 0 0 0 1 0 0 0 0 0 0 0 0 0 0 0 0 0 0 0 1 1 0 0 0 0 0 0 0 0 0 0 0 0 0 0 0 0 0 0 0 0 0 0 0 0 0 0 0 1 0 0 0 0 0 0 0 0 0 0 0 0 0 0 0 0 0 0 0 0 0 0 0 0 0 0 0 0 0 0 0 0 0 0 0 0 0 0 0 0 0 0 0 0 0 0 0 0 0 0 0 0 0 0 0 0 0 0 0 0 2 0 0 0 0 0 0 0 0 0 2 0 0 0 0 0 1 0 0 0 0 0 0 0 1 0 0 0 0 1 0 0 0 0 0 0 0 0 0 1 0 0 0 0 0 0 0 0 0 0 0 0 0 0 0 0 0 0 0 0 0 0 0 0 0 0 0 0 0…
0 0 0 0 0 0 0 0 0 0 0 1 0 0 0 0 0 0 1 0 0 0 1 0 0 0 0 0 1 0 0 0 0 0 0 0 0 0 0 0 0 0 0 0 0 0 0 0 0 0 0 0 0 0 0 0 0 0 0 0 0 0 0 0 0 0 0 0 0 0 1 0 0 0 0 0 2 0 0 0 0 0 0 0 0 0 1 1 0 0 0 0 0 0 0 0 0 0 0 0 1 0 0 0 0 0 0 0 0 1 0 0 0 0 0 0 0 0 0 0 0 0 0 0 0 0 0 0 0 0 0 0 0 0 0 0 0 0 0 0 0 3 0 0 0 0 0 0 0 0 0 0 0 0 0 0 0 0 0 0 0 1 0 0 0 0 0 1 0 0 0 0 0 0 0 0 0 0 0 0 0 0 0 0 0 0 0 0 0 0 0 0 0 0 0 0 0 0 0 0…
0 0 0 0 0 0 0 0 1 0 0 0 0 0 0 0 0 0 0 0 0 0 0 0 0 0 0 0 0 0 0 0 0 0 0 0 0 0 1 0 0 0 0 0 0 0 0 0 0 0 0 1 0 1 0 0 0 0 0 0 0 0 0 0 0 0 0 1 0 0 0 0 0 0 0 0 0 0 0 1 0 0 0 0 0 0 0 0 0 0 0 0 0 0 0 0 0 0 0 0 0 0 0 0 0 0 0 0 0 0 0 0 0 0 0 0 0 0 0 0 0 0 1 0 0 0 0 0 0 0 0 0 0 0 0 0 0 0 0 0 0 0 0 0 0 0 0 0 0 0 0 0 0 0 0 0 0 0 0 0 0 0 0 0 0 0 0 0 0 0 0 0 0 0 0 0 0 0 0 0 0 0 0 0 0 0 0 0 0 0 0 0 0 0 0 0 0 0 0 0…
0 0 0 0 0 0 0 2 0 0 0 0 0 0 0 0 0 0 0 0 0 0 0 0 0 0 0 0 0 0 0 0 0 0 0 1 0 1 0 0 0 0 0 0 0 0 0 0 0 0 0 0 0 0 0 0 0 0 0 0 0 0 0 0 0 0 0 0 0 0 0 0 1 0 0 0 0 0 0 0 0 0 0 0 0 0 0 0 0 0 0 0 0 0 0 0 0 0 0 0 0 0 0 0 0 0 0 0 0 0 0 0 0 0 0 0 0 0 0 0 0 0 0 0 0 0 0 0 0 0 0 0 0 0 0 0 0 0 0 0 0 0 0 0 0 0 0 0 0 0 0 0 0 0 0 1 0 0 0 0 0 0 0 0 0 0 0 0 0 0 0 0 0 1 0 0 0 0 0 0 0 0 1 0 0 0 0 0 0 0 0 0 0 0 1 0 0 0 0 0…
0 1 0 0 1 0 1 0 0 0 0 0 0 0 0 0 0 0 0 0 1 0 0 0 0 0 0 0 0 0 0 0 0 0 0 0 0 0 0 0 0 0 0 0 0 0 0 1 0 0 0 0 0 0 0 0 0 0 0 0 0 0 0 0 0 0 1 0 0 0 0 0 0 0 0 0 0 0 0 0 0 0 0 0 0 0 0 0 0 0 0 0 0 0 0 0 0 0 0 0 0 0 0 0 0 0 0 0 0 0 0 0 1 0 0 0 0 0 0 0 0 0 0 0 0 0 0 0 0 0 0 0 2 0 1 0 0 0 0 0 0 0 2 0 0 0 0 0 0 1 0 0 0 0 0 0 0 0 0 0 0 0 0 0 0 1 0 0 0 0 0 0 0 0 0 0 1 0 0 0 0 0 0 0 0 0 0 0 0 0 0 0 0 0 0 0 0 0 0 0…
0 0 0 0 0 0 0 0 1 1 0 0 0 0 1 0 0 1 0 0 1 0 0 0 0 0 0 0 0 0 0 0 0 0 1 0 0 0 0 0 1 0 0 0 0 0 0 0 0 0 0 0 1 0 0 0 0 1 1 0 0 0 1 0 0 0 0 0 1 0 0 0 0 0 0 0 1 0 0 0 0 0 1 0 0 0 0 0 0 0 0 0 0 0 0 0 0 0 0 0 0 0 0 0 0 0 0 0 1 0 0 0 0 1 0 0 0 0 0 0 0 0 0 0 0 0 1 0 0 0 0 0 0 0 0 0 0 0 0 0 0 0 0 0 0 0 0 0 0 0 0 0 0 0 0 0 0 0 0 0 0 0 0 0 0 1 0 0 0 0 0 0 0 0 0 0 0 0 1 0 0 0 0 0 1 0 0 0 0 0 0 0 0 0 0 0 0 1 0 0…
0 0 0 0 0 0 0 0 0 0 0 0 0 0 0 1 0 0 0 0 0 0 0 0 0 0 0 0 0 0 1 0 0 0 0 0 0 0 0 0 0 1 0 0 0 0 0 0 0 0 0 0 0 0 0 0 0 0 0 0 0 0 0 0 0 0 0 1 0 0 0 0 1 0 0 0 0 0 0 0 0 0 1 0 0 0 0 1 0 0 0 0 2 1 0 0 0 0 0 0 0 0 0 0 1 0 0 0 0 0 0 0 0 0 0 1 0 0 0 0 0 0 0 0 0 0 0 0 0 0 0 0 0 0 0 0 0 0 0 0 1 0 0 0 0 0 0 0 0 0 0 0 0 0 0 0 1 1 0 1 0 0 1 0 0 0 0 1 0 0 0 0 0 0 0 0 0 0 0 0 0 0 0 0 0 0 0 0 0 0 0 0 0 0 0 0 0 0 0 0…
0 0 0 0 0 0 1 0 0 0 0 0 0 0 0 1 0 0 0 1 1 1 0 0 0 1 1 1 1 0 0 0 0 0 0 0 0 0 0 0 0 0 0 0 0 0 1 0 0 0 0 0 0 0 0 0 0 0 0 0 0 0 0 0 0 0 0 0 0 0 0 0 0 0 0 0 0 0 0 1 0 0 0 0 0 1 0 0 0 0 1 0 0 0 0 0 0 0 0 0 0 0 0 0 0 0 0 0 0 0 0 0 0 0 0 0 0 0 0 2 0 0 0 0 0 0 0 0 0 0 1 0 0 0 0 0 0 0 0 0 0 0 0 0 0 0 0 0 0 0 1 0 0 0 0 0 0 0 0 0 0 0 0 0 0 0 0 0 0 0 0 0 0 0 0 0 0 0 0 0 0 0 0 0 1 0 0 0 0 0 0 0 0 0 0 0 0 0 0 0…
0 1 0 0 0 0 0 0 0 0 0 0 1 0 0 0 0 0 0 0 0 1 0 0 0 0 0 0 0 0 0 0 0 0 0 0 0 0 0 0 0 0 0 0 0 0 0 0 0 0 0 0 0 0 0 0 0 0 0 0 1 0 0 0 0 0 0 0 1 0 0 0 0 0 0 0 0 0 0 0 0 0 0 0 0 0 0 0 0 0 0 0 0 0 0 0 0 0 0 0 0 0 0 1 0 0 0 0 0 0 0 3 1 0 0 0 0 0 1 0 0 0 0 1 0 0 0 0 0 0 0 0 0 0 0 0 1 1 0 0 0 0 0 0 0 0 1 0 0 0 0 0 0 0 0 0 1 0 0 0 0 0 0 0 0 0 0 0 0 0 0 0 0 0 0 0 0 0 0 1 0 0 0 0 0 0 0 0 1 0 0 0 1 1 0 0 0 0 0 0…
0 0 0 1 1 0 0 0 0 0 0 1 0 0 0 0 0 1 0 0 0 0 0 0 0 0 0 0 0 0 0 0 0 0 0 0 0 0 0 0 0 1 0 0 0 1 0 0 0 0 0 0 0 0 0 0 0 0 0 0 0 0 0 0 0 0 0 0 0 0 0 0 0 0 0 0 1 0 0 0 0 0 0 0 0 0 0 0 0 0 0 0 0 0 0 0 0 0 0 0 0 0 0 0 0 0 0 0 0 0 0 1 0 0 0 2 0 0 0 0 0 0 0 0 0 0 0 0 0 0 0 0 0 0 0 0 0 1 0 0 0 0 0 0 0 0 0 0 0 0 0 0 0 0 0 0 0 0 0 0 0 0 0 1 0 1 0 0 0 0 0 0 0 0 1 0 0 0 0 0 0 0 0 0 0 0 0 0 0 0 0 0 0 0 0 0 0 0 0 0…
0 0 0 0 0 0 0 0 0 0 0 0 0 0 0 0 0 0 0 0 0 0 0 0 0 0 0 0 0 0 0 0 0 0 0 0 0 0 0 0 0 0 0 0 0 0 0 0 0 0 0 0 0 1 0 0 1 0 0 0 0 0 0 0 0 0 0 0 0 0 0 1 0 0 0 0 0 0 0 0 0 0 0 0 0 0 0 0 0 0 0 0 0 0 0 0 0 0 0 0 0 0 0 0 0 0 0 0 0 0 0 0 0 0 0 0 1 0 0 0 0 0 1 0 0 0 0 0 0 0 1 0 0 1 0 0 0 0 0 0 0 0 0 0 0 0 0 0 0 0 0 0 1 1 0 0 0 0 0 0 0 0 0 0 0 0 0 0 0 0 0 0 0 0 0 0 0 0 0 0 0 0 0 0 0 1 0 0 0 0 0 0 0 0 0 0 0 0 0 0…
0 0 0 0 0 0 0 0 0 1 0 0 0 0 0 0 0 0 0 0 0 0 0 0 0 0 0 0 0 0 0 0 1 0 0 0 1 0 0 0 0 0 0 0 0 0 0 0 0 0 0 0 0 0 0 0 0 0 0 1 0 0 0 0 0 1 0 0 0 0 1 0 1 0 0 0 0 0 0 0 0 0 0 0 0 0 0 0 0 0 0 0 0 0 0 0 0 0 0 1 0 0 0 0 0 0 0 0 0 0 0 1 1 0 0 2 0 0 0 1 0 0 0 0 0 0 0 0 0 0 0 0 0 0 0 0 0 0 0 0 0 0 1 0 0 0 0 0 0 0 0 0 0 0 0 0 0 0 0 0 0 0 0 0 0 0 1 0 0 0 0 0 0 1 0 0 0 0 0 0 0 0 0 0 0 0 0 0 0 0 0 0 0 0 0 0 0 0 0 0…
0 0 0 0 0 0 0 1 0 0 0 2 0 0 0 0 0 1 0 0 0 0 0 1 0 0 0 0 0 0 0 0 0 0 0 0 0 0 0 0 0 0 0 0 0 0 0 0 0 2 0 0 0 0 0 2 0 0 0 0 0 0 0 0 0 0 0 0 0 0 0 0 0 0 0 0 0 0 0 0 0 0 0 0 0 0 0 0 0 0 0 0 0 0 0 0 0 0 0 0 0 0 0 1 0 0 0 0 0 0 0 3 0 0 0 1 0 0 1 0 0 0 0 0 0 0 0 0 0 1 0 0 0 0 0 0 0 0 0 0 0 0 0 0 0 0 0 0 0 0 0 0 0 0 0 0 0 0 0 0 0 0 0 0 0 0 0 0 0 0 0 0 0 0 0 0 0 0 0 0 0 1 0 0 0 0 0 0 0 0 0 0 0 0 0 0 0 0 0 0…
0 1 0 1 1 0 1 1 0 0 0 0 0 2 0 0 1 0 0 0 1 1 0 0 1 0 0 0 0 0 0 0 0 0 0 0 0 0 0 0 0 0 0 0 0 0 0 0 0 0 1 0 0 0 0 0 0 0 0 0 0 0 0 0 0 0 0 0 0 0 0 1 0 0 0 0 0 0 0 1 1 0 0 0 0 0 0 1 0 0 0 0 0 0 0 0 0 1 0 0 0 0 0 0 0 0 0 0 0 0 0 4 0 0 0 0 0 0 1 0 0 0 0 0 0 0 0 0 0 0 0 0 0 0 0 0 0 0 0 0 0 0 0 0 0 0 0 0 0 0 0 0 0 0 0 0 0 0 0 0 0 0 0 0 0 0 0 0 0 0 0 0 0 0 0 0 1 0 0 1 0 0 0 0 0 0 0 0 0 0 0 1 0 0 0 0 0 0 0 0…
0 0 0 0 0 2 2 0 1 0 0 1 0 0 2 0 2 0 0 0 0 0 0 2 1 0 0 0 1 0 0 0 0 0 0 1 0 0 0 1 1 0 0 0 1 1 0 0 0 0 0 3 0 0 0 0 0 0 0 0 0 0 0 0 0 0 0 0 0 2 0 0 1 2 1 1 0 0 0 0 0 0 0 0 0 0 0 0 0 1 0 0 0 0 1 0 0 0 0 0 0 0 0 1 0 0 0 0 0 0 0 1 2 0 0 2 0 0 0 0 0 0 1 0 0 0 0 0 0 0 0 0 0 1 0 0 0 0 0 0 0 0 0 0 0 0 0 0 0 0 0 0 0 0 0 1 0 0 0 0 0 0 0 0 0 0 0 0 0 0 0 0 0 0 0 0 0 0 0 0 0 0 0 0 0 0 0 0 0 0 0 0 0 0 0 0 0 0 0 0…
1 1 0 0 0 0 0 1 1 0 0 0 1 0 1 0 1 0 1 0 0 2 1 2 3 0 0 0 1 1 0 0 0 0 0 1 0 0 0 1 0 1 0 0 1 0 0 1 0 1 0 2 0 0 0 0 2 1 0 0 0 2 1 0 1 0 1 0 0 2 0 0 1 0 0 0 1 0 0 2 0 0 0 1 0 0 0 0 1 0 0 2 1 0 0 1 0 1 0 0 1 0 0 0 0 0 0 0 0 1 0 0 0 0 0 1 0 0 0 1 0 0 0 0 0 0 0 1 0 0 0 0 0 0 0 0 0 0 0 0 1 1 0 0 0 0 0 0 0 0 0 0 0 0 0 0 0 0 0 0 0 0 0 0 0 0 0 1 0 0 0 0 0 0 0 0 0 0 0 0 0 0 0 0 0 0 0 0 0 0 0 0 0 0 0 0 0 0 0 0…
1 3 1 0 1 2 4 0 1 2 5 2 0 1 0 0 5 0 2 1 2 8 3 2 3 1 1 2 0 0 1 2 0 1 4 0 2 0 2 0 0 2 1 0 1 1 1 1 0 0 0 2 5 0 1 1 0 0 0 0 1 0 2 1 2 1 3 0 1 1 0 0 0 0 0 0 0 1 0 2 1 0 1 2 1 3 2 0 1 0 2 1 0 1 0 1 1 2 3 2 2 0 0 3 1 0 3 2 1 0 1 0 0 2 1 0 1 1 3 1 0 3 0 0 0 0 0 0 0 0 0 0 0 0 0 0 0 0 0 0 0 0 0 0 0 0 1 0 0 0 0 0 0 0 0 0 0 0 0 0 0 0 0 0 0 0 0 0 0 0 1 0 0 1 0 1 0 0 0 0 0 0 0 0 0 0 0 0 0 0 0 0 0 0 0 0 0 0 0 2…
5 8 6 4 1 2 4 5 4 1 6 0 2 6 1 7 6 3 3 1 10 2 8 5 10 4 2 2 1 2 0 0 1 2 2 1 6 2 0 1 5 2 5 3 0 1 1 2 2 3 3 4 3 2 4 0 5 3 4 1 3 1 3 6 2 1 3 0 4 1 0 2 0 0 1 3 0 1 0 0 2 1 1 2 1 1 2 5 2 0 2 1 2 4 1 2 2 1 8 1 3 2 3 2 5 1 1 3 3 2 1 5 3 2 2 6 3 1 4 0 1 1 0 0 0 0 0 0 0 0 0 0 0 0 0 0 0 0 0 0 0 0 0 0 0 0 0 0 0 0 0 0 0 0 0 0 0 0 1 0 0 0 0 0 0 0 0 0 0 0 0 0 0 0 1 0 0 0 0 0 0 0 0 0 0 0 0 0 0 0 0 0 0 0 0 0 0 0 0…
6 8 6 9 0 5 1 5 10 13 7 6 7 4 2 7 7 7 7 0 2 8 2 3 2 3 2 0 2 4 4 0 2 3 3 1 3 3 1 1 1 4 3 4 6 1 0 4 8 3 3 7 2 3 0 1 3 3 0 6 1 2 3 2 3 1 3 1 0 3 0 2 1 2 5 2 1 0 5 5 3 1 1 1 3 1 6 0 1 5 5 3 6 1 1 4 4 2 5 3 1 1 5 1 0 0 2 1 3 7 12 3 1 3 4 3 0 5 4 3 4 2 0 0 0 0 0 0 0 0 0 0 0 0 0 0 0 1 1 0 1 0 0 0 0 0 0 0 0 0 0 0 0 0 0 1 0 0 0 0 0 0 0 0 0 0 0 0 0 0 0 0 0 0 0 0 0 0 0 0 1 0 0 0 0 0 0 0 0 0 0 0 0 0 0 0 0 0 …
4 3 5 2 4 6 0 2 6 9 4 9 0 3 0 4 7 6 5 0 2 6 5 6 7 4 7 1 1 1 10 1 4 6 2 0 3 2 2 0 5 3 0 2 2 1 0 2 2 4 3 1 4 0 0 1 0 1 1 5 2 4 0 1 7 1 4 1 3 0 0 2 1 5 4 0 0 10 0 1 0 2 5 1 5 4 2 4 2 5 2 4 2 5 4 0 0 3 0 0 2 4 0 4 1 2 0 3 4 1 2 0 2 1 3 1 6 2 0 2 2 0 0 0 0 0 0 0 1 0 0 0 0 0 0 0 0 0 0 0 0 1 0 1 0 0 0 0 0 0 0 0 0 0 0 1 1 0 0 0 0 0 0 0 0 0 0 0 0 0 0 0 0 0 0 0 0 0 0 0 0 0 0 0 0 0 0 0 0 0 0 0 0 0 0 0 0 0 0…
1 1 1 4 1 5 3 1 7 4 2 9 1 1 0 5 3 2 1 2 6 3 2 3 0 3 1 0 0 0 2 3 2 1 0 0 0 0 0 0 0 0 0 0 1 0 0 2 1 2 0 2 2 2 1 3 3 2 1 1 0 2 0 1 0 0 2 0 3 0 0 4 0 4 0 2 0 2 2 1 2 2 2 2 2 0 1 0 0 1 0 1 1 1 0 0 2 1 0 0 0 1 2 0 3 0 1 0 1 1 2 0 1 1 0 1 3 1 3 3 4 0 0 0 0 0 0 0 0 0 0 0 0 0 0 0 0 0 0 0 0 0 0 0 0 0 0 0 0 0 0 0 0 0 0 0 1 0 0 0 0 0 0 0 0 0 0 0 0 0 0 0 0 0 0 0 0 0 0 0 0 0 0 0 0 0 0 1 0 0 0 1 0 0 0 0 0 0 1 0…
0 1 3 1 0 0 0 0 2 1 4 2 1 0 0 0 0 4 0 0 1 0 0 1 0 2 2 3 0 0 0 0 1 0 0 1 0 0 1 0 0 0 1 0 0 0 0 0 0 0 1 1 0 0 0 0 0 0 0 1 1 0 0 0 0 0 0 0 0 0 0 0 0 0 2 0 1 0 1 1 1 0 1 0 2 0 0 0 1 0 1 0 1 0 0 0 0 0 0 1 0 0 0 0 0 1 0 0 0 1 0 0 0 0 0 1 1 0 0 0 1 0 0 0 0 0 0 0 0 0 0 0 0 0 0 0 0 0 0 0 0 0 1 0 0 0 0 0 0 0 0 0 0 0 0 0 0 0 0 0 0 0 0 1 0 0 0 0 1 1 0 0 0 0 0 0 0 0 0 0 0 0 0 0 0 0 0 0 0 0 0 0 0 1 0 0 0 0 0 0…
0 0 0 2 0 0 0 0 0 0 0 0 1 0 0 0 1 1 0 0 0 1 1 0 0 0 1 0 1 1 0 0 0 0 0 1 0 0 0 0 0 0 0 0 1 0 0 0 0 0 0 0 0 1 0 0 0 0 0 1 0 0 0 0 0 1 0 0 0 1 0 0 0 0 1 0 0 0 0 0 0 0 0 0 0 0 0 1 0 0 0 1 0 0 0 0 0 0 0 1 0 0 0 0 0 0 0 0 1 0 0 0 0 0 0 0 0 0 0 0 0 0 0 0 0 0 0 0 0 0 0 0 0 0 0 0 0 0 0 0 0 0 0 0 0 0 0 0 0 0 0 0 0 0 0 0 0 0 0 0 0 0 0 0 0 0 0 0 0 0 0 0 0 0 0 0 0 0 0 0 0 0 0 0 0 0 0 1 0 0 0 0 0 0 0 0 0 0 0 0…
1 0 1 0 0 0 0 0 2 0 0 0 0 0 0 0 1 1 0 0 0 0 0 0 0 0 0 0 0 0 0 1 0 0 0 2 0 0 0 0 0 0 0 0 0 0 0 0 0 2 0 0 0 0 0 0 0 0 0 0 0 0 0 1 0 0 0 0 1 0 0 0 0 0 0 0 0 0 0 1 1 0 0 0 1 0 0 0 0 1 0 0 0 0 0 1 0 0 0 0 0 0 0 0 0 0 0 0 0 0 0 0 0 0 0 0 0 0 0 1 0 0 0 0 0 0 0 0 0 0 0 0 1 0 0 0 0 0 0 0 0 0 0 0 0 0 0 0 0 0 0 0 0 0 0 0 0 0 0 0 0 0 0 0 0 0 0 0 0 0 0 0 0 0 0 0 0 0 0 0 0 0 0 0 0 0 0 0 0 0 0 0 0 0 0 0 0 0 1 0…
0 0 0 0 0 0 0 0 1 0 0 0 0 0 0 0 0 0 0 0 0 0 0 0 0 0 1 1 0 0 0 0 0 0 0 0 0 0 0 0 0 0 0 0 1 0 0 0 0 0 1 0 0 0 0 0 0 0 0 0 0 0 0 0 1 0 0 0 0 0 0 0 0 0 0 0 0 0 0 0 0 0 0 0 1 0 0 0 0 0 0 0 0 0 0 0 0 0 1 0 0 0 0 0 0 0 0 0 0 0 0 0 0 0 0 0 0 0 0 0 0 0 0 0 0 0 1 0 0 0 0 0 0 1 0 0 0 0 0 0 0 0 0 0 0 0 0 0 0 0 0 0 0 0 0 0 0 0 0 0 0 0 0 0 0 0 0 0 0 0 0 0 0 0 0 0 0 0 0 0 0 0 0 0 0 0 0 0 0 0 0 0 0 0 0 0 0 0 0 0…
0 0 0 0 0 0 0 0 0 0 0 0 0 0 0 0 0 0 0 0 0 0 0 0 0 0 0 0 0 0 1 0 0 0 0 0 0 0 0 0 0 0 0 0 0 0 0 0 0 0 0 0 0 0 0 0 0 1 0 0 0 0 0 0 0 0 0 0 0 0 0 0 0 0 0 0 0 0 0 0 0 0 0 0 0 0 0 0 1 0 0 0 0 0 0 0 0 0 0 0 0 0 0 0 0 0 0 0 0 0 1 0 0 0 0 0 0 0 0 0 0 0 0 0 0 0 0 0 0 0 0 0 0 0 0 0 0 0 0 0 0 0 0 0 0 0 0 0 0 0 0 0 0 0 0 0 0 0 0 0 0 1 0 0 0 0 0 0 0 0 0 0 0 0 1 0 0 0 0 0 0 0 0 0 0 0 0 0 0 0 1 0 1 0 0 1 0 0 0 0…
1 0 0 0 0 0 1 0 0 0 0 0 0 0 0 0 0 0 0 0 0 0 0 0 1 0 0 0 0 0 0 0 0 0 0 0 0 0 1 0 0 0 0 0 0 0 0 0 0 0 0 0 0 0 0 1 0 0 0 0 0 0 0 1 0 0 0 0 0 0 0 0 0 0 0 0 0 0 0 0 0 0 0 0 0 0 0 0 0 0 0 0 0 0 0 0 0 0 1 0 0 0 0 1 0 0 1 0 0 0 0 0 0 0 0 0 0 0 0 0 0 0 0 1 0 0 0 0 0 0 0 0 0 0 1 0 0 0 0 1 1 0 0 0 0 0 0 0 0 0 0 0 0 0 0 0 0 0 0 0 0 0 0 0 0 0 1 0 0 0 0 0 1 1 0 0 0 0 0 0 0 0 0 0 0 0 0 0 1 0 0 0 0 0 0 0 0 0 0 0…
0 0 1 0 0 0 0 0 0 0 0 0 1 0 0 0 1 0 0 0 0 0 0 0 0 0 0 0 0 0 0 0 0 0 0 0 0 0 0 0 0 0 0 0 0 0 0 0 0 0 0 0 0 0 0 0 0 0 0 1 0 0 0 0 0 0 0 0 0 0 0 0 0 0 0 0 0 1 1 0 0 0 0 0 0 0 0 0 0 1 0 0 0 0 0 0 0 0 0 0 0 0 0 0 0 0 0 0 0 0 2 0 0 0 0 0 0 0 0 0 0 0 0 0 0 0 0 0 0 0 0 0 0 0 0 0 0 0 0 0 0 1 0 0 0 0 0 0 0 0 0 0 0 0 0 0 0 0 0 0 0 0 0 0 0 0 0 0 0 0 0 0 0 0 0 0 1 1 0 0 0 0 0 0 0 0 0 0 0 0 0 0 0 0 0 0 0 0 0 0…
0 0 0 0 0 0 0 0 0 0 0 0 0 0 0 0 0 0 0 1 0 0 0 0 1 1 0 0 0 0 0 0 0 0 0 1 0 0 0 0 1 0 0 0 0 0 0 0 0 0 0 0 0 0 0 0 0 0 0 0 0 0 0 0 0 0 0 0 0 0 0 0 0 0 0 0 0 0 0 0 0 0 0 0 0 0 0 0 0 0 0 0 0 0 0 0 0 0 0 0 0 0 0 0 0 0 0 0 0 0 3 0 0 0 0 0 0 0 0 0 0 0 1 0 0 0 0 0 0 0 0 0 0 0 0 0 0 0 0 0 0 0 0 0 0 0 0 0 0 0 0 0 0 0 0 0 0 0 0 0 0 0 1 0 0 0 0 0 0 0 0 0 0 0 0 0 0 0 0 0 0 0 0 0 0 0 0 1 0 0 0 0 0 0 1 0 0 0 0 0…
0 0 0 0 0 0 0 0 0 0 0 0 0 0 0 0 0 0 0 0 0 0 0 0 0 0 0 0 0 0 0 0 0 0 0 0 1 0 0 0 0 0 0 0 0 0 0 0 0 0 0 0 0 0 0 0 0 0 0 0 0 0 0 0 0 0 0 0 0 0 0 0 0 0 0 0 0 0 0 0 0 0 0 0 0 0 0 0 0 0 1 0 0 0 0 0 0 0 0 0 0 0 0 0 0 0 0 0 0 0 1 0 0 0 0 0 0 0 0 0 0 0 0 0 0 1 0 0 0 0 0 0 0 0 0 0 0 0 0 0 0 0 0 0 0 0 0 0 0 0 0 0 0 0 0 0 0 0 0 0 0 0 1 0 0 0 0 0 0 0 0 0 0 0 0 0 0 0 0 0 0 0 0 0 0 0 0 1 0 0 0 0 1 0 0 0 0 0 0 0…
0 0 0 0 0 0 0 0 0 0 1 0 0 0 0 0 1 0 0 0 0 0 3 0 0 0 0 0 0 0 0 0 0 0 0 0 0 0 0 0 1 0 0 0 0 0 0 0 0 0 0 0 0 0 0 0 0 0 1 0 0 0 0 0 0 0 0 0 0 0 0 2 0 0 0 0 0 0 0 0 0 0 0 0 0 0 0 0 0 0 0 0 0 0 0 0 0 0 0 0 0 0 0 0 0 0 0 0 1 0 0 1 0 0 0 0 0 0 0 1 0 0 0 0 0 0 0 0 0 0 0 0 0 0 0 0 1 0 0 0 0 0 0 0 0 0 0 0 0 0 0 0 0 0 0 0 0 0 0 0 0 0 0 0 0 0 0 0 0 0 0 0 0 0 0 1 0 0 0 0 0 0 0 0 0 0 0 0 1 0 0 0 0 0 0 0 0 0 0 0…
0 0 0 0 0 0 1 0 0 0 0 0 0 0 1 0 0 0 0 0 0 0 0 0 0 0 0 0 0 0 0 0 0 0 0 0 0 0 0 0 0 0 0 0 0 0 0 0 0 0 0 0 0 0 0 0 0 0 0 0 0 0 0 0 0 0 0 0 0 0 0 0 0 0 0 0 0 0 0 0 0 0 0 0 0 0 0 0 0 0 0 0 0 1 0 1 0 0 0 0 0 0 0 0 0 0 0 0 0 0 0 0 0 0 0 0 0 1 0 0 0 0 0 0 0 0 0 0 0 0 0 0 0 0 0 0 0 0 0 0 0 0 0 0 0 0 0 0 0 0 0 0 0 0 0 0 0 0 0 0 0 0 0 0 0 0 0 0 0 0 0 0 0 0 0 0 1 0 0 0 0 0 0 0 0 0 0 0 1 0 0 0 0 0 0 0 0 0 0 0…
1 1 0 0 0 0 0 0 0 0 0 0 0 0 0 0 0 0 0 1 0 0 0 0 0 0 0 0 0 0 0 0 0 0 0 0 0 0 0 0 0 0 0 0 0 0 0 0 0 0 0 0 0 0 0 0 0 0 0 0 0 0 0 0 0 0 0 0 0 0 0 0 0 0 0 0 0 0 0 0 0 0 0 0 0 0 0 0 0 0 0 0 0 0 0 0 0 0 0 0 0 0 0 0 0 0 0 0 0 0 0 0 0 0 0 0 0 0 0 0 0 0 1 0 0 0 0 0 0 0 0 0 0 0 0 0 0 0 0 0 0 0 0 0 0 0 0 0 0 0 0 0 0 0 1 0 0 0 0 0 0 0 0 0 0 0 0 0 0 0 0 0 0 0 0 0 0 1 0 0 0 0 0 0 0 0 0 0 0 0 0 0 0 0 0 0 0 0 0 0…
0 1 0 0 0 0 0 0 0 0 0 0 0 0 0 1 0 0 0 0 0 0 0 0 0 0 0 0 0 0 0 0 0 0 0 0 0 0 0 0 0 0 0 0 0 0 0 0 0 0 0 0 0 0 0 0 0 0 0 0 0 0 0 0 0 0 0 0 0 0 0 0 0 0 0 0 0 0 0 0 0 0 0 0 1 0 0 0 0 0 0 0 0 0 0 0 0 0 0 0 0 0 0 0 0 0 0 0 0 0 0 0 0 0 0 0 0 0 0 0 0 0 0 1 0 0 0 0 0 0 0 0 0 0 0 0 0 0 0 0 0 1 0 0 0 0 0 0 0 0 0 0 0 0 0 0 0 0 0 0 0 0 1 0 0 0 0 0 0 0 0 0 0 0 0 0 0 0 0 0 0 0 0 0 0 0 0 0 0 0 0 0 0 0 0 0 0 1 0 0…
0 0 0 0 0 0 0 0 0 0 0 0 0 0 0 0 0 0 0 0 0 0 0 0 0 0 0 0 0 0 0 0 0 1 0 0 0 0 0 0 0 0 0 0 0 0 0 0 0 0 0 0 0 0 0 0 0 0 1 0 0 0 0 0 0 0 0 0 1 0 0 0 1 0 0 0 0 0 0 0 0 0 0 0 1 0 0 0 0 0 0 0 0 0 0 0 0 0 0 0 0 0 0 0 0 0 0 0 0 0 0 0 0 0 0 0 0 0 0 0 0 0 0 0 0 0 0 0 0 0 1 0 0 0 0 0 0 0 0 0 0 0 0 0 0 0 0 0 0 0 0 0 0 0 0 0 0 0 0 0 0 0 1 0 0 0 0 0 0 0 0 0 0 0 0 0 0 0 0 0 0 0 0 0 0 0 0 0 0 0 0 0 0 0 0 1 0 0 0 0…
0 1 0 0 0 0 1 1 0 0 0 1 1 0 0 0 0 0 0 0 0 1 0 0 0 0 0 0 0 0 0 0 0 0 0 0 0 0 0 0 0 0 0 0 0 0 0 0 0 0 0 0 0 0 0 0 0 0 0 0 0 0 0 0 0 0 0 0 0 0 0 0 0 0 0 0 0 0 0 0 0 0 0 0 0 0 0 0 0 0 0 0 0 0 0 0 0 0 0 0 0 0 0 0 1 0 0 0 0 0 0 0 0 0 0 0 0 2 0 0 0 0 0 0 0 0 0 0 0 0 0 0 0 0 0 0 0 0 0 0 0 0 0 0 0 0 0 1 0 0 0 0 0 0 0 0 0 0 0 0 0 0 0 0 0 0 0 0 0 0 0 0 0 0 0 0 0 1 0 0 0 0 0 0 0 0 0 0 0 0 1 0 1 0 0 0 0 0 0 0…
0 0 0 0 0 0 0 0 0 0 0 0 0 0 0 0 0 0 0 0 0 0 0 0 0 0 0 0 0 0 0 0 0 0 0 0 0 0 0 1 0 0 0 0 0 0 0 0 0 0 0 0 0 0 0 0 0 0 0 0 0 0 0 0 0 0 0 0 0 0 0 0 0 0 0 0 0 0 0 0 1 0 1 0 0 0 0 0 0 0 0 0 0 0 0 0 0 0 0 0 0 0 0 1 0 0 0 0 0 0 0 0 0 0 0 0 0 0 0 0 0 0 0 0 0 0 1 0 0 0 0 1 0 0 0 0 1 0 0 0 0 0 0 0 0 0 0 0 1 0 0 0 0 0 0 0 0 0 0 0 0 0 0 0 0 0 0 0 0 1 0 0 0 0 0 0 0 0 0 0 0 0 0 0 1 0 0 0 0 0 0 0 0 0 0 0 0 0 0 0…
0 0 0 0 0 0 0 0 0 0 0 0 0 0 0 1 0 0 0 0 0 0 0 0 0 0 0 0 0 0 0 0 0 0 0 0 1 0 0 1 0 0 0 1 0 0 0 0 0 0 1 0 0 0 0 0 0 0 0 0 0 0 0 0 0 0 0 0 0 1 0 0 0 0 0 0 0 0 0 0 0 0 0 0 0 0 0 0 0 0 0 0 0 0 0 0 0 0 0 0 0 0 0 0 0 1 0 0 0 0 0 0 0 0 0 0 0 0 0 0 0 0 0 0 0 0 0 0 0 0 0 0 0 0 0 0 2 0 0 0 1 0 0 0 0 0 0 0 0 0 0 0 0 0 0 0 0 0 0 0 0 0 0 0 2 0 0 0 0 1 0 0 0 0 0 0 0 0 0 0 0 0 0 0 0 0 0 0 0 0 0 0 0 1 0 0 0 0 0 0…
0 0 1 0 0 0 0 0 2 0 0 0 0 0 0 0 0 0 1 1 0 0 0 0 0 0 0 0 0 0 0 0 1 0 0 0 0 0 0 0 0 0 0 0 0 0 0 0 0 0 0 0 0 0 0 0 0 0 0 0 0 0 0 0 0 0 0 0 0 0 0 0 0 0 0 0 1 0 0 0 0 0 0 0 0 0 0 0 0 0 0 0 0 0 0 0 0 0 0 0 0 0 0 0 1 0 0 0 0 0 0 0 0 1 0 0 0 0 0 0 0 0 0 0 0 0 0 0 0 0 0 1 0 0 0 0 0 0 0 0 0 0 0 0 0 0 0 0 0 0 0 0 0 0 1 0 0 0 0 0 0 0 0 0 0 0 0 0 0 1 0 0 0 0 0 0 0 0 0 0 0 0 0 0 0 1 0 0 0 0 1 0 0 0 0 0 0 0 0 0…
0 0 0 0 0 1 0 0 0 0 0 0 0 0 0 0 0 0 0 1 0 0 0 0 0 0 0 0 0 0 0 0 0 0 1 1 0 1 1 0 0 0 0 0 0 0 0 0 0 0 0 0 0 0 0 0 0 0 0 0 0 0 0 0 0 0 0 0 0 0 0 0 0 0 0 0 0 0 0 0 0 0 0 0 0 0 0 0 1 0 0 0 0 0 0 0 0 0 0 0 0 0 0 0 0 0 0 0 0 0 0 0 0 0 0 0 0 0 0 0 0 0 0 0 0 0 0 0 0 0 0 0 0 0 0 0 0 0 0 0 0 0 0 1 0 0 0 0 0 0 0 0 0 0 0 0 1 0 0 0 0 0 0 0 0 0 0 0 0 0 0 0 0 0 0 0 0 0 0 0 0 0 0 0 0 0 0 0 0 0 0 0 0 0 0 0 0 0 0 0…
0 0 0 0 0 0 0 0 0 0 0 0 0 0 0 0 0 1 0 0 0 0 0 0 0 0 0 0 0 0 0 0 0 0 0 0 0 0 0 1 0 0 0 0 0 0 0 0 0 0 0 0 0 1 0 2 0 0 0 0 0 0 0 0 0 0 0 0 0 0 1 0 0 1 0 0 0 0 0 1 0 0 1 0 0 0 0 0 0 1 0 1 0 0 0 0 0 0 0 0 0 0 1 0 0 0 0 0 0 0 0 0 0 0 0 0 0 0 0 0 0 1 0 0 0 0 0 0 0 0 0 0 0 1 0 0 0 0 0 1 0 0 0 1 0 0 0 0 0 0 0 0 0 0 0 0 0 0 0 0 0 0 0 0 0 0 0 0 0 0 0 0 0 0 1 0 0 0 0 0 1 0 0 0 0 0 0 0 0 0 0 0 0 0 0 0 0 0 0 0…
0 0 0 0 0 0 0 0 0 0 0 0 0 0 0 0 0 1 0 0 0 0 0 0 0 0 0 0 1 1 0 0 0 0 0 0 0 0 0 0 0 2 0 1 0 0 0 0 0 0 1 0 0 0 0 0 0 0 0 0 0 0 0 0 0 0 0 0 0 0 0 0 0 0 0 0 0 0 0 0 0 0 0 0 0 1 0 0 0 0 0 0 0 0 0 1 0 0 0 0 0 1 0 0 0 0 0 0 0 0 0 0 0 0 0 0 0 0 0 0 0 0 0 0 0 0 0 0 0 0 0 0 0 0 1 0 0 0 0 0 0 0 0 0 0 0 0 0 0 0 1 0 0 0 0 0 0 0 1 0 0 0 0 0 0 0 0 1 0 0 1 0 0 0 0 0 0 0 0 0 0 0 0 0 0 0 0 0 0 0 0 0 0 0 0 0 0 0 0 0…
0 0 0 0 1 0 0 0 0 0 0 0 1 0 0 0 0 0 0 0 0 0 0 0 0 0 0 1 0 0 1 0 0 0 0 0 0 0 1 1 0 0 0 0 1 1 0 0 1 0 0 0 0 0 0 0 1 1 0 0 0 0 0 0 1 0 2 0 0 0 0 0 0 0 0 0 0 0 0 0 1 0 0 0 1 0 0 0 0 0 0 0 0 0 1 0 0 0 0 0 0 0 0 0 0 0 1 0 1 0 0 0 0 0 1 0 0 0 0 0 0 0 0 0 0 0 0 0 0 0 0 0 0 0 0 0 0 0 0 0 0 0 0 0 0 0 0 0 0 0 0 0 0 0 0 0 0 0 0 0 0 0 0 0 0 0 0 0 0 0 0 0 0 0 0 0 0 0 0 1 0 0 0 0 0 1 0 0 0 0 0 0 0 0 0 0 0 0 0 0…
0 0 0 0 0 0 0 0 0 0 0 0 0 0 0 0 0 0 0 0 0 0 0 0 0 0 0 0 0 0 0 0 0 0 0 0 1 0 0 0 0 0 0 1 0 0 0 0 0 0 0 0 0 0 0 0 0 0 0 0 0 0 0 0 0 1 0 0 2 0 0 0 0 0 0 0 0 0 0 0 0 0 0 0 0 0 0 0 0 0 0 0 1 0 1 0 0 0 0 0 0 0 0 0 1 0 1 0 1 0 0 0 0 0 0 0 0 1 0 0 0 0 0 0 0 0 0 1 1 0 0 0 0 0 0 1 1 0 1 0 0 0 0 1 1 0 0 0 1 0 1 1 0 0 1 0 0 0 0 0 1 0 0 0 0 0 0 0 0 0 0 0 0 0 0 0 1 0 0 0 0 0 0 0 0 0 0 0 0 0 1 0 1 0 0 0 0 0 0 0…
0 0 0 0 1 0 0 1 0 0 1 0 1 0 0 0 0 1 0 0 0 0 0 0 0 0 0 1 0 0 0 0 0 0 0 0 0 0 0 1 0 0 0 0 0 1 0 0 1 0 0 0 0 0 2 0 0 0 0 0 0 1 1 0 0 0 1 0 0 0 0 0 0 0 1 0 0 1 0 0 0 2 0 0 1 0 0 1 0 0 0 0 0 0 0 0 0 0 0 0 0 0 0 0 0 0 0 1 0 0 0 0 0 0 0 0 0 1 3 0 0 0 1 0 0 0 0 0 1 0 0 0 0 0 0 0 0 0 1 0 0 0 0 0 0 0 0 0 0 2 0 1 0 0 0 0 0 1 2 0 0 0 0 0 0 0 0 1 0 0 0 0 0 0 0 0 0 0 0 0 0 0 0 0 0 0 0 2 0 1 0 0 1 0 0 1 0 0 0 0…
0 0 1 0 1 1 0 0 1 0 0 0 0 1 1 0 2 2 0 0 0 0 0 1 0 0 0 1 0 0 1 0 0 0 5 1 0 0 0 1 0 0 0 0 0 0 0 0 0 0 1 0 0 1 0 0 1 1 0 0 0 0 0 0 0 0 0 0 0 1 0 0 0 0 0 0 0 1 1 0 0 0 0 0 0 0 0 0 0 1 0 0 0 0 0 1 0 0 0 0 2 1 0 0 1 0 0 0 0 0 0 0 0 0 0 1 0 0 0 0 0 0 2 1 0 1 0 0 0 1 2 1 0 0 1 0 0 0 1 0 0 0 0 0 1 0 0 0 1 0 0 0 0 0 1 0 0 1 0 1 0 0 1 0 1 0 0 0 0 0 0 1 0 0 0 0 0 0 0 0 1 0 1 0 1 0 0 0 0 0 0 0 0 0 0 0 0 0 0 0…
1 0 0 0 1 0 2 1 0 1 0 0 1 2 0 0 1 0 0 0 0 0 3 2 0 1 0 0 1 1 0 0 0 1 2 0 1 1 0 1 0 1 1 1 2 0 0 0 0 0 2 2 0 0 0 0 0 0 0 1 1 0 0 0 1 0 1 0 0 1 0 0 0 0 0 1 0 0 0 0 1 0 0 1 0 0 0 0 0 2 0 0 0 0 0 0 0 0 0 1 0 1 0 2 0 0 0 0 0 0 0 0 0 0 1 0 1 0 0 0 1 1 0 0 0 0 1 0 0 0 0 1 1 0 1 0 0 0 0 1 0 0 0 0 1 0 0 0 0 0 1 1 0 0 1 0 0 1 0 0 1 0 1 0 0 0 1 0 0 1 0 0 0 0 0 1 0 0 0 0 0 0 1 0 0 0 0 0 0 0 0 0 0 1 0 1 1 0 0 0…
0 1 1 1 2 1 1 2 2 1 1 2 2 1 0 0 0 2 0 0 0 0 0 1 1 0 1 1 2 1 1 1 1 0 3 3 2 1 0 0 0 2 2 0 0 0 2 1 1 0 0 1 0 0 1 0 0 0 2 1 2 0 1 2 0 1 0 1 1 3 0 1 1 1 3 2 2 0 0 0 3 1 0 1 2 1 3 1 0 1 1 1 0 0 0 1 0 0 2 0 1 1 2 1 1 0 0 0 0 0 2 0 0 0 1 0 2 0 0 1 2 1 0 0 1 0 1 0 1 0 2 1 0 2 0 1 2 0 1 0 1 2 2 1 0 2 0 0 1 0 2 0 2 2 0 0 1 0 0 2 1 0 1 0 0 1 0 1 1 0 1 1 1 0 0 0 0 0 0 0 0 2 2 0 0 0 0 0 1 1 0 1 1 0 0 0 1 0 1 0…
6 3 3 5 6 1 2 2 1 5 2 4 6 2 5 3 1 0 1 2 3 2 2 3 4 2 5 3 2 3 4 0 0 2 2 1 5 4 3 3 2 5 2 2 2 3 3 2 0 3 1 4 0 2 1 2 2 0 3 0 1 1 1 2 0 4 2 1 2 2 2 1 2 1 2 2 2 1 1 0 2 2 3 2 0 2 2 1 2 2 1 2 0 1 2 2 2 2 3 1 1 5 2 2 4 2 1 6 1 2 3 3 4 2 2 3 3 3 5 1 5 1 4 1 2 3 1 2 0 2 0 4 0 1 0 1 1 1 3 3 0 2 5 0 4 4 1 2 1 1 1 3 3 2 4 1 2 1 0 3 0 2 2 1 1 2 1 1 2 2 5 1 2 1 1 2 2 1 1 1 3 2 0 2 1 1 1 3 0 3 1 0 3 0 0 2 2 3 3 0…
3 1 14 5 7 5 3 3 4 4 4 4 6 4 4 6 5 0 4 5 6 4 4 4 3 5 4 7 5 4 4 1 6 4 3 2 3 2 1 0 1 4 4 5 5 1 5 3 3 6 2 4 4 2 4 3 1 2 5 3 2 7 3 1 3 2 5 2 1 2 2 1 7 0 3 3 5 2 2 0 3 4 5 4 4 1 5 1 3 6 3 0 8 2 4 0 4 3 3 3 8 2 4 1 6 5 3 5 1 2 4 1 3 5 1 4 1 6 3 5 3 3 4 1 3 1 3 3 5 5 1 3 2 2 2 2 2 4 3 4 2 1 3 3 0 2 4 1 1 1 2 3 5 2 4 1 3 2 2 2 3 4 3 5 4 1 5 4 3 3 2 3 5 0 1 2 2 0 3 3 0 6 1 3 4 0 3 5 1 3 2 0 2 4 4 2 1 2 4 …
3 3 6 3 11 7 6 3 9 8 7 12 5 5 3 3 7 3 4 1 5 3 2 3 5 2 8 8 5 7 4 6 2 7 5 5 5 2 1 4 4 4 3 4 5 5 1 6 4 10 1 8 4 3 5 7 3 4 2 4 9 4 2 4 7 2 1 8 1 3 9 0 1 1 3 4 1 5 1 7 1 4 5 5 1 3 5 2 2 6 9 7 3 2 1 6 5 10 5 5 4 2 6 2 5 4 4 2 3 1 1 1 3 6 6 4 10 6 1 5 5 1 1 10 4 2 5 3 6 5 4 6 3 5 7 7 6 2 3 5 3 4 3 5 3 3 4 4 3 1 1 3 2 4 3 1 5 1 4 3 2 3 2 7 3 6 3 8 0 6 2 4 2 1 4 5 1 2 4 5 6 3 2 4 1 6 1 1 2 2 2 7 3 1 3 3 1…
15 11 17 13 6 18 8 8 10 6 6 7 10 9 10 13 7 15 7 10 12 14 8 6 13 10 17 7 12 10 7 18 9 5 12 9 12 8 10 4 13 9 6 14 14 9 7 11 11 7 7 6 5 13 2 14 7 4 6 7 7 16 11 8 12 10 4 7 8 4 5 2 10 10 7 7 8 11 6 9 8 5 8 13 8 8 11 4 7 8 6 7 7 9 9 8 9 5 5 12 11 8 8 3 6 3 9 6 10 5 3 5 7 5 7 10 9 3 9 9 4 4 7 8 9 3 10 6 10 13 8 4 11 8 3 7 10 7 8 6 5 4 8 3 10 5 3 1 2 1 10 8 2 5 4 5 7 6 2 3 7 8 6 0 8 3 7 5 5 6 0 12 4 4 6…
26 19 16 12 19 26 20 26 23 10 11 21 15 11 25 12 16 18 29 21 17 13 18 18 17 17 21 16 18 15 22 16 13 15 20 13 17 18 16 22 10 19 17 18 19 17 21 14 12 15 15 13 14 19 18 8 15 9 16 20 13 22 20 16 14 10 6 17 15 9 17 9 17 19 14 13 7 14 13 18 13 11 15 14 17 13 14 18 8 15 12 15 12 13 14 13 9 6 12 22 7 13 13 6 11 12 16 14 13 13 16 13 11 14 6 8 16 12 9 14 14 14 10 11 11 12 13 11 14 16 9 15 18 9 14 14 16 10 7…
29 16 33 19 31 22 25 24 25 13 29 20 25 25 30 22 17 22 19 24 18 23 23 27 27 21 20 22 22 18 23 19 13 17 28 22 30 23 25 18 17 16 14 20 26 14 25 14 17 19 24 11 16 25 17 23 19 17 24 19 10 21 16 18 21 19 18 16 27 17 23 14 22 20 25 13 12 19 16 18 10 17 17 24 17 13 10 26 16 18 13 16 11 22 12 24 24 21 18 14 23 20 15 22 16 17 19 14 12 16 21 13 15 18 12 16 14 13 13 14 16 20 17 13 15 19 19 19 11 16 17 16 21 …
25 22 30 27 27 23 36 32 29 25 17 25 26 16 23 24 25 22 17 18 17 17 15 26 18 12 27 11 21 21 16 21 23 20 23 11 19 23 20 20 20 17 27 16 21 14 23 21 19 24 14 18 12 25 19 18 22 18 23 17 20 12 14 20 13 21 9 15 19 21 11 17 27 16 11 19 15 21 12 21 13 21 17 21 11 22 22 17 15 13 21 23 26 19 19 22 24 14 16 14 19 15 15 17 20 15 26 18 17 14 13 18 10 14 14 15 13 16 20 8 12 16 20 21 19 13 18 20 16 14 24 11 26 17…
32 20 27 25 32 19 23 33 27 28 29 18 24 18 24 16 22 25 22 19 14 25 22 17 14 17 15 21 23 21 22 26 19 21 24 33 19 13 21 20 19 27 8 18 25 21 13 18 20 16 24 21 22 21 24 23 16 19 13 18 18 18 18 17 11 17 20 10 13 14 21 17 18 20 12 19 16 19 13 16 25 24 23 11 15 20 16 11 14 21 13 21 12 15 14 21 15 21 32 14 17 13 15 21 17 16 18 14 14 19 27 16 20 23 19 11 19 13 12 13 17 14 11 19 19 12 15 8 20 14 21 15 19 16…
24 29 23 27 17 26 26 29 25 36 31 24 29 14 20 19 26 25 29 26 23 26 23 20 21 24 16 29 25 21 25 33 22 16 20 22 17 19 24 22 19 34 13 16 27 18 16 21 18 15 19 27 18 21 23 22 25 17 26 16 25 22 20 14 16 15 19 22 13 17 21 18 17 23 18 19 25 18 15 26 17 24 18 16 9 17 17 14 20 22 15 21 14 21 20 19 13 18 20 13 25 17 31 23 21 22 16 17 24 17 21 22 13 18 16 26 16 17 24 21 18 19 20 20 26 13 14 23 19 12 20 16 20 7…
22 27 18 23 28 16 24 30 20 27 24 22 22 15 22 21 20 34 31 18 15 22 16 20 15 26 12 22 19 20 21 18 19 26 15 15 16 21 22 29 21 17 26 21 18 19 10 15 26 20 21 18 23 23 12 25 23 18 25 19 24 23 19 13 22 11 16 18 17 23 22 13 18 22 17 18 26 18 14 18 21 22 13 20 11 11 19 15 13 32 18 17 15 12 20 19 16 24 15 16 21 17 14 17 20 11 17 12 11 22 16 12 30 10 8 19 17 11 13 15 12 16 11 13 9 23 17 19 14 21 9 14 17 20 …
21 19 26 21 15 25 23 15 16 19 17 21 20 25 20 13 6 23 13 18 16 20 19 21 27 10 23 21 22 18 20 19 22 21 10 14 19 20 16 10 16 9 11 23 13 17 9 16 12 22 18 14 24 13 21 14 13 17 15 22 18 23 22 16 11 12 20 18 18 21 18 18 19 25 12 17 19 14 16 18 20 15 17 9 14 17 9 13 16 29 20 22 16 9 16 16 13 17 14 18 14 13 17 16 20 11 20 18 13 23 14 11 14 18 12 14 15 9 20 12 19 5 18 12 20 19 16 12 11 9 11 17 13 14 13 13 …
15 15 28 22 21 18 14 22 19 11 17 21 14 16 15 12 26 24 15 26 17 21 11 20 12 17 16 16 24 21 12 19 10 14 11 22 19 15 27 20 12 20 18 16 7 20 19 20 14 18 15 14 16 20 12 19 15 17 17 22 23 11 18 18 20 24 13 23 15 19 15 15 21 11 10 13 19 13 19 20 14 12 22 18 15 15 20 16 12 9 11 8 6 19 12 13 15 18 15 18 11 11 20 14 17 17 19 20 17 10 10 16 16 10 19 20 10 16 7 13 10 12 13 18 14 12 15 12 11 9 17 20 17 10 14 …
19 15 18 20 16 24 12 16 16 22 18 17 19 17 11 19 15 20 20 12 16 14 18 18 13 20 17 23 20 20 13 12 13 10 14 10 17 13 22 14 16 25 12 14 19 19 18 17 14 16 21 12 14 17 10 15 8 12 11 10 23 9 16 21 18 16 21 16 16 13 6 12 9 10 8 11 14 22 12 15 12 9 14 16 12 15 14 14 8 12 13 16 14 8 6 17 9 14 12 11 14 14 13 13 14 9 9 13 16 19 17 13 14 4 15 12 9 20 14 13 10 15 11 10 17 7 10 9 17 8 10 10 16 16 9 14 14 9 23 1…
19 12 10 14 9 18 13 22 13 14 13 25 13 12 16 15 14 15 12 11 17 12 10 15 15 12 15 16 10 18 12 20 16 15 15 16 11 13 10 10 11 12 14 11 18 7 14 15 18 10 17 6 10 15 22 12 19 17 8 13 13 6 14 17 7 12 11 15 8 17 16 7 18 20 12 11 16 14 17 18 9 17 9 8 12 15 14 10 15 6 14 14 13 7 13 15 13 15 13 5 6 10 13 14 18 14 16 15 12 6 13 12 11 9 9 12 5 8 18 13 9 9 13 15 16 11 12 13 10 15 14 13 15 10 10 12 22 16 9 10 10…
13 28 10 15 12 11 14 19 9 12 20 13 10 13 20 11 9 13 18 8 9 14 8 23 14 16 13 16 12 7 18 15 12 10 12 8 12 11 12 12 16 16 17 15 9 14 14 16 11 13 18 13 12 16 13 7 17 6 13 9 15 11 10 10 19 24 15 13 7 12 18 12 13 17 8 16 9 14 16 11 10 11 14 14 13 13 11 11 16 16 7 11 8 14 9 11 9 11 12 10 14 13 8 9 9 5 6 10 13 15 10 11 11 10 10 4 7 15 12 14 6 9 13 11 15 13 11 20 7 14 12 11 9 10 10 20 12 10 11 13 10 12 12…
11 9 13 10 13 16 21 15 10 3 16 11 10 8 12 6 7 15 12 7 16 11 14 8 13 17 11 8 15 12 9 9 10 8 17 13 14 5 10 7 8 4 19 11 15 7 20 11 10 8 13 8 10 15 7 15 7 16 9 15 10 10 17 8 17 13 9 10 9 11 10 11 15 13 11 11 10 16 3 13 8 8 7 10 8 12 13 9 13 8 8 10 13 12 16 10 11 10 23 12 11 10 6 5 16 14 5 4 10 8 8 11 12 13 10 12 11 6 9 7 9 11 12 11 12 5 13 12 11 10 8 11 11 7 11 11 13 8 9 11 9 9 11 11 8 7 12 13 11 7 1…
14 8 17 12 7 7 12 10 15 9 18 15 17 11 9 12 9 8 3 11 17 10 16 10 9 9 10 5 12 8 13 19 8 13 11 9 11 9 6 6 10 14 12 14 11 10 9 11 11 7 7 6 14 11 12 13 7 9 10 4 13 9 8 6 11 13 8 12 10 8 7 10 8 7 14 8 4 10 10 11 15 10 6 7 9 8 10 6 3 6 11 8 12 13 7 8 9 9 5 6 4 3 12 5 11 9 2 6 4 7 11 12 11 6 9 8 8 6 7 7 14 8 5 8 7 8 10 10 14 5 9 8 10 7 6 5 6 6 11 12 12 9 11 8 10 8 11 12 7 6 0 10 7 9 7 7 7 13 6 7 8 4 7 3 …
17 6 11 9 18 8 11 13 10 12 10 14 9 13 10 7 8 7 12 9 5 7 13 7 10 8 10 9 9 9 10 10 7 8 14 14 11 8 9 7 8 20 8 7 5 9 9 8 10 4 10 10 12 8 13 8 7 6 12 5 10 11 13 9 10 10 8 11 8 11 7 10 11 10 7 6 10 8 8 13 7 7 4 5 13 5 8 5 8 9 6 5 4 8 7 9 6 7 8 10 13 11 5 4 10 9 8 10 8 5 10 8 4 9 17 7 11 1 10 10 5 7 2 4 12 12 7 6 6 7 8 9 9 10 5 8 4 5 8 8 11 8 6 6 6 11 9 8 12 7 6 8 12 8 8 4 9 5 6 12 11 5 5 10 10 9 4 7 10…
10 8 16 5 14 13 13 9 11 14 6 8 9 11 10 14 7 9 10 8 10 6 12 10 7 5 7 6 8 11 1 8 10 9 6 9 9 11 9 8 7 13 8 4 9 7 7 10 6 10 4 8 8 12 12 6 11 8 11 15 10 4 5 5 10 10 7 9 5 6 11 4 8 6 9 8 5 8 6 5 11 5 7 11 10 10 7 6 8 6 5 9 8 9 4 8 6 9 9 5 8 12 9 7 9 3 8 12 7 9 7 6 7 10 7 8 11 5 7 4 2 7 11 4 5 3 6 6 11 7 5 6 3 6 8 9 6 11 4 9 9 4 4 4 8 6 4 7 5 5 9 7 2 5 3 4 9 7 7 11 4 11 3 6 7 4 3 4 6 4 7 5 5 9 3 8 8 5 2…
11 10 8 8 9 7 9 8 5 10 12 12 8 6 5 5 10 6 9 6 4 4 3 3 8 5 9 6 4 9 2 8 9 5 6 7 8 9 5 7 7 5 7 6 6 8 5 6 8 7 9 6 11 3 10 7 6 7 4 1 4 7 6 12 5 5 10 6 3 4 6 4 6 7 3 5 4 7 1 8 7 5 4 7 9 5 4 6 7 7 8 14 6 4 7 7 4 11 10 6 4 6 4 4 4 5 5 3 8 2 5 6 8 4 7 5 6 6 11 11 2 5 7 4 5 9 4 9 6 7 5 7 6 6 2 7 4 6 3 1 5 3 8 6 2 2 5 4 10 5 8 7 6 6 8 4 7 5 5 6 4 4 5 5 5 3 10 2 4 3 13 14 6 8 7 5 3 3 3 3 3 3 4 6 4 2 5 6 9 6 …
6 7 5 12 9 5 13 8 6 7 4 15 7 7 4 2 6 10 6 13 6 8 6 8 7 5 10 6 7 7 2 6 4 8 3 4 5 7 7 4 5 3 6 5 6 7 7 4 7 8 5 9 7 9 7 4 6 5 10 3 7 5 6 4 4 8 3 4 9 7 5 5 6 4 4 6 1 8 7 4 4 9 2 5 4 5 7 7 12 8 6 4 4 8 2 4 5 4 11 5 8 2 9 6 5 7 3 11 4 3 6 8 4 4 11 1 6 6 3 6 2 8 7 3 5 4 2 7 4 8 7 3 3 4 7 7 2 9 2 2 7 6 4 4 8 8 3 4 7 3 7 8 6 4 2 6 5 5 6 4 6 5 5 4 2 5 9 5 6 5 3 7 7 5 2 3 5 1 7 4 5 8 6 3 6 6 3 5 4 3 4 3 1 7 …
12 9 5 5 9 5 9 3 10 12 5 5 8 5 6 6 4 6 9 6 6 3 4 12 9 9 11 4 6 5 3 3 2 1 13 1 6 9 3 9 4 5 6 6 7 2 6 7 5 6 5 8 6 5 12 5 4 1 10 5 4 7 4 6 7 7 8 7 6 6 10 7 6 6 7 5 2 5 3 10 5 4 3 6 3 9 8 3 11 4 1 7 5 11 5 4 5 8 8 4 5 6 5 7 4 11 9 5 7 3 6 5 3 5 4 9 3 6 4 8 5 7 10 4 1 5 5 6 4 7 3 6 5 4 4 6 7 3 2 4 3 8 4 8 5 9 3 8 4 10 2 5 4 4 6 6 4 5 3 5 5 8 7 4 4 2 3 2 4 5 3 1 8 7 5 3 5 10 2 5 3 5 7 2 9 5 4 2 2 0 7 5…
6 7 6 5 8 10 11 6 9 11 2 7 4 4 8 6 4 5 5 9 12 6 10 5 6 6 10 5 3 5 6 3 6 3 7 3 12 9 3 7 8 5 5 4 7 3 6 3 7 7 8 5 2 7 4 7 8 6 2 4 6 5 8 6 7 6 7 2 2 9 5 2 6 10 6 6 4 4 2 6 4 5 4 1 2 8 5 1 6 2 5 3 2 5 6 8 4 8 6 2 3 7 3 2 2 4 3 5 2 4 3 2 7 2 7 4 5 5 6 3 4 3 5 4 3 2 3 3 4 3 5 6 6 4 6 1 6 6 2 5 2 4 4 4 5 6 2 0 5 2 1 6 4 4 2 7 5 2 5 8 4 1 6 5 1 4 4 6 3 1 4 8 1 1 3 4 4 3 1 4 8 9 5 4 3 6 8 7 3 3 2 3 4 3 3 2…
9 10 6 6 12 2 11 8 6 7 10 3 1 7 5 7 6 3 3 6 9 4 5 6 5 12 5 4 5 11 5 7 4 8 5 7 7 5 5 2 4 6 12 5 3 10 6 3 6 7 6 2 5 3 3 1 6 6 4 6 6 5 10 5 7 4 5 3 3 4 7 4 5 4 6 4 6 6 2 5 9 8 4 5 9 3 3 8 5 1 5 4 6 5 4 0 9 4 1 3 5 5 3 11 3 3 9 6 2 3 3 4 0 7 6 5 3 8 3 2 7 2 4 5 5 5 2 3 4 5 4 1 2 5 3 4 5 4 4 3 4 3 1 2 3 5 3 1 6 5 7 4 1 2 2 2 3 2 4 3 0 3 3 1 3 5 2 7 8 5 3 4 3 3 4 10 3 4 1 2 5 3 3 6 4 5 7 3 0 3 5 2 1 4 …
7 5 8 2 7 6 6 7 11 6 10 4 6 5 7 3 5 6 8 9 7 3 3 7 8 4 8 3 11 3 8 2 6 4 4 3 5 2 4 7 1 3 5 5 4 4 4 8 3 2 10 4 5 6 5 3 2 4 3 2 4 6 2 5 5 2 2 4 0 8 6 5 7 5 4 10 5 8 2 2 6 5 6 4 5 6 8 8 6 9 4 4 7 6 5 0 5 7 5 2 2 3 2 0 2 6 1 0 5 2 3 6 2 3 3 4 6 4 4 6 3 3 4 2 1 6 4 4 5 7 4 6 3 3 4 4 8 3 5 3 4 2 2 0 2 4 3 1 1 7 3 4 2 2 2 4 5 0 4 7 7 3 3 2 3 1 4 1 4 3 3 1 3 5 3 2 2 5 3 2 6 7 2 1 5 1 1 5 4 1 8 4 2 8 4 3 2 …
5 4 12 1 5 7 12 6 5 3 6 7 5 2 2 5 5 9 9 3 7 4 3 7 5 5 6 5 4 5 2 5 8 3 5 4 4 2 7 4 1 5 6 4 6 1 3 4 6 4 5 2 5 8 4 1 3 4 3 4 5 5 6 4 7 5 7 6 2 2 3 5 3 2 6 3 4 3 5 4 3 3 0 6 2 3 5 2 4 3 5 7 2 5 8 4 1 3 5 3 2 1 1 3 4 5 4 4 9 5 5 7 5 4 6 5 5 4 3 5 1 11 4 6 3 5 4 3 0 4 6 6 4 2 3 5 2 6 4 5 4 3 2 5 2 3 2 2 6 1 2 0 1 2 2 7 4 3 5 2 6 7 1 4 4 4 6 1 4 1 1 2 5 5 4 4 0 1 4 1 6 2 4 2 6 2 5 3 3 2 4 1 3 1 3 4 4 11…
5 4 7 7 11 5 7 11 5 1 4 3 6 5 6 4 11 3 4 3 7 8 4 2 3 5 2 6 6 4 8 7 6 5 6 6 2 3 5 9 3 3 0 3 0 1 4 3 4 3 6 4 2 4 5 5 4 4 4 6 5 6 4 11 1 5 3 5 3 4 5 3 3 3 3 4 5 5 4 8 1 3 3 6 2 4 4 2 3 3 3 2 5 0 2 4 3 5 6 4 0 7 6 5 4 0 3 2 8 3 3 3 4 2 4 3 2 5 1 4 4 3 3 5 2 5 3 2 6 4 1 5 1 0 3 5 3 1 0 3 3 2 2 2 4 3 3 3 1 1 1 3 3 0 3 4 7 7 3 1 2 3 5 7 6 5 1 3 3 2 5 3 5 5 2 3 1 5 4 4 5 5 3 2 3 7 2 4 3 3 0 2 5 4 2 2 2 2…
9 3 5 4 4 5 5 5 7 5 6 5 3 5 7 3 10 4 3 7 7 5 9 5 3 3 10 3 8 4 6 6 1 5 3 3 7 5 2 2 6 4 4 4 5 2 4 13 2 6 2 6 4 5 3 6 2 4 5 4 8 4 5 7 5 7 7 6 4 5 5 7 6 3 2 3 3 4 3 2 4 3 7 1 2 6 4 3 4 3 8 2 5 2 1 4 2 11 2 4 5 5 4 5 4 3 4 5 4 5 7 7 5 5 6 3 4 2 3 4 7 5 3 1 3 2 9 1 0 4 6 5 1 1 4 5 3 3 2 1 4 3 8 4 4 4 7 4 4 6 3 2 3 2 3 5 5 3 1 2 5 3 0 2 6 2 5 5 0 4 3 5 1 5 6 3 4 3 1 5 6 4 6 2 5 2 3 2 1 4 1 0 4 3 3 5 2 6…
13 8 6 10 11 4 6 2 3 6 10 5 7 4 7 7 8 7 3 5 4 2 3 2 8 3 7 4 4 4 5 1 12 9 5 9 6 9 5 4 3 8 7 3 7 6 5 6 4 3 3 5 2 1 7 4 8 8 3 2 8 2 2 3 4 2 5 3 6 6 7 6 2 3 3 3 5 3 6 7 7 4 3 4 6 4 2 2 5 4 1 4 4 5 3 4 5 1 6 3 3 5 4 3 5 1 5 2 1 5 3 4 2 7 4 3 1 6 5 3 1 2 7 5 6 1 3 12 7 5 1 1 7 0 4 1 4 2 2 2 5 2 3 6 2 5 2 4 4 3 4 4 3 1 2 0 2 4 2 3 6 2 4 4 4 7 2 2 5 5 3 2 1 4 1 0 7 6 6 3 3 4 5 3 8 2 3 4 1 3 1 2 4 2 1 4 3…
5 8 7 7 8 9 5 4 12 5 6 5 5 8 5 2 4 7 9 4 3 6 2 5 4 5 1 2 2 8 4 5 7 5 4 4 4 4 5 8 6 0 8 5 3 8 6 5 4 3 8 4 5 5 3 5 0 3 2 4 4 7 6 6 3 3 6 3 4 4 5 5 3 3 3 7 1 5 2 8 7 2 3 2 4 7 2 2 8 2 3 0 0 3 4 1 2 6 4 4 4 1 7 5 0 3 3 3 1 2 4 5 4 1 2 4 5 4 4 4 2 6 2 4 2 4 2 5 5 8 5 4 3 5 8 1 1 4 4 4 2 3 2 3 2 4 7 4 6 1 5 2 3 2 2 4 0 4 6 1 3 2 0 2 2 2 3 4 0 3 5 4 4 6 3 3 6 1 2 4 3 6 2 2 4 4 4 9 2 6 3 4 1 4 5 5 4 4 1 …
9 6 2 6 5 6 4 5 4 6 5 7 5 1 8 5 8 7 4 4 7 8 8 1 4 3 4 1 5 8 6 2 2 4 5 5 7 4 5 5 11 10 8 3 2 4 5 7 4 5 5 6 3 3 3 5 3 3 5 3 4 2 5 7 3 3 4 4 2 7 2 6 2 3 7 1 5 4 9 4 4 3 2 3 7 7 7 4 7 5 6 6 2 8 2 2 4 5 2 2 5 3 6 5 6 3 4 2 7 2 1 3 4 2 2 6 5 2 7 2 4 2 3 3 6 6 4 2 1 3 2 2 6 0 1 4 2 1 5 6 4 5 4 5 3 8 3 3 3 6 4 1 6 1 2 1 1 1 4 1 2 8 4 5 3 4 2 1 2 6 1 3 3 2 3 3 1 4 0 5 0 5 2 5 2 1 6 3 3 4 5 6 2 3 3 4 3 4 3…
7 10 4 4 3 2 7 8 2 2 10 5 10 3 2 5 4 3 9 5 11 7 3 6 3 7 3 3 2 7 3 5 5 4 2 3 6 6 7 7 1 7 2 2 2 5 2 5 2 5 4 5 3 2 9 6 1 2 8 9 5 4 9 3 3 5 3 6 6 4 2 6 4 2 7 4 3 1 7 3 4 4 3 5 1 1 1 8 5 5 4 6 4 5 3 3 2 7 2 4 2 6 3 3 3 3 1 0 5 7 4 5 2 6 5 2 4 2 5 3 3 5 5 3 7 6 3 2 4 1 6 5 0 7 3 5 2 7 4 5 0 3 3 6 2 6 4 4 1 1 3 1 1 5 4 4 3 1 4 3 3 2 2 2 4 3 2 7 1 5 3 1 2 3 4 3 4 5 9 3 2 2 3 4 2 2 1 5 2 2 4 2 4 5 1 3 2 1…
9 6 6 6 3 9 8 7 6 4 4 3 4 9 8 8 6 3 2 7 4 5 4 7 3 5 5 7 6 6 8 5 3 2 7 5 7 5 4 4 1 4 4 2 3 5 6 5 3 3 5 3 4 4 5 6 7 3 2 5 5 5 2 5 5 3 4 7 4 5 2 7 2 4 2 8 4 4 5 4 4 1 9 1 2 5 4 1 5 5 4 4 6 3 4 6 4 5 4 3 2 3 3 5 2 4 3 5 2 4 4 1 4 8 5 3 1 2 2 2 8 3 4 3 3 6 2 4 4 3 3 5 4 6 2 3 4 2 1 2 2 5 2 4 2 6 3 8 4 2 6 5 4 3 0 3 4 5 3 3 3 4 6 2 3 0 2 6 2 0 3 5 4 2 6 2 2 1 6 0 5 5 4 2 2 1 3 4 5 1 4 3 5 3 3 3 5 5 4 5…
13 5 4 3 6 6 5 4 5 3 6 13 3 2 5 5 8 2 2 2 4 5 3 6 3 3 2 8 9 4 3 4 7 3 8 0 10 6 3 3 6 3 6 5 4 3 4 5 7 9 4 5 4 3 4 7 5 12 1 4 8 5 2 1 0 8 7 3 4 4 3 8 4 5 3 6 6 4 3 7 3 7 2 5 5 4 3 4 1 3 3 1 5 1 2 4 2 4 4 4 4 7 5 2 1 2 1 2 7 5 1 8 3 3 3 6 4 5 2 3 9 2 4 7 4 5 6 2 1 5 6 6 5 4 3 4 2 4 8 1 2 4 4 5 5 3 8 3 3 5 3 3 3 3 3 5 4 3 5 4 1 1 3 4 2 5 3 3 4 3 1 3 3 3 4 4 1 2 6 2 2 5 2 5 3 1 2 7 5 4 2 1 2 3 3 1 6 2…
8 5 4 5 8 2 10 13 4 3 4 6 2 5 4 4 5 8 4 4 6 5 2 6 3 5 8 6 7 8 4 8 5 5 3 3 4 3 5 4 2 4 9 3 7 1 1 4 10 6 9 4 10 3 5 2 5 11 4 2 7 6 6 4 5 5 9 3 9 4 5 4 1 4 6 1 8 2 2 2 7 5 5 5 6 3 4 2 2 5 1 5 0 4 2 2 2 6 2 0 2 6 6 4 3 9 4 9 3 3 2 4 4 7 5 7 4 1 6 9 1 3 7 3 3 2 2 5 2 6 3 5 3 3 3 4 5 3 6 5 1 3 2 1 3 6 4 2 6 5 3 3 1 4 3 3 5 5 3 9 3 1 2 3 5 4 5 3 2 1 5 2 3 6 4 0 7 3 6 3 4 5 5 3 1 6 1 3 5 1 4 2 2 9 6 0 5 …
8 2 11 6 8 12 7 5 4 8 3 10 7 9 7 3 4 9 4 7 5 8 3 0 5 10 5 1 8 3 6 4 6 13 8 5 4 4 5 5 7 5 8 7 4 4 3 2 11 3 8 7 6 8 4 6 3 8 9 4 6 4 5 5 2 3 3 3 6 8 4 4 4 4 3 1 2 3 5 1 2 6 4 3 6 4 6 2 6 2 1 0 1 3 8 5 6 6 5 5 6 6 6 4 1 6 3 5 3 3 4 1 6 2 2 3 6 5 4 3 4 3 2 5 5 5 4 5 2 6 4 2 6 2 8 4 2 4 2 2 3 9 4 6 4 0 2 3 3 3 6 8 3 2 5 3 2 9 3 2 4 5 3 3 3 4 3 1 3 3 1 2 5 3 4 3 3 4 3 3 2 1 2 7 4 4 2 0 1 5 2 3 1 4 2 3 2…
5 9 5 4 11 9 9 5 8 5 9 12 5 5 4 8 7 5 7 6 8 7 5 6 2 5 0 4 6 6 12 4 3 9 12 6 9 6 5 7 10 3 6 7 6 1 6 6 4 3 4 5 5 7 3 6 5 7 10 4 3 7 6 3 4 5 7 4 3 5 7 8 6 4 6 3 6 3 6 9 3 5 3 4 9 3 3 4 1 4 3 2 4 6 2 4 6 4 5 4 6 2 1 9 6 5 5 3 2 4 4 7 5 8 2 6 7 7 3 4 5 7 4 6 6 5 4 2 7 8 6 5 4 8 4 5 5 7 4 5 3 5 5 4 3 2 4 1 7 3 7 7 3 3 5 6 4 5 9 3 4 6 5 6 3 5 3 7 2 4 6 4 4 3 2 2 3 4 4 4 1 6 6 9 3 4 8 6 6 4 6 8 3 4 1 3 3…
15 7 10 10 5 5 6 7 3 4 3 4 6 7 5 3 4 9 2 8 4 8 8 7 5 5 9 1 4 5 4 8 5 7 5 10 4 6 7 7 7 4 9 8 6 4 7 7 6 9 10 10 2 4 6 10 1 2 8 5 10 7 4 5 3 4 3 6 6 5 9 9 6 6 6 9 4 7 6 5 7 4 3 5 3 3 5 5 6 6 10 2 4 7 7 4 11 4 3 7 1 2 5 6 9 3 3 7 9 5 4 3 1 6 8 2 6 4 7 6 2 2 4 0 3 5 5 6 8 3 7 3 6 7 4 3 4 1 4 3 4 3 4 6 4 3 4 1 4 4 6 5 7 5 5 6 9 3 5 5 3 5 5 4 7 4 4 4 10 3 3 3 5 4 8 6 3 5 8 4 9 0 4 5 7 7 6 6 2 5 2 2 4 5 …
11 11 6 8 4 11 15 7 6 6 10 6 6 6 5 7 9 4 5 2 9 8 6 5 8 11 8 10 9 6 6 8 11 5 13 12 7 12 5 8 5 5 11 9 3 6 4 7 6 5 7 5 8 5 7 6 7 2 6 3 5 5 7 6 10 7 2 3 5 4 4 10 5 9 4 8 4 7 12 6 6 11 7 6 6 7 5 5 6 6 4 9 5 4 4 4 5 3 7 6 2 1 3 5 8 2 8 8 8 4 4 5 2 7 7 4 10 6 7 3 5 5 4 3 7 3 6 8 6 10 10 8 4 7 8 7 4 4 7 3 8 3 6 5 5 5 8 4 3 7 5 4 7 5 3 2 4 6 11 7 5 5 6 3 6 4 6 3 4 9 6 8 3 4 1 6 7 6 3 7 4 6 5 4 3 3 5 3 2 2…
14 8 8 11 5 11 10 9 11 7 8 6 6 3 8 6 11 6 4 9 8 5 5 5 10 12 5 10 7 4 4 7 4 13 11 6 8 9 5 6 9 13 7 7 6 6 5 7 12 6 4 7 7 7 7 7 4 4 8 6 7 5 4 4 4 5 5 3 10 3 8 4 8 3 5 7 3 6 5 10 14 5 5 12 4 5 5 5 8 6 9 5 5 8 5 6 9 2 7 2 4 4 5 4 3 9 6 5 2 9 3 3 6 7 6 4 9 5 7 7 5 5 7 3 5 5 6 4 4 6 5 3 7 6 10 6 7 7 10 4 9 6 7 5 9 4 4 3 6 5 8 8 6 4 4 5 8 4 4 2 6 6 1 5 8 4 5 2 6 6 5 3 7 5 6 6 8 8 8 8 5 5 7 3 6 9 6 7 9 6 …
9 8 10 10 6 7 8 15 8 13 8 11 8 11 7 5 9 4 6 6 7 11 8 4 7 6 2 8 8 7 11 11 9 8 8 4 8 5 9 7 10 6 10 3 9 7 10 9 8 11 2 10 7 11 3 6 4 5 10 3 8 7 7 7 8 4 9 5 3 4 7 9 9 5 4 4 8 5 5 7 5 10 8 7 11 8 11 6 7 10 7 3 7 2 4 7 3 3 8 7 10 6 3 4 8 5 2 7 5 8 5 10 6 6 5 7 5 6 6 9 4 5 5 6 6 2 9 4 6 7 9 4 6 10 7 6 3 9 5 6 5 7 9 3 5 11 7 6 1 3 7 11 2 3 1 9 4 8 7 4 3 7 3 14 4 4 8 11 5 3 13 5 2 4 7 8 10 4 3 9 4 7 6 8 9 …
13 14 11 9 14 12 9 7 12 14 12 10 12 9 6 11 6 7 10 3 9 9 6 14 9 11 6 13 6 3 9 7 10 7 8 10 10 10 7 6 8 6 11 3 3 10 6 9 5 7 5 12 4 7 10 11 7 8 5 17 7 8 7 7 11 6 6 7 6 9 8 4 2 9 6 6 5 2 14 9 5 7 3 8 4 9 8 4 9 11 12 10 5 10 7 2 9 6 7 11 6 7 10 5 8 7 8 12 8 2 10 10 2 6 3 8 9 10 8 8 9 5 8 6 8 4 3 8 6 7 8 6 10 8 3 6 7 5 5 10 5 6 6 5 9 5 6 10 3 10 7 5 4 7 6 5 6 5 9 11 6 8 5 6 7 8 4 1 5 5 8 5 8 3 8 11 9 8 …
16 11 8 16 12 9 17 12 11 4 14 9 6 13 10 9 17 5 5 14 9 8 6 14 5 6 13 13 12 6 8 12 7 11 9 14 14 8 6 4 14 7 12 12 10 20 13 6 9 9 11 4 15 11 9 13 8 9 5 4 8 8 10 4 3 8 9 4 11 11 9 8 6 10 6 8 8 6 9 13 8 8 11 6 10 7 8 5 11 8 6 12 10 2 10 11 10 3 9 6 5 8 4 9 6 6 5 14 13 10 12 7 8 7 13 4 10 6 9 6 8 5 4 6 10 4 7 7 5 8 4 8 4 5 7 7 9 10 4 10 11 6 6 5 8 6 4 3 8 5 4 6 8 7 6 6 8 8 9 7 8 4 7 6 7 6 3 7 9 2 9 8 8 …
16 9 7 19 10 17 16 13 15 6 17 12 15 13 11 16 11 10 13 9 17 11 5 14 5 12 10 14 10 13 9 7 11 13 13 14 9 12 11 10 8 14 4 5 10 13 11 8 15 9 12 15 12 14 12 11 5 14 8 10 6 11 10 8 10 7 11 3 10 5 6 8 11 12 8 19 8 13 12 7 10 8 10 11 9 10 10 11 5 8 11 10 6 10 12 14 7 5 12 8 7 7 8 8 9 12 5 17 5 10 6 5 6 8 6 8 6 5 11 9 8 11 11 9 4 6 12 9 7 9 11 7 5 8 5 5 9 7 6 9 8 13 5 8 6 13 6 4 7 9 6 10 6 12 8 10 12 10 13…
20 11 12 9 12 11 15 13 10 17 16 14 12 12 14 12 13 12 12 10 15 7 8 12 13 11 13 11 9 11 11 14 10 18 6 18 15 14 13 9 12 7 13 9 9 14 4 9 12 13 12 6 11 4 12 9 11 12 11 11 10 12 19 12 8 6 11 7 8 13 12 8 6 13 5 5 13 9 11 7 10 12 9 12 7 7 8 13 12 13 8 5 8 2 6 7 9 10 9 7 15 10 9 16 13 13 9 18 6 13 16 7 15 9 12 6 11 5 10 6 8 11 13 8 4 11 10 8 8 4 14 11 9 9 7 9 6 12 12 9 7 12 8 8 13 10 11 4 5 13 6 10 12 10 …
11 19 13 12 11 13 18 17 25 10 10 11 10 18 10 12 10 10 15 18 9 15 7 11 15 16 12 24 15 13 7 11 12 7 13 13 14 18 16 14 14 13 13 6 6 12 11 15 14 18 10 10 20 10 9 12 5 9 7 12 21 16 11 10 15 10 18 7 15 9 5 16 10 13 9 16 13 15 7 10 15 10 12 8 13 10 10 14 7 19 9 10 6 17 11 15 8 16 10 6 7 17 8 10 8 9 13 15 8 13 5 9 8 12 9 7 17 7 14 14 15 11 14 8 7 9 5 9 8 14 8 4 7 12 12 8 14 14 11 7 10 11 9 13 10 8 8 6 11…
20 14 18 15 16 16 22 16 17 12 12 14 13 16 17 9 14 11 10 23 12 16 8 16 15 11 12 17 14 21 17 14 13 12 9 11 13 11 12 16 15 9 4 13 17 10 20 11 13 15 11 21 8 15 16 22 16 15 13 11 9 7 10 13 14 11 10 20 12 16 9 10 17 8 11 9 11 11 11 15 13 11 8 5 15 14 13 13 14 9 12 16 15 10 12 20 14 7 13 12 8 10 17 17 7 10 15 5 6 9 13 12 9 17 16 16 7 11 23 9 9 8 10 10 12 16 8 8 8 9 9 12 7 11 14 11 14 10 14 8 13 8 10 13 …
17 14 16 21 14 23 12 20 27 14 15 10 11 12 22 13 13 18 13 19 18 25 12 21 20 18 19 22 18 16 18 13 12 15 20 13 19 14 16 24 14 15 19 17 20 13 13 15 17 11 12 17 13 8 13 15 11 20 17 15 16 16 12 20 13 16 10 19 11 13 7 14 10 18 12 12 18 10 12 14 14 13 6 13 15 15 13 19 14 7 21 5 15 17 13 11 8 9 14 24 13 14 6 16 10 8 10 14 10 19 11 15 10 14 13 14 12 13 9 14 16 8 17 10 11 18 11 10 8 14 12 3 9 8 12 12 10 6 1…
20 16 10 22 20 14 21 21 17 19 16 16 22 18 22 13 20 22 13 13 11 12 9 20 27 13 17 19 21 10 11 12 16 22 18 21 22 18 18 24 18 8 14 18 14 15 17 14 17 18 16 15 18 19 13 12 16 13 15 25 16 14 14 17 17 17 11 29 17 23 10 20 15 14 5 16 16 15 22 19 14 23 9 16 21 17 15 14 10 12 12 16 13 13 8 6 8 10 16 21 23 19 11 14 13 16 12 22 14 12 14 10 14 13 12 15 8 10 9 14 8 14 11 16 10 13 15 11 11 8 22 12 17 11 13 17 9 …
18 19 21 13 19 18 14 12 21 15 15 21 12 18 19 14 15 12 13 15 18 25 20 25 20 14 29 26 16 18 21 19 17 17 29 13 20 23 17 20 18 10 15 12 11 10 15 15 17 21 14 19 10 16 12 18 12 20 13 16 14 22 12 20 18 17 18 11 13 11 9 24 16 18 12 20 17 12 19 10 18 14 11 18 9 11 16 13 15 13 8 19 13 9 19 12 11 9 19 10 14 17 14 10 14 13 7 13 17 10 12 10 12 17 14 10 13 15 16 19 14 20 11 11 14 15 17 15 7 17 12 13 14 18 19 1…
24 9 18 22 26 25 15 22 19 18 17 18 12 17 19 24 30 14 21 14 16 21 20 9 21 13 16 18 23 27 21 12 14 13 26 20 10 9 18 22 15 10 25 14 13 16 11 10 19 19 17 6 15 21 12 13 17 11 9 20 16 15 16 13 18 12 11 13 20 17 13 15 19 20 18 14 17 10 11 12 9 17 10 10 8 7 23 11 11 15 12 24 11 13 12 14 11 8 12 6 8 13 10 15 11 18 13 22 18 14 13 12 10 9 15 13 16 11 8 15 13 20 12 10 9 17 9 14 16 11 22 11 15 17 16 14 11 6 2…
19 18 23 19 17 18 14 16 15 18 10 22 17 16 18 10 13 18 11 10 14 13 19 26 19 13 18 22 25 21 19 17 16 18 14 14 18 23 18 21 19 8 17 15 9 17 21 20 17 13 18 24 11 29 16 19 17 13 12 5 18 17 9 8 16 12 15 23 12 18 21 16 18 7 22 12 9 19 19 14 10 18 9 4 12 17 14 10 14 12 15 12 15 7 13 16 24 13 20 9 11 16 9 11 10 14 14 8 16 10 12 12 13 15 10 15 12 18 16 12 12 22 15 3 13 16 16 10 11 17 15 4 5 13 15 11 12 11 1…
8 22 17 20 16 28 19 18 16 12 21 13 20 11 12 11 13 9 13 16 8 16 11 17 21 19 12 19 18 19 10 20 17 10 12 17 13 7 12 13 17 14 10 7 9 12 17 16 21 15 15 6 14 15 13 6 8 6 15 10 9 10 17 13 21 15 13 12 11 8 12 14 7 14 12 13 14 18 19 7 11 14 12 13 14 12 13 14 15 16 15 13 14 13 8 9 18 12 15 8 7 11 12 11 9 13 18 11 12 11 16 10 9 11 14 13 9 13 11 11 12 10 12 9 9 6 13 10 11 11 8 8 13 12 9 12 8 16 14 5 11 19 16…
17 12 18 24 13 12 11 18 11 20 14 11 18 12 11 13 12 16 10 9 15 16 18 18 8 15 7 12 20 11 7 11 10 14 10 14 12 10 12 12 3 12 5 11 12 9 6 17 16 17 8 19 9 11 12 13 9 11 15 13 12 14 16 15 13 8 10 12 11 12 11 10 12 18 16 8 13 11 10 10 3 9 11 11 10 11 14 10 13 14 11 12 12 12 7 10 15 15 17 6 10 6 10 5 10 7 16 12 6 6 8 8 12 7 19 10 7 9 13 6 5 9 8 9 5 8 6 7 13 8 12 6 9 10 9 9 6 6 8 10 6 6 7 11 12 12 8 9 13 7…
12 10 11 17 14 15 14 17 19 12 14 12 23 18 13 12 14 13 19 11 11 8 17 9 13 12 13 8 15 11 11 16 14 7 11 10 16 15 9 13 14 2 16 17 8 7 18 9 18 10 10 9 8 14 12 9 9 9 14 6 17 4 9 15 10 13 11 6 8 5 8 11 12 16 5 2 9 8 9 13 6 13 10 15 15 5 7 8 11 6 12 10 15 12 9 7 7 9 7 6 13 16 8 7 11 13 4 10 21 8 9 7 4 11 11 13 6 8 10 11 6 8 6 8 11 11 8 3 16 7 9 11 10 13 14 7 7 9 8 4 7 11 7 10 9 7 5 8 8 4 4 7 4 6 7 4 15 6…
13 19 19 16 9 14 15 14 16 12 10 4 10 13 11 14 14 9 5 10 14 15 17 13 8 9 4 12 11 5 6 12 9 13 12 8 12 13 13 13 16 14 11 6 6 16 10 7 13 15 10 14 11 11 8 15 7 10 7 9 11 5 8 11 6 15 8 5 9 6 14 9 7 10 6 9 13 8 9 9 6 4 9 10 8 2 9 9 12 7 4 9 5 14 10 7 7 12 12 8 6 7 11 8 13 2 4 7 13 5 7 9 12 9 8 12 7 13 6 11 10 10 8 7 6 13 7 5 4 8 9 8 6 9 9 5 6 11 8 2 9 9 9 7 5 6 6 7 3 7 4 9 8 5 6 7 7 13 2 7 9 3 4 6 6 10 …
14 15 17 9 6 12 13 7 12 12 7 7 8 10 8 13 12 8 16 9 9 12 6 15 10 6 9 12 12 9 10 6 9 9 14 8 18 10 6 8 8 5 3 9 7 6 9 6 17 6 7 7 7 10 7 9 7 8 10 12 11 3 6 10 9 7 8 7 8 6 10 9 6 5 10 9 9 9 6 7 7 6 5 6 4 10 4 10 11 7 5 10 11 7 9 6 7 5 4 8 5 6 8 8 8 5 4 9 9 8 14 6 6 3 3 2 13 9 9 0 7 7 6 2 5 8 11 2 5 5 8 6 2 7 4 3 5 8 6 7 6 11 3 8 5 6 11 7 6 8 4 7 3 5 2 2 4 6 6 5 7 11 10 7 5 5 10 5 5 7 7 3 6 3 6 4 5 6 6 …
10 9 11 10 7 13 9 4 7 8 8 6 5 10 8 13 7 4 6 11 8 7 11 7 11 3 8 9 3 8 8 6 7 6 9 8 5 6 1 3 1 6 6 5 9 9 10 13 5 12 5 3 8 8 1 5 1 5 6 7 7 7 7 5 8 6 5 6 6 4 8 5 4 8 7 4 9 8 9 4 4 3 7 3 6 4 3 3 3 5 5 3 3 7 4 7 4 4 1 4 4 5 6 4 5 7 3 2 5 4 6 7 6 4 4 5 4 3 9 7 9 7 4 5 4 5 9 5 1 3 6 4 2 4 5 3 8 7 3 7 3 2 5 2 6 3 3 3 2 6 1 3 4 4 5 4 3 4 5 2 6 3 4 3 6 7 10 4 5 6 2 5 4 6 3 7 3 1 3 6 6 3 3 1 2 7 12 5 6 3 4 1 2…
3 8 7 7 10 10 5 9 5 3 5 5 7 2 6 2 9 5 8 5 7 6 4 7 6 1 2 4 4 4 5 6 7 4 6 1 5 3 6 5 1 3 8 4 6 4 7 4 1 1 6 2 3 7 7 4 5 2 3 4 1 5 2 3 2 4 2 4 4 2 5 5 5 5 8 1 1 0 4 3 8 4 1 5 2 3 2 3 3 3 5 1 0 2 2 3 2 3 6 2 6 3 3 4 5 2 2 2 4 7 0 4 4 4 5 4 3 3 0 3 2 4 4 4 1 2 3 3 1 2 3 3 3 6 2 3 4 2 3 3 3 1 5 3 3 2 2 3 1 6 3 1 2 4 2 2 5 2 3 2 4 6 3 3 2 0 3 2 2 3 4 3 4 1 2 3 2 1 3 1 0 4 2 0 6 6 6 3 3 3 3 0 2 5 4 1 1 4 0…
20240627-145257 Kymograph 83_B-channel_photon-counts_[0-177]px_[0-1061]tlines
Kymograph B-channel ASCII Matrix file
X Amplitude: 25.6812928 s
Y Amplitude: 17.7 um
Z Amplitude: 7 a.u.
1 1 2 4 2 2 0 0 1 3 3 1 3 0 3 2 2 1 1 0 1 0 0 3 0 1 1 0 0 0 0 1 0 1 0 4 2 0 1 1 2 3 0 0 2 0 0 1 0 0 0 0 1 1 1 0 1 0 0 2 0 2 0 2 1 0 1 0 0 0 0 1 0 0 0 2 1 0 0 0 0 3 3 0 0 0 0 0 0 1 1 1 1 0 1 0 0 2 0 2 0 1 1 0 0 0 0 1 1 2 0 2 1 1 0 0 0 1 1 0 0 0 0 0 0 1 2 0 1 1 1 1 1 0 1 0 1 1 1 0 0 2 2 0 0 0 1 1 0 0 0 0 0 0 2 0 1 0 1 1 0 0 1 2 0 1 1 0 3 2 0 0 3 0 1 2 0 1 1 1 0 1 0 1 0 0 0 0 0 1 0 1 0 0 1 2 0 0 0 0…
1 2 0 1 2 2 0 1 4 0 1 1 0 2 0 3 0 1 1 2 1 1 1 3 0 3 4 0 2 0 1 2 2 0 1 1 2 1 1 1 2 0 0 0 3 1 3 0 0 1 0 0 1 1 1 0 0 2 2 0 0 1 0 0 1 2 0 1 0 0 0 0 0 0 0 0 1 2 0 0 0 1 1 1 3 0 2 2 0 1 0 2 0 0 2 2 0 0 0 1 0 1 0 0 1 2 0 1 0 1 2 1 0 2 1 1 0 0 0 0 0 0 0 0 1 3 1 0 3 0 0 0 1 2 0 0 1 0 0 0 2 0 0 0 0 0 1 0 1 1 0 0 1 0 0 0 0 1 1 2 0 0 0 1 0 1 0 0 1 0 1 1 0 0 0 0 2 0 1 0 0 0 1 0 0 1 0 0 1 1 0 1 0 1 1 0 2 0 0 2…
1 2 1 1 2 0 2 1 0 3 2 1 0 1 3 1 0 0 1 0 3 1 1 0 1 2 0 1 2 2 1 2 3 3 1 1 5 1 1 0 1 1 0 0 2 0 0 0 0 2 0 0 0 0 0 1 0 0 1 1 1 0 1 1 0 2 1 1 0 0 0 1 0 2 1 0 0 0 0 1 1 2 0 2 0 1 3 0 0 1 1 0 1 0 0 0 1 1 3 1 0 1 0 1 2 0 0 1 2 2 0 0 2 0 1 0 1 0 1 1 1 0 0 1 0 2 2 0 3 0 0 0 0 0 0 0 1 0 0 1 2 0 0 0 0 1 0 0 0 0 1 1 0 1 2 1 1 1 0 0 1 1 1 0 0 0 0 3 0 1 2 0 0 1 2 2 1 2 0 1 1 1 0 0 0 1 1 0 3 4 0 0 0 0 0 0 2 0 0 1…
1 1 1 3 3 3 2 1 3 1 0 2 1 0 1 0 1 0 0 1 2 1 1 3 2 0 3 1 2 1 0 1 0 0 0 2 1 0 0 2 2 1 0 3 0 2 1 0 1 1 1 1 0 0 1 0 0 1 1 1 0 0 0 3 0 0 0 2 1 3 1 1 0 3 3 1 0 0 0 1 1 0 0 0 0 1 1 0 0 0 0 0 1 0 0 1 0 0 1 0 0 0 0 0 0 1 0 1 0 3 0 1 1 3 1 0 0 1 0 1 0 1 1 0 1 0 1 0 0 0 0 0 2 0 0 0 0 3 1 0 0 0 0 1 2 0 0 0 1 1 0 0 1 3 0 1 0 0 0 2 1 2 0 0 1 1 1 0 0 0 0 1 0 1 0 1 0 0 2 1 1 2 0 1 0 1 0 0 0 1 0 2 0 0 2 1 0 1 1 0…
3 1 1 1 1 2 1 2 4 0 4 1 3 1 1 1 2 0 1 2 1 3 2 0 4 1 2 1 1 2 0 1 0 0 0 1 0 0 0 1 2 1 2 0 0 2 1 2 0 3 1 1 0 0 1 0 2 1 1 0 1 1 1 0 1 0 1 0 2 1 2 0 1 1 0 0 0 1 0 3 0 0 0 2 1 2 1 1 0 0 2 2 1 0 0 1 1 1 0 0 1 0 0 0 1 0 1 1 1 0 1 0 0 2 0 1 1 0 1 0 1 0 0 0 1 2 1 0 1 1 0 0 0 1 0 1 0 0 1 0 0 0 0 0 1 0 0 0 0 0 0 0 0 0 0 0 0 1 0 1 0 1 2 1 0 0 0 0 4 0 1 0 0 3 2 1 0 0 0 2 1 0 0 1 1 0 0 2 1 1 2 0 2 0 1 0 0 1 1 1…
1 2 2 2 0 4 3 1 1 2 1 0 1 0 2 2 2 1 1 0 1 2 2 0 2 2 1 0 1 3 0 3 1 1 1 0 1 3 2 3 2 0 0 0 1 1 0 0 1 0 0 0 0 1 0 0 1 0 0 0 0 0 1 0 0 2 1 1 0 1 1 2 1 0 0 0 0 0 0 0 0 0 0 1 0 1 0 0 0 0 1 0 1 1 1 1 0 1 2 2 0 0 1 0 1 0 0 0 0 3 0 0 0 1 0 2 0 1 0 1 0 2 1 1 2 1 0 0 2 2 0 2 1 1 1 0 0 1 0 0 0 0 1 0 3 2 1 1 2 2 0 0 1 2 1 0 1 0 0 0 1 1 0 0 0 1 2 1 0 0 0 1 1 0 1 0 0 0 1 0 2 1 1 0 0 1 0 0 3 1 0 1 1 1 0 2 1 1 0 1…
1 0 2 2 1 2 1 0 3 1 2 0 1 2 1 1 1 2 1 1 1 0 0 2 0 1 0 3 3 1 0 2 1 0 0 1 2 0 0 1 1 0 1 0 0 0 0 0 1 0 0 1 0 0 3 1 0 0 0 2 1 1 0 1 1 0 0 0 0 0 0 1 1 0 1 0 1 0 1 0 0 1 2 1 1 0 2 0 1 1 1 1 1 0 0 0 1 1 0 2 1 0 0 2 1 0 1 0 0 0 0 1 0 1 3 0 0 0 2 0 0 1 1 0 2 0 0 0 0 0 1 0 2 1 1 0 0 1 1 1 0 1 0 0 1 0 2 0 1 0 0 1 0 0 1 2 2 0 0 0 2 0 2 0 0 1 1 0 2 0 0 1 0 0 0 0 1 0 0 0 0 0 0 0 1 0 1 0 3 1 2 0 0 1 0 1 0 0 1 1…
2 1 1 1 1 1 0 4 1 0 2 0 1 0 0 0 0 0 2 1 1 1 1 0 1 0 1 2 2 1 0 1 0 0 0 1 1 1 0 1 0 0 0 1 1 1 0 0 0 0 1 0 1 2 0 0 0 0 0 0 1 0 3 0 1 0 1 1 1 0 0 0 4 0 1 1 0 1 0 0 1 1 0 0 0 0 0 0 2 0 0 0 1 0 2 0 0 0 1 0 1 0 0 0 2 0 1 1 1 0 1 0 1 1 1 0 2 2 0 0 0 1 0 0 0 1 1 0 1 1 0 1 0 0 0 0 0 0 0 1 1 0 0 1 0 0 1 1 0 0 0 2 1 0 0 2 0 0 0 2 0 1 0 0 0 0 0 1 2 0 1 0 0 0 0 0 0 2 2 2 0 0 1 2 0 0 0 0 0 0 1 0 0 0 1 0 1 0 1 0…
0 1 0 0 0 2 0 2 0 1 1 0 0 2 2 2 0 1 0 2 0 2 0 2 0 2 1 2 2 0 1 2 0 1 0 1 0 1 0 0 2 1 1 1 2 2 0 2 1 1 3 2 0 2 0 0 1 0 2 0 0 1 1 0 0 0 0 1 0 0 0 0 0 1 0 2 0 0 0 1 0 0 0 1 3 1 1 1 2 0 0 1 0 0 2 0 0 1 0 0 0 0 3 1 0 0 1 0 1 0 1 1 3 0 0 1 0 3 1 0 1 1 1 1 1 0 1 0 0 1 0 0 2 0 1 1 0 0 1 0 1 0 0 0 0 1 2 0 0 0 0 0 1 0 1 0 2 1 1 0 0 0 0 1 0 1 0 0 0 1 0 1 1 1 0 1 0 0 0 2 0 1 1 0 0 1 0 0 1 1 1 1 2 0 1 0 0 1 1 1…
1 0 1 0 0 0 0 2 0 0 1 0 1 1 1 1 0 0 1 0 0 1 0 1 0 0 0 1 0 2 1 0 1 0 1 0 0 1 0 3 1 0 0 1 0 1 0 0 2 1 1 0 1 0 0 1 3 0 0 0 0 1 0 1 1 0 0 0 0 2 0 0 2 0 0 1 0 0 0 0 0 1 0 0 0 0 0 0 1 2 0 0 0 1 0 0 0 0 0 1 0 1 0 1 2 0 0 1 1 0 1 2 1 1 1 1 1 0 0 1 0 2 1 0 1 1 1 1 0 1 0 0 0 2 0 1 0 0 0 0 1 1 2 1 0 0 0 1 2 0 0 0 0 0 1 0 0 0 0 0 0 1 0 0 1 0 0 1 0 1 0 1 0 3 0 0 1 1 1 0 0 1 0 0 1 0 1 0 0 1 0 0 1 0 0 0 0 0 0 0…
1 1 3 2 0 0 1 0 1 1 2 2 0 0 1 0 1 1 1 0 0 0 0 1 0 1 0 2 0 1 0 1 0 1 0 1 0 1 3 0 0 1 0 0 0 1 0 1 2 0 1 0 1 0 1 0 2 0 1 0 0 2 0 0 0 0 1 0 1 0 1 1 1 0 0 0 0 2 0 0 0 0 0 0 2 0 0 1 0 0 0 0 0 0 0 0 0 1 0 0 0 0 0 1 1 1 3 2 1 0 0 1 1 0 0 1 0 1 2 0 1 1 0 0 0 0 0 1 0 0 1 2 0 0 2 0 0 0 0 2 0 1 0 1 0 0 1 0 1 0 1 3 1 0 0 0 2 2 0 0 0 0 0 1 0 0 0 1 1 2 0 0 0 0 1 0 0 0 0 1 2 2 0 2 0 0 0 0 1 0 1 1 0 0 1 0 1 0 0 1…
0 1 1 0 0 1 0 0 2 0 0 1 0 0 0 1 0 0 0 0 1 1 1 0 0 2 0 0 0 1 0 0 0 0 0 1 2 0 0 0 0 1 0 0 0 1 0 1 1 1 0 1 0 0 0 1 2 1 1 2 0 2 2 0 1 1 0 0 0 0 0 0 2 1 1 1 0 1 0 2 0 0 0 0 0 1 2 1 0 0 0 0 2 0 0 1 0 1 0 1 0 2 2 2 1 1 0 1 2 0 0 1 0 0 1 0 1 0 0 0 1 0 1 0 1 3 1 0 0 1 2 0 0 0 0 2 1 2 0 0 1 0 0 0 0 1 1 0 0 0 0 0 1 2 0 0 0 0 1 1 3 0 0 0 1 0 0 1 0 1 0 0 1 0 0 0 0 0 2 2 0 1 0 0 1 0 0 0 1 0 1 0 1 0 0 0 1 0 0 0…
0 0 1 0 1 1 2 2 0 0 1 1 0 1 0 0 1 0 0 1 0 0 0 1 0 2 1 0 0 1 1 0 0 1 0 0 0 0 0 0 1 1 1 0 1 0 0 0 1 0 0 0 2 0 3 0 3 0 0 1 0 0 1 0 0 0 0 1 1 1 0 0 1 0 0 0 0 1 0 0 0 0 0 0 1 2 0 0 0 2 0 2 0 0 0 0 1 0 0 0 0 1 1 0 1 0 0 1 2 0 0 1 1 2 1 1 0 0 0 1 2 0 0 0 1 0 0 1 0 0 0 0 0 0 1 1 1 1 0 0 1 0 0 0 1 0 0 2 0 0 0 1 0 1 0 1 0 0 0 3 1 0 1 1 0 0 0 0 0 2 1 0 0 0 0 0 0 1 1 0 0 0 1 0 0 2 0 0 1 0 0 0 1 0 0 0 1 0 2 0…
0 0 1 1 1 1 0 0 1 0 1 3 0 0 1 0 1 1 0 1 0 0 1 0 1 0 1 0 0 0 1 1 0 0 0 4 0 1 0 1 1 0 0 0 0 0 0 0 0 0 0 1 1 0 0 0 0 0 0 0 0 0 0 1 1 0 0 0 0 1 0 0 0 2 1 1 1 0 1 1 0 0 0 0 0 0 0 2 0 0 0 1 2 0 0 1 0 0 0 0 0 0 1 0 1 1 2 1 0 0 0 0 0 0 0 1 0 0 0 0 0 0 0 0 2 0 3 1 0 0 0 0 0 0 1 1 0 0 0 0 1 0 0 0 1 0 0 0 1 0 1 1 0 1 0 0 1 0 1 1 0 2 1 0 2 0 1 0 3 1 0 0 0 1 0 0 0 0 0 0 1 0 1 0 0 0 0 1 0 1 0 2 0 0 0 0 0 2 0 0…
0 1 1 1 0 2 0 1 1 2 0 1 2 1 1 0 0 1 0 0 0 0 2 0 0 0 0 0 0 0 1 0 0 0 0 1 0 0 0 1 1 1 1 0 0 0 1 1 0 1 1 0 0 1 0 1 1 0 0 0 0 2 0 0 1 1 1 2 0 0 1 0 2 0 0 0 0 0 3 0 1 0 0 0 0 0 1 0 0 0 2 0 0 0 1 0 2 2 0 0 0 0 1 1 0 2 2 1 0 0 1 0 0 2 0 1 0 0 0 2 2 1 0 0 0 1 1 0 0 1 0 1 0 2 0 2 0 0 2 0 0 0 0 0 0 1 0 2 0 0 1 0 0 0 0 0 0 0 1 1 1 0 1 0 0 0 0 0 0 1 0 0 0 0 0 0 0 0 0 0 1 0 2 0 1 1 0 0 0 1 0 0 0 0 0 1 1 1 0 0…
0 0 0 0 1 0 0 1 0 2 0 0 1 1 2 0 2 0 0 1 0 1 0 0 1 1 0 2 1 0 2 0 0 1 0 2 1 0 0 0 2 0 1 0 0 0 1 0 2 1 0 1 0 0 0 0 1 1 0 2 1 0 0 3 0 1 0 0 1 0 0 2 0 1 0 0 1 0 3 1 1 1 0 0 1 1 1 0 0 0 0 0 0 0 1 0 0 1 1 0 1 2 1 0 0 0 0 0 0 0 0 0 1 0 0 0 0 0 0 1 1 1 0 1 1 1 0 1 0 1 1 3 0 0 2 0 1 1 1 0 0 0 0 1 0 0 1 1 2 0 1 2 0 0 0 0 2 0 1 0 0 0 1 3 0 3 0 0 0 0 0 0 2 0 0 0 0 2 0 0 0 1 0 1 0 1 1 2 1 1 0 0 0 2 0 1 1 1 0 0…
0 0 1 1 0 1 0 0 0 0 1 0 1 1 0 0 0 0 0 1 0 0 0 0 1 1 0 0 0 0 2 0 0 1 1 0 0 0 0 2 0 2 0 2 0 0 1 0 0 1 0 1 0 2 0 0 0 0 1 1 2 0 0 0 0 1 2 1 1 0 0 0 1 0 0 0 0 0 2 0 1 1 0 0 0 1 1 0 0 0 1 2 0 0 1 1 0 0 0 0 1 0 0 1 0 2 0 0 1 0 0 0 0 0 0 0 1 0 1 1 0 0 0 1 1 0 0 0 2 1 0 1 2 2 0 1 0 0 0 2 1 1 1 0 1 0 1 2 2 0 0 0 1 0 0 0 0 0 0 0 0 1 0 0 1 0 1 0 1 1 0 0 0 0 0 0 0 0 0 0 0 0 0 0 1 0 2 0 0 0 0 0 1 0 1 0 0 0 2 1…
0 1 2 0 1 0 2 1 1 1 0 0 0 0 0 0 0 0 0 3 0 0 1 0 2 2 0 0 1 0 1 1 1 2 0 0 0 1 0 1 0 2 0 1 1 0 0 0 0 1 0 1 0 0 0 0 0 0 0 2 0 1 1 0 1 1 1 0 0 1 0 0 2 0 0 0 1 1 0 1 1 0 0 1 1 0 0 0 0 2 0 0 1 2 1 0 0 0 0 1 1 0 2 0 0 0 0 1 0 0 0 0 0 2 2 1 0 0 0 0 0 0 0 0 2 3 2 0 1 1 0 0 0 1 0 1 0 0 1 1 0 1 0 0 1 0 0 0 1 0 0 0 0 0 0 1 0 0 2 0 3 0 1 1 0 2 0 0 1 1 1 0 1 3 0 0 1 0 0 0 0 0 1 1 0 1 3 0 0 0 0 1 0 1 1 1 1 1 1 2…
0 1 0 0 1 0 1 0 0 0 1 0 0 1 0 0 0 0 0 1 3 0 0 0 0 0 1 2 0 2 1 1 1 0 0 2 0 0 0 0 0 0 0 0 0 0 0 2 2 0 1 0 0 0 0 1 0 1 0 0 1 0 0 1 0 2 2 1 0 2 0 0 2 0 1 0 0 0 0 0 0 1 0 0 1 0 1 0 0 1 1 0 0 0 1 2 1 0 0 0 0 2 1 1 1 0 1 0 1 1 0 1 1 0 0 0 1 0 0 0 0 1 1 2 0 2 0 0 1 0 0 0 1 0 0 1 0 1 2 1 0 0 1 1 0 1 0 0 0 1 0 1 2 0 0 0 1 0 0 2 0 0 1 0 0 0 1 0 0 2 0 1 0 0 1 0 0 0 0 0 0 0 0 1 0 0 1 0 0 0 1 0 1 1 1 0 0 0 0 1…
1 1 0 0 0 1 1 0 1 0 0 0 0 1 0 0 0 0 0 0 1 0 1 0 3 0 1 0 1 0 0 2 1 0 0 0 0 0 2 0 0 1 0 1 0 0 0 0 0 0 0 0 2 0 1 2 1 1 0 0 1 1 0 0 4 0 0 0 0 0 0 0 0 0 0 0 0 1 1 2 0 0 1 0 1 0 0 0 2 1 0 1 2 0 2 1 0 2 0 0 1 1 0 0 1 1 0 3 0 0 0 0 0 0 1 0 1 0 0 1 0 0 0 0 0 1 1 0 0 1 1 0 0 0 0 1 1 1 1 0 0 1 0 1 0 0 0 0 1 1 0 0 0 0 0 0 1 1 1 0 1 0 0 0 0 0 1 1 2 0 0 0 1 0 1 0 0 3 0 0 0 0 0 1 1 0 0 1 0 2 2 0 0 0 0 0 0 0 0 0…
0 0 0 0 1 0 0 1 0 0 1 1 0 0 0 0 0 0 0 0 0 1 2 0 1 1 0 1 1 2 0 0 0 0 0 0 1 0 0 0 1 0 1 0 0 0 0 0 0 0 0 0 0 0 0 1 0 0 2 2 0 1 0 0 2 1 0 1 1 0 1 1 0 0 0 0 0 0 0 0 0 0 0 0 0 0 1 0 0 0 0 0 1 0 0 1 0 0 1 1 1 1 0 0 1 0 1 1 0 2 0 2 0 0 0 2 1 1 0 1 0 0 1 0 0 0 0 0 1 0 0 1 0 0 0 0 0 1 1 0 0 1 0 1 1 0 0 1 0 1 0 1 0 2 1 1 0 0 2 0 0 0 0 0 0 0 0 0 1 0 0 1 0 0 0 0 0 0 0 0 0 1 0 0 1 1 0 0 1 0 1 0 1 0 1 0 0 1 0 0…
0 0 0 0 0 0 2 0 0 1 0 0 0 2 0 0 1 0 1 0 0 0 0 0 0 1 1 0 0 1 0 0 0 0 0 1 0 1 0 2 1 0 0 3 0 0 0 0 0 2 1 0 0 1 1 0 0 0 1 0 1 0 1 0 0 0 0 1 0 0 1 0 0 0 0 1 0 3 0 0 1 2 0 0 0 0 1 0 0 0 0 0 0 0 0 0 0 1 1 0 0 2 0 0 0 1 0 0 0 0 0 1 1 0 1 0 0 0 1 0 0 0 0 0 0 0 0 3 0 1 0 0 0 0 1 0 0 1 1 1 0 0 0 1 1 0 0 0 0 1 1 0 0 0 0 1 1 1 2 0 0 1 1 1 1 0 0 0 0 0 0 0 0 2 0 0 0 0 0 0 0 0 0 1 0 0 0 0 1 0 1 0 0 0 0 0 0 0 0 0…
1 0 0 0 2 0 0 2 0 2 0 0 0 0 0 0 0 0 0 0 0 0 0 0 0 0 0 1 2 1 1 0 1 0 0 1 0 1 1 0 1 0 0 0 0 3 0 0 0 0 0 0 0 0 0 0 1 1 0 1 0 0 0 0 0 0 0 1 0 1 0 0 0 0 0 0 1 0 0 1 0 0 0 0 1 0 0 0 0 0 0 0 1 0 0 0 0 1 0 0 0 0 2 0 0 0 0 0 0 0 0 1 0 0 0 1 1 0 0 0 0 0 0 0 0 1 1 0 0 0 0 1 0 1 1 0 0 0 1 0 0 0 1 1 0 1 0 1 0 0 1 0 0 0 0 0 0 0 1 1 0 0 0 0 0 0 0 0 0 0 1 0 0 0 0 0 0 0 1 0 0 0 0 1 0 0 0 0 0 1 0 0 0 1 0 0 0 0 0 1…
0 0 0 1 1 0 2 2 0 1 0 0 0 0 1 0 0 0 1 0 0 0 1 1 0 0 0 0 0 1 0 0 0 1 0 0 0 0 0 0 0 1 0 1 0 0 1 0 0 0 1 0 0 0 1 2 0 0 2 0 0 0 0 1 0 0 0 0 0 0 0 1 1 0 2 1 1 1 1 0 0 0 0 1 1 0 1 0 0 0 0 0 0 1 2 0 0 0 0 0 1 0 1 0 0 2 0 1 0 0 1 1 0 1 0 1 0 0 0 0 0 0 0 0 0 0 1 0 0 0 0 0 0 0 0 1 0 0 0 1 1 0 0 0 0 0 0 0 0 0 0 0 0 2 0 0 0 0 1 0 1 1 0 0 0 0 1 0 0 0 1 1 0 0 0 0 1 0 1 0 0 0 0 0 0 0 0 0 0 0 0 0 0 1 0 0 0 0 1 0…
0 1 0 0 0 0 0 0 0 0 0 0 0 0 1 0 1 0 0 0 2 1 0 0 1 0 0 0 0 0 0 0 1 0 0 0 0 0 0 0 0 0 0 0 0 0 0 0 0 0 0 1 0 0 0 1 0 1 0 0 0 0 0 0 0 0 1 1 0 0 0 0 0 1 0 1 0 1 0 0 0 0 0 0 0 0 0 0 0 1 1 0 0 0 0 0 0 0 0 0 0 1 0 0 0 1 0 0 0 0 0 0 0 1 0 0 0 0 0 0 0 0 0 0 0 1 0 0 1 0 0 0 0 0 2 0 0 0 0 0 0 1 0 1 0 0 0 1 0 1 0 1 0 1 0 0 0 0 0 0 1 0 1 0 1 0 0 0 0 1 1 1 0 1 1 1 0 1 1 1 0 1 0 1 0 0 0 1 0 1 0 0 0 0 0 0 0 0 0 1…
1 0 1 0 0 0 0 1 0 1 0 0 0 0 1 0 0 0 0 1 1 0 0 0 1 0 0 0 1 0 0 0 0 2 0 1 0 0 0 0 0 0 2 0 0 0 1 0 0 1 0 0 0 0 0 0 0 1 0 0 0 0 0 0 0 0 0 0 0 0 1 0 0 1 0 1 0 0 0 0 0 1 1 0 1 1 0 0 1 0 0 1 0 2 0 0 0 1 0 0 0 0 0 2 0 0 0 0 0 0 0 1 0 0 0 1 0 0 0 0 0 0 0 1 0 1 0 1 1 0 0 1 0 1 0 0 0 0 1 0 0 2 0 0 1 0 0 1 0 0 1 0 1 1 0 0 0 2 0 0 0 0 0 1 0 0 1 1 0 0 1 0 0 0 0 0 0 0 0 0 0 0 0 0 0 0 2 1 0 0 0 1 0 0 1 0 0 1 0 0…
3 2 0 0 0 0 0 0 0 0 0 0 0 0 0 0 0 0 0 0 0 0 1 0 0 1 0 0 2 1 0 0 2 1 0 0 0 0 2 1 0 0 0 0 0 0 0 0 0 1 0 1 1 0 0 0 0 0 0 0 2 0 1 0 0 0 0 0 0 0 0 0 0 0 0 1 1 0 0 0 2 0 0 1 0 0 0 0 0 0 0 0 0 0 1 0 0 0 0 0 0 0 0 0 0 0 0 0 0 0 0 0 1 3 0 1 0 0 0 1 1 0 0 0 0 0 0 0 0 0 0 0 0 0 0 0 0 0 0 0 0 1 0 1 0 2 0 0 0 0 0 0 0 0 0 1 1 0 0 0 0 0 0 2 0 0 1 0 0 0 0 0 0 0 0 1 0 0 0 1 0 0 0 1 0 0 0 0 0 0 0 0 0 0 1 0 1 2 1 1…
0 0 0 0 0 0 0 0 1 0 0 0 0 0 1 0 0 1 0 0 0 0 0 0 0 0 0 0 0 0 2 1 1 0 0 1 0 0 0 0 0 0 0 0 0 0 0 0 0 0 0 0 1 1 0 1 1 0 1 0 0 0 0 0 1 0 0 0 0 0 0 0 0 0 1 0 0 0 0 0 0 0 0 0 0 0 1 1 1 0 0 0 0 0 0 0 1 0 0 0 2 1 0 0 1 0 0 0 0 0 0 0 0 0 0 1 1 0 0 0 0 0 1 0 0 1 0 0 0 1 0 0 0 0 1 0 0 0 0 0 1 1 1 0 1 0 1 0 0 0 0 0 1 0 1 0 1 0 0 0 1 0 0 0 0 2 1 0 0 0 0 0 0 0 0 0 1 0 1 0 0 0 1 0 0 0 0 0 0 1 0 0 0 1 0 2 0 0 0 1…
1 1 0 0 0 0 0 0 0 0 1 0 1 1 0 0 0 1 2 0 0 2 0 0 0 1 0 0 2 0 0 0 1 0 0 0 1 0 0 0 1 0 0 0 0 0 1 0 2 0 1 0 0 0 0 0 0 1 0 0 1 1 0 0 1 0 0 0 0 0 1 1 1 0 0 2 0 0 0 0 1 0 0 0 1 0 1 1 0 1 0 0 2 1 0 0 0 0 0 0 0 0 0 0 0 1 0 0 0 0 1 0 0 1 0 0 0 1 1 0 0 1 1 2 0 1 0 0 0 0 1 0 0 1 1 0 0 0 0 0 0 0 0 0 0 0 0 0 0 0 0 0 0 0 0 0 1 0 0 1 0 0 0 1 0 1 0 0 0 1 1 0 0 1 0 0 0 0 1 2 0 0 0 0 0 1 1 1 0 0 0 0 1 0 1 1 0 0 0 1…
1 0 0 2 0 0 1 0 0 0 3 0 0 0 0 1 0 0 0 1 0 0 0 0 0 0 1 0 0 0 0 0 0 0 1 0 0 0 0 0 0 1 2 0 1 1 0 0 0 0 0 0 0 0 0 0 0 1 0 1 0 0 0 0 0 0 0 0 0 1 0 0 0 1 0 1 1 1 0 0 0 0 1 0 0 0 0 0 0 0 0 1 1 0 0 0 1 0 0 2 0 0 1 1 1 1 1 0 1 0 0 0 0 0 0 0 1 0 0 0 0 0 0 1 0 2 0 0 0 0 0 0 1 0 0 0 0 0 1 0 2 2 0 1 0 2 0 2 2 0 0 1 0 1 0 2 0 0 0 0 1 0 2 0 0 0 0 1 0 1 1 0 1 0 0 0 2 0 0 0 0 1 0 0 0 0 2 0 0 2 2 0 0 0 0 0 0 1 0 0…
0 0 0 1 1 0 1 1 0 1 0 0 0 1 0 0 0 1 0 0 1 0 0 0 0 0 0 2 0 0 0 0 0 2 0 0 0 2 0 0 1 0 1 1 0 0 0 1 0 0 0 1 0 0 0 0 0 0 1 0 1 0 2 0 0 0 0 0 1 0 0 0 0 0 1 0 0 0 0 1 0 0 1 0 0 1 1 2 0 0 2 1 0 1 0 1 0 0 2 0 0 0 0 0 0 1 0 0 0 1 0 0 0 0 0 1 0 0 0 0 0 0 0 0 0 1 1 1 0 0 0 1 0 0 1 0 0 2 0 0 1 2 0 1 0 0 0 0 0 1 0 0 0 0 0 0 0 1 1 0 1 1 1 1 0 0 0 1 0 0 1 0 0 0 0 0 0 0 0 0 0 0 1 0 1 0 0 1 0 0 0 0 1 1 0 1 2 0 0 0…
0 0 0 2 0 0 0 1 1 0 1 1 1 1 0 0 0 2 2 1 1 0 0 1 0 1 1 1 1 0 1 1 0 0 0 0 0 0 0 0 1 1 2 0 0 0 0 0 1 0 0 0 0 0 1 0 0 0 0 0 0 2 0 0 1 0 1 0 2 1 0 1 0 1 0 0 0 0 0 0 0 0 0 0 0 1 0 1 1 0 0 1 2 0 0 0 0 0 0 1 0 1 0 3 0 0 1 0 1 0 1 1 0 0 1 0 0 1 0 1 1 0 0 0 0 1 1 0 1 2 0 1 0 1 0 0 0 0 1 0 3 0 1 1 0 0 0 1 0 0 0 1 0 0 1 0 0 2 1 0 0 0 0 1 1 1 0 0 0 2 0 0 0 0 2 0 0 1 1 0 1 1 0 0 0 0 0 0 0 1 1 0 0 0 1 0 0 0 0 1…
0 0 1 0 1 0 1 0 0 0 0 0 0 0 0 1 3 0 0 1 0 0 0 0 1 0 2 1 2 0 3 0 0 1 1 0 1 1 1 0 0 0 0 0 1 0 0 3 0 1 0 0 0 0 1 0 0 0 1 1 0 0 1 1 1 1 0 0 0 0 0 0 0 0 0 0 1 1 0 0 0 0 0 0 0 2 0 0 0 1 0 0 0 0 0 0 0 0 1 0 2 0 0 1 2 0 1 0 0 0 0 0 1 0 0 0 0 1 1 1 1 1 0 0 0 0 1 1 0 0 1 1 0 1 0 1 0 0 0 0 2 1 0 0 1 0 0 0 0 1 0 0 1 1 0 1 0 0 0 0 0 0 1 0 0 0 0 0 0 1 0 0 0 1 0 0 1 0 1 0 0 0 0 0 0 0 0 1 1 0 1 1 0 0 0 1 1 0 1 1…
0 0 0 0 0 0 2 0 0 0 0 0 0 0 1 0 2 0 0 0 1 1 1 0 1 0 0 0 0 0 1 1 0 0 1 0 0 0 0 0 0 0 0 0 0 0 0 0 0 0 0 2 0 0 0 1 0 0 0 0 0 1 0 1 0 0 1 0 0 0 1 1 0 0 0 0 0 1 0 1 1 0 0 1 0 0 0 0 0 1 1 1 0 0 0 0 0 0 2 1 0 0 0 1 0 0 1 0 1 0 0 0 0 0 0 1 0 0 1 1 0 2 0 0 0 0 1 0 0 1 0 0 0 0 0 1 0 1 0 0 0 2 0 0 0 0 0 0 0 0 0 0 2 0 0 0 0 0 0 1 0 0 0 0 0 1 0 0 0 0 0 1 0 0 0 0 0 1 0 0 0 0 0 0 0 0 0 0 1 0 0 0 0 0 0 0 0 0 0 0…
1 1 0 1 0 1 1 1 0 0 1 0 1 0 0 1 0 1 1 1 0 1 1 0 0 0 1 0 0 1 0 0 1 0 0 1 0 0 0 1 0 1 1 1 1 0 0 0 0 0 0 0 0 0 0 1 3 0 0 0 0 0 0 0 0 1 1 0 0 1 1 1 0 1 0 0 0 1 1 0 1 0 0 0 0 0 1 0 0 0 0 1 1 0 1 0 0 0 1 0 0 0 1 0 1 0 2 1 0 0 1 2 1 0 2 0 0 1 0 1 2 0 0 1 1 0 0 1 0 0 0 2 0 0 0 0 0 0 1 0 0 1 0 1 0 0 0 0 0 0 0 0 0 0 0 2 0 0 1 1 0 0 0 1 0 0 0 0 0 1 1 0 0 0 0 0 0 0 0 0 0 1 0 0 0 0 1 0 1 3 3 0 0 0 0 0 0 0 0 0…
0 0 0 0 1 0 0 0 0 0 0 1 1 0 0 1 0 1 0 0 0 0 0 0 0 1 0 1 0 0 0 0 1 0 0 1 0 0 0 0 0 0 0 2 0 0 0 0 0 0 0 0 0 1 1 1 0 1 0 1 0 1 0 0 0 0 0 0 2 0 1 0 0 0 0 0 1 1 1 0 0 0 0 0 0 0 1 0 0 0 0 1 0 0 0 1 1 1 1 0 0 0 1 0 0 0 0 0 1 1 1 0 0 1 0 0 1 0 0 1 0 0 1 0 1 0 1 0 0 0 0 0 0 0 1 1 0 0 2 0 0 0 0 0 0 0 1 0 0 0 0 0 0 0 0 0 1 0 0 0 0 1 1 0 2 0 0 1 0 0 0 0 0 1 1 1 0 1 0 1 0 0 1 0 0 0 1 0 0 0 0 0 0 1 0 0 0 0 0 0…
0 0 1 0 1 1 0 0 0 0 0 0 0 0 2 1 0 1 0 1 0 2 1 1 1 0 0 0 0 1 1 0 2 1 0 0 0 0 0 1 0 0 0 0 0 1 0 0 0 0 0 0 0 0 0 0 0 0 0 0 0 0 2 0 0 0 1 0 0 0 0 0 1 1 1 1 0 0 0 0 0 0 3 0 2 1 0 0 0 0 0 0 1 0 0 1 0 1 0 1 1 0 0 0 0 2 0 0 0 0 0 1 1 0 0 1 0 1 0 0 0 0 0 0 0 0 0 2 0 0 0 1 0 1 0 0 0 0 0 0 0 1 0 0 0 0 0 0 0 0 0 1 0 0 0 0 0 0 0 0 0 1 0 0 0 2 0 1 0 0 0 0 0 0 0 0 1 0 0 0 1 1 1 0 0 0 0 0 0 0 0 0 2 0 0 0 0 0 1 0…
0 1 0 0 0 0 0 1 0 0 4 1 0 0 0 2 0 1 0 1 1 0 0 1 1 2 0 1 0 1 0 0 1 1 1 1 0 1 1 0 1 1 1 0 0 2 0 2 0 2 0 0 1 0 0 2 0 1 0 0 1 1 0 0 0 0 1 0 2 0 1 0 0 0 0 0 0 0 1 0 0 0 0 2 0 0 1 1 0 0 1 1 0 0 0 0 0 0 0 0 0 0 0 1 0 0 0 0 0 0 0 0 0 0 1 1 1 2 1 1 1 0 1 1 0 2 1 0 0 0 0 1 0 0 0 0 0 0 0 0 0 0 0 0 1 1 1 0 0 1 0 0 0 0 0 0 1 0 0 0 0 1 0 0 1 0 0 0 0 0 0 1 0 0 1 0 0 1 0 0 0 0 0 0 0 0 0 0 0 0 0 1 1 1 1 0 0 0 0 0…
0 0 1 0 1 3 0 2 0 0 0 0 2 0 0 1 0 0 0 2 0 0 0 0 0 2 0 0 0 1 0 0 0 0 0 0 0 0 0 0 0 0 1 0 0 0 0 0 0 1 0 1 0 0 0 0 0 0 0 0 0 0 1 1 0 0 0 0 0 0 0 0 1 0 0 1 0 1 0 0 0 1 0 1 0 0 1 1 1 0 0 1 0 1 0 0 0 0 1 0 0 1 0 1 0 0 1 0 0 1 0 0 0 0 0 0 0 1 0 0 0 1 1 0 0 0 0 1 1 1 0 1 1 1 0 1 0 0 0 1 0 0 0 0 1 0 0 0 0 0 0 0 1 0 0 0 0 1 0 0 2 1 1 0 0 0 1 0 0 0 0 0 0 0 1 0 0 0 0 0 2 0 1 0 1 0 1 0 0 1 1 0 0 0 0 0 0 0 0 0…
0 0 0 1 1 0 0 0 0 0 1 0 0 1 0 1 0 1 0 0 0 1 0 0 0 0 1 0 1 0 2 1 0 1 0 0 1 0 0 0 0 0 0 1 0 0 0 0 0 0 0 0 0 1 0 0 0 0 0 0 0 0 0 2 1 0 0 0 0 0 0 0 1 1 1 1 1 0 0 0 0 0 3 1 3 0 0 1 0 0 0 0 0 1 1 0 1 0 0 0 0 0 0 0 0 0 1 0 1 0 0 1 0 1 0 0 1 1 0 0 1 0 1 0 0 0 0 0 1 1 1 0 2 0 0 0 0 0 0 0 0 0 0 0 1 0 3 1 0 0 1 1 0 0 0 0 0 0 1 0 0 1 1 0 0 0 0 1 0 1 0 0 0 0 0 0 0 0 0 0 0 0 0 1 0 0 0 1 1 1 0 0 0 1 0 0 1 0 0 1…
0 0 0 1 0 1 0 1 1 1 0 0 1 0 2 1 0 0 0 0 1 0 0 1 2 0 0 0 0 1 0 1 1 0 0 1 0 0 0 0 0 0 0 2 0 0 0 0 0 0 0 1 2 0 0 1 0 0 1 2 0 0 0 1 0 0 1 1 1 0 0 0 0 0 0 0 0 0 0 0 0 0 0 0 0 0 0 0 1 1 2 1 0 0 0 2 1 1 1 0 0 0 0 0 0 0 0 0 0 1 0 0 0 0 0 0 0 0 1 1 0 0 0 1 0 1 1 0 1 1 0 0 0 0 1 1 0 1 0 1 1 1 0 0 0 0 0 2 0 0 0 0 0 0 0 0 0 0 0 2 0 0 2 0 0 0 1 0 0 1 0 0 0 1 0 0 0 0 0 0 0 1 0 0 1 0 0 1 0 0 1 0 0 0 1 0 0 2 0 0…
0 0 1 0 0 0 1 1 0 2 0 0 0 0 2 0 0 0 0 0 0 0 2 1 0 0 0 0 1 0 1 0 1 0 0 0 0 0 0 0 0 0 0 0 0 0 0 1 0 1 0 0 0 0 0 0 1 1 0 2 2 0 1 2 0 1 0 0 0 0 2 0 0 0 0 0 0 1 0 0 0 1 1 1 0 1 2 0 2 0 0 1 1 0 0 0 2 0 0 0 1 0 0 0 0 0 1 1 1 0 1 4 0 1 1 0 0 1 0 1 1 0 1 1 1 0 0 0 0 1 0 0 1 0 1 0 1 0 0 0 3 0 0 1 1 1 0 0 0 0 0 0 0 1 0 0 0 0 0 0 1 1 3 1 1 2 0 0 1 1 0 0 0 1 0 0 0 1 0 0 0 0 1 2 2 0 0 0 0 1 0 1 0 0 0 0 1 0 1 1…
2 0 0 0 0 0 0 0 0 0 0 0 0 0 0 3 2 0 0 1 0 2 0 1 0 0 0 1 0 0 2 1 0 0 0 0 1 0 1 0 1 0 1 0 1 1 0 0 0 1 2 0 2 0 0 0 0 0 2 0 0 0 2 1 0 1 0 0 0 2 1 2 0 2 0 0 1 1 2 0 1 0 0 1 0 1 0 0 0 1 0 0 3 0 0 0 1 0 0 2 3 1 1 0 1 0 0 0 0 0 1 1 0 0 0 0 0 1 0 1 0 0 0 0 0 1 0 0 0 0 0 0 0 1 0 2 0 0 0 2 1 0 0 0 1 0 0 0 0 0 1 0 0 1 0 1 0 0 0 0 1 0 0 2 1 0 1 1 0 0 0 0 0 0 0 0 0 0 0 1 1 0 0 0 0 0 0 0 1 1 0 0 2 0 1 1 0 0 1 0…
2 0 2 1 0 1 0 2 2 0 0 0 0 0 1 0 2 1 2 0 1 2 0 0 1 0 0 0 0 1 0 0 1 0 0 0 0 0 0 1 0 1 1 0 1 0 2 2 0 0 0 1 1 0 1 2 0 1 0 1 0 0 1 1 0 1 2 0 0 1 1 1 1 0 0 0 0 2 0 0 2 0 2 0 1 2 2 0 1 0 0 0 1 0 0 0 0 0 0 0 1 0 0 1 0 0 3 0 0 0 0 0 0 2 1 0 0 1 2 1 0 0 0 0 0 2 0 1 0 0 2 0 0 0 2 2 1 0 1 0 1 0 1 0 0 0 0 0 2 0 0 0 0 1 0 1 0 1 0 1 0 0 0 1 0 0 0 0 0 0 0 1 1 0 1 1 0 2 2 0 0 0 0 0 0 1 0 0 0 0 0 0 0 0 0 0 1 0 0 0…
2 1 2 0 2 1 1 2 0 1 2 0 1 0 0 0 1 0 0 0 1 1 0 0 2 0 0 2 1 1 0 0 0 0 0 1 1 0 0 0 0 1 0 0 0 0 0 1 0 1 0 1 0 0 1 0 0 0 1 1 0 0 1 0 1 0 1 1 1 1 0 1 1 1 0 1 0 2 1 1 2 0 0 2 1 0 0 1 1 3 0 0 1 1 2 1 0 0 2 2 0 0 1 0 0 0 1 0 0 0 0 1 1 2 0 1 1 1 0 0 0 0 0 3 0 0 3 1 1 0 2 1 0 0 1 0 0 0 0 0 1 0 0 0 0 0 0 1 1 0 0 1 1 1 1 0 0 0 1 0 2 0 1 1 2 1 1 0 2 1 2 2 2 0 0 0 1 1 4 0 0 1 1 1 2 0 1 1 0 0 0 0 0 0 0 0 2 0 3 2…
3 0 0 0 0 0 1 0 0 1 0 0 2 0 1 1 1 0 1 1 1 0 2 1 1 1 0 0 0 0 0 0 0 1 0 0 0 2 2 0 0 2 3 2 1 0 0 1 0 0 0 0 0 0 0 0 2 0 0 0 2 1 0 1 0 0 1 0 0 1 0 0 1 1 0 2 0 0 0 0 0 0 0 0 0 0 2 1 3 0 1 1 0 0 0 2 0 2 0 0 0 1 2 0 0 0 2 2 0 1 0 0 0 0 0 0 2 1 1 0 0 1 1 2 0 0 0 0 1 0 0 0 2 0 0 0 2 0 0 1 0 1 1 1 1 1 2 0 1 0 3 1 0 0 0 0 0 0 0 0 0 1 0 1 2 0 0 0 1 1 1 0 0 1 1 0 0 1 1 0 0 0 0 1 0 0 0 0 0 0 0 0 1 0 0 0 0 0 0 1…
0 2 0 1 0 2 3 1 1 1 1 0 3 0 0 1 1 0 2 0 1 0 2 0 0 0 2 1 0 0 0 1 2 0 1 0 1 1 1 0 0 0 0 1 0 1 0 1 0 2 2 1 1 0 0 1 0 1 3 0 0 1 0 0 0 1 0 0 0 2 0 0 0 2 0 0 0 0 0 0 0 1 0 0 0 0 1 1 2 1 1 0 0 0 1 1 0 2 0 1 0 0 2 2 0 0 0 1 1 1 1 1 2 1 0 0 1 0 1 0 1 0 0 0 0 0 0 1 2 1 1 0 0 1 1 0 1 0 2 1 1 1 0 0 1 0 0 0 1 0 1 0 1 0 0 0 0 1 0 2 0 0 2 1 0 1 0 1 0 0 1 0 0 1 2 1 0 1 0 0 0 0 1 0 0 2 1 3 1 0 1 1 2 0 1 0 0 0 0 0…
0 1 0 1 0 0 1 0 2 0 1 1 0 1 1 2 0 1 0 0 1 1 0 0 3 1 0 0 1 1 0 0 0 0 0 0 1 0 0 0 0 2 0 0 1 0 1 1 2 0 0 0 3 0 0 0 2 1 2 0 1 0 0 0 1 1 0 1 0 0 0 1 0 3 1 0 1 0 2 1 0 0 3 1 0 2 0 0 2 1 0 1 2 0 0 1 1 0 0 1 0 2 0 1 2 1 2 1 1 1 1 0 1 1 0 0 0 2 0 0 0 0 1 0 1 0 0 0 1 0 1 0 1 1 0 0 0 0 1 0 2 2 0 0 0 0 0 5 1 2 0 0 1 1 0 0 0 0 2 0 1 1 1 0 0 0 0 0 1 0 0 1 0 0 0 0 1 0 2 0 1 1 0 1 1 1 0 2 0 0 1 0 0 2 1 0 0 1 1 0…
2 0 2 1 0 0 0 1 1 0 2 4 2 2 0 1 0 4 1 0 0 1 0 0 1 1 0 1 0 0 1 1 1 3 2 0 0 0 1 0 0 2 0 0 1 2 0 0 0 0 0 0 0 0 3 0 1 1 0 0 1 3 0 0 1 1 1 0 0 1 0 0 2 0 2 0 0 0 0 1 2 0 1 2 0 4 1 2 1 1 0 0 1 3 0 0 2 2 1 0 1 0 2 0 0 0 0 2 0 2 1 0 0 0 1 2 1 1 1 1 0 3 0 1 1 1 0 0 0 0 0 0 1 1 0 2 0 0 0 1 1 1 0 0 1 0 0 0 2 0 0 0 0 2 1 1 0 0 1 1 2 0 0 0 1 0 0 0 0 0 2 1 0 1 0 0 0 1 1 0 3 0 0 1 0 0 1 1 1 0 0 0 1 2 1 0 0 1 3 3…
1 1 1 1 1 0 1 0 0 2 2 2 0 3 2 1 0 2 0 1 0 1 0 1 2 1 1 0 1 1 0 0 0 0 1 2 0 2 1 1 1 0 0 1 0 1 1 0 0 1 2 2 0 1 0 0 1 0 3 0 0 1 1 0 0 3 1 0 0 0 1 0 1 1 0 2 0 0 0 4 1 3 2 1 1 0 0 1 0 1 0 2 1 0 1 1 0 0 1 1 0 0 1 1 0 0 0 2 2 1 2 0 2 1 0 0 0 0 0 1 1 1 0 0 0 0 1 1 0 0 0 1 0 2 0 1 0 0 2 4 0 0 0 0 0 1 2 0 1 0 1 0 0 0 1 1 1 0 0 2 2 0 0 1 0 2 2 2 0 1 2 0 0 1 0 0 1 0 0 1 1 0 1 0 0 0 0 0 0 0 0 2 1 2 1 1 1 0 0 0…
1 0 0 0 0 2 2 0 1 0 0 0 0 0 0 1 1 0 2 2 0 1 1 2 0 1 1 1 1 0 2 0 0 0 0 1 1 0 2 0 1 1 0 0 0 1 0 0 1 0 1 2 1 1 1 0 1 0 0 0 0 1 0 0 1 3 0 1 1 0 1 0 0 0 0 0 0 0 0 1 0 2 0 1 0 0 0 0 0 1 0 1 1 1 1 0 0 1 1 0 0 0 0 1 0 1 0 1 0 0 0 2 0 0 0 0 1 1 0 0 0 1 1 0 0 0 0 0 0 1 0 0 0 0 0 1 0 0 0 0 1 0 1 0 0 0 0 0 1 0 0 0 0 0 0 0 0 0 0 0 0 0 0 0 0 0 1 0 1 0 1 0 0 0 0 0 2 1 1 1 0 0 0 0 0 1 2 1 0 2 0 0 0 0 0 0 2 0 1 0…
0 1 0 0 0 1 1 1 0 0 2 0 2 3 1 0 1 1 3 2 0 1 0 1 0 1 0 1 0 0 1 1 0 0 0 0 1 0 0 1 0 1 1 1 1 0 1 0 0 1 0 2 2 0 0 0 1 1 1 0 0 0 1 0 0 0 2 1 0 2 0 1 0 1 2 2 1 0 0 0 1 0 0 0 0 1 0 1 0 1 1 0 0 0 1 2 3 0 1 0 0 0 1 0 0 0 1 0 0 0 1 0 1 2 0 0 0 2 0 0 1 0 0 0 0 0 2 0 0 0 0 0 0 0 0 0 1 0 0 1 0 1 1 1 0 0 0 0 0 0 0 0 1 0 0 1 0 1 0 0 2 0 0 0 0 0 0 1 0 0 0 1 1 0 0 0 0 1 1 2 0 1 2 0 0 2 1 1 0 0 1 0 1 0 3 1 0 1 0 0…
1 1 0 0 0 0 1 0 1 0 0 0 1 1 0 0 2 0 1 1 1 0 2 0 0 0 0 0 0 0 1 0 0 1 1 1 1 0 1 1 0 0 0 0 0 0 1 1 0 0 2 0 0 1 0 1 1 0 0 0 0 0 1 0 1 1 1 0 1 1 2 0 1 0 1 0 0 0 0 0 2 1 0 2 0 0 0 2 0 0 0 1 0 0 0 0 0 1 0 0 2 0 0 1 0 1 0 0 1 0 1 1 1 0 0 1 1 0 0 1 0 0 0 0 1 0 0 0 1 0 0 0 0 0 0 1 0 0 0 0 0 1 2 1 0 1 0 0 0 1 1 0 0 0 1 1 0 0 0 0 1 0 0 0 0 0 2 0 1 1 1 0 0 1 1 0 0 2 0 2 2 1 1 0 0 1 0 0 0 0 0 0 1 0 0 0 1 2 0 1…
0 0 0 0 0 0 0 0 0 0 0 0 0 0 0 1 1 0 0 1 0 0 0 0 0 0 1 0 0 0 0 0 0 0 0 0 0 0 0 0 0 0 0 0 2 0 0 0 0 1 1 0 0 0 0 0 0 1 0 0 0 0 1 0 1 0 0 0 0 0 0 0 0 1 0 0 0 0 0 0 0 0 0 0 0 0 0 0 0 0 0 0 0 0 1 0 0 0 0 0 1 1 0 0 0 0 0 0 0 1 1 1 0 0 1 0 0 1 1 0 0 0 0 0 0 0 0 0 0 0 1 0 0 0 2 1 1 0 0 2 1 0 1 0 0 1 0 0 0 0 0 0 0 0 1 0 1 1 1 1 0 0 0 1 1 1 0 0 1 0 0 0 1 0 0 0 1 1 0 0 1 0 1 1 1 0 0 1 0 0 0 0 1 0 0 0 0 0 1 0…
1 0 0 0 1 0 1 0 1 0 0 0 0 2 0 0 1 2 0 0 1 1 0 0 1 0 0 0 0 1 0 0 1 0 0 0 0 1 0 0 0 0 0 0 0 0 0 0 0 0 0 0 0 1 0 1 0 0 0 0 0 0 0 0 0 0 0 0 0 0 0 0 0 0 0 0 0 0 0 0 0 0 1 0 0 0 0 0 0 0 1 0 0 0 0 0 3 1 0 0 0 0 0 0 0 1 0 0 0 0 0 0 1 0 0 0 0 0 0 0 0 0 0 0 0 0 0 0 0 0 1 0 0 0 0 0 0 1 1 0 0 0 0 0 1 0 0 1 0 0 0 0 0 1 0 0 0 0 0 1 0 1 0 0 0 0 0 0 0 0 0 0 1 0 0 0 0 0 1 0 0 0 0 0 0 0 0 0 0 0 1 0 1 0 0 1 0 0 0 0…
0 1 0 0 1 0 0 0 0 0 0 0 0 0 0 1 0 0 0 0 0 0 0 0 1 0 0 0 0 1 0 1 0 0 1 1 0 0 0 0 0 0 0 0 0 0 0 1 0 0 0 0 0 1 0 0 0 0 1 0 0 0 0 1 0 1 0 0 1 0 0 0 0 0 0 1 0 0 0 0 0 2 1 0 0 0 0 0 0 0 0 1 0 0 0 0 1 0 0 0 0 0 0 0 0 0 2 0 1 1 0 1 0 0 0 0 1 0 0 1 0 0 0 0 0 0 0 0 1 0 0 0 0 1 1 0 0 0 1 0 1 0 0 0 0 0 0 0 1 1 2 0 0 0 0 0 1 0 0 0 0 0 1 0 0 2 0 1 0 0 0 0 0 0 2 0 0 0 1 0 0 0 0 0 0 1 0 1 0 1 0 0 0 0 0 1 1 0 0 1…
1 0 0 0 0 0 0 0 0 0 0 0 0 0 0 0 0 0 0 0 0 0 0 0 0 0 0 0 0 0 0 0 0 0 0 0 0 0 0 0 0 0 0 2 0 0 0 0 0 0 0 0 0 0 0 0 0 0 0 0 0 0 0 0 0 0 0 0 0 0 0 0 1 1 0 0 0 0 1 0 0 0 0 0 1 0 0 0 0 0 0 1 0 0 0 0 0 1 0 0 0 0 0 0 0 0 0 0 0 0 0 0 1 0 0 0 0 0 0 0 0 0 0 0 0 0 0 0 0 0 0 0 0 0 0 0 0 0 0 0 1 0 0 0 0 0 0 0 0 0 2 0 0 0 0 0 0 0 0 0 0 0 0 0 0 0 0 0 0 0 0 1 0 0 0 0 0 0 0 0 0 0 0 0 0 0 0 0 0 0 0 0 1 0 0 0 0 1 0 0…
0 0 0 0 0 0 2 1 0 0 0 0 0 1 0 0 0 1 0 1 0 0 0 0 0 0 0 0 0 0 0 0 0 0 0 0 0 0 0 0 0 0 0 0 0 0 0 0 0 2 0 0 0 0 0 1 0 0 0 0 0 0 0 0 0 0 0 0 0 0 0 0 0 0 0 0 0 0 0 0 0 0 0 0 0 0 0 0 0 0 0 0 0 0 0 0 0 0 0 0 0 0 0 0 0 1 0 0 0 0 0 1 0 0 0 0 0 0 0 0 0 0 0 0 0 0 1 0 0 0 0 0 0 0 0 0 0 0 0 0 1 0 0 0 0 0 1 1 0 0 0 0 1 1 0 0 0 0 0 0 0 0 0 0 0 0 0 0 0 0 0 0 0 0 0 0 0 0 0 0 0 0 0 0 0 0 0 0 0 0 0 0 0 0 0 0 0 0 0 0…
0 0 0 0 0 0 0 0 0 0 0 0 0 0 0 0 0 0 0 0 0 0 0 0 0 0 0 0 0 0 0 0 0 0 0 0 0 0 0 0 0 0 0 0 0 0 0 0 0 0 0 0 0 0 0 0 0 0 0 0 0 0 1 0 0 0 0 0 0 0 0 0 0 0 0 0 0 0 0 0 0 0 0 1 0 0 0 0 0 0 0 0 0 0 0 0 0 0 0 0 0 0 0 0 0 0 0 0 0 0 0 0 0 0 0 0 0 0 0 0 0 0 0 0 0 0 0 0 0 0 0 0 0 0 0 0 0 0 0 0 0 0 1 1 0 0 0 0 0 0 0 0 0 0 0 0 0 0 0 0 0 0 0 0 0 0 0 0 0 0 1 0 0 0 0 0 0 0 0 1 0 0 0 0 0 0 0 0 0 0 0 0 0 0 0 0 0 0 0 1…
0 0 0 0 0 0 0 0 0 0 0 0 0 0 0 0 0 0 0 0 0 0 0 0 0 0 0 0 0 0 1 0 0 0 0 0 0 0 0 0 0 0 0 0 0 0 0 0 0 0 0 0 0 0 0 0 1 0 0 0 0 0 0 0 0 0 0 0 0 0 0 0 0 0 0 0 0 0 0 0 0 0 0 0 0 0 0 0 0 0 0 0 1 0 0 0 0 0 0 0 0 0 0 0 0 0 0 0 0 0 0 0 0 0 0 0 0 0 0 0 0 0 0 0 0 0 0 0 0 0 0 0 0 0 0 0 0 0 0 0 0 0 0 1 0 0 0 0 0 0 0 0 0 0 0 0 0 0 0 0 0 0 0 0 0 0 0 0 0 0 0 0 0 0 0 0 0 0 1 0 0 0 0 2 0 0 0 0 0 0 0 0 0 0 0 0 0 0 0 0…
0 0 0 0 0 0 0 0 0 0 0 0 0 0 0 0 0 0 0 0 0 0 0 0 0 0 0 0 0 0 0 0 0 0 0 0 0 0 0 0 0 0 0 0 0 1 0 0 0 0 0 0 0 0 0 0 0 0 0 0 0 0 0 0 0 0 0 0 0 0 0 0 0 0 0 0 0 0 0 0 0 0 0 0 0 0 0 0 0 0 0 0 0 1 0 0 0 0 0 0 0 0 0 0 0 0 0 0 1 0 0 0 0 0 0 0 0 0 0 1 0 0 0 0 0 0 0 0 0 0 0 0 0 0 0 0 0 0 0 0 0 0 0 0 0 0 0 0 0 0 0 0 0 0 0 0 0 0 0 0 0 0 0 0 0 0 0 0 0 0 0 0 0 0 0 0 0 0 0 0 0 0 0 0 0 0 0 1 0 0 0 0 0 0 0 0 0 0 0 0…
0 0 0 0 0 0 0 0 0 0 0 0 0 0 0 0 0 0 0 0 0 0 1 0 0 0 0 0 0 0 0 0 0 0 0 0 0 0 0 0 0 0 0 0 0 0 0 0 0 0 0 0 0 0 0 0 0 0 0 0 0 0 0 0 0 0 0 1 0 0 0 0 0 0 0 0 0 0 0 0 0 0 0 0 0 0 0 0 0 0 0 0 0 0 0 0 0 0 0 0 0 0 0 0 0 0 0 0 0 0 0 0 0 0 0 0 0 0 0 0 0 0 0 0 0 0 0 0 0 0 0 0 0 0 0 0 0 0 0 0 0 0 0 0 0 0 0 0 0 0 0 0 0 0 0 0 0 0 0 0 0 0 0 0 0 0 0 0 0 0 0 0 0 0 0 0 0 0 0 0 0 0 0 0 0 0 0 0 0 0 0 0 0 0 0 0 0 0 0 0…
0 0 0 0 0 0 0 0 0 0 0 0 0 0 0 0 0 0 0 0 0 0 0 0 0 0 0 1 0 0 0 0 0 0 0 0 0 0 0 0 0 0 0 0 0 0 0 1 0 0 0 0 0 0 0 0 0 0 0 0 0 0 0 0 0 0 0 0 0 0 0 0 0 0 0 0 0 0 0 0 0 0 0 0 0 0 0 0 0 0 0 0 0 0 0 0 0 1 0 0 0 0 1 0 0 0 0 0 0 0 0 0 0 0 0 0 0 0 0 0 0 0 0 0 0 0 0 0 0 1 0 0 0 0 0 0 0 0 0 0 0 0 0 0 0 0 0 0 0 0 1 0 0 0 0 0 0 0 0 0 0 0 1 0 0 0 0 0 0 0 0 0 0 0 0 1 0 0 0 0 0 0 0 0 0 0 0 0 0 0 0 0 0 0 0 0 0 0 0 0…
0 0 1 0 0 0 0 0 0 0 0 0 0 0 0 0 0 0 0 0 0 0 0 0 0 0 0 0 0 0 0 0 0 0 1 0 0 0 0 0 0 0 0 0 0 0 0 0 0 0 0 0 0 0 0 0 0 0 0 0 1 0 0 0 0 0 0 0 0 0 0 0 0 0 0 0 0 0 0 0 0 0 0 0 0 0 0 0 0 0 0 0 0 0 0 0 0 0 0 0 0 0 0 0 0 0 0 0 0 0 0 0 0 0 0 0 0 0 0 0 0 0 0 0 0 0 0 0 0 0 0 0 0 0 0 0 0 0 0 0 0 0 0 0 0 0 0 0 0 0 0 0 0 0 0 0 0 0 0 0 0 0 0 0 0 0 0 0 0 0 0 0 0 0 0 1 0 0 0 0 0 0 0 0 0 0 0 0 0 0 0 0 0 0 0 0 0 0 0 0…
0 0 0 0 0 0 0 0 0 0 0 0 0 0 0 0 0 0 0 0 0 0 0 0 0 0 0 0 0 0 0 0 0 0 0 0 0 0 0 0 0 0 0 0 0 0 0 0 0 0 0 0 0 0 0 0 0 0 0 0 0 0 0 0 0 0 0 0 0 0 0 0 0 1 0 0 0 0 0 0 0 0 0 0 0 0 0 0 0 0 0 0 0 0 0 0 0 0 0 0 0 0 0 0 0 0 0 0 0 0 0 0 0 0 0 0 0 0 1 0 0 0 1 0 0 0 0 0 0 0 0 0 0 0 0 0 0 0 0 0 0 0 0 0 0 0 0 0 1 0 1 0 0 0 0 0 0 0 0 0 0 0 0 0 0 0 0 0 0 0 0 0 0 0 0 0 0 0 0 0 0 0 0 0 0 0 0 0 0 0 0 0 0 0 0 0 0 0 0 0…
0 0 0 0 0 0 0 0 0 0 0 0 0 0 0 0 0 0 0 0 0 0 0 0 0 0 0 0 0 0 0 0 0 0 0 0 0 0 0 0 0 0 0 0 1 0 0 0 0 0 0 0 0 0 0 0 0 0 0 0 0 0 0 0 0 0 0 0 0 0 0 0 0 0 0 0 0 0 0 0 0 0 0 0 0 0 0 0 0 0 0 0 0 0 0 0 0 0 0 0 0 0 0 0 0 0 0 0 0 0 0 0 0 0 0 0 0 0 0 0 0 0 0 0 0 0 0 0 0 0 0 0 0 0 0 0 0 0 0 0 0 0 0 0 0 0 0 0 0 0 0 0 0 0 0 0 0 0 0 0 0 0 0 0 0 0 0 0 0 0 0 0 0 0 0 0 1 0 0 0 0 1 0 0 0 0 0 0 0 0 0 0 0 0 0 0 0 0 0 0…
0 0 0 0 0 0 0 0 0 0 0 0 0 0 0 0 0 0 0 0 0 0 0 0 0 0 0 0 0 0 0 0 0 0 0 0 0 0 0 0 0 0 0 0 0 0 0 0 0 0 0 0 0 0 0 0 0 0 0 0 0 0 0 0 0 0 0 0 0 0 0 0 0 0 0 0 0 0 0 0 0 0 1 0 0 0 0 0 0 0 0 0 0 0 0 0 0 0 0 0 0 0 0 0 0 0 0 0 0 0 0 0 0 0 0 0 0 0 0 0 0 0 0 0 0 0 0 0 0 0 0 0 0 0 0 0 0 0 0 0 0 0 0 0 0 0 0 0 0 0 0 0 0 0 0 0 0 0 0 0 0 0 0 0 0 0 0 0 0 0 0 0 0 0 0 0 0 0 0 0 0 0 0 0 0 0 0 0 0 0 0 0 0 0 0 0 0 0 0 0…
0 0 0 0 0 0 0 0 0 0 1 0 0 0 0 0 0 0 0 0 0 0 0 0 0 0 0 0 0 0 0 0 0 0 0 0 0 0 0 0 0 0 0 0 0 0 0 0 0 1 0 0 0 0 0 0 0 0 0 0 0 0 0 0 0 0 0 0 0 0 0 0 0 0 0 0 0 0 0 0 0 0 0 0 0 0 0 0 0 0 0 0 0 0 0 0 0 0 0 0 0 0 0 0 0 0 0 1 0 0 0 0 0 0 0 0 0 0 0 0 0 0 0 0 0 0 0 0 0 0 0 0 0 0 0 0 0 0 0 0 0 0 0 0 0 0 0 0 0 0 0 0 0 0 0 0 0 0 0 0 0 0 0 0 0 0 0 0 1 0 0 0 0 0 0 0 0 0 0 0 0 0 0 0 0 0 0 0 0 0 0 0 0 0 0 0 0 0 0 0…
1 0 0 0 0 0 0 0 0 0 0 0 0 0 0 0 0 0 0 0 0 0 0 0 0 0 0 0 0 0 0 0 0 0 0 0 0 0 0 0 0 1 0 0 0 0 0 0 0 0 0 0 0 0 0 0 0 0 0 0 0 0 0 0 0 0 0 0 0 0 0 0 0 0 0 0 0 0 0 0 0 0 0 0 0 0 0 0 0 0 0 0 0 0 0 0 0 0 0 0 0 0 0 0 0 0 1 0 0 0 0 0 0 0 0 0 0 0 0 0 0 0 0 0 0 0 0 0 0 0 0 0 0 0 0 0 0 0 0 0 0 0 0 0 0 0 0 0 0 0 0 0 0 0 0 0 0 0 0 0 0 0 0 0 0 0 0 0 0 0 0 0 0 0 0 0 0 0 0 0 0 0 0 0 0 0 0 0 0 0 0 0 0 0 0 0 0 0 0 0…
0 0 0 0 0 0 0 0 0 0 0 1 1 0 0 0 0 0 0 0 0 0 0 0 0 0 0 0 0 0 0 0 0 0 0 0 0 0 0 0 0 0 0 0 0 0 0 0 0 0 0 0 0 0 0 0 0 0 0 0 0 0 0 0 0 0 0 0 0 0 0 0 0 0 0 0 0 0 0 0 0 0 0 0 0 0 0 0 0 0 0 0 0 0 0 0 0 0 0 0 0 0 0 0 0 0 0 0 0 0 0 0 0 0 0 0 0 0 0 0 0 0 0 0 0 0 0 0 0 0 0 0 0 0 0 0 0 0 0 0 0 0 0 0 1 0 0 0 0 0 0 0 0 0 0 0 0 0 0 0 0 0 0 0 0 0 0 0 0 0 0 0 0 0 0 0 0 0 0 0 0 0 0 0 0 0 0 0 0 0 0 0 0 0 0 0 0 0 0 0…
0 0 0 0 0 0 0 0 0 0 0 0 0 0 0 0 0 0 0 0 0 0 0 0 0 0 0 0 0 0 0 0 0 0 0 0 0 0 0 0 0 0 0 0 0 0 0 0 0 0 0 0 0 0 0 0 0 0 0 0 0 0 0 0 0 0 0 0 0 0 0 0 0 0 0 0 0 0 0 0 0 0 0 0 0 0 0 0 0 0 0 0 0 0 0 0 0 0 0 0 0 0 0 0 0 0 0 0 0 0 0 0 0 0 0 0 0 0 0 0 0 0 0 0 0 0 0 0 0 0 0 0 0 0 0 0 0 0 0 0 0 0 0 0 0 0 0 0 0 0 0 0 0 0 0 0 0 0 0 0 0 0 0 0 0 0 0 0 0 0 0 0 0 0 0 0 0 1 0 0 0 0 0 0 0 0 0 0 0 0 0 0 0 0 0 0 0 0 0 0…
0 0 0 0 0 0 0 0 0 0 0 0 0 0 0 0 0 0 0 0 0 0 0 0 0 0 0 0 0 0 0 0 0 0 0 0 0 0 0 0 0 0 0 0 0 0 0 0 0 0 0 0 0 0 0 0 0 0 0 0 0 0 0 0 0 0 0 0 0 0 0 0 0 0 0 0 0 0 0 0 0 0 0 0 0 0 0 0 1 0 0 0 0 0 0 0 0 0 0 0 0 0 0 0 0 0 0 0 0 0 0 0 1 0 0 0 0 0 0 0 0 0 0 0 0 0 0 0 0 0 0 0 0 0 0 0 0 0 0 0 0 0 0 0 0 0 0 0 0 0 0 0 0 0 0 0 0 0 0 0 1 0 0 0 0 0 0 0 0 0 0 0 0 0 0 0 0 0 0 0 0 0 0 0 0 0 0 0 0 0 0 0 0 0 0 0 0 0 0 0…
0 0 0 0 0 0 0 0 0 0 0 1 0 0 0 0 0 1 0 0 0 0 0 0 0 0 0 0 0 0 0 0 0 0 0 0 0 0 0 0 0 0 0 0 0 0 0 0 0 0 0 0 0 0 0 0 0 0 0 0 0 0 0 0 0 0 0 0 0 0 0 0 0 0 0 0 0 0 0 0 0 0 0 0 0 0 0 0 0 0 0 0 0 0 0 0 0 0 0 0 0 0 0 0 0 0 0 0 0 0 0 0 0 0 0 0 0 0 0 0 0 0 0 0 0 0 0 0 0 0 0 0 0 0 0 0 0 0 0 0 0 0 0 0 0 0 0 0 0 0 1 0 0 0 0 0 0 0 0 0 0 0 0 0 0 0 0 0 0 0 0 0 0 0 0 0 0 0 0 0 0 0 0 0 0 0 0 0 0 0 0 0 0 0 0 0 0 0 0 0…
0 0 0 0 0 0 0 0 0 0 0 0 0 0 1 0 0 0 0 0 0 0 0 0 0 0 0 0 0 1 0 0 0 0 0 0 0 0 1 0 0 0 0 1 0 0 0 0 0 0 0 0 0 0 0 0 0 1 1 0 0 0 0 0 0 0 0 0 0 0 0 0 0 0 0 0 0 0 0 0 0 0 0 0 0 0 0 0 0 0 0 0 0 0 0 0 0 0 0 0 0 0 0 0 0 0 0 0 0 0 0 0 0 0 0 0 0 0 0 0 0 0 0 0 0 0 0 0 0 0 0 0 0 0 0 0 0 0 0 0 0 0 0 0 0 0 0 0 0 0 0 0 0 0 0 0 0 0 0 0 0 0 0 0 0 0 0 0 0 0 0 0 0 0 0 0 0 0 0 1 0 0 0 0 0 0 0 0 0 0 1 0 0 0 0 0 0 0 0 0…
0 0 0 0 0 0 0 0 0 0 0 0 0 0 0 0 0 0 0 2 0 0 2 0 0 0 0 0 0 1 0 0 0 0 0 0 0 0 2 0 0 0 0 1 1 0 0 0 0 2 0 0 0 0 0 0 0 0 0 0 0 0 0 0 0 0 0 0 0 0 0 0 0 0 0 0 0 0 0 0 0 0 0 0 0 0 0 0 0 0 0 0 0 0 0 0 0 0 0 0 0 0 0 0 0 0 0 0 0 0 0 0 0 0 0 0 0 0 0 0 0 2 0 0 0 1 0 0 0 0 0 0 0 0 0 0 0 0 0 0 0 0 0 0 0 0 1 0 0 0 0 0 0 0 0 1 0 0 0 1 0 0 0 0 0 0 0 0 0 0 0 0 0 0 0 0 1 0 1 0 0 0 0 0 0 0 0 0 0 0 0 0 0 0 0 0 0 0 0 1…
0 0 0 0 0 0 0 0 1 0 0 0 0 0 4 0 0 0 0 2 0 0 4 0 0 0 0 0 0 1 0 0 0 0 1 0 0 0 1 0 1 0 0 1 0 0 0 0 0 0 0 0 0 0 0 0 2 1 1 0 0 0 0 0 0 0 0 0 0 0 0 0 1 0 0 0 0 0 0 0 0 0 0 1 0 0 0 0 0 0 0 0 0 0 0 1 0 0 0 0 0 0 0 0 0 0 0 0 0 0 0 0 0 0 0 0 0 2 0 0 0 0 0 0 0 0 1 0 0 0 0 1 1 0 0 1 0 0 0 1 2 1 0 0 0 0 0 0 0 1 0 1 3 0 0 0 0 1 0 0 0 1 0 1 0 2 1 1 0 0 0 0 1 0 0 1 0 1 1 2 0 0 0 2 0 0 0 0 0 0 0 0 2 0 1 0 0 1 0 1…
1 0 0 0 0 0 0 0 1 0 0 0 0 0 3 0 1 0 0 0 1 0 0 0 0 0 4 0 1 1 0 0 0 0 1 0 0 0 1 0 0 1 0 1 0 0 0 0 0 3 0 0 0 0 0 0 1 1 2 1 0 1 0 0 0 0 0 0 1 1 0 0 0 0 0 0 0 0 0 0 0 0 2 1 0 0 0 0 0 0 0 0 0 0 1 1 0 0 2 0 0 0 0 0 0 0 1 1 0 0 0 0 0 0 0 0 0 0 0 0 0 0 0 0 0 1 0 0 1 1 0 0 2 0 0 0 0 1 0 0 0 2 0 1 1 0 0 0 1 1 1 0 1 2 0 0 1 1 1 2 0 1 2 0 2 1 0 2 0 0 1 2 1 1 1 1 0 0 0 1 1 1 3 0 2 4 1 1 1 2 1 0 2 0 1 0 2 1 2 1…
0 0 0 2 0 0 0 0 1 0 0 0 0 1 1 0 1 0 0 2 1 0 2 0 0 0 1 0 0 1 3 0 0 0 5 0 2 0 4 0 0 0 0 0 1 0 0 0 0 0 1 2 0 0 1 2 0 3 2 0 0 0 0 0 0 0 0 0 1 0 1 0 2 0 0 0 0 0 0 0 0 0 1 0 0 0 0 0 0 0 0 0 1 0 2 3 0 0 0 0 0 0 0 1 3 0 1 0 0 0 1 0 1 0 0 1 0 1 1 0 1 1 0 0 0 1 1 0 0 1 0 2 2 0 0 0 3 2 1 0 1 0 0 0 0 0 0 1 1 0 3 0 0 2 0 0 2 0 2 0 0 0 3 0 0 0 2 0 0 0 0 0 2 0 1 1 0 0 0 1 1 0 1 0 0 0 0 1 0 2 2 0 0 0 0 1 1 0 0 1…
0 0 0 2 2 0 0 1 0 0 0 0 2 0 0 0 1 0 0 0 2 0 1 0 0 1 1 0 3 0 0 0 0 0 1 2 2 0 1 0 0 0 1 0 1 2 0 0 0 1 0 1 0 0 0 1 0 0 2 0 3 1 0 0 0 0 0 0 0 1 1 0 1 0 0 0 0 1 0 0 0 0 0 1 0 0 0 0 0 0 0 3 0 0 0 0 0 0 0 0 0 0 0 1 0 0 2 0 2 1 0 0 0 0 0 0 0 0 1 0 0 0 0 0 0 0 0 3 0 0 0 1 0 0 0 0 0 0 1 2 0 0 0 0 0 0 0 1 0 0 0 0 0 1 1 0 0 0 0 0 0 1 0 1 0 0 2 1 0 0 0 0 1 0 0 0 0 0 1 1 0 1 1 1 1 0 0 0 0 0 0 0 0 0 0 2 0 0 0 0…
1 0 0 1 1 0 0 0 0 0 0 0 5 4 0 0 0 0 2 0 0 0 2 0 1 2 0 2 2 0 1 0 0 0 2 3 2 0 0 0 0 0 1 0 3 1 0 0 0 2 1 0 0 0 0 0 0 0 1 0 0 0 0 0 0 1 0 0 1 3 0 0 1 0 0 0 0 0 0 2 0 0 0 0 0 0 0 0 0 0 0 1 0 0 0 0 1 0 0 0 0 0 3 1 0 3 0 1 1 0 0 0 0 0 0 2 0 0 1 0 1 0 1 0 0 0 0 0 0 0 0 0 1 0 0 0 0 0 0 1 0 0 0 0 1 0 0 0 0 0 0 0 0 0 0 0 0 0 0 2 1 1 1 0 1 0 0 0 0 0 0 0 0 1 1 1 2 1 0 0 2 0 0 0 0 1 1 1 0 1 0 0 0 0 0 0 0 0 0 0…
3 0 0 0 0 0 0 1 0 0 0 0 2 0 0 3 1 0 5 1 1 0 0 0 1 0 0 2 0 0 2 2 0 0 1 0 0 2 0 0 0 0 0 0 1 0 0 0 0 2 1 1 1 0 0 2 0 0 0 1 1 1 0 0 0 1 0 0 0 2 0 0 0 0 0 0 0 0 0 0 0 0 0 0 0 0 0 0 0 0 0 0 0 2 0 0 2 0 0 0 0 0 1 2 1 1 0 0 2 0 0 0 0 0 0 0 0 2 0 0 0 0 0 0 0 0 0 0 0 0 1 0 0 1 0 1 0 0 0 0 0 0 0 0 0 0 0 0 0 0 0 0 0 0 0 0 0 0 0 0 0 0 0 0 0 0 0 0 0 0 0 1 0 0 0 1 0 3 0 0 1 0 0 0 1 1 0 0 1 0 0 0 1 0 0 0 0 0 0 0…
0 3 0 0 0 0 0 0 0 2 0 0 1 0 2 6 0 0 3 0 0 0 0 0 1 0 0 3 2 0 4 0 0 0 0 2 0 1 0 2 2 1 1 0 0 0 0 2 0 0 1 0 0 0 0 0 0 0 0 2 2 0 0 0 1 2 0 0 0 0 0 0 1 0 0 0 0 0 0 0 0 0 0 0 0 0 0 0 0 0 0 1 0 0 0 0 1 0 0 0 0 0 0 0 1 0 1 0 1 0 0 0 0 0 0 0 0 2 0 0 0 0 0 0 0 0 0 2 0 0 0 0 0 0 0 0 0 0 0 0 0 0 2 0 0 0 0 0 0 0 0 0 0 0 0 0 0 0 2 0 0 0 0 0 0 0 0 0 0 0 0 0 0 0 0 1 1 0 0 0 0 0 3 0 0 0 0 1 0 0 0 0 0 0 0 0 0 0 0 0…
1 1 0 0 0 2 0 0 0 2 0 0 0 0 1 2 1 0 2 0 1 1 0 0 2 0 0 1 2 0 1 0 0 0 1 2 0 0 2 5 0 0 0 1 1 0 0 0 0 0 0 0 1 1 0 0 0 0 0 2 2 0 0 0 1 1 0 0 0 0 0 0 0 0 0 0 2 0 0 1 2 1 0 0 1 0 1 0 0 0 1 0 0 0 0 0 0 0 0 1 0 0 0 1 0 0 0 0 0 0 0 0 0 0 0 0 0 0 1 1 0 0 2 0 2 1 0 1 0 0 0 0 0 0 1 0 0 1 0 0 0 0 2 0 0 0 1 0 0 0 0 1 0 0 0 0 0 0 0 0 0 0 0 0 0 0 0 0 1 0 0 0 0 1 0 0 0 0 0 0 0 0 0 2 0 0 0 0 0 0 0 0 0 0 0 0 0 0 0 0…
0 1 1 0 0 2 0 0 0 2 1 0 1 0 0 1 0 0 2 1 0 3 0 0 0 0 1 5 0 0 0 0 0 0 0 0 0 1 3 1 1 0 1 0 1 0 3 0 0 1 0 0 0 2 1 0 0 0 0 0 1 0 2 0 0 0 2 3 0 0 0 0 0 0 0 0 1 0 0 0 2 1 1 1 0 0 1 0 0 0 0 0 0 0 0 0 0 0 0 1 0 0 0 0 0 0 0 0 0 0 0 0 0 0 0 0 0 0 0 0 0 2 2 0 1 0 0 1 0 0 0 0 0 0 0 0 0 1 0 0 0 0 0 1 0 0 0 0 0 0 0 0 0 0 0 0 0 0 0 0 0 1 0 0 0 3 0 0 0 0 0 0 0 0 0 0 0 0 0 0 0 0 0 0 0 0 0 0 0 0 1 0 0 1 0 0 0 0 0 0…
0 0 0 0 0 1 0 0 0 2 1 1 1 0 0 0 0 0 1 0 2 0 0 2 0 0 0 1 1 0 0 0 1 0 0 0 1 1 2 4 0 1 0 0 1 0 0 0 1 0 0 0 0 2 0 0 0 0 0 1 0 0 1 0 1 1 4 0 0 0 0 0 0 0 1 0 0 2 0 0 0 0 1 0 3 0 0 2 0 0 0 0 0 0 0 0 0 0 0 0 1 0 0 0 0 0 0 1 2 0 1 1 1 0 0 0 1 0 0 1 0 1 0 0 2 0 0 0 2 0 0 1 0 0 0 0 0 0 0 0 0 0 0 0 0 0 0 1 2 0 0 0 0 0 0 0 0 0 0 1 0 0 0 0 2 0 0 0 0 0 0 0 0 0 0 0 0 0 0 0 0 0 0 0 0 0 1 0 0 0 0 2 0 1 1 0 0 0 0 0…
0 0 1 0 1 0 0 0 0 2 0 2 2 1 0 0 0 0 0 0 4 0 0 4 0 0 1 1 0 0 0 3 0 3 0 0 0 1 0 1 0 0 0 1 0 1 1 0 2 0 0 0 0 1 1 0 0 0 0 1 0 0 2 2 0 1 3 1 0 0 0 0 0 0 0 0 0 3 2 1 0 0 0 0 1 0 3 0 1 1 1 1 0 0 0 1 0 0 0 0 1 1 1 0 1 0 0 1 0 0 0 1 2 0 0 0 0 0 0 0 0 0 0 0 0 0 0 0 2 0 0 0 1 0 0 0 0 0 0 0 1 0 0 1 0 0 0 1 0 0 0 0 0 0 1 1 1 1 0 0 0 0 0 0 0 0 0 0 0 1 0 0 1 0 0 0 0 0 0 0 0 0 0 0 0 0 0 1 0 0 0 0 0 1 0 0 0 0 1 0…
0 0 3 0 0 0 0 0 0 1 0 1 0 0 0 0 0 0 2 0 0 0 0 1 3 1 0 2 0 0 0 2 3 5 0 1 0 0 0 0 0 0 0 1 0 1 0 1 1 0 1 1 2 1 2 0 0 0 0 0 0 0 1 1 0 1 0 1 0 0 0 0 0 0 2 0 0 0 0 0 0 0 0 0 0 2 1 1 1 1 0 2 0 0 0 0 0 0 0 1 2 0 0 0 0 0 0 0 0 1 0 2 0 2 1 0 0 0 0 0 0 0 0 3 0 0 0 0 1 2 0 0 2 0 0 0 0 0 0 0 0 0 0 0 0 0 0 0 2 0 0 0 0 0 0 0 1 0 0 0 0 0 0 0 0 0 0 0 0 2 0 0 2 0 0 0 0 0 0 0 0 0 1 0 0 0 0 0 1 0 0 0 0 0 0 1 1 0 1 0…
1 0 0 0 2 0 4 0 0 2 2 0 1 0 0 2 1 2 0 1 2 1 0 2 1 5 0 0 0 0 0 0 2 5 1 0 2 0 0 0 2 0 0 0 1 1 2 0 0 0 1 0 3 0 0 0 0 0 0 0 0 0 3 4 1 0 0 2 0 0 0 2 1 0 1 1 0 0 1 0 0 0 0 0 0 2 0 1 0 0 0 0 0 0 0 0 0 0 0 0 0 1 0 0 0 0 0 0 0 0 0 1 1 1 0 1 0 0 0 0 0 0 0 0 0 0 0 0 0 2 0 0 0 0 0 0 0 0 0 0 0 1 0 0 0 0 0 0 0 0 0 0 1 0 0 0 0 0 0 0 0 0 0 0 0 0 0 0 0 0 3 0 1 0 0 0 0 0 1 0 0 0 0 0 0 0 0 0 0 0 0 0 0 1 0 1 0 0 0 0…
3 2 1 1 0 2 2 1 2 2 2 0 0 1 3 3 2 4 1 1 1 2 2 4 3 1 0 1 2 2 3 2 2 3 0 0 0 1 0 2 0 2 0 0 1 0 2 1 1 0 0 0 1 1 2 0 0 1 0 0 2 1 1 0 1 0 0 0 0 0 0 1 1 0 1 0 0 0 1 0 0 1 0 0 0 0 0 0 0 0 0 1 0 0 0 1 0 0 1 0 0 0 0 0 0 1 0 0 0 0 0 0 0 1 0 0 0 0 0 0 0 1 0 3 0 0 0 0 0 0 0 0 0 0 0 0 0 0 0 0 0 0 0 0 0 0 0 0 0 0 0 1 0 0 0 0 1 0 0 0 0 0 0 1 0 0 0 0 0 0 0 0 0 0 0 0 0 0 0 0 0 0 0 0 0 0 0 0 0 0 0 0 1 0 1 0 0 0 0 0…
0 1 1 1 2 0 0 3 1 2 1 0 1 0 3 1 2 3 0 0 1 1 1 4 0 1 0 1 1 1 3 0 1 1 0 0 0 1 2 1 0 0 0 0 0 2 1 1 1 0 1 3 0 1 0 1 0 0 0 1 0 0 5 0 0 1 0 0 0 0 0 3 0 0 2 0 0 0 0 0 0 0 0 0 0 0 0 1 0 3 0 0 0 0 1 0 0 0 0 0 0 0 0 0 0 0 0 0 0 0 0 1 0 0 0 0 0 0 0 0 0 0 0 0 0 0 0 0 0 0 0 0 0 0 0 0 0 0 0 0 0 0 0 0 0 0 0 0 0 0 0 0 0 0 0 0 0 0 0 0 0 0 0 0 0 0 0 0 0 0 0 0 0 0 0 0 0 0 0 0 0 0 0 0 0 0 0 0 0 0 0 0 2 0 1 0 0 0 0 0…
0 0 1 0 0 0 0 1 0 1 1 4 0 0 0 1 1 0 0 0 0 1 0 2 0 0 0 1 0 0 0 2 0 2 0 0 1 1 0 0 0 0 0 0 0 1 1 1 0 0 0 0 0 0 0 0 0 0 0 0 0 0 1 1 0 0 0 0 0 0 0 0 0 0 0 0 0 0 0 0 0 0 0 0 0 0 1 0 0 0 1 0 1 0 0 0 0 0 0 0 0 0 0 0 0 0 0 0 0 0 0 1 0 0 0 0 0 0 0 0 0 0 0 0 0 0 0 0 0 0 0 0 0 0 0 0 0 0 0 0 0 0 0 0 0 0 0 0 0 0 0 0 0 0 0 0 0 0 0 0 0 0 0 0 0 0 0 0 0 0 0 0 0 0 0 0 0 0 0 0 0 0 0 0 0 0 0 0 0 0 0 0 0 0 0 0 0 0 0 0…
1 0 0 0 0 0 0 0 0 0 0 0 1 0 1 0 0 0 0 0 0 0 0 0 1 0 0 0 0 0 0 0 0 0 1 0 0 0 0 0 0 0 0 0 0 0 0 0 0 0 0 0 0 1 0 1 0 0 0 1 1 0 0 0 0 0 0 0 0 0 0 1 1 0 0 0 0 1 0 0 0 1 2 0 0 0 0 0 1 1 0 0 0 0 0 0 0 0 0 0 0 0 0 0 0 0 0 0 2 0 0 0 0 0 0 0 0 0 0 0 0 0 0 0 0 0 0 0 0 0 0 0 0 0 0 0 0 0 0 0 0 0 0 0 0 0 0 0 0 0 0 0 0 0 0 1 0 0 0 0 0 0 0 0 0 0 0 0 0 0 0 0 0 0 0 0 0 0 0 0 0 0 0 0 0 0 0 0 0 0 0 0 0 0 0 0 0 0 0 0…
0 0 0 0 0 0 0 0 0 1 0 0 2 0 3 0 0 0 0 1 0 0 0 0 0 1 0 0 0 0 1 0 0 0 0 0 0 0 0 2 0 0 1 1 3 0 0 0 0 0 0 1 0 0 1 0 0 0 1 0 4 0 1 0 0 0 0 0 0 0 0 0 1 0 0 0 0 3 0 0 0 1 0 0 0 0 0 0 0 0 1 0 0 0 0 0 0 0 0 0 0 0 0 0 0 0 0 0 0 0 0 0 0 0 0 0 0 0 0 0 0 0 0 0 0 0 0 0 0 0 0 0 0 0 0 0 0 0 0 0 0 0 0 0 0 0 0 0 0 0 0 0 0 0 0 0 0 0 0 0 0 0 0 0 0 0 0 0 0 0 0 0 0 0 0 0 0 0 0 0 0 0 0 0 0 0 0 0 0 0 0 0 0 0 0 0 0 0 0 0…
0 0 0 0 0 0 0 0 0 0 0 0 0 0 0 0 0 0 0 0 1 0 0 0 1 0 0 0 0 0 0 0 0 0 0 0 0 0 0 0 0 0 0 0 0 0 0 0 0 0 0 0 0 0 1 0 0 0 0 0 1 0 0 0 0 0 0 0 0 0 0 0 0 0 0 0 0 1 0 0 2 0 1 0 0 0 0 0 0 0 0 0 0 0 0 0 0 0 0 0 1 0 0 0 1 0 0 0 0 0 0 0 0 0 0 0 0 1 0 1 0 0 1 0 0 0 0 0 0 0 0 0 0 0 0 0 0 0 0 0 0 0 0 0 0 0 0 0 0 0 0 0 0 0 0 0 0 0 0 0 0 0 0 0 0 0 0 0 0 0 0 0 0 0 0 0 0 0 0 0 0 0 0 0 0 0 0 0 0 0 0 0 0 0 0 0 0 0 0 0…
0 0 0 0 0 0 0 0 0 0 1 0 0 1 0 0 0 0 0 0 0 1 0 1 6 0 0 0 0 0 0 1 0 0 0 0 1 0 0 0 0 0 1 0 0 0 0 0 0 1 0 0 0 1 0 0 0 0 0 0 0 0 0 0 0 0 0 0 0 0 0 0 0 0 0 0 0 0 0 1 0 0 0 0 0 0 0 0 0 0 0 0 0 0 0 0 0 0 0 0 0 1 0 0 1 0 0 0 0 0 0 0 0 0 0 0 0 0 0 0 0 0 0 0 0 0 0 0 0 0 0 0 0 0 0 0 0 0 0 0 0 0 0 0 0 0 0 0 0 0 0 0 0 0 0 0 0 0 0 0 0 0 0 0 0 0 0 0 0 0 0 0 0 0 0 0 0 0 1 0 0 0 0 0 0 0 0 0 0 0 0 0 0 0 0 0 0 0 0 0…
0 0 0 0 0 0 0 0 0 0 2 0 0 0 1 0 0 0 0 0 0 0 0 0 3 1 0 0 0 0 0 0 0 0 0 0 0 0 1 1 0 0 0 0 0 0 0 0 0 0 0 0 0 0 0 0 0 0 0 0 0 0 0 0 0 0 0 0 0 0 0 0 0 0 0 0 1 0 0 0 0 0 0 0 0 0 0 0 1 0 0 0 0 0 0 0 0 0 0 0 0 0 0 0 3 0 0 0 0 0 0 0 0 0 0 0 0 0 0 1 1 0 0 0 0 0 0 0 0 0 0 0 0 0 1 0 0 0 0 0 0 0 0 0 0 0 0 0 0 0 0 0 0 0 0 0 0 0 0 0 0 0 0 0 0 0 0 0 0 0 0 0 0 0 0 0 0 0 0 0 0 0 0 0 0 0 0 0 0 0 0 0 0 0 0 0 0 0 0 0…
0 0 0 0 0 0 0 0 0 0 0 0 0 1 0 0 0 0 0 0 0 0 1 0 0 1 0 0 0 0 0 0 0 0 0 0 0 0 0 0 0 0 0 0 0 0 2 0 1 0 0 0 0 0 0 0 0 0 0 0 0 0 0 0 0 0 0 0 0 0 0 0 0 0 0 0 0 0 0 0 0 0 0 0 0 0 0 0 0 0 0 0 0 0 0 0 0 0 0 0 0 0 0 0 0 0 0 0 0 0 0 0 0 0 0 0 0 0 0 0 0 0 0 0 0 0 0 0 0 0 0 1 1 0 0 0 0 0 0 0 0 0 0 0 0 0 0 0 0 0 0 0 0 0 0 0 0 0 0 0 0 0 0 0 0 0 0 0 0 0 0 0 0 0 0 0 0 0 0 0 0 0 0 0 0 0 0 0 0 0 0 0 0 0 0 0 0 0 0 0…
0 0 0 0 0 0 0 0 0 0 0 7 0 0 0 0 0 0 0 0 0 0 1 0 0 1 0 0 0 0 0 0 0 0 0 0 0 0 0 0 0 0 0 0 1 0 0 0 0 0 0 0 0 0 0 0 0 0 0 0 0 0 0 0 0 0 0 0 0 0 0 0 0 1 0 1 0 0 0 0 0 0 0 0 0 0 0 0 1 0 0 0 0 0 0 0 0 0 1 0 0 0 0 0 0 0 0 0 0 0 0 0 0 0 0 0 0 0 0 0 0 0 0 0 0 0 0 0 0 0 0 0 0 0 0 0 0 0 0 0 0 0 0 0 0 0 0 0 0 0 0 0 0 0 0 0 0 0 0 0 0 0 0 0 0 0 0 0 0 0 0 1 0 0 0 0 0 0 0 0 0 0 0 0 0 0 0 0 0 0 0 0 0 0 0 0 0 0 0 0…
0 0 0 0 0 0 0 0 0 0 1 0 0 0 0 0 0 0 0 0 0 0 0 0 1 0 0 0 0 0 0 0 0 0 0 0 0 0 0 0 0 0 0 0 0 0 1 0 0 0 1 0 0 0 0 0 0 0 0 0 0 0 0 0 0 0 0 0 0 0 0 0 0 0 0 1 0 0 0 0 0 0 0 1 0 0 0 0 0 0 0 0 0 0 0 0 0 0 0 0 0 0 0 2 0 0 0 0 0 0 0 0 0 0 0 0 1 0 1 0 2 0 0 0 0 0 0 0 0 0 0 0 0 0 0 0 0 0 0 0 0 0 0 0 0 0 0 0 0 0 0 0 0 0 0 0 0 0 0 0 0 0 0 0 0 0 0 0 0 0 0 0 0 0 0 0 0 0 0 0 0 0 0 0 0 0 0 0 0 0 0 0 1 0 0 0 0 0 0 0…
0 3 0 0 0 0 0 0 0 0 1 1 0 0 0 0 0 0 0 0 0 0 0 0 0 0 2 0 0 0 0 0 0 0 0 1 0 0 0 0 0 0 0 0 1 0 1 0 1 0 0 0 0 0 0 0 0 0 0 0 0 0 0 0 0 0 0 0 0 0 0 0 0 0 0 0 0 0 0 0 0 0 0 0 1 0 0 0 0 0 0 0 0 0 0 0 0 0 0 0 0 0 0 0 0 0 0 0 0 0 0 0 0 0 1 1 0 0 0 0 0 0 0 0 0 0 0 0 0 0 0 0 0 0 0 0 0 0 0 0 0 0 0 0 0 0 0 0 0 0 0 0 0 0 0 0 0 0 0 0 0 0 0 0 0 0 0 0 0 0 0 0 0 0 0 0 0 0 0 0 0 0 0 0 0 0 0 0 0 0 0 0 0 0 0 0 0 0 0 0…
0 1 0 0 0 0 0 0 0 0 2 0 0 1 1 0 0 0 0 0 0 0 0 0 0 0 0 0 0 0 0 0 0 0 0 2 0 0 0 0 0 0 0 0 0 0 0 0 0 0 0 0 0 0 0 0 0 2 0 0 0 0 0 0 1 0 0 0 0 0 0 0 0 0 0 2 0 0 0 0 0 0 0 0 0 0 0 0 0 0 0 0 0 0 0 0 0 0 0 0 0 0 1 1 0 1 0 0 0 0 0 0 1 0 0 0 0 0 0 0 0 0 0 0 0 0 0 0 0 0 0 0 0 0 0 0 1 0 0 0 0 0 0 0 0 0 0 0 0 0 0 0 0 0 0 0 0 0 0 0 0 0 0 0 0 0 0 0 0 0 0 0 0 0 0 0 0 0 0 0 0 0 0 0 0 0 0 0 0 0 0 0 0 0 0 0 0 0 0 0…
0 0 0 0 0 0 0 0 0 0 1 0 0 0 0 1 0 0 0 0 0 0 0 0 0 1 2 0 0 0 0 0 0 0 0 0 0 2 0 0 0 0 0 0 0 0 1 0 0 0 0 1 0 0 0 0 0 0 0 0 0 0 0 0 1 0 0 0 0 0 0 0 0 2 0 0 0 0 0 0 0 0 0 0 0 0 0 0 0 0 0 0 0 0 0 0 0 0 0 0 0 0 0 0 0 0 0 0 0 0 0 0 0 0 0 0 0 0 0 0 0 0 0 0 0 0 0 0 0 0 0 0 0 0 0 0 0 0 0 0 1 0 0 0 0 0 0 0 0 0 0 0 0 0 0 0 0 0 0 0 0 0 0 0 0 0 0 0 0 0 0 0 0 0 0 0 0 0 0 0 0 0 0 0 0 0 0 0 0 0 0 0 0 0 0 0 0 0 0 0…
0 0 0 0 0 0 0 0 0 1 1 0 0 0 0 1 0 2 0 0 0 0 0 0 0 0 0 0 0 0 0 0 0 0 1 0 1 0 0 0 0 0 0 0 0 0 0 0 0 0 0 0 0 0 0 0 0 0 0 0 0 0 0 0 0 1 0 0 0 0 0 0 0 0 0 0 0 0 0 0 0 0 0 0 0 0 0 0 0 0 0 0 0 0 0 0 0 0 0 0 0 2 1 0 0 0 0 0 0 0 0 1 2 1 0 0 0 0 0 0 0 0 0 0 0 0 0 0 0 0 0 0 1 0 0 0 0 0 0 0 0 0 0 0 0 0 0 0 0 0 0 0 0 0 0 0 0 0 0 0 0 0 0 0 0 0 0 0 0 0 0 0 0 0 0 0 0 0 0 0 0 0 0 0 0 0 0 0 0 0 0 0 0 0 0 0 0 0 0 0…
0 0 0 2 0 0 0 0 0 2 0 0 0 0 0 3 1 2 0 0 0 0 0 0 0 0 1 0 0 0 0 0 0 0 0 0 0 0 0 0 0 0 0 0 0 0 0 0 0 0 0 0 0 0 0 0 2 0 0 0 0 2 0 0 0 1 0 0 0 0 0 0 0 0 0 0 0 0 0 0 0 0 0 0 0 0 0 0 0 0 0 0 0 0 0 0 0 0 0 0 0 0 0 0 0 0 1 0 0 0 0 0 0 0 0 0 0 0 0 0 0 0 0 0 0 0 0 0 0 0 0 0 0 0 0 0 0 0 0 0 0 0 0 0 0 0 0 0 0 0 0 0 0 0 0 0 0 0 0 0 0 0 0 0 0 0 0 0 0 0 0 0 0 0 0 0 0 0 1 0 0 0 0 0 0 0 0 0 0 0 0 0 0 0 0 0 0 0 0 0…
0 0 0 1 0 0 0 0 1 3 0 0 0 0 0 0 0 0 0 0 0 1 0 0 0 0 0 0 0 0 0 0 0 0 0 0 0 1 0 0 0 0 0 0 0 0 0 0 0 0 0 0 0 0 0 0 0 0 0 0 0 0 0 0 0 0 0 0 0 0 0 0 0 0 0 0 0 0 0 0 0 0 0 0 0 0 0 1 0 0 0 0 0 0 0 0 1 0 0 0 0 1 0 0 0 1 0 0 0 0 0 0 0 0 0 0 0 0 0 0 0 0 0 0 0 0 0 0 0 0 0 0 0 0 0 0 0 0 0 0 0 0 0 0 0 0 0 0 0 0 0 0 0 0 0 0 0 0 0 0 0 0 0 0 0 0 0 0 0 0 0 0 0 0 0 0 0 0 0 0 0 0 0 0 0 0 1 0 0 0 0 0 0 0 0 0 0 0 0 0…
0 1 0 1 0 0 0 0 0 0 0 0 0 0 0 0 0 0 0 0 0 0 0 0 0 0 0 0 0 1 0 0 0 0 0 0 0 0 0 0 0 0 0 0 0 0 0 0 0 0 0 0 0 0 0 0 0 0 0 0 0 0 0 1 0 0 0 0 0 0 1 0 0 1 0 0 0 0 0 0 0 0 0 0 0 0 0 0 0 0 0 0 0 0 0 0 0 0 0 0 0 0 0 0 0 0 0 0 0 0 0 0 0 1 0 0 0 0 0 0 0 0 0 0 0 0 0 0 0 0 0 0 0 0 0 0 0 0 0 0 0 0 0 0 0 0 0 0 0 0 0 0 0 0 0 0 0 0 0 0 0 0 0 0 0 0 0 0 0 0 0 0 0 0 0 0 0 0 0 0 0 0 0 0 0 0 0 0 0 0 0 0 0 0 0 0 0 0 0 0…
2 0 0 0 1 0 0 0 3 0 0 0 0 0 0 0 1 0 0 1 0 3 0 0 0 0 0 0 0 0 0 0 0 0 0 0 0 0 0 0 0 0 0 0 0 0 0 0 0 0 0 0 0 0 0 0 0 0 0 0 0 0 0 0 0 0 0 0 1 0 0 0 0 0 0 0 0 0 0 0 0 0 0 0 0 0 0 0 0 0 0 0 0 0 1 0 0 0 0 0 0 0 0 0 0 0 1 0 0 0 0 0 0 0 0 0 0 0 0 0 0 0 0 0 0 0 0 0 0 0 0 0 0 0 0 0 0 0 0 0 0 0 0 0 0 0 0 0 0 0 0 0 0 0 0 0 0 0 0 0 0 0 0 0 0 0 0 0 0 0 0 0 0 0 0 0 0 0 0 0 0 0 0 0 0 0 0 0 2 0 0 0 0 0 0 0 0 0 0 0…
0 0 0 0 0 0 0 0 1 0 0 0 0 0 0 0 1 0 0 0 0 1 0 0 0 0 0 0 0 1 0 0 0 0 1 0 0 0 0 0 0 0 0 0 0 0 0 0 0 0 0 0 0 0 0 0 0 0 0 0 0 0 0 0 0 0 0 0 0 0 0 0 0 0 0 0 0 0 0 0 0 0 0 0 0 0 0 0 0 0 0 0 0 0 0 0 1 0 0 0 0 0 0 0 0 0 0 0 0 0 0 0 0 0 0 0 0 0 0 0 0 0 0 0 1 0 0 0 0 0 0 0 0 0 0 0 0 0 0 0 0 0 0 0 0 0 0 0 0 0 0 0 0 0 0 0 0 0 0 0 0 1 0 0 0 0 0 0 0 0 0 0 0 0 0 0 0 0 0 0 0 0 0 0 0 0 0 0 0 0 0 0 0 0 0 0 0 0 0 0…
2 1 0 0 0 1 0 0 0 0 0 0 0 0 0 0 2 0 0 0 0 1 0 0 0 0 0 1 0 0 0 0 0 0 0 0 0 0 0 0 0 0 0 0 0 0 0 0 0 0 0 0 0 0 0 0 0 0 0 0 0 0 0 0 0 0 0 2 0 0 0 0 0 0 0 0 0 0 0 0 0 0 0 0 0 0 0 0 0 0 0 0 0 0 0 0 0 0 0 0 0 0 0 0 0 0 0 0 0 0 0 0 0 0 0 0 0 0 0 0 0 0 0 0 0 0 0 0 0 0 1 0 0 0 0 0 0 0 0 0 0 0 0 0 0 0 0 0 0 0 0 0 0 0 0 0 0 0 0 0 0 0 0 0 0 0 0 0 0 0 0 0 0 0 0 0 0 0 0 0 0 0 0 0 0 0 0 0 0 0 0 0 0 0 0 0 0 0 0 0…
0 1 1 0 0 3 0 0 0 0 0 0 0 0 0 0 0 0 0 0 0 0 0 0 0 0 0 0 0 0 0 0 0 0 0 0 0 0 0 0 0 0 0 0 0 0 0 0 1 0 0 0 0 0 0 0 0 0 0 0 1 0 0 0 0 0 0 1 0 3 0 0 0 0 0 0 0 0 0 0 0 0 0 0 0 0 0 0 0 0 0 0 0 0 0 0 0 0 0 0 0 0 0 0 0 0 0 0 0 0 0 0 0 0 0 0 0 0 0 0 0 0 0 0 0 0 0 0 0 0 0 0 0 0 0 0 0 0 0 0 0 0 0 0 0 0 0 0 0 0 0 0 0 0 0 0 0 0 0 0 0 0 0 0 0 0 0 0 0 0 0 0 0 0 0 0 0 0 0 0 0 0 0 0 0 0 0 0 0 0 0 0 0 0 0 0 0 0 0 1…
0 0 0 0 1 2 1 3 0 0 0 0 0 0 0 0 0 0 0 0 0 0 0 0 0 0 0 1 0 0 0 0 0 0 0 0 0 0 0 0 0 0 0 0 0 0 0 0 0 0 0 0 0 0 0 0 0 0 0 0 0 0 0 0 0 0 1 0 0 0 0 0 0 0 0 0 0 0 0 0 0 0 0 0 0 0 0 0 0 0 0 0 0 0 0 0 0 0 0 0 0 0 0 0 0 0 0 0 0 0 0 0 0 0 0 0 0 0 0 0 0 0 0 0 0 0 0 0 0 0 0 0 0 0 0 0 0 0 0 0 0 0 0 0 0 0 0 0 0 0 0 0 0 0 0 0 0 0 0 0 0 0 0 0 0 0 0 0 0 0 0 0 0 0 0 0 0 0 0 0 0 0 0 0 0 0 0 0 0 0 0 0 0 0 0 0 0 0 0 0…
2 0 2 0 0 3 0 0 0 0 0 0 0 0 0 0 0 0 0 4 0 0 0 0 0 0 0 0 1 0 0 0 0 0 0 0 0 0 0 0 0 0 0 0 0 0 0 0 0 0 0 0 0 0 0 0 0 0 0 0 0 0 0 0 0 0 1 0 0 0 0 0 0 0 0 0 0 0 0 0 0 0 0 0 0 0 0 0 0 0 0 0 0 0 0 0 0 0 0 1 0 0 0 0 0 0 0 0 0 0 0 0 0 0 0 0 0 0 0 0 0 0 0 0 0 0 0 0 0 0 0 0 0 0 0 0 0 0 0 0 0 0 0 0 0 0 0 0 0 0 0 0 0 0 0 0 0 0 0 0 0 0 0 0 0 0 1 0 0 0 0 0 0 0 0 0 0 0 0 0 0 0 0 0 0 0 0 0 0 0 0 0 0 0 0 0 0 0 0 0…
0 1 0 0 0 3 2 1 1 0 0 0 0 0 0 0 0 0 0 0 1 0 0 0 0 0 0 2 1 0 0 0 0 0 0 0 0 0 0 0 0 0 0 0 0 0 0 0 0 0 0 0 0 0 0 0 0 0 0 0 0 0 2 0 0 0 0 1 0 0 0 0 0 0 0 0 0 0 0 0 0 0 0 0 0 0 0 0 0 0 0 0 0 0 0 0 0 0 0 1 0 0 0 0 0 0 0 0 0 0 0 0 0 0 0 0 0 0 0 0 0 0 0 0 0 0 0 0 0 0 0 0 0 0 0 1 0 1 0 0 0 0 0 0 0 0 0 0 0 0 0 0 0 0 0 0 0 0 0 0 0 0 0 0 0 0 0 0 0 0 0 0 0 0 0 0 0 0 0 0 0 0 0 0 0 0 0 0 0 1 0 0 0 0 0 0 0 0 0 0…
1 0 4 0 1 2 0 0 3 0 0 0 0 0 0 0 0 0 1 0 0 0 0 0 0 0 0 0 0 0 0 0 0 0 0 0 0 0 0 0 0 0 0 0 0 0 0 0 0 0 0 0 0 0 0 0 0 0 0 0 0 0 0 0 0 0 1 0 0 0 0 0 0 0 0 0 0 0 0 0 0 0 0 0 0 0 0 0 0 0 0 0 0 0 0 0 0 0 0 0 0 0 0 0 0 0 0 0 0 0 0 0 0 0 0 0 0 0 0 0 0 0 0 0 0 0 0 0 0 0 0 0 0 0 0 0 0 0 0 0 0 0 0 0 0 0 0 0 0 0 0 0 0 0 0 0 0 0 0 0 0 0 0 0 0 0 0 0 0 0 0 0 0 0 0 0 0 0 0 0 0 0 1 0 0 0 0 0 0 0 0 0 0 0 0 0 0 0 0 0…
1 0 0 0 0 0 1 0 1 0 0 0 0 0 0 0 0 0 0 0 1 0 0 0 0 0 0 0 0 0 0 0 0 0 0 0 0 0 0 0 0 0 0 0 0 0 0 0 0 0 1 0 0 0 1 0 0 0 0 0 0 0 0 0 0 0 0 0 0 0 0 0 0 0 0 0 0 0 0 0 0 0 0 0 0 0 0 0 0 0 1 0 0 0 0 0 0 0 0 0 1 0 0 0 0 0 0 0 0 0 0 0 0 0 0 0 0 0 0 0 0 0 0 0 0 0 0 0 0 0 0 0 0 0 0 0 1 0 0 0 0 0 0 0 0 0 0 0 0 0 0 0 0 0 0 0 0 0 0 0 0 0 0 0 0 0 0 1 0 0 0 0 0 0 0 0 0 0 0 0 0 0 0 0 0 0 0 0 0 0 0 0 0 0 0 0 0 0 0 0…
0 0 2 0 0 1 3 2 0 0 0 1 0 0 0 0 0 0 0 0 1 0 0 0 0 0 0 0 0 0 0 0 0 0 0 0 0 0 0 0 0 0 0 0 0 0 0 0 0 0 0 0 0 0 0 0 0 0 0 0 0 0 0 0 0 0 0 0 0 0 0 0 0 0 0 0 0 0 0 0 0 0 0 0 0 0 0 0 0 0 0 0 0 0 0 0 0 0 0 0 0 0 0 0 0 0 0 0 0 0 0 0 0 0 0 0 1 0 0 0 0 0 0 0 0 0 0 0 0 0 0 0 0 0 0 1 0 0 0 0 0 0 0 0 0 0 0 0 1 0 0 0 0 0 0 0 0 0 0 0 0 0 0 0 0 0 0 0 0 0 0 0 0 0 0 0 0 0 0 0 0 0 0 0 0 0 0 0 0 0 0 0 0 0 0 1 0 0 0 0…
0 0 0 0 0 0 2 1 1 0 0 0 0 0 0 0 0 0 0 0 1 0 0 0 0 1 0 0 0 0 0 0 0 1 0 0 1 0 0 0 0 0 0 0 0 0 0 0 0 0 0 0 0 0 0 0 0 0 0 0 0 0 0 0 0 0 0 0 0 0 0 0 0 0 0 0 0 0 0 0 0 0 0 0 0 0 0 0 0 0 0 0 0 0 0 0 0 0 0 0 1 0 0 0 0 1 0 0 0 0 0 0 0 0 0 0 0 0 0 0 0 0 0 0 1 0 0 0 0 0 0 0 0 0 0 0 0 0 0 0 0 0 1 0 0 0 0 0 0 0 0 0 0 0 0 0 0 0 0 0 0 0 0 0 0 0 0 0 0 0 0 0 0 0 0 0 0 0 0 0 0 0 0 0 0 0 0 0 0 0 0 0 0 0 0 0 0 0 0 0…
0 0 0 2 0 0 1 0 1 0 0 0 0 0 0 0 0 0 0 0 0 0 0 0 0 0 1 0 0 0 0 0 0 0 0 0 0 0 0 0 0 0 0 0 0 0 0 0 0 0 0 0 0 0 1 0 0 0 0 0 0 0 0 0 0 0 0 1 0 0 0 0 0 0 0 0 0 0 1 0 0 0 0 1 0 0 0 0 0 0 0 0 0 0 0 0 0 0 0 0 0 0 0 0 0 0 0 0 0 0 0 0 0 0 0 0 0 0 0 0 0 0 0 0 0 0 0 0 0 0 0 0 0 0 0 0 0 0 0 0 0 0 0 0 0 0 0 0 0 0 0 0 0 0 0 0 0 0 0 0 0 0 0 0 0 0 0 0 0 0 0 0 0 0 0 0 0 0 0 0 0 0 0 1 0 0 0 0 0 0 0 0 0 0 0 0 0 0 0 0…
0 0 1 4 0 0 1 2 0 0 0 0 0 0 0 0 0 0 0 0 0 0 0 0 0 0 0 0 0 0 0 0 0 0 0 0 0 0 0 0 0 0 0 0 0 0 0 0 1 0 0 0 0 0 0 0 0 0 0 0 1 0 0 0 0 0 1 0 0 0 0 0 0 0 0 0 0 0 0 0 0 0 0 0 0 0 0 0 0 0 0 0 0 0 0 0 0 0 0 0 0 0 0 0 0 0 0 0 0 0 0 0 0 0 0 0 0 0 0 0 0 0 0 0 0 0 0 0 0 0 0 0 0 0 0 0 0 0 0 0 0 0 0 0 1 0 0 0 0 0 0 0 0 1 0 0 0 0 0 0 0 0 0 0 0 0 0 0 0 0 0 0 0 0 0 0 0 0 0 0 0 0 0 0 0 0 0 0 0 0 0 0 0 0 0 0 0 0 0 0…
0 2 0 1 2 0 0 1 2 0 0 0 0 0 0 0 0 0 0 0 0 0 0 0 0 0 0 0 0 0 0 0 0 0 0 0 0 0 0 0 0 0 0 0 1 0 0 0 0 0 0 0 0 0 0 0 0 0 0 0 0 0 0 0 0 0 0 0 0 0 0 0 1 0 0 0 0 0 0 0 0 0 0 0 0 0 0 0 0 0 0 0 0 0 0 0 0 1 0 0 0 0 0 0 0 0 0 0 0 0 0 0 0 0 0 0 0 0 0 0 0 0 0 0 0 0 0 0 0 0 1 0 0 0 0 0 0 0 0 0 0 0 0 0 0 0 0 0 0 0 0 1 0 0 0 0 0 0 0 0 0 0 0 0 0 0 0 0 0 0 0 0 1 0 0 0 1 1 0 0 0 0 0 0 0 0 0 0 0 0 0 1 0 0 0 0 0 0 0 0…
0 0 1 0 0 0 1 0 0 0 0 2 0 0 0 0 0 0 0 0 1 0 0 0 0 0 0 0 0 0 0 0 1 0 0 1 1 0 0 0 0 0 0 0 0 0 0 0 0 0 0 0 0 0 0 0 0 0 0 0 0 0 0 0 0 0 0 1 0 0 0 0 0 0 0 0 1 0 0 0 0 0 0 0 0 0 0 0 0 0 0 0 0 0 0 0 1 0 0 0 0 0 0 0 0 0 0 1 0 0 0 0 1 0 0 0 0 0 0 1 0 0 0 0 0 0 0 0 0 0 0 0 0 0 0 0 0 0 0 0 0 0 0 0 0 0 0 0 0 0 0 0 0 0 0 0 0 0 0 0 0 0 0 0 0 0 0 0 0 0 0 1 0 0 0 0 0 0 0 0 0 0 0 0 0 0 0 0 0 0 0 0 0 0 0 0 0 0 0 2…
0 0 1 1 1 1 1 0 0 0 1 0 0 0 0 1 0 0 0 1 0 0 1 0 1 0 0 0 0 0 0 0 0 0 1 0 0 1 0 0 0 0 0 1 0 0 0 0 1 0 0 0 0 0 0 0 1 0 0 0 0 0 0 0 0 0 2 0 0 0 0 0 1 0 0 1 0 0 0 1 0 0 0 0 0 0 1 0 0 0 0 0 0 0 0 0 0 1 0 0 0 0 1 0 0 0 0 0 0 0 1 0 0 0 1 0 0 0 0 0 1 0 0 1 1 0 1 0 0 0 1 0 0 2 0 0 0 0 0 0 0 1 0 0 0 0 0 0 0 0 0 0 0 1 0 0 0 0 0 0 0 0 1 0 0 0 0 0 0 0 1 0 0 0 0 1 0 0 0 0 0 0 0 0 1 0 0 0 1 0 0 2 0 0 0 0 0 0 0 0…
1 2 0 1 0 3 0 2 1 0 0 0 1 0 1 0 0 1 0 0 0 0 0 1 0 1 0 2 1 0 0 0 1 1 1 0 1 1 0 0 0 0 1 2 0 0 1 0 0 1 0 0 0 0 0 0 1 0 0 0 0 1 0 0 0 0 0 0 0 0 0 0 1 0 0 0 0 0 1 0 1 0 1 0 0 0 0 0 0 1 0 0 1 0 1 0 0 0 1 0 0 1 1 0 0 1 0 0 1 0 1 0 0 0 0 2 2 0 0 0 0 0 0 1 0 0 1 0 1 0 0 0 0 0 0 0 0 0 1 0 0 3 1 1 0 0 0 0 0 0 0 0 0 1 0 0 0 0 2 1 0 0 1 2 0 1 1 0 0 0 0 0 0 0 0 0 0 1 1 0 1 2 0 0 0 1 0 0 0 0 0 0 1 0 0 0 0 0 0 0…
0 1 0 2 1 0 3 1 2 0 0 0 1 0 0 0 0 0 0 0 0 0 1 0 0 1 1 1 0 0 1 0 0 0 1 1 0 0 1 0 1 0 0 1 0 0 1 0 1 0 1 1 2 1 0 0 0 0 0 0 1 1 0 0 0 1 0 0 0 0 0 0 1 1 0 0 0 1 1 0 0 0 0 1 1 1 0 0 0 1 0 0 0 0 1 0 0 0 0 0 0 0 0 1 0 0 0 0 0 1 0 1 0 0 1 0 0 0 0 0 0 0 2 1 1 0 0 0 0 0 0 0 1 0 1 0 1 0 1 0 2 1 0 0 0 1 0 0 0 0 0 1 1 2 0 0 1 0 1 0 0 0 1 0 1 1 1 0 0 1 1 1 0 1 0 0 0 0 0 1 0 1 1 0 1 0 1 0 0 1 1 1 0 0 0 2 0 0 1 1…
0 1 1 1 0 0 2 1 0 3 1 0 0 0 1 0 2 0 0 0 0 1 4 2 0 0 3 0 1 1 1 1 0 0 1 1 1 0 1 1 1 0 1 1 3 2 0 0 1 1 2 1 1 0 1 2 0 0 1 0 0 0 0 1 1 0 0 1 1 1 0 0 0 0 0 1 0 2 1 1 1 0 0 1 1 0 0 0 1 0 0 1 1 0 1 0 0 1 0 1 0 0 1 1 0 0 2 0 1 1 1 0 0 1 0 0 0 0 3 2 0 1 0 0 1 0 0 0 0 0 0 1 0 0 0 0 0 1 1 0 1 0 0 0 2 0 0 0 0 3 0 0 1 0 0 0 0 0 2 0 4 1 0 0 0 0 1 0 1 1 0 1 1 0 0 0 2 1 0 1 1 0 0 1 1 0 1 1 1 0 1 1 0 1 0 2 2 0 0 1…
1 1 0 1 0 1 1 2 0 0 1 0 3 1 0 0 2 2 1 0 1 0 0 1 1 1 0 1 0 2 1 1 0 1 3 0 2 1 1 0 0 0 0 2 0 1 0 0 2 0 0 0 2 0 1 1 1 0 1 1 0 2 1 1 1 0 0 3 1 0 0 0 1 0 0 0 0 1 1 1 0 0 2 0 0 1 0 1 1 0 0 1 0 0 0 1 0 0 1 0 0 2 0 0 0 0 1 0 0 0 0 2 0 0 2 1 3 1 0 1 0 0 0 1 0 0 0 3 0 0 1 1 0 0 0 0 1 1 1 0 0 1 0 0 3 0 0 2 0 1 0 1 0 1 0 1 0 0 0 1 0 1 0 0 0 2 0 0 1 0 1 1 0 0 0 1 0 1 2 1 0 0 1 0 0 3 1 1 0 0 0 1 0 1 2 2 1 1 0 1…
2 1 0 0 0 0 1 0 1 0 0 1 1 2 0 0 0 1 1 0 1 0 0 1 1 0 0 0 1 1 0 0 1 1 1 0 0 1 0 0 2 1 1 0 0 0 0 0 1 0 0 2 2 0 0 0 1 0 0 1 1 0 2 1 2 1 0 0 1 3 1 0 0 1 0 0 0 2 1 0 0 1 1 0 0 1 0 0 0 3 0 1 0 1 0 1 0 1 0 0 1 2 1 0 1 0 0 0 0 2 0 0 0 2 1 1 1 1 1 0 0 2 0 1 0 1 0 1 1 1 1 0 0 3 1 0 0 0 1 0 1 0 1 0 0 1 2 1 1 0 0 1 1 3 1 0 0 0 1 1 1 2 0 2 0 0 0 0 0 0 0 0 2 0 1 0 1 0 1 0 0 2 0 0 0 1 1 1 0 0 1 0 0 1 1 2 0 0 0 0…
0 1 1 0 0 0 1 1 0 0 1 1 0 2 1 0 0 1 0 3 0 1 0 1 0 2 0 1 0 0 2 0 0 1 0 0 2 2 0 0 1 0 1 1 3 0 1 0 1 0 0 1 0 0 0 0 2 2 2 2 1 0 1 0 0 1 2 1 0 0 1 0 0 1 0 0 4 2 0 0 2 2 1 0 0 1 0 0 1 0 0 0 1 1 0 0 2 0 0 1 0 0 0 1 1 0 1 1 0 1 0 1 0 0 0 1 0 0 0 0 0 0 1 0 0 2 2 1 0 0 0 1 1 1 1 0 0 1 0 0 1 0 0 1 1 0 0 0 0 2 0 0 1 1 0 0 1 1 0 1 2 2 0 1 0 0 1 1 2 2 0 0 0 1 1 1 0 1 0 1 3 1 1 0 0 2 0 0 1 1 1 0 0 0 0 1 2 0 1 0…
1 1 3 0 0 0 3 0 1 0 1 2 0 0 0 1 0 2 1 1 1 0 0 0 1 0 1 1 0 0 1 0 0 1 1 0 0 0 1 1 1 1 2 1 0 0 1 0 0 1 1 0 2 0 0 2 1 1 0 2 1 0 0 0 0 1 0 0 0 1 2 0 1 0 2 0 0 1 0 0 0 0 2 1 0 0 0 0 0 0 0 2 3 1 0 1 1 1 2 1 0 0 0 1 0 0 0 0 1 0 1 0 1 0 2 0 0 1 0 0 1 0 3 1 0 2 1 0 1 0 1 1 1 1 1 3 1 1 1 1 1 1 1 0 2 1 1 3 1 2 0 0 0 0 0 4 0 1 0 2 0 0 1 0 2 1 0 2 0 0 1 0 0 3 1 0 1 1 0 0 1 3 0 0 1 1 0 1 0 1 1 0 1 1 1 0 0 0 0 0…
0 0 0 1 0 1 1 0 1 1 0 0 0 0 0 4 1 0 0 1 0 0 2 0 1 0 1 0 1 1 0 1 3 2 1 2 0 1 0 0 1 2 0 0 0 1 2 1 0 2 1 0 0 0 1 0 1 0 0 0 0 1 0 1 0 3 0 0 0 5 0 0 0 2 0 1 2 0 0 0 2 0 1 0 1 0 0 1 1 0 1 0 0 1 0 1 0 0 0 1 0 0 0 0 0 1 2 0 1 0 3 0 1 0 1 1 2 0 1 1 0 0 2 0 0 2 0 1 1 2 0 2 0 1 0 3 0 1 1 1 2 1 2 0 0 2 0 1 0 0 1 2 1 0 0 0 0 1 4 0 0 4 0 0 1 1 1 0 0 0 0 0 2 0 1 1 0 0 0 0 4 2 2 0 1 1 1 1 0 0 0 0 0 3 0 0 0 1 1 0…
0 0 1 1 0 1 0 2 0 0 0 0 1 0 1 1 1 0 0 2 1 2 1 1 0 0 1 0 0 2 0 1 0 2 0 0 0 0 1 4 0 0 2 2 1 0 0 0 1 0 0 2 1 1 0 0 0 1 0 0 1 0 1 2 1 1 1 1 0 0 2 1 0 0 0 0 2 0 1 3 0 0 1 1 0 1 3 1 1 0 0 0 0 1 1 1 0 1 0 0 1 0 0 0 0 0 0 2 0 1 0 0 1 0 0 2 0 0 2 0 1 0 0 0 1 0 2 0 1 2 0 0 1 1 0 0 1 1 1 1 1 0 0 1 0 1 0 3 0 0 0 0 0 0 1 1 0 0 2 0 0 0 1 0 1 1 0 1 0 2 0 0 2 1 0 0 0 0 0 0 0 1 3 0 1 0 0 0 1 1 1 1 0 0 1 2 0 0 3 2…
1 0 0 0 1 0 0 1 2 2 1 1 0 0 2 0 0 1 0 0 0 1 1 1 0 1 0 2 1 1 1 0 0 0 2 0 0 0 1 0 0 0 0 2 0 0 1 0 0 0 2 0 0 0 0 0 0 0 3 1 1 1 2 0 0 1 1 0 1 0 0 0 0 0 1 0 0 1 2 0 0 0 1 0 0 0 0 0 1 0 1 0 0 0 1 3 0 2 0 0 0 1 0 0 1 0 2 2 0 0 1 1 0 1 1 0 1 1 0 0 0 0 1 2 1 0 1 0 0 0 2 0 2 0 0 1 0 0 0 1 0 0 1 1 1 0 0 0 0 1 1 1 0 0 0 0 0 0 1 0 0 0 0 0 0 1 2 0 1 0 1 0 1 0 0 1 2 0 1 1 0 0 0 0 1 2 0 0 0 0 2 1 2 1 1 1 2 1 0 0…
1 0 0 0 1 1 0 0 0 1 0 0 1 0 0 1 0 1 0 1 2 0 0 0 0 0 3 0 0 0 0 1 0 2 1 0 0 0 0 0 0 0 0 1 0 1 1 0 0 1 0 1 0 1 2 2 0 0 0 0 1 0 0 1 1 0 0 1 0 1 0 1 0 0 0 0 1 0 1 0 0 0 1 0 0 1 1 0 1 0 0 0 1 1 0 0 1 0 0 1 1 1 0 3 1 2 1 0 0 1 1 1 0 0 0 2 0 1 0 0 2 0 1 0 0 0 0 1 0 0 0 2 2 0 1 0 0 1 1 3 1 1 0 0 0 0 2 0 1 0 0 0 1 0 0 1 0 0 0 1 1 1 1 1 0 0 1 0 1 0 0 0 0 1 3 0 1 0 1 0 1 0 0 0 0 0 0 1 0 0 1 0 0 4 0 0 2 0 1 1…
0 0 1 0 0 0 0 1 0 2 2 0 0 1 0 0 2 1 0 0 0 0 1 0 1 0 1 3 1 0 0 2 0 1 1 0 1 1 1 0 1 0 1 2 1 0 0 1 1 0 1 0 3 0 2 0 0 0 0 0 0 0 0 1 0 0 0 0 0 2 1 0 1 1 0 0 0 0 1 0 1 0 0 0 0 1 1 0 3 0 1 0 0 0 0 1 1 0 0 0 0 0 1 0 0 1 0 1 1 0 0 1 1 0 0 0 0 1 0 0 1 0 0 1 1 0 0 0 2 0 0 0 1 0 0 0 1 0 0 0 1 0 1 1 0 1 0 0 0 3 1 1 1 0 0 0 1 2 0 1 2 1 0 0 0 0 0 1 0 1 0 0 0 0 0 0 0 1 1 3 0 0 0 1 1 0 0 0 0 0 1 1 1 0 2 0 0 0 1 0…
0 0 0 0 0 0 0 0 1 0 1 0 0 1 0 0 1 0 0 0 2 0 0 1 1 0 0 0 0 0 1 0 0 1 1 1 2 0 0 1 1 0 0 1 0 0 0 0 2 0 0 1 0 0 1 1 0 0 0 1 0 0 1 0 0 1 0 0 0 0 2 0 1 0 0 1 2 0 0 0 0 1 0 1 1 0 0 1 0 0 0 0 0 0 0 0 1 0 2 0 0 0 0 0 0 0 0 1 0 0 2 0 1 0 2 0 0 0 0 1 0 0 0 0 1 0 1 0 1 0 0 0 1 1 1 0 0 0 0 2 0 1 2 0 0 0 1 0 1 0 0 0 0 0 0 0 1 0 1 0 0 0 2 0 0 1 1 1 1 1 0 1 0 1 1 1 1 0 1 0 1 1 0 0 1 0 0 0 1 0 0 0 1 2 0 1 1 2 1 0…
1 2 0 1 0 0 1 1 0 0 1 0 0 0 0 0 0 1 0 0 0 0 0 0 0 0 1 0 1 1 0 0 0 0 1 0 0 0 0 0 1 1 1 1 1 0 0 0 0 0 1 0 0 0 0 0 0 1 1 1 1 0 0 0 1 0 0 1 0 0 0 1 0 0 0 0 0 1 1 1 1 0 2 2 1 0 1 0 0 1 0 0 0 0 1 1 0 0 0 0 0 1 0 0 0 1 0 1 1 0 0 0 0 3 0 2 0 1 2 0 0 0 1 1 0 1 0 0 0 1 1 0 1 0 0 0 0 0 0 1 0 0 0 1 0 0 0 0 0 0 0 0 1 1 0 0 1 0 1 0 1 0 1 0 1 0 0 1 0 1 0 0 0 0 1 1 3 0 0 0 0 0 1 0 1 0 0 0 0 2 2 0 0 0 0 0 2 0 0 0…
0 0 0 1 0 1 0 0 0 0 0 0 0 0 0 1 1 2 0 0 0 2 0 1 0 0 1 0 0 1 0 1 0 1 1 1 0 0 1 0 0 1 1 1 2 0 0 1 2 0 0 0 0 1 1 1 0 0 0 1 0 0 0 0 0 0 1 2 0 0 0 1 1 0 0 0 0 1 0 1 0 0 1 1 0 0 0 0 0 1 2 0 0 0 0 1 0 0 0 0 0 2 0 1 1 0 0 0 0 0 0 0 2 0 0 0 0 0 0 1 0 0 0 1 0 0 1 0 0 1 2 1 2 2 0 0 0 1 0 0 1 0 0 2 1 0 0 0 0 0 1 0 0 0 2 3 0 0 0 0 1 0 0 0 0 0 0 0 0 0 0 0 0 0 0 1 0 1 0 1 0 0 0 1 0 0 0 0 0 0 0 1 0 1 0 1 0 0 0 0…
0 1 0 1 1 1 1 2 0 0 1 1 0 0 0 0 0 0 1 2 0 0 0 0 1 1 0 2 1 2 0 1 0 0 1 2 0 2 1 0 0 0 0 0 0 0 0 0 0 0 0 0 0 1 0 1 1 1 0 0 0 0 0 0 0 0 0 0 0 0 1 0 0 0 0 0 0 1 0 1 1 0 1 0 1 0 1 1 1 0 1 2 0 0 0 0 1 1 0 1 0 1 1 0 1 1 0 1 0 0 1 0 0 0 0 0 2 1 0 0 0 0 0 1 0 0 0 1 0 0 0 0 1 0 0 0 1 0 1 0 1 0 0 0 0 0 1 1 2 0 0 0 0 2 0 0 0 0 0 0 0 1 0 1 1 1 1 2 0 0 0 0 0 1 0 1 0 0 0 0 1 1 0 0 2 0 0 3 0 0 0 0 0 2 1 2 0 0 0 1…
0 1 0 0 1 0 0 1 0 0 0 1 1 0 0 0 0 0 0 1 0 0 0 0 0 0 0 0 0 0 2 0 1 1 0 1 0 1 0 1 1 0 0 0 0 0 0 0 0 3 0 0 1 0 0 0 0 0 0 1 0 1 0 0 0 0 0 0 1 0 0 0 1 0 0 0 0 2 1 1 0 1 2 0 1 0 0 1 1 0 1 0 0 0 0 0 0 2 0 1 1 0 0 0 0 0 1 0 1 2 0 2 1 0 0 1 0 2 0 2 0 0 1 0 1 0 1 0 0 1 1 1 1 0 0 1 0 0 0 0 0 0 1 0 0 1 0 1 0 1 1 0 0 0 0 0 0 0 0 0 0 0 1 1 0 0 0 0 0 0 0 0 0 1 1 0 1 1 1 0 0 0 1 1 0 0 1 0 0 1 1 0 0 0 0 0 1 1 1 0…
1 0 0 0 1 0 1 1 0 1 0 2 1 0 0 0 0 1 0 1 0 0 0 0 1 0 1 1 0 0 0 0 1 0 0 1 0 2 0 1 0 1 0 0 0 0 0 0 0 1 1 0 2 0 0 0 0 0 0 0 1 0 0 0 0 0 0 0 0 0 0 0 0 0 0 1 0 1 0 0 0 1 0 0 0 0 1 0 1 1 0 0 1 0 1 1 0 0 1 1 0 3 0 0 1 1 0 1 0 0 0 0 0 0 1 1 0 0 0 1 1 0 0 0 0 1 4 1 0 1 0 0 0 0 0 0 1 1 1 2 0 0 0 0 0 0 0 0 0 0 2 0 0 0 0 0 0 1 0 2 1 0 1 0 0 0 2 1 1 0 2 0 1 0 2 0 0 0 0 0 0 1 0 2 1 0 0 0 0 0 0 0 0 0 0 0 0 1 0 0…
0 1 0 0 1 1 0 1 1 0 0 0 0 1 0 0 0 0 0 0 0 0 0 1 0 0 2 0 0 0 0 0 0 0 0 0 0 1 1 1 0 0 1 0 0 0 1 0 3 1 1 1 2 0 0 0 0 1 0 1 1 0 0 2 0 0 0 0 0 0 1 0 0 2 0 0 1 0 0 0 0 0 0 0 0 0 0 1 0 0 0 0 0 0 0 0 1 3 0 0 0 0 1 2 1 1 0 0 0 1 0 0 0 0 0 0 2 1 0 0 1 1 1 2 2 0 1 1 0 1 0 1 1 0 0 0 0 0 1 2 0 1 0 0 2 0 0 0 1 0 0 1 0 0 0 0 1 0 0 1 1 0 0 0 0 2 1 0 0 0 0 0 0 1 1 0 0 0 1 0 0 0 0 0 0 2 0 0 1 1 0 0 1 0 0 0 0 1 0 0…
0 0 1 0 1 0 1 0 0 0 0 1 0 0 0 0 0 0 0 0 0 0 0 0 0 1 0 1 1 0 0 0 0 0 1 0 0 0 0 1 0 0 0 0 0 1 0 0 0 0 1 0 0 0 0 0 0 2 0 0 0 0 1 0 0 0 1 0 1 0 2 0 0 1 0 0 1 1 0 1 1 0 0 1 0 0 0 0 0 0 0 0 0 0 1 0 0 0 2 0 0 0 0 2 1 0 0 0 0 0 0 0 0 0 1 1 0 0 0 0 0 1 0 0 1 0 0 1 0 0 0 0 1 0 1 0 0 0 1 0 0 1 2 0 0 0 0 1 0 0 0 1 0 0 0 1 0 0 0 0 0 0 0 0 0 0 1 0 0 0 0 0 0 1 0 0 0 0 0 0 0 0 2 0 0 0 1 0 1 1 0 0 0 0 0 0 0 1 1 0…
0 0 2 0 0 0 1 0 1 1 0 0 0 1 0 0 2 1 0 1 2 0 1 1 1 1 0 0 0 1 0 0 0 1 0 0 0 0 0 0 1 0 0 0 0 0 0 0 0 0 0 1 0 2 1 0 0 1 0 0 2 0 0 1 1 1 1 1 0 0 1 2 2 0 0 0 0 0 1 0 0 1 1 0 1 0 2 0 0 1 0 0 0 0 0 0 0 0 1 1 0 0 0 0 0 1 2 1 0 0 0 0 0 1 0 1 0 0 0 1 0 1 1 1 1 0 1 0 0 0 0 0 0 1 0 0 0 0 0 0 0 0 0 1 0 0 1 1 0 0 0 0 2 0 1 1 0 0 0 1 0 1 0 0 0 0 0 1 0 0 0 0 2 0 0 0 1 0 0 0 0 1 1 0 1 0 1 0 0 0 0 0 0 0 2 0 0 1 1 0…
0 0 0 1 0 0 2 0 1 0 0 0 0 0 1 1 0 0 0 0 1 0 0 0 0 0 0 1 0 0 0 2 1 1 0 0 0 0 0 1 0 0 0 0 0 1 0 0 0 0 0 0 1 0 0 0 0 0 0 0 0 0 2 1 1 0 2 1 1 0 0 0 0 0 0 0 0 1 0 1 0 0 1 1 0 1 0 0 0 1 0 1 0 1 0 2 0 0 0 0 0 0 0 1 0 1 2 0 0 0 1 0 0 2 1 0 0 0 0 0 1 0 0 0 0 0 1 0 0 0 1 0 1 0 0 1 0 0 0 0 0 0 0 0 0 1 0 0 0 0 0 0 0 0 0 0 0 0 1 0 1 1 0 0 0 1 1 1 0 2 1 0 0 0 0 1 0 0 0 0 0 0 0 0 0 0 0 0 0 0 0 1 0 0 0 0 0 0 1 0…
1 0 0 0 0 1 0 0 0 1 1 0 0 0 0 1 0 1 0 0 0 1 1 0 0 0 0 0 1 0 0 0 0 2 0 0 1 2 1 0 0 0 1 0 2 0 0 0 1 0 0 1 0 0 0 0 0 0 0 1 1 1 0 0 0 1 1 0 0 0 0 0 0 0 0 2 1 0 0 1 0 1 0 1 0 2 0 0 0 1 0 1 0 0 0 0 0 0 0 1 0 1 0 0 1 0 0 0 1 1 1 0 1 1 0 0 0 1 0 1 1 0 0 0 3 0 1 1 0 0 1 1 0 1 0 1 0 0 0 2 0 0 0 0 1 0 1 0 0 0 1 1 0 1 0 0 1 1 0 2 1 1 1 0 1 2 0 1 0 0 0 1 0 0 1 1 0 0 1 0 0 1 0 0 0 0 0 0 0 1 0 0 0 1 1 0 0 0 0 0…
0 1 1 1 0 1 0 0 0 0 0 0 1 0 0 0 0 0 1 0 1 1 0 0 0 0 1 0 0 0 1 0 1 1 1 1 1 0 0 1 0 0 1 0 1 0 0 0 0 0 0 0 0 0 2 0 1 0 0 0 0 0 0 0 1 0 0 1 0 0 2 0 0 0 0 0 1 1 0 0 1 0 0 0 2 0 0 0 2 0 0 0 0 0 0 0 0 1 0 1 0 0 1 0 0 0 1 0 0 0 0 1 1 0 1 0 0 0 0 0 1 0 1 0 1 0 1 0 0 0 0 0 1 0 0 0 0 0 0 1 0 0 0 1 0 3 0 0 0 0 1 0 0 0 1 2 1 0 0 0 1 0 1 0 0 0 0 0 0 0 0 0 0 0 0 1 0 0 0 0 0 1 1 0 1 0 0 2 0 0 0 1 1 0 0 0 0 0 0 0…
0 1 1 0 0 0 0 0 2 1 1 0 1 3 0 1 1 2 0 0 0 1 0 1 0 1 1 0 0 2 0 0 1 0 0 1 0 1 1 0 1 0 0 1 0 0 1 0 0 0 1 0 1 0 0 0 1 0 0 0 1 0 2 0 0 0 0 2 0 0 0 0 0 0 0 0 0 0 1 1 0 0 0 1 0 0 1 0 0 0 0 0 0 0 0 0 0 0 0 0 0 0 0 0 0 0 0 0 0 0 0 0 0 0 1 0 0 0 0 0 0 0 0 0 0 0 0 0 1 0 0 0 0 0 1 0 0 0 0 0 2 1 0 0 0 0 0 0 0 0 1 0 1 0 1 0 0 0 0 0 1 1 0 0 0 1 0 2 0 2 0 0 0 0 1 1 0 0 1 0 0 1 1 0 0 0 0 0 0 0 0 1 0 1 1 0 0 0 0 0…
0 0 0 1 1 0 1 0 0 1 0 0 0 0 0 0 0 1 2 0 0 0 2 0 0 0 1 1 0 0 0 1 0 1 1 1 1 0 0 0 1 0 0 0 0 0 0 0 0 1 0 0 0 0 0 1 0 0 0 0 0 0 0 0 1 1 0 0 0 0 0 0 0 0 1 0 0 0 0 0 0 1 0 0 0 1 0 0 0 0 0 0 1 0 1 0 1 1 0 0 0 0 1 0 0 1 0 0 0 0 0 0 0 1 0 0 1 0 0 0 0 0 1 0 0 0 1 0 0 0 0 0 0 2 0 0 1 1 0 0 0 0 2 1 0 0 0 0 0 0 2 0 2 1 0 0 0 0 0 2 0 1 0 2 0 0 2 0 0 0 1 0 1 0 0 0 0 0 0 0 0 0 0 0 1 2 0 0 1 1 0 0 0 0 0 2 2 0 0 0…
1 1 0 0 0 0 2 0 0 2 0 1 0 1 0 0 0 0 1 0 1 0 0 0 1 2 0 1 0 0 1 1 0 0 2 0 1 1 1 0 0 0 0 0 0 0 1 0 0 1 0 0 0 2 0 0 0 0 1 1 0 1 1 0 1 0 0 0 2 0 0 0 0 0 0 0 0 1 1 0 0 0 0 1 0 0 0 1 1 0 1 0 0 0 1 1 1 1 0 0 0 0 0 0 0 0 0 0 0 0 0 0 0 0 0 0 0 0 0 0 0 0 0 0 0 0 0 0 0 1 0 0 0 0 0 0 0 0 1 0 0 1 0 1 0 1 0 0 0 0 1 0 0 0 1 0 0 0 2 1 0 0 1 1 0 0 0 0 0 0 0 0 1 0 0 0 0 1 0 1 1 0 0 1 0 1 2 0 0 0 0 0 0 2 0 0 0 1 0 0…
0 1 1 0 1 0 0 0 0 0 2 1 1 0 1 0 0 0 0 1 0 0 1 1 0 2 1 0 0 0 0 0 0 0 0 0 1 0 1 1 0 1 1 1 0 0 0 0 1 0 0 0 0 0 0 0 0 0 0 0 0 0 0 0 0 0 0 0 0 1 0 0 1 0 0 0 0 0 0 1 0 0 1 0 0 0 0 0 0 0 0 0 0 0 0 0 0 0 0 0 2 0 0 0 0 0 0 1 0 0 0 1 0 2 0 0 1 0 0 0 0 0 0 1 0 0 0 0 2 0 1 0 0 0 0 0 1 1 0 1 2 0 0 0 1 0 0 0 0 0 1 0 0 0 0 1 0 0 0 0 0 0 1 0 0 0 0 0 0 0 0 0 0 0 0 0 0 0 0 0 0 0 0 0 0 1 1 0 1 0 0 0 1 0 0 0 0 0 0 0…
0 0 0 0 0 1 1 0 0 1 1 0 0 1 0 0 0 0 1 0 0 0 0 0 1 0 0 1 0 2 0 1 1 1 0 0 0 0 0 0 0 0 0 1 0 0 0 0 0 0 0 0 1 1 0 1 1 1 0 0 0 1 0 0 0 2 0 0 0 0 0 0 0 0 0 0 0 0 1 0 0 0 1 1 0 1 1 0 0 0 0 0 2 0 0 0 1 1 1 0 0 0 0 0 1 2 0 1 0 0 0 0 0 0 0 1 1 1 0 0 0 0 0 0 0 0 0 1 0 0 0 1 0 0 1 0 0 0 0 0 0 0 1 0 0 0 0 0 0 0 0 0 0 1 0 0 0 0 1 0 0 0 0 0 0 0 0 0 0 0 0 0 0 0 0 1 0 1 0 0 1 0 1 0 0 0 0 0 1 0 0 0 0 0 0 0 1 0 1 0…
0 1 0 0 0 0 1 2 0 0 0 1 0 0 0 0 0 0 0 0 0 0 0 0 0 0 0 0 1 0 0 0 0 0 1 0 0 0 0 0 0 0 0 1 0 0 0 0 0 0 0 1 1 0 1 0 0 1 0 0 0 1 0 0 0 0 0 1 1 0 0 0 0 0 0 0 0 0 0 0 0 0 2 0 0 0 0 0 1 1 0 0 0 0 0 1 0 0 1 1 0 1 0 0 0 0 0 0 0 0 0 0 0 1 0 1 0 0 0 1 1 0 0 1 0 0 0 1 0 0 0 0 0 0 0 0 0 0 0 0 0 0 0 0 0 1 0 1 0 0 0 0 0 0 0 0 0 0 0 0 1 0 2 0 0 1 0 0 0 1 1 0 1 0 0 1 0 1 1 1 0 2 0 1 1 0 1 1 0 0 1 0 0 0 0 0 0 2 0 0…
1 1 1 0 0 0 0 1 0 1 0 0 1 0 1 0 0 1 0 0 0 1 0 0 0 0 1 2 1 0 0 1 0 0 1 1 1 1 0 0 0 1 0 0 0 0 0 0 0 0 0 0 1 0 1 0 1 1 1 0 1 0 0 0 0 1 1 0 0 1 1 0 1 1 1 0 0 0 0 1 1 0 0 0 0 0 0 0 0 0 0 0 0 0 0 0 0 0 2 0 0 0 0 1 1 0 1 0 0 0 1 0 1 0 0 1 1 1 0 0 0 0 0 1 1 0 0 0 1 0 0 2 0 1 0 0 0 0 0 0 1 0 0 0 1 0 0 1 1 1 1 0 0 0 0 0 0 0 1 0 0 0 1 1 0 0 0 0 0 0 0 0 1 0 0 0 0 0 0 0 0 1 0 0 0 0 1 0 0 0 0 0 1 1 0 0 1 0 0 0…
0 0 0 0 0 1 0 0 0 0 0 0 0 1 0 1 0 2 0 0 0 0 0 1 1 1 0 1 0 1 1 0 0 0 0 0 0 0 1 0 0 0 0 1 0 1 1 1 1 0 0 0 0 0 0 0 0 0 0 0 0 0 0 2 3 0 0 0 0 1 2 0 1 2 0 0 0 0 0 0 0 1 0 0 0 0 1 0 0 0 0 0 0 1 0 2 0 0 0 0 0 0 0 1 0 0 0 0 0 1 0 0 0 0 0 0 1 0 0 2 0 1 0 0 0 0 0 2 0 0 0 0 0 1 0 1 0 0 0 2 0 1 0 1 0 0 0 0 0 0 0 0 0 0 0 0 2 0 0 0 1 0 0 0 0 0 0 0 0 0 1 1 0 0 1 3 1 2 0 0 0 0 0 0 0 0 1 0 1 0 0 1 0 0 0 0 0 0 1 1…
0 0 0 0 1 1 1 0 0 1 0 0 0 0 0 1 0 2 0 0 1 0 1 1 1 0 1 0 1 0 1 0 0 0 0 1 0 0 1 0 0 0 0 2 0 0 2 2 0 0 0 1 0 1 0 0 0 0 1 1 0 0 0 1 1 0 1 0 1 1 0 0 1 0 0 0 0 0 1 0 0 0 0 0 1 0 0 0 0 0 1 0 0 1 0 0 0 0 0 1 0 0 0 0 0 1 0 1 0 0 0 0 1 0 1 0 0 0 0 0 0 0 1 0 0 0 0 0 1 0 0 1 0 3 0 0 2 1 1 0 0 0 2 0 1 0 1 0 0 0 0 2 0 0 0 1 2 0 0 0 0 0 0 0 0 0 1 0 0 1 1 0 0 0 0 0 2 0 0 0 0 0 0 0 0 0 0 0 1 1 0 0 0 0 0 0 0 0 0 1…
0 0 0 1 0 0 1 1 0 0 0 1 2 1 1 2 1 1 3 0 0 0 0 0 2 0 2 0 1 1 0 1 0 1 0 1 0 0 1 0 0 1 0 0 0 0 0 0 2 0 0 0 1 1 0 1 0 0 1 0 1 0 0 0 0 1 1 1 1 0 0 1 0 0 2 0 2 1 0 0 2 0 1 2 0 0 0 2 1 0 1 0 0 0 3 1 1 2 0 0 0 0 0 0 0 0 0 1 1 0 0 0 0 0 0 0 0 0 2 0 0 1 0 0 1 0 0 0 0 1 0 1 0 1 0 1 1 0 0 2 0 0 1 1 0 0 0 1 1 1 0 0 1 1 0 1 1 1 0 1 1 0 0 0 0 0 0 1 0 0 0 0 0 1 0 0 0 0 1 0 0 0 0 0 0 0 0 0 0 2 0 0 0 0 0 0 1 0 1 0…
0 0 0 0 0 0 0 0 1 1 0 0 0 0 0 1 0 0 0 1 1 2 0 1 1 1 0 1 1 2 1 0 1 0 0 1 0 0 0 0 0 2 0 0 0 1 1 0 0 0 0 0 0 1 0 0 1 1 0 1 0 0 0 0 1 0 1 0 0 0 0 1 1 0 1 0 0 0 1 0 0 0 1 0 0 1 1 0 0 0 0 0 1 0 0 0 1 0 1 1 1 0 1 0 0 0 1 0 1 1 1 1 0 1 1 1 0 1 1 0 0 0 1 0 0 0 1 0 0 1 2 0 0 0 0 1 0 0 0 1 0 0 0 0 0 0 1 0 0 1 1 0 0 1 1 0 0 0 1 0 0 0 0 1 0 0 0 0 0 0 0 1 0 1 0 1 0 0 0 1 0 0 1 0 1 0 2 1 1 0 1 0 0 0 2 0 0 0 0 0…
0 1 1 2 2 1 1 1 1 1 0 0 1 0 0 0 0 1 3 0 0 0 1 0 0 0 1 0 0 0 0 1 1 0 1 0 1 2 0 0 0 1 0 0 1 0 3 2 1 0 0 0 0 1 2 0 1 0 0 1 0 0 0 0 1 1 0 0 1 0 0 0 0 2 0 2 0 1 0 2 0 0 0 0 0 0 0 0 0 0 0 1 0 0 2 1 1 0 1 1 1 2 0 0 0 0 0 1 1 0 0 0 1 0 1 0 0 0 1 0 0 1 1 0 0 0 0 0 0 0 0 1 0 1 1 0 0 0 0 0 0 0 0 0 0 0 0 1 1 1 1 1 0 0 0 0 0 1 1 0 1 2 0 0 0 1 1 0 0 0 0 1 0 0 0 0 0 0 1 2 0 0 2 1 0 0 0 0 0 0 0 0 0 0 2 1 0 1 0 0…
0 0 0 0 0 1 0 0 0 0 1 0 0 0 0 0 0 1 4 0 2 0 2 0 0 1 0 1 0 0 2 0 0 0 0 0 0 0 0 0 0 0 0 0 2 0 0 0 0 0 1 0 0 0 1 1 1 2 0 1 0 0 0 1 0 0 0 0 0 0 2 0 0 0 0 1 0 1 0 1 0 0 0 0 0 0 0 1 2 0 1 0 1 0 0 0 1 0 0 2 1 0 1 0 0 0 1 2 1 1 1 1 1 0 1 0 0 0 1 0 0 0 0 0 1 0 0 0 0 1 0 0 0 0 0 2 0 1 0 0 2 0 4 0 0 1 0 0 0 0 0 0 0 0 1 0 2 0 0 0 0 1 0 0 0 0 1 0 1 1 0 1 0 1 1 0 1 1 1 1 0 0 0 2 0 0 0 1 0 1 0 0 0 0 0 0 2 0 0 0…
1 0 1 0 0 0 1 2 1 1 0 0 1 2 0 0 1 0 0 0 0 2 0 0 0 0 0 0 0 0 1 0 0 0 1 0 0 0 0 1 1 1 1 1 0 0 0 0 0 0 1 0 0 0 1 1 0 0 0 0 0 0 0 0 0 1 0 1 0 0 0 0 0 0 0 0 0 0 0 0 0 0 0 0 0 0 0 0 1 0 0 0 0 0 2 1 2 0 0 2 0 1 0 0 1 1 0 0 1 0 1 0 1 1 0 0 0 1 0 0 0 0 0 1 1 0 0 0 0 0 0 1 0 1 0 0 0 0 0 0 0 0 0 1 0 0 0 0 1 0 0 0 0 1 1 0 0 0 0 0 0 1 0 0 1 1 0 0 0 0 2 0 0 0 0 0 0 0 0 0 0 0 0 1 0 2 0 0 0 1 0 1 0 0 0 0 0 0 0 1…
0 0 0 0 0 0 0 0 0 1 1 2 0 0 0 1 0 0 2 0 0 0 0 1 0 0 1 0 0 2 0 0 0 1 1 1 0 0 0 0 1 0 0 0 1 0 1 1 0 1 0 1 0 0 0 0 1 1 0 0 1 4 1 0 1 0 1 0 0 1 1 0 0 2 0 1 1 0 0 0 0 0 0 0 0 0 1 1 0 0 0 1 0 1 1 0 1 0 0 1 0 2 1 1 1 0 1 0 1 2 0 0 0 0 1 1 0 1 0 2 0 0 0 1 1 1 0 0 1 0 1 0 0 1 1 0 1 1 1 1 1 1 0 3 0 1 0 1 1 1 1 0 0 2 0 0 1 1 1 0 1 0 0 0 0 0 1 1 0 0 1 0 0 0 0 0 0 0 0 0 1 2 0 0 0 2 0 2 1 0 1 2 0 1 1 0 0 0 0 0…
1 1 0 1 1 0 1 1 1 1 0 0 0 1 0 1 0 2 0 0 2 0 1 0 0 0 0 0 1 0 0 1 0 0 1 0 0 0 1 3 1 1 0 1 0 0 1 0 1 1 2 0 0 0 1 0 2 1 1 0 0 0 0 1 0 1 0 0 0 0 0 0 1 0 0 0 0 0 1 2 2 1 0 2 0 0 2 0 2 0 0 1 1 2 0 2 1 0 0 0 0 2 0 1 1 1 0 1 1 0 3 0 0 1 1 0 0 1 0 0 2 1 0 0 0 0 0 1 0 0 0 0 1 3 1 0 2 0 0 3 0 1 1 0 0 0 1 0 0 0 1 1 0 1 1 0 0 0 0 0 3 0 3 1 0 1 0 1 0 0 0 0 1 2 2 0 0 0 1 0 0 2 0 1 0 1 0 0 0 0 0 0 0 0 2 1 0 1 0 0…
1 1 0 1 2 1 0 0 2 1 0 1 2 1 0 0 0 0 3 0 0 0 0 0 1 1 2 0 0 1 0 0 0 1 0 1 0 1 0 0 0 0 0 1 0 0 0 0 1 0 0 0 0 1 0 0 1 1 0 0 0 0 0 2 2 2 0 1 1 0 0 0 1 1 0 1 0 1 1 1 1 0 0 1 0 0 1 1 1 2 1 0 1 0 1 0 0 0 4 1 0 2 0 0 1 0 1 1 0 1 1 0 1 0 0 1 0 0 0 0 0 1 0 0 0 0 0 0 0 0 0 0 0 0 0 0 2 1 0 1 1 0 0 1 0 0 0 1 0 1 0 0 0 2 0 1 1 0 0 0 0 1 1 1 1 0 2 0 0 0 0 1 1 0 1 1 0 0 0 0 3 0 0 1 1 2 1 0 0 1 0 0 1 0 0 0 0 1 0 0…
1 0 1 0 1 1 1 0 0 0 1 0 1 3 2 0 1 1 2 2 0 3 0 0 2 1 0 0 0 0 0 0 0 1 2 1 1 0 0 0 1 0 0 1 0 0 1 0 0 0 0 0 1 0 0 0 0 0 1 1 1 1 1 0 0 0 0 0 1 0 0 1 0 0 1 0 1 0 0 1 0 1 0 0 0 0 0 1 1 0 1 0 2 2 1 0 4 1 0 0 1 2 2 0 0 0 0 2 2 0 1 0 0 0 0 0 0 0 1 2 1 1 0 0 1 0 1 0 0 0 2 2 1 2 0 2 1 0 0 0 0 0 2 1 0 1 1 1 0 1 0 1 0 1 0 0 0 0 0 0 1 0 0 3 1 0 0 1 0 0 0 1 2 2 1 0 1 0 0 1 1 0 2 0 1 1 0 1 0 1 1 0 0 1 0 0 0 0 0 2…
2 1 0 2 0 1 3 0 0 0 0 0 2 1 0 1 1 0 0 1 1 0 1 1 2 1 1 2 1 2 3 2 0 0 0 2 0 1 2 0 0 1 0 0 0 3 3 0 0 0 0 0 1 1 2 2 0 1 1 0 0 0 2 0 0 0 0 0 0 1 0 0 1 2 0 0 0 0 2 1 1 3 1 1 0 0 0 0 1 0 0 1 1 0 1 0 0 0 0 0 1 1 0 0 1 0 1 1 1 2 1 0 0 0 0 0 0 1 2 1 0 0 0 1 2 0 0 1 0 0 0 1 0 0 0 0 0 1 0 0 0 1 2 0 2 0 1 0 1 0 0 0 0 5 0 0 1 1 0 0 0 0 1 1 0 1 0 0 0 0 1 1 0 0 0 2 0 1 0 0 1 1 0 0 0 1 1 0 1 0 0 0 0 0 0 0 0 0 1 0…
1 0 3 0 0 2 0 2 0 0 1 0 1 0 0 1 1 0 0 0 0 2 0 0 0 3 1 1 1 0 2 0 0 0 3 0 0 0 1 1 0 0 0 1 1 0 1 0 0 1 1 0 0 1 0 3 1 0 0 1 0 0 0 3 0 2 1 3 3 2 0 0 1 0 2 0 0 3 0 1 1 1 1 0 0 0 2 2 0 0 3 1 0 0 0 1 1 2 1 1 0 0 3 1 0 1 1 0 0 0 1 0 1 0 1 0 1 1 1 0 0 0 0 0 2 1 0 0 5 1 0 1 0 0 0 0 2 2 0 1 1 1 0 0 0 0 0 1 1 0 1 2 0 0 1 0 1 1 1 0 1 0 1 0 0 1 1 0 1 0 0 2 0 0 1 1 0 1 1 0 0 0 1 0 0 2 1 1 0 1 1 1 0 0 0 1 1 1 0 0…
0 1 1 4 0 1 1 1 2 0 0 0 0 0 0 3 0 0 0 0 0 0 1 0 2 1 1 2 0 1 0 0 1 0 0 1 0 1 1 2 0 1 2 0 1 0 0 1 1 0 0 1 1 0 1 1 0 0 0 0 0 0 1 1 2 0 0 0 0 1 1 2 0 1 1 2 1 1 1 1 2 2 1 0 0 0 0 0 1 1 3 1 0 3 1 1 1 1 0 0 1 0 0 1 1 0 0 0 3 1 0 1 0 0 0 0 1 1 2 0 0 1 0 0 0 1 2 1 1 1 3 0 1 0 0 1 3 0 0 1 1 0 0 0 1 0 0 0 1 2 1 1 0 0 1 0 3 1 1 4 0 2 0 0 2 0 2 2 0 1 0 1 2 1 1 4 0 1 1 0 0 0 2 2 1 0 2 2 1 2 0 2 1 1 1 3 1 1 1 0…
0 0 1 0 0 0 0 0 2 3 1 2 2 1 2 1 0 0 0 1 1 1 0 2 3 2 2 0 0 0 2 0 0 2 1 0 0 0 1 0 2 2 0 2 0 1 0 0 2 1 1 0 1 0 0 1 1 3 2 0 3 0 0 0 0 1 0 0 0 0 3 0 1 2 1 1 0 2 1 0 2 1 0 0 2 0 0 0 1 1 1 0 0 2 1 1 2 0 0 0 1 0 1 0 1 1 1 1 2 2 2 0 0 1 1 0 0 1 1 0 0 0 0 0 1 2 1 0 0 0 1 0 1 1 1 0 2 1 0 1 0 1 0 1 0 1 1 0 1 2 1 4 0 0 0 1 0 0 2 1 0 0 1 0 1 0 0 0 0 0 1 1 0 3 1 1 1 0 1 0 0 0 2 0 0 0 0 2 0 1 0 1 0 0 1 1 1 1 2 1…
1 1 0 0 1 1 0 0 0 4 1 0 1 1 0 0 1 1 0 0 0 3 1 0 3 1 0 0 0 0 2 2 1 1 2 0 1 0 0 0 0 1 1 1 0 1 0 1 0 1 1 1 1 0 0 0 2 0 1 0 0 0 3 0 0 1 0 1 0 0 1 1 1 0 0 0 1 0 1 1 0 1 0 1 0 0 0 0 0 0 0 1 0 1 1 2 0 0 1 1 1 0 1 1 1 3 1 0 0 1 2 0 0 2 1 0 0 0 1 0 0 1 0 0 3 1 0 0 1 0 0 1 1 1 1 1 0 1 0 1 0 0 2 0 0 2 0 0 0 0 1 0 1 1 1 0 0 1 0 0 0 1 0 0 0 1 0 1 0 0 0 2 0 0 0 1 0 0 0 1 0 2 3 0 0 0 1 0 0 2 2 0 1 0 0 0 0 0 0 0…
1 1 0 1 3 1 2 1 1 0 2 0 1 1 0 2 0 1 1 0 0 1 1 0 0 3 2 2 0 0 1 0 0 4 2 1 1 1 0 0 2 1 0 2 1 0 0 1 2 1 0 0 0 0 1 1 0 2 0 0 1 0 2 0 1 1 0 1 0 0 1 1 2 1 2 0 0 0 0 0 1 0 1 0 0 0 0 2 0 1 0 0 0 1 2 0 1 1 0 1 0 1 0 0 0 2 0 1 1 0 0 1 2 1 1 0 0 0 1 0 0 1 0 0 0 0 1 0 0 1 1 0 1 1 0 1 1 1 0 1 0 0 0 0 0 1 2 0 1 0 0 1 0 1 1 2 0 0 0 0 0 0 2 0 1 1 1 2 0 0 0 1 0 0 0 1 1 0 0 1 2 2 0 0 0 1 0 0 1 2 1 0 0 0 0 2 0 1 0 1…
1 0 0 1 0 0 0 0 0 0 2 0 2 2 3 0 0 1 0 1 1 0 0 0 0 1 0 0 1 1 1 1 0 0 1 0 0 0 0 0 0 1 0 0 2 2 0 0 1 0 0 0 2 1 0 1 0 0 0 1 0 0 1 0 0 0 0 0 2 1 1 0 1 0 1 1 1 2 2 1 0 0 1 0 1 0 0 0 2 2 0 0 1 0 0 2 1 0 1 1 0 2 1 2 2 0 0 0 3 0 0 0 1 0 0 1 0 1 0 0 1 0 0 1 1 0 1 1 4 0 0 1 0 0 0 2 0 1 2 0 1 0 0 0 1 0 1 1 1 0 0 0 1 0 1 1 0 0 0 0 1 5 0 0 1 0 1 1 2 0 0 0 0 0 1 2 2 1 1 1 1 0 0 2 0 1 2 0 1 0 1 1 0 0 0 2 0 0 0 2…
3 0 0 2 1 0 0 0 0 1 1 0 0 1 0 1 0 0 0 0 0 0 1 2 0 1 1 0 2 1 1 3 1 0 0 1 1 0 0 0 0 0 0 1 0 0 0 1 0 1 2 1 1 1 0 0 0 0 0 0 1 2 2 0 1 0 0 0 1 0 0 1 0 0 1 0 1 0 0 0 0 0 0 0 1 1 1 1 0 1 0 0 0 0 0 1 0 1 0 0 0 1 0 1 0 0 0 0 1 1 0 0 0 0 1 0 0 1 0 1 1 0 1 0 1 3 0 0 0 0 0 2 0 0 1 1 0 0 0 0 0 1 1 0 1 0 0 0 0 3 1 1 0 1 1 0 1 0 1 0 0 1 1 0 0 1 0 1 0 0 0 0 1 0 0 1 0 1 1 1 1 1 0 0 0 1 0 1 0 2 0 1 1 0 1 1 0 0 0 1…
2 0 0 1 0 0 0 0 0 2 1 0 1 4 1 1 0 1 1 0 1 0 1 0 1 1 1 0 0 1 0 0 0 0 0 1 0 1 1 0 0 0 2 0 0 0 1 1 1 0 0 0 0 0 1 0 0 1 0 1 1 0 0 0 1 0 1 0 0 0 1 0 0 1 1 0 1 0 0 1 0 0 0 1 0 1 0 0 0 0 0 0 2 0 0 0 0 1 1 1 0 1 0 0 1 0 1 0 1 0 2 0 1 0 1 2 1 0 0 0 0 0 0 0 0 1 0 3 0 0 0 1 1 1 1 0 0 0 0 0 2 0 0 0 0 2 0 0 2 1 0 1 0 1 1 0 1 1 2 0 1 0 2 0 1 0 0 0 0 0 1 0 0 0 1 2 0 0 0 0 0 0 0 1 0 0 1 0 0 0 0 0 0 0 1 0 0 0 1 0…
0 1 0 0 0 1 0 0 0 1 0 3 0 1 1 0 0 0 0 1 0 1 1 1 0 0 1 0 0 1 0 0 0 0 2 1 0 0 0 0 0 0 0 0 2 0 0 0 0 0 0 0 0 0 1 0 0 0 0 1 1 1 0 0 0 0 2 0 1 0 0 1 0 0 1 0 0 0 0 0 2 0 3 0 1 1 0 0 0 1 0 0 0 1 0 2 1 0 1 0 0 0 1 0 1 1 0 0 1 0 1 0 0 0 0 0 0 0 0 1 0 0 1 0 0 0 0 0 1 0 2 1 0 0 0 1 0 0 1 0 0 0 0 0 0 0 2 0 0 0 0 0 0 1 0 0 0 0 0 1 0 1 0 0 0 0 0 0 0 0 0 1 1 0 0 1 0 0 0 0 1 1 0 0 0 0 0 1 0 0 0 0 0 0 0 1 0 0 1 0…
0 1 0 0 0 0 0 0 0 0 0 0 0 0 0 0 0 0 0 0 0 1 0 2 0 0 0 1 0 0 1 0 1 0 0 0 0 1 0 2 0 0 0 0 0 0 0 0 0 0 0 1 0 0 0 0 0 0 0 0 0 0 0 0 0 2 0 0 0 1 1 1 0 2 0 1 0 0 1 0 0 0 1 0 0 0 0 0 1 0 0 0 0 0 0 0 0 0 0 0 1 0 0 0 0 0 0 1 0 0 0 0 0 1 1 0 0 0 1 0 0 1 1 0 0 0 0 0 1 0 0 0 0 0 0 0 0 0 0 0 1 0 0 0 0 0 1 0 0 0 1 0 1 2 0 0 0 0 0 0 2 0 1 0 0 0 2 0 0 0 0 0 0 0 0 0 0 0 0 0 0 0 0 0 0 0 0 0 0 0 0 0 0 0 0 0 0 1 0 0…
0 0 0 0 0 1 0 0 0 0 0 0 0 0 0 0 0 0 0 0 0 0 0 2 0 0 0 0 0 0 0 0 2 2 0 0 0 0 0 1 0 0 0 1 0 0 0 0 0 0 0 0 0 1 0 0 0 0 0 0 0 0 0 0 0 0 0 1 0 0 0 0 0 0 0 0 0 0 0 0 0 0 0 0 0 0 0 0 0 0 0 0 0 0 0 0 0 0 0 1 0 0 0 0 0 0 0 0 0 0 1 0 0 0 0 1 0 0 0 0 0 0 0 0 0 0 1 0 0 0 0 0 0 0 0 0 0 1 0 0 0 0 2 1 0 0 0 0 0 0 0 0 0 1 1 0 0 0 1 0 0 0 0 0 0 0 0 0 0 0 0 0 0 1 0 0 0 0 0 0 0 0 0 0 0 0 0 0 0 0 0 0 0 1 0 0 0 0 0 0…
0 1 1 2 0 0 0 0 1 0 0 0 0 0 1 0 0 0 0 0 0 0 1 0 0 0 0 0 0 0 0 0 0 0 0 0 0 0 0 0 0 0 0 1 1 0 1 0 0 0 0 0 0 0 0 0 0 0 0 0 0 0 0 0 1 0 0 0 0 0 0 0 0 0 0 0 0 0 0 0 0 0 1 1 0 0 0 0 0 0 0 0 0 0 0 1 0 0 0 0 0 0 0 0 0 1 0 0 1 0 0 0 0 0 0 0 0 0 0 1 0 0 0 1 0 0 1 0 0 0 1 0 1 0 0 0 0 0 0 0 0 0 0 0 0 0 0 0 0 1 0 0 0 0 0 0 0 0 0 0 0 0 0 0 0 0 0 0 0 0 0 0 0 0 0 0 0 0 0 0 1 2 0 0 0 1 0 0 0 0 1 0 0 0 0 0 0 1 0 0…
20240627-145257 Kymograph 83_R-channel_photon-counts_[0-177]px_[0-1061]tlines
Kymograph R-channel ASCII Matrix file
X Amplitude: 25.6812928 s
Y Amplitude: 17.7 um
Z Amplitude: 289 a.u.
282 213 204 218 196 199 205 214 206 200 200 186 209 180 198 190 201 193 169 189 195 180 167 186 178 167 185 195 210 212 205 184 164 189 203 186 199 177 180 191 195 165 181 173 176 171 165 194 165 173 166 148 197 164 177 171 166 168 177 171 181 190 169 140 177 191 185 163 189 176 168 162 189 185 176 184 192 164 175 154 165 195 176 196 180 163 147 155 160 178 171 173 143 155 144 165 181 172 162 195…
272 203 190 192 195 160 206 173 229 207 183 163 203 170 195 195 172 185 177 178 178 230 182 180 166 186 192 192 196 196 169 182 206 155 184 193 176 171 188 197 160 187 169 177 148 182 177 172 190 170 193 182 137 158 178 169 167 163 185 171 182 176 168 152 185 151 187 173 172 172 176 148 172 171 167 167 198 173 161 168 160 183 153 163 176 176 173 160 183 192 155 175 159 161 168 176 185 172 154 177…
271 211 180 178 170 208 197 207 190 188 189 173 180 196 185 202 175 203 184 184 175 205 182 190 179 188 167 174 159 168 211 187 168 169 201 161 182 192 173 182 177 181 161 164 186 157 163 194 168 173 195 190 143 152 186 178 186 166 192 169 175 189 166 177 173 172 181 150 170 161 169 158 176 179 157 158 161 173 199 169 168 156 168 168 168 173 158 159 180 161 149 159 161 149 156 161 183 159 182 192…
275 179 217 178 181 175 167 193 211 205 185 191 184 167 182 181 152 166 187 161 191 196 186 173 168 181 179 194 176 160 187 202 167 171 156 164 174 165 188 159 175 184 131 161 165 132 187 161 174 154 183 164 182 165 169 161 157 142 152 159 175 161 160 174 165 156 146 161 162 151 170 166 159 171 156 179 170 146 151 171 161 143 154 173 147 156 165 172 158 140 139 172 161 161 151 154 178 160 168 160…
223 180 171 175 169 185 166 173 170 177 156 172 147 162 173 150 183 164 153 192 153 177 182 175 146 189 159 186 183 173 168 178 178 168 170 164 174 170 161 159 184 177 155 166 142 150 162 161 174 155 169 154 152 161 156 144 163 156 168 154 153 153 177 151 157 176 182 156 164 173 137 162 158 158 144 139 164 151 170 149 142 162 147 166 139 158 140 156 151 137 149 149 130 146 146 148 163 155 148 117…
191 165 174 151 150 155 163 164 173 162 148 177 167 156 142 152 153 154 174 175 159 139 188 155 151 145 149 150 131 153 159 170 160 145 146 157 149 144 171 128 164 142 141 142 143 150 151 150 147 162 146 149 146 147 130 156 165 156 137 135 159 158 132 162 129 136 183 135 154 132 130 161 127 138 139 141 151 130 140 134 142 133 152 150 146 124 151 151 133 140 144 135 146 135 139 128 148 130 154 124…
191 185 159 170 166 136 144 140 153 128 162 168 181 150 148 133 135 135 145 166 157 146 138 132 150 175 140 140 138 156 166 136 153 143 148 147 152 153 133 159 148 143 148 139 133 142 148 124 151 159 161 135 126 148 140 141 150 147 148 132 134 122 144 143 147 147 146 142 132 135 142 150 137 128 125 135 162 133 128 136 133 165 138 135 143 144 150 137 128 132 134 120 121 131 136 121 137 127 136 148…
173 159 157 144 141 157 163 138 136 142 135 155 144 150 131 147 120 151 140 132 112 133 138 133 141 154 159 162 150 138 151 148 127 133 146 123 120 133 127 135 117 142 144 142 131 126 132 116 142 128 125 144 127 136 146 148 130 145 136 132 113 126 116 119 122 129 110 149 123 134 107 126 89 132 128 127 124 110 117 129 127 108 108 125 132 120 126 133 115 110 126 106 128 122 125 104 129 114 107 132 …
154 121 136 143 132 127 135 152 141 134 132 137 116 141 141 134 120 129 140 133 119 115 127 104 127 130 118 142 107 136 105 120 116 118 106 132 119 118 117 121 126 110 130 130 110 110 124 130 102 127 123 125 127 110 106 120 114 123 131 109 115 99 112 124 136 108 137 118 124 123 108 113 110 112 115 124 122 124 99 121 131 104 125 113 108 115 100 104 100 116 117 97 84 105 116 118 106 109 109 130 95 …
133 124 113 114 107 122 115 107 114 121 104 108 112 132 116 106 99 107 123 120 122 116 107 122 110 113 113 123 112 101 109 121 115 128 116 127 105 123 107 125 117 112 103 106 99 126 106 114 102 133 114 123 110 111 128 104 109 93 112 108 118 102 105 98 103 112 98 114 118 98 126 104 99 86 98 89 127 113 104 116 99 93 121 100 90 128 108 94 104 90 109 114 98 112 101 110 101 93 88 93 122 114 92 99 97 9…
115 128 129 120 124 143 100 97 113 103 105 125 115 98 99 127 101 119 120 104 115 101 109 104 109 120 105 114 108 124 111 110 106 113 102 88 90 100 104 96 103 112 104 101 96 105 110 92 98 122 99 88 81 113 102 96 100 94 119 100 96 115 109 106 91 97 105 99 119 97 92 105 108 97 111 86 86 108 92 108 89 108 94 84 100 108 95 89 112 97 101 92 96 94 92 112 98 99 105 99 84 112 94 90 97 95 99 95 91 87 92 92…
116 94 128 96 92 108 98 119 100 106 95 104 94 118 85 110 101 112 94 86 114 99 94 99 88 88 93 87 95 95 116 80 97 106 94 86 94 104 98 82 87 89 93 78 107 98 90 100 98 90 97 78 99 92 86 103 99 91 90 83 96 86 91 82 92 94 90 74 89 81 91 89 69 94 81 83 86 86 107 77 94 89 88 77 96 98 77 84 94 100 86 71 85 98 83 83 94 83 84 77 107 86 92 75 82 85 80 85 86 103 68 96 92 88 90 86 82 80 64 87 85 85 90 79 79 89…
100 93 113 100 86 88 84 100 77 79 71 101 82 102 77 88 95 82 79 98 76 81 80 79 107 99 80 104 91 85 76 73 89 103 83 74 84 99 86 85 87 84 92 84 78 83 75 69 78 91 84 82 85 86 89 83 98 65 72 82 87 75 70 80 81 73 88 76 75 79 85 78 82 83 76 78 64 63 77 83 76 68 82 80 100 80 75 89 71 91 72 80 85 69 76 79 95 69 87 71 74 78 82 76 84 86 61 64 79 72 74 85 74 76 80 57 79 71 76 64 88 72 72 68 83 71 64 83 78 75…
107 98 97 88 89 93 93 80 75 76 60 86 79 81 107 74 77 84 72 81 59 78 65 66 68 67 73 97 64 77 93 73 73 61 78 64 71 83 82 76 82 80 81 85 86 68 69 72 71 81 69 65 73 79 76 73 53 66 60 75 78 80 74 70 69 68 67 62 70 62 78 61 52 58 70 73 64 66 79 74 70 68 66 74 74 76 83 67 57 71 69 69 62 70 67 64 73 66 69 62 61 65 69 63 65 59 76 82 75 57 66 59 61 60 69 66 64 69 63 70 74 63 78 77 75 72 63 83 60 64 59 83 5…
70 63 65 72 73 83 72 75 85 73 77 78 76 64 97 71 63 74 90 72 56 76 72 51 70 72 75 57 72 70 77 57 63 69 62 65 65 67 59 65 73 60 78 71 73 74 81 74 76 67 66 67 60 52 77 64 70 71 71 69 61 71 67 56 62 57 58 70 63 66 72 62 62 54 74 63 62 56 68 71 59 76 64 74 62 72 78 72 55 59 68 54 76 66 62 66 57 54 62 72 47 52 60 39 51 57 67 75 48 66 54 61 57 51 58 51 52 55 69 59 72 62 66 46 59 55 59 55 58 56 47 63 58 …
61 83 74 53 66 64 79 68 62 54 53 59 69 62 54 49 63 58 54 54 63 79 58 76 68 64 68 55 68 62 69 65 65 48 82 66 57 67 60 68 72 56 56 67 52 77 43 61 64 50 48 49 63 52 57 64 62 54 68 56 54 52 58 66 57 54 75 56 52 58 58 64 51 51 45 53 52 52 55 53 77 58 42 46 56 56 58 53 54 54 60 55 56 53 57 62 47 63 55 59 47 54 56 61 34 60 50 50 43 61 46 59 54 56 46 50 54 62 46 57 40 59 55 51 63 70 57 61 50 61 52 47 57 …
61 63 65 61 58 58 53 55 61 51 63 55 46 56 60 62 49 48 50 58 67 61 57 65 61 49 46 69 50 57 46 55 51 49 50 48 55 47 68 57 45 63 41 47 44 66 63 45 48 58 51 49 50 41 62 47 50 59 61 52 55 49 54 64 59 37 62 41 50 43 54 51 52 51 54 43 43 38 63 40 49 56 50 43 51 41 43 65 47 50 53 45 45 50 50 48 31 57 55 43 49 55 46 39 47 59 42 34 47 44 44 48 42 53 46 39 42 56 50 40 46 43 40 46 57 31 46 55 52 39 42 51 48 …
60 71 61 65 59 47 53 42 53 59 46 53 58 57 67 69 56 50 64 46 39 51 53 57 52 53 48 60 53 61 44 55 48 37 43 51 58 38 49 47 43 40 55 52 49 50 53 49 48 47 49 42 46 47 48 47 52 53 40 53 47 39 47 33 51 57 48 48 50 54 40 49 32 44 51 36 40 45 42 38 50 41 36 36 38 49 47 43 49 44 46 46 57 41 46 59 43 40 44 53 35 55 45 33 36 40 45 43 39 54 52 43 44 43 43 49 40 45 45 38 51 37 50 48 41 53 52 31 43 46 29 45 40 …
67 49 43 46 42 48 47 56 59 56 46 54 38 45 58 42 53 38 45 54 52 47 47 40 43 26 48 35 49 47 35 40 47 44 53 43 40 44 41 35 43 47 59 38 42 45 44 32 45 42 47 40 34 42 41 48 41 49 40 51 40 42 39 49 36 39 64 29 27 41 49 34 45 46 45 38 39 27 48 44 40 45 37 32 48 39 42 50 33 38 44 30 33 37 41 44 29 39 45 38 26 42 39 34 41 36 25 48 36 31 42 51 48 39 32 35 37 31 35 30 42 33 35 41 44 35 39 35 30 33 40 35 29 …
68 44 48 48 49 56 45 38 45 44 38 43 40 41 45 47 32 48 40 38 27 50 43 38 40 53 41 25 30 32 34 51 61 49 33 50 31 30 37 40 31 37 37 39 41 33 31 34 39 45 44 31 39 36 38 44 37 33 40 42 34 40 38 25 32 38 39 40 44 33 29 30 49 36 36 24 30 39 37 42 28 31 25 41 42 30 22 35 35 40 35 30 30 33 25 33 37 27 30 31 37 43 27 23 34 33 28 26 29 35 31 23 28 39 29 29 26 31 39 27 43 39 34 35 42 40 23 38 30 42 32 30 38 …
43 42 37 41 38 34 34 47 39 43 36 46 31 35 25 49 39 30 44 39 46 33 39 34 40 24 33 52 42 35 33 35 40 38 40 34 35 27 40 38 39 30 27 50 38 32 35 35 40 39 33 28 29 33 42 35 29 32 42 30 29 44 38 32 34 29 32 31 28 28 31 25 28 34 32 31 31 28 34 32 24 31 37 27 38 33 32 36 33 34 38 25 29 29 36 30 25 30 30 28 27 37 37 28 29 39 44 35 40 37 33 32 26 28 31 40 33 26 45 32 39 32 21 25 27 39 31 21 20 26 35 24 24 …
35 38 45 31 38 26 33 23 27 45 45 31 33 35 33 32 38 40 44 44 36 32 26 32 46 36 32 34 36 23 43 40 41 35 32 37 28 41 41 27 40 30 35 34 26 23 29 29 24 38 32 43 40 31 25 28 35 27 25 35 35 32 42 23 38 37 23 34 38 29 30 37 21 19 25 27 23 36 37 29 21 32 34 28 36 30 35 30 21 22 42 24 40 21 29 29 28 30 23 26 26 40 28 33 23 28 25 26 31 31 30 33 33 22 24 21 24 27 28 28 38 22 23 34 22 19 33 37 22 32 28 35 28 …
36 42 31 33 38 35 30 39 31 25 36 35 37 34 33 40 36 43 35 32 39 46 24 30 36 29 23 31 29 31 36 24 26 28 34 42 47 29 29 36 26 34 44 33 27 34 31 43 33 36 30 28 25 33 24 38 26 27 34 24 27 30 23 24 25 30 25 39 34 26 24 31 23 31 27 20 31 29 30 29 25 25 28 26 25 28 27 41 25 37 26 27 26 22 29 23 27 31 19 31 30 30 27 27 23 20 26 23 22 27 21 27 25 27 30 18 21 22 26 30 33 27 19 34 26 21 21 29 29 24 33 21 20 …
43 38 32 49 41 34 36 34 47 35 36 39 25 43 45 46 29 36 28 29 28 35 41 40 43 30 34 24 35 22 36 31 33 25 25 33 37 31 32 25 25 29 35 24 32 33 23 39 26 34 24 22 26 35 34 27 28 25 25 20 25 25 29 21 35 25 13 30 22 24 17 30 20 20 36 24 33 36 21 31 30 27 26 21 27 31 39 24 24 35 28 24 28 35 29 21 28 20 20 24 27 20 24 26 27 24 21 33 28 24 27 19 29 28 23 36 27 28 32 23 28 32 22 25 22 18 33 34 18 28 28 34 21 …
46 29 45 35 34 36 29 41 39 40 39 31 37 35 37 26 40 38 35 35 39 37 35 26 40 38 28 26 30 40 35 32 24 34 32 27 34 27 37 27 34 30 27 27 29 30 31 31 24 41 26 31 41 32 26 33 18 20 39 27 42 26 32 30 27 28 38 33 27 22 30 28 24 25 18 20 31 35 24 32 28 28 22 23 14 22 30 43 23 38 27 30 20 19 22 21 26 22 22 28 21 30 33 29 28 21 29 22 18 27 19 28 27 23 27 20 24 22 25 26 21 20 24 22 30 28 35 28 39 20 22 32 23 …
27 39 43 41 32 31 45 31 29 30 35 39 31 36 38 28 38 39 35 35 28 28 37 38 39 37 30 30 27 30 39 26 27 36 26 35 38 39 23 31 21 38 43 38 31 23 33 34 28 32 23 32 33 37 33 30 33 19 29 25 33 28 19 38 28 21 29 36 26 33 28 18 39 21 32 31 29 28 33 26 30 25 33 32 22 21 31 27 31 19 25 32 29 28 33 20 25 17 16 25 28 23 29 32 28 32 31 24 17 25 27 27 24 27 32 31 23 24 24 29 28 29 35 24 29 33 25 28 29 23 17 30 25 …
35 32 38 41 28 41 32 32 26 37 31 39 35 32 32 37 27 36 32 52 39 39 32 21 35 27 26 32 34 31 24 27 26 22 38 41 27 28 28 33 22 40 33 36 35 32 21 27 34 36 27 30 24 39 20 27 35 32 33 27 38 26 34 27 24 27 19 25 21 25 30 27 26 31 19 24 27 28 28 31 25 34 31 17 28 24 25 26 23 30 24 28 21 35 31 30 23 26 23 26 36 25 30 31 21 24 27 20 24 31 21 21 22 28 25 19 23 35 26 36 20 29 28 24 31 28 24 31 24 21 24 25 24 …
45 45 36 42 32 45 33 39 36 26 43 44 47 29 37 38 37 31 27 36 40 46 40 31 35 40 37 33 35 34 27 28 33 30 27 39 25 40 35 32 26 36 23 27 33 33 31 37 27 25 30 29 36 33 33 34 23 30 28 31 25 30 41 27 27 32 28 23 34 36 37 34 35 33 30 29 19 29 24 31 20 39 21 26 28 34 35 30 43 25 37 29 27 28 38 22 20 34 41 26 25 31 26 33 35 27 26 22 26 39 31 33 30 33 26 28 26 25 28 19 29 19 37 27 23 21 29 23 20 27 35 44 27 …
46 42 50 39 38 37 44 40 40 27 37 44 39 32 41 29 47 41 36 45 41 29 55 42 37 35 40 41 45 29 36 39 28 42 40 33 25 43 36 30 35 28 35 39 25 43 29 28 36 36 44 34 35 47 27 30 37 40 36 39 43 38 36 28 25 40 36 38 32 24 30 36 22 43 31 35 34 33 37 39 26 35 33 30 37 34 34 31 32 41 42 32 35 35 17 33 31 22 28 25 25 23 36 33 28 30 28 25 30 31 34 30 25 27 29 22 23 31 25 22 33 18 28 30 35 24 28 22 34 31 31 32 20 …
54 34 48 40 60 35 48 46 35 45 48 47 49 45 32 35 37 48 55 44 31 48 41 41 42 39 37 35 36 36 43 35 47 40 48 34 40 43 34 31 32 36 38 38 30 33 29 39 38 43 33 30 55 32 29 43 32 32 47 35 43 29 49 49 39 34 38 35 38 37 39 35 25 35 44 35 31 41 33 43 42 40 26 37 38 29 35 42 30 27 28 32 23 30 27 30 39 36 32 40 33 34 37 40 26 31 12 34 32 35 26 23 29 35 39 24 35 47 35 36 31 25 33 29 30 34 32 31 27 22 35 26 35 …
55 35 50 55 48 42 42 55 49 40 36 45 38 44 45 41 52 53 54 45 31 50 42 50 48 36 41 45 40 49 37 55 46 44 43 32 39 39 32 48 44 45 42 38 34 46 35 47 34 42 42 38 39 26 46 37 35 46 42 38 45 34 39 42 38 47 34 37 25 52 37 30 37 43 35 36 45 37 35 45 49 44 46 38 39 25 42 39 43 39 37 43 43 33 30 38 53 42 43 37 30 42 35 33 34 33 32 32 40 39 34 32 27 36 27 39 34 37 35 36 30 39 31 23 33 25 38 36 33 28 39 46 36 …
47 59 58 50 50 55 55 48 55 62 48 57 48 48 48 61 48 39 45 39 39 44 51 52 53 52 58 45 46 50 54 41 52 51 54 34 48 51 44 61 42 52 41 45 45 62 46 42 51 43 48 33 33 47 40 46 39 40 48 31 33 31 52 35 36 34 41 37 38 43 50 37 28 54 48 45 33 48 48 42 39 37 45 46 39 38 47 35 46 33 37 39 38 61 39 34 55 39 37 40 34 36 40 49 46 45 32 43 34 27 51 28 38 42 44 46 49 46 37 40 42 29 35 40 54 34 30 36 34 30 47 51 28 …
50 68 48 45 51 62 60 61 53 61 67 53 52 50 57 43 58 43 44 46 49 54 60 53 52 57 42 44 48 43 42 52 51 61 54 49 51 51 57 49 56 50 45 44 47 44 48 44 51 56 45 45 47 52 40 46 66 45 48 57 39 39 42 51 33 45 43 42 46 42 44 43 51 45 49 51 43 60 45 43 38 46 50 36 47 44 46 48 27 50 43 43 44 38 39 50 44 43 38 53 45 40 48 40 52 33 37 50 50 43 43 36 47 53 43 53 45 30 56 43 47 44 48 42 28 40 36 44 31 50 40 39 32 …
73 74 53 68 65 59 68 50 65 48 60 55 62 56 58 53 56 46 68 64 57 63 69 63 58 50 69 66 51 62 54 56 59 56 51 53 62 48 53 49 59 43 57 56 55 52 49 45 42 50 58 61 38 51 57 42 70 63 47 59 40 53 53 54 51 62 52 62 56 57 41 41 57 53 38 41 56 47 56 52 38 54 53 57 55 50 61 41 46 55 52 53 50 55 47 40 58 49 62 60 51 48 45 60 48 45 47 48 62 50 51 35 47 53 45 40 47 47 53 51 43 57 44 44 49 40 56 52 44 42 38 40 44 …
72 69 59 81 63 60 71 82 68 71 63 66 57 66 62 64 54 75 75 63 80 64 70 71 51 58 66 68 59 82 70 63 77 48 68 63 65 74 61 68 56 59 68 55 79 61 65 58 69 67 67 61 60 61 61 48 65 55 61 70 55 48 54 62 70 67 65 52 50 48 68 68 60 68 50 55 60 64 52 74 48 46 46 46 50 52 59 65 52 49 58 62 51 53 58 54 61 55 50 60 63 52 45 59 52 63 47 69 59 64 66 59 46 60 42 51 48 40 51 53 60 60 76 54 41 72 62 48 44 71 52 55 46 …
91 74 78 76 74 76 65 78 71 77 86 73 90 79 75 79 74 80 82 83 74 71 67 76 66 67 65 75 67 66 73 85 69 59 66 75 69 84 82 90 85 84 59 69 65 65 62 55 65 78 64 70 77 78 75 61 59 71 66 78 60 74 85 75 66 78 77 82 68 79 68 80 67 66 74 70 63 85 74 68 62 61 63 72 80 74 73 71 61 57 66 58 58 80 64 60 73 49 64 60 60 76 58 60 78 67 71 49 55 58 67 57 68 68 60 65 61 77 57 59 64 63 40 54 72 84 61 61 67 61 50 55 61 …
70 81 92 93 85 86 78 86 86 79 77 83 103 81 86 98 86 82 91 76 85 77 102 74 71 83 73 89 92 89 86 85 82 80 71 79 70 72 88 81 78 85 93 71 71 98 74 81 82 65 80 92 80 91 81 79 54 95 83 68 72 78 73 68 79 77 73 81 65 82 79 86 75 76 87 69 78 67 77 83 76 72 95 71 65 64 79 94 74 72 80 66 82 60 70 80 62 70 73 83 78 91 81 73 59 72 75 75 78 93 81 74 67 76 76 80 69 69 73 76 60 72 71 75 77 55 60 78 81 63 65 67 8…
96 98 79 97 105 92 102 81 106 93 108 109 86 103 86 98 80 92 90 111 95 95 105 96 78 88 105 84 95 93 88 82 101 98 105 86 90 79 79 88 82 82 99 95 93 81 92 102 93 83 109 106 90 96 85 100 104 84 80 81 95 87 103 80 82 88 71 95 83 87 91 89 73 78 86 83 94 97 82 105 89 99 88 107 83 80 95 93 89 81 78 100 75 78 94 80 97 104 88 85 77 74 91 94 88 63 95 87 84 84 102 84 84 78 99 76 83 73 74 77 79 80 88 77 94 74…
105 92 112 110 108 115 95 102 109 121 132 113 119 111 128 124 88 88 111 102 94 111 88 136 106 104 117 116 112 82 108 100 114 108 117 120 101 108 133 102 108 105 110 95 106 101 108 107 109 114 105 117 99 109 111 90 105 95 116 104 93 93 107 96 97 98 105 81 107 88 94 103 104 102 89 121 100 101 98 90 103 89 88 93 115 88 122 85 89 103 104 95 97 96 87 100 109 107 96 84 96 94 98 102 93 113 94 94 89 96 8…
123 128 117 122 147 122 112 117 137 143 143 132 126 118 149 133 128 111 125 126 139 115 116 108 125 116 122 127 119 141 117 125 120 130 123 128 116 124 121 119 99 140 110 110 120 129 116 117 126 126 119 116 104 129 117 127 102 111 110 131 112 111 115 113 116 114 115 128 109 111 109 128 118 123 111 133 125 117 116 89 113 115 103 98 108 117 102 130 115 106 110 114 135 109 112 108 120 124 103 119 12…
140 160 148 132 139 164 139 157 162 137 130 144 149 138 153 141 155 142 131 138 160 148 138 162 146 168 155 139 126 158 159 130 138 137 156 132 156 135 162 145 149 142 148 131 123 142 140 153 122 143 131 149 138 136 148 143 137 143 130 122 151 118 145 165 134 130 118 150 117 140 135 124 139 136 138 138 138 129 129 151 119 119 120 137 139 130 146 122 132 130 122 135 145 134 141 116 131 115 133 137…
168 178 156 157 147 175 174 161 170 178 186 151 174 163 159 158 172 172 169 166 158 174 161 170 152 156 160 159 167 160 154 169 161 153 151 160 149 170 164 137 149 148 159 144 162 147 150 153 171 152 125 156 148 158 157 146 138 138 142 165 162 151 164 166 138 152 168 153 169 144 145 151 166 157 164 153 141 157 136 161 151 138 144 159 136 134 175 146 147 178 153 156 162 142 146 157 151 136 145 147…
190 197 200 184 190 188 185 180 192 201 177 212 180 177 192 177 178 207 181 158 185 188 194 187 178 150 194 173 177 183 186 172 181 181 180 177 174 164 213 172 171 170 157 185 158 200 188 190 181 175 169 169 187 180 170 173 154 178 167 160 161 190 156 163 162 183 181 161 161 177 150 182 176 176 151 184 176 172 176 197 173 197 151 179 168 161 164 162 168 178 159 175 166 158 164 174 180 170 165 162…
206 200 220 219 206 194 216 197 219 224 201 197 184 212 197 215 220 186 214 213 197 203 196 224 172 204 206 197 196 198 197 202 198 209 214 179 188 206 221 177 178 203 191 192 167 181 191 169 181 180 178 173 198 198 189 184 189 194 176 209 188 194 180 186 198 181 192 186 193 171 183 199 197 184 185 204 178 164 188 182 197 194 188 180 198 192 150 173 194 152 171 175 203 195 185 176 187 165 188 187…
243 212 217 208 226 207 209 235 208 217 216 231 207 213 231 228 202 224 230 220 217 217 227 242 238 222 222 240 206 206 213 204 229 222 233 201 223 210 233 217 240 183 215 222 211 195 206 219 208 201 206 194 232 211 217 195 217 217 208 225 206 203 202 216 186 201 194 177 229 200 212 208 215 169 230 216 200 197 186 188 232 208 213 206 198 211 209 213 215 205 214 198 182 201 196 228 193 194 210 191…
252 249 253 232 228 243 231 241 226 240 246 222 225 220 238 233 220 249 219 224 228 240 249 206 246 280 235 224 222 220 210 246 200 237 246 218 243 229 242 214 222 210 213 232 238 235 230 217 221 223 237 221 200 214 208 222 220 199 225 225 227 209 217 204 237 178 231 216 240 211 216 241 242 213 234 193 232 206 216 238 233 234 216 215 226 198 204 192 204 197 195 237 184 228 209 219 198 203 215 225…
269 263 253 236 236 238 235 235 255 251 259 234 230 271 227 237 210 210 222 205 241 228 244 227 249 231 256 191 234 231 218 254 233 240 227 224 218 212 243 218 213 232 220 240 239 224 237 212 230 215 239 209 231 221 223 211 236 222 255 233 213 212 202 182 232 209 202 226 223 212 224 228 195 221 218 219 204 221 211 217 209 210 218 190 209 204 217 185 203 233 215 206 224 191 184 175 203 200 210 211…
246 277 252 246 226 236 235 249 250 240 249 231 235 230 246 251 227 232 235 231 239 235 248 218 234 250 233 240 230 213 226 221 205 222 243 274 230 231 222 211 213 220 220 212 221 214 230 235 216 217 226 208 232 225 224 200 268 202 200 229 232 184 222 202 218 204 235 222 216 218 246 227 231 195 197 205 220 204 222 234 228 224 230 197 208 230 223 193 212 225 223 228 228 225 214 198 202 226 223 179…
268 245 206 254 246 235 222 245 262 238 223 228 246 239 252 208 232 220 227 204 199 237 226 225 210 237 220 243 226 222 245 250 212 225 239 229 252 226 231 232 255 207 252 229 221 225 221 227 217 213 225 225 219 207 187 223 215 224 217 231 214 196 178 222 234 190 218 205 205 203 210 240 228 207 196 217 177 200 211 211 213 185 222 218 215 212 206 227 218 222 200 205 208 207 185 200 189 176 205 194…
212 229 210 203 219 224 217 209 224 229 167 218 199 227 186 209 190 208 212 227 185 217 172 193 237 224 192 211 202 224 196 225 189 196 208 209 198 195 186 196 192 200 213 179 205 201 229 214 196 179 210 190 207 170 195 209 192 166 188 175 181 184 197 181 205 194 167 186 206 201 184 190 188 170 166 188 186 170 179 187 174 201 163 162 190 183 182 192 180 181 187 171 183 211 174 173 193 188 186 166…
220 230 213 208 193 195 216 209 211 192 217 205 189 227 212 196 184 207 207 182 183 197 196 203 183 191 202 196 212 202 182 178 197 164 206 197 176 192 190 185 174 196 206 175 208 170 208 192 189 167 174 175 171 197 170 190 180 178 181 177 193 168 171 182 181 172 199 174 176 172 186 157 175 165 173 179 162 148 151 165 175 162 200 175 166 187 167 186 158 155 178 171 169 181 187 147 165 168 186 174…
191 195 202 205 203 203 220 217 221 200 191 190 178 198 204 190 227 191 178 221 179 193 197 204 177 199 209 183 196 200 197 193 179 179 208 188 198 195 178 185 179 186 201 182 175 189 210 214 172 184 188 180 169 182 173 192 179 180 194 190 173 177 177 164 200 183 178 161 202 195 193 179 195 178 180 188 170 167 165 190 183 191 178 174 194 183 166 160 183 171 198 171 201 194 192 147 172 153 172 165…
165 179 137 190 143 154 164 148 151 138 128 146 154 128 155 172 141 147 152 138 141 144 142 144 141 147 135 140 117 146 142 137 167 163 154 136 165 152 133 151 163 130 137 159 132 122 120 125 148 141 138 147 144 135 149 144 142 133 131 147 110 138 154 133 128 138 159 145 123 147 148 136 143 133 126 152 134 125 133 160 133 137 134 145 121 133 124 136 139 134 143 137 144 137 137 131 128 113 120 133…
67 76 82 87 77 80 71 72 71 81 70 76 55 61 72 85 69 74 75 61 64 83 69 66 66 74 71 70 70 54 76 48 55 78 72 77 79 59 70 66 65 67 70 67 61 97 73 73 82 60 70 61 62 61 83 55 72 58 66 66 63 79 71 64 72 65 70 82 59 80 67 56 67 68 50 55 65 59 77 65 59 58 63 60 56 52 53 81 59 65 82 52 78 77 62 58 64 54 64 50 60 67 78 62 62 78 70 56 56 50 60 68 50 60 58 57 64 74 56 67 67 69 64 66 79 55 57 77 73 59 71 73 57 …
48 45 46 45 44 44 45 50 37 37 46 50 41 49 46 49 43 33 43 53 39 47 49 46 40 45 42 42 47 42 48 44 40 46 43 35 36 53 41 38 41 42 42 35 45 41 48 43 40 37 47 44 31 33 29 46 44 43 39 47 40 50 59 46 37 38 44 42 32 42 41 30 36 36 31 46 36 38 49 27 46 39 38 38 33 35 42 44 42 34 40 39 42 33 27 40 29 45 38 33 44 31 35 28 46 45 40 37 44 42 40 27 18 41 49 29 33 25 35 34 34 32 47 44 36 33 35 38 42 29 48 31 29 …
43 47 48 52 46 38 49 36 41 39 35 43 51 46 39 45 38 35 44 37 39 40 48 43 46 39 32 50 37 45 51 37 41 36 56 44 35 44 35 34 39 33 33 43 46 35 46 58 47 38 46 44 41 29 28 38 43 41 47 35 39 42 40 37 37 55 37 44 47 45 42 37 44 37 34 41 33 38 34 53 41 40 44 35 37 31 37 42 37 36 39 33 25 37 48 29 40 32 46 46 44 47 30 36 41 35 33 33 32 35 32 34 29 43 43 40 31 34 35 32 37 43 29 48 43 34 32 38 29 30 34 42 40 …
22 36 18 26 30 28 32 37 23 29 28 38 30 35 27 30 28 28 35 32 36 27 21 32 39 32 24 21 35 23 25 27 26 31 29 25 19 21 32 31 27 25 28 25 30 29 20 35 25 20 35 21 27 21 32 23 24 24 22 26 27 18 30 27 19 38 25 34 25 28 30 27 17 27 22 27 34 28 24 32 25 25 22 30 25 28 14 32 29 20 32 21 30 25 20 26 29 23 28 25 26 25 21 27 22 32 27 25 22 22 21 36 15 28 24 20 30 23 20 17 23 15 17 23 23 19 23 14 23 22 23 21 20 …
9 14 18 19 15 17 19 18 19 11 11 16 19 22 10 13 16 11 11 21 12 17 13 21 11 19 14 21 13 15 14 12 16 10 14 14 12 12 14 14 16 17 18 11 16 19 17 15 12 14 15 17 14 15 12 15 13 7 8 13 13 15 18 3 23 14 14 11 15 19 8 8 12 9 9 8 13 9 9 12 15 13 15 9 17 11 8 14 13 12 6 10 11 11 10 17 10 11 13 5 12 11 8 10 16 10 8 7 13 17 8 11 11 13 15 12 18 17 10 17 12 16 10 13 15 14 7 6 14 10 8 20 6 9 12 10 12 10 7 13 12 1…
11 9 13 13 9 12 16 24 13 10 12 14 15 13 18 10 14 13 5 10 13 14 12 11 15 15 11 10 16 15 14 13 14 10 10 11 13 9 12 7 11 11 7 13 11 11 11 10 14 12 10 15 10 8 11 9 7 5 13 7 8 8 11 8 15 14 12 13 8 9 13 6 10 13 14 7 4 13 8 13 14 13 7 11 7 12 9 8 6 10 9 3 9 9 5 8 10 9 10 11 9 8 13 12 5 5 14 8 8 8 11 16 7 9 6 7 10 9 9 10 5 9 6 10 7 13 12 5 7 8 14 8 7 9 10 11 7 5 7 5 8 7 5 11 5 5 6 10 14 5 6 7 6 10 8 10 8…
8 6 9 7 4 18 8 12 9 3 13 7 7 7 7 11 11 6 7 11 10 8 6 9 4 4 7 12 5 10 8 8 7 4 10 10 9 3 6 9 6 6 8 13 16 6 9 7 9 5 5 5 9 14 11 9 11 8 15 14 7 6 8 6 6 11 6 6 4 11 7 9 8 8 3 7 6 6 11 12 6 8 5 5 4 5 10 6 11 7 6 6 8 13 4 4 7 10 2 7 7 5 6 7 11 10 3 13 7 4 5 7 5 7 6 7 9 10 5 7 11 9 9 5 8 9 7 8 7 6 3 13 5 5 2 7 7 8 9 3 8 7 6 2 7 6 8 8 5 7 7 4 5 6 6 12 6 5 5 3 6 6 6 6 4 4 9 5 5 7 9 3 8 10 8 4 5 5 10 7 8 14…
6 6 8 3 8 7 5 3 9 4 6 7 6 3 3 6 6 5 9 6 3 6 4 7 8 6 4 7 5 3 7 3 7 4 6 6 4 6 6 4 3 3 10 6 6 2 4 2 4 3 9 4 4 1 3 7 3 4 2 4 7 7 8 3 5 4 4 4 6 4 3 3 3 5 9 8 2 9 4 3 3 5 5 5 5 6 6 4 3 5 5 3 1 6 2 4 4 4 6 2 7 8 5 3 2 6 4 4 3 1 0 4 4 2 4 4 7 7 8 4 3 9 5 4 1 7 3 4 6 2 4 5 1 4 7 4 7 6 3 3 1 3 4 8 4 4 6 3 6 3 4 3 6 3 1 4 3 2 3 8 6 5 5 7 6 3 3 5 6 1 5 3 4 4 5 5 6 5 3 2 4 4 6 2 2 2 3 2 6 1 5 4 3 3 0 1 7 1 5 …
7 6 1 5 1 2 4 5 2 2 5 1 7 7 5 3 7 2 5 1 4 6 3 6 5 3 1 5 3 3 4 2 5 5 4 1 2 2 4 4 5 2 1 2 0 2 1 6 2 0 3 2 8 2 4 3 2 5 3 5 2 2 7 5 2 2 3 3 4 1 4 5 2 3 3 2 3 1 4 4 5 6 1 4 1 1 7 6 3 0 5 4 4 1 3 3 2 4 0 7 5 6 5 5 3 4 3 2 3 4 3 3 1 2 1 4 3 3 4 1 4 2 5 0 4 4 3 3 1 1 4 2 3 3 4 4 0 4 3 1 2 0 4 2 4 3 3 2 6 1 2 0 2 1 1 4 2 3 4 2 2 5 5 2 3 6 2 3 1 2 2 2 1 3 3 3 3 2 0 2 2 5 2 5 1 3 3 4 4 3 6 1 1 2 3 4 4 1 3 2…
3 5 4 2 1 5 2 3 5 0 4 2 6 4 5 4 1 2 7 3 2 2 3 4 1 4 2 3 2 5 5 4 2 3 4 4 1 5 5 4 2 2 5 5 2 0 4 3 3 6 4 2 3 1 2 4 1 2 3 4 5 4 4 2 2 3 8 1 4 2 1 0 2 5 3 2 0 5 2 3 3 1 1 2 2 3 2 2 1 1 2 1 1 0 0 4 1 1 2 6 5 2 2 5 2 2 2 1 2 3 3 2 2 2 0 1 6 3 4 1 1 4 2 3 6 1 1 1 4 1 2 4 3 4 5 2 5 2 2 2 3 0 2 0 2 2 3 1 1 2 4 4 1 2 4 2 5 0 2 3 1 1 3 2 4 2 2 4 2 1 1 0 0 0 2 3 4 2 4 1 2 2 1 3 3 3 1 4 1 5 0 4 1 1 1 1 4 1 3 1…
3 2 4 1 1 2 1 1 1 2 0 3 2 4 2 1 0 2 3 1 1 2 1 5 3 1 4 2 3 3 3 1 3 2 2 2 2 4 2 2 3 2 2 3 1 0 5 3 1 3 2 2 1 1 4 4 2 1 4 1 2 0 0 1 1 2 5 0 1 4 1 4 1 1 0 1 3 3 4 0 3 2 2 2 2 1 5 1 1 4 0 0 2 2 0 4 0 0 0 2 1 3 0 2 3 2 4 1 1 1 2 0 2 2 0 4 0 2 4 1 1 1 3 3 0 1 2 0 2 4 1 2 1 1 0 0 2 3 0 2 2 1 0 0 0 0 2 2 3 0 0 0 3 1 2 1 1 1 1 1 2 1 1 0 2 3 2 2 1 1 1 1 2 2 0 3 0 1 0 1 3 0 0 2 4 0 2 1 1 3 1 2 1 4 5 1 1 1 3 0…
0 1 0 2 1 2 1 0 4 3 2 0 1 2 1 1 1 2 3 0 2 0 0 0 0 0 1 2 0 1 0 0 2 1 1 1 3 1 1 2 1 3 2 1 0 1 2 0 0 3 0 2 4 2 1 1 0 3 1 3 1 2 2 1 1 2 2 2 1 3 1 2 1 0 2 2 1 1 0 0 0 1 0 1 1 1 3 1 0 1 0 3 0 0 0 0 1 3 0 0 1 4 0 0 3 0 1 0 0 0 2 2 3 0 1 0 2 0 1 0 1 1 1 1 1 1 4 1 1 1 2 0 1 1 1 1 2 0 1 1 2 2 2 2 1 1 0 1 1 1 1 1 2 2 1 1 2 2 1 3 3 1 1 0 1 4 1 0 1 0 0 0 0 4 0 0 2 3 0 1 1 0 0 1 0 3 3 1 1 0 1 1 0 3 0 1 1 3 1 1…
3 2 2 1 2 2 0 2 1 2 3 2 1 0 3 4 0 1 1 1 2 0 1 3 2 1 1 1 1 0 3 0 0 2 0 2 2 2 5 0 1 1 1 1 1 1 1 1 0 1 0 0 1 1 0 0 1 1 2 2 3 2 0 2 0 0 1 2 1 1 2 2 1 3 0 1 4 2 3 0 1 1 2 1 0 0 5 1 0 2 0 0 2 0 1 2 1 0 0 0 0 4 1 1 1 2 0 0 2 1 0 3 0 3 0 1 0 2 0 2 1 1 1 0 0 1 1 1 2 1 2 0 1 2 1 1 0 0 0 0 1 1 0 0 1 1 0 0 0 1 1 0 0 0 0 0 1 0 0 0 1 0 0 0 2 2 2 0 2 0 2 0 1 0 1 2 1 0 0 0 1 0 0 2 2 1 1 0 0 1 2 1 1 0 0 2 0 0 0 0…
1 2 1 2 0 1 1 1 1 3 0 1 1 4 1 0 0 1 1 2 1 1 0 1 2 2 0 2 3 2 1 0 1 0 4 0 1 1 1 0 1 1 0 0 0 1 0 0 0 0 2 0 2 1 0 1 0 0 2 0 1 2 0 2 0 0 0 0 0 0 0 1 0 0 0 0 2 1 1 0 0 0 0 0 1 0 1 1 1 0 1 0 1 2 1 0 1 1 0 1 1 3 0 0 0 3 0 0 0 0 0 1 0 0 0 0 0 1 0 0 1 0 1 1 0 1 0 1 0 2 0 2 0 0 0 0 0 1 0 0 0 2 0 2 0 2 0 1 0 0 0 2 0 1 0 0 1 2 1 2 1 2 1 0 3 0 0 2 0 0 0 0 0 1 1 0 0 0 1 3 1 0 0 0 1 0 0 0 0 0 0 1 2 0 1 1 3 0 2 0…
0 0 0 2 0 1 1 0 0 0 0 0 1 0 0 0 1 0 1 2 0 1 2 1 0 1 2 1 0 0 0 0 0 0 0 1 1 1 0 1 0 1 0 0 0 3 1 2 1 0 0 1 0 0 0 1 0 0 1 0 0 0 0 0 0 1 0 1 1 0 0 0 0 0 2 0 1 0 1 1 0 1 0 0 0 0 1 0 1 1 1 1 0 0 0 0 0 0 0 0 0 0 0 1 0 0 0 0 0 0 0 3 0 0 2 0 1 2 1 2 0 1 0 2 2 1 0 1 0 1 2 2 0 2 0 0 1 0 0 1 0 1 0 1 1 0 0 1 1 1 1 1 0 1 0 0 0 0 0 0 1 0 1 0 0 0 0 0 0 0 0 1 0 1 0 0 1 0 0 1 0 1 0 2 0 0 1 0 0 0 1 0 0 0 1 0 2 0 0 0…
0 0 0 0 0 0 0 0 1 1 0 0 0 0 1 0 0 0 1 0 0 0 0 1 0 0 0 0 0 1 0 0 0 0 0 1 0 0 0 0 0 0 0 0 1 0 0 0 0 1 0 0 1 0 0 0 0 0 0 0 1 0 0 0 2 0 0 1 0 0 0 1 0 0 0 2 0 1 0 0 1 1 0 0 0 1 0 1 0 0 0 0 0 1 1 0 1 0 1 1 2 0 2 0 0 0 0 1 0 0 0 1 0 0 0 0 1 0 0 1 1 0 2 0 1 0 0 0 1 0 0 0 1 0 0 0 2 0 0 1 0 1 0 0 1 1 0 1 0 0 0 0 0 0 0 1 0 0 0 0 0 0 0 0 0 2 0 0 0 0 0 1 1 0 0 1 0 0 0 0 0 1 0 0 0 0 0 0 0 1 2 0 0 1 0 1 0 1 0 0…
2 1 0 1 2 0 1 1 0 0 0 0 1 0 1 0 0 3 1 0 0 0 0 0 0 0 0 1 0 0 0 1 1 0 0 0 0 0 0 0 0 3 1 0 3 0 0 1 1 0 1 0 0 0 0 0 0 0 0 1 0 0 0 1 1 0 0 0 0 0 0 1 0 0 0 0 0 0 0 0 1 0 1 0 0 0 0 0 0 0 0 0 0 0 1 0 0 0 1 0 0 0 0 0 1 0 0 0 0 1 1 0 0 0 0 1 0 1 1 0 0 0 1 1 0 2 0 0 0 0 0 0 0 2 1 0 0 0 0 0 0 0 0 1 0 0 0 0 2 0 0 0 0 0 0 1 0 0 0 0 0 0 0 0 0 0 0 1 0 1 0 0 0 0 0 0 1 0 0 1 0 0 0 1 1 0 0 1 0 0 0 0 0 0 0 0 0 0 0 0…
0 0 0 0 0 1 0 0 0 0 0 1 0 0 0 1 0 2 1 0 0 0 0 0 0 0 1 2 1 0 0 1 0 1 0 0 1 0 0 0 0 1 0 0 0 0 0 1 0 0 0 0 0 0 0 0 0 0 0 0 0 0 1 0 0 0 0 0 0 0 0 1 0 0 0 0 1 0 0 0 0 0 1 0 0 0 0 0 2 0 0 0 0 1 0 1 0 0 0 0 0 1 0 0 0 0 0 0 0 0 0 0 2 0 0 0 2 0 1 0 0 0 0 0 0 0 1 0 0 0 0 0 0 0 0 0 0 0 1 1 0 0 0 1 0 0 1 1 0 0 0 0 0 1 1 0 0 0 0 0 0 0 0 0 0 1 0 0 0 0 0 0 0 0 1 0 0 0 0 0 0 0 1 0 0 1 0 0 0 0 0 0 0 0 0 0 0 0 0 0…
0 0 0 0 1 1 0 0 0 0 1 0 0 0 0 0 0 0 0 2 0 0 0 0 0 0 0 1 0 1 0 0 1 0 1 0 0 0 0 0 1 0 0 0 1 0 0 0 1 0 0 0 1 0 0 0 0 0 0 0 0 0 0 0 0 0 0 0 0 0 0 0 0 0 0 0 0 0 1 0 0 1 0 0 0 2 0 0 0 1 0 0 0 0 0 0 0 0 0 0 0 0 0 0 0 0 0 0 0 0 0 0 0 0 2 0 0 0 0 0 0 0 0 0 0 0 0 0 0 0 0 0 0 0 1 0 0 0 1 0 0 0 0 0 0 0 0 0 0 1 0 0 1 0 0 0 0 0 0 0 0 0 1 0 1 0 0 0 0 1 1 0 0 0 0 0 1 2 0 0 0 0 0 0 0 1 0 0 0 0 0 0 0 0 0 1 0 0 0 0…
1 0 0 0 0 1 0 0 0 1 0 0 0 0 0 1 0 0 1 0 0 0 0 0 0 0 0 1 0 0 0 0 0 0 0 0 0 0 0 0 0 0 1 0 0 0 1 0 0 0 0 0 0 0 0 0 0 0 1 0 0 0 0 0 1 1 0 0 0 1 0 0 0 0 0 0 0 2 0 0 1 0 0 0 0 0 0 1 0 0 0 0 0 0 0 0 0 0 0 0 0 0 0 0 0 0 0 1 0 0 1 2 0 2 0 0 0 2 0 0 0 0 0 0 0 0 0 0 0 0 0 0 0 0 0 0 0 0 0 0 0 0 0 1 0 0 0 0 0 0 0 0 0 1 0 1 0 0 0 0 0 0 0 0 1 0 0 1 0 0 0 0 0 1 0 0 0 0 0 0 0 0 1 0 0 0 0 0 0 0 0 0 0 0 1 0 1 0 0 0…
1 0 0 1 0 0 0 0 0 1 0 0 0 0 0 0 0 0 0 0 1 0 0 0 0 0 0 1 0 1 0 0 0 0 0 1 0 0 0 0 0 0 0 0 0 0 0 0 0 0 0 0 0 0 0 0 0 0 1 0 0 0 0 0 0 0 1 1 0 0 0 0 0 0 0 0 1 1 0 0 0 0 0 1 0 0 0 0 0 0 0 0 0 0 0 0 0 0 0 0 0 0 0 1 0 1 1 0 1 0 0 0 0 0 0 1 0 0 0 0 0 0 0 0 0 0 0 0 0 0 0 0 0 0 0 1 0 2 0 0 0 0 0 0 0 0 0 0 1 0 0 0 0 0 0 0 1 0 0 0 0 0 0 2 0 0 0 1 0 0 0 0 0 0 0 1 0 1 0 0 0 0 0 0 0 0 0 0 0 0 1 0 0 0 0 0 0 1 0 0…
0 0 1 0 0 1 0 0 0 0 0 0 0 2 1 1 0 0 0 0 0 0 0 0 0 0 0 1 0 0 0 0 0 0 0 0 0 1 0 0 0 0 0 0 0 0 0 0 0 0 0 0 0 0 0 0 0 0 0 0 0 0 1 0 1 1 0 0 0 0 0 1 0 0 0 0 0 1 0 0 0 0 0 0 0 0 0 0 0 0 1 0 0 0 0 0 1 0 1 0 0 0 0 0 0 0 0 0 0 0 0 0 0 0 0 0 0 1 0 0 0 0 0 0 0 0 0 1 0 0 0 0 0 0 0 0 0 0 0 0 0 0 0 0 0 1 0 1 0 0 0 0 0 0 0 0 1 0 0 0 0 0 0 0 0 0 0 0 0 0 0 0 0 0 0 1 0 0 0 0 0 0 2 0 1 0 0 1 0 0 0 0 0 0 0 0 0 0 0 0…
0 1 0 0 0 0 0 1 0 0 0 0 0 0 0 0 0 0 0 0 0 0 0 0 0 0 1 0 0 2 0 0 0 0 0 0 0 0 0 0 0 0 0 1 0 0 0 0 0 0 0 0 0 0 0 0 0 0 0 0 0 0 0 0 0 0 0 0 0 0 0 0 0 0 0 0 1 0 0 0 0 0 0 1 0 0 0 0 0 0 0 0 0 0 0 0 0 0 0 0 0 0 0 0 1 0 0 1 0 0 0 0 0 0 0 0 0 1 0 0 0 0 0 0 0 0 0 0 0 0 0 0 0 0 0 0 0 0 0 0 0 0 0 1 0 0 0 0 1 0 0 0 0 0 0 0 1 3 0 0 0 0 0 0 0 1 0 0 0 0 0 0 0 0 0 0 0 0 0 0 0 0 0 0 0 0 0 0 0 0 0 1 0 1 0 0 0 0 0 0…
0 0 0 0 1 0 0 0 1 0 0 0 0 0 0 0 1 0 0 0 0 0 0 0 1 0 0 0 0 0 0 0 1 0 0 0 0 0 0 0 0 0 0 0 2 0 0 0 0 0 0 0 0 0 1 0 0 0 1 0 0 0 0 0 0 0 0 0 0 0 1 0 0 0 0 0 0 1 0 1 1 0 0 0 0 0 0 1 0 0 0 0 0 0 0 0 0 0 1 0 0 0 0 0 0 0 0 0 0 0 0 0 0 0 0 0 0 0 0 0 0 0 0 0 0 0 0 0 0 0 0 0 0 0 0 1 0 0 0 1 1 0 0 0 0 1 0 0 0 0 0 0 0 0 0 0 0 1 0 0 0 0 0 0 0 0 0 0 0 0 0 0 0 1 0 0 0 1 0 0 0 0 1 0 0 0 0 0 0 1 0 0 0 0 0 0 0 0 0 0…
1 2 1 0 0 1 0 0 0 0 0 0 0 0 0 0 0 0 1 0 0 1 0 0 0 0 0 0 0 0 1 1 0 0 0 0 0 0 0 0 0 0 0 0 0 0 0 0 1 0 0 0 0 0 0 0 0 1 0 0 0 0 0 1 0 0 0 0 0 0 0 0 1 0 0 0 0 0 0 0 0 0 0 0 0 0 0 0 0 0 0 0 1 0 0 0 0 0 0 0 0 0 0 0 0 0 0 0 0 0 0 0 0 0 0 0 0 0 0 0 0 0 0 0 0 0 0 0 0 0 0 0 0 0 0 0 0 0 0 0 0 0 0 0 0 0 0 0 0 0 0 0 0 0 0 0 0 4 0 0 0 0 1 0 0 0 0 0 0 0 0 0 0 0 0 0 0 0 0 0 0 0 0 0 0 0 0 0 0 0 0 0 0 0 1 1 0 0 0 0…
0 0 0 0 0 0 0 1 0 0 0 0 0 0 0 0 0 0 0 0 0 0 0 0 0 0 0 0 0 0 0 0 0 1 0 0 0 0 0 0 0 0 0 0 0 0 0 1 1 0 1 0 0 0 0 0 0 0 0 0 0 0 0 0 0 0 0 0 0 0 0 0 0 0 0 0 0 0 0 0 0 0 0 0 0 0 0 0 0 0 0 0 0 0 1 0 0 0 0 0 1 0 1 0 0 0 0 0 0 0 0 0 0 0 0 0 0 0 0 0 0 0 0 0 0 0 0 0 0 0 0 1 0 0 0 0 0 0 0 0 0 0 0 0 0 0 0 0 0 0 0 0 0 0 0 0 0 1 0 0 0 0 0 0 0 0 0 0 0 0 0 0 0 1 0 0 0 0 0 0 0 1 0 0 0 0 0 0 0 0 0 0 0 0 1 0 0 0 0 0…
0 0 0 0 0 0 1 0 0 0 0 0 1 0 0 0 0 0 0 0 1 1 0 0 0 1 0 0 0 0 0 0 0 0 0 0 0 0 0 0 0 0 0 0 0 0 0 0 0 0 0 0 0 0 0 0 0 0 0 0 0 0 0 1 0 0 0 0 0 0 0 0 0 0 0 0 0 0 0 0 0 0 0 0 0 0 0 0 0 0 0 0 0 0 0 0 0 0 0 0 0 0 0 1 0 0 0 0 0 0 0 0 0 0 0 0 0 0 0 0 0 1 0 0 0 0 0 0 0 0 0 0 0 0 0 0 0 0 0 0 0 0 0 0 0 0 0 0 0 0 0 0 0 0 0 0 0 0 1 0 1 0 0 0 0 0 0 0 0 0 0 0 0 0 1 0 0 0 0 0 0 0 0 0 0 0 0 1 0 0 0 0 0 0 0 0 0 0 0 0…
0 1 0 0 0 0 0 0 0 0 0 0 0 0 0 0 0 0 0 0 0 0 0 0 0 0 0 0 0 0 0 0 0 0 0 0 0 0 0 0 0 0 0 0 0 0 0 0 0 0 1 0 0 0 0 1 0 0 0 1 0 0 0 0 0 0 0 0 0 0 0 0 0 0 0 0 0 0 0 0 0 0 0 0 0 0 0 0 0 0 0 0 0 0 0 0 1 0 0 0 1 0 0 1 0 0 0 0 0 0 0 0 0 1 0 1 0 0 0 0 0 1 0 0 0 0 0 0 0 0 0 0 0 0 0 0 0 0 0 0 0 0 0 0 0 0 0 0 0 0 0 0 0 0 0 0 0 0 0 0 0 0 0 0 0 0 0 0 0 0 0 0 0 0 0 0 0 0 0 0 0 0 0 0 0 0 0 0 0 0 0 0 0 0 0 1 0 0 0 0…
0 0 0 0 0 0 0 0 0 0 0 0 0 0 0 0 0 0 0 0 0 0 0 0 0 0 0 0 0 0 0 1 0 1 0 0 0 1 0 0 0 0 0 0 0 0 0 0 0 0 0 0 0 0 1 1 0 1 1 0 0 0 0 0 0 0 0 0 1 0 0 0 1 0 0 0 0 0 0 0 0 0 0 0 0 0 0 0 0 0 0 0 0 0 0 0 0 0 0 0 0 0 1 0 0 0 0 0 0 0 0 0 0 0 0 0 0 0 0 0 0 0 0 0 0 0 0 0 0 0 1 0 0 0 0 0 0 0 0 0 0 0 0 0 0 0 0 0 0 0 0 0 0 0 0 0 0 0 0 0 0 0 0 0 0 0 0 0 0 0 0 0 0 0 0 0 0 0 0 0 0 0 0 0 0 0 0 1 0 0 0 0 0 0 0 0 1 0 0 0…
0 0 0 0 1 0 0 0 0 0 0 1 0 0 0 0 0 0 0 1 0 0 1 0 0 0 0 0 0 0 0 0 1 0 0 0 0 0 0 0 0 0 0 0 0 0 0 0 0 0 0 0 0 0 0 0 0 0 0 0 0 0 0 0 0 0 1 0 0 0 0 0 0 0 0 0 0 0 0 0 0 0 0 1 0 0 0 0 0 0 0 0 0 0 0 0 0 0 1 1 0 0 0 0 0 0 0 0 0 0 0 0 0 0 0 1 0 0 0 0 0 0 0 0 0 0 0 0 1 0 0 0 0 0 0 1 0 0 0 0 0 0 0 0 0 0 0 0 0 0 0 0 0 0 0 0 0 0 0 0 0 0 0 1 0 0 0 0 0 0 0 0 0 0 0 0 0 0 0 0 0 0 0 0 0 0 0 0 1 0 0 0 0 0 0 0 0 0 0 0…
1 1 0 1 0 0 0 0 0 0 1 0 0 0 0 0 1 0 0 0 0 0 0 0 0 0 0 0 0 0 0 0 1 0 0 0 0 0 0 0 0 0 0 0 0 0 0 0 0 1 0 0 0 1 0 0 0 0 0 1 1 0 1 0 0 0 0 0 0 0 0 0 0 0 0 0 0 1 0 0 0 0 2 0 0 0 0 0 0 0 0 0 1 0 0 0 0 0 0 0 0 0 0 0 0 0 0 0 0 0 0 0 0 0 0 0 0 0 1 0 0 0 0 0 0 0 0 0 0 0 0 0 0 0 0 0 0 0 0 1 1 0 0 0 0 0 0 1 0 0 0 1 0 0 0 0 0 0 0 0 0 0 0 0 0 0 0 0 0 0 0 0 0 0 0 0 0 0 0 0 0 0 1 0 0 0 0 0 0 0 0 0 0 0 0 0 0 0 0 0…
0 0 0 1 1 1 0 0 0 0 0 0 1 0 1 1 0 0 0 0 0 0 0 3 0 0 1 1 1 1 0 0 1 0 0 1 1 1 0 0 0 0 0 0 0 0 0 0 0 0 2 1 0 1 0 1 0 1 0 0 0 1 0 0 1 0 0 0 0 0 0 0 0 0 0 0 0 0 0 0 0 0 0 1 1 0 0 0 0 0 1 0 0 0 1 0 0 1 0 0 1 0 1 0 0 0 0 0 0 0 0 1 0 1 0 1 0 0 0 1 0 0 0 0 2 0 0 0 1 0 0 0 1 0 0 0 1 0 0 1 1 0 0 0 0 0 0 1 0 0 0 0 0 0 0 0 0 1 0 0 2 0 0 0 0 0 0 0 1 1 0 0 0 0 0 0 1 0 0 0 0 0 0 0 0 0 0 0 0 0 0 0 0 0 0 1 0 0 0 0…
0 5 3 0 1 0 0 3 1 0 0 3 1 1 1 0 0 0 1 0 2 2 0 1 0 0 2 2 0 1 2 0 4 0 0 0 0 0 0 0 0 1 1 0 0 0 0 1 1 0 1 2 0 0 2 1 1 1 0 0 0 1 1 0 0 0 0 0 0 3 0 0 0 0 0 1 1 1 0 0 0 1 0 3 0 0 1 0 0 0 0 1 0 2 0 0 0 0 0 0 0 0 0 0 0 1 0 0 0 0 0 1 0 0 0 0 1 1 1 0 0 0 0 0 0 2 0 0 0 0 0 0 0 0 0 0 0 0 0 0 0 0 0 0 0 1 0 0 0 0 0 0 0 0 1 0 1 2 0 0 0 0 0 2 1 1 0 1 0 1 0 0 0 0 2 0 0 0 0 0 0 0 1 1 0 0 0 0 0 0 0 0 0 0 3 0 1 1 0 0…
5 4 0 2 1 1 4 3 2 0 3 1 5 4 5 3 2 4 1 3 2 3 3 6 2 3 3 1 2 2 2 1 2 2 4 1 3 4 3 0 0 5 5 2 5 2 1 4 3 1 4 3 2 0 2 0 4 2 1 4 1 2 0 2 1 2 0 1 0 2 1 5 3 1 2 4 2 0 0 0 1 3 2 1 0 3 1 0 0 0 1 1 0 0 0 0 1 3 0 0 0 2 1 0 0 2 0 0 0 0 0 1 1 0 0 0 0 1 1 1 1 1 0 0 2 0 0 1 0 0 1 0 0 0 0 1 0 0 0 1 0 1 2 1 0 2 0 0 0 0 2 1 1 2 0 0 1 4 0 0 0 0 0 0 1 0 1 0 1 4 1 2 0 0 3 0 1 0 1 0 0 1 2 0 0 0 3 0 2 0 0 0 0 0 0 0 1 0 0 1…
3 6 5 5 6 3 3 5 5 0 3 3 8 6 3 6 5 5 2 5 6 7 3 8 11 5 5 2 0 6 4 7 11 4 8 7 2 6 10 1 1 3 6 2 5 2 4 7 3 7 3 8 8 2 9 4 6 3 2 4 0 3 3 4 0 3 3 3 2 1 2 1 3 7 3 0 1 2 0 0 0 0 0 0 0 3 0 0 0 3 0 2 0 0 0 0 0 1 0 0 1 1 0 0 0 0 0 0 1 1 0 0 0 0 0 2 0 2 0 0 0 0 1 1 0 1 1 3 0 0 2 2 0 1 0 1 1 0 0 1 1 0 0 2 1 0 0 3 1 0 1 1 1 1 0 0 0 1 1 0 0 0 0 1 0 0 0 2 0 1 0 0 1 0 0 2 3 0 3 0 0 0 0 0 0 0 1 3 0 1 1 2 3 0 0 1 0 0 …
5 9 11 12 2 8 2 8 2 4 3 15 6 6 10 11 6 4 9 13 10 5 3 8 9 9 4 6 8 6 12 11 7 19 6 7 3 9 2 5 4 1 5 6 10 12 7 5 2 12 3 6 4 5 4 2 9 4 0 2 1 8 3 4 0 0 4 5 1 3 1 8 8 7 5 2 5 6 1 0 1 0 0 0 0 1 3 0 0 5 0 2 1 1 1 1 0 2 0 0 0 0 1 1 0 0 0 0 1 0 0 0 0 1 2 1 0 1 0 1 0 1 1 0 0 0 0 1 0 0 4 3 3 1 1 0 0 0 7 0 0 0 1 0 1 0 1 1 1 3 1 0 0 1 0 1 0 0 0 2 0 1 2 0 0 0 1 4 1 0 2 0 0 0 2 0 0 2 0 0 1 0 0 0 0 1 1 0 0 1 0 0 2 …
4 4 8 9 6 5 11 5 4 5 4 3 10 6 5 7 3 3 6 3 6 5 5 2 9 3 10 4 4 4 2 6 4 7 1 6 3 1 2 1 2 2 4 5 1 4 7 4 7 3 5 5 6 7 3 5 7 4 2 1 0 2 8 2 3 5 1 1 1 3 0 5 3 1 2 2 2 0 0 0 0 1 0 0 1 0 0 0 0 0 1 1 2 2 1 0 0 2 3 0 0 0 0 0 0 0 0 0 0 0 0 0 2 1 1 1 0 0 0 0 0 1 1 0 0 2 1 1 0 0 1 2 1 0 1 0 0 1 0 0 1 0 2 0 0 0 0 0 0 0 0 0 0 0 2 1 0 0 1 1 1 0 0 0 0 0 0 0 1 0 0 0 1 1 0 0 0 3 1 0 0 1 0 1 0 0 0 0 0 0 1 0 0 0 1 0 2 0 …
1 1 4 1 5 7 1 2 1 0 1 3 0 2 0 4 1 2 2 2 4 1 2 3 1 1 4 1 1 1 1 1 2 5 2 2 2 4 1 1 2 1 6 1 0 1 1 7 1 2 2 4 0 0 1 5 0 2 1 1 0 2 0 3 1 3 2 5 0 2 0 0 0 2 2 1 2 0 0 1 0 1 0 0 0 0 0 1 0 4 0 1 0 0 0 0 1 1 1 0 0 0 0 0 0 1 1 0 1 0 0 0 2 2 0 1 0 0 0 0 1 0 0 0 0 2 0 1 0 0 1 0 0 0 0 1 0 0 0 0 0 0 0 0 0 0 1 0 0 0 0 0 1 0 0 0 0 0 0 0 0 0 1 0 0 0 1 0 0 0 0 0 0 0 0 1 0 0 1 0 0 0 0 0 1 0 1 0 0 0 0 1 1 0 0 0 1 2 1 1…
3 0 0 2 0 2 1 0 0 0 0 1 1 0 1 0 0 0 3 0 3 0 2 0 3 1 2 0 0 2 1 0 3 1 0 1 1 1 0 1 0 2 0 1 0 0 1 0 0 0 0 1 0 0 2 0 1 1 1 0 1 0 0 0 0 1 0 1 0 2 0 0 0 0 0 0 0 0 0 0 0 1 1 0 0 0 0 0 0 0 0 0 1 0 0 0 0 0 0 0 0 0 0 0 0 0 0 0 1 0 0 0 0 0 0 0 1 0 0 0 0 0 1 0 0 0 0 0 1 0 0 0 0 0 0 0 0 0 0 0 0 0 0 0 0 0 0 0 0 0 0 0 0 1 0 0 1 0 0 0 1 0 0 0 0 0 0 0 0 0 0 0 0 0 0 0 0 0 0 0 0 1 0 0 0 0 0 1 0 0 0 0 0 1 0 0 0 0 0 0…
0 0 0 0 1 1 1 0 0 0 0 1 1 0 1 0 0 1 0 0 0 1 1 1 0 0 2 0 0 0 0 1 0 1 0 1 0 0 0 0 0 0 0 1 0 1 0 0 1 0 0 1 0 1 1 2 0 0 0 0 1 0 0 0 0 0 1 1 0 0 1 1 0 0 0 0 0 0 0 0 0 1 0 0 0 0 0 0 0 0 1 1 0 0 0 0 0 0 0 0 0 0 0 0 0 0 0 0 0 0 0 0 0 0 0 0 1 0 0 0 2 0 0 0 0 0 0 0 0 0 0 0 0 0 0 0 0 0 1 1 0 0 1 0 0 0 0 0 0 0 0 0 0 0 0 0 0 1 0 0 0 0 0 1 0 0 0 0 0 0 0 0 0 0 0 0 1 0 0 0 0 3 0 0 0 0 0 0 1 0 0 0 0 0 0 0 0 0 0 0…
0 0 0 0 0 0 0 0 0 0 0 0 0 0 0 1 0 1 0 0 0 0 0 1 1 0 0 1 0 0 0 0 0 0 0 0 0 0 0 0 0 0 0 0 0 1 0 0 1 0 1 0 0 0 0 0 0 0 0 0 1 0 0 0 0 0 0 0 0 0 0 0 0 0 0 0 0 0 0 0 0 0 0 0 1 0 0 0 0 0 0 1 0 0 0 0 0 0 0 0 1 0 0 0 1 0 0 1 0 0 0 0 0 0 0 0 0 0 0 0 0 0 0 0 0 0 0 0 0 0 0 0 0 0 0 0 0 0 1 1 0 0 0 0 0 0 0 0 0 0 0 0 0 0 0 0 0 0 0 0 0 0 0 1 0 0 0 0 1 0 0 0 0 1 0 0 0 0 0 0 0 0 0 0 0 0 0 0 0 0 0 0 0 0 0 0 0 0 0 0…
0 0 0 0 0 0 0 0 0 0 0 0 0 0 0 0 0 0 0 0 0 0 0 0 1 0 0 0 0 0 0 0 1 0 0 0 0 0 0 0 0 0 0 0 0 0 0 0 1 0 0 0 0 0 0 0 0 0 0 0 1 0 0 0 0 0 0 0 0 0 0 0 0 0 0 0 0 0 0 0 0 0 1 0 0 0 0 0 0 0 0 0 0 0 0 0 0 0 0 0 0 0 0 0 0 0 0 0 0 0 0 0 0 0 0 0 0 0 0 0 0 0 0 0 0 0 0 0 1 0 0 0 0 0 0 0 0 0 0 1 0 0 0 0 0 0 0 0 0 0 0 0 0 0 0 1 0 0 0 0 0 0 0 0 0 0 0 0 0 0 0 0 0 0 0 0 0 0 0 0 0 0 0 0 0 0 0 0 0 0 0 0 0 0 0 0 0 0 0 0…
[truncated: 82 more rows]

## Sheet: Ext Fig 7a C-trap Class II
20240522-121832 Kymograph 40_B-channel_photon-counts_[0-178]px_[0-334]tlines
Kymograph B-channel ASCII Matrix file
X Amplitude: 8.0844032 s
Y Amplitude: 17.8 um
Z Amplitude: 11 a.u.
[truncated: 1,091 more rows]

## Sheet: Ext Fig 7a C-trap Class III
20240624-152739 Kymograph 88_B-channel_photon-counts_[0-177]px_[0-307]tlines
[truncated: 1,093 more rows]

[truncated: 2 more sheets: Ext Fig 7a C-trap Class IV, Ext Fig 7b C-trap]
