# Supplementary material for: KorB switching from DNA-sliding clamp to repressor mediates long-range gene silencing in a multi-drug resistance plasmid
Source: Nat Microbiol. 2025 Jan 23;10(2):448–67. doi: 10.1038/s41564-024-01915-3 (PMC11790492; doi:10.1038/s41564-024-01915-3)
Supplement: Supplementary file 16 — Uncropped gel images and XylE assay data. [file 41564_2024_1915_MOESM16_ESM.xlsx]

## Sheet: Ext Fig 8a deep-seq
All RAW deep-sequencing data is depostided at GEO accession: https://www.ncbi.nlm.nih.gov/geo/query/acc.cgi?acc=GSE274567
	xylE reporter plasmid					korA expresison plasmid					korB expression plasmid
	KorA - KorB -	KorA + KorB -	KorA - KorB +	KorA + KorB +		KorA - KorB -	KorA + KorB -	KorA - KorB +	KorA + KorB +		KorA - KorB -	KorA + KorB -	KorA - KorB +	KorA + KorB +
Copy number	4.32012	1.78989	1.5794	2.58404		5.21464	4.17949	3.61506	8.8852		9.38749	13.3101	8.10705	14.5228
	8.7208	1.59337	8.93155	1.86169		13.4592	3.59655	25.2315	7.10809		20.7172	8.25025	55.6484	13.4046
	8.29865	4.47965	4.5602	1.73918		12.442	9.50057	13.6099	5.37116		18.624	19.5005	27.3171	13.4983

## Sheet: Ext Fig 8b xyle
Date	Promoter	Regulator 1	Regulator 2	Code	Replicate	uL	Start	End	xylE 374	Time	374 / min	uL	Dilution	OD 595	mg/ml	Activity	AVERAGE	STDEV	STDEV fraction	Relative repression	Relative STDEV		Loading order
2023-03-10	korAp -1563	None	None	A3E2E3	1	10	0	0.123	0.123	60	0.123	40	25	0.452	0.205455	59.8673	67.5841	8.59173	0.127127	1	0.127127		1. Empty vectors control
2023-03-10	korAp -1563	None	None	A3E2E3	2	10	0	0.154	0.154	60	0.154	40	25	0.513	0.233182	66.0429							2. KorB WT
2023-03-10	korAp -1563	None	None	A3E2E3	3	10	0	0.146	0.146	60	0.146	40	25	0.418	0.19	76.8421							3. KorB F249A
2023-03-10	korAp -1563	None	KorB WT	A3E2KB1	1	10	0	0.831	0.831	60	0.831	5	200	0.648	2.35636	35.2662	33.1773	1.97257	0.0594553	2.03706	0.121114		4. KorA WT
2023-03-10	korAp -1563	None	KorB WT	A3E2KB1	2	10	0	0.709	0.709	60	0.709	5	200	0.622	2.26182	31.3465							5. KorA Y84A
2023-03-10	korAp -1563	None	KorB WT	A3E2KB1	3	10	0	0.571	0.571	60	0.571	5	200	0.477	1.73455	32.9193							6. KorB WT + KorA WT
2023-03-10	korAp -1563	None	KorB F249A	A3E2KB2	1	10	0	0.945	0.945	60	0.945	5	200	0.763	2.77455	34.0596	33.722	2.89121	0.0857368	2.00416	0.17183		7. KorB F249A + KorA WT
2023-03-10	korAp -1563	None	KorB F249A	A3E2KB2	2	10	0	1.024	1.024	60	1.024	5	200	0.773	2.81091	36.4295							8. KorB WT + KorA Y84A
2023-03-10	korAp -1563	None	KorB F249A	A3E2KB2	3	10	0	0.647	0.647	60	0.647	5	200	0.58	2.10909	30.6767							9. KorB F249A + KorA Y84A
2023-03-10	korAp -1563	KorA WT	None	A3KA1E3	1	100	0.056	0.122	0.066	60	0.066	2	500	0.428	3.89091	0.169626	0.174709	0.0160986	0.0921453	386.839	35.6454
2023-03-10	korAp -1563	KorA WT	None	A3KA1E3	2	100	0.035	0.06	0.025	60	0.025	2	500	0.17	1.54545	0.161765
2023-03-10	korAp -1563	KorA WT	None	A3KA1E3	3	100	0.042	0.083	0.041	60	0.041	2	500	0.234	2.12727	0.192735
2023-03-10	korAp -1563	KorA Y84A	None	A3KA2E3	1	100	0.026	0.045	0.019	60	0.019	3	333.333	0.289	1.75152	0.108478	0.101217	0.00629065	0.0621501	667.714	41.4985
2023-03-10	korAp -1563	KorA Y84A	None	A3KA2E3	2	100	0.031	0.047	0.016	60	0.016	3	333.333	0.27	1.63636	0.0977778
2023-03-10	korAp -1563	KorA Y84A	None	A3KA2E3	3	100	0.032	0.049	0.017	60	0.017	3	333.333	0.288	1.74545	0.0973958
2023-03-10	korAp -1563	KorA WT	KorB WT	A3KA1KB1	1	100	0.052	0.059	0.007	600	0.0007	2	500	0.334	3.03636	0.00230539	0.00178792	0.000685468	0.383389	37800.4	14492.2
2023-03-10	korAp -1563	KorA WT	KorB WT	A3KA1KB1	2	100	0.098	0.104	0.006	600	0.0006	3.5	285.714	1.143	5.93766	0.0010105
2023-03-10	korAp -1563	KorA WT	KorB WT	A3KA1KB1	3	100	0.057	0.064	0.007	600	0.0007	3	333.333	0.564	3.41818	0.00204787
2023-03-10	korAp -1563	KorA WT	KorB F249A	A3KA1KB2	1	100	0.071	0.351	0.28	600	0.028	3	333.333	0.639	3.87273	0.0723005	0.0778414	0.00505754	0.0649724	868.229	56.4109
2023-03-10	korAp -1563	KorA WT	KorB F249A	A3KA1KB2	2	100	0.065	0.371	0.306	600	0.0306	3	333.333	0.639	3.87273	0.0790141
2023-03-10	korAp -1563	KorA WT	KorB F249A	A3KA1KB2	3	100	0.053	0.336	0.283	600	0.0283	3	333.333	0.568	3.44242	0.0822095
2023-03-10	korAp -1563	KorA Y84A	KorB WT	A3KA2KB1	1	100	0.048	0.213	0.165	600	0.0165	3	333.333	0.46	2.78788	0.0591848	0.0716099	0.0123198	0.17204	943.781	162.368
2023-03-10	korAp -1563	KorA Y84A	KorB WT	A3KA2KB1	2	100	0.052	0.274	0.222	600	0.0222	3	333.333	0.51	3.09091	0.0718235
2023-03-10	korAp -1563	KorA Y84A	KorB WT	A3KA2KB1	3	100	0.04	0.18	0.14	600	0.0222	3	333.333	0.437	2.64848	0.0838215
2023-03-10	korAp -1563	KorA Y84A	KorB F249A	A3KA2KB2	1	100	0.055	0.244	0.189	600	0.014	3	333.333	0.504	3.05455	0.0458333	0.0555612	0.027521	0.495327	1216.39	602.511
2023-03-10	korAp -1563	KorA Y84A	KorB F249A	A3KA2KB2	2	100	0.043	0.205	0.162	600	0.0189	3	333.333	0.36	2.18182	0.086625
2023-03-10	korAp -1563	KorA Y84A	KorB F249A	A3KA2KB2	3	100	0.072	0.213	0.141	600	0.0162	3	333.333	0.781	4.73333	0.0342254
2023-03-17	korAp -1563 OB-	None	None	A4E2E3	1	100	0	1.13	1.13	60	1.13	40	25	0.448	0.203636	55.4911	54.5242	1.16522	0.0213707	1	0.0213707
2023-03-17	korAp -1563 OB-	None	None	A4E2E3	2	100	0	1.1045	1.1045	60	1.1045	40	25	0.443	0.201364	54.851
2023-03-17	korAp -1563 OB-	None	None	A4E2E3	3	100	0	1.113	1.113	60	1.113	40	25	0.46	0.209091	53.2304
2023-03-17	korAp -1563 OB-	None	KorB WT	A4E2KB1	1	10	0	0.602	0.602	15	2.408	4	250	0.468	2.12727	113.197	129.344	21.9054	0.169358	0.421545	0.0713921
2023-03-17	korAp -1563 OB-	None	KorB WT	A4E2KB1	2	10	0	1.108	1.108	15	4.432	4	250	0.632	2.87273	154.278
2023-03-17	korAp -1563 OB-	None	KorB WT	A4E2KB1	3	10	0	0.611	0.611	15	2.444	4	250	0.446	2.02727	120.556
2023-03-17	korAp -1563 OB-	None	KorB WT	A4E2KB2	1	10	0	0.589	0.589	15	2.356	4	250	0.487	2.21364	106.431	115.337	13.415	0.116311	0.472737	0.0549843
2023-03-17	korAp -1563 OB-	None	KorB WT	A4E2KB2	2	10	0	0.826	0.826	20	2.478	4	250	0.501	2.27727	108.814
2023-03-17	korAp -1563 OB-	None	KorB WT	A4E2KB2	3	10	0	0.636	0.636	15	2.544	4	250	0.428	1.94545	130.766
2023-03-17	korAp -1563 OB-	KorA WT	None	A4KA1E3	1	100	0.031	0.073	0.042	60	0.042	4	250	0.46	2.09091	0.20087	0.12455	0.0781249	0.62726	437.771	274.596
2023-03-17	korAp -1563 OB-	KorA WT	None	A4KA1E3	2	100	0.035	0.057	0.022	60	0.022	4	250	0.378	1.71818	0.128042
2023-03-17	korAp -1563 OB-	KorA WT	None	A4KA1E3	3	100	0.019	0.036	0.017	60	0.017	4	250	0.381	3.8	0.0447368
2023-03-17	korAp -1563 OB-	KorA Y84A	None	A4KA2E3	1	100	0.01	0.015	0.005	60	0.005	6	166.667	0.311	0.857576	0.0583039	0.0501986	0.0070198	0.139841	1086.17	151.891
2023-03-17	korAp -1563 OB-	KorA Y84A	None	A4KA2E3	2	100	0.01	0.015	0.005	60	0.005	6	166.667	0.283	1.08182	0.0462185
2023-03-17	korAp -1563 OB-	KorA Y84A	None	A4KA2E3	3	100	0.004	0.012	0.008	60	0.008	6	166.667	0.357	1.73636	0.0460733
2023-03-17	korAp -1563 OB-	KorA WT	KorB WT	A4KA1KB1	1	100	0.07	0.497	0.427	300	0.0854	4	250	0.836	1.98182	0.430917	0.27256	0.151258	0.554952	200.045	111.015
2023-03-17	korAp -1563 OB-	KorA WT	KorB WT	A4KA1KB1	2	100	0.063	0.448	0.385	300	0.077	3	333.333	0.436	2.99394	0.257186
2023-03-17	korAp -1563 OB-	KorA WT	KorB WT	A4KA1KB1	3	100	0.046	0.324	0.278	300	0.0556	3	333.333	0.494	4.29091	0.129576
2023-03-17	korAp -1563 OB-	KorA WT	KorB F249A	A4KA1KB2	1	100	0.071	0.415	0.344	300	0.0688	3	333.333	0.708	3.4303	0.200565	0.318415	0.121075	0.380243	171.236	65.1114
2023-03-17	korAp -1563 OB-	KorA WT	KorB F249A	A4KA1KB2	2	100	0.061	0.482	0.421	300	0.0842	3	333.333	0.566	2.69697	0.312202
2023-03-17	korAp -1563 OB-	KorA WT	KorB F249A	A4KA1KB2	3	100	0.049	0.466	0.417	300	0.0834	3	333.333	0.445	1.88485	0.442476
2023-03-17	korAp -1563 OB-	KorA Y84A	KorB WT	A4KA2KB1	1	100	0.033	0.185	0.152	300	0.0304	4	250	0.573	2.2	0.138182	0.0879072	0.0492085	0.559778	620.247	347.201
2023-03-17	korAp -1563 OB-	KorA Y84A	KorB WT	A4KA2KB1	2	100	0.027	0.109	0.082	300	0.0164	4	250	0.484	1.91364	0.0857007
2023-03-17	korAp -1563 OB-	KorA Y84A	KorB WT	A4KA2KB1	3	100	0.018	0.063	0.045	300	0.009	4	250	0.421	2.25909	0.039839
2023-03-17	korAp -1563 OB-	KorA Y84A	KorB F249A	A4KA2KB2	1	100	0.025	0.132	0.107	300	0.0214	4	250	0.497	2.63636	0.0811724	0.121902	0.0474763	0.389463	447.279	174.199
2023-03-17	korAp -1563 OB-	KorA Y84A	KorB F249A	A4KA2KB2	2	100	0.037	0.215	0.178	300	0.0356	4	250	0.58	2.04545	0.174044
2023-03-17	korAp -1563 OB-	KorA Y84A	KorB F249A	A4KA2KB2	3	100	0.022	0.135	0.113	300	0.0226	4	250	0.45	2.04545	0.110489
