# Supplementary material for: KorB switching from DNA-sliding clamp to repressor mediates long-range gene silencing in a multi-drug resistance plasmid
Source: Nat Microbiol. 2025 Jan 23;10(2):448–67. doi: 10.1038/s41564-024-01915-3 (PMC11790492; doi:10.1038/s41564-024-01915-3)
Supplement: Supplementary file 17 — Native mass spectrometry data, uncropped gel images and abortive initiation assay data. [file 41564_2024_1915_MOESM17_ESM.xlsx]

## Sheet: Ext Fig 9c nMS
KorA_Holo_150mMAmOAc				KorA_Holo_300mMAmOAc
01a1 4600 6900 6e00 6e00 6900 6700 6100				01a1 4600 6900 6e00 6e00 6900 6700 6100
6e00 0000 0000 0000 0000 0000 0000 0000				6e00 0000 0000 0000 0000 0000 0000 0000
0000 0800 4200 0000 2672 2cf4 d1ca d901				0000 0800 4200 0000 d900 eb65 ddca d901
5300 5900 5300 5400 4500 4d00 0000 0000				5300 5900 5300 5400 4500 4d00 0000 0000
0000 0000 0000 0000 0000 0000 0000 0000				0000 0000 0000 0000 0000 0000 0000 0000
0000 0000 0000 0000 0000 0000 0000 0000				0000 0000 0000 0000 0000 0000 0000 0000
0000 5300 5900 5300 5400 4500 4d00 0000				0000 5300 5900 5300 5400 4500 4d00 0000
0000 0000 0000 0000 0000 0000 0000 0000				0000 0000 0000 0000 0000 0000 0000 0000
0000 0000 0000 0000 0000 0000 0000 0000				0000 0000 0000 0000 0000 0000 0000 0000
0000 0000 8db8 cdd8 2672 2cf4 d1ca d901				0000 0000 025b 5dd2 d900 eb65 ddca d901
5300 5900 5300 5400 4500 4d00 0000 0000				5300 5900 5300 5400 4500 4d00 0000 0000
0000 0000 0000 0000 0000 0000 0000 0000				0000 0000 0000 0000 0000 0000 0000 0000
0000 0000 0000 0000 0000 0000 0000 0000				0000 0000 0000 0000 0000 0000 0000 0000
0000 5300 5900 5300 5400 4500 4d00 0000				0000 5300 5900 5300 5400 4500 4d00 0000
0000 0000 0000 0000 0000 0000 0000 0000				0000 0000 0000 0000 0000 0000 0000 0000
0000 0000 0000 0000 0000 0000 0000 0000				0000 0000 0000 0000 0000 0000 0000 0000
0000 0000 0100 0000 0000 0000 0000 0000				0000 0000 0100 0000 0000 0000 0000 0000
0000 0000 0000 0000 0000 0000 0000 0000				0000 0000 0000 0000 0000 0000 0000 0000
0000 0000 0000 0000 0000 0000 0000 0000				0000 0000 0000 0000 0000 0000 0000 0000
0000 0000 0000 0000 0000 0000 0000 0000				0000 0000 0000 0000 0000 0000 0000 0000
0000 0000 0000 0000 0000 0000 0000 0000				0000 0000 0000 0000 0000 0000 0000 0000
0000 0000 0000 0000 0000 0000 0000 0000				0000 0000 0000 0000 0000 0000 0000 0000
0000 0000 0000 0000 0000 0000 0000 0000				0000 0000 0000 0000 0000 0000 0000 0000
0000 0000 0000 0000 0000 0000 0000 0000				0000 0000 0000 0000 0000 0000 0000 0000
0000 0000 0000 0000 0000 0000 0000 0000				0000 0000 0000 0000 0000 0000 0000 0000
0000 0000 0000 0000 0000 0000 0000 0000				0000 0000 0000 0000 0000 0000 0000 0000
0000 0000 0000 0000 0000 0000 0000 0000				0000 0000 0000 0000 0000 0000 0000 0000
0000 0000 0000 0000 0000 0000 0000 0000				0000 0000 0000 0000 0000 0000 0000 0000
0000 0000 0000 0000 0000 0000 0000 0000				0000 0000 0000 0000 0000 0000 0000 0000
0000 0000 0000 0000 0000 0000 0000 0000				0000 0000 0000 0000 0000 0000 0000 0000
0000 0000 0000 0000 0000 0000 0000 0000				0000 0000 0000 0000 0000 0000 0000 0000
0000 0000 0000 0000 0000 0000 0000 0000				0000 0000 0000 0000 0000 0000 0000 0000
0000 0000 0000 0000 0000 0000 0000 0000				0000 0000 0000 0000 0000 0000 0000 0000
0000 0000 0000 0000 0000 0000 0000 0000				0000 0000 0000 0000 0000 0000 0000 0000
0000 0000 0000 0000 0000 0000 0000 0000				0000 0000 0000 0000 0000 0000 0000 0000
0000 0000 0000 0000 0000 0000 0000 0000				0000 0000 0000 0000 0000 0000 0000 0000
0000 0000 0000 0000 0000 0000 0000 0000				0000 0000 0000 0000 0000 0000 0000 0000
0000 0000 0000 0000 0000 0000 0000 0000				0000 0000 0000 0000 0000 0000 0000 0000
0000 0000 0000 0000 0000 0000 0000 0000				0000 0000 0000 0000 0000 0000 0000 0000
0000 0000 0000 0000 0000 0000 0000 0000				0000 0000 0000 0000 0000 0000 0000 0000
0000 0000 0000 0000 0000 0000 0000 0000				0000 0000 0000 0000 0000 0000 0000 0000
0000 0000 0000 0000 0000 0000 0000 0000				0000 0000 0000 0000 0000 0000 0000 0000
0000 0000 0000 0000 0000 0000 0000 0000				0000 0000 0000 0000 0000 0000 0000 0000
0000 0000 0000 0000 0000 0000 0000 0000				0000 0000 0000 0000 0000 0000 0000 0000
0000 0000 0000 0000 0000 0000 0000 0000				0000 0000 0000 0000 0000 0000 0000 0000
0000 0000 0000 0000 0000 0000 0000 0000				0000 0000 0000 0000 0000 0000 0000 0000
0000 0000 0000 0000 0000 0000 0000 0000				0000 0000 0000 0000 0000 0000 0000 0000
0000 0000 0000 0000 0000 0000 0000 0000				0000 0000 0000 0000 0000 0000 0000 0000
0000 0000 0000 0000 0000 0000 0000 0000				0000 0000 0000 0000 0000 0000 0000 0000
0000 0000 0000 0000 0000 0000 0000 0000				0000 0000 0000 0000 0000 0000 0000 0000
0000 0000 0000 0000 0000 0000 0000 0000				0000 0000 0000 0000 0000 0000 0000 0000
0000 0000 0000 0000 0000 0000 0000 0000				0000 0000 0000 0000 0000 0000 0000 0000
0000 0000 0000 0000 0000 0000 0000 0000				0000 0000 0000 0000 0000 0000 0000 0000
0000 0000 0000 0000 0000 0000 0000 0000				0000 0000 0000 0000 0000 0000 0000 0000
0000 0000 0000 0000 0000 0000 0000 0000				0000 0000 0000 0000 0000 0000 0000 0000
0000 0000 0000 0000 0000 0000 0000 0000				0000 0000 0000 0000 0000 0000 0000 0000
0000 0000 0000 0000 0000 0000 0000 0000				0000 0000 0000 0000 0000 0000 0000 0000
0000 0000 0000 0000 0000 0000 0000 0000				0000 0000 0000 0000 0000 0000 0000 0000
0000 0000 0000 0000 0000 0000 0000 0000				0000 0000 0000 0000 0000 0000 0000 0000
0000 0000 0000 0000 0000 0000 0000 0000				0000 0000 0000 0000 0000 0000 0000 0000
0000 0000 0000 0000 0000 0000 0000 0000				0000 0000 0000 0000 0000 0000 0000 0000
0000 0000 0000 0000 0000 0000 0000 0000				0000 0000 0000 0000 0000 0000 0000 0000
0000 0000 0000 0000 0000 0000 0000 0000				0000 0000 0000 0000 0000 0000 0000 0000
0000 0000 0000 0000 0000 0000 0000 0000				0000 0000 0000 0000 0000 0000 0000 0000
0000 0000 0000 0000 0000 0000 0000 0000				0000 0000 0000 0000 0000 0000 0000 0000
0000 0000 0000 0000 0000 0000 0000 0000				0000 0000 0000 0000 0000 0000 0000 0000
0000 0000 0000 0000 0000 0000 0000 0000				0000 0000 0000 0000 0000 0000 0000 0000
0000 0000 0000 0000 0000 0000 0000 0000				0000 0000 0000 0000 0000 0000 0000 0000
0000 0000 0000 0000 0000 0000 0000 0000				0000 0000 0000 0000 0000 0000 0000 0000
0000 0000 0000 0000 0000 0000 0000 0000				0000 0000 0000 0000 0000 0000 0000 0000
0000 0000 0000 0000 0000 0000 0000 0000				0000 0000 0000 0000 0000 0000 0000 0000
0000 0000 0000 0000 0000 0000 0000 0000				0000 0000 0000 0000 0000 0000 0000 0000
0000 0000 0000 0000 0000 0000 0000 0000				0000 0000 0000 0000 0000 0000 0000 0000
0000 0000 0000 0000 0000 0000 0000 0000				0000 0000 0000 0000 0000 0000 0000 0000
0000 0000 0000 0000 0000 0000 0000 0000				0000 0000 0000 0000 0000 0000 0000 0000
0000 0000 0000 0000 0000 0000 0000 0000				0000 0000 0000 0000 0000 0000 0000 0000
0000 0000 0000 0000 0000 0000 0000 0000				0000 0000 0000 0000 0000 0000 0000 0000
0000 0000 0000 0000 0000 0000 0000 0000				0000 0000 0000 0000 0000 0000 0000 0000
0000 0000 0000 0000 0000 0000 0000 0000				0000 0000 0000 0000 0000 0000 0000 0000
0000 0000 0000 0000 0000 0000 0000 0000				0000 0000 0000 0000 0000 0000 0000 0000
0000 0000 0000 0000 0000 0000 0000 0000				0000 0000 0000 0000 0000 0000 0000 0000
0000 0000 0000 0000 0000 0000 0000 0000				0000 0000 0000 0000 0000 0000 0000 0000
0000 0000 0000 0000 0000 0000 0000 0000				0000 0000 0000 0000 0000 0000 0000 0000
0000 0000 0000 0000 0000 0000 0000 0000				0000 0000 0000 0000 0000 0000 0000 0000
0000 0000 0000 0000 0000 0000 0000 0000				0000 0000 0000 0000 0000 0000 0000 0000
0000 0000 0000 0000 0000 0000 0000 0000				0000 0000 0000 0000 0000 0000 0000 0000
0000 0000 0000 0000 0000 0000 0000 0000				0000 0000 0000 0000 0000 0000 0000 0000
0000 0000 0000 0000 0000 0000 0000 0000				0000 0000 0000 0000 0000 0000 0000 0000
0000 0000 0000 0000 0000 0000 0000 0000				0000 0000 0000 0000 0000 0000 0000 0000
3d00 0000 7e00 3400 7500 4d00 2000 4800				4800 0000 7e00 3400 2000 7500 4d00 2000
6f00 6c00 6f00 2000 2b00 3200 2e00 3500				4800 6f00 6c00 6f00 2000 2b00 2000 3200
5800 2000 4b00 6f00 7200 4100 2000 4e00				2e00 3500 7800 2000 4b00 6f00 7200 4100
6f00 2000 4400 4e00 4100 2000 3200 5800				2000 4e00 6f00 2000 4400 4e00 4100 2000
2000 4200 4500 2000 6900 6e00 2000 3100				3200 5800 2000 4200 4500 2000 6100 6400
3500 3000 2000 6d00 4d00 2000 4100 6d00				6a00 7500 7300 7400 6500 6400 2000 7400
4f00 4100 6300 2c00 2000 3000 2e00 3000				6f00 2000 3300 3000 3000 2000 6d00 4d00
3100 2500 2000 5400 2d00 3200 3000 0000				2000 4100 6d00 4f00 4100 6300 2c00 2000
0000 0000 0000 0000 0000 0000 0000 0000				3000 2e00 3000 3100 2500 2000 5400 2d00
0000 0000 0000 0000 0000 0000 0000 0000				3200 3000 0000 0000 0000 0000 0000 0000
0000 0000 0000 0000 0000 0000 0000 0000				0000 0000 0000 0000 0000 0000 0000 0000
0000 0000 0000 0000 0000 0000 0000 0000				0000 0000 0000 0000 0000 0000 0000 0000
0000 0000 0000 0000 0000 0000 0000 0000				0000 0000 0000 0000 0000 0000 0000 0000
0000 0000 0000 0000 0000 0000 0000 0000				0000 0000 0000 0000 0000 0000 0000 0000
0000 0000 0000 0000 0000 0000 0000 0000				0000 0000 0000 0000 0000 0000 0000 0000
0000 0000 0000 ffff ffff ffff ffff ffff				0000 0000 0000 0000 0000 0000 0000 0000
ffff ffff ffff ffff ffff 0400 0000 0000				0000 0000 0000 0000 0000 0000 ffff ffff
0000 0000 0000 0000 0000 0000 0000 0000				ffff ffff ffff ffff ffff ffff ffff ffff
0000 0000 0000 0000 0000 0000 0000 0200				0400 0000 0000 0000 0000 0000 0000 0000
0000 0200 0000 0000 0000 0000 0000 0000				0000 0000 0000 0000 0000 0000 0000 0000
0000 0000 0000 0000 0000 0000 0000 0000				0000 0000 0200 0000 0200 0000 0000 0000
0000 0000 0000 0000 0000 0000 0000 0000				0000 0000 0000 0000 0000 0000 0000 0000
0000 0000 0000 0000 0000 0000 0000 0000				0000 0000 0000 0000 0000 0000 0000 0000
0000 0000 0000 0000 0000 0000 0000 0000				0000 0000 0000 0000 0000 0000 0000 0000
0000 0000 0000 0000 0000 0000 0000 0000				0000 0000 0000 0000 0000 0000 0000 0000
0000 0000 0000 0000 0000 0000 0000 0000				0000 0000 0000 0000 0000 0000 0000 0000
0000 0000 0000 0000 0000 0000 0000 0000				0000 0000 0000 0000 0000 0000 0000 0000
0000 0000 0000 0000 0000 0000 0000 0000				0000 0000 0000 0000 0000 0000 0000 0000
0000 0000 0000 0000 0000 0000 0000 0000				0000 0000 0000 0000 0000 0000 0000 0000
0000 0000 0000 0000 0000 0000 0000 0000				0000 0000 0000 0000 0000 0000 0000 0000
0000 0000 0000 0000 0000 0000 0000 0000				0000 0000 0000 0000 0000 0000 0000 0000
0000 0000 0000 0000 0000 0000 0000 0000				0000 0000 0000 0000 0000 0000 0000 0000
0000 0000 0000 0000 0000 0000 0000 0000				0000 0000 0000 0000 0000 0000 0000 0000
0000 0000 0000 0000 0000 0000 0000 0000				0000 0000 0000 0000 0000 0000 0000 0000
0000 0000 0000 0000 0000 0000 0000 0000				0000 0000 0000 0000 0000 0000 0000 0000
0000 0000 0000 0000 0000 0000 0000 0000				0000 0000 0000 0000 0000 0000 0000 0000
0000 0000 0000 0000 0000 0000 0000 0000				0000 0000 0000 0000 0000 0000 0000 0000
0000 0000 0000 0000 0000 0000 0000 0000				0000 0000 0000 0000 0000 0000 0000 0000
0000 0000 0000 0000 0000 0000 0000 0000				0000 0000 0000 0000 0000 0000 0000 0000
0000 0000 0000 0000 0000 0000 0000 0000				0000 0000 0000 0000 0000 0000 0000 0000
0000 0000 0000 0000 0000 0000 0000 0000				0000 0000 0000 0000 0000 0000 0000 0000
0000 0000 0000 0000 0000 0000 0000 0000				0000 0000 0000 0000 0000 0000 0000 0000
0000 0000 0000 0000 0000 0000 0000 0000				0000 0000 0000 0000 0000 0000 0000 0000
0000 0000 0000 0000 0000 0000 0000 0000				0000 0000 0000 0000 0000 0000 0000 0000
0000 0000 0000 0000 0000 0000 0000 0000				0000 0000 0000 0000 0000 0000 0000 0000
0000 0000 0000 0000 0000 0000 0000 0000				0000 0000 0000 0000 0000 0000 0000 0000
0000 0000 0000 0000 0000 0000 0000 0000				0000 0000 0000 0000 0000 0000 0000 0000
0000 0000 0000 0000 0000 0000 0000 0000				0000 0000 0000 0000 0000 0000 0000 0000
0000 0000 0000 0000 0000 0000 0000 0000				0000 0000 0000 0000 0000 0000 0000 0000
0000 0000 0000 0000 0000 0000 0000 0000				0000 0000 0000 0000 0000 0000 0000 0000
0000 0000 0000 0000 0000 0000 0000 0000				0000 0000 0000 0000 0000 0000 0000 0000
0000 0000 0000 0000 0000 0000 0000 0000				0000 0000 0000 0000 0000 0000 0000 0000
0000 0000 0000 0000 0000 0000 0000 0000				0000 0000 0000 0000 0000 0000 0000 0000
0000 0000 0000 0000 0000 0000 0000 0000				0000 0000 0000 0000 0000 0000 0000 0000
0000 0000 0000 0000 0000 0000 0000 0000				0000 0000 0000 0000 0000 0000 0000 0000
0000 0000 0000 0000 0000 0000 0000 0000				0000 0000 0000 0000 0000 0000 0000 0000
0000 0000 0000 0000 0000 0000 0000 0000				0000 0000 0000 0000 0000 0000 0000 0000
0000 0000 0000 0000 0000 0000 0000 0000				0000 0000 0000 0000 0000 0000 0000 0000
0000 0000 0000 0000 0000 0000 0000 0000				0000 0000 0000 0000 0000 0000 0000 0000
0000 0000 0000 0000 0000 0000 0000 0000				0000 0000 0000 0000 0000 0000 0000 0000
0000 0000 0000 0000 0000 0000 0000 0000				0000 0000 0000 0000 0000 0000 0000 0000
0000 0000 0000 0000 0000 0000 0000 0000				0000 0000 0000 0000 0000 0000 0000 0000
0000 0000 0000 0000 0000 0000 0000 0000				0000 0000 0000 0000 0000 0000 0000 0000
0000 0000 0000 0000 0000 0000 0000 0000				0000 0000 0000 0000 0000 0000 0000 0000
0000 0000 0000 0000 0000 0000 0000 0000				0000 0000 0000 0000 0000 0000 0000 0000
0000 0000 0000 0000 0000 0000 0000 0000				0000 0000 0000 0000 0000 0000 0000 0000
0000 0000 0000 0000 0000 0000 0000 0000				0000 0000 0000 0000 0000 0000 0000 0000
0000 0000 0000 0000 0000 180e 0000 0000				0000 0000 0000 0000 0000 0000 0000 0000
0000 0000 0000 0000 0000 c8f1 1200 0000				0000 0000 0000 0000 0000 0000 0000 0000
0000 0100 0000 0100 0000 471f 1500 0000				2e0e 0000 0000 0000 0000 0000 0000 0000
0000 0000 0000 0000 0000 0000 0000 0000				525a 1300 0000 0000 0100 0000 0100 0000
0000 0000 0000 0000 0000 0000 0000 0000				7d81 1500 0000 0000 0000 0000 0000 0000
0000 0000 0000 0000 0000 0000 0000 0000				0000 0000 0000 0000 0000 0000 0000 0000
0000 0000 0000 0000 0000 0000 0000 0000				0000 0000 0000 0000 0000 0000 0000 0000
0000 0000 0000 0000 0000 0000 0000 0000				0000 0000 0000 0000 0000 0000 0000 0000
0000 0000 0000 0000 0000 0000 0000 0000				0000 0000 0000 0000 0000 0000 0000 0000
0000 0000 0000 0000 0000 0000 0000 0000				0000 0000 0000 0000 0000 0000 0000 0000
0000 0000 0000 0000 0000 0000 0000 0000				0000 0000 0000 0000 0000 0000 0000 0000
0000 0000 0000 0000 0000 0000 0000 0000				0000 0000 0000 0000 0000 0000 0000 0000
0000 0000 0000 0000 0000 0000 0000 0000				0000 0000 0000 0000 0000 0000 0000 0000
0000 0000 0000 0000 0000 0000 0000 0000				0000 0000 0000 0000 0000 0000 0000 0000
0000 0000 0000 0000 0000 0000 0000 0000				0000 0000 0000 0000 0000 0000 0000 0000
0000 0000 0000 0000 0000 0000 0000 0000				0000 0000 0000 0000 0000 0000 0000 0000
0000 0000 0000 0000 0000 0000 0000 0000				0000 0000 0000 0000 0000 0000 0000 0000
0000 0000 0000 0000 0000 0000 0000 0000				0000 0000 0000 0000 0000 0000 0000 0000
0000 0000 0000 0000 0000 0000 0000 0000				0000 0000 0000 0000 0000 0000 0000 0000
0000 0000 0000 0000 0000 0000 0000 0000				0000 0000 0000 0000 0000 0000 0000 0000
0000 0000 0000 0000 0000 0000 0000 0000				0000 0000 0000 0000 0000 0000 0000 0000
0000 0000 0000 0000 0000 0000 0000 0000				0000 0000 0000 0000 0000 0000 0000 0000
0000 0000 0000 0000 0000 0000 0000 0000				0000 0000 0000 0000 0000 0000 0000 0000
0000 0000 0000 0000 0000 0000 0000 0000				0000 0000 0000 0000 0000 0000 0000 0000
0000 0000 0000 0000 0000 0000 0000 0000				0000 0000 0000 0000 0000 0000 0000 0000
0000 0000 0000 0000 0000 0000 0000 0000				0000 0000 0000 0000 0000 0000 0000 0000
0000 0000 0000 0000 0000 0000 0000 0000				0000 0000 0000 0000 0000 0000 0000 0000
0000 0000 0000 0000 0000 0000 0000 0000				0000 0000 0000 0000 0000 0000 0000 0000
0000 0000 0000 0000 0000 0000 0000 0000				0000 0000 0000 0000 0000 0000 0000 0000
0000 0000 0000 0000 0000 0000 0000 0000				0000 0000 0000 0000 0000 0000 0000 0000
0000 0000 0000 0000 0000 0000 0000 0000				0000 0000 0000 0000 0000 0000 0000 0000
0000 0000 0000 0000 0000 0000 0000 0000				0000 0000 0000 0000 0000 0000 0000 0000
0000 0000 0000 0000 0000 0000 0000 0000				0000 0000 0000 0000 0000 0000 0000 0000
0000 0000 0000 0000 0000 0000 0000 0000				0000 0000 0000 0000 0000 0000 0000 0000
0000 0000 0000 0000 0000 0000 0000 0000				0000 0000 0000 0000 0000 0000 0000 0000
0000 0000 0000 0000 0000 0000 0000 0000				0000 0000 0000 0000 0000 0000 0000 0000
0000 0000 0000 0000 0000 0000 0000 0000				0000 0000 0000 0000 0000 0000 0000 0000
0000 0000 0000 0000 0000 0000 0000 0000				0000 0000 0000 0000 0000 0000 0000 0000
0000 0000 0000 0000 0000 0000 0000 0000				0000 0000 0000 0000 0000 0000 0000 0000
0000 0000 0000 0000 0000 0000 0000 0000				0000 0000 0000 0000 0000 0000 0000 0000
0000 0000 0000 0000 0000 0000 0000 0000				0000 0000 0000 0000 0000 0000 0000 0000
0000 0000 0000 0000 0000 0000 0000 0000				0000 0000 0000 0000 0000 0000 0000 0000
0000 0000 0000 0000 0000 0000 0000 0000				0000 0000 0000 0000 0000 0000 0000 0000
0000 0000 0000 0000 0000 0000 0000 0000				0000 0000 0000 0000 0000 0000 0000 0000
0000 0000 0000 0000 0000 0000 0000 0000				0000 0000 0000 0000 0000 0000 0000 0000
0000 0000 0000 0000 0000 0000 0000 0000				0000 0000 0000 0000 0000 0000 0000 0000
0000 0000 0000 0000 0000 0000 0000 0000				0000 0000 0000 0000 0000 0000 0000 0000
0000 0000 0000 0000 0000 0000 0000 0000				0000 0000 0000 0000 0000 0000 0000 0000
0000 0000 0000 0000 0000 0000 0000 0000				0000 0000 0000 0000 0000 0000 0000 0000
0000 0000 0000 0000 0000 0000 0000 0000				0000 0000 0000 0000 0000 0000 0000 0000
0000 0000 0000 0000 0000 0000 0000 0000				0000 0000 0000 0000 0000 0000 0000 0000
0000 0000 0000 0000 0000 0000 0000 0000				0000 0000 0000 0000 0000 0000 0000 0000
0000 0000 0000 0000 0000 0000 0000 0000				0000 0000 0000 0000 0000 0000 0000 0000
0000 0000 0000 0000 0000 0000 0000 0000				0000 0000 0000 0000 0000 0000 0000 0000
0000 0000 0000 0000 0000 0000 0000 0000				0000 0000 0000 0000 0000 0000 0000 0000
0000 0000 0000 0000 0000 0000 0000 0000				0000 0000 0000 0000 0000 0000 0000 0000
0000 0000 0000 0000 0000 0000 0000 0000				0000 0000 0000 0000 0000 0000 0000 0000
0000 0000 0000 0000 0000 0000 0000 0000				0000 0000 0000 0000 0000 0000 0000 0000
0000 0000 0000 0000 0000 0000 0000 0000				0000 0000 0000 0000 0000 0000 0000 0000
0000 0000 0000 0000 0000 0000 0000 0000				0000 0000 0000 0000 0000 0000 0000 0000
0000 0000 0000 0000 0000 0000 0000 0000				0000 0000 0000 0000 0000 0000 0000 0000
0000 0000 0000 0000 0000 0000 0000 0000				0000 0000 0000 0000 0000 0000 0000 0000
0000 0000 0000 0000 0000 0000 0000 0000				0000 0000 0000 0000 0000 0000 0000 0000
0000 0000 0000 0000 0000 0000 0000 0000				0000 0000 0000 0000 0000 0000 0000 0000
0000 0000 0000 0000 0000 0000 0000 0000				0000 0000 0000 0000 0000 0000 0000 0000
0000 0000 0000 0000 0000 0000 0000 0000				0000 0000 0000 0000 0000 0000 0000 0000
0000 0000 0000 0000 0000 0000 0000 0000				0000 0000 0000 0000 0000 0000 0000 0000
0000 0000 0000 0f00 0000 4400 4500 5300				0000 0000 0000 0000 0000 0000 0000 0000
4b00 5400 4f00 5000 2d00 4300 4900 3700				0000 0000 0000 0000 0000 0000 0f00 0000
5300 4a00 3600 4700 0100 0000 0106 0000				4400 4500 5300 4b00 5400 4f00 5000 2d00
4d01 0000 8000 0000 a600 0000 a700 0000				4300 4900 3700 5300 4a00 3600 4700 0100
7800 0000 0000 0000 0000 fa43 0040 9c46				0000 ed07 0000 c301 0000 8000 0000 e100
0000 0000 c023 7740 0000 0000 0000 80bf				0000 e200 0000 7800 0000 0000 0000 0000
a600 0000 289c 0000 cd11 0000 0500 0000				fa43 0040 9c46 0000 0000 c023 7740 0000
625c 08bb 8ded 8844 c1be ea44 341e 0245				0000 0000 80bf e100 0000 289c 0000 1603
b9aa c244 d7c1 2f44 e515 0000 0500 0000				0000 0500 0000 e075 fbba c84f 9944 3a3c
9335 02bb 954d 9244 c3e6 db44 2d6c 0145				2745 102d 5745 c8a1 3b45 931f d544 7437
7b5c ec44 56d5 a044 912f 0000 0500 0000				0000 0500 0000 f034 f7ba a7fe 0345 9529
5f2e 00bb 004f 9844 1bd9 e744 1302 0445				6f45 2cb1 9045 c248 6f45 fbfa f444 5e3a
1640 de44 84a2 7744 a647 0000 0500 0000				0000 0500 0000 e959 01bb d78f 1545 c995
8145 d7ba 4a00 f243 c34e f444 542c 1e45				8045 287d 9145 1049 6945 d423 0145 733e
0930 fb44 908e 8b44 2750 0000 0500 0000				0000 0500 0000 8227 e6ba 4fa3 db44 d888
20fc bcba a539 ad44 bb12 2845 5f9c 5c45				6945 08fa 9845 1a2c 8b45 bae5 2c45 8f4c
e4af 4a45 9b60 fe44 bf50 0000 0600 0000				0000 0500 0000 4bae b0ba 2b4e 1645 2021
e824 bfba 945d 6a44 cccf 1445 8600 5a45				9245 b427 c445 910e c145 fc22 8745 7e50
1c90 5745 2e7a 0f45 11ca 7344 0951 0000				0000 0500 0000 7d35 beba ee7e 3d45 42cb
0500 0000 5533 c0ba fc39 b644 70c5 1c45				9a45 5495 b145 799d 8f45 fc7e 1645 6a52
479a 3a45 e03b 1c45 73b5 a844 2152 0000				0000 0500 0000 3c64 c5ba 4a66 7e45 f470
0500 0000 dd4c c4ba 4686 0345 6007 4c45				ca45 6479 d745 cd73 9c45 8333 1045 c552
191d 5a45 9d81 2345 3762 a244 3152 0000				0000 0500 0000 c8c3 c6ba efd0 8a45 c842
0500 0000 b489 c4ba 5816 1045 3c0d 5a45				bf45 239f c645 56e3 9d45 1ac2 3a45 cc67
c334 6445 7e4a 2745 6bad 9c44 1970 0000				0000 0800 0000 840a 443c 0219 8c44 0400
0700 0000 393c 983c 19f5 6c44 746d 8845				c745 3cd7 3646 ec29 8546 be5c 8346 20be
21f6 f445 8f3b 2046 7f0b fa45 af49 9345				6f46 5ccc 1d46 2766 4745 1573 0000 0500
7d77 cc44 5070 0000 0500 0000 8b1e 993c				0000 e178 a53c 65e0 0a45 17e4 9245 4691
465d ca44 9614 3045 afde 5045 1f38 3545				bd45 3a03 a545 25aa 3a45 a774 0000 0500
7907 e444 a072 0000 0600 0000 2a58 a33c				0000 469c ab3b ba1f 5f43 49df a045 0b84
0000 0000 6d0b 0f45 09c1 9245 f094 c345				1a46 a97d b345 b2bc 3045 3075 0000 0500
d970 3145 37f1 9b44 5b74 0000 0500 0000				0000 fb55 ae3b 84d4 b544 97cb 8445 1d56
4220 aa3b 5953 9144 33db 7845 255f 9045				cf45 f53c dc45 7fa9 3345 6d75 0000 0600
c055 3f45 89ed 8344 3278 0000 0500 0000				0000 e591 af3b 0000 0000 28c5 8445 99d6
90d8 be3b c01c 0245 c252 5645 6a64 6745				0f46 f8d4 3e46 10eb b845 cd99 1545 4276
f1a8 2745 f6be 9044 a778 0000 0500 0000				0000 0500 0000 01f2 b33b 0000 0000 7817
2f93 c13b e712 c844 445c 3b45 10f7 7045				c845 cc6a df45 76dc 9e45 aaaf f544 4776
6e41 5b45 8e17 1245 8879 0000 0600 0000				0000 0500 0000 810e b43b eed7 ad44 4f8e
c5f6 c63b 351a 0245 a221 7445 73e7 9c45				8d45 287c f045 e67e 9345 0000 0000 4e76
ffc7 8e45 253d 3645 a804 9544 517a 0000				0000 0600 0000 c334 b43b 60a5 b942 19f8
0600 0000 24f7 cb3b 06bb a944 64ab 6045				a845 717e 2b46 bfc9 df45 ebb0 9045 ccdf
bcc7 b545 4adc 6a45 bb84 2c45 6d3b c644				1e45 7d76 0000 0500 0000 1c34 b53b 7c4f
a67c 0000 0600 0000 d3a0 debb a6b9 e743				0b45 33d1 a745 930a e545 bf02 ce45 8742
021e 2045 f1e0 9245 819c 5845 3fa7 0745				6e45 8f76 0000 0600 0000 f895 b53b 35c1
0edf 5344 d57c 0000 0600 0000 52fe dfbb				7445 8ab9 fb45 44d7 2146 f960 1146 dfd7
5171 2c44 123e 1645 56ed ac45 ccdd a045				ba45 11e9 2845 c676 0000 0500 0000 83c4
5b19 0245 0000 0000 237d 0000 0500 0000				b63b 9eb7 6c45 e89a fa45 4ee9 2546 35e1
ad42 e2bb 351c 8944 196f 8645 4178 a045				1f46 9fc7 8745 6877 0000 0500 0000 214e
c00c 7c45 1e78 0645 457e 0000 0500 0000				ba3b fef4 0545 f20f b645 11fb 0246 98cb
9e0c ebbb a12b 0745 b556 8c45 d0c3 9c45				f945 6181 2042 a277 0000 0500 0000 6b94
b00a 3a45 fbd1 4d44 4a7e 0000 0600 0000				bb3b b6cd 8045 37c9 bb45 f122 c545 9909
2339 ebbb 117c 4045 205d b745 dbd9 0846				8f45 0000 0000 a877 0000 0500 0000 18b8
d618 ee45 80e5 8445 96bf a444 547e 0000				bb3b 3bec da44 ea2c f345 9af3 0d46 9ce4
0700 0000 ee99 ebbb d236 f144 5bc0 4245				d945 f49e 6145 0578 0000 0500 0000 77d4
8572 6f45 4c09 7d45 e747 8245 b667 8145				bd3b bf81 0c45 c56a 8d45 d25f b845 1e75
f662 de43 5e7e 0000 0500 0000 c7d6 ebbb				a945 ad77 6945 5a78 0000 0600 0000 a2ca
32af da43 fae7 6c45 1928 9945 8316 5b45				bf3b 0000 0000 e716 8945 af78 0b46 4cc3
f148 e844 ab7e 0000 0600 0000 b54a eebb				2646 7d12 9845 0300 e244 8078 0000 0500
9005 ad44 f5c5 7b45 7087 de45 1207 e145				0000 b3a7 c03b 5498 6b45 97a6 0946 e59a
419b 5645 0000 0000 b37e 0000 0500 0000				3446 2770 f445 d782 4145 ad78 0000 0700
fe87 eebb 9e03 9d43 8f11 2445 b213 9545				0000 70b8 c13b 27f7 1c45 7167 0646 f440
7f20 2c45 83c9 b344 e47e 0000 0700 0000				6746 5136 6046 5bf6 d645 09c6 b145 1779
9390 2b3f 3b2b 9644 330a 4f45 ca47 d145				9e45 b478 0000 0200 0000 07d1 c13b c110
1047 1d46 f53f 0e46 1036 9845 2f08 7044				a445 8dc7 d543 c578 0000 0500 0000 f444
5a7f 0000 0500 0000 32f1 f3bb 053d d444				c23b 3b31 1845 bfba 0a46 6430 2446 9216
33c0 5045 310e 8b45 885c 0845 0000 0000				cd45 c5c9 0845 e378 0000 0500 0000 62fd
607f 0000 0600 0000 f12f f4bb 0000 0000				c23b 7acb 4c45 7627 e345 ff55 1c46 f0ae
202d 0545 d958 a045 62ab e745 1831 c745				0846 d0c2 2b45 1679 0000 0500 0000 4633
dac7 d444 687f 0000 0500 0000 3b6e f4bb				c43b 40b2 9545 7006 eb45 6667 0946 7c24
7997 fd43 1f4b ea44 7ec3 4345 4a80 5245				ec45 73ae 8a45 e479 0000 0600 0000 c03d
a59e 7444 6f7f 0000 0700 0000 27b0 f4bb				c93b 5049 e344 606b 9445 7855 2646 bad4
0000 0000 869c fb44 3be9 7e45 7075 b645				2e46 16e6 d545 7352 4345 307a 0000 0500
5a18 ab45 8715 1e45 c289 9344 807f 0000				0000 e721 cb3b 4dac 6045 02b1 e445 045d
0700 0000 7e66 713d 6db3 a444 b32e 9f45				0f46 d3ca f445 69fd 8d45 7e7a 0000 0500
2604 1446 6efb 4746 3deb 1e46 fcc7 af45				0000 d71c cd3b 67b0 2345 9784 fa45 b0cb
c988 ac44 3980 0000 0500 0000 527a fbbb				3d46 0f81 0546 b339 5945 dc7a 0000 0600
68c9 d644 d243 4045 b769 a345 d84f 4645				0000 138f cf3b e7e5 fb43 e3fd b445 8303
1f1c e344 5c80 0000 0500 0000 ceb3 fcbb				2d46 1ea8 5146 7262 0646 4203 6a45 e47a
59b9 0544 dad5 0d45 99dc 9e45 1e58 8c45				0000 0500 0000 b7be cf3b 427b df44 0a1e
8552 de44 6380 0000 0600 0000 41f4 fcbb				d645 2970 0646 165e cb45 b299 3345 2d7c
9534 4944 d601 8845 804b ef45 ab50 0046				0000 0500 0000 d82f dbbb 4c37 4645 d687
3e30 3445 7fd5 8a44 7180 0000 0700 0000				c545 0d97 f945 dc7f d745 b10f 7445 8b7c
1f76 fdbb 619a 8043 bb12 4f45 56aa cb45				0000 0500 0000 87d5 ddbb ab34 4045 5c75
eedb 0b46 91f7 e245 2ade 7745 6a6f 4d44				1d46 57ba 1b46 2d58 7645 0000 0000 967c
0081 0000 0500 0000 7b3f 01bc 3620 d543				0000 0500 0000 b029 debb 5149 6c45 051a
33f5 2445 f4e9 8845 d69c 3945 a4ab 8644				fb45 f56f 1946 b7e7 f545 5d64 7145 a87c
0681 0000 0600 0000 af5d 01bc 60fe b744				0000 0400 0000 56a8 debb a3a0 5845 be22
8eb4 6d45 38c5 b545 041d c945 1df8 2f45				fd45 1eab b045 6fc0 9a45 ac7c 0000 0300
1686 d044 1181 0000 0600 0000 cd90 01bc				0000 3bbd debb d87c ed45 220d e745 53d1
878e a944 e91a 3e45 fd34 9245 76bf 9d45				a645 b17c 0000 0500 0000 85f1 debb e129
4411 6a45 0c15 d544 2481 0000 0600 0000				3645 42af b745 626e e645 0b2d c545 9d0d
44e7 01bc 3747 c344 be13 8645 3f87 dd45				7645 da7c 0000 0700 0000 b028 e0bb 0000
9020 cc45 790b 4c45 af3a 8a43 4e81 0000				0000 bf3f 9545 8b61 1946 0220 5346 a0cd
0700 0000 97ae 02bc e8cc ae43 c4a2 2345				2846 031e bf45 c8bd b744 ee7c 0000 0700
196b ac45 6381 f845 1289 c045 8717 2c45				0000 c598 03bf a65c a344 895c f645 c83c
0000 0000 5681 0000 0600 0000 0fcf 02bc				6c46 04d1 a246 5126 9446 e5f1 4d46 0f41
61f2 b644 6d52 9345 b7eb d145 1296 9745				3a45 fa7c 0000 0700 0000 1415 e1bb 16cd
91bb 0245 0201 0444 7b81 0000 0600 0000				7444 bd60 f445 6a5b 6f46 25e1 8b46 9b4b
fa7e 03bc ecdb 1944 357c 1145 79bb ad45				3d46 e188 bc45 dbd0 6e44 0f7d 0000 0600
3177 9e45 5960 0745 0000 0000 fd81 0000				0000 ddb1 e1bb 35c8 0745 b52b ab45 8778
0600 0000 b5f0 05bc d5da 8743 e436 3445				1c46 e7d7 3446 0bf1 a945 8ba7 3045 3e7d
ae9f a745 d081 d345 9b2f 9d45 c2ec ce44				0000 0500 0000 f40e e3bb aa57 a945 4dc9
1082 0000 0700 0000 404d 06bc 226f 7244				0346 706a 1546 d09a fc45 bd20 0245 457d
c59f 8445 cb83 ed45 eae7 1846 1c1e de45				0000 0900 0000 b5d2 02bf 5d7c b344 e17c
0df5 5445 0000 0000 a382 0000 0500 0000				dc45 7bce 4f46 e247 9d46 023e 9f46 3afa
3c21 09bc d036 f544 cbca 8345 e11b a245				9146 290f 4f46 bed3 f445 2785 4344 677d
d70a 8345 ff5d 0f45 cb82 0000 0500 0000				0000 0500 0000 d546 e4bb ba32 3845 e430
9bed 09bc e2e1 8b44 9cb5 2845 e898 cb45				fc45 8d9e 3946 a85a b845 b7eb 2d45 727d
9156 bc45 c72a 0a45 f382 0000 0700 0000				0000 0500 0000 249b e4bb aa20 0945 6c25
53ba 0abc 7ab1 0445 7c03 aa45 5847 0846				f845 6f02 1146 13b4 e345 dc20 7b45 9c7d
306d 0a46 0bf0 b645 f967 3445 1ef4 db43				0000 0500 0000 05e5 e5bb c797 c344 c506
4883 0000 0700 0000 8872 0cbc 5258 2944				7745 d940 b945 696c e345 3f57 6345 a47d
1ea3 a445 0db5 fd45 41f6 0a46 83d3 b445				0000 0500 0000 9319 e6bb 7c32 8a45 175f
49b8 2145 0000 0000 5283 0000 0700 0000				1046 6617 1246 a7a8 d645 3862 5d45 ae7d
36a9 0cbc 70df af43 e7bf 4645 dd4c e445				0000 0600 0000 f36d e6bb 1d28 8b45 402f
881d 2f46 d010 0846 9d1e 7f45 0000 0000				cc45 60c9 fb45 1066 f745 7272 b645 4c1f
5a83 0000 0700 0000 e0d1 0cbc 667a ff43				3a45 b87d 0000 0500 0000 9bbc e6bb cc6a
dc32 8645 03c8 ed45 0bdd 1046 00b4 dd45				8345 178f b945 3ef7 ee45 e2f2 f345 6a5c
4d96 2945 e07b cf44 8683 0000 0600 0000				b345 c77d 0000 0500 0000 812e e7bb a299
1fb7 0dbc 21af 9244 fd43 3945 09fd a145				2245 2267 c345 020b 0346 19a3 e445 54ef
bb11 9e45 38ec 2145 e07a b043 df83 0000				7b45 307e 0000 0600 0000 7b6a eabb 9df5
0500 0000 8692 0fbc 2fe1 2545 44ba 8b45				4745 8ffd ad45 17e1 1546 9f1e 0846 fd2e
a66c a545 1021 a445 a68d 2445 f983 0000				9045 28ba c343 477e 0000 0500 0000 571e
0500 0000 9819 10bc f972 d644 c935 6545				ebbb 0000 0000 e0e5 c445 a80a f245 bfcd
39cd 5a45 403d 2e45 0619 c644 ac84 0000				b445 6ac1 0945 777e 0000 0700 0000 c4aa
0500 0000 a257 3dbc 5f69 e244 d983 6745				ecbb 5fbc a144 c304 b645 b8bc 2a46 fe7d
991a 9145 b0d9 6b45 ac98 e244 ce84 0000				6246 a6ec 4c46 e230 0746 0e89 5a45 817e
0500 0000 0c50 3ebc d24d 3a44 3376 1a45				0000 0600 0000 6bf5 ecbb b7c7 0545 a24c
8613 a245 1af9 8845 7186 ea44 d584 0000				0246 d9de 7346 bac0 7246 213f 0846 3aed
0600 0000 2084 3ebc e5fc b844 262f 8d45				4945 927e 0000 0500 0000 8f7a edbb 9981
61e7 e245 c78f dd45 951d 1b45 e37c 5e44				e444 a2cd de45 9a75 3746 ef72 bf45 5b6b
5e85 0000 0500 0000 f275 42bc 78ce c844				1445 a17e 0000 0700 0000 21fe edbb 2844
6846 8345 4a82 a645 5e73 6645 c46d c944				7544 2d91 d945 7e7c 3a46 e8a0 7146 4f69
9685 0000 0500 0000 a81d 44bc 2037 9044				4b46 6677 d445 ae6d 2e44 c37e 0000 0800
fb9f 8c45 c977 bd45 2125 7445 a7fb 8844				0000 4617 efbb e311 b744 4b21 a045 b710
e285 0000 0500 0000 3765 46bc 009e bc44				3746 f350 9046 64af 9246 3649 4546 9d31
6c4d 8e45 eb34 ba45 db7e 7945 6808 a844				c545 5562 4943 d07e 0000 0700 0000 a17d
5d86 0000 0700 0000 5034 4abc 0000 0000				efbb 0000 0000 7637 9845 1ecd 4546 8ad5
126a 2645 dbb5 be45 4381 fc45 6e1b be45				8a46 b2b1 4746 dfbb c845 680e 2f45 e67e
7926 5e45 337c 0344 c186 0000 0600 0000				0000 0500 0000 c329 f0bb 4a78 9045 ce34
f759 4dbc 06bf d743 da82 4a45 d424 cc45				0546 26e5 1946 eb6a ff45 d207 af45 ef7e
7e91 0846 701c ba45 525a 0645 ce86 0000				0000 0500 0000 3576 f0bb 0000 0000 7930
0600 0000 a2c1 4dbc 7f8f 1244 7959 7045				8745 c70d 1d46 472f d645 2104 5345 ff7e
b583 bb45 08cc cb45 5cbc 3745 8730 ce44				0000 0600 0000 f5fb f0bb 58af 9a45 b7f2
4187 0000 0700 0000 bb80 51bc 8058 9443				c645 2473 d245 aa95 cf45 39c5 c245 eb10
f4ec 3345 4649 be45 b6a8 0e46 0d2f fc45				9745 077f 0000 0700 0000 b83f f1bb 1bdf
863a 9545 c73b cd44 5087 0000 0500 0000				2245 3144 e845 c55c 3f46 2174 3e46 0f4a
58f3 51bc 36b2 f844 9b7e 8c45 4151 b145				f545 9aec 7845 02a2 6c45 0e7f 0000 0600
db1f 7a45 08f4 ad44 6187 0000 0800 0000				0000 4474 f1bb f24d 0446 8811 5046 a084
658e 52bc 0000 0000 15ea 8445 4caf 0046				7246 da8a 3046 6a9a 7b45 0000 0000 167f
f11d 2e46 3be5 1a46 1448 db45 bea9 8245				0000 0700 0000 f0c1 f1bb 0000 0000 b5b7
6b1c 1644 da87 0000 0600 0000 059a 56bc				b045 e5a5 5e46 3450 a646 a52c 8346 8bdf
8608 b744 4177 5b45 137f b645 f196 ce45				1346 ae1d 0245 1d7f 0000 0600 0000 44f9
04c4 9b45 9171 ee44 2088 0000 0600 0000				f1bb 4022 9244 54a9 b145 d131 3a46 24e7
9efb 58bc d7b6 8f44 9c79 9745 1dee e545				7c46 a7e8 cb45 992e 9a45 237f 0000 0400
c582 b945 94b5 0f45 0000 0000 4d88 0000				0000 f01d f2bb 6628 b545 8e37 5046 a3cc
0500 0000 6186 5abc 51f4 ea44 f7b6 cb45				0c46 4dd9 3945 4a7f 0000 0500 0000 956d
af78 ca45 7529 6145 ecac 9644 7888 0000				f3bb 890c 6045 d83d e245 1414 1546 4c76
0600 0000 3e14 5cbc cb67 b844 7c00 8145				0246 a169 2f45 517f 0000 0500 0000 95a7
0cfd e745 f8f5 0446 aa14 9145 bbcd 4a44				f3bb cd80 9d44 87c0 9e45 9398 fd45 7684
bb88 0000 0700 0000 fb78 5ebc 457a 9444				b045 996f ed44 587f 0000 0500 0000 e6e0
fd62 6f45 cb68 c745 c62a eb45 86ef b145				f3bb 2fbe 2b45 7368 e845 7d4a 0446 1fa8
0c5f 4b45 41e4 5944 fa88 0000 0600 0000				d745 802e 7545 847f 0000 0500 0000 a357
77bb 60bc 648c 8c44 60d5 7445 39f2 bc45				f5bb 5db3 2044 d529 9645 dbad 0146 385d
381b a645 3b96 2045 279c 9642 6c89 0000				a345 e0ca 0545 b77f 0000 0500 0000 2209
0800 0000 38a0 a23d 3a4a ad44 12c1 ac45				f7bb dbed 2544 183b ea45 ee1f fa45 f771
9c2d 2446 9208 6d46 3335 5446 6677 0146				b845 b92b 1a45 d87f 0000 0600 0000 8d2c
6b4d 4d45 9383 e043 ce89 0000 0500 0000				f8bb af4c 2b45 0493 ba45 ed9e f845 d416
86a3 68bc dcc8 0945 0d86 a345 7619 a045				f145 0b82 b545 5df8 5545 eb7f 0000 0600
f04c 2045 2c94 c043 038a 0000 0800 0000				0000 d9d0 f8bb 5db3 9b44 3b8e d945 a0a8
2cc4 a6bf 8dc4 5444 6072 c645 1d86 3a46				4946 3077 3246 a01d be45 6f0a b544 fe7f
0668 7b46 ac64 4a46 0b05 f745 87c1 5c45				0000 0700 0000 677d f9bb afa9 b044 a13d
1cef d543 378a 0000 0500 0000 b3be 6cbc				d045 f9de 4746 5962 8946 0659 5e46 9cf7
0000 0000 14e8 5045 da8e c145 8989 3b45				0046 e680 3545 0e80 0000 0600 0000 5a03
5ce5 3845 3c8a 0000 0500 0000 72eb 6cbc				fabb 06a8 ff43 0e20 ca45 5616 4946 185b
cf5b d945 690c fd45 8d81 f745 3bb0 ac45				3f46 a5b9 ba45 0000 0000 1580 0000 0700
3839 2943 418a 0000 0500 0000 9623 6dbc				0000 a545 fabb d3ad 4745 0517 3f46 fae8
39ce 7d44 567d 4945 68c5 b445 f861 2a45				a246 d8df d346 ad0f a146 e09e 3246 d9b7
0000 0000 5d8a 0000 0600 0000 3c4a 6ebc				1445 3880 0000 0500 0000 9172 fbbb df04
d315 dc44 b339 2145 134e 4f45 5015 c045				de44 1465 c145 5439 0546 ec88 dc45 f539
aed7 2f45 622e c244 8b8a 0000 0700 0000				5745 6d80 0000 0500 0000 4b48 fdbb 5b3e
a820 70bc 718c be44 d97d 9d45 3354 0146				e844 1018 c945 7232 2846 0b9b c745 109e
4992 1146 c877 e545 014e 8c45 a88d f144				4c45 b680 0000 0500 0000 1eda ffbb 80bb
d28a 0000 0500 0000 aefa 72bc bb18 1e45				4945 760b ec45 3cbb 1846 0222 f445 510e
4605 8145 a2f8 9345 3032 7f45 a376 2a45				7045 be80 0000 0700 0000 c417 00bc 326d
108b 0000 0800 0000 4c9c 75bc 31a1 f443				9744 2957 c245 b1dd 4f46 de28 a046 d2e3
e453 8845 2834 f245 bb29 3446 b501 3f46				9c46 4749 2f46 710e 3945 c780 0000 0500
2bb2 f545 2ca6 4b45 0000 0000 1c8b 0000				0000 d036 00bc f0a8 1e45 e6ce ec45 0a2a
0600 0000 4b17 76bc 6674 0845 b64e 1745				b845 c6b7 8045 e2ff 7145 cc80 0000 0400
ad83 5a45 7c37 d945 2636 9145 f4b6 c844				0000 284e 00bc 5234 f245 7c4a 0e46 1ba5
308b 0000 0700 0000 e9e8 76bc ff4b 0845				0b46 d5e7 8344 0881 0000 0700 0000 046a
5691 a745 36cb 0546 faa7 1046 d9c1 c745				01bc 833d 1d45 22cd 7e45 5b0e c345 508a
ba19 4b45 e3b8 d743 3d8b 0000 0700 0000				6146 2988 3b46 4754 ab45 0000 0000 1281
a07a 77bc 21ae 2f44 9365 4b45 98a1 a745				0000 0500 0000 e891 01bc 0000 0000 cb4f
6d2c d745 252f bf45 9496 6745 13ec b544				e045 afab 0c46 a901 d545 5b77 8545 1b81
638b 0000 0500 0000 790b 79bc 2c73 2745				0000 0500 0000 09bb 01bc 3d07 5845 cc07
8202 7845 0494 9245 f9a7 8545 1729 3345				e645 8094 0d46 53ed b845 0000 0000 4e81
8e8b 0000 0800 0000 c6ee 7abc 0000 0000				0000 0600 0000 c2ab 02bc 58b1 0a45 bae6
aa63 5c45 76a3 0046 c474 4346 de7c 2d46				b845 6a1a 0746 4013 0746 5d59 bc45 34ae
804d e145 55e6 6245 b52a f243 dd8b 0000				2745 6a81 0000 0600 0000 b02d 03bc be1a
0600 0000 9058 7ebc 1001 a444 22d9 8a45				a645 ed2e fd45 76f4 1446 14dd 0746 a38d
4f78 f945 8f0a 0f46 d98a d045 a8ce b244				b545 aabf 1e45 8181 0000 0500 0000 6c99
e68b 0000 0600 0000 f5b6 7ebc d915 c144				03bc c6c6 d644 2992 a445 c6b7 1d46 24d9
dedf c045 6177 f345 e074 d745 c1bf 7845				9c45 0000 0000 8d81 0000 0500 0000 ced1
bc8d 9144 ff8b 0000 0700 0000 f3bc 2bbe				03bc d0af 4145 a5ff c645 2eaf 1d46 8cd7
6782 d544 bfff c445 0ac0 3146 ea75 6846				8f45 b963 e944 9781 0000 0600 0000 5804
0ee6 3a46 8148 e045 5251 1845 148c 0000				04bc b975 2f45 24d4 0b46 4b98 5c46 a910
0800 0000 e44e c1bf 0000 0000 84f1 4f45				5e46 85d9 0546 5f9c 4645 a281 0000 0500
82a9 0a46 7d68 6346 f784 7246 7935 2646				0000 8b37 04bc 102f 0145 1b9b 9a45 be91
e9af b345 d6dd 0d45 3c8c 0000 0600 0000				1546 8783 f745 4ef3 4845 1882 0000 0600
4846 81bc 560b 1545 dc40 a545 4ba8 0246				0000 1373 06bc 4df3 1445 a5a0 1046 9b6a
6d55 ec45 b2d5 8645 1404 ab44 8d8c 0000				5646 0519 6946 4231 1d46 caa5 8745 4882
0500 0000 3cb7 e53a 2c17 2145 7e0a 9a45				0000 0500 0000 475e 07bc 5bc4 1b45 e263
395f c745 acc9 8e45 151f bb44 9d8c 0000				e545 e12a 3d46 a668 4546 b83c 6545 4e82
0600 0000 625e e63a a489 f444 78bc a845				0000 0500 0000 3f78 07bc 3457 e644 d56c
a32e d245 f135 b345 f2a5 5345 3ebe 9a44				2546 b3c2 5446 cd79 ed45 6abd 5b44 6182
b58c 0000 0700 0000 6608 443f 43ab c644				0000 0500 0000 b8d8 07bc 7db6 1645 c2b2
6b62 e645 7582 2146 68ce 2746 99b2 e945				0446 0fe5 5846 c862 3c46 e41e a745 0883
c453 7645 6629 a344 bf8c 0000 0600 0000				0000 0500 0000 1923 0bbc c1c0 0d45 ddaa
66c2 e73a 3f00 8b44 2166 4045 233f f045				cc45 3a35 2146 48e0 b945 418f 2545 1283
db78 cc45 b84f 5045 e3a8 8b42 cc8c 0000				0000 0700 0000 d375 ea3e c09c 4345 9338
0800 0000 d754 e83a 971d 0045 6c4c 9a45				1846 4744 8546 6081 a146 2976 5446 5772
7441 ff45 502e 1846 15a8 1146 d391 c445				ba45 0000 0000 7183 0000 0500 0000 5446
21d6 4045 f6f7 c543 fc8c 0000 0500 0000				0dbc 859a 4145 c8d2 bb45 9f41 2f46 fd83
b242 ea3a 0bb9 cd44 cef3 5345 fbdd 9e45				dd45 7477 0445 7983 0000 0700 0000 1074
28bd 7345 80f8 ea44 068d 0000 0600 0000				0dbc 579a 6d45 c03e 1046 117e 6a46 9121
9db1 ea3a 2cbb 0a45 d238 4645 c48d c345				8346 d1c3 4246 174d d745 415e ba44 aa83
6eb2 c745 6bc4 8345 ae9c 1745 938d 0000				0000 0600 0000 f474 0ebc 1320 4445 8298
0600 0000 59ac f03a f07d d144 6ec7 8b45				1246 9f0b 4a46 4b05 2f46 d30a c145 4e45
5b1f ea45 84ed f145 516c c345 aeb5 dc44				8944 ba83 0000 0600 0000 59cc 0ebc c330
fe8d 0000 0700 0000 4d21 d9bf 79c1 8c44				5545 550c 0e46 eba3 6f46 8c39 7a46 f21f
9ca0 9445 4cfb 0446 2b46 1c46 4f9a d645				0246 2849 7f44 d483 0000 0500 0000 1d54
da70 5845 ad30 1644 758e 0000 0600 0000				0fbc 6902 c445 6e2e 0e46 7a11 1a46 7584
7fba fa3a b4d4 1145 2985 be45 1ffb 1546				0846 eec9 5845 e683 0000 0500 0000 d0b5
0255 0d46 a578 ce45 7fbd b144 ce8e 0000				0fbc 8100 0345 6096 b245 370a 1e46 672a
0600 0000 a4db fe3a 2c59 2345 0bda 9e45				b245 7f06 b644 ed83 0000 0500 0000 07dc
9292 e545 85d0 c245 ccc0 5645 e9fe 5744				0fbc 7db0 a545 0144 1346 4498 4946 4876
088f 0000 0700 0000 8e99 c73e a764 e544				1c46 d94b 8845 f983 0000 0600 0000 b11e
bd0a a645 186a 0d46 09fc 1f46 0781 d445				10bc 0d2e 2545 2b45 b245 8229 5146 0681
d7a5 4245 2d15 2c43 158f 0000 0500 0000				3c46 be4c ce45 5367 0345 1e84 0000 0500
dd1d 013b 1186 e744 478c 9245 2987 e945				0000 22e6 10bc 20aa 5345 d827 2d46 91a6
e00f c145 934a 3645 8d8f 0000 0500 0000				5746 d474 2c46 8478 9a45 2784 0000 0700
950d 043b 277e 8e44 2447 8445 7e9e d845				0000 b11f 11bc b982 fa44 06c4 cc45 88da
e016 da45 4acb 0545 b98f 0000 0500 0000				3246 9517 5c46 363a 5c46 0d74 4146 ba65
4923 053b 8d5d 9e44 8eb0 7145 8f7c c345				7345 4384 0000 0500 0000 2a69 3abc f4d3
3d18 5645 9770 1545 ca8f 0000 0700 0000				3845 3d22 0546 fd2f 4e46 6571 d045 f679
d73d 2e3f ce78 3045 5e4f d545 bd0c 2e46				6d45 7784 0000 0500 0000 bada 3bbc f1fe
fb51 3846 c7ea e845 2c20 4745 f04c ad43				2745 5f36 ca45 d22d 1c46 c784 c345 7f63
e38f 0000 0600 0000 a439 063b f9b3 3644				7045 f084 0000 0600 0000 b84c 3fbc 90f4
355f 4145 d3e2 af45 92fe dd45 f5b6 a745				2343 9cde b245 9f57 2b46 f131 5646 f2b5
35de e944 2090 0000 0600 0000 86ca 073b				1946 6b20 5645 fd84 0000 0600 0000 11ac
0000 0000 dc17 6b45 0349 e945 f40e 1146				3fbc b6eb da43 8129 b745 4a96 3a46 1da4
2f6f e345 a3df ca44 4390 0000 0500 0000				7746 0c65 1b46 9af0 2245 1885 0000 0500
baae 083b 7812 b644 2dbb 8d45 71bf d945				0000 096b 40bc ec49 a145 f9ad 2a46 6b57
447b b845 ff76 3545 4990 0000 0800 0000				4d46 5047 ef45 78b9 0e45 3185 0000 0700
eddd 083b 7088 eb43 76e6 8f45 25c9 0e46				0000 1a30 41bc 5f08 3644 4b2c ad45 c6c9
c46b 4e46 0272 3846 732f e345 a534 4145				3c46 93f9 9146 8d0e 8446 fe5e 1346 b440
f1b8 8044 5390 0000 0600 0000 f71b 093b				1e45 5185 0000 0700 0000 651e 42bc 94a0
d663 ca44 0228 9345 4da3 e845 0be7 e945				5344 eb2e dc45 0f4b 6b46 1bfc af46 f906
36a4 9145 853e f244 7f90 0000 0700 0000				9546 8f19 1346 0000 0000 5f85 0000 0700
1d4b 0a3b 0000 0000 d9a3 5045 815d cd45				0000 1087 42bc 8d5e 9644 c03c 2c46 c9b1
7bbf 1846 32c6 0a46 c9bc b245 a0c1 3345				8146 0de4 9246 b98d 8846 a2a2 2f46 072d
9690 0000 0500 0000 8ae0 0a3b bd37 1245				2645 7e85 0000 0500 0000 df67 43bc 617f
5410 4445 4409 c745 afcc 8f45 1c72 1b45				8945 6eb0 ce45 d5b6 1c46 e171 bf45 1a89
b890 0000 0600 0000 32c9 0b3b eb3e 1945				1045 8485 0000 0600 0000 c497 43bc 01d8
6600 1846 430f 4346 e10d 1346 c1a8 9745				9245 0514 0f46 9e27 5246 d598 3a46 4ab3
87d2 c643 ed90 0000 0600 0000 0b40 0d3b				b245 e39a 9243 8d85 0000 0500 0000 41da
15fd 0845 560c 9a45 a35f f845 21c5 0846				43bc 7340 fe44 be3e e645 dbb4 2746 ad84
9d75 b745 4ced 2f45 f990 0000 0600 0000				ed45 25a6 1145 d785 0000 0600 0000 5217
7493 0d3b 81de f444 cc24 ac45 5870 eb45				46bc f5f7 6944 eca0 c145 256f 4146 b133
f2f4 ee45 8df8 9d45 9262 2445 0291 0000				7046 8d76 1a46 6490 7545 1386 0000 0600
0500 0000 6ecd 0d3b 9f66 3345 0b5d aa45				0000 b3e8 47bc 5c08 aa44 8582 d245 8d89
b727 c645 8eeb 7845 0e51 bc44 3391 0000				4446 b423 5446 0908 fa45 de82 fc44 1986
0800 0000 b938 0f3b 0c74 e943 0bac 7f45				0000 0700 0000 d81a 48bc 7018 0d44 9f37
b92f e345 d40b 2746 5673 3a46 51d6 0346				d445 cdf4 5a46 ec69 9546 bbc2 5f46 d230
8b1e 8945 5aa5 b743 4791 0000 0500 0000				da45 3eaa 3944 3986 0000 0500 0000 320f
1fbb 0f3b 17e9 f244 0ef5 a745 b860 ca45				49bc eb6f 1445 a23a a845 8fe1 1946 06b9
6850 9245 d3d7 0a45 6691 0000 0900 0000				bc45 12c5 6a45 a286 0000 0600 0000 595a
85a5 103b 8eed f844 392d 1446 cadd 8146				4cbc d05c 6c45 1ae1 0846 94ac 4546 6e09
25cf b046 4de3 9646 15ed 6846 7299 2146				4346 779f 0746 5f81 3945 ec86 0000 0600
5c16 d145 be71 2f44 8291 0000 0700 0000				0000 4db5 4ebc 8494 bb44 1c38 cc45 1026
c171 113b fa35 ef44 0880 8a45 1ebe d545				3646 e771 1d46 2507 b645 69cb e744 1187
1a5a f845 84f3 dd45 81de 8045 f66e ae44				0000 0600 0000 c6e5 4fbc 8f89 a445 2226
8f91 0000 0600 0000 decd 113b 4b42 c344				1e46 ce27 5846 0350 2c46 bf55 c145 e2aa
84fd ff45 9a2d 2f46 1801 3946 4525 ea45				8244 1e87 0000 0700 0000 1f5b 50bc ed16
e95a 3c45 c291 0000 0500 0000 4943 133b				a544 e6bc c845 8620 3846 25f5 7146 709f
3f3d 2445 6e9f a845 94c9 d545 2b92 9345				5446 c355 0546 c039 bc44 8b87 0000 0600
be87 0d45 dc91 0000 0b00 0000 d5b9 0ec0				0000 48ed 53bc 656b 5545 810e 1346 7426
1558 0f43 273f 4346 dd98 0247 dee2 5647				7a46 92f9 7546 e01d 1446 849e 6545 b387
1875 8247 1614 5e47 15ba 1747 4122 b646				0000 0500 0000 5d42 55bc 66b4 0a45 b4f9
cbbc 5346 ca3a bf45 5114 9144 f791 0000				aa45 369c 3e46 6506 0246 5bde 5c45 bb87
0700 0000 28dd 143b 251c 2244 cc64 4b45				0000 0500 0000 db83 55bc 8a38 9a45 3137
ffbc af45 5dae 0146 bd87 d945 17a4 7645				2d46 748e 4a46 8bf5 fb45 da82 0345 c487
65fa 0344 1492 0000 0600 0000 51b5 153b				0000 0600 0000 ddd5 55bc 078b f944 a684
ca49 1145 4fbb 8b45 ef1d d445 aebe d345				1c46 c4e4 5b46 9bf7 3e46 e487 a845 0000
b44b 8345 38e4 e444 5592 0000 0b00 0000				0000 cf87 0000 0600 0000 7b3a 56bc c299
ebba 173b 0000 0000 8249 9646 6bda 3f47				3745 4f26 0546 87bd 5546 a4b0 7046 9334
5fab 9747 3d9d af47 5827 a847 7784 9d47				3d46 bf2a 4a45 fb87 0000 0600 0000 d4ba
1947 8f47 2a20 3e47 2e21 b146 fc0f c644				57bc 0000 0000 7777 e445 9717 6e46 3a6c
7492 0000 0500 0000 589c 183b 502b 2e45				9046 6d51 3c46 f2a5 1845 2088 0000 0700
54bd a745 9bac e445 0996 a245 4eae 0545				0000 eb04 59bc e07b c743 c255 0046 caa7
8e92 0000 0700 0000 65e0 a8bf 6944 c543				6c46 1174 aa46 eadf 9246 decc 1646 ad23
80ac 8b45 68a9 0546 5281 3346 4bdf 0c46				1244 3588 0000 0500 0000 8fb4 59bc 58fd
ef97 a045 9c1e b244 ce92 0000 0c00 0000				0d45 6cf9 c845 1300 2946 a77c c745 199c
3258 efbf 0000 0000 3d39 8846 90f5 6347				7745 4389 0000 0700 0000 96b2 6a3f 301c
5a89 bd47 1aff fa47 e847 f047 cd5a dd47				8745 ed2d 3246 7647 9546 a158 a546 79b1
473c c547 c94a 8a47 1714 1847 276d 7246				5b46 4c4b cc45 3333 2144 7489 0000 0600
d20a 3a45 e192 0000 0700 0000 940a 1c3b				0000 f440 65bc 3ffd f544 de44 de45 0636
ba6e 4144 a16a df45 97e8 2a46 c01c 1f46				4046 f81b 3446 6aad c845 17a3 5a44 7b89
8496 0c46 ed8e e545 f5ec 8544 ee92 0000				0000 0500 0000 c681 65bc 005f 0f45 e9f5
0700 0000 227a 1c3b 0000 0000 02d9 ab45				d745 8b58 2146 fde3 f845 a236 5145 e589
36ba 3246 82ef 6246 d928 3246 c663 df45				0000 0600 0000 ae90 69bc c7c5 ed44 b983
5f36 0443 fc92 0000 0500 0000 45e5 1c3b				d745 614b 2e46 8574 2f46 5a8e be45 3617
d32c 1245 fd02 de45 ac9b 3546 2af8 e945				a044 1b8a 0000 0500 0000 76a4 6bbc 55b3
5beb 3445 0193 0000 0500 0000 0d0b 1d3b				6645 981e fe45 f2db 2846 81d7 e245 8c81
dc1e c145 f8f5 0646 3c75 1246 c14d 9b45				3845 578a 0000 0500 0000 4d05 6ebc bebd
1179 8544 0993 0000 0500 0000 9a4d 1d3b				f444 2431 e345 6018 4546 654b 1646 a28b
c2b5 0745 9414 a145 194e b345 0d70 6145				6d45 638a 0000 0500 0000 627c 6ebc 9592
42c0 be44 2693 0000 0600 0000 d344 1e3b				3345 2f05 e545 7248 2646 7a64 a745 cb3f
3a28 9044 33de 4e45 9289 ad45 471e ab45				2345 828a 0000 0500 0000 f5bb 6fbc bfbb
25fc 4445 675e 9744 4993 0000 0d00 0000				2345 c051 e145 077c 2546 8fa9 ea45 d0c9
c87a 1f3b 0000 0000 6550 7746 8cc6 9447				4c45 c18a 0000 0600 0000 d04a 72bc be87
8428 0b48 a316 4f48 8c13 4948 1068 2c48				1145 da14 8346 0438 b946 8b10 9c46 541e
1750 0548 7205 af47 b215 5047 1eb7 c146				0746 0000 0000 c98a 0000 0500 0000 4c9f
3500 9c45 0000 0000 5e93 0000 0800 0000				72bc 1efc 4343 ed80 0046 ce5a 6346 30da
6e1d 203b cafd cc44 b785 4046 4a00 b846				3d46 f48c bb44 1a8b 0000 0600 0000 28f8
ad74 c646 0add 8446 23d4 0c46 03e3 8145				75bc 910a 8b45 e03b 3146 3b08 7546 8320
bdb3 2545 6993 0000 0700 0000 5270 2640				5646 8b01 0d46 b137 8945 208b 0000 0900
a3ec de44 7583 a045 1083 1846 3bf7 4f46				0000 ecf1 9ebf 272a 3045 f464 bb45 789c
26d8 1c46 496d a545 6336 7f44 7093 0000				5746 9704 ad46 9f0c c246 2ba5 8d46 1748
0600 0000 0808 bd3e e6e8 7f44 45db 8545				2d46 6d8a b345 2e87 1c41 328b 0000 0600
c0ec f645 5637 1846 ddc4 e845 d39d aa44				0000 abfa 76bc 32bd 8845 1533 b945 6376
8193 0000 0700 0000 f44c 213b 1083 d544				3946 1996 2146 84dc c145 292a 1545 618b
edd3 6145 e7e3 f545 40ba 4046 47b6 2246				0000 0700 0000 5efa 87bf 062a 3a45 2b5c
a6a8 b245 087f 2b44 8993 0000 0800 0000				2446 d772 9246 10f9 c246 b5e6 aa46 d1a4
c98e 213b b3a6 0d45 3401 b345 d684 0646				6446 dce6 3945 718b 0000 0500 0000 fba1
2eb3 1146 e563 0246 e25f e945 1a9c 9545				79bc 71c7 8445 8e64 2146 e13d 5e46 89f0
50d4 8144 b793 0000 0600 0000 051d 233b				1a46 a76a 8a45 ee8b 0000 0700 0000 fc18
258b d743 1e48 4145 d1c5 b745 2045 dc45				7fbc 495a 2b45 baf8 5846 d18b 9a46 284f
d04e a545 f2d9 3445 c793 0000 0c00 0000				c046 6d87 8646 4941 0046 0000 0000 548c
f774 1abf 0000 0000 c579 e146 c7ae b547				0000 0500 0000 75ce 81bc e703 3f45 88d4
de44 2148 7e9c 6a48 8ca6 6c48 5fca 5848				3946 ca82 5846 4673 2c46 5c03 c845 5c8c
ed62 1448 31fd ad47 2dc0 2347 e047 3946				0000 0500 0000 44c0 e33a c2ad a045 2d63
0000 0000 e093 0000 0600 0000 2782 243b				2046 4fac 5046 2f06 f345 280e 9d44 648c
3271 0f45 8c36 ba45 e0d2 1646 c99f 1946				0000 0500 0000 5c18 e43a 470c 0445 f3ca
3ed5 ca45 ee89 6c45 e693 0000 0600 0000				0146 8af9 5b46 d3a3 5846 88ae 7b45 b98c
12b0 3b3f a95e a545 cfc4 1146 40f7 4d46				0000 0500 0000 1e7e e73a 67c4 e245 70e9
96e6 2f46 1094 c745 c40c e944 fe93 0000				4a46 2a49 7646 024f 1946 a07c 2745 c18c
0500 0000 5787 253b 854c 9544 c61a b045				0000 0600 0000 83dc e73a 3eab fa44 0e7b
3a5a e045 f8a5 ab45 aff8 2b45 4594 0000				0e46 de1a 8346 8a21 9346 ee85 6c46 bb00
0d00 0000 a41e 283b 0000 0000 acc4 dd45				7245 f48c 0000 0500 0000 8bea e93a a8e4
75c5 1947 19db 9247 5f32 d147 bfff ce47				e045 5e23 4446 2585 6746 b534 2246 6d42
89d5 c847 599b c247 c7bd bd47 232a 9147				a245 088d 0000 0500 0000 4ec6 ea3a d7ee
93a9 1e47 dd9a 2746 0000 0000 5f94 0000				5c45 1a76 f645 2fe4 3f46 9d3a 3f46 b997
0500 0000 60f9 283b 9ddb 0644 cda8 8d45				a945 958d 0000 0500 0000 95bc f03a 070e
ce8b 0446 9447 ed45 a520 f944 7694 0000				b545 6ac8 2746 9186 6946 de50 3746 85ce
0700 0000 c7d2 293b 13d0 e744 6304 8b45				b845 f88d 0000 0600 0000 571a f53a b624
0b3c e445 a779 0c46 d308 ce45 213c 5245				d144 0e04 0d46 c43f 8246 68a9 9446 dc83
b319 a643 a594 0000 0500 0000 2b2c 7d3a				5b46 c336 2145 048e 0000 0600 0000 a3a2
7e13 f944 4db0 9445 42ad bf45 bdc5 9945				f53a 8289 1245 51cf f745 2105 5c46 8057
439f 2545 b794 0000 0500 0000 0d23 7e3a				7d46 cbe8 2d46 a056 b845 768e 0000 0700
f345 0545 5615 c045 5ce4 dc45 d5ad 9c45				0000 46cb fa3a 5c18 6745 64ef 1846 1f68
5c6b 1e45 c694 0000 0800 0000 07b1 4bc0				8146 ee75 9346 7057 6146 d844 0246 45b0
0000 0000 ed6e 6d46 8892 f946 83ea 4447				6045 7f8e 0000 0700 0000 0836 fb3a e3ec
66d6 3947 ff24 0f47 8b80 b846 93be 4c46				1645 2f6d 0946 7486 7646 6a3b 9746 77ef
ce94 0000 0500 0000 c959 7f3a 146f 5946				5b46 3ac2 f645 58be 7744 bd8e 0000 0500
040e a246 0d99 4a46 6975 4e45 0000 0000				0000 130c fe3a 461c 8f45 65db 1846 1069
e794 0000 0600 0000 db67 803a 830b 0b45				5046 1705 0e46 6c50 6345 e68e 0000 0500
fc27 4445 c07e ea45 d393 dc45 1fdc 6945				0000 caf5 ff3a 2bd4 8b45 f38f 3e46 f784
2a05 af43 ff94 0000 0500 0000 e10c 813a				4246 f11f f745 5e8e 4845 278f 0000 0600
de80 2a45 0d54 cd45 0bcb d645 18cf 8e45				0000 5c9e cbbf 3a29 a545 0cf9 4d46 4732
aa0f 0345 1395 0000 0600 0000 36a3 813a				a446 c809 a246 f421 4a46 d0b9 b645 978f
d53c 1c45 b12d b245 90a0 0d46 424b 1146				0000 0700 0000 e64f 043b 7d59 de45 bc80
9251 c845 17ac 6145 4995 0000 0600 0000				3a46 d4e1 5046 379e 5546 3cd4 4f46 f068
0b2f 833a 0000 0000 1853 8845 abb0 0846				0b46 5f74 0545 3990 0000 0600 0000 dd6d
4074 4046 045f 1546 0345 d944 4f95 0000				083b ed9b f045 cd22 3846 1926 5546 0010
0700 0000 e3fa de3f 910f 0e43 e196 c445				5746 9f6b 1046 1507 9745 6c90 0000 0800
a3d1 0d46 5f08 2d46 f17d 3746 a8b3 f245				0000 06ad 22be 5b62 8945 f638 1b46 d390
c95e 5b45 ce95 0000 0600 0000 8811 873a				9846 4e49 e946 2257 0147 38a6 bd46 54b9
f66f bc44 9f72 8645 9207 dd45 14e1 0846				6246 be86 d145 7d90 0000 0500 0000 1135
4f46 d045 c20c 6045 db95 0000 0600 0000				0a3b de94 b345 c01e 4946 8bd8 8746 0a95
f66e 873a 5b7c 3645 7878 c945 b620 0f46				5546 08b8 8945 9690 0000 0700 0000 e2e4
cffa e045 e59d 8145 39ef a744 6996 0000				0a3b 3728 ae45 5da4 4546 4e0b 9d46 e8b7
0700 0000 76b7 cbbf f74b 3644 437c 8945				b146 7b58 8a46 9337 2e46 74a4 9f45 b490
6b20 0146 7b34 2246 5c95 e345 3850 6445				0000 0600 0000 e4af 0b3b 95c5 d145 591d
4abd 3444 f796 0000 0500 0000 9d5f 903a				8446 7e72 de46 07a4 c346 c197 8f46 8f09
4502 e944 0887 7b45 2a7c ad45 5639 7c45				5c46 ba90 0000 0400 0000 b2cf 0b3b cf54
fece fc44 5e99 0000 0500 0000 c20a a73a				7a46 e9d1 a446 9f59 5d46 5900 a845 cb90
44a8 0345 872f 9b45 3311 b445 8a64 6045				0000 0500 0000 ee4c 0c3b 17b6 6745 2853
a4dd a244 a600 0000 fa7c 1744 0d57 0445				0546 e6b0 3546 c5af f845 327c 0045 f890
972f 1f44 e212 0245 c926 6044 763d 0445				0000 0600 0000 ebf5 abbf 28f3 b445 67dd
bfb3 a444 a042 1e45 d979 c044 2cbf 6045				5346 afa5 a446 c1dc 9646 1d52 8146 5b55
d8ac c244 5554 6645 43c0 c344 5a9b 3a45				6d46 fe90 0000 0400 0000 03aa 0d3b 3d00
2fed c744 ed98 5f45 252b c844 7f07 6c45				8246 9873 9546 e60b 3d46 ee0e 8945 0691
42e5 4645 6b48 2046 f10c 4845 600e 5145				0000 0500 0000 c6ea 0d3b e497 bb45 dea1
df68 5545 5454 c945 c642 6045 a874 9345				4646 2292 7a46 6a3d 3246 1178 a645 3291
ee92 7b45 c99d 6d45 dc2b 7f45 0e69 7445				0000 0a00 0000 3063 dbbe 0000 0000 b745
3723 8345 ee23 9f45 1c6f 8645 1fe3 b545				1c46 837f f146 7fb9 5047 6b10 8e47 6ba5
ab01 9145 371d 9545 4fe5 9145 91f6 ba45				8047 a6ba 2c47 341c b346 1068 2546 9c92
515f 9345 4ae5 a045 ca18 9945 a22b a345				d945 4391 0000 0500 0000 9b0b df3f 2ccd
ca35 9945 0adc 0b46 d574 9945 a1af 8245				e745 2518 6f46 eef2 aa46 1da9 7246 b824
779c 9945 e18c 9945 7635 9b45 a4b7 f645				d845 4e91 0000 0600 0000 43f1 0f3b ba19
615d 9b45 8426 9545 9f6f 9c45 4a2a 2246				9645 b5ca 3146 a982 8e46 85c4 8246 d030
9ee3 9e45 3c71 8e45 7c0c 9f45 e786 eb45				1b46 9d05 7b45 5591 0000 0600 0000 a127
0e35 9f45 d34b 6945 ff5f 9f45 11d1 bc45				103b 8a13 6c45 e16e 1b46 c434 8046 28f2
28bd 9f45 4979 4846 22cc a345 3e75 a345				9b46 cbab 5e46 15c2 ec45 6691 0000 0900
5198 a445 75eb a845 4cc2 a445 c3da 0c46				0000 ecb0 103b 8c7f c445 b188 8246 0cd2
e216 a545 9c90 0c46 5b5e a845 7258 8945				cd46 41b5 0347 3b6d 1947 4985 2b47 acd8
b285 a845 287b d745 49c8 a845 f28c a145				f546 4405 8d46 61a5 8245 8491 0000 0900
ec38 a945 4ad8 e745 943c aa45 f196 f945				0000 36ad 343e 047b 9d45 de36 8946 6239
e066 aa45 7701 d245 0b4c ab45 b23b bb45				fe46 6dec 3b47 fdcc 4947 2d74 2b47 25c0
2a7b ae45 8ff2 d345 b8f3 ae45 6638 1946				d946 cc27 4a46 2a70 0a45 9691 0000 0600
d7a2 b245 bc1d a245 11ad b345 7f82 dc45				0000 93fd 113b c785 ed45 819d 5746 b343
c0b7 b445 9f95 1246 34f5 b645 69f4 0f46				9046 5706 6546 e610 ff45 ec09 3245 a591
6e3c b745 b4a0 3046 6771 b745 b442 1146				0000 0600 0000 793e 1dbf fafd 9145 a3ff
099c b845 5aba ad45 5507 bb45 b7d6 a945				4446 7056 a646 568f af46 f613 5846 d8a2
49b7 bb45 4474 7845 b7c5 c045 4d26 9145				9d45 b391 0000 0b00 0000 cd4e 90bf 7c29
a1c2 c145 aeb8 a945 a7f7 c145 b835 f145				4f44 79c5 8246 689a 2847 09a3 8947 bbdb
c3fb c545 797f a745 26ab c745 0080 be45				ac47 0846 a247 d97e 8d47 0671 3f47 2812
48fd c945 5536 bb45 0ade cd45 1082 fc45				e046 e45f 2a46 0000 0000 c391 0000 0600
4b12 d145 99f8 0846 d67b d145 0cfb da45				0000 cafa 0b40 23cc 9e45 70db 6346 975d
4f4c d545 8050 1246 ffc0 d545 a239 b245				ae46 1ae1 a646 4f6a 4c46 01b6 b545 d591
dc5e d645 89dd 3046 3e7d da45 d128 d145				0000 0500 0000 d4d3 133b 0696 1a45 e4d4
e2e9 dc45 4baf e845 cb7b de45 723d e745				fd45 5041 4646 3b98 1746 06cf 9e44 dc91
de10 e045 aea5 0a46 b580 e245 ebb3 ec45				0000 0a00 0000 331a 143b 0000 0000 3715
abcd e445 3c26 c245 4323 e945 acc6 7246				4d46 8b08 1547 b734 8147 c942 b447 7c62
65da ec45 9958 b445 caf6 ee45 1636 7c46				b247 dbec 8547 7e2f 2447 a400 9646 36c0
9d08 f145 03da c145 2b36 f145 7ae2 0046				8545 ea91 0000 0600 0000 3474 143b d3c5
546f f145 d159 b545 509b f245 62a3 c045				2f45 f8e5 2b46 5d5a 8a46 d24b 8146 b761
427a f445 bcd8 1246 8161 f745 0500 9445				2c46 c097 ae45 0592 0000 0800 0000 0d8d
530f fa45 30ef 4746 8c8c fa45 fd8b db45				1440 40f2 1345 57d6 0046 b750 8746 5e77
f661 fb45 5b59 1546 51f6 fb45 4851 d945				cd46 8024 de46 6c40 9346 643e fe45 0000
6d8e fd45 7859 9345 7b7a ff45 ecea 4846				0000 1292 0000 0800 0000 987f 84bf d71b
0d7a 0146 dc03 1146 1aaa 0146 0357 f545				be45 7b1c 8f46 2c59 f646 1da2 2247 6f8d
823e 0246 fdce 6846 15b6 0246 718b 7b46				0f47 ba69 bf46 7e56 5446 2cd5 1244 3692
cc9d 0346 b673 0746 b37b 0546 f8db c745				0000 0a00 0000 27ca 163b 79df 9745 57ec
d4dc 0546 27ba d245 be73 0646 4d1d 2f46				ba46 19f4 4547 2231 9d47 9545 bb47 63c8
b3ab 0646 9d1a ff45 cc00 0746 d197 1a46				b647 fe6a 8647 d4ee 2047 5a2a 8146 0000
c31f 0846 a5d0 9f45 3860 0846 1712 d345				0000 5492 0000 0b00 0000 816d e0bd 0000
b2d9 0b46 f0e1 f745 818d 0e46 73bc 1e46				0000 8ce4 8446 ec42 4047 f01d ab47 c254
7bb1 1146 f12a 1d46 c417 1446 b8ec e845				f647 198d fe47 efc4 c947 0a4b 8347 eea1
69b6 1546 4628 2446 df0d 1646 b011 ee45				0047 df90 5546 84f2 1046 5f92 0000 0400
7d77 1946 84b7 f645 39ba 1a46 2efc c345				0000 2cee 173b ca1f 7446 267a 9146 074b
6e41 1b46 6963 4146 b7fd 1b46 3048 de45				5146 8353 7b44 7392 0000 0900 0000 349b
9bcf 1d46 9b21 1146 d0d8 1e46 831f de45				183b 48cd b445 edae 9446 b6ec fd46 caeb
ab0f 1f46 ea5d 5346 c457 1f46 ca6e fa45				1147 8e8b de46 c784 8b46 e0ec 1e46 183d
13b8 2046 967b 1d46 ba65 2146 46e2 ca45				1346 92d4 a845 9f92 0000 0800 0000 d8f3
1d74 2246 1f31 4346 bf27 2446 be06 0d46				193b 3aa1 e945 2710 6946 0c24 9c46 fa46
af88 2446 cc1a fd45 10cc 2446 2e57 cb45				8746 461b 7846 be7c 7746 ee88 5346 1e8a
4372 2646 0791 3e46 cf09 2746 8ff6 cb45				d845 b992 0000 0700 0000 abcc 1a3b 0000
381a 2846 e98e b246 9207 2946 2fc2 f845				0000 48ed 7946 de82 0847 4a98 4c47 ff73
9e72 2946 283d 4246 9824 2b46 ea19 d745				2747 e8ae f546 67d0 c046 c092 0000 0400
db11 2c46 6596 8247 ee00 2d46 2d99 0346				0000 a9ef 1a3b 7321 ca46 62a8 cb46 159d
24fc 2d46 e7f8 e145 ac55 3046 b6ac b147				6546 f66a d445 c492 0000 0500 0000 241e
a85b 3146 87c9 e445 0950 3246 6ac4 3346				1b3b 6be1 be45 0df2 3546 abd7 8746 7d23
1ab0 3446 ec5d 0148 4e58 3546 1ee3 3146				6f46 d1f9 6b45 ce92 0000 0b00 0000 c484
f4d9 3546 5cf0 6246 7656 3646 3ebf 3546				1b3b 0000 0000 b378 1d46 06ec 5e47 db37
5e82 3646 1249 1b46 b6cf 3646 45b3 b945				e247 3152 2f48 31cd 3b48 8652 2c48 e0d6
05ef 3746 bd0c ba45 3e57 3946 a4b8 5948				0148 3d6e a047 204e 1947 f9e6 e345 eb92
4414 3a46 e5c2 cd46 0b8f 3a46 920f 5046				0000 0600 0000 fe5d 1c3b bb58 8045 bdd9
e4c8 3a46 6685 1846 0275 3b46 4fd9 4446				4346 1c15 a046 5350 a346 beba 6f46 06bc
84c1 3b46 09ed 1146 5490 3d46 aa79 dd45				3345 0793 0000 0600 0000 8e41 1d3b 5427
f841 3e46 e0a6 6f48 5f2f 3f46 d285 2246				4545 28c8 5846 6522 8146 215e 7046 085e
6e6c 3f46 05bc 5046 ea5e 4046 b674 e045				1646 0c67 8345 3593 0000 0800 0000 c9ca
c761 4346 c54d dc47 fb5f 4446 f853 0b46				1e3b c841 0c45 c0cb 2f46 6838 a246 7944
a35c 4546 4121 0d46 9351 4746 acd3 bf45				dc46 3b15 dc46 67a3 a846 fdea 3946 e253
f013 4846 d072 e045 48be 4846 b87f 4e47				5d44 4093 0000 0800 0000 1027 1f3b 91f3
9308 4946 6147 a246 f52e 4a46 fa24 ff45				f944 3737 9b46 5112 2147 f659 5d47 3ea7
cd32 4b46 8ce9 e045 821f 4c46 787c 1846				5c47 c80b 2747 094c 8b46 0000 0000 4a93
c68e 4e46 ec0f 4146 2fe1 4e46 6970 3f46				0000 0b00 0000 a77e 1f3b 0000 0000 cd28
aaac 5446 ac26 0946 c63f 5546 13c9 0f46				6947 eb60 0948 e79e 5e48 f866 7648 133a
7422 5c46 c028 2346 6953 6346 8c7c ad45				5548 52c0 2848 bc55 f247 ff3e 9847 5226
6d82 8346 3301 b945 0000 0000 0100 0000				1747 56ad b145 5f93 0000 0900 0000 9c2e
0200 0000 0300 1000 0400 0000 0500 0000				203b 0000 0000 63a5 1946 6574 ac46 3bbf
0600 0000 0700 0000 0800 0000 0900 0000				0247 875a 0847 a1d5 e546 590e 9e46 fb5f
0a00 0000 0b00 0000 0c00 0000 0d00 0000				1a46 8efe 4d45 6893 0000 0500 0000 cb6d
0e00 0000 0f00 0000 1000 0000 1100 0000				203b afde a345 45fb 4a46 57f2 9746 81b9
1200 0000 1300 0000 1400 0000 1500 0000				6846 c8c6 da45 6d93 0000 0800 0000 7032
1600 0000 1700 0000 1800 0000 1900 0000				b8bf 2a91 6b45 7d29 2846 908a a946 5997
1a00 0000 1b00 0000 1c00 0000 1d00 0000				f746 226f e846 8369 9146 0ca7 0646 9b50
1e00 0000 1f00 0000 2000 0000 2100 0000				d943 7c93 0000 0700 0000 2521 213b c6d2
2200 0000 2300 0000 2400 0000 2500 0000				df44 4afa 1e46 b6d1 9846 f06b cd46 bf35
2600 0000 2700 0000 2800 0000 2900 0000				a946 57f4 5746 5b9a 6f44 c693 0000 0c00
2a00 0000 2b00 0000 2c00 0000 2d00 0000				0000 ddaf 233b 0000 0000 fcc1 dc46 5c0f
2e00 0000 2f00 0000 3000 0000 3100 0000				ca47 cde6 3e48 43df 8f48 2a64 9348 486a
3200 0000 3300 0000 3400 0000 3500 0000				8348 0c99 4948 bc2d 0148 bfdf 9347 cbb3
3600 0000 3700 0000 3800 0000 3900 0000				0147 66e5 5f45 df93 0000 0700 0000 8277
3a00 0000 3b00 0000 3c00 0000 3d00 0000				243b 878b ac45 1b4d 8e46 4d5a ec46 3dec
3e00 0000 3f00 0000 4000 0000 4100 0000				d646 272e 8c46 c307 1c46 9273 cb45 e693
4200 0000 4300 0000 4400 0000 4500 0000				0000 0500 0000 89b7 243b b0d5 c445 cfe2
4600 0000 4700 0000 4800 0000 4900 0000				fb45 cbfe 3446 51ca 3d46 6f5f cf45 2f94
4a00 0000 4b00 0000 4c00 0000 4d00 0000				0000 0500 0000 d93f 273b f501 c245 9349
4e00 0000 4f00 0000 5000 0000 5100 0000				2d46 4f8e 6246 15b9 2946 80f7 ab45 4694
5200 0000 5300 0000 5400 0000 5500 0000				0000 0b00 0000 d126 283b 47ea dc41 39f4
5600 0000 5700 0000 5800 0000 5900 0000				4a47 ca46 e947 b335 3548 e31c 5148 9b08
5a00 0000 5b00 0000 5c00 0000 5d00 0000				4c48 f8a4 3f48 d2c8 1f48 30cb cd47 e9af
5e00 0000 5f00 0000 6000 0000 6100 0000				3947 dc4b c345 6194 0000 0700 0000 f711
6200 0000 6300 0000 6400 0000 6500 0000				293b 14b0 5344 ed1c 5746 ab8e 9b46 541f
6600 0000 6700 0000 6800 0000 6900 0000				bc46 915b 9c46 2939 3146 28a5 2945 6a94
6a00 0000 6b00 0000 6c00 0000 6d00 0000				0000 0700 0000 8574 11bf 86d1 3a45 7535
6e00 0000 6f00 0000 7000 0000 7100 0000				4046 5a30 b046 f5bc df46 5caa ac46 4c21
7200 0000 7300 0000 7400 0000 7500 0000				5046 7b7e 9145 8394 0000 0700 0000 af55
7600 0000 7700 0000 7800 0000 7900 0000				bbbf 89e7 1845 0c33 0e46 7f80 7c46 f08a
7a00 0000 7b00 0000 7c00 0000 7d00 0000				a746 a129 8e46 8dc4 3246 c219 9b45 c694
7e00 0000 7f00 0000 8000 4000 8100 0000				0000 0b00 0000 6ced 65bf 47e6 0344 01f8
8200 0000 8300 0000 8400 0000 8500 0000				d746 de5f 7e47 90ca c947 329f f747 3fa0
8600 0000 8700 0000 8800 0000 8900 0000				f247 d4d7 d847 ff15 9147 9249 1e47 ef2f
8a00 0000 8b00 0000 8c00 0000 8d00 0000				5b46 9440 5143 4a95 0000 0500 0000 5b39
8e00 0000 8f00 0000 9000 0000 9100 0000				833a 9fc0 a845 1d1d 8846 38b0 dc46 1696
9200 0000 9300 0000 9400 0000 9500 4000				ef46 ff83 ef46 4f95 0000 0500 0000 e45b
9600 0000 9700 0000 9800 0000 9900 0000				3540 0094 fd46 2cec 0647 1797 c246 6f9e
9a00 0000 9b00 0000 9c00 0000 9d00 0000				4a46 5bbe 0245 ce95 0000 0600 0000 c90c
9e00 0000 9f00 0000 a000 0000 a100 0000				873a a415 8f45 456a 1e46 e4f6 6f46 5b5a
a200 0000 a300 0000 a400 0000 a500 0000				5846 0d43 0846 6249 ed44 e100 0000 c8f9
0100 0000 0000 7a45 0000 4845 0040 3545				ff43 97cc 5845 6540 7c44 32b1 9045 aafd
0000 3c45 0000 1645 0000 1645 0000 1645				8344 cd6a 9245 06ed 8c44 b97d 9b45 d4f1
00c0 0f45 00c0 0f45 0000 fa44 0000 c844				b344 0e83 cc45 01b9 c144 024d b245 b709
0000 1645 0080 ed44 0080 bb44 0000 af44				c944 3b0a de45 c16f ca44 3caa cb45 5d5d
0080 bb44 00c0 0f45 0040 0345 0000 fa44				2045 0b76 8c46 8a30 5845 d501 bf45 b737
0080 bb44 0080 d444 0000 c844 0000 c843				6245 8dcd 1a46 6fcf 6545 3e21 f045 e06f
0080 d444 0080 ed44 00c0 0f45 00c0 d444				6745 5fbd 4346 6834 6d45 2931 e445 fa59
0040 0345 0080 ed44 0000 fa44 0000 af44				6d45 e197 f045 688c 6d45 1f31 2d46 02dd
00c0 d444 0080 0945 0080 ed44 0040 0345				6e45 bd5c e945 015e 6f45 8dc5 2346 d1ec
0000 c844 0000 fa44 0080 bb44 0080 a244				7045 8960 2b46 9b96 7545 6d4e 0846 b844
0080 d444 0080 d444 0000 e144 0080 ed44				7745 5af9 cb45 c173 7745 12df 0e46 123c
0000 c844 0080 bb44 0000 af44 0000 e144				7a45 88b1 bb45 08d2 7c45 2ad2 2e46 71f5
0000 af44 0080 bb44 0080 d444 0080 bb44				7d45 c16f 3546 f85c 7f45 5803 7746 627d
0080 bb44 0000 4844 0000 c844 0080 a244				7f45 e9cb be45 190b 8045 030c 2846 a784
0000 e144 0000 af44 0080 bb44 0080 d444				8045 219d 1e46 e850 8145 f068 0946 76a3
0000 c844 0080 bb44 0080 bb44 0000 c844				8445 e586 3846 91e2 8545 60d0 0f46 b030
0080 a244 0080 bb44 0000 9644 0000 9644				8745 950d 3e46 71cd 8845 a149 5546 d7ec
0080 bb44 0000 c844 0080 bb44 0080 a244				8845 c5a3 0646 dac3 8e45 05ca fa45 417d
0000 af44 00c0 a244 0000 af44 00c0 a244				9045 71e0 3146 12b4 9045 7b7f 1946 9006
0080 ed44 0000 4844 0080 ed44 0000 fa44				9145 f58b 0146 2b14 9145 157e ed45 3a36
0080 8944 0000 6144 0000 9644 0000 e144				9145 d935 e745 e700 9245 7af6 5346 d45e
0000 9644 0080 8944 0000 6144 0000 9644				9245 257a a646 e09a 9245 1167 8e46 ff00
0000 9644 0080 8944 0040 9644 0040 9644				9345 4e92 3e46 5fe4 9345 feaf 1546 600b
0080 a244 0080 a244 0080 8944 00c0 8944				9445 d807 a146 83af 9445 a0fa 3b46 6ce6
0000 c844 0000 4844 0000 af44 0080 8944				9445 f2a9 1146 49bd 9545 8d97 eb45 84df
0000 4844 0040 9644 0080 8944 0000 9644				9545 04d9 1846 7916 9645 c995 0146 b549
0040 9644 0080 a244 0000 af44 0000 c844				9645 3d58 fe45 e593 9645 5890 0446 30af
00c0 8944 0000 9644 0080 8944 0000 9644				9845 b0e9 1c46 5624 9945 abe7 f245 8b26
0080 8944 0000 7a44 0080 8944 0080 bb44				9a45 784b 6646 2b57 9a45 31af 8446 e3ad
0000 9644 0080 8944 0000 7a44 0000 9644				9a45 f715 3846 9503 9b45 c1a7 7246 b4ba
0000 6144 0080 8944 0000 6144 0000 4844				9b45 bbf5 9a46 5ffd 9b45 dbd7 8a46 7d6d
0080 8944 0000 9644 0080 7a44 0080 8944				9c45 a524 1a46 489f 9c45 bd4c 2046 66f6
0000 6144 0000 2f44 0000 9644 0080 7a44				9c45 33a2 d345 8922 9d45 0087 4d46 c244
0080 4844 0000 6144 0080 8944 0080 a244				9d45 d54b 7546 5a77 9d45 1cb0 a746 639b
0000 9644 0080 8944 0000 7a44 0000 6144				9d45 23bb 8246 46b3 9d45 ab39 5446 e48d
0000 9644 0080 7a44 0000 7a44 0080 8944				9e45 889e 1646 abb3 9e45 d254 fe45 00d9
0000 2f44 0000 7a44 0080 6144 0000 6144				9e45 a1d8 0446 15cd 9f45 88e0 0146 70e7
0080 6144 0000 7a44 0000 1644 0080 8944				a045 8182 0046 40a5 a145 c1c8 0046 4310
0000 7a44 0000 7a44 0000 7a44 0080 7a44				a245 dc33 5346 a780 a245 c20d 8a46 e6d7
0080 a244 0000 9644 0000 6144 0000 4844				a245 3068 5846 1403 a345 eee5 d346 15c7
0080 8944 0080 6144 0000 7a44 0080 8944				a345 b92f 0646 08f9 a445 8333 2846 80a5
0080 7a44 0000 7a44 0000 6144 5c13 d842				a645 76d9 1846 22dd a645 95a3 a946 9305
c7d8 d243 0365 dac2 c5e2 e242 602d d543				a745 a877 f945 fd23 a745 dd51 1146 c395
a3a9 dcc2 2d87 ee42 7819 d943 9d54 d0c2				a845 410a 6d46 bbc9 a845 48e2 0c46 4eff
0217 fb42 145d de43 aa4c d0c2 de55 0443				a845 897f 0f46 e538 aa45 b45a 0f46 26e2
65ce d943 0bc8 cdc2 2eb1 0b43 7a9a ee43				aa45 33ad 1546 7d6e ab45 59c7 1d46 f1b7
255b c2c2 03ae 1343 418b f443 351b bdc2				ab45 df6b 1f46 c7f9 ab45 cb7e 6e46 793c
615f 1c43 9e7a 0144 075e b5c2 2ddb 2543				ac45 e3fb 1a46 fe24 af45 c1f9 7046 6457
90c0 0d44 33a4 a1c2 b93a 3043 49ba 1744				b045 6bfd 5c46 3879 b045 ec04 5946 e3f6
e5eb 9fc2 6b9b 3b43 3221 1b44 ff6d a0c2				b045 3693 5f46 3d40 b545 7e84 2146 de8c
921f 4843 93e4 1c44 1903 a4c2 67ef 5543				b545 2df0 a346 1b09 b845 2e02 3046 af44
edd3 2044 559e 91c2 533a 6543 c26a 1f44				b845 1f41 8546 5393 b945 e8b6 4c46 2d05
ddad a8c2 8738 7643 1465 2544 338f 84c2				ba45 3a85 8646 09b6 ba45 126d 1a46 4d35
8396 8443 3752 2b44 1462 88c2 1c34 8f43				bb45 570a 1e46 1667 bb45 9ef2 4946 edbd
c966 3444 923e 78c2 a425 9b43 10bc 3b44				bb45 705c 6046 bcc1 bc45 e3a7 5746 b70c
23a2 81c2 44a6 a843 166c 4744 359b 61c2				bd45 725a 6146 a7c9 bd45 7dd5 4f46 e841
95fe b743 22cd 4d44 750c 27c2 8188 c943				bf45 f13c 1c46 e1c3 c245 b338 5746 f424
efa1 5244 5ff2 45c2 65b4 dd43 1573 5d44				c345 17b0 7946 62e7 c345 14dc 5246 05b0
b080 1ec2 3810 f543 fa08 6244 7165 2ac2				c445 d5fb 9646 a1a2 c545 ae10 b346 300d
b128 0844 a8d1 7144 e795 ddc1 5531 1844				c645 4668 9346 12f2 c645 c6f2 1c46 d522
af58 8144 0ffb ccc1 203c 2b44 e0eb 8244				c745 4f46 5746 8766 c745 9ac7 2746 f9ad
66cb 65c1 7c16 4244 5639 8544 ba58 74c1				c945 b67c 7346 c987 cb45 fcf8 5e46 d7ba
3bd7 5d44 15a5 8f44 3340 4d40 3100 8044				cb45 2675 9546 9eb3 cc45 383c 1a46 0a0e
ab51 9e44 aa3f 9d41 5f5a 9544 9a60 a644				d045 d44b 5046 eb73 d245 8318 3d46 e8a9
090f fd41 c187 b044 e93a bd44 af8f 9f42				d345 7adf 5846 6121 d445 f589 7446 1ac4
79dc d344 88fc d244 c6c5 b242 c67b 0145				d745 dd24 8646 5c1f d945 3e24 4246 0a62
a254 c944 c572 2342 d4dc 2145 5af8 ca44				d945 68d7 4f46 88b5 d945 f04e 5f46 f91b
4e21 3742 5719 5045 733a d744 0ca4 8542				da45 cad8 7246 48a3 db45 e0af 9246 5bf3
6db2 8a45 481c f444 9bc0 ff42 940a c245				dc45 8f4d ad46 2ca6 dd45 2201 2946 7395
2583 1545 1a2e 5043 9d48 1146 59de 3f45				e745 bd70 aa46 2068 e945 5f1a 4b46 1eaa
28d6 b643 2f14 7146 cd5c 6345 de31 b943				e945 5159 2246 d8cb ed45 5377 3e46 43e9
8d27 9646 79e7 7845 d61d d143 0100 0000				ef45 d98d 2946 2155 f245 6219 4846 5ece
6106 0000 5901 0000 8000 0000 ac00 0000				f245 f479 2846 bb13 f445 b098 2546 73ae
ad00 0000 7800 0000 0000 0000 0000 fa43				f645 6e5a bb46 7804 f745 8e42 6a46 d96c
0040 9c46 0000 0000 c023 7740 0000 0000				fa45 5fb1 7846 7ab3 fa45 5875 c546 0b74
0000 80bf ac00 0000 289c 0000 0d2b 0000				fb45 26cf 4246 527b fd45 bf3b c546 a927
0500 0000 4353 f0ba 4d4b 8c44 ec6b 1545				fe45 d267 5e46 01dc 0146 28a6 c146 7028
be95 3c45 ac6a 1a45 9ec2 9944 843b 0000				0446 ce50 5946 7057 0446 75e5 5346 a08a
0500 0000 a987 dbba 8a48 a744 5fa1 1a45				0446 c9f9 6b46 0684 0646 2a1e 7b46 e0ba
9c0c 4a45 fa43 4345 e3f8 0745 cc42 0000				0646 8931 9446 8aec 0746 6b93 6a46 3e6c
0500 0000 5a60 f7ba 75ad af44 e3dd 1e45				0846 f0e4 4c46 21e3 0b46 f04a 6a46 a36c
1fcc 3d45 beb9 1f45 bbad b544 a044 0000				0e46 69a2 9646 d6bb 0e46 511a 8146 3bbb
0600 0000 623f ccba 80a4 a444 26cd 4145				1146 c0f1 9446 44f9 1146 2012 9846 279f
9a12 8b45 ee5a 8a45 b87c 4245 cfe2 c344				1346 b5d0 5046 b8bb 1446 318d 4e46 338a
f24f 0000 0500 0000 d33b bcba 8eb1 2e45				1646 0e1a af46 8ec4 1946 22a9 5546 6f8d
c3fc 8545 c3df 9045 4c12 5f45 25f1 e044				1e46 98e5 6346 d424 2046 61d7 0347 739e
2151 0000 0500 0000 948d c0ba 0bdb c744				2046 b917 8846 c76a 2146 6b5b b346 b456
3730 3d45 ff74 7c45 c837 7345 130b 2345				2246 de90 e646 ab7b 2246 c09b a546 350d
8351 0000 0500 0000 daf9 c1ba 4e11 da44				2346 3604 3646 7579 2446 43ef aa46 e6a2
0157 3f45 4fca 6045 786f 5045 66ab 2645				2446 4d9b 9946 2aee 2446 16ba 7b46 a96c
2b6e 0000 0700 0000 c97f 903c dc83 1145				2646 7be6 9047 a4f0 2646 9df8 aa46 ba48
d261 7e45 a1b9 b145 6e03 cc45 ac79 c145				2746 f580 9446 ea87 2746 1229 9d46 7827
1a8e 8d45 b55a 2544 356e 0000 0600 0000				2846 1ffe 2e47 3b1f 2946 4f6e 4b47 10aa
b2a3 903c 826b 1745 4b27 4c45 75c6 7045				2946 c789 9046 3c2d 2a46 f3ed b846 dcb2
7f89 7345 d4f7 4645 b1c6 e944 746e 0000				2a46 3ffd af47 a23a 2b46 d506 b746 93cc
0600 0000 6997 913c 97d4 2e45 4d3f a245				2b46 b3e7 4746 5b1e 2c46 1653 bd47 f586
41b7 d345 4ccd c845 f06b 8945 54e4 fb44				2c46 fbf9 9046 4d8a 2d46 896e e646 7eec
a271 0000 0600 0000 e9d5 9e3c d307 f844				2d46 4e8f 2447 de3d 2f46 2450 bf47 154f
41b9 7345 b2d4 a345 efc0 a245 7528 7245				3046 30c3 0248 3d91 3046 b7dd 9246 545a
f385 0245 0376 0000 0600 0000 21a6 b23b				3146 443d 1347 dbea 3246 52c7 9d46 d8e6
b218 a944 7f22 6845 25e7 bd45 044b d145				3346 f433 4f47 820f 3446 922f dc46 8745
e9d1 9f45 539d 2045 ef77 0000 0500 0000				3446 ad25 8b46 cbbc 3446 c8ed 3b48 3fb9
3852 bd3b a332 3b45 b79b 8045 43a0 8b45				3546 e45a aa46 b6c1 3646 905a 8246 b48a
a248 7945 76f8 2e45 fc77 0000 0600 0000				3846 146e e746 f3f5 3846 07b7 6847 bd5b
a0a1 bd3b fa62 5744 3868 8745 62f9 ef45				3946 c6ef 7648 3b28 3a46 0a7c 0a47 a971
4bcc f845 c374 4f45 7635 a944 2978 0000				3a46 edd1 9846 b7a9 3a46 5375 0047 1842
0600 0000 5da8 be3b 0d9d ca44 0b46 4b45				3b46 986d ce46 fc3a 3e46 ce2b 9548 0023
92eb 9245 9de2 9145 1d95 4445 bea2 8d44				3f46 ef9d f646 6a6d 3f46 e2d1 4a46 db5e
3b78 0000 0500 0000 3d0e bf3b 0000 0000				4246 779f 6246 476b 4346 3a8e 5448 8f7c
fa94 9245 26e6 a845 c055 7a45 6cbf c644				4446 5621 bc46 40da 4446 17cf df46 f5e5
a278 0000 0500 0000 4372 c13b a1c4 2445				4546 d9b4 a846 cfd2 4846 7e70 fe47 029f
3425 8845 6c27 9645 abc9 6745 58a7 ee44				4e46 2d37 f346 3dc3 4e46 5729 0b47 31a5
0b79 0000 0500 0000 a1f0 c33b 3700 a542				5446 e572 7746 0000 0000 0100 0000 0200
456e 3245 1aa3 ab45 404c 6945 6855 0745				0000 0300 0000 0400 0000 0500 0000 0600
7d79 0000 0600 0000 6bb4 c63b 926c dc44				0000 0700 0000 0800 0000 0900 0000 0a00
d811 6c45 e847 cb45 c4e3 e045 8e5a 5145				0000 0b00 0000 0c00 0000 0d00 0000 0e00
144e cc44 7a7a 0000 0500 0000 4a04 cd3b				0000 0f00 0000 1000 0000 1100 0000 1200
b24e 2745 d7ec 7045 8be0 9045 3ed2 8945				0000 1300 0000 1400 0000 1500 0000 1600
dbac 4245 257b 0000 0500 0000 5472 d13b				0000 1700 0000 1800 0000 1900 0000 1a00
88cc 2d45 ab20 8745 c2d3 9345 b595 6c45				0000 1b00 0000 1c00 0000 1d00 0000 1e00
6e79 0645 c17b 0000 0600 0000 a4a5 d53b				0000 1f00 0000 2000 0000 2100 0000 2200
bd66 c544 5bc2 5b45 af1b 9b45 3c49 9a45				0000 2300 0000 2400 0000 2500 0000 2600
0daf 5e45 bb52 d944 497c 0000 0600 0000				0000 2700 0000 2800 0000 2900 0000 2a00
25fe dbbb 0000 0000 26f6 3345 8fc4 bb45				0000 2b00 0000 2c00 0000 2d00 0000 2e00
c092 ee45 aed4 3b45 c1d1 5844 737c 0000				0000 2f00 0000 3000 0000 3100 0000 3200
0500 0000 d629 ddbb 6b6e 0145 9c12 6045				0000 3300 0000 3400 0000 3500 0000 3600
815a 8445 9ca8 5f45 d31d 0245 2f7d 0000				0000 3700 0000 3800 0000 3900 0000 3a00
0800 0000 0e7f 673e a46d b943 268c 1e45				0000 3b00 0000 3c00 0000 3d00 0000 3e00
ccfa e245 34f2 4246 bc3a 6e46 8381 2a46				0000 3f00 0000 4000 0000 4100 0000 4200
0ab2 b145 d03d 6f44 4e7d 0000 0500 0000				0000 4300 0000 4400 0000 4500 0000 4600
f687 e3bb 8363 1b45 f81c 8545 0c2f 9745				0000 4700 0000 4800 0000 4900 0000 4a00
2bd0 6f45 66e9 0445 787d 0000 0500 0000				0000 4b00 0000 4c00 0000 4d00 0000 4e00
7fc8 e4bb 7d37 3a45 6d2e 9e45 d3f2 b045				0000 4f00 0000 5000 0000 5100 0000 5200
6c04 8945 dc13 0f45 807e 0000 0500 0000				0000 5300 0000 5400 0000 5500 0000 5600
58e7 ecbb 9dc1 0345 e047 d645 6bb3 f845				0000 5700 0000 5800 0000 5900 0000 5a00
e2df a045 2df9 cf44 857e 0000 0700 0000				0000 5b00 0000 5c00 0000 5d00 0000 5e00
a31b edbb fd75 0944 1d5b 9245 22dc 2046				0000 5f00 0000 6000 0000 6100 0000 6200
bd49 6f46 46f7 4a46 7d53 d045 aff1 3544				0000 6300 0000 6400 0000 6500 0000 6600
8f7e 0000 0600 0000 f662 edbb 007c 4742				0000 6700 0000 6800 0000 6900 0000 6a00
0798 6545 5810 c945 939f 6c45 e4a8 3045				0000 6b00 0000 6c00 0000 6d00 0000 6e00
f715 ec44 cb7e 0000 0600 0000 424f efbb				0000 6f00 0000 7000 0000 7100 0000 7200
f0bd 4245 4200 8645 49d1 9b45 69c8 9745				0000 7300 0000 7400 0000 7500 0000 7600
0eff 7845 7ac9 2c45 927f 0000 0700 0000				0000 7700 0000 7800 0000 7900 0000 7a00
50d6 f5bb f320 c643 5ccf 6f45 9805 e545				0000 7b00 0000 7c00 0000 7d00 0000 7e00
98af 1046 50f2 ce45 1071 1445 240d 1244				0000 7f00 0000 8000 0000 8100 0000 8200
2b80 0000 0500 0000 d0fd fabb 4cb2 ca44				0000 8300 0000 8400 0000 8500 0000 8600
1d79 6445 6b5a aa45 be01 4745 eeb3 8044				0000 8700 0000 8800 0000 8900 0000 8a00
3080 0000 0800 0000 2435 fbbb f333 d244				0000 8b00 0000 8c00 0000 8d00 0000 8e00
d005 d445 3a64 4946 be7c 8b46 63b3 6e46				0000 8f00 0000 9000 0000 9100 0000 9200
2629 0a46 911b 2c45 0000 0000 3b80 0000				0000 9300 0000 9400 0000 9500 0000 9600
0500 0000 f48b fbbb 0000 0000 a853 8345				0000 9700 0000 9800 0000 9900 0000 9a00
1f6e 9145 4cc1 8345 e9ad 3345 5b80 0000				0000 9b00 0000 9c00 0000 9d00 0000 9e00
0500 0000 26a8 fcbb 54db 0e45 138c 7745				0000 9f00 0000 a000 0000 a100 0000 a200
6e49 9645 b086 7c45 9248 0e45 9c80 0000				0000 a300 0000 a400 0000 a500 0000 a600
0600 0000 fef3 febb ffd7 9e44 485f 2945				0000 a700 0000 a800 0000 a900 0000 aa00
4885 0246 0ca9 0b46 1e6b a345 84d9 8b44				0000 ab00 0000 ac00 0000 ad00 0000 ae00
a680 0000 0900 0000 b054 ffbb 4b8f 0a45				0000 af00 0000 b000 0000 b100 0000 b200
154a cc45 a2b8 2846 ca3b 3f46 d95a 3946				0000 b300 0000 b400 0000 b500 0000 b600
834a 2d46 5ac6 f645 de06 8245 8673 ab44				0000 b700 0000 b800 0000 b900 0000 ba00
bf80 0000 0500 0000 1e14 00bc c713 4745				0000 bb00 0000 bc00 0000 bd00 0000 be00
a6c8 aa45 807b b645 1a65 7d45 f1ff d644				0000 bf00 0000 c000 0000 c100 0000 c200
d180 0000 0600 0000 2c68 00bc d559 d344				0000 c300 0000 c400 0000 c500 0000 c600
c186 b045 c42b f745 6c7d c445 b4a1 2345				0000 c700 0000 c800 0000 c900 0000 ca00
0000 0000 f280 0000 0600 0000 ecff 00bc				0000 cb00 0000 cc00 0000 cd00 0000 ce00
f7f6 f344 e0c3 c045 e60c 0f46 3f3c fb45				0000 cf00 0000 d000 4000 d100 0000 d200
6d90 6d45 0000 0000 1c81 0000 0500 0000				0000 d300 0000 d400 0000 d500 0000 d600
5fbf 01bc 9992 3a45 2ad4 9545 9916 a445				0000 d700 0000 d800 0000 d900 4000 da00
ad67 8045 77ca 0a45 3081 0000 0700 0000				0000 db00 0000 dc00 0000 dd00 0000 de00
7a22 02bc a3dd f243 565a 4145 2fa8 c745				0000 df00 0000 e000 0000 0100 0000 0040
ce61 1246 ae63 de45 4db1 4245 0000 0000				8345 00c0 4145 0000 2f45 0000 2f45 0080
7681 0000 0700 0000 3669 03bc 60de e944				0945 0000 1645 0000 1645 0000 fa44 0000
d038 7745 801f b345 5a22 c045 ad7f a345				e144 0000 c844 0000 2f45 0080 0945 0080
f66a 6445 2707 ff44 0782 0000 0600 0000				0945 0080 d444 0000 1645 0080 2245 0000
0d1f 06bc 1d1e e244 e20d af45 7df0 1446				c844 0080 bb44 0000 af44 0080 bb44 0000
8d1d 1146 3ea9 9d45 c11a 9644 7182 0000				af44 0000 c844 0000 af44 00c0 0f45 0040
0700 0000 412b 08bc 0a2d c444 fed0 a645				0345 0000 e144 0000 1645 0080 ed44 0080
3698 1346 7143 3746 6236 0246 d4c3 8245				d444 0000 af44 0080 d444 0080 bb44 0040
ab23 0e43 8782 0000 0500 0000 3294 08bc				0345 0080 ed44 0080 d444 0000 af44 0000
c6c9 0145 8271 8145 0db3 c445 d777 4d45				fa44 0080 bb44 00c0 0f45 0000 fa43 0000
7adc 1143 b582 0000 0500 0000 5f79 09bc				af44 0080 d444 0040 c844 0080 d444 0000
4b38 2945 3dde 1946 d157 1446 289a 8c45				fa44 0000 9644 0040 9644 00c0 0f45 0000
a19e d243 eb82 0000 0500 0000 1b8e 0abc				af44 0000 fa44 0000 9644 0000 7a44 0000
9c13 ba44 30d9 7645 1098 c045 57b6 4545				9644 0000 af44 0080 d444 0080 bb44 0000
0000 0000 fd82 0000 0500 0000 50ea 0abc				af44 0080 d444 00c0 0f45 0080 bb44 0080
ec51 ee44 823b ba45 4dee f645 66dd a345				bb44 0080 d444 0080 a244 00c0 0f45 0000
034c e244 1d83 0000 0500 0000 0191 0bbc				1644 0080 bb44 0080 bb44 0000 e144 0080
5f14 5944 8112 5445 3f02 ea45 71c5 b845				d444 00c0 0f45 0000 af44 0080 ed44 0080
e2ee fb44 2583 0000 0600 0000 f9b8 0bbc				a244 0040 0345 0080 a244 0000 9644 0000
fd04 6844 2ba8 7945 3a8d dd45 6533 7045				e144 0080 bb44 0080 d444 0000 c844 0080
6a48 4045 13ff 1245 7183 0000 0500 0000				bb44 0040 0345 0080 bb44 0000 c844 0040
6a47 0dbc 93fe b644 a5a4 8445 0596 e245				0345 0000 6144 0080 d444 0080 bb44 0000
1aaf c445 7902 2f45 b483 0000 0500 0000				c844 0000 9644 0080 8944 00c0 0f45 0080
22a7 0ebc 748a 2745 36fc d945 1911 eb45				0945 0080 bb44 0000 e144 0080 bb44 0080
2692 6645 75e8 aa41 0484 0000 0500 0000				ed44 0080 ed44 0000 c844 0000 fa44 00c0
b159 10bc cac3 c044 9b95 5d45 c2c9 cc45				bb44 0040 0345 0000 af44 0000 af44 0000
c760 a545 e61c 0745 0c84 0000 0700 0000				c844 0000 6144 0040 0345 0000 c844 0000
7588 10bc ae90 8244 5fa0 8345 d95a fe45				e144 0000 af44 0000 2f44 0040 0345 0080
74b7 1b46 bcff d145 34fe 4045 0000 0000				ed44 0080 bb44 0080 d444 0000 c844 0000
ed84 0000 0600 0000 1333 3fbc 50fb cf44				af44 0080 bb44 0000 6144 0000 e144 0000
d03d 4645 2cff c045 b8f1 b245 9962 4945				af44 0080 d444 0000 c844 0000 af44 0000
e292 2b44 f484 0000 0600 0000 b968 3fbc				c844 0080 ed44 0080 8944 0080 bb44 0000
b93d 8b44 e7f8 8745 e95c ea45 0603 0e46				af44 0000 9644 0080 a244 0080 ed44 0080
4864 6d45 1011 ef44 1685 0000 0600 0000				bb44 0080 a244 0000 9644 0080 bb44 0080
2864 40bc eb1a 1544 a76e 5445 f3a9 d045				a244 0000 e144 00c0 a244 0080 a244 0080
33e0 0446 685e a345 c226 c844 2485 0000				bb44 0080 a244 0080 bb44 0000 c844 0080
0700 0000 3dcc 40bc 7595 2944 aa28 c745				d444 0080 bb44 0080 bb44 0080 bb44 0000
8f58 1946 77dc 3c46 1688 0846 c086 7645				9644 00c0 8944 0080 bb44 0040 9644 0000
0000 0000 6185 0000 0500 0000 d78c 42bc				af44 0000 af44 0080 8944 0080 bb44 0000
56cf c144 29fe 7e45 7b26 b945 bc46 6345				9644 0000 af44 0000 7a44 0000 9644 0080
3793 3444 bf85 0000 0500 0000 a859 45bc				8944 0080 a244 0080 8944 0000 9644 0080
8328 0945 83be 8945 70b4 b145 259a 9e45				8944 0000 9644 0000 af44 0080 8944 00c0
98cc 3945 d285 0000 0500 0000 79ec 45bc				8944 0000 c843 0000 7a44 0080 6144 0000
84ab 9044 1fc3 3f45 3348 bf45 0e42 9e45				9644 0000 7a44 0000 9644 0080 a244 0080
14f2 f644 6d86 0000 0600 0000 bcb2 4abc				a244 00c0 8944 0000 9644 0000 9644 00c0
0000 0000 0770 7345 53f2 f045 d14e 0f46				8944 00c0 a244 0080 8944 0080 8944 0000
cc6b cd45 94a1 d744 bc86 0000 0700 0000				4844 0080 6144 0080 8944 00c0 8944 0080
0231 4dbc 792a b044 ea42 a345 4f06 1a46				6144 0080 7a44 0080 a244 0000 7a44 0080
5169 4446 e61e 0a46 2842 8045 0000 0000				8944 0080 7a44 0080 6144 0000 6144 0080
c986 0000 0600 0000 4097 4dbc 65d1 0c45				7a44 0080 8944 0000 6144 0000 7a44 0000
a98c bd45 8b35 1946 1095 1346 7803 ba45				9644 0000 7a44 0080 8944 0000 6144 0000
c83c 2745 e386 0000 0600 0000 dd6d 4ebc				4844 0000 2f44 0000 4844 0000 7a44 0000
1a4a ab44 61ab 4245 c8d5 f645 e1ec 0146				6144 0000 4844 0000 9644 0080 7a44 0000
7433 ac45 84dd d744 ec86 0000 0700 0000				7a44 0000 4844 0000 7a44 0080 8944 0080
f4ba 4ebc 2cd7 5643 e0cc 7545 1c0c 0346				8944 0000 2f44 0000 6144 0080 6144 0080
3e12 3346 5ba5 0046 266b 8345 f210 d243				7a44 0080 4844 0000 c843 0080 6144 0000
f486 0000 0500 0000 7ef6 4ebc 40b4 fd44				7a44 5b13 d842 f969 4c44 212c 65c3 c4e2
5c6a 9445 1c3b d745 acd5 b545 582f 2945				e242 ce7d 4c44 0beb 61c3 2c87 ee42 501a
2a87 0000 0600 0000 c6b6 50bc c64a 3445				5244 05fc 61c3 0117 fb42 4441 4d44 69f2
e8f8 c245 9f11 1246 675b ee45 cf77 6c45				62c3 dd55 0443 b96c 5b44 bd24 56c3 2db1
b4f7 e041 8588 0000 0500 0000 ac84 5cbc				0b43 8716 6444 8aa6 51c3 02ae 1343 f4d5
0000 0000 cca2 3f45 ecf6 c245 d032 7145				6d44 eb74 44c3 605f 1c43 b43f 7644 028c
f628 0145 a888 0000 0700 0000 61cc 5dbc				48c3 2cdb 2543 c34b 7944 ab1c 40c3 b83a
5dce 0444 7f5f 6745 4e82 f645 e2be 2f46				3043 d9f3 7e44 6582 3cc3 6a9b 3b43 b77f
a8f0 0046 b8cd 5845 0000 0000 bb88 0000				8744 ed03 35c3 911f 4843 958d 8f44 4243
0700 0000 467e 5ebc 5f39 8d43 751c 4145				21c3 66ef 5543 39b3 9844 0f5e 1ec3 523a
46bb c745 aeb8 1b46 dda8 1646 84e1 b245				6543 e15b a144 5af4 1cc3 8638 7643 ae36
8d63 f444 c388 0000 0600 0000 51bd 5ebc				a344 237f 1ec3 8296 8443 6dc7 ac44 20d5
8893 e644 18bd 9a45 95a6 f845 a3e7 d845				03c3 1b34 8f43 a17d ad44 238b 07c3 a425
523f 4445 0000 0000 fa88 0000 0700 0000				9b43 5f5d b544 ac2d 07c3 43a6 a843 9436
07c0 60bc 31a9 c144 9a88 a445 8061 ff45				b444 7cba 0ac3 94fe b743 5739 bf44 21ba
94c9 0d46 06ea d745 596f 7545 fb4f b744				cec2 8088 c943 1b1a c544 6e59 e6c2 64b4
0289 0000 0700 0000 db0b 61bc 0fc9 1645				dd43 9469 ce44 9933 d4c2 3710 f543 e1a7
d752 ce45 bd04 2c46 72b6 5446 1872 1846				dc44 8dee aec2 b128 0844 11b9 ed44 c6e3
3757 9345 0000 0000 1889 0000 0500 0000				5ec2 5531 1844 392f 0445 b449 14c1 203c
2cd1 61bc 4406 1a45 b617 9a45 92e9 b845				2b44 c4df 0945 f32c 2cc2 7b16 4244 fc8d
9c4d 9045 cd73 0645 4e89 0000 0500 0000				1245 faaa 9b3f 3ad7 5d44 1491 1245 e6cf
99cf 63bc e4ee 2a45 1255 b645 7291 0146				a5c1 3100 8044 33a9 1b45 d09b 2342 5f5a
2cff 6645 b443 de44 9289 0000 0600 0000				9544 f345 2345 cac7 4a42 c087 b044 0248
5266 66bc 89e6 b043 2d7c 7f45 9571 f645				3b45 08d8 2643 78dc d344 020a 4c45 986d
c13e 1246 795b b745 f314 0f45 9989 0000				2143 c57b 0145 66f1 4045 4ee9 4c42 d4dc
0500 0000 3aa4 66bc 00d5 0544 6eac 3745				2145 3c24 4b45 9389 f142 5619 5045 7103
9dac 9b45 c3e1 6745 c813 0745 b989 0000				4845 ad52 dd42 6db2 8a45 820a 8245 2c45
0700 0000 edc0 a2bd eba4 9f44 9136 b245				c343 930a c245 9413 af45 8773 2b44 9c48
7946 2246 bfde 4e46 baec 1546 9187 a145				1146 1749 ed45 0651 6944 2e14 7146 378e
5c4a 8344 c389 0000 0700 0000 c347 68bc				f045 cca8 1f44 8d27 9646 06e5 eb45 63ec
79f7 c243 5115 7245 1c60 e745 d4f8 2746				2344 0100 0000 d706 0000 8301 0000 8000
f424 0546 26f2 6845 0000 0000 e789 0000				0000 c100 0000 c200 0000 7800 0000 0000
0700 0000 2baa 69bc 1a70 5644 679d a245				0000 0000 fa43 0040 9c46 0000 0000 c023
c89d 1646 6561 3c46 9afc 1e46 88e0 f545				7740 0000 0000 0000 80bf c100 0000 289c
feaf fa44 478a 0000 0500 0000 e862 6dbc				0000 5a06 0000 0500 0000 dc5d 02bb 6107
d7a3 1144 d8a5 a245 98ba bd45 935e af45				cc44 7ad9 5445 0297 8c45 2453 8145 c509
f118 7945 4f8a 0000 0600 0000 a2b3 6dbc				2245 8c10 0000 0600 0000 8a58 06bb ceb7
ef33 8b44 d434 5445 8dd9 ba45 5b51 8745				bf44 7598 7645 7449 c145 4002 d345 16e1
caa4 4945 c44b c744 678a 0000 0500 0000				a245 ddfe 2745 9410 0000 0500 0000 6b63
0aa4 6ebc 8b62 2145 4994 c345 3f69 e245				06bb b710 4645 bc3a 9745 c5e4 9a45 6092
d40f 8e45 cf89 9d44 7b8a 0000 0700 0000				5845 68d9 bc44 271a 0000 0600 0000 f547
1b7d 6fbc 1f9f fe44 9406 ac45 97cd 1046				09bb 5f07 ed44 1477 6745 5be9 9f45 4651
7b07 3446 f865 0846 060b 9845 92fd 7f44				a445 d6a0 7545 da0a f444 c84a 0000 0500
ff8a 0000 0600 0000 b8da 74bc 721e 9144				0000 4fac e3ba a4c4 4d45 45d9 e445 8ca1
86a4 9745 159a fa45 120c f245 03e0 4d45				1746 5842 0546 aaf8 9645 4c51 0000 0500
59a8 b644 078b 0000 0700 0000 9fe1 80bf				0000 f72b c1ba 4607 3545 a7a5 a045 fce2
cf07 0d44 7935 5045 f2d1 ea45 3bc3 3a46				c245 6112 a545 555c 3345 9253 0000 0500
d0d1 3e46 398b 0246 5cb0 7344 338b 0000				0000 ba4f 87ba 5fb0 3145 31ae b245 597b
0500 0000 2605 77bc e5ad 2845 879b 9b45				e545 13b7 c545 74fe 5545 cc65 0000 0500
d2b7 c545 ebed b845 5900 de44 3a8b 0000				0000 05b7 3a3c 5e3b 5645 252a b445 5391
0700 0000 a459 77bc f5e9 2842 dae4 4d45				d345 229f b145 b7c8 4b45 ce67 0000 0800
2af8 c845 d6f0 0746 6257 e245 a02d 8e45				0000 e112 443c 80e9 2345 8af0 0d46 6e90
87e1 3f44 698b 0000 0500 0000 b34a 79bc				7646 4036 a446 5dc0 8f46 089a 3a46 cdb7
1cb1 5e45 28ad b145 46d5 c845 a6c4 af45				b845 533d 0f45 d867 0000 0500 0000 443e
180d 7745 778b 0000 0700 0000 4ae9 79bc				443c 1950 8d45 0a71 e645 939d 0d46 cd97
ba5c 2145 b617 0e46 a60e 7146 4330 6e46				ff45 b439 a245 fb6b 0000 0500 0000 a567
6790 1a46 9668 a045 5e62 5345 8e8b 0000				883c 6c62 5845 76a1 ca45 62ce 0146 4984
0700 0000 3ceb 7abc 3ff7 ed44 8a91 a145				ee45 6a50 9845 d074 0000 0500 0000 e86b
5cd2 1346 233a 4546 94cd 0e46 6568 8c45				ac3b b1ae b244 b9eb a745 ff5c fb45 947d
0252 ae42 9a8b 0000 0500 0000 9a63 7bbc				e545 0000 0000 4975 0000 0600 0000 82d6
936f 1245 16e9 b145 82a6 f245 419f 9145				ae3b da06 5045 117b 2a46 901b 9446 5eff
ce36 ae44 dc8b 0000 0800 0000 f876 90bf				9746 8ba7 4846 1659 4945 4176 0000 0600
6257 1e45 125d ff45 9a61 6146 11f4 9046				0000 bdf1 b33b 51ce 6c45 7506 b045 f312
24fd 8446 da40 5c46 8566 1146 3589 4c44				dd45 4ee3 e645 bf68 c245 6ae9 7445 5576
178c 0000 0700 0000 cc65 d8be a459 5844				0000 0500 0000 9f5b b43b 53a1 8145 8aa1
2c45 db45 3191 4c46 ab13 8646 c66b 4246				d345 caba 0646 398b fe45 325f a145 5c76
b9db d145 11bf 3145 1e8c 0000 0500 0000				0000 0500 0000 d17e b43b 80dd 8845 24b7
2297 80bc f32e 9945 d1de 0e46 e2a4 3246				fe45 2ae5 1246 a66a e145 00cd 5b45 8876
579f d445 9a55 9f44 508c 0000 0600 0000				0000 0700 0000 4e72 b53b a8dd 6845 ab6e
26bb 81bc 0854 6444 dc9a d045 149d 3d46				d445 de85 0d46 52d4 1346 c7c5 f645 034a
6721 4146 e104 0946 1e95 5245 688c 0000				a345 58aa 2d45 9176 0000 0500 0000 719e
0700 0000 542c 8d3e 0d98 2844 2925 9b45				b53b 24d3 8745 f2fd c345 7853 d645 20ff
5828 1046 fada 4c46 e85a 3746 cbe5 df45				ab45 bd57 2d45 3778 0000 0600 0000 bafc
7be5 3c45 b78c 0000 0800 0000 c97f e73a				be3b 80fa 9644 5d2b 7745 d652 e445 c61e
8838 1745 f253 0f46 22f8 2746 df04 4146				1d46 c717 a445 6a0e e743 c978 0000 0500
e59d 5846 ee66 3d46 98fb fd45 9746 5845				0000 c35e c23b 3c4f 8f45 af33 e945 e4e1
c08c 0000 0600 0000 fbcc e73a 0b5e 0545				0946 6e72 ec45 3529 8745 637a 0000 0500
f4c5 b345 8537 1546 edbf 0746 54e4 7845				0000 3e6b cc3b 3486 3045 7370 f745 f41d
0000 0000 ce8c 0000 0600 0000 f25e e83a				3d46 515c b945 c8cf 1845 f27a 0000 0500
5849 2244 b92b ce45 2432 2246 9988 0e46				0000 1d1c d03b 8a87 bd45 2c6a fe45 22b8
1170 8045 0000 0000 d98c 0000 0600 0000				0946 c669 f745 ee74 b845 757b 0000 0700
85d3 e83a ebab 4445 5bb9 c545 fe4c 1346				0000 7d9b d33b d3a3 5545 0773 1346 5eff
6736 0b46 2530 a245 99b9 ec44 338d 0000				7546 af4d 9846 ddab 7146 ac4c 0846 eab0
0800 0000 1674 bcbf ee70 6e45 e6c1 2446				1545 7e7b 0000 0700 0000 e3dc d33b 184f
dc00 8b46 ce6a 9f46 851e 7346 29c3 1846				a043 e719 9c45 eace 2a46 2d7e 8246 b2cf
a71a 9d45 a199 1f43 5c8d 0000 0700 0000				8146 1b92 2446 24b3 8b45 987b 0000 0500
a20a e63e 6f46 cc44 11a1 da45 e30a 2746				0000 f084 d43b cb5e 7445 cd2c f645 9f03
c7c5 3e46 2d93 3f46 e13a f945 4adf 7245				1246 8016 de45 7152 4c45 b07b 0000 0500
938d 0000 0800 0000 8d46 bcbe 4445 5d45				0000 e129 d53b c5e4 cd45 6640 2246 6c9c
907d 0346 d7ed 5346 901c 8446 0382 7b46				2c46 bef0 0546 101a 9d45 0b7c 0000 0500
f16a 2e46 3e36 cb45 b295 2f45 f08d 0000				0000 5ca7 d73b 83b8 af45 a186 1346 4e35
0600 0000 f8bc f43a 266c c044 d582 9245				2146 2910 f645 d76b 8145 797c 0000 0600
bf35 f045 ff37 f845 790c 9445 08a4 f244				0000 5d57 ddbb 72cd 4245 6fb9 0446 16b8
498e 0000 0700 0000 4a96 e33f 980a f243				5346 1454 3246 f291 9a45 b30b de44 ef7c
94d5 b645 87db 1646 e168 4746 305b 2646				0000 0500 0000 48ba e0bb fc25 4a45 b3da
40ef b945 af67 a844 568e 0000 0700 0000				7a46 eab1 8846 6524 1746 4ad5 0045 f67c
3f1d c3be ca52 6b45 b94f 1b46 9640 7c46				0000 0500 0000 d9f1 e0bb 0000 0000 1f05
cdbc 7f46 0dc1 2446 a2d7 9145 10c8 3f44				a345 cdc3 2346 0b7b bf45 2ba1 1c45 027d
628e 0000 0700 0000 2b45 34be 2b1c 9044				0000 0600 0000 3b50 e1bb bcf8 d144 af60
d49f f745 1b19 7946 ecd1 b246 cc16 9446				cb45 7aec 3846 3887 4f46 4d70 e745 7d7d
90f9 2846 466e 4645 878e 0000 0600 0000				ab44 177d 0000 0500 0000 b1e9 e1bb b864
348d fb3a 72c3 3d45 a75e db45 7656 2946				7944 148d ae45 7380 1f46 410f d345 c80f
bf3e 1346 b04a af45 5a63 5a44 bb8e 0000				7945 277d 0000 0600 0000 6967 e2bb 3807
0500 0000 e1f3 fd3a 6ccc 6145 3b55 db45				1745 0ded bf45 677c 2e46 6291 4c46 fe5c
d0be 0b46 1ce8 ca45 48af 5b45 0c8f 0000				0746 9acc 8145 467d 0000 0500 0000 b74b
0700 0000 56d9 b83e c93f 0145 93ca af45				e3bb 20c8 9b45 e33c 1246 f04c 2e46 130e
5f40 2946 f604 7a46 9bb9 6346 7f6b 0846				0a46 8be7 8045 547d 0000 0600 0000 2abf
3834 5345 438f 0000 0500 0000 a837 023b				e3bb 7f98 6945 abbc ac45 928f eb45 fc81
1782 9244 2eed db45 5814 0346 16d7 aa45				5b46 f0e4 0b46 c1d6 7945 677d 0000 0500
722b 1c45 568f 0000 0600 0000 8ab2 023b				0000 5349 e4bb 416b 6c45 88a3 fa45 714f
519d 0d45 678a ba45 9a08 1546 4d6e 1346				2246 f79f 0e46 75ad a245 6e7d 0000 0500
fffc f045 0265 e144 5e8f 0000 0500 0000				0000 0b7e e4bb 37cf 8845 79e0 0146 e9f3
1be0 023b 4a0d ff44 4a48 dc45 452e fc45				1e46 034b 0746 be48 9d45 8d7d 0000 0600
a4cb aa45 5eb2 0b45 0590 0000 0600 0000				0000 a16e e5bb f1b8 6f45 286e 7546 7c97
8817 073b 8cfd 6e44 2e30 7e45 cd25 ed45				ac46 edc3 a546 4a4f 2f46 3753 b444 957d
0523 1146 f97c ca45 7f7e 5545 0c90 0000				0000 0700 0000 d4af e5bb b3f8 4c44 ed1a
0700 0000 2e47 073b db5e a744 a12d 8645				0546 c778 7c46 8851 8e46 13d3 6846 1906
cfdb e545 f37c 1a46 7ee0 f645 e959 8645				bf45 dc86 5545 c97d 0000 0500 0000 1c3c
5f8d b144 3090 0000 0500 0000 762f 083b				e7bb 5769 6245 6ade fc45 8032 2546 4160
4281 3d45 80fc d245 5865 1a46 40b0 fa45				f045 2c33 8844 dc7d 0000 0500 0000 24d0
0df0 6845 3790 0000 0800 0000 477a 05c0				e7bb 3703 6145 be65 1046 7b82 6546 987c
5308 f844 9dea 1046 840f 7c46 7cf1 a846				e345 015e 8545 fd7d 0000 0500 0000 98d3
1255 8b46 e7d5 2a46 f707 9245 803a 1745				e8bb 9dd3 9845 fe8c e745 c1e3 0646 eecb
7490 0000 0600 0000 fbfc 093b ca62 e544				e145 4dc5 6c45 037e 0000 0600 0000 1904
2e29 a045 22f0 2246 b740 4d46 7851 fd45				e9bb ea57 d044 cf6e cf45 263c 2d46 8c99
a66d 2a45 7b90 0000 0700 0000 852b 0a3b				f345 fc5c 9045 5eff 8244 0a7e 0000 0500
b8b3 5845 4ba5 1b46 1efa 7746 e684 8446				0000 d135 e9bb 19ca 6645 d1a3 3146 572f
da38 4146 9c50 e145 0718 4745 b390 0000				2246 8d94 9145 0000 0000 147e 0000 0500
0700 0000 3baf 0b3b f0e0 6e44 cccc 9745				0000 5989 e9bb 21c4 ad45 9ec6 e445 a1f0
c4ad 0c46 72a5 4046 cf2b 2746 37bd ea45				0146 a88f e245 a963 8945 617e 0000 0500
9da8 8e44 c590 0000 0800 0000 9baf 09bf				0000 a4ee ebbb ee65 8845 acaa e145 7ba0
6c00 3144 a6e9 a645 e210 2f46 bbdc 8546				2646 29db b745 ff2f 2d45 b17e 0000 0700
504b 8046 8b92 2046 8748 8d45 17f5 6b44				0000 f1f6 f5be 5f54 8e45 372e 4546 cab7
f890 0000 0700 0000 3b0a 0d40 ea01 3743				a246 753d b746 d361 8646 6ca7 1346 c5cc
6888 c045 5072 1f46 32f8 6246 54c6 5d46				e444 bc7e 0000 0500 0000 72d0 eebb c506
ac34 0546 8f27 4a45 3491 0000 0800 0000				d145 d4d9 1546 7c69 2a46 93c7 0d46 b2d5
174f e6bf 672a 1245 88e3 0946 2d0b 7246				9545 d27e 0000 0600 0000 2488 efbb 3915
3578 a046 18b4 9146 bf7c 4f46 4582 f645				0945 beb6 7246 bad0 ad46 f487 9d46 bf9e
85c3 6845 4891 0000 0500 0000 45c5 0f3b				1c46 24cd 2d44 da7e 0000 0800 0000 ebd4
59c5 f044 3ae8 8345 f671 d645 a82b b745				efbb ed44 bb44 e47d d145 4a48 4b46 c0bf
05b2 2c45 5791 0000 0600 0000 2432 103b				8c46 6a2b 9346 bc42 5a46 57d8 eb45 fd71
9983 2d45 a7e6 c945 68cf 1b46 fbd5 0b46				7a44 e37e 0000 0500 0000 0812 f0bb 0ae6
89db a645 cc00 a544 6591 0000 0b00 0000				b244 5b67 be45 411c 1846 3660 c945 ddf6
d1ad 103b e702 dd43 1a91 1146 f6c8 a046				3e45 727f 0000 0600 0000 c5c1 f4bb 9002
9251 0047 685d 2047 6278 2647 9ad3 2447				0e45 b652 4c46 fe9f a846 3e74 a246 9634
6207 de46 7e21 7946 2751 a145 0000 0000				2c46 1799 db44 797f 0000 0600 0000 2dfd
9a91 0000 0500 0000 0d1c 123b c11f 2d45				f4bb 53a8 2045 3945 1246 f18c 6446 dd21
49f6 b145 8e95 fc45 d4c6 d645 8297 1245				5c46 5332 0646 dcfe 2145 9b7f 0000 0600
c091 0000 0600 0000 2f3a 133b c8fb 4444				0000 d51a f6bb 31a3 3245 5770 1046 4f53
63b8 8d45 898b 0146 0de0 0a46 4ef6 c245				1b46 6816 0d46 4bc8 e345 d560 9e45 b97f
5a54 e444 dc91 0000 0b00 0000 2013 143b				0000 0700 0000 9026 f7bb 0000 0000 202b
6bba 4d45 565d 8b46 21ac 0a47 1bdd 5147				df45 6a5b 5b46 a2f4 9a46 e794 6f46 1ab4
5f9e 5247 52a2 3f47 3057 2847 6937 0747				f745 c05f f944 c57f 0000 0600 0000 4588
53f9 a846 6018 0c46 0000 0000 fd91 0000				f7bb 8d5a 0545 a1ca ef45 adca 5c46 92e7
0700 0000 e209 153b 04c7 7544 b7e4 8d45				5146 a957 de45 c4a2 be44 cc7f 0000 0500
2706 fd45 467d 1e46 3e6b 0446 c851 a745				0000 64c0 f7bb 8e09 f744 205f f045 a4f6
527d 0f45 4192 0000 0700 0000 fa13 173b				1846 e490 dd45 b31d 1a45 1080 0000 0700
0000 0000 0178 8245 1eda 0446 d06e 2446				0000 2019 fabb 0000 0000 01b4 ab45 5a81
5620 f245 f370 8b45 33fc bb44 5492 0000				2a46 130f 5a46 63e0 1b46 a738 9345 424c
0f00 0000 5707 adbf 0000 0000 c5ac 3546				a644 3380 0000 0500 0000 af43 fbbb 126b
041d 2147 e2e0 9047 111d d047 4a0b cf47				8745 58ca 0146 e780 1646 1b50 e645 0000
9430 9f47 3300 4b47 9da9 e046 d811 8246				0000 4080 0000 0500 0000 36b9 fbbb 74e4
129e 3146 3cfb 1446 68c9 1246 a8df ca45				e244 519e a245 38e4 1b46 b079 d445 7ad6
37f6 1144 8492 0000 0700 0000 301f 193b				cb44 4680 0000 0700 0000 49f4 fbbb 0000
0ca4 2f45 c256 0a46 0e64 6c46 7efd 6b46				0000 d412 0146 e947 8e46 b86f b046 4396
3ba6 2746 e3fe d345 f101 f143 ba92 0000				5546 1624 9845 9446 3c44 4d80 0000 0700
0600 0000 76cd 1a3b 5c55 4945 0eb4 0046				0000 6630 fcbb 0b41 dd45 a33a 8546 deae
729e 4646 48f6 2e46 dd3e f445 3d73 b244				cf46 d2a7 d546 191d 9546 1ba0 2946 0476
ce92 0000 0c00 0000 5b7f 1b3b 0000 0000				6f44 6180 0000 0500 0000 0edc fcbb 88d6
7edd 9b46 bddd 9b47 413e 0a48 9820 4248				ac45 e3af f545 9952 0c46 f16e e345 0735
3812 2d48 43b4 0a48 5362 c647 7d7c 8447				6d44 6780 0000 0700 0000 081e fdbb da9a
085a 4f47 8b26 ce46 f0e8 5945 e292 0000				ac44 c6e8 d845 9ad6 3846 5960 7e46 aff9
0700 0000 3b7e 363d e23c cc44 d642 7c45				6446 67ee 1246 bd5a 8f45 7180 0000 0500
bfb2 0646 d925 4046 cab0 3d46 39cb fd45				0000 5969 fdbb ed7d d245 72f3 1346 2666
fa91 7045 ed92 0000 0800 0000 0977 1c3b				1c46 5a44 fc45 9b5e 9445 7880 0000 0600
9496 a23f 33bf c745 da3a 5c46 fefa a946				0000 c6aa fdbb 04c6 3d45 df76 ed45 1ea1
965f b246 1a7f 7846 10cc 0246 c7c7 c844				4546 42be ed45 52cb 9045 3432 c744 b580
f892 0000 0600 0000 dcc6 1c3b e398 6c45				0000 0500 0000 3dcb ffbb de7d 8745 e83d
d90d 1846 33ba 5946 08d6 4a46 498c 1e46				3346 e2d3 2546 318a 9345 0000 0000 bc80
9be8 4045 0593 0000 0800 0000 b5af 04c0				0000 0500 0000 b708 00bc bb59 8b45 09af
65fc 3045 5424 0546 a17d 6646 d454 8746				2746 5678 7746 eaa1 4446 ee45 8a45 ce80
1f4c 7346 971f 2846 dcc6 c045 8eb5 5b43				0000 0500 0000 3759 00bc e728 cd45 2e5f
1493 0000 0500 0000 abac 1d3b 3f41 0445				1b46 ee45 2e46 a1ff 0c46 ef1a 9545 f680
8066 c645 1e45 2246 2e32 fe45 b4b0 3645				0000 0700 0000 e615 01bc ce49 6944 e2ce
2493 0000 0700 0000 fd37 1e3b dc78 d944				0d46 00d9 8546 afc0 a846 2634 8946 8048
544f 8845 8fdd e245 0d52 0146 965d dc45				3946 3199 2545 0281 0000 0500 0000 4549
556b 8145 d245 c144 4993 0000 0d00 0000				01bc e82e 6745 f2c3 1a46 0cb6 6b46 235c
0445 abbf 0000 0000 bc4e 7846 c718 9147				4346 78d5 7345 1a81 0000 0700 0000 fded
61bf 0948 5e78 5048 bc57 5c48 5cac 4a48				4c3f 92b3 8143 ccbd 0746 0ae0 7c46 6471
af33 2048 0d3e ce47 50d5 6947 019c eb46				b446 547c 9046 9cc4 0946 0000 0000 2781
7ff0 3e46 12cb 0d44 5f93 0000 0900 0000				0000 0500 0000 77f3 01bc a851 8d45 eac3
d4b1 babf 0000 0000 5b07 8145 7594 6946				e345 c94b 0146 b4c4 e245 86b8 9b45 5481
6b9c c746 894f fc46 fc9e c446 a0d9 6046				0000 0600 0000 32c7 02bc 9092 c244 8bf5
6a26 9645 0000 0000 6993 0000 0800 0000				ad45 b74b 5746 eb55 3d46 212d 9b45 0000
8680 203b 0000 0000 6962 a245 7b8d 3d46				0000 5d81 0000 0700 0000 7ef3 02bc 0000
5f43 8346 c7db 7246 4108 2646 d89d b245				0000 a644 9445 dced 2646 2583 5a46 2e7a
f448 ec43 7b93 0000 0700 0000 9f5b a4bf				dd45 4712 aa45 b5e4 4945 7081 0000 0600
e954 3945 17b4 1146 a5cd 7546 b3d8 8e46				0000 3c4d 03bc 6ab2 af44 bbd9 d245 4e7b
2130 4346 bdec c345 dccf 6945 8293 0000				3a46 8d6c 6746 f196 1f46 9e12 8a45 7a81
0400 0000 4044 213b 8309 c145 eaa1 0f46				0000 0700 0000 fc7b 03bc 47d0 5f45 0b0e
35d3 f345 b2e2 5845 8793 0000 0700 0000				1a46 07ae 7746 ac99 8746 d14f 5446 b65f
887d 213b 65e9 2943 def7 9445 0e3f 0946				0546 4238 6f45 8281 0000 0700 0000 3da2
69ed 2546 4456 fb45 416e 8845 fd5c 2544				03bc 8246 2f45 10e8 1546 c455 8046 1c40
ad93 0000 0600 0000 d5c0 223b dbaa 4645				9e46 e60e 5746 4005 cd45 3346 4c44 b281
edf6 be45 6aa5 0246 2eac ee45 395d 8745				0000 0500 0000 0c82 04bc fdc1 6045 d679
79d2 7e44 b693 0000 0700 0000 a60f 233b				0346 d214 2146 17c1 e945 b54f 3045 be81
b675 3b45 fce1 eb45 024c 3346 2921 2546				0000 0500 0000 d7be 04bc 6bec 4044 60a0
3e54 e745 5451 8745 8baf 2444 c693 0000				e345 4a1f 5946 4572 6846 ee99 4d45 c481
0c00 0000 4bb4 233b 0000 0000 78ee c045				0000 0500 0000 61d9 04bc b8ce 9644 8fbc
7d06 7d47 32cd 1048 0581 6548 3f6c 8448				b545 a15c 5246 dbaf f145 6fbc e344 6b82
3b1a 7448 745a 5348 31d5 1348 2c53 af47				0000 0600 0000 0c59 cb3d 3fa7 9d45 ae7a
babf 0b47 0000 0000 dd93 0000 0500 0000				4e46 2fff a946 5b75 a746 0595 3e46 9d73
5a68 243b 2dfd 5244 9b05 8745 7770 c545				7045 7482 0000 0700 0000 583c 08bc 65e2
ae5b d645 06eb 5f45 f193 0000 0500 0000				3545 5383 0c46 1275 6b46 8336 8a46 4c3e
4316 253b 9833 8e44 f7ad a045 39c9 1546				8446 b411 3346 df0e 7645 e682 0000 0500
2e15 f845 8374 cd44 ff93 0000 0600 0000				0000 5475 0abc 0ac4 5445 fe0c e845 57fb
1a96 253b 798a 5644 7fbe bc45 b1bd 2646				5246 c94c ff45 b9be 1645 9083 0000 0700
0175 3246 4f0d d245 61aa ba44 0694 0000				0000 f2ec 0dbc 4083 6c45 04bd 3146 c093
0800 0000 4cdb 253b 0917 0145 ad03 fe45				9746 5f27 9e46 0d1f 6b46 6f21 1346 c637
e428 5546 3d04 9346 de64 8b46 0224 4346				2345 9983 0000 0500 0000 361a 0ebc 60f2
1cd1 d845 ad40 1245 4694 0000 0c00 0000				9645 9b69 1846 fae0 5646 60a6 3046 cd52
ae24 283b 0000 0000 6246 0447 da4a a547				6345 ce83 0000 0600 0000 f135 0fbc 6586
5125 0348 68f9 1448 fa3d 0948 93da f347				cd45 3086 4a46 de5c 9346 7c8b 8246 11bf
9abd d547 4610 9747 9d61 1e47 849d 3a46				1a46 d1c7 6645 4084 0000 0600 0000 ce59
0000 0000 5f94 0000 0900 0000 617d 7cbf				3abc 0820 8244 2c28 0546 19fa 7846 c1ee
d219 4c45 f8e4 f145 f21c 3c46 e393 5846				8946 9c0a 3f46 6266 0c45 4784 0000 0500
4c9f 5246 6b33 4646 9757 0246 e009 9d45				0000 d882 3abc 0179 6845 41fb 4246 19f1
fddd 3845 6894 0000 0700 0000 4551 293b				4546 482f e345 32d1 8a44 7f84 0000 0500
3f2c 3945 4e09 ed45 1aed 5046 dbed 8446				0000 2113 3cbc b7cd 5a45 5639 1246 fb41
3783 3746 55c8 a445 6608 9b43 6f94 0000				3a46 ed4d fc45 f930 5445 8484 0000 0800
0700 0000 1391 293b 9298 d244 d690 f845				0000 2230 27bf b758 1645 e47f 0346 e8c7
b170 5046 82d2 6f46 4d1d 2d46 c7ac b145				8646 ea91 c646 cbf6 c546 5a0c 8546 6988
c2e3 8c44 8f94 0000 0600 0000 a701 7c3a				0446 136a af44 cd84 0000 0600 0000 024d
f7fa 2e45 2039 e245 240a 3146 9929 2f46				3ebc 2a91 1f45 5792 f545 00e3 4146 f8a2
27a6 e045 1280 4645 c694 0000 0c00 0000				6546 334a 3246 8850 6f45 0385 0000 0700
e017 7f3a 0000 0000 8416 0d46 7004 a046				0000 b2d4 3fbc 360b 3d45 387c 1e46 fc13
d9ef fb46 ee45 0e47 ee39 0847 e838 fa46				7846 f0c7 6a46 e475 2b46 2d42 d245 bb26
769e d546 6794 a546 7cf2 6846 28bc 0946				8945 0a85 0000 0600 0000 8f0b 40bc 3078
90b0 7645 e494 0000 0800 0000 cc2d 9a3f				9e45 87c7 2e46 6e7c 9a46 b4a2 c346 fe8c
f8c7 3045 6988 8545 80a4 2046 5105 8846				7746 5fb3 a345 1285 0000 0800 0000 124a
7529 ad46 b338 8646 541b 1546 28c1 fe44				40bc 0000 0000 b1af 0146 5ecc 7f46 33b5
f094 0000 0600 0000 b5a6 803a c35a 4745				b546 4cb9 a546 4406 9746 de20 8046 9c98
4f13 cd45 38d5 0646 e7f6 f645 946a 8d45				4745 3985 0000 0500 0000 9460 41bc 191c
6cbe 8c44 f894 0000 0800 0000 6326 0ac0				6f45 667b 5446 9700 8046 c9ab 3046 324a
47b3 fc42 3b51 b645 46c3 4646 6517 9946				8d45 6d85 0000 0500 0000 abe9 42bc 3b05
afe9 8e46 597d 3746 0902 b345 6932 1f45				2845 128a c645 fffb 6846 6659 3446 d1a2
0695 0000 0600 0000 8c43 813a 5583 5445				c045 e985 0000 0700 0000 60a4 46bc b743
603e ea45 4137 2b46 8af3 1446 8bd2 b845				9743 f738 0046 a5ba 7746 7cc3 aa46 3b93
5c12 c644 4a95 0000 0900 0000 182b 1ac0				7f46 1e56 fe45 d04a 8b44 fe85 0000 0600
930a fa44 a7de fd45 0857 6e46 a157 a746				0000 4b40 47bc b99e 9a45 244a 3b46 e096
165d 9c46 167a 5446 1625 ea45 1ff6 9745				8846 4e45 4d46 b0b6 d345 613c ac44 1886
1b3a 9c44 6b95 0000 0500 0000 f91f 843a				0000 0500 0000 1e0f 48bc ec23 0745 b835
3aef 6145 6e0a ce45 1a6b f445 a8a4 a945				d845 1e22 4046 77fa 4346 5352 c345 3786
54b6 8244 1e96 0000 0500 0000 c176 893a				0000 0500 0000 2eff 48bc 14e6 a045 dc80
d0ef 1645 bea1 be45 f310 ff45 33c8 bf45				1e46 f0cc 5a46 9ee7 2246 732c 8445 8c86
68b2 5645 5498 0000 0600 0000 a6a1 9c3a				0000 0500 0000 6da2 4bbc 41c0 8f45 82e5
a0b6 1d45 1ac5 f745 208d 0e46 d2f9 f845				6546 fc15 7d46 79be 2946 b1e7 8a45 ae86
4885 9445 9c65 d844 ac00 0000 2421 5244				0000 0500 0000 09b3 4cbc efc3 4845 06db
9dbd 3c45 a36b 8644 8a85 5045 9b78 9744				ef45 5b4c de45 f50d cf45 e145 9e45 e586
78ce 3d45 9144 9c44 b7eb 9245 ffb5 bf44				0000 0700 0000 8282 4ebc 8de6 9044 7f7e
109e 9345 2d1c c444 8283 8245 2e8f c544				f945 2adb 4c46 5b40 8646 92dd 6046 f78f
1e64 6245 d0c9 3c45 e4b9 cd45 baf8 3c45				0246 bfe2 3945 1287 0000 0500 0000 66f2
54fb 7a45 2437 3e45 c738 d945 d684 4f45				4fbc d5cc 1e45 3b11 e845 b745 4246 78c3
567b ab45 ee7e 6b45 a49c d445 6190 7945				5446 cdbd b845 6587 0000 0700 0000 77ab
09d7 8b45 0df9 7945 7a8c 0846 6553 7b45				52bc f33b ad45 23eb 6f46 ab5b c846 2c9e
1c3b 9b45 b0d9 7b45 f6d3 aa45 7600 7f45				d546 073d 9d46 9561 3d46 1e8e 1a44 c987
e253 9845 fb24 8145 086a ad45 7cf7 8245				0000 0500 0000 8400 56bc db43 a045 ba24
90cf ef45 8220 8745 0e1f 9345 f50b 8a45				2346 eb1d 6846 d76e 3b46 b78e 7645 2c88
8592 9545 b2d0 8c45 7680 a345 394a 8f45				0000 0600 0000 356a 59bc a21e 2545 3e60
5d9d f945 6d0d 9045 c95a 8445 dba5 9345				2946 4b8d 7446 c3a4 8246 8ea0 2a46 f0d8
e7eb 6f46 3033 9445 573a 9845 f703 9545				9245 7588 0000 0500 0000 75f4 5bbc 27b2
6aff b245 004e 9a45 d197 fe45 1070 9a45				4445 318b 0746 728c 4e46 9ed0 2746 b141
f169 7346 859e 9a45 dd1c c945 2bdf 9b45				1b45 8888 0000 0600 0000 72a5 5cbc 63d0
217d 9e45 981f a045 6c49 1146 097b a345				8245 09d4 3246 d21b 9c46 274c b446 f758
5a03 ab45 139f a345 fa23 8d46 9ed7 a345				4b46 30e2 1c45 9188 0000 0a00 0000 75a9
5e6f 9145 b990 a445 5f59 9645 9c0f a645				a13f 5828 9643 16ce fc45 e541 6d46 f11e
3147 1346 974e a645 5a79 4146 62d8 a645				7e46 7c7e 8b46 2a1a a046 4c27 b146 2bdd
88e0 bc45 e045 a745 074e f845 8f0b a845				8346 3c98 0746 81e7 8744 dd88 0000 0500
215f 1246 f404 a945 386c a645 0f86 a945				0000 6cad 5fbc 6cb1 1245 f450 f745 7385
31f5 1246 b02f ab45 3bb0 c145 8ab7 ae45				5746 f957 3446 6309 9c45 5889 0000 0500
a730 1f46 6862 b145 0360 3846 1ceb b145				0000 6e2c 64bc 083d a845 593a 5a46 3583
3339 c645 a715 b345 e112 2d46 267e b445				5f46 5044 0246 a81a d044 5f89 0000 0500
b8e8 c145 44f6 b445 5f27 f845 69cf b545				0000 6a76 64bc d73c 8645 a43c 2d46 a5cd
accb f245 7a03 b645 b79f dd45 850a b845				8246 33ac 6846 be29 9245 9a89 0000 0500
8282 ea45 b2d4 b945 636f fb45 c80a bc45				0000 94ab 66bc b9f3 3345 c506 3046 0577
4c8c d245 b447 bc45 2486 1d46 c5a9 c245				6746 e601 1e46 4f67 5d45 cd89 0000 0600
2a98 cd45 64e0 c245 f35c 1546 61e0 c345				0000 52aa 68bc 0000 0000 4e66 e645 8941
81bd 0646 584a c445 6beb 3d46 1213 c645				8346 cd58 bb46 677f 9a46 2442 9145 e489
21bd b945 e0ec c845 31b2 b345 5a82 c945				0000 0500 0000 9d80 69bc 3fee 8245 2a62
97ad c645 c15e ce45 93c1 1046 97e8 d045				3946 3d32 6446 0104 2846 3314 a345 188a
3a4a 4546 af50 d145 5b2e 2246 302b d245				0000 0500 0000 398c 6bbc 201e 4544 957f
0fd3 0746 ac79 d245 c71b 3346 4ab6 d245				dd45 dd05 5746 2443 5546 8344 5e45 598a
a74c da45 b17e d445 7ede 1346 5683 e045				0000 0700 0000 8321 6ebc 0000 0000 96ec
293e c445 fad0 e145 35e7 2f46 1886 e245				f545 cb3b 8d46 8568 c146 e6c8 8446 bb01
2b6b 2446 47c6 e245 aa0e 0046 51d2 e445				f045 e453 d244 738a 0000 0500 0000 5520
e9e0 0f46 841f e545 99f4 5546 68e8 e545				6fbc 178b 8245 8247 0346 5c7d 3546 6a2e
4467 b945 14f0 e745 aa71 0446 ce92 ea45				db45 24c9 8f45 7d8a 0000 0700 0000 f291
1b8f 1546 d6d1 ea45 4268 9d45 8716 ec45				6fbc 0f84 5e45 24fc 1246 afc9 7546 d3a3
f770 4f46 f87c ec45 0b1b 2946 cce5 ed45				8f46 6d67 7046 d744 1146 0fc6 0245 9a8a
26c6 3c46 cbaf f145 41d5 be45 fc01 f245				0000 0700 0000 4ac0 70bc 66ef 2444 5cd7
72e0 bc45 bff6 f245 7591 e845 bed3 f345				d645 660f 4a46 b75a 9246 2aa2 8146 e656
7062 3446 3d4a f945 cc15 0546 0aa5 f945				2246 f9af 8f45 eb8a 0000 0800 0000 7110
ffc1 4846 b77e fb45 3e6d c945 bdd4 fb45				74bc 2048 f743 9364 ef45 fcb7 6246 e1c2
15d0 0846 ccce fd45 cddf c845 4370 fe45				9a46 2e66 9146 dfef 4946 f393 dc45 ca1a
5b7a 8146 e276 ff45 dc59 4546 6df1 ff45				bb44 0f8b 0000 0500 0000 cb7e 75bc 3720
dbbd f445 9272 0146 e944 9346 ccc7 0246				8945 8854 1946 e504 6146 d2b4 da45 10c0
763e 8646 79eb 0246 6f08 3646 c814 0446				7b45 3e8b 0000 0700 0000 9384 77bc 4008
ac7c 4a46 30a8 0446 0272 5146 fe84 0646				5a44 c85b dc45 7b1e 5546 8b90 8b46 d361
a4bb 5846 d9b1 0646 06b5 1b46 ab06 0746				6946 1659 0b46 e14f 3845 7f8b 0000 0500
b4f8 2646 684a 0746 5f84 1946 1a74 0946				0000 a63c 7abc 9a55 c845 c616 4346 b979
cfe7 a046 5282 0a46 8c2f 4c46 c0dc 0b46				8446 0793 5146 d089 fd45 868b 0000 0500
fed8 8646 6136 0e46 a11d 0446 cc92 1046				0000 9887 7abc 97de dc45 50f7 4546 5cc5
5061 4846 12de 1046 26ea 8746 a834 1146				7c46 71ac 3446 141d b445 8e8b 0000 0500
91b9 b446 eb2b 1246 54a0 2d46 1891 1346				0000 b6dd 7abc abf2 ff45 7807 5146 24c4
3a1f 0c46 eed6 1546 d7dc 8046 5b55 1746				6f46 d9c0 1946 d016 7f45 a28b 0000 0500
b17c 0546 2be4 1746 f41f 1f46 2019 1846				0000 1dbe 7bbc dc39 d045 7422 4046 fc03
f3d1 0046 97ff 1c46 336e 1246 f736 1d46				7746 bd9b 4746 b248 0246 b18b 0000 0500
0fe1 1a46 e944 1e46 c5e9 1b46 377a 1e46				0000 5065 7cbc 8c29 8645 98ba 0f46 d019
b5c1 a946 455d 2046 5e5a 5046 5c93 2046				4946 74b3 2246 5f38 5045 ef8b 0000 0600
be55 8846 f055 2246 0c1f 4346 72e6 2246				0000 de1e 7fbc 7bab b345 61b1 5246 6162
4390 8c46 b490 2446 fbd7 6d46 726f 2646				a446 7064 9b46 d952 4046 0ffd 9b45 b58c
2245 a346 9b15 2746 3738 dc45 2094 2746				0000 0500 0000 615b e73a c2d9 9645 88d1
34d2 2046 dc23 2846 6b10 2747 7ccd 2946				2846 6df8 8346 aa3e 8146 c7c0 0046 c18c
3aec ff45 031a 2b46 4c6c 0f46 2216 2c46				0000 0500 0000 99d7 e73a 2a5a 1a45 5c16
eff6 5547 e834 2d46 38bb 1e46 aa93 2f46				1b46 6e77 7f46 d14e 6b46 1952 6a45 128d
0a15 2546 ef48 3046 5ee2 db47 b8f3 3146				0000 0800 0000 ae3a eb3a 0000 0000 6314
b834 7f46 c3e7 3346 8d2b 4c46 82b6 3446				1146 2de3 9846 febc e646 f07a dc46 dde0
4f10 4648 7d6c 3546 3c33 4a46 5ad6 3546				9546 4195 1a46 7c4c 4345 2e8d 0000 0500
7689 b946 1e33 3646 87ea 6046 cbae 3646				0000 0056 ec3a e502 f945 ea30 7046 eadf
5cbb 8746 323e 3746 fb90 2446 1ae0 3746				8946 32be 5346 b22c 5a45 6f8d 0000 0700
0f72 0146 3656 3946 beb6 5c48 4b25 3a46				0000 2d26 ef3a 5de6 8245 a919 0d46 b78a
725c fc46 6d87 3a46 34cf 8646 8c2f 3b46				5d46 dc83 8346 fe59 6f46 f4ea 1246 76da
476c 9146 e56a 3b46 3d21 1246 77ad 3b46				7045 9b8d 0000 0500 0000 47ff f03a e405
1a98 2646 3125 3d46 2f95 0546 ca80 3d46				8145 d846 5446 5a54 a746 8f35 7946 9609
ecef 3946 2140 3e46 37fd 8448 6311 3f46				3a45 758e 0000 0600 0000 5e44 04bf a3ba
388f e345 80db 3f46 e0c5 1a46 1270 4046				db45 cde6 7146 82bf bf46 3b6f c546 dcc1
5e10 3c46 7cc0 4046 daeb 9746 cc68 4346				8446 ab6e 0c46 978e 0000 0500 0000 9649
c260 1548 d366 4446 4ad8 5b46 20c6 4446				fc3a 61d6 9845 e2ef 1246 1999 5046 4ab4
11b4 8546 4810 4546 6e3d 7346 8e66 4646				2d46 27c4 9745 a98e 0000 0500 0000 6a20
5a97 3c46 afd4 4846 8571 0f47 aa23 4a46				fd3a a25d 6c45 f9b3 1f46 3e3f 7c46 1cf5
7430 ad46 ed91 4a46 c54b 0946 47ef 4a46				5346 7587 5145 278f 0000 0500 0000 8c8b
bd96 9f46 e188 4b46 009e 2e46 8c93 4e46				013b bdc9 fe45 5038 6146 d59f 8846 bd60
4a99 ac46 220a 5046 ebad f745 3972 5846				6346 5d61 8f45 b08f 0000 0600 0000 9e19
4513 ff45 75a0 7646 f48e 0e46 0000 0000				073f 8ed4 b945 cdd9 6046 dec1 b446 7b48
0100 0000 0200 0000 0300 0000 0400 0000				b846 b2e4 5c46 33e8 a045 d48f 0000 0500
0500 0000 0600 0000 0700 0000 0800 0000				0000 d6cf 053b d85a 0246 76bf 6546 dac9
0900 1000 0a00 0000 0b00 0000 0c00 0000				7b46 6d38 1746 bc2a 7045 0a90 0000 0700
0d00 0000 0e00 0000 0f00 0000 1000 0000				0000 4a38 073b d1da 5545 e6e8 7246 c98c
1100 0000 1200 0000 1300 0000 1400 0000				d746 bd07 f646 add5 be46 3035 8546 223c
1500 0000 1600 0000 1700 0000 1800 0000				4345 7590 0000 0600 0000 b300 0a3b cccb
1900 0000 1a00 0000 1b00 0000 1c00 0000				2e45 1bea 8246 3603 b746 b87a ad46 435a
1d00 0000 1e00 0000 1f00 0000 2000 0000				4346 559d 5445 b690 0000 0800 0000 63d0
2100 0000 2200 0000 2300 0000 2400 0000				5b3f 2258 d245 1516 7d46 f524 e146 70cf
2500 0000 2600 0000 2700 0000 2800 0000				2247 0653 2a47 b677 f046 4e3d 8446 6762
2900 0000 2a00 0000 2b00 0000 2c00 0000				8a45 c290 0000 0700 0000 eb11 0c3b 75fd
2d00 0000 2e00 0000 2f00 0000 3000 0000				e945 ce7d 5846 8e96 8f46 3944 8d46 0005
3100 0000 3200 0000 3300 0000 3400 0000				7a46 a0ea 1d46 5720 8f45 dd90 0000 0600
3500 0000 3600 0000 3700 0000 3800 0000				0000 bbce 0c3b 3f63 0346 7dd0 6846 ac35
3900 0000 3a00 0000 3b00 0000 3c00 0000				a346 ba86 a546 d698 6546 4c51 e645 e890
3d00 0000 3e00 0000 3f00 0000 4000 0000				0000 0600 0000 241a 0d3b c1a2 9a45 31d6
4100 0000 4200 0000 4300 0000 4400 0000				4046 3dcc 9146 07ee 8246 0a40 2d46 bb4d
4500 0000 4600 0000 4700 0000 4800 0000				b645 f890 0000 0a00 0000 06ff 1540 74ec
4900 0000 4a00 0000 4b00 0000 4c00 0000				b645 633d 7746 27be ae46 8f11 ce46 a0ef
4d00 0000 4e00 0000 4f00 0000 5000 0000				0247 292e 1f47 0383 2347 0109 d746 6f76
5100 0000 5200 0000 5300 0000 5400 0000				4946 948e 0a45 2691 0000 0600 0000 00d6
5500 0000 5600 0000 5700 0000 5800 0000				0e3b df2b 1b45 1285 5d46 3cf0 9d46 8561
5900 0000 5a00 0000 5b00 0000 5c00 0000				c246 ee2a 9946 1f5a 0f46 3491 0000 0700
5d00 0000 5e00 0000 5f00 0000 6000 0000				0000 98e7 8cbf a4b5 d345 52cd 8b46 e7ae
6100 0000 6200 0000 6300 0000 6400 0000				dd46 20e5 fc46 c645 e346 8d89 b046 f7a0
6500 0000 6600 0000 6700 0000 6800 0000				c645 3c91 0000 0500 0000 e36a 0f3b 16c5
6900 0000 6a00 0000 6b00 0000 6c00 0000				9a45 7088 9046 c10a a946 0650 3946 59b6
6d00 0000 6e00 0000 6f00 0000 7000 0000				8c44 5791 0000 0600 0000 4b35 103b c1d6
7100 0000 7200 0000 7300 0000 7400 0000				9f45 a34f 3446 a56a 8f46 5d6d a446 b4dc
7500 0000 7600 0000 7700 0000 7800 0000				5546 19c6 a545 6791 0000 0500 0000 7fb4
7900 0000 7a00 0000 7b00 0000 7c00 0000				16c0 fb36 0846 a293 a146 c345 fb46 bae2
7d00 0000 7e00 0000 7f00 0000 8000 0000				bc46 1212 bc45 8491 0000 0700 0000 391b
8100 0000 8200 0000 8300 0000 8400 4000				cfbf c5ba e245 ef81 8c46 559f e246 5555
8500 0000 8600 0000 8700 0000 8800 0000				f746 3ac3 b646 6bdf 5b46 e28a fa45 8b91
8900 0000 8a00 0000 8b00 0000 8c00 0000				0000 0500 0000 67a9 113b ee81 3345 437b
8d00 0000 8e00 0000 8f00 0000 9000 0000				5146 39c1 6246 4116 1646 6cf7 5045 9291
9100 0000 9200 0000 9300 0000 9400 0000				0000 0500 0000 cdde 113b 695e e645 387c
9500 0000 9600 0000 9700 0000 9800 0000				4c46 7295 8246 2f4c 3a46 5738 ab45 a191
9900 0000 9a00 0000 9b00 0000 9c00 0000				0000 0500 0000 614c 123b a908 eb45 0b52
9d00 0000 9e00 4000 9f00 0000 a000 0000				4b46 94e8 6246 d269 1d46 bbc2 9545 b391
a100 0000 a200 0000 a300 4000 a400 0000				0000 0a00 0000 c6e7 123b 4261 9544 ebb5
a500 0000 a600 0000 a700 0000 a800 0000				8246 46b8 4147 3184 b647 110a 0648 5c77
a900 0000 aa00 0000 ab00 0000 0100 0000				0c48 34c7 ce47 96dc 7a47 217b d846 18dd
0000 6145 0080 2245 00c0 2845 0080 2245				e145 c091 0000 0500 0000 0732 133b ade6
0000 1645 0080 0945 0080 ed44 0080 a244				d045 fce3 4b46 f445 5146 cf22 1546 b708
0080 a244 0000 c944 0080 bb44 0000 c844				2245 d691 0000 0500 0000 ead7 133b d7b1
0080 8944 0080 0945 0000 af44 0080 d444				de45 5ecb 8246 0998 9246 9f5e 2946 acaa
0080 bb44 0000 1645 0040 0345 0000 9644				0145 dc91 0000 0a00 0000 6b4d cbbf 25d5
0080 a244 0080 a244 00c0 0f45 0080 a244				7245 8a36 9546 bab6 1f47 de2b 8047 81fb
00c0 d444 0000 af44 0000 af44 0080 d444				9647 52f5 8347 10f4 2f47 7b58 c746 2371
0080 ed44 00c0 0f45 0000 6144 0080 d444				3646 8af3 6645 ed91 0000 0600 0000 e089
0040 0345 0080 d444 0000 7a44 0080 a244				143b 12ad ea45 7b7f 8a46 6626 ce46 6b4b
0000 fa44 0080 8944 0000 af44 0080 d444				b146 ae97 5146 f4ca 9745 3592 0000 0b00
0080 d444 0000 9644 0080 d444 0000 7a44				0000 1315 24bf 0000 0000 d6ee 3f46 cf97
0080 bb44 0080 bb44 0040 0345 0040 0345				2547 bcd9 9d47 6d11 ee47 2909 0348 8cd4
0040 0345 0080 d444 0000 fa44 0080 0945				f247 4b23 a647 701b 3d47 cfe2 9446 6be7
0000 c844 0080 d444 0000 e144 0000 c844				0145 4f92 0000 0600 0000 f47e 173b 0000
0000 c844 0080 ed44 0080 d444 0000 af44				0000 21dc 1246 4412 b046 efd0 bd46 6542
0000 e144 0000 9644 0080 d444 0000 af44				5446 a734 4145 5592 0000 0b00 0000 dfb3
0000 af44 0080 a244 0080 a244 0000 af44				173b e337 c145 e72a e446 8150 6347 08c6
0000 af44 0080 bb44 0080 ed44 0000 af44				a847 ffc8 a047 da4d 8347 9d41 5447 4b05
0000 9644 0000 af44 0000 9644 0080 a244				3f47 6fa0 f946 142d 4646 0000 0000 6992
0000 9644 0000 e144 0000 af44 0000 c844				0000 0600 0000 be2e 613e fec2 ef45 33dd
00c0 a244 0080 a244 0080 8944 0000 6144				7746 7d3f bd46 a5d3 b246 16f5 5e46 aa0b
0000 c844 0000 af44 0080 8944 0000 9644				b645 7c92 0000 0600 0000 aee1 183b 66a6
00c0 a244 0000 6144 0080 a244 0000 6144				df44 5967 2b46 f995 8446 2fb8 9646 d3a2
0000 9644 0000 af44 0000 c844 0080 7a44				4946 f3a5 b145 8792 0000 0500 0000 9532
0040 9644 0080 bb44 0000 7a44 0040 9644				193b e3d0 ab45 d639 5e46 3837 7446 f75f
0000 4844 0080 a244 0080 a244 0080 8944				5a46 d394 fd45 a792 0000 0500 0000 3b2f
00c0 8944 00c0 8944 0080 6144 0080 8944				1a3b 4ead 8d45 f880 6746 bd32 7446 f067
0040 9644 0040 9644 00c0 a244 0000 9644				1646 cae2 6645 b992 0000 0b00 0000 cfa2
0000 9644 00c0 8944 0000 9644 0000 7a44				71bf 0000 0000 b45e 1246 cb9a 1347 e2fb
0080 8944 0000 9644 0000 9644 0000 9644				8b47 47d2 d047 b0d7 db47 4c44 b647 b096
00c0 8944 0080 a244 0000 7a44 0080 8944				6b47 4674 f146 8217 3146 0000 0000 cf92
00c0 8944 0080 7a44 0080 6144 0000 9644				0000 0b00 0000 e186 1b3b 0000 0000 60bb
0080 8944 0000 4844 0080 8944 0000 7a44				9c46 70e9 7f47 fcbf d347 7dcb 0748 69a1
0000 2f44 0000 7a44 0080 8944 0080 7a44				ef47 5792 c347 32cc 8747 539e 2847 730a
0000 7a44 0080 8944 0000 7a44 0080 6144				9046 0000 0000 ec92 0000 0600 0000 f066
0000 7a44 0000 7a44 0080 4844 0000 9644				1c3b 74f0 6e45 0df6 1c46 8d77 7f46 f1dd
0000 4844 0080 4844 00c0 8944 0000 6144				8646 ca19 4a46 3d54 5d45 0d93 0000 0500
0080 7a44 0080 8944 0000 7a44 0000 6144				0000 2775 1d3b 37ef 8845 d7ec 2546 cae2
0000 7a44 0000 4844 0080 8944 0000 9644				8246 6a3b 8146 ba03 b145 1893 0000 0600
0000 7a44 0000 6144 0000 2f44 0080 1644				0000 3ed3 d43e 0cd2 f744 748e 2a46 87db
0000 7a44 0000 7a44 0000 6144 0000 1644				a446 ddda c846 7c02 8546 43d4 0946 2093
0080 7a44 0000 4844 0080 7a44 0000 7a44				0000 0500 0000 0112 1e3b 78fe 8a45 bb7e
0080 6144 0000 7a44 0000 7a44 0000 2f44				1a46 ae88 7546 59b4 6546 55b3 e445 4093
5c13 d842 25e4 0344 8b59 0cc3 c5e2 e242				0000 0800 0000 1123 1f3b 5404 e645 6da1
3e66 0644 d403 05c3 2d87 ee42 e75b 0d44				cc46 a9dc 3647 cafe 5e47 1e17 3847 30d4
9769 f0c2 0217 fb42 2e1c 1744 7f61 03c3				d046 50b0 1c46 0000 0000 4a93 0000 0b00
de55 0443 49d5 1744 87e2 f4c2 2eb1 0b43				0000 d702 4a3f 0000 0000 2696 1c46 d59e
cd0f 1e44 eeb2 e7c2 03ae 1343 ef35 1c44				4947 9928 e247 dccb 3748 523b 7748 625e
898b f1c2 615f 1c43 1824 2644 4d99 e1c2				6e48 dc34 2548 a14e b647 ad9f ec46 0000
2ddb 2543 bd15 2c44 2572 d8c2 b93a 3043				0000 5d93 0000 0700 0000 7397 cebf 8adf
f920 3644 6b0c cac2 6b9b 3b43 3520 3b44				2945 1b5e 3046 9fab 9846 14d2 b346 6974
6f69 d7c2 921f 4843 0141 3e44 7a00 cdc2				8946 8838 1f46 15f2 3145 6893 0000 0500
67ef 5543 9dd5 4444 79a8 c5c2 533a 6543				0000 6a6e 203b a8cf 3245 848a 1e46 0b7d
999d 4f44 d9c0 c2c2 8738 7643 e874 5844				7e46 cd06 4c46 cba9 da45 6e93 0000 0500
9810 a0c2 8396 8443 1a18 6344 369f 97c2				0000 75a2 203b a32d 8645 0e1e 2546 d786
1c34 8f43 8ded 6744 10bd 99c2 a425 9b43				7846 5471 5f46 298a 9445 9693 0000 0600
e770 6844 0985 92c2 44a6 a843 7849 7b44				0000 61fa 213b 42d6 b845 1034 3f46 4cc2
1322 68c2 95fe b743 785a 8244 a94d 73c2				9046 80ed 8846 8aaa 5f46 572f a345 c793
8188 c943 d435 8844 f941 6ec2 65b4 dd43				0000 0b00 0000 d2e7 aebf 5104 f844 30fa
838f 8b44 f166 58c2 3810 f543 0cbf 9344				8047 7017 1248 6692 6848 4675 8b48 12e7
cc9b 22c2 b128 0844 ea5e 9544 aa8c 1fc2				8548 975b 6348 2b62 1648 f8e6 a247 a065
5531 1844 f286 9944 9bcf 08c2 203c 2b44				0347 9e7f b445 e893 0000 0600 0000 8dca
1a2e a444 3d5a 0ac1 7c16 4244 ae06 b044				243b 6c70 1845 bb89 7346 5db0 dc46 5076
98ef bc3f 3bd7 5d44 c1b4 b744 afbc 01c0				fb46 9ac5 a146 feba 5645 ee93 0000 0500
3100 8044 50cf ca44 cc60 e141 5f5a 9544				0000 60f6 243b 6adf 6545 ecf8 8646 851f
4200 da44 b9fa f841 c187 b044 49da f144				9946 843d 1b46 24f6 9944 1a94 0000 0500
95fa ba42 79dc d344 a5f9 0645 baa0 f442				0000 7d84 263b e5b6 db45 4c61 4946 55db
c67b 0145 9526 0245 b6cc 6c42 d4dc 2145				8146 bc52 6946 80fa a145 4594 0000 0c00
d2be f644 1254 3842 5719 5045 cc32 0245				0000 5ec0 ecbf 0000 0000 33d9 2f46 c9f6
6d1f b742 6db2 8a45 3361 1745 e59a 2143				8947 b79a 0f48 f060 5f48 1b38 7a48 8aed
940a c245 8c06 4045 f5aa 8a43 9d48 1146				6848 a013 2348 2df6 c047 a7f4 2c47 e2bd
6425 7845 9118 d843 2f14 7146 a220 8a45				1346 0000 0000 6794 0000 0600 0000 c5ef
47fb e143 8d27 9646 817e 9045 e5ef ef43				f03f 31f8 8644 d650 6546 7b83 aa46 507a
0100 0000 2407 0000 8901 0000 8000 0000				c546 2beb 7d46 408b f645 c794 0000 0a00
c400 0000 c500 0000 7800 0000 0000 0000				0000 31f5 21bf c3ff b045 9245 0347 1d23
0000 fa43 0040 9c46 0000 0000 c023 7740				9547 53ee f147 34f3 1948 5cba 1148 ee84
0000 0000 0000 80bf c400 0000 289c 0000				ca47 ab69 6747 e51f d146 f44d 0046 df94
501f 0000 0600 0000 1ded 03bb e925 2644				0000 0500 0000 f629 803a f2fb f445 2508
4980 ad44 d68a f244 9029 fb44 6e89 c244				5846 85d5 6f46 9c29 1646 f1bf 7245 4b95
7957 5344 8a21 0000 0500 0000 5bd3 07bb				0000 0600 0000 b038 833a f662 5245 3ebc
17b2 7f44 a49f eb44 3e93 0945 ba30 da44				6b46 ad41 9046 6ffe 8c46 a85c 6b46 5e32
18f1 5f44 1d3c 0000 0500 0000 5ea1 ddba				8945 839b 0000 0600 0000 5824 c03a 30bb
f03a 9744 e13d 0445 dc6a 1f45 dcc0 0b45				0146 f804 8046 7c6b b146 04b7 8c46 cfa3
3fdc ac44 0c3e 0000 0500 0000 e9a4 e4ba				2546 37cc aa44 c100 0000 20b5 0444 e05f
25bc 9c44 f346 0745 fd65 1445 1793 dc44				8f45 e83f 1544 0e7e d645 fe4b 1544 5d5e
cdec 5344 a447 0000 0500 0000 4c3e d7ba				a245 dad4 2744 1089 aa45 c230 ae44 2361
6ddf 8844 cc6c 0b45 8dd7 2845 a111 1645				1946 7dbd c444 a306 c345 78a6 cd44 6ed7
8fa0 dc44 bd47 0000 0500 0000 4c9c d7ba				e645 5abc 1845 339f d345 3464 2045 5717
7e89 ce44 0f33 1745 081d 2645 6c07 1145				a646 b287 2045 88b8 0e46 8f36 3245 f5da
8cb9 ca44 2749 0000 0500 0000 4717 ddba				0346 6a49 6345 79d2 0146 dc78 6645 3a5a
c5df d544 e791 0e45 e1bf 1a45 e05f 0745				a046 0e34 6d45 3170 ea45 a2bf 6d45 1da2
37e9 be44 2c4d 0000 0500 0000 5eaf b2ba				0946 06ee 6d45 7411 1446 fe2e 6f45 9048
3b7f db44 7516 3845 e856 4a45 d31d 1745				1646 2d69 6f45 e9cc d845 9ac2 7b45 20b0
3f35 9244 9d4d 0000 0500 0000 242a b4ba				1f46 1c1c 8045 daea 0946 a3bb 8645 d312
4327 7244 5c2e 0545 6055 3945 c1c2 3445				3f46 672a 8945 58e6 0946 8b78 8b45 c958
806f fe44 2251 0000 0500 0000 cb90 c0ba				9846 a6a3 8b45 f3eb 8a46 6912 8c45 ffd0
b78f 9244 825c 1e45 59e4 4f45 2e67 3d45				1246 207f 8c45 0a63 3046 4a23 8e45 d00e
517c f244 3d51 0000 0600 0000 c6f6 c0ba				2446 142b 9045 0f81 5846 bc5f 9245 d830
2886 8644 1eb7 2045 95d4 7245 5f89 8345				9046 ed83 9245 e751 2446 67c1 9245 d40d
44c7 5245 8560 f544 c452 0000 0500 0000				5946 5c25 9345 9673 2046 3e77 9345 7b97
f8c2 c6ba 9b23 9a44 3295 1d45 43b1 5745				5046 f30b 9445 d5b0 2e46 2557 9445 3f88
96d2 5145 86ee 0d45 7b71 0000 0500 0000				5c46 22b1 9445 8cce 2346 78d3 9445 112d
bd27 9e3c 0000 0000 46f6 3045 42cf 8e45				1f46 2c70 9545 0982 b346 a49a 9545 fc06
7f89 5e45 8415 d544 3577 0000 0500 0000				8f46 c19c 9645 8567 2546 2cfd 9645 ec29
e72b b93b 7384 ce44 7af9 2945 c305 4745				6746 2aa6 9745 25fb 0646 c2c5 9745 7d32
995c 2845 d080 c144 5b77 0000 0500 0000				2e46 24e6 9745 119d 4246 8c1c 9845 2ef6
2803 ba3b fb8b 7744 dfe0 2045 edf0 9345				0146 02ac 9945 1cce 2746 e052 9b45 f039
4c0b 5545 2073 9244 0e78 0000 0500 0000				ba46 928c 9b45 9cde 2a46 3804 9c45 3e58
9809 be3b 7d18 a644 5167 1345 9d6e 3d45				b246 3a36 9c45 4507 9846 095e 9c45 0c40
ff23 3645 1197 0445 1a78 0000 0600 0000				1846 786b 9f45 cbea b246 2a92 9f45 0cff
a551 be3b 5fe2 5c44 2ed4 3e45 5694 9d45				7046 394c a045 8d7d 1b46 9bfa a045 116f
0472 af45 c5ae 5e45 6a48 ad44 0679 0000				9b46 3f3a a145 8cd7 6b46 cd5e a145 5268
0600 0000 74d5 c33b 0000 0000 ea25 0145				1946 15e6 a245 67c7 5a46 8ca8 a345 1da4
23ce 8945 55be a445 3420 0045 c8de 3144				1746 18f5 a345 0583 1d46 931b a445 1dc0
9f79 0000 0500 0000 6b85 c73b ba46 a544				b346 ba42 a445 69a8 df46 88b2 a445 bbed
7bad 2a45 6931 5245 1c8b 2945 31bb a744				0c46 82dd a445 64ba 8146 900e a545 d942
ac79 0000 0600 0000 c5d7 c73b 8d59 7844				1f46 2d39 a545 2da1 4546 cf9b a645 305d
5caf 3045 c6e8 9445 07c7 4645 45a7 0945				4346 87c9 a645 b77b 7946 6432 a745 9e6e
208e 8644 5c7b 0000 0500 0000 91e8 d23b				2f46 2f28 a845 8ad6 a846 1b6b a845 8e72
42fa 9d44 d8db 4f45 27a6 9945 aad0 0b45				6f46 a507 a945 ac9d b546 d148 a945 434d
dbb4 2844 677b 0000 0600 0000 0136 d33b				0146 a25c aa45 934c 6646 5696 aa45 fcde
45bb e842 0842 0345 318d 7a45 e1b2 3545				5f46 3e0b ab45 f657 6946 2448 ab45 2287
ccb4 f044 9fe4 5f44 fc7b 0000 0600 0000				8946 f979 ab45 e0da 9f46 879d ac45 6105
9d44 d73b eb6b 8544 705b 2945 b43b 8245				2246 b8ec ac45 2387 8246 4b0f ad45 92e9
97f4 8c45 afbc 5d45 f55f fa44 4d7c 0000				5346 bc39 b145 d5cf b546 ab78 b145 2c15
0500 0000 8a19 dcbb 48ba 7744 20e2 0e45				8c46 e05d b445 6755 5346 27e2 b845 4a6e
6bd5 4545 8b12 4845 bd33 a444 887c 0000				a346 1f1d b945 67a9 5846 bb8e ba45 49bc
0500 0000 36c5 ddbb 6592 c644 3d9c 4945				9646 03ba bd45 2086 8d46 cce3 bd45 c4f9
af45 8345 29c0 6f45 9f18 1745 e67c 0000				5446 557b bf45 b98f 3b46 6fa6 bf45 94a7
0700 0000 f080 e0bb b7ae 0045 7f7c 3645				d246 89bf c145 2c93 6646 514e c345 f711
6241 7045 a1ee 8545 ac87 6c45 c072 1c45				8246 2d86 c345 c616 c646 d2c5 c345 278a
a672 8c44 f87c 0000 0600 0000 9202 e1bb				ba46 5fe1 c445 a980 8146 9571 c645 a4e7
137f 3244 aa3f 8e45 322d d945 d994 c345				7146 963d ca45 9fda aa46 54dc ca45 7efe
9025 2e45 0000 0000 cd7d 0000 0500 0000				8846 e6ae cb45 7655 5546 4fa3 cc45 82e4
4d58 e7bb ba2a eb44 db5d 8845 19b5 8a45				5a46 ca52 cf45 5f7e 8246 5668 d045 f3de
788e 5545 55a5 df44 e47d 0000 0500 0000				0146 3440 d245 c2de 8646 c2b6 d345 2bc2
840f e8bb 0291 3d44 bf2f 2445 62f7 8945				6446 747c d645 fda5 db46 f5e0 d945 c9c3
b6ce 2145 0f37 b144 4b7e 0000 0600 0000				6946 795a dd45 ec32 8846 82f0 df45 d344
d942 ebbb 7a33 8544 bd09 2945 4735 7645				5146 b3a4 e045 4624 bb46 651e e145 b758
139e 7245 cd52 2a45 2247 ad44 6f7e 0000				b446 bcba e345 a0dd 5d46 974e e845 1a4a
0500 0000 a261 ecbb 0000 0000 0474 ec44				6f46 ea99 e845 036e 8646 52d9 ea45 8561
0983 6745 99dd 2a45 c83f cd44 fc7e 0000				6846 51e1 ec45 a327 bd46 7dbb ed45 0233
0600 0000 82e6 f0bb 4ca1 e243 121d 5245				6546 96d0 ef45 126f 6a46 da71 f245 74b0
b1e2 be45 ec85 d645 1e65 9645 a867 cd44				c146 4975 f345 88c9 3646 f5e8 f345 beb7
237f 0000 0600 0000 2e2b f2bb 0000 0000				8f46 c81c f545 aca0 9546 4d7c f845 084d
3cf1 1345 2583 9b45 21c7 cf45 27b9 1645				9f46 49f1 f945 0533 6446 7300 fc45 e72d
75d7 9d44 2f7f 0000 0500 0000 e289 f2bb				8c46 22c5 fe45 95cc 8446 6f11 ff45 86a2
0000 0000 a9fb 5445 85a4 7c45 0469 5c45				7d46 1c69 ff45 1735 7646 ca26 0046 8c42
6452 0745 407f 0000 0500 0000 1117 f3bb				7746 e77b 0046 c352 4a46 ffde 0146 f640
03ea dd44 0fb9 2c45 cb50 4545 09d1 2445				ac46 d66f 0646 5a01 8c46 05b8 0646 03a0
2afb b744 707f 0000 0500 0000 6aaf f4bb				8546 ddaf 0846 9fac f146 7f54 0946 e80c
e26e c544 80cb 4a45 feff 8545 356e 7445				8b46 f9f6 0a46 ac3a 8446 e309 0c46 446f
6c0a 1445 857f 0000 0600 0000 5b66 f5bb				a846 adb0 1146 9e92 cf46 6299 1246 fdc3
e309 1b44 3ceb 0345 556a 8545 1fbd a345				5246 3816 1346 c4ce 8046 578d 1646 f3a3
27a2 3f45 9faf 2d44 0a80 0000 0500 0000				8846 9a7d 1a46 710c c546 c182 1b46 6083
d2dc f9bb aad8 e744 4485 5145 3e5a 7a45				8346 a825 1d46 2416 f846 9861 2046 a66c
dad1 5345 529e f844 1980 0000 0500 0000				bd46 c474 2246 6c0a 3147 a1c8 2246 3770
c560 fabb c3c5 8b44 1053 1c45 b9da 4645				9546 0fa4 2346 3a57 ae46 b3fb 2346 0c2e
3cee 2345 b311 af44 2380 0000 0500 0000				9646 a9a2 2446 1d85 2c47 89ff 2546 0485
dbb5 fabb e5df 1b45 0690 4b45 4940 5c45				c246 ad70 2646 651e fd46 91ac 2646 956f
e040 3145 6211 c244 6680 0000 0500 0000				af46 cb97 2746 1ca0 a846 4c10 2846 22eb
180c fdbb 1e8e a344 4d2c 3145 0773 6e45				fc46 ee0e 2946 72bd fc46 3e48 2946 252e
cfd4 5645 5949 fa44 8380 0000 0900 0000				6b46 4d86 2946 e80a 8346 a605 2a46 9868
ae50 133f c2e9 1044 1128 da44 f698 9545				6846 3eba 2a46 7425 1148 8910 2b46 bca9
6b92 fa45 da04 2b46 0088 1c46 ac73 bb45				5a46 53d1 2b46 c5db 9846 7414 2c46 2e20
7d67 0345 0000 0000 3381 0000 0700 0000				9747 25a0 2c46 e931 d246 8038 2f46 8223
332f 02bc 0820 9244 cc1b 4c45 32a5 bd45				0348 fc0f 3046 f0a1 c846 7d4d 3046 b342
6375 ed45 9f45 9845 db0e e144 0000 0000				b047 8efb 3046 10cb c546 3cac 3146 f562
4881 0000 0700 0000 0f91 02bc 252b 9f44				9a46 410a 3246 a959 7446 e12f 3346 8fa0
87ce 7b45 6e32 d645 e79e fb45 e254 ae45				8046 50f1 3346 f140 df47 40bf 3446 fafe
6f8f 2545 0000 0000 6281 0000 0600 0000				0848 a4c3 3546 03bb 8a46 adfd 3646 7f70
9807 03bc fbd5 1545 5395 7d45 295a 9645				8b46 996c 3746 089e cb46 f6b3 3746 2c81
f7c9 8245 82c9 2745 fe2e 9844 bc81 0000				8046 4ef1 3846 6002 5f47 a46d 3946 e4f6
0600 0000 44b5 04bc 5a86 4e44 f896 4b45				7f48 f205 3a46 afde b446 6172 3a46 f63b
fa7a b945 bfc1 c145 885f 4645 a0cd d042				8146 ddae 3a46 c1ef 7f46 8e3e 3c46 b631
c381 0000 0500 0000 5cd3 04bc 5546 ff43				9746 633c 3e46 dfe7 8d48 8283 3f46 913d
6f89 2745 0769 7445 ccdc e744 f7ee d643				0147 71b6 3f46 8b15 a146 1c85 4146 6e73
c981 0000 0600 0000 2cf1 04bc 49f3 b444				8346 7161 4346 5edf 7a48 7bc1 4446 5f5b
1496 2a45 cdae b245 f17a 4145 8e23 0f45				ca46 efdd 4846 eb57 1d48 81cd 4946 91a6
0d72 ab44 de81 0000 0600 0000 6757 05bc				7846 f59d 4e46 5e0a 9446 3045 9746 cc16
a3a7 a644 be92 0d45 9200 bb45 b021 9345				b246 0000 0000 0100 0000 0200 0000 0300
2bfc 1545 9473 8444 e481 0000 0600 0000				0000 0400 0000 0500 0000 0600 0000 0700
e261 de3e 8a28 2e45 e1aa c245 7a0f 1946				0000 0800 0000 0900 0000 0a00 0000 0b00
8fe9 0c46 2220 9445 40f0 4f44 f881 0000				0000 0c00 0000 0d00 0000 0e00 0000 0f00
0500 0000 2bd4 05bc bf1b db44 9e92 5445				0000 1000 0000 1100 0000 1200 0000 1300
708b 8645 2337 5b45 6cf0 8f44 fe81 0000				0000 1400 0000 1500 0000 1600 0000 1700
0500 0000 2cf4 05bc d6c6 ce43 71a6 1a45				0000 1800 0000 1900 0000 1a00 0000 1b00
4cbf 8c45 fade a045 8595 d644 1c82 0000				0000 1c00 0000 1d00 0000 1e00 0000 1f00
0700 0000 ac89 06bc 54a6 8244 df19 5145				0000 2000 0000 2100 0000 2200 0000 2300
5622 0246 8eaf 5446 b431 3b46 a150 c045				0000 2400 0000 2500 0000 2600 0000 2700
66d6 0544 5a82 0000 0600 0000 e6b5 07bc				0000 2800 0000 2900 0000 2a00 0000 2b00
8d46 8a44 f682 9145 93a4 da45 7412 bf45				0000 2c00 0000 2d00 0000 2e00 0000 2f00
f640 4645 0000 0000 6382 0000 0800 0000				0000 3000 0000 3100 0000 3200 0000 3300
4dae 2ebe 0000 0000 770a 2645 9ca6 0046				0000 3400 0000 3500 0000 3600 0000 3700
fbdf 5b46 5700 7746 f0e4 2846 26bb b545				0000 3800 0000 3900 0000 3a00 0000 3b00
9df2 3f45 6b82 0000 0600 0000 a708 08bc				0000 3c00 0000 3d00 0000 3e00 0000 3f00
6bef 9945 0311 fd45 532b 1746 a0e7 f045				0000 4000 0000 4100 0000 4200 0000 4300
b118 8445 94a2 2b44 7482 0000 0700 0000				0000 4400 0000 4500 0000 4600 0000 4700
2d7d 4dbf 0000 0000 5e7a 4b45 6dbd f445				0000 4800 0000 4900 0000 4a00 0000 4b00
b148 3746 183a 1446 c042 ab45 7092 1e45				0000 4c00 0000 4d00 0000 4e00 0000 4f00
7b82 0000 0600 0000 4a5b 08bc 71a2 3d45				0000 5000 0000 5100 0000 5200 0000 5300
e5e9 ab45 2f9d eb45 f7ee eb45 52bb af45				0000 5400 0000 5500 0000 5600 0000 5700
7783 fd44 9682 0000 0600 0000 06de 08bc				0000 5800 0000 5900 0000 5a00 0000 5b00
51d0 c344 adc8 8a45 53a5 8c45 6cfc 8045				0000 5c00 0000 5d00 0000 5e00 0000 5f00
8ea0 6645 51bc 4545 ec82 0000 0700 0000				0000 6000 0000 6100 0000 6200 0000 6300
c297 0abc e92b c144 9405 8b45 4641 f445				0000 6400 0000 6500 0000 6600 0000 6700
e573 1246 5f18 bc45 7492 1945 0000 0000				0000 6800 0000 6900 0000 6a00 0000 6b00
fb82 0000 0500 0000 34dd 0abc 7423 f444				0000 6c00 0000 6d00 0000 6e00 0000 6f00
4ad3 be45 1393 a145 0bef 1445 0000 0000				0000 7000 0000 7100 0000 7200 0000 7300
1683 0000 0500 0000 136b 0bbc b67c e444				0000 7400 0000 7500 0000 7600 0000 7700
f7d0 8945 3f23 b545 69b1 7945 f9a4 4844				0000 7800 0000 7900 0000 7a00 0000 7b00
7d83 0000 0600 0000 3e88 0dbc 01d0 b344				0000 7c00 0000 7d00 0000 7e00 0000 7f00
e5e2 7845 2dc7 d845 a737 e445 1456 7645				0000 8000 0000 8100 0000 8200 0000 8300
073f 4244 d683 0000 0600 0000 ac63 0fbc				0000 8400 0000 8500 0000 8600 0000 8700
4ed3 6744 7495 4d45 6381 bb45 a069 e045				0000 8800 0000 8900 0000 8a00 0000 8b00
79b6 8845 2d14 bc44 f383 0000 0600 0000				0000 8c00 0000 8d00 0000 8e00 0000 8f00
b3fe 0fbc a780 9144 bfa9 8a45 74d6 d745				0000 9000 0000 9100 0000 9200 0000 9300
f721 d545 fc43 6245 1227 1244 1584 0000				0000 9400 0000 9500 4000 9600 0000 9700
0500 0000 43b3 10bc 38d4 2d45 4aa9 7645				0000 9800 0000 9900 0000 9a00 0000 9b00
3770 8145 3558 5345 2bf3 0745 cb84 0000				0000 9c00 0000 9d00 0000 9e00 0000 9f00
0700 0000 1241 3ebc d1d8 1d42 5ead 2445				0000 a000 0000 a100 0000 a200 0000 a300
33e6 9b45 a161 d645 b076 be45 4354 8345				0000 a400 0000 a500 0000 a600 4000 a700
fefb 3c44 d384 0000 0500 0000 5b73 3ebc				0000 a800 0000 a900 0000 aa00 0000 ab00
36c5 c544 ec4d 5845 cee1 8a45 3ebe 6f45				0000 ac00 0000 ad00 0000 ae00 0000 af00
53ad 0e45 0385 0000 0600 0000 7dd6 3fbc				0000 b000 0000 b100 0000 b200 0000 b300
e7b5 4844 f972 4d45 7fb8 aa45 678b b645				0000 b400 0000 b500 0000 b600 0000 b700
97c4 6945 4857 bf44 1285 0000 0800 0000				0000 b800 0000 b900 0000 ba00 0000 bb00
564d 40bc 8bcb 9943 3663 1c45 d752 9f45				0000 bc00 0000 bd00 0000 be00 0000 bf00
4112 f645 0505 0746 f454 cd45 50bf 7345				0000 c000 0000 0100 0000 0000 7a45 00c0
5373 1b44 2785 0000 0700 0000 b35a 47bd				7345 0080 6d45 0040 4e45 0000 2f45 0000
db35 bc44 e0d1 a145 4408 1446 a279 4846				1645 0040 1c45 0080 ed44 0040 0345 0000
f617 2546 6504 c045 c441 ff44 6085 0000				e144 0080 d444 0080 d444 0040 0345 0000
0500 0000 a785 42bc 1e28 0644 c012 3245				9644 0000 af44 0000 c844 0000 9644 0000
8601 a145 8db5 2645 f0e4 7444 7385 0000				af44 00c0 0f45 0000 af44 0040 1c45 0000
0500 0000 3318 43bc 15ef b644 1e29 5845				7a44 0080 bb44 0000 c844 0080 bb44 0080
94d3 9245 c768 8e45 0363 e644 7d85 0000				a244 0000 af44 0000 e144 0080 0945 0000
0500 0000 6d62 43bc ef94 1c45 763f 6745				1645 0000 e144 0080 0945 0080 d444 0080
56dd 8745 7226 7e45 bb2f 3a45 8a85 0000				bb44 00c0 0f45 0000 af44 0000 af44 0000
0500 0000 f5c2 43bc 3cdb 2c44 a62f 1d45				e144 0000 c844 0080 d444 00c0 0f45 0080
79c9 9345 04d0 0f45 0000 0000 ba85 0000				a244 0040 0345 0040 0345 0080 8944 0040
0500 0000 4131 45bc 18f4 db44 74ca 5845				0345 00c0 bb44 0000 9644 0080 ed44 0080
f1dd 8745 37c8 5045 d85b 9d44 bf85 0000				a244 0000 fa44 0000 e144 0080 bb44 0000
0700 0000 715e 45bc 0bf0 1a45 4a3f 8d45				6144 0000 c844 0080 d444 0000 c844 0080
c919 ef45 0f19 1546 1462 c245 bdc0 1045				d444 0000 af44 0040 0345 0080 ed44 0080
0000 0000 2486 0000 0500 0000 3f69 48bc				bb44 0000 9644 0000 af44 0080 8944 0040
f350 a544 4818 2b45 a047 8e45 44b0 2c45				0345 0080 ed44 0080 d444 0000 9644 0000
996b 1c44 7b86 0000 0500 0000 ee1c 4bbc				af44 0080 d444 0040 c844 0080 8944 0080
c770 ca44 433b 5145 e371 8245 9c44 5c45				ed44 0000 fa44 0080 d444 0000 9644 0080
ceb0 f744 9c86 0000 0500 0000 6727 4cbc				bb44 0080 bb44 0000 fa44 00c0 0f45 00c0
896b 7344 9b94 7845 de7a be45 89b3 9845				bb44 0000 7a44 0040 0345 0000 9644 0080
b0d7 fc44 a586 0000 0600 0000 f374 4cbc				bb44 0080 bb44 0000 af44 0000 af44 0000
817c 4045 b49c 4f45 1bba 5b45 6e6e 6645				c844 00c0 a244 0080 a244 0000 af44 0080
a5db 4a45 31bb 0145 dc86 0000 0600 0000				bb44 0080 8944 0080 bb44 0080 ed44 0000
1432 4ebc 867b 7844 d0a9 1445 909d a545				c844 0000 c844 0080 bb44 0080 bb44 0080
c6d7 8f45 df1c 2145 28ee 4f44 1687 0000				a244 0000 c844 0080 a244 0000 c844 0000
0500 0000 760e 50bc 819e 4a44 7d98 5745				9644 0000 af44 0080 a244 0080 bb44 0000
e70d a545 3629 5545 9c1a 5c44 5c87 0000				af44 0080 4844 0080 bb44 0080 a244 0080
0500 0000 9256 52bc 7879 a544 0c77 d045				a244 0080 bb44 0080 bb44 0080 a244 0080
791e e345 d720 8045 62df 0244 6887 0000				a244 0000 af44 0000 c844 0080 8944 0080
0500 0000 4bc0 52bc ca57 6344 a7fd 2e45				a244 0080 8944 0080 d444 0000 9644 0080
246e cc45 1da5 7845 746a b544 b487 0000				a244 0080 a244 0080 a244 0000 9644 0080
0500 0000 fb48 55bc bba4 c544 2ab4 6945				a244 0000 9644 0080 8944 0000 9644 0000
fd00 9245 62b8 5d45 3400 b144 0988 0000				7a44 0080 8944 0000 6144 0000 af44 00c0
0500 0000 c932 58bc d4d0 5843 9dff 4e45				8944 0000 9644 0080 a244 0000 7a44 00c0
73a0 c245 549e bb45 0f8a 0345 0e88 0000				8944 0000 9644 0000 7a44 0000 7a44 0080
0500 0000 4860 58bc 19d9 ca44 48da 0645				7a44 0000 4844 0000 6144 0080 8944 0080
5d8e 0f45 f0f8 1d45 9b1f 4144 1388 0000				2f44 0080 8944 0080 6144 0080 a244 0080
0500 0000 6e8a 58bc 5579 7244 7274 2145				8944 00c0 a244 0080 6144 0000 7a44 0000
a79b 8745 0682 7c45 8d07 dc44 6e88 0000				9644 0000 7a44 0080 8944 0000 6144 0000
0600 0000 66b7 5bbc 9a80 7e44 a287 5245				9644 0080 6144 0080 8944 0080 6144 0080
104a ac45 8158 a545 8c80 0645 470a 3c44				8944 0000 2f44 0080 7a44 0080 8944 0000
8e88 0000 0600 0000 00da 5cbc 4a15 5b44				2f44 0000 7a44 0080 6144 0000 6144 0000
65f6 6245 6cba d245 e942 d145 ba67 6045				6144 0000 6144 0040 9644 0000 7a44 0000
9f39 4c44 a488 0000 0500 0000 8b99 5dbc				7a44 0080 7a44 0080 7a44 0000 9644 0000
561d 3b45 274a 5845 31ea 5745 5768 4945				7a44 0000 7a44 0080 4844 0080 8944 0000
914f 2945 ba88 0000 0600 0000 8172 5ebc				9644 0000 6144 0080 6144 00c0 8944 0080
0000 0000 67cb 1545 fda2 9b45 82a0 d945				6144 0000 7a44 0000 2f44 0000 6144 5b13
0b7a b345 dab2 9944 c888 0000 0600 0000				d842 d5d2 6044 545d 82c3 c4e2 e242 6d23
41ef 5ebc 0000 0000 07c9 2545 ea94 ab45				5344 08d3 87c3 2c87 ee42 c719 5b44 4922
cb7f be45 dc4c 7745 3e84 9e44 e788 0000				72c3 0117 fb42 2d43 6044 da96 80c3 dd55
0600 0000 6a10 60bc 5a83 0444 d080 0745				0443 b247 6b44 b0b0 74c3 2db1 0b43 fd4c
2a9d 8845 c8e8 b745 e847 7745 8469 c344				7144 6d4e 70c3 02ae 1343 9f4a 7e44 3d52
4289 0000 0700 0000 6bf3 413f 1e1e 1844				67c3 605f 1c43 57b5 8144 fb02 64c3 2cdb
c3ea 4b45 8edd f545 c066 4746 f596 3f46				2543 8b3d 8e44 1325 5ac3 b83a 3043 d75c
525b da45 1eb6 fe44 6b89 0000 0800 0000				9744 0de8 51c3 6a9b 3b43 68a5 9c44 10c4
4cef 64bc 301a f944 09d7 c545 fa26 2b46				48c3 911f 4843 29a9 a044 1445 46c3 66ef
a186 4146 268c 2246 63e4 ea45 49a8 8e45				5543 8cdd a544 f2b2 45c3 523a 6543 7530
01c9 b143 7f89 0000 0500 0000 a2ad 65bc				b044 49bb 2ec3 8638 7643 8204 ba44 cb92
0000 0000 c017 1745 c3eb 9845 5ae4 b545				1ac3 8296 8443 ead5 bb44 fe07 2ac3 1b34
5a19 f244 9889 0000 0500 0000 8896 66bc				8f43 76ca bc44 c0b6 29c3 a425 9b43 ac86
6ed3 1145 8a8b 7745 40c8 8745 8a52 4d45				c644 80b1 13c3 43a6 a843 9ab7 cb44 4c46
c250 ce44 088a 0000 0500 0000 dde6 6abc				1fc3 94fe b743 99f5 d544 7038 fec2 8088
92b9 e544 5fb5 3845 5ab0 8f45 941f 2a45				c943 bf14 db44 02b6 ffc2 64b4 dd43 cfec
49c3 4744 398a 0000 0600 0000 4fdc 6cbc				e644 dd3f edc2 3710 f543 d893 f144 1428
a479 1544 a9ac 5645 1afa c145 9027 e845				b7c2 b128 0844 41b6 0345 5c7a 8fc2 5531
5934 b245 815b 8344 418a 0000 0500 0000				1844 cb10 0b45 b86d 8ec2 203c 2b44 f178
7225 6dbc f0ba fe44 033e 3445 98f5 b845				1645 c3a0 8fc1 7b16 4244 e907 2045 bf54
851e 6e45 842f dc44 558a 0000 0600 0000				6d3f 3ad7 5d44 1840 2445 b290 69c0 3100
a5f4 6dbc fdf3 b544 c002 b445 17b8 e245				8044 0f84 2a45 071d 6941 5f5a 9544 ca0d
524c e645 a3c7 9445 5a8c 0345 748a 0000				3845 bec2 ae42 c087 b044 0078 5345 7940
0600 0000 7930 6fbc 3547 ec44 8f75 7145				2743 78dc d344 4a85 5c45 d44c eb42 c57b
b924 bb45 619d b745 3b41 7245 4278 9f44				0145 4788 5945 5567 9842 d4dc 2145 46af
9a8a 0000 0600 0000 c2b6 70bc f38e 9c44				6145 b756 1443 5619 5045 d8ca 6e45 3049
eee4 7445 961b cb45 98dc b845 7b04 5345				1943 6db2 8a45 6b46 9845 4e2e ec43 930a
4400 7944 a18a 0000 0700 0000 6203 71bc				c245 6b46 cf45 d37c 3c44 9c48 1146 c864
d86a dd44 216a 9345 d7d4 f345 c8ee 0946				0a46 63bd 8a44 2e14 7146 7948 0a46 ce2e
a11b bb45 ffb2 3145 85bb 0344 c58a 0000				3e44 8d27 9646 662f 0746 d5fe 3944 0100
0600 0000 2678 72bc 4aea 7544 0500 0f45				0000 2407 0000 9101 0000 8000 0000 c800
8dd5 a845 e837 aa45 f05d 4645 a6b4 5744				0000 c900 0000 7800 0000 0000 0000 0000
e98a 0000 0600 0000 08f1 73bc 4525 ca43				fa43 0040 9c46 0000 0000 c023 7740 0000
5f07 5c45 47a7 ca45 41a3 b945 7d46 4245				0000 0000 80bf c800 0000 289c 0000 1b16
4bce 0244 ef8a 0000 0800 0000 cc3a 74bc				0000 0500 0000 178b 02bb 38d8 5c45 c48a
f18c 2544 cfeb 6d45 549a eb45 3f89 2946				ac45 00e3 b745 b76c 8545 be18 f144 5516
3a43 1e46 2777 d945 8d8f 6345 0a50 9a44				0000 0500 0000 26e9 02bb 692f d944 d9df
f78a 0000 0600 0000 a886 74bc 5b34 a844				7c45 b4d7 a945 73a5 9945 52fc 3745 6e29
87ba 5745 9798 bc45 c478 bd45 b1d7 5645				0000 0500 0000 1e4d 06bb a4f0 6a45 808b
eeba 6a44 fd8a 0000 0700 0000 50d2 803f				cb45 62b9 eb45 7d8f c845 dc3b 7f45 8e34
02ea 6344 d491 8a45 9340 fb45 c9f8 2346				0000 0500 0000 1f84 ecba 1c9d 1545 a7df
98d6 f645 a092 5645 0000 0000 098b 0000				9f45 bb24 cc45 c5c5 af45 13ce 4b45 5746
0a00 0000 bd2c 43bf e31c 8444 171e a545				0000 0500 0000 f162 d2ba b278 8a45 1e46
b752 3046 d835 8946 579f 9a46 558e 9046				ba45 3cea c745 1540 a745 45a5 4845 ce67
1fcc 4646 fb85 f045 31ba 8445 30c7 2345				0000 0700 0000 d211 443c f422 2b45 0eaa
138b 0000 0600 0000 e4b1 75bc 427b 4445				1146 812b 7f46 f463 9b46 2d9b 7c46 2ee3
8a06 bc45 f126 1246 cca4 1e46 be87 bd45				b445 43b4 2945 2e6f 0000 0600 0000 3a79
4042 eb44 328b 0000 0600 0000 b900 77bc				943c 0000 0000 fa64 ae45 a98c 3246 9735
1807 b544 3475 1545 c909 3f45 267f 8c45				5e46 74ae d845 23c0 4045 1775 0000 0600
148a 1845 5388 8944 558b 0000 0500 0000				0000 00d6 ad3b 2440 3445 3a44 d545 84a8
636d 78bc ad25 cf44 b19b 9745 2844 a445				1c46 119e 2146 192f f245 fd8a 8145 8276
be41 3845 ca88 2e44 698b 0000 0500 0000				0000 0500 0000 394e b53b c163 9f45 65fc
6c49 79bc 9398 d244 f94b 5d45 d1fb 9145				1d46 a7aa 4d46 c978 2446 6d65 2a45 d676
14eb 3045 b246 2344 828b 0000 0500 0000				0000 0700 0000 461f b73b 041b c444 5279
5a5f 7abc 92dc eb44 3dd2 8045 3f60 a745				9745 2fde ff45 f704 3046 a5b3 ba45 5954
b8bf 9745 b30d 1645 8e8b 0000 0500 0000				7b45 45a3 ce44 2077 0000 0600 0000 05b8
86e1 7abc ff09 1445 76e8 4045 e8b5 a745				b83b c638 5545 04ff d045 b821 0446 48ab
de77 5d45 4b14 c744 958b 0000 0500 0000				f945 3997 c545 d45b 8e45 4777 0000 0700
112e 7bbc 5ffa 1145 acf5 8f45 c1b8 c645				0000 1396 b93b 0000 0000 e9ca 9f45 720d
b691 9245 9e31 1245 db8b 0000 0a00 0000				2d46 609c 7546 4f84 f345 387b 8f45 ebbd
0e13 883d e75c 2143 4cc6 5845 5538 0146				0b45 fb77 0000 0600 0000 9b9a bd3b ad9a
17a4 5746 e0cf 9046 6444 9346 1a92 8746				4045 7bdd 0546 de36 6146 9e3c 4d46 1050
49ec 2e46 12ea c545 f961 1a45 0b8c 0000				bc45 6116 1145 4078 0000 0500 0000 bf2c
0500 0000 e72d 80bc ed0b 8844 42c8 6a45				bf3b a4e5 5b45 4a5d e345 2733 0c46 c594
c5b6 c245 a5e6 b145 4cb2 db44 348c 0000				e145 7e12 6045 6479 0000 0500 0000 3f17
0500 0000 cf16 81bc 329d dd44 551f 6d45				c63b f933 8c45 2c86 fc45 4189 2346 214b
243f a445 0c6a 7d45 f2e7 0945 9a8c 0000				1f46 8d4a f045 287a 0000 0600 0000 a4f0
0800 0000 201c 3c3d 6dc4 1145 6107 e845				ca3b 1ae8 8845 f21f f745 964c 1f46 8f1d
ae24 4b46 8fa3 8546 7600 5a46 d1dc 0146				1e46 5995 fe45 754b a645 3a7a 0000 0500
705c 4045 84ae 9b43 b68c 0000 0a00 0000				0000 0e61 cb3b 8514 5745 cec6 0a46 45e2
71c3 66bf 76b0 8344 9139 de45 7b58 7346				4e46 44c4 d845 2da9 4745 8a7a 0000 0500
7a19 c046 d7b6 dc46 ca13 c946 dc9e 8b46				0000 1c6b cd3b 3c74 7145 0891 f745 0da5
ad61 2746 b78b c645 0000 0000 dd8c 0000				4b46 a246 f345 a812 ec44 f87a 0000 0600
0600 0000 47fd e83a 0cb2 e044 e8b7 8245				0000 7646 d03b a0f7 6f45 c13f ed45 8f64
2ff8 c745 e6c8 b845 e509 5f45 1e9d 8e44				5b46 6c7f 2e46 e536 b945 ffeb a243 4b7b
068d 0000 0800 0000 93d7 4a3d b21a e744				0000 0500 0000 2075 d23b 1933 8c45 d89c
6d57 ba45 dd1f 2e46 50ed 7646 2a33 6146				f745 cc08 3e46 d810 d345 e06e 6a45 9c7b
8a56 0e46 1df2 7a45 d357 6044 438d 0000				0000 0500 0000 26a1 d43b a3c4 3645 9bad
0500 0000 1b3d ed3a f7dc 1045 8b76 b445				0546 d3c7 4146 e4e5 f945 0000 0000 b17b
562f 0346 d539 e545 240a 1645 908d 0000				0000 0500 0000 8b33 d53b 8f7e 8445 279c
0900 0000 a836 94bf 0000 0000 b9db 4e45				0a46 6fe7 2d46 1179 1146 d700 9c45 ca7b
16c1 0746 0715 6246 b339 8b46 245c 8646				0000 0500 0000 2ce0 d53b 889e 9e45 06fe
44c7 3b46 1271 dd45 c363 1745 c98d 0000				1346 af41 2e46 72a8 0846 c9e0 8345 2f7c
0500 0000 fc02 f33a 9ecb c744 c1f3 8445				0000 0600 0000 d042 dbbb 633a 5d45 f2af
2b4f d245 0609 c545 e422 e444 3a8e 0000				bc45 6471 fb45 7d40 2246 546e 9b45 d95e
0800 0000 2bc2 50bd c786 f943 e66e 6145				2c45 3a7c 0000 0600 0000 2291 dbbb 3bed
85fc e645 11c3 2e46 f3d3 2846 70d6 db45				8145 a0a2 f245 8480 2946 bafa 3346 d73b
adfc 5345 5c3c 0844 498e 0000 0500 0000				fb45 56f7 ce43 627c 0000 0500 0000 7aad
81b4 f83a 67d0 0a45 8c9e 8345 0a0b b045				dcbb d8d1 a045 bb51 f545 0a5d 0946 1ec9
48b6 8945 f3d4 e044 638e 0000 0800 0000				ec45 74e1 9445 937c 0000 0600 0000 9614
89ec 5abf 60f7 9743 119f 9845 63b8 1946				debb 5143 ad45 8fb1 3a46 39a2 4846 aed5
f7d6 5c46 298f 3c46 f71b e545 638e 3c45				3d46 a7d4 0c46 1a7d b045 9d7c 0000 0500
d2ee 9a44 708e 0000 0700 0000 8e8b fa3a				0000 495a debb 0810 4345 2134 3446 5200
0000 0000 4d9a 4b45 7f88 0646 d2a3 6346				3946 97ef 0946 e7ef 8e45 ac7c 0000 0500
d2a0 5546 b0e2 1346 cbe8 be44 7e8e 0000				0000 b9cb debb 0581 7345 e287 e645 2e9e
0600 0000 4f22 fb3a c295 1145 a9d4 bb45				3c46 cd22 e345 f471 0245 ef7c 0000 0700
6daf 0446 0b1f e345 dd40 9145 5eb4 0445				0000 7dc5 e0bb 0000 0000 2b64 cd45 42d8
ba8e 0000 0600 0000 46f1 fd3a f5e7 c244				6146 e12b 9e46 23a8 8046 7ede a245 cff9
6638 8145 4490 d945 cd38 f045 e6b8 a245				c644 647d 0000 0500 0000 172e e4bb 5d4b
92ea 2245 538f 0000 0700 0000 42a0 023b				cf45 c29a 3146 d763 3b46 6315 0046 27dd
004a 1745 e66f 9d45 948a f545 8221 fa45				4945 6f7d 0000 0500 0000 737f e4bb 93aa
c917 b645 83cb 5c45 398a b344 998f 0000				9545 b45a 2646 170b 0446 b746 a545 0361
0700 0000 c56a 1c3f 4892 7b44 4e80 5b45				ba44 977d 0000 0500 0000 c9b9 e5bb 0fcf
2ca4 dd45 bb75 2846 c49f 2046 cd3e c645				8245 8e9c 0946 6cc7 3046 41f5 1746 cbe1
0ae1 2745 bb8f 0000 0600 0000 2334 053b				a545 a67d 0000 0500 0000 e92d e6bb 2c16
9853 cc44 9d55 9645 feca f645 e3fb fb45				8f44 a89f d545 d057 8e46 fb21 3546 d110
e140 b245 d51a ce44 e98f 0000 0600 0000				3e45 df7d 0000 0600 0000 66e9 e7bb 0000
c25d 063b 9a2b 0845 66cc a045 b9d8 fb45				0000 fec6 9f45 480a 3b46 8860 e445 0f9a
90b0 f945 a774 bb45 56d6 8744 1b90 0000				b145 de02 6445 237e 0000 0500 0000 d701
0600 0000 e9a4 073b 399d 2045 33b4 b045				eabb 2465 c945 fdf7 2c46 0df9 4946 fdf8
7947 0846 39b2 f045 3c28 8945 bb23 a344				3946 311f 8945 327e 0000 0500 0000 1378
6f90 0000 0700 0000 5266 e2bf dd09 4c44				eabb ed39 a645 6c70 0146 f9e2 1946 1a8f
220a a145 e808 1346 a3a5 4646 cd09 2246				0446 91e4 9045 767e 0000 0500 0000 5496
160b c345 c524 1945 8490 0000 0600 0000				ecbb f040 bc45 5cf4 1c46 99a4 2b46 436d
fe65 0a3b 725a a044 3792 c445 aa8e 0946				fe45 3b15 6b45 7f7e 0000 0500 0000 68e3
2fdd f445 0e07 8d45 3065 bb44 b590 0000				ecbb 16c3 2945 7f89 bf45 c66a 5246 c2e2
0700 0000 5aba 0b3b ccb1 8244 aa06 c545				2846 f8e1 9045 bc7e 0000 0600 0000 a9d7
e086 0746 45d4 1c46 a948 e845 e266 7145				eebb 9bb0 1745 6e10 a145 5b95 f345 dd2b
1374 7a43 c090 0000 0700 0000 bb07 0c3b				1946 8ecf a245 0000 0000 c47e 0000 0600
6d8b b044 73f6 9c45 0c04 ed45 d18c 1146				0000 2320 efbb 23e1 9345 3037 c145 d790
fe8d ea45 3dad 7645 104c 2b44 d990 0000				dc45 d0b4 f145 b006 0546 9404 6a45 0b7f
0500 0000 beb2 0c3b 0705 9544 7dfc 5945				0000 0800 0000 e75b f1bb 29d4 8745 01c0
462e b645 1332 bb45 5eab 0b45 f090 0000				2746 ba12 8246 363a fe45 f1f7 e045 44c0
0900 0000 d0a9 983f 66de 2545 87c7 9f45				d645 a086 bb45 409d 6e45 3c7f 0000 0500
8320 1746 4feb 6046 b546 8546 7a32 7a46				0000 9ef6 f2bb 32d4 9a45 ea01 0a46 948c
5485 2346 893d a645 1d7b 7544 0191 0000				2446 b0ae 0c46 3b17 ae45 677f 0000 0600
0800 0000 5588 733f fca6 0a45 795e a745				0000 5567 f4bb 3fd4 f444 edb7 d945 7f86
907b 0e46 6968 4c46 9e55 4a46 e19e 0746				5646 0d63 8146 ebc1 1846 4710 2a45 6e7f
ec0a 8b45 7613 5a44 3391 0000 0900 0000				0000 0600 0000 e4a4 f4bb 0000 0000 02a3
a39a fbbe cc3a dc44 0c83 a245 16d5 0946				9c45 655a 2946 8af8 6946 0add 2c46 625d
4b47 3046 bb65 2d46 e483 1b46 f908 c645				3145 7a7f 0000 0700 0000 430e f5bb 0000
4bcd 4545 7a30 e843 4791 0000 0600 0000				0000 c16f 9845 924e 4446 c56f 9946 837c
9fc2 0f3b 96b3 7144 dcdd 6645 383d e045				9446 51a6 4646 f628 2745 9b7f 0000 0500
f777 1146 c683 c545 cd67 2f45 5991 0000				0000 e51a f6bb 6cbe 8245 c8ae ee45 5186
0600 0000 7243 103b f5c4 5544 2e0a 6445				3b46 772f c945 5971 9044 ca7f 0000 0600
50be c145 d882 da45 7dd9 7f45 da23 3b43				0000 19b3 f7bb a190 7845 0632 2746 3348
6491 0000 0a00 0000 d82b 9bbd 0000 0000				8546 7ca9 7946 c156 b745 86ef 5e45 d57f
b52e 6c45 e3a0 3046 f1a9 9c46 f1c1 dd46				0000 0700 0000 a01a f8bb 8752 a945 8d46
1aac de46 3f03 a446 4736 4a46 9743 d845				ea45 664c 1046 5151 2546 1388 2046 8be4
dbea be45 6e91 0000 0500 0000 a5ef 623f				e445 a5d2 3e45 e07f 0000 0800 0000 1bcf
102f 0f46 f305 4846 fe7e 3546 8aa3 cc45				e83e 5bd5 c144 18a2 fb45 158b 8346 2828
103d ab44 a691 0000 0600 0000 428b 79bf				cd46 58c5 c046 e671 6046 ed8a b645 eec9
f343 0545 6818 be45 f053 2146 6407 1c46				5844 e97f 0000 0600 0000 85c1 f8bb 07a8
1d59 bf45 d263 2545 b591 0000 0600 0000				0d45 6ca4 ef45 0b7c 5f46 c350 6846 14e6
63b8 84be cb4d 0c45 852a a845 7355 0a46				f745 eb0e 0441 f07f 0000 0800 0000 5d04
9c46 0c46 96c3 b645 e102 3245 db91 0000				f9bb 0000 0000 21e8 1c46 af5e 9b46 4dd9
0c00 0000 e938 06bf 0000 0000 874c c145				da46 301a c146 056c 8246 3c38 1846 a87f
e998 c546 c484 4947 63ec 9b47 9eff b347				e144 2780 0000 0500 0000 12dc fabb cbba
5cca 9a47 55c6 4b47 b51c d946 c194 4246				c043 6f21 d245 ba63 3d46 11cc f845 6972
02d4 9745 773d fc44 0492 0000 0600 0000				9445 7280 0000 0500 0000 5371 fdbb daf9
6b3d 153b 06f6 9a44 8ad8 3b45 3ac2 a945				c945 0021 1546 1703 1946 e1fa e945 2f16
b349 c045 8d7b 9845 8dc4 ff44 0b92 0000				8945 8080 0000 0500 0000 d1ee fdbb 4fc4
0700 0000 3bb9 ffbf 72aa 1b45 001e 0e46				8845 03f9 7646 21cf 8146 13ae 1a46 6928
caa1 7946 5cc8 8d46 bf50 3a46 e2cd bc45				4245 8e80 0000 0500 0000 d36d febb 762f
5037 3645 2c92 0000 0500 0000 ff69 163b				d745 39c0 0a46 b532 1346 b7fb f545 d2fe
9a93 9544 e8dd 8545 b926 b745 9a83 8145				9145 a180 0000 0600 0000 991d ffbb 0000
2296 e244 3692 0000 0800 0000 9fbe f83f				0000 aba8 a945 8751 3046 c4ed 0746 563c
9ace a444 95a8 7745 26c9 dd45 a150 2346				c745 8e26 5645 b380 0000 0700 0000 d93e
1a75 2c46 ba5b 1146 8785 bb45 c60d 2145				5a3f 967d 9a44 23e7 2e46 2745 9d46 5c1b
5492 0000 0b00 0000 ebb1 173b 0000 0000				e546 eecd d646 5943 6d46 daa0 6245 c080
76e5 b746 1002 7447 75d9 c647 2341 ea47				0000 0500 0000 051a 00bc 97cc 9f44 25a7
1cba d347 a01e b547 96e8 8a47 7a3d 2d47				f145 89eb 4b46 6740 da45 365e 9645 d380
a769 9c46 dff8 2445 6792 0000 0600 0000				0000 0500 0000 536e 00bc 94e9 4745 bf09
e33b 183b 4332 d244 2b41 9445 4a0c f445				fa45 105a f245 ad4a a445 9e5a 0a45 ee80
8e7d 0846 b74e bd45 aa62 0545 7492 0000				0000 0500 0000 23ef 00bc 6e45 4144 1c3a
0600 0000 e0a1 183b 5c72 0d44 d975 8e45				9945 3400 0846 003b 1346 2973 8345 f580
9fad 0446 0e29 0e46 d71f cc45 0a31 8845				0000 0500 0000 f10c 01bc a347 a343 e144
7a92 0000 0600 0000 d2cd 183b fccc 9745				e545 11e7 3c46 8b40 0446 9bd9 4545 2881
11ee e845 3efb 1a46 ca10 0a46 f1d1 9b45				0000 0500 0000 99f8 01bc 0000 0000 d3fb
2262 fa43 8392 0000 0800 0000 818f 143f				ab45 ae0c 2c46 f41f d345 74dd 7245 4081
7627 2245 51ea fd45 4169 5946 cce1 8f46				0000 0500 0000 c766 02bc 16dc 9d45 f6c3
d7bc 8446 e4d3 2e46 ccf3 ad45 9d17 8b44				1646 1196 2746 1af1 f745 92a2 7a45 4981
bf92 0000 0500 0000 36ee 1a3b b2e4 3345				0000 0600 0000 f694 02bc 3aa4 8745 db33
e614 b245 bb5e 9d45 2a8d 5545 c677 e044				e345 aa21 1446 c3b6 1846 2452 fd45 bc97
ce92 0000 0c00 0000 d27b 84bf 0000 0000				a345 6481 0000 0700 0000 9616 03bc 0000
df52 9e46 c538 9047 d4ff 0148 8065 3e48				0000 2744 d145 b516 5e46 3e13 a346 334f
ae8d 3b48 570f 2748 d5af f347 dfd9 9747				8f46 51ad 2e46 022b 4e45 7281 0000 0700
e8e4 2347 6482 7d46 f842 2d44 df92 0000				0000 2a58 03bc 8f1e 1945 5ba0 3d46 121a
0800 0000 0e02 1c3b 0000 0000 a648 aa45				a246 9954 da46 d896 ba46 f9ee 5346 2922
3bb2 9046 0483 e246 fa25 cc46 1773 8446				3745 a281 0000 0500 0000 1c37 04bc 97c7
664a f145 eded b144 ee92 0000 0700 0000				4d45 5ceb d545 1774 4446 9005 1346 b086
eacd e03f fa09 ee43 3a1a 1046 1e34 5746				9245 a881 0000 0700 0000 0158 04bc a64f
2454 7d46 a281 2d46 6514 ac45 0c61 af44				d244 4d1c 0346 6b76 7646 f9cb aa46 77df
fc92 0000 0800 0000 47f4 1c3b 13a4 0845				8346 4d5b 0e46 2b1a b944 b281 0000 0700
bf81 9c45 73b3 0d46 b8ee 4d46 16ba 6d46				0000 2589 04bc 90d6 fc44 c2c1 3846 7bb7
41ed 3b46 1405 d945 71a0 cb44 0893 0000				9746 99ef cd46 5816 c346 868d 5746 4378
0500 0000 ee49 1d3b 0822 aa44 fcbf 6745				4145 bc81 0000 0700 0000 ccb6 04bc c702
1c9e a245 26c1 8f45 924f ef44 0e93 0000				b543 7e11 1846 df46 9646 c1eb b046 778d
0600 0000 79a6 9cbf dce6 f444 804b bf45				8b46 4e56 2e46 5010 bc44 cd81 0000 0500
8c86 1f46 13a6 0646 c5a3 8945 a53f 2744				0000 da01 05bc 3a3f 8545 b0aa 7946 5cfc
1493 0000 0600 0000 e3ad 1d3b 946a 7a44				7c46 2da0 ec45 0000 0000 d481 0000 0500
75a6 7f45 8bbb cc45 0fd3 b845 0ec7 5445				0000 8a24 05bc 4279 8345 e006 3246 2a13
59a7 9944 2393 0000 0600 0000 9d2a 1e3b				6646 04e4 9f45 c1bb 7744 6482 0000 0500
2a55 d044 4b9a 8b45 c04c e345 b2a2 cd45				0000 a7e5 07bc 4c8f 6245 9cbf 1246 124a
08c7 5f45 a40e 7144 4993 0000 0d00 0000				5d46 c4af e345 87b6 6f45 8782 0000 0600
357f 1f3b 0000 0000 55d6 4745 1cbd 8047				0000 9397 08bc 8d1e f444 24a8 0346 4447
fe40 1348 5f21 6d48 0622 8548 32a6 6948				5a46 6f47 6246 a9b9 0146 dc70 0745 a582
f17e 3348 8d21 e947 0fc4 8c47 25a3 0c47				0000 0600 0000 e42e 09bc b45f 0745 86c9
d1d7 1146 0000 0000 5f93 0000 0800 0000				0e46 eda1 7746 338a 8946 fb8b 3546 9e99
b72d 203b 910b b644 cd6d f045 a72c 5346				5745 c882 0000 0800 0000 0199 7ebf 26b3
edb9 8446 a26b 8746 3e50 5746 9dfd ef45				4f45 4b81 2e46 26cf 9446 0f7e cc46 0452
4b06 1845 6993 0000 0900 0000 e881 203b				bf46 ad6d 9a46 377c 3a46 1b28 9b45 1d84
1774 fc42 a013 e945 2a8d 6446 f967 a746				0000 0500 0000 20e1 10bc 4500 8545 1d83
79e7 a546 b07b 8746 f0ae 3146 701b c745				1f46 1c08 6a46 5ca6 2d46 5c7d 6545 2884
f3e3 3143 7793 0000 0600 0000 38f0 203b				0000 0600 0000 5f20 11bc b53b 8143 1e80
0000 0000 0bf9 3a45 0dea e345 3be1 d245				0346 486c 7a46 4f88 8a46 80aa f945 adfc
3ed1 6145 7cf5 9044 8493 0000 0600 0000				d345 3384 0000 0600 0000 b9fa 39bc 91f2
3659 213b 4ba4 2145 5599 d245 3a02 e245				bc45 5897 3746 b337 8846 a3a9 6546 ab3b
1b74 9d45 73b8 3a45 7e06 1945 8a93 0000				0046 7633 1745 7a84 0000 0700 0000 4cf8
0700 0000 3297 213b c6f7 9645 694e 3d46				3bbc 0000 0000 df06 0246 3eb7 9046 080f
7686 9c46 5391 c146 f37a 8a46 a172 0b46				ce46 7ef3 a246 fd0e 3146 6e54 5445 b684
0afc e443 9493 0000 0700 0000 28ed 213b				0000 0600 0000 37a5 3dbc 2178 4a44 8df5
ffa6 d244 ad01 a045 8766 e645 f953 fd45				e645 73b2 4c46 35eb 8346 60fe f345 0f2e
cbfc d745 0179 7645 be3d 8a44 c793 0000				9345 c584 0000 0600 0000 0110 3ebc 93c7
0d00 0000 6eb0 233b 0000 0000 a1ce 1947				ad45 a586 4646 3e76 9846 d8dd 9746 2c41
d9bb c647 0979 2148 7d5b 2a48 efc0 0f48				4546 a927 bd45 7185 0000 0600 0000 c909
dccb e847 8448 c647 1b43 be47 3fc9 8f47				43bc 6c98 dd44 a900 ed45 a272 4f46 f1d4
8f5b 0347 3766 5a45 0000 0000 de93 0000				4f46 0398 0846 348d 8445 7785 0000 0600
0700 0000 2978 243b 0000 0000 8dd4 5845				0000 c43a 43bc 2638 3d45 960b f945 a817
29c8 1946 f39f 6946 c384 6046 a233 1446				6046 2fe2 9546 f81e 5e46 a2a3 cc45 8685
1f54 a445 e593 0000 0900 0000 b8b7 243b				0000 0500 0000 d4a7 43bc 4c65 7645 6ae2
d63d c345 e28a 6446 9f95 d446 c67f 1d47				2746 d5cd 7746 14d5 6b46 e403 9b45 ab85
3f09 2447 bb80 e446 703c 7d46 c95e bd45				0000 0500 0000 b1bd 44bc 38e5 8c45 147a
8d03 9343 f793 0000 0600 0000 744c 253b				2546 0996 7446 6db3 f745 88a1 9645 c385
516f 6a44 f480 a845 003b c345 3bd3 bd45				0000 0500 0000 9478 45bc db81 0c45 1b0e
2930 7945 abe8 e944 4594 0000 0d00 0000				0d46 215b 7a46 df6b 4b46 f08e a845 e585
6424 283b 0000 0000 91ba 8145 f956 0647				0000 0600 0000 cb81 46bc 8cc8 cf45 e214
1f4d 9247 7f70 e647 ebbe 0148 f6fb ed47				5a46 becd ae46 0897 b546 a0ae 6246 dcdb
de16 ca47 1c6b 9447 d30e 3847 d6af b646				be45 f385 0000 0600 0000 12ed 46bc 7b18
de2a aa45 0000 0000 6494 0000 0500 0000				b645 ecb5 5446 039c a146 a6ca 9946 918e
0421 293b c4e0 0045 c58d d545 5218 dc45				5446 3d59 3f45 6986 0000 0600 0000 f38e
e4f1 bb45 1779 5c44 6994 0000 0700 0000				4abc bb1a 8c45 1364 3946 e343 9546 ecaa
425b 293b 3c20 5e43 0a33 b145 a844 ef45				8946 22c2 2946 4191 a144 a186 0000 0700
ece5 0f46 91a9 ea45 c8d4 7c45 9e6f 3d44				0000 4758 4cbc 4843 5945 d6a6 1946 4ea4
7d94 0000 0700 0000 8967 fcbe 7648 0445				8446 d9b6 ab46 e61b 9946 ea12 4546 f28c
23ed b045 852f 1546 9538 4046 2ee3 1f46				0245 b886 0000 0600 0000 680d 4dbc 4d4c
a569 c345 8089 1e45 b894 0000 0500 0000				b544 5ff3 f745 f381 6146 79de 6346 c2f3
7b37 7e3a e77e bb44 0fd9 6b45 e0c3 ac45				0c46 b217 dd44 da86 0000 0700 0000 e725
8048 9645 bdf4 2845 c694 0000 0c00 0000				4ebc 47b3 5945 f228 1a46 0e5e 8246 2acb
a424 7f3a 0000 0000 b70f 9745 186e 9846				9946 b906 6746 5058 fa45 d657 9744 e886
1a2b 1547 a590 6547 3706 7e47 ab1a 7047				0000 0600 0000 e094 4ebc 3949 5745 6c3c
11ed 4247 3b50 fc46 433f 8646 28bd c245				3346 dcd4 8946 1f16 8046 a6c4 1146 bd98
0000 0000 e394 0000 0700 0000 7b95 48c0				3945 f086 0000 0700 0000 c9da 4ebc dc03
65e8 2244 0490 8b45 9740 0246 7b1f 1d46				9745 045e 2946 3dd9 8a46 15c0 9f46 eec5
049f ed45 92c0 8f45 5eb0 1845 0095 0000				7846 d556 0e46 b6dc 1345 3b87 0000 0600
0500 0000 cc15 813a 0ab6 2745 4b0b 9f45				0000 d645 51bc 3b86 3a45 5297 2246 dbde
fa48 bc45 dd3d 8c45 0114 c244 4a95 0000				8c46 8852 6d46 f9bf f445 41a0 9b44 4387
0700 0000 b20d 2e3e 5bdc a244 6245 cb45				0000 0500 0000 4c8b 51bc aee9 9545 2397
ec9c 0b46 e1a7 1b46 f579 0f46 76c3 b245				1746 058a 6b46 318a 7046 9668 c645 5287
5d79 5344 d095 0000 0500 0000 2518 873a				0000 0600 0000 480b 52bc fbcf 9f45 2bc3
c577 1e45 d608 8f45 449f a845 66e7 6345				6646 e57b ce46 695a f046 da79 8c46 9d9d
a632 d644 9896 0000 0500 0000 9347 8d3a				9e45 9187 0000 0500 0000 2420 54bc b328
3c67 2c45 7680 9a45 6929 bb45 caaf 7845				d544 c6b8 e245 77e6 5046 2fb2 4546 cf98
e5d1 e344 859b 0000 0600 0000 ac40 c03a				b545 dd87 0000 0500 0000 faaa 56bc 976d
03aa b644 9633 8245 c744 d545 8cd2 b945				ca45 cd8f 3b46 4da2 5b46 5106 0346 4da3
24e0 5645 42f9 8e44 c400 0000 7148 3344				0045 e987 0000 0900 0000 9121 57bc 83e4
1c5b 0145 0495 3844 4e1a 0a45 e1b4 8744				9344 5ccf 2046 2a12 9546 a2ad dd46 5267
2fd6 1f45 4f00 8c44 ba5e 1745 3bae a444				ca46 d50d ae46 42e0 8346 71e2 1d46 fae5
9d94 2945 27f6 a444 4679 2645 8e27 a944				4745 fc87 0000 0500 0000 5bbb 57bc e5e0
7e42 1b45 61fc b544 1030 4e45 287e b744				2745 7d81 3d46 781d 6846 7d71 2646 5a42
6783 4145 731f c444 7e6b 5345 5187 c444				7545 0288 0000 0600 0000 85f6 57bc 8fa6
8451 8545 ed6e ca44 b582 6045 47a1 4e45				3545 79bf 4146 ca39 ae46 3236 b746 0a33
d399 9045 0818 7445 a00c 4745 c733 7545				5d46 a1e9 be45 4a88 0000 0800 0000 d239
65da 9545 1b82 7a45 2cbc 4245 15e1 7a45				d4bd b918 a945 b5af 8046 0cad df46 59a9
d283 b545 1213 8145 4e95 ae45 3c81 8345				1747 4c7a 0547 b1cd a946 d627 1846 beec
8534 5245 83b7 8345 825b 9545 9e02 8b45				0845 d888 0000 0500 0000 977b 5fbc 2e39
5640 9c45 a835 8b45 4e8b 7e45 35e2 8d45				f545 c35b 2446 ca6b 3746 336a 1b46 1ba6
2537 8f45 115c 8f45 9cec 5d45 a072 9045				af45 0a89 0000 0500 0000 024e 61bc d66a
d56f 8545 633a 9245 c2fc 8545 d28e 9245				a045 7f10 f345 cc53 3446 5a77 dd45 6d15
6214 e045 1eaf 9645 2de5 8f45 7326 9745				1045 1189 0000 0500 0000 0a8f 61bc 733b
0dfa 8945 1d3c 9945 70cb 8145 e9f6 9945				a145 52c8 2846 813a 7b46 d5f9 fd45 bbd3
5609 6c45 6de8 9c45 b628 db45 e6bb 9d45				9645 8389 0000 0500 0000 93cc 65bc 0a14
bb94 d845 95f9 9d45 35f3 7c45 8a55 9e45				b745 3080 4146 dc21 8146 ba6d 2246 59d8
08b7 4545 845f 9f45 0b69 8845 acd6 9f45				1545 8c89 0000 0900 0000 9532 66bc 8887
a187 a745 cebe a245 8164 7a45 bf14 a345				6e43 2975 e245 477e 4f46 dba9 8846 ba7c
9428 4745 2a4c a345 e22b 5f45 d3d1 a445				8546 e5f0 8446 4eaf 4546 8f1b df45 b96a
baa5 7245 788b a545 cfe4 2e46 a296 a945				0845 9689 0000 0600 0000 178b 66bc 4e32
5183 f045 1c16 aa45 9d62 ff45 86b0 aa45				a145 ea10 5446 0f07 b246 ce3f b746 8b6b
8081 9645 3fe0 ac45 7998 d045 7407 ad45				5e46 bd9e b245 d289 0000 0500 0000 94d1
bf51 7845 492e ad45 9207 b345 75b3 ad45				68bc 6099 c245 a4e5 3e46 088b 8246 6410
0319 c445 33dd ad45 a94e 1f46 fe55 ae45				5a46 f23d b145 058a 0000 0800 0000 bb5c
6ca4 8645 ae7f ae45 bfe7 ad45 6e42 af45				883f af79 c344 18b3 2146 7bb1 9a46 07db
06d9 5b46 88c9 b045 5cca df45 ec0b b145				ee46 0c16 0d47 9784 e846 3b89 8946 eba8
1609 7d46 5435 b145 7f6e 1746 6f71 b145				b845 108a 0000 0600 0000 1142 6bbc 641a
6a56 3946 fba0 b145 c573 f745 494b b245				0345 261f 0e46 5c08 7f46 6a17 9846 7c64
b32b 8e45 b98a b445 fb32 1546 30e5 b445				8446 0651 a145 438a 0000 0700 0000 693f
0c16 cd45 009e b545 12c4 b545 f85e b845				6dbc 6441 8b45 7508 8346 51b2 dd46 ae8f
37d9 f345 4cca ba45 2ac2 e545 4094 bb45				ec46 6b7f b446 ee43 6e46 27e1 8744 518a
2298 e545 777f bc45 cbd4 8345 62b3 c145				0000 0700 0000 1cd2 6dbc 0000 0000 049c
3e17 da45 93e6 c145 51bb 8b45 2450 c345				d245 bb92 7b46 fe6b b546 12d7 9146 9242
06b0 be45 24c9 c345 5e58 0946 9e62 c445				2b46 6fbd 3e45 588a 0000 0700 0000 f919
5b8f 4946 c20b c645 0220 a145 f4a0 c645				6ebc 7b52 ef44 1ff8 0646 0f4d 8d46 941c
c284 9845 87ec c645 0f0b 8945 cf4e c745				d346 32dc b046 082d 4e46 ecd6 9145 608a
66f2 9345 bdc3 c845 d8fd 8745 bff1 c845				0000 0600 0000 f166 6ebc e203 0945 ab34
76e5 1646 a90a cc45 fc48 8e45 e0ca ce45				0646 28a7 7946 0382 9446 b93a 3246 7810
79b2 8245 2cda cf45 1cc2 c045 2029 d045				2c45 698a 0000 0800 0000 d97a 633c 3e22
b64d 6845 51ee d145 614a af45 55d3 d345				9541 57b4 d145 6712 8446 a2d3 d546 adce
a210 a545 0626 d645 c920 ef45 a991 d645				e346 30c8 9746 2795 1646 f0d6 5d45 848a
0cb6 ce45 1926 d945 2c3c 9245 6a1d dc45				0000 0500 0000 91cf 6fbc 40f5 cb45 a907
a34d d145 bc4b dc45 0165 2d45 a576 dc45				0046 d494 5f46 bb2f e145 726e 1145 928a
7b96 8e45 57b2 df45 2265 b645 35da e045				0000 0500 0000 6260 70bc f245 a845 d93e
a5e8 e445 389d e145 e7c5 5d45 1c7a e245				0146 e78e 4c46 9ca8 fe45 ea50 0645 bb8a
1b5e db45 1ff9 e245 58c0 c445 851f e445				0000 0600 0000 6511 72bc cb3f 3d45 4962
8081 b845 8291 e745 f9f8 5246 fd14 e945				2046 9091 8a46 65b9 9846 1326 4846 a93e
0d02 4246 c6d6 e945 b3bf c245 e4c3 ea45				bf45 c18a 0000 0700 0000 7154 72bc a77a
e338 8a45 3a28 ef45 83e9 8f45 c226 f145				2945 c764 ff45 0d57 7246 bda2 aa46 0d3f
2813 e945 3871 f145 e5b4 ba45 2c44 f245				8646 104b 1246 7ff9 0044 058b 0000 0500
e685 f445 b985 f345 327a c645 1413 f545				0000 830f 75bc 2e6b 8745 f703 6f46 4c8c
3cf3 d345 1761 f545 2738 0d46 9cdc f645				5846 face d945 0000 0000 168b 0000 0500
385c b745 515c f845 b508 d645 6ba7 f845				0000 70c5 75bc 30dc b945 2c55 a246 746f
3656 2f46 a8f4 f845 03f9 cc45 a842 f945				9e46 8137 2946 6710 f544 228b 0000 0500
6802 2446 4fc3 f945 e633 9b46 4f25 fa45				0000 ee49 76bc 2ea8 a745 34d6 2546 e1a1
9f3f 2646 347a fb45 71a4 8d45 7bed fc45				4b46 3b63 1046 fa52 9645 4a8b 0000 0500
3b52 ad45 7fcd fd45 9d9b 9345 77e8 fe45				0000 77fe 77bc 5d35 9c45 35e2 1c46 e89b
ebd9 a945 fe6c ff45 1f55 a845 ecba ff45				3746 5fe6 3346 9f9f 0a46 908b 0000 0600
1fc3 c645 9679 0146 729b 9446 5780 0246				0000 1afa 7abc 250a cb45 2fe7 8346 045c
0965 cb45 766d 0346 5692 a445 edd0 0546				d546 d9da be46 bceb 4646 23a9 c044 988b
1300 8646 637c 0646 c044 dd46 ac62 0746				0000 0500 0000 7151 7bbc 6edd b045 e28f
9fb4 cf45 0c65 0846 2570 7d46 c9da 0946				4446 663b 9946 1d31 8146 76cb c845 af8b
ecd1 0546 f7cc 0b46 8c6c 8e46 8d35 0d46				0000 0500 0000 234a 7cbc 1231 0646 9738
411e dc45 6e28 1046 a6c6 3746 7c84 1046				7946 ac8e 8a46 675e 2b46 6891 8c45 cc8b
503e b045 fe38 1146 0e26 6046 3496 1146				0000 0700 0000 f9c8 163f 05d9 eb44 acdb
d41b 7046 ceed 1146 b082 0646 958f 1346				2346 430d 9346 d7ed d046 5b3b bf46 2910
cc46 f745 ecce 1746 24ac 0246 4cd9 1946				6546 4073 a245 ed8b 0000 0600 0000 9d06
a378 3046 cfcd 1a46 4606 0446 b027 1c46				7fbc 524c d845 fb7b 6446 aa89 a146 5cf3
f642 0646 e4a3 1d46 7027 0c46 1731 2046				8d46 a226 3c46 8851 e544 658c 0000 0700
bb84 4746 4fd7 2046 1540 0c46 dd62 2246				0000 ed2b e43a 761e 6145 ca8a 2146 0f78
6e88 1e46 cabc 2246 6891 1146 8983 2346				8346 7c92 9f46 8c53 9b46 00d4 6946 40c7
a8bb cf45 c551 2446 26ab 8646 dbd5 2446				0046 758c 0000 0700 0000 5cbe a03f ad82
dc7c 5746 dc6d 2646 1680 3646 8612 2746				8145 b02d 3346 61bf 9c46 5121 db46 26a8
223c 1246 3ea8 2746 ec37 e345 4b14 2846				c846 a4f7 8346 e157 f745 7d8c 0000 0500
25a0 e946 8351 2846 77b5 4c46 fe32 2a46				0000 ad13 e53a 0b11 aa45 d8a5 3246 1e5d
59ec 2b46 60b8 2a46 e5e4 1446 f217 2c46				8446 1478 3746 1ea5 2745 9d8c 0000 0500
ef03 b447 cd70 2d46 c6af c145 dea4 2d46				0000 e65f e63a 8fc1 f545 8531 7d46 df53
3685 9146 1ece 2e46 d83f b745 a33f 2f46				b446 05d5 9e46 8f35 ad45 ad8c 0000 0500
969d 2e46 384b 3046 dd26 eb47 8feb 3046				0000 1505 e73a 93f4 5245 8219 2546 f75e
d6bc 0b46 1562 3146 2d6f 1246 2895 3146				7346 e7f4 4546 5d15 e545 b48c 0000 0500
b22f 1d46 1cf4 3146 badc 9246 d30d 3446				0000 b44b e73a 50c7 e045 020a 5946 4aa6
8683 bb45 4bb4 3446 07db 4848 664e 3546				9246 6e71 4e46 ebce b845 ca8c 0000 0600
b360 ea46 0bdf 3546 f8a7 8046 e767 3646				0000 1738 e83a 2e1d f945 7959 6e46 9893
b7f9 6e46 71cb 3646 dca2 a545 4400 3746				b146 13f4 b746 4eea 6946 cab2 b645 db8c
77d8 2346 9c3f 3746 836f d445 90d0 3746				0000 0700 0000 a737 2d3f 0cc7 bf45 850a
d460 ec45 625c 3946 3d2e 8548 3127 3a46				7a46 c030 d146 a623 f546 94ec a546 bbde
e5ac 8b46 0989 3a46 2308 b146 3c09 3b46				1c46 3515 9e43 148d 0000 0500 0000 5b44
710a f745 4183 3b46 a68d e945 4acb 3b46				eb3a 4af5 6545 cd9c 2146 b1cc 8446 c2f7
b1b8 c246 312f 3c46 3462 fe45 a43b 3e46				6b46 7e13 0d46 3b8d 0000 0700 0000 52ec
867f 2c48 c323 3f46 5a5a 7546 a16d 3f46				ec3a f305 1945 9cde 6f46 1928 aa46 1f38
ab09 2b47 7a1a 4046 285b c645 7668 4346				bd46 cb32 9146 51d9 2746 252e 2845 4d8d
3df2 0148 0d8e 4446 b9d7 df45 bdd1 4446				0000 0500 0000 abac ed3a 1b1d bb44 aa10
daf3 0f46 6ea8 4546 57c5 4046 0624 4846				2346 9f12 8446 885d 8846 a6a5 bd45 938d
803b b045 bcde 4846 4adf 7e47 f0fa 4946				0000 0700 0000 7370 cb3f a38d 8445 9a9f
51cd 1d46 d840 4b46 a4ad bd45 0b9b 4e46				4746 c7e2 ac46 138f da46 5248 ac46 ebcb
72d9 1b46 13b7 5446 9872 ab45 4b74 5e46				5946 1e60 ab45 9b8d 0000 0500 0000 4824
9ed4 bd45 7d5b 9746 7006 dc45 0000 0000				103e 81a8 cb45 047d 5446 dda4 9d46 10cf
0100 0000 0200 0000 0300 0000 0400 1000				8746 61ef 0646 a48d 0000 0700 0000 806c
0500 1000 0600 1000 0700 0000 0800 0000				f13a d541 6445 28ee 3646 2247 9c46 e008
0900 0000 0a00 0000 0b00 0000 0c00 0000				c246 eba0 9846 af00 3346 cf41 4045 688e
0d00 0000 0e00 0000 0f00 0000 1000 0000				0000 0600 0000 3739 e2bf 5784 ee45 0a4b
1100 0000 1200 0000 1300 0000 1400 0000				8c46 a795 d146 444a a846 1f04 3a46 2b6e
1500 0000 1600 0000 1700 0000 1800 0000				6345 1c8f 0000 0600 0000 bb4a 013b fb65
1900 0000 1a00 0000 1b00 0000 1c00 0000				9545 3ce4 3b46 eb26 9a46 add9 9a46 ec8a
1d00 0000 1e00 0000 1f00 0000 2000 0000				3646 a396 6b45 2a8f 0000 0500 0000 b69f
2100 0000 2200 0000 2300 0000 2400 0000				013b ef02 8445 71ec 6746 de16 a046 50e0
2500 0000 2600 0000 2700 0000 2800 0000				9146 7146 0746 988f 0000 0700 0000 735b
2900 0000 2a00 0000 2b00 0000 2c00 0000				043b 300d e945 723c 4846 2e58 7946 bb8e
2d00 0000 2e00 0000 2f00 0000 3000 0000				7f46 d553 8a46 88a9 5b46 1615 0646 a88f
3100 0000 3200 0000 3300 0000 3400 0000				0000 0700 0000 fa7a 25bf 734e e845 c871
3500 0000 3600 0000 3700 0000 3800 0000				c346 8a74 2847 fd9c 5747 0091 2347 75a1
3900 0000 3a00 0000 3b00 0000 3c00 0000				bc46 fc0d 0346 c68f 0000 0500 0000 6b77
3d00 0000 3e00 0000 3f00 0000 4000 0000				053b 83f8 9545 16a9 4746 4b5b 8c46 383d
4100 0000 4200 0000 4300 0000 4400 0000				4646 f568 c745 cd8f 0000 0600 0000 46a6
4500 0000 4600 0000 4700 0000 4800 0000				053b 46e0 ef45 b1c1 5f46 e8b9 a446 9be7
4900 0000 4a00 0000 4b00 0000 4c00 0000				8e46 f547 2046 13b1 0845 e58f 0000 0700
[truncated: 87,071 more rows]
